# Supplementary material for: A Workflow to Produce a Low-Cost In Vitro Platform for the Electric-Field Pacing of Cellularised 3D Porous Scaffolds
Source: ACS Biomater Sci Eng. 2023 Aug 2;9(8):4573–82. doi: 10.1021/acsbiomaterials.3c00756 (PMC10428090; doi:10.1021/acsbiomaterials.3c00756)
Supplement: Supplementary file 9 — ab3c00756_si_009.zip [file ab3c00756_si_009.zip]

Archive with 8 entries (8 files):
- Supplementary_STEP_files/ElastomericBars_Mould_BOTTOM.STEP
- Supplementary_STEP_files/ElastomericBars_Mould_MIDDLE.STEP
- Supplementary_STEP_files/ElastomericBars_Mould_TOP.STEP
- Supplementary_STEP_files/ElectrodesEmbedding_Mould_BOTTOM.STEP
- Supplementary_STEP_files/ElectrodesEmbedding_Mould_TOP.STEP
- Supplementary_STEP_files/LidAdapter.STEP
- Supplementary_STEP_files/R3S.STEP
- Supplementary_STEP_files/SeedingChambers_Mould.STEP
