# Supplementary material for: A Workflow to Produce a Low-Cost In Vitro Platform for the Electric-Field Pacing of Cellularised 3D Porous Scaffolds
Source: ACS Biomater Sci Eng. 2023 Aug 2;9(8):4573–82. doi: 10.1021/acsbiomaterials.3c00756 (PMC10428090; doi:10.1021/acsbiomaterials.3c00756)
Supplement: Supplementary file 9 — ab3c00756_si_009.zip [file ab3c00756_si_009.zip › Supplementary_STEP_files/ElastomericBars_Mould_BOTTOM.STEP]

ISO-10303-21;
HEADER;
FILE_DESCRIPTION (( 'STEP AP214' ),
    '1' );
FILE_NAME ('Mould for negative of bars - bottom - 2021_10_06.STEP',
    '2023-06-07T19:24:37',
    ( '' ),
    ( '' ),
    'SwSTEP 2.0',
    'SolidWorks 2021',
    '' );
FILE_SCHEMA (( 'AUTOMOTIVE_DESIGN' ));
ENDSEC;

DATA;
#1 = EDGE_CURVE ( 'NONE', #14646, #19929, #13715, .T. ) ;
#2 = CYLINDRICAL_SURFACE ( 'NONE', #22595, 0.5999999999999998668 ) ;
#3 = CARTESIAN_POINT ( 'NONE',  ( -36.50000000000000000, 5.000000000000000000, 20.40000000000001279 ) ) ;
#4 = EDGE_CURVE ( 'NONE', #11024, #22556, #6636, .T. ) ;
#5 = CARTESIAN_POINT ( 'NONE',  ( -20.49999999999999645, 3.299999999999999822, 15.00000000000001421 ) ) ;
#6 = EDGE_CURVE ( 'NONE', #21480, #16206, #22146, .T. ) ;
#7 = ORIENTED_EDGE ( 'NONE', *, *, #23098, .T. ) ;
#8 = DIRECTION ( 'NONE',  ( 0.000000000000000000, 0.000000000000000000, 1.000000000000000000 ) ) ;
#9 = FACE_OUTER_BOUND ( 'NONE', #15064, .T. ) ;
#10 = VERTEX_POINT ( 'NONE', #16327 ) ;
#11 = VECTOR ( 'NONE', #3893, 1000.000000000000000 ) ;
#12 = EDGE_CURVE ( 'NONE', #26565, #20756, #10185, .T. ) ;
#13 = CYLINDRICAL_SURFACE ( 'NONE', #10466, 1.499999999999997780 ) ;
#14 = AXIS2_PLACEMENT_3D ( 'NONE', #24776, #23243, #4265 ) ;
#15 = CARTESIAN_POINT ( 'NONE',  ( 52.50000000000000711, 3.299999999999999822, -2.399999999999987477 ) ) ;
#16 = CARTESIAN_POINT ( 'NONE',  ( -11.49999999999999645, 3.299999999999999822, -14.99999999999998579 ) ) ;
#17 = ORIENTED_EDGE ( 'NONE', *, *, #26922, .F. ) ;
#18 = CIRCLE ( 'NONE', #6172, 0.8999999999999980238 ) ;
#19 = VERTEX_POINT ( 'NONE', #13958 ) ;
#20 = EDGE_CURVE ( 'NONE', #27341, #17871, #24352, .T. ) ;
#21 = EDGE_LOOP ( 'NONE', ( #10030, #9961, #155, #4508 ) ) ;
#22 = DIRECTION ( 'NONE',  ( 0.000000000000000000, 1.000000000000000000, 0.000000000000000000 ) ) ;
#23 = EDGE_LOOP ( 'NONE', ( #18837, #24508, #21665, #14530 ) ) ;
#24 = EDGE_LOOP ( 'NONE', ( #24081, #21457 ) ) ;
#25 = EDGE_CURVE ( 'NONE', #12028, #264, #5795, .T. ) ;
#26 = DIRECTION ( 'NONE',  ( 0.000000000000000000, -0.000000000000000000, 1.000000000000000000 ) ) ;
#27 = AXIS2_PLACEMENT_3D ( 'NONE', #25904, #6917, #9132 ) ;
#28 = DIRECTION ( 'NONE',  ( 0.000000000000000000, 0.000000000000000000, -1.000000000000000000 ) ) ;
#29 = DIRECTION ( 'NONE',  ( 0.000000000000000000, 0.000000000000000000, -1.000000000000000000 ) ) ;
#30 = VERTEX_POINT ( 'NONE', #5661 ) ;
#31 = AXIS2_PLACEMENT_3D ( 'NONE', #7931, #12220, #6131 ) ;
#32 = EDGE_LOOP ( 'NONE', ( #19556, #10570, #4277, #3812 ) ) ;
#33 = CARTESIAN_POINT ( 'NONE',  ( 27.50000000000000355, 3.000000000000000000, 15.00000000000001421 ) ) ;
#34 = DIRECTION ( 'NONE',  ( 0.000000000000000000, 1.000000000000000000, 0.000000000000000000 ) ) ;
#35 = AXIS2_PLACEMENT_3D ( 'NONE', #9664, #18123, #18390 ) ;
#36 = TOROIDAL_SURFACE ( 'NONE', #15488, 0.9000000000000010214, 0.2999999999999999889 ) ;
#37 = ADVANCED_FACE ( 'NONE', ( #6054 ), #4001, .F. ) ;
#38 = VERTEX_POINT ( 'NONE', #26848 ) ;
#39 = DIRECTION ( 'NONE',  ( -1.000000000000000000, 0.000000000000000000, 0.000000000000000000 ) ) ;
#40 = CIRCLE ( 'NONE', #15492, 0.9000000000000014655 ) ;
#41 = AXIS2_PLACEMENT_3D ( 'NONE', #14779, #16588, #14241 ) ;
#42 = CARTESIAN_POINT ( 'NONE',  ( 20.50000000000000355, 3.299999999999999822, -32.99999999999998579 ) ) ;
#43 = CARTESIAN_POINT ( 'NONE',  ( 52.50000000000000711, 3.299999999999999822, -14.99999999999998579 ) ) ;
#44 = CIRCLE ( 'NONE', #19041, 0.8999999999999980238 ) ;
#45 = AXIS2_PLACEMENT_3D ( 'NONE', #26284, #3417, #683 ) ;
#46 = DIRECTION ( 'NONE',  ( 0.000000000000000000, 1.000000000000000000, 0.000000000000000000 ) ) ;
#47 = DIRECTION ( 'NONE',  ( 0.000000000000000000, 0.000000000000000000, 1.000000000000000000 ) ) ;
#48 = EDGE_LOOP ( 'NONE', ( #9737, #19876, #19730, #4155 ) ) ;
#49 = EDGE_LOOP ( 'NONE', ( #5460, #17681, #14571, #16709 ) ) ;
#50 = ADVANCED_FACE ( 'NONE', ( #24639 ), #4010, .F. ) ;
#51 = CARTESIAN_POINT ( 'NONE',  ( 43.50000000000000711, 3.299999999999999822, 2.400000000000015454 ) ) ;
#52 = AXIS2_PLACEMENT_3D ( 'NONE', #24612, #26548, #7160 ) ;
#53 = DIRECTION ( 'NONE',  ( 0.000000000000000000, 1.000000000000000000, 0.000000000000000000 ) ) ;
#54 = ORIENTED_EDGE ( 'NONE', *, *, #5388, .F. ) ;
#55 = CIRCLE ( 'NONE', #7543, 0.6000000000000010880 ) ;
#57 = DIRECTION ( 'NONE',  ( 0.000000000000000000, 1.000000000000000000, 0.000000000000000000 ) ) ;
#56 = DIRECTION ( 'NONE',  ( 0.000000000000000000, 0.000000000000000000, 1.000000000000000000 ) ) ;
#58 = CARTESIAN_POINT ( 'NONE',  ( -43.50000000000000000, 3.000000000000000000, 9.000000000000014211 ) ) ;
#59 = DIRECTION ( 'NONE',  ( -0.000000000000000000, -1.000000000000000000, -0.000000000000000000 ) ) ;
#60 = ORIENTED_EDGE ( 'NONE', *, *, #15756, .F. ) ;
#61 = ORIENTED_EDGE ( 'NONE', *, *, #8663, .T. ) ;
#62 = CIRCLE ( 'NONE', #7546, 0.6000000000000015321 ) ;
#63 = DIRECTION ( 'NONE',  ( 0.000000000000000000, 0.000000000000000000, 1.000000000000000000 ) ) ;
#64 = EDGE_LOOP ( 'NONE', ( #14990, #3773, #8057, #8075 ) ) ;
#65 = CARTESIAN_POINT ( 'NONE',  ( 4.500000000000003553, 5.000000000000000000, 33.00000000000001421 ) ) ;
#66 = ADVANCED_FACE ( 'NONE', ( #7861 ), #1361, .F. ) ;
#67 = CIRCLE ( 'NONE', #3582, 0.6000000000000033085 ) ;
#68 = DIRECTION ( 'NONE',  ( -0.000000000000000000, -1.000000000000000000, -0.000000000000000000 ) ) ;
#69 = FACE_OUTER_BOUND ( 'NONE', #25016, .T. ) ;
#70 = ORIENTED_EDGE ( 'NONE', *, *, #21144, .F. ) ;
#71 = DIRECTION ( 'NONE',  ( 0.000000000000000000, 1.000000000000000000, 0.000000000000000000 ) ) ;
#72 = AXIS2_PLACEMENT_3D ( 'NONE', #9440, #11518, #6811 ) ;
#73 = DIRECTION ( 'NONE',  ( -1.000000000000000000, 0.000000000000000000, 0.000000000000000000 ) ) ;
#74 = VERTEX_POINT ( 'NONE', #26717 ) ;
#75 = AXIS2_PLACEMENT_3D ( 'NONE', #9474, #9204, #13484 ) ;
#76 = EDGE_CURVE ( 'NONE', #7977, #1824, #24780, .T. ) ;
#77 = CARTESIAN_POINT ( 'NONE',  ( -36.50000000000000000, 5.000000000000000000, -8.999999999999987566 ) ) ;
#78 = AXIS2_PLACEMENT_3D ( 'NONE', #19258, #2626, #16652 ) ;
#79 = EDGE_CURVE ( 'NONE', #17811, #14735, #8676, .T. ) ;
#80 = EDGE_CURVE ( 'NONE', #17785, #17598, #44, .T. ) ;
#81 = CARTESIAN_POINT ( 'NONE',  ( 36.50000000000000711, 3.299999999999999822, 20.10000000000000853 ) ) ;
#82 = FACE_BOUND ( 'NONE', #8993, .T. ) ;
#83 = ORIENTED_EDGE ( 'NONE', *, *, #1500, .F. ) ;
#84 = AXIS2_PLACEMENT_3D ( 'NONE', #77, #23600, #17075 ) ;
#85 = EDGE_CURVE ( 'NONE', #19414, #21017, #2727, .T. ) ;
#86 = ADVANCED_FACE ( 'NONE', ( #21037 ), #16861, .F. ) ;
#87 = ORIENTED_EDGE ( 'NONE', *, *, #13685, .F. ) ;
#88 = ORIENTED_EDGE ( 'NONE', *, *, #21829, .F. ) ;
#89 = CARTESIAN_POINT ( 'NONE',  ( -11.49999999999999645, 5.000000000000000000, -14.99999999999998579 ) ) ;
#90 = CIRCLE ( 'NONE', #3609, 0.6000000000000010880 ) ;
#91 = FACE_OUTER_BOUND ( 'NONE', #25489, .T. ) ;
#92 = ORIENTED_EDGE ( 'NONE', *, *, #6249, .T. ) ;
#93 = CIRCLE ( 'NONE', #22632, 0.9000000000000014655 ) ;
#94 = EDGE_LOOP ( 'NONE', ( #10897, #26238, #8769, #1657 ) ) ;
#95 = CARTESIAN_POINT ( 'NONE',  ( 20.50000000000000355, 3.299999999999999822, 33.00000000000001421 ) ) ;
#97 = TOROIDAL_SURFACE ( 'NONE', #2740, 0.9000000000000010214, 0.2999999999999999889 ) ;
#96 = CARTESIAN_POINT ( 'NONE',  ( 36.50000000000000711, 3.299999999999999822, 33.00000000000001421 ) ) ;
#98 = DIRECTION ( 'NONE',  ( -0.000000000000000000, 1.000000000000000000, -0.000000000000000000 ) ) ;
#99 = DIRECTION ( 'NONE',  ( -0.000000000000000000, -1.000000000000000000, -0.000000000000000000 ) ) ;
#100 = DIRECTION ( 'NONE',  ( 0.000000000000000000, 0.000000000000000000, 1.000000000000000000 ) ) ;
#101 = EDGE_LOOP ( 'NONE', ( #1977, #19166, #20224, #10703 ) ) ;
#102 = DIRECTION ( 'NONE',  ( 0.000000000000000000, 1.000000000000000000, 0.000000000000000000 ) ) ;
#103 = EDGE_CURVE ( 'NONE', #21569, #7535, #9806, .T. ) ;
#104 = FACE_OUTER_BOUND ( 'NONE', #8786, .T. ) ;
#105 = ORIENTED_EDGE ( 'NONE', *, *, #21668, .F. ) ;
#106 = DIRECTION ( 'NONE',  ( -0.000000000000000000, -1.000000000000000000, -0.000000000000000000 ) ) ;
#107 = DIRECTION ( 'NONE',  ( 0.000000000000000000, 1.000000000000000000, 0.000000000000000000 ) ) ;
#108 = CARTESIAN_POINT ( 'NONE',  ( -52.50000000000000000, 5.000000000000000000, 27.60000000000000853 ) ) ;
#109 = ORIENTED_EDGE ( 'NONE', *, *, #1832, .T. ) ;
#110 = CARTESIAN_POINT ( 'NONE',  ( -11.49999999999999645, 3.299999999999999822, -20.39999999999998792 ) ) ;
#111 = AXIS2_PLACEMENT_3D ( 'NONE', #14647, #23380, #10488 ) ;
#112 = CYLINDRICAL_SURFACE ( 'NONE', #14644, 0.6000000000000010880 ) ;
#113 = VECTOR ( 'NONE', #4083, 1000.000000000000000 ) ;
#114 = CARTESIAN_POINT ( 'NONE',  ( -27.49999999999999645, 5.000000000000000000, -32.99999999999998579 ) ) ;
#115 = VECTOR ( 'NONE', #18822, 1000.000000000000000 ) ;
#116 = FACE_OUTER_BOUND ( 'NONE', #6690, .T. ) ;
#117 = AXIS2_PLACEMENT_3D ( 'NONE', #17038, #10793, #20944 ) ;
#118 = CIRCLE ( 'NONE', #27030, 0.5999999999999998668 ) ;
#119 = DIRECTION ( 'NONE',  ( 0.000000000000000000, 0.000000000000000000, 1.000000000000000000 ) ) ;
#120 = ORIENTED_EDGE ( 'NONE', *, *, #16391, .T. ) ;
#121 = DIRECTION ( 'NONE',  ( 0.000000000000000000, 0.000000000000000000, -1.000000000000000000 ) ) ;
#122 = ORIENTED_EDGE ( 'NONE', *, *, #25602, .F. ) ;
#123 = CARTESIAN_POINT ( 'NONE',  ( 27.50000000000000355, 3.299999999999999822, -14.99999999999998579 ) ) ;
#124 = DIRECTION ( 'NONE',  ( -1.000000000000000000, 0.000000000000000000, 0.000000000000000000 ) ) ;
#125 = DIRECTION ( 'NONE',  ( 0.000000000000000000, 0.000000000000000000, -1.000000000000000000 ) ) ;
#126 = ORIENTED_EDGE ( 'NONE', *, *, #2937, .T. ) ;
#127 = DIRECTION ( 'NONE',  ( -1.000000000000000000, 0.000000000000000000, 0.000000000000000000 ) ) ;
#128 = ORIENTED_EDGE ( 'NONE', *, *, #20849, .T. ) ;
#129 = FACE_BOUND ( 'NONE', #1718, .T. ) ;
#130 = AXIS2_PLACEMENT_3D ( 'NONE', #7716, #26424, #7444 ) ;
#131 = CARTESIAN_POINT ( 'NONE',  ( 36.50000000000000711, 3.000000000000000000, -2.099999999999987654 ) ) ;
#133 = AXIS2_PLACEMENT_3D ( 'NONE', #5632, #20462, #17970 ) ;
#132 = CARTESIAN_POINT ( 'NONE',  ( 4.500000000000003553, 5.000000000000000000, -32.99999999999998579 ) ) ;
#134 = CARTESIAN_POINT ( 'NONE',  ( -59.50000000000000000, 5.000000000000000000, 26.40000000000000924 ) ) ;
#135 = ORIENTED_EDGE ( 'NONE', *, *, #3172, .T. ) ;
#136 = LINE ( 'NONE', #8545, #20432 ) ;
#137 = CIRCLE ( 'NONE', #18684, 0.3000000000000016542 ) ;
#138 = EDGE_CURVE ( 'NONE', #22151, #5153, #1430, .T. ) ;
#139 = CARTESIAN_POINT ( 'NONE',  ( 4.500000000000003553, 5.000000000000000000, 33.00000000000001421 ) ) ;
#140 = CARTESIAN_POINT ( 'NONE',  ( -4.499999999999997335, 3.299999999999999822, -9.899999999999987921 ) ) ;
#141 = CARTESIAN_POINT ( 'NONE',  ( 52.50000000000000711, 5.000000000000000000, -33.59999999999999432 ) ) ;
#142 = CARTESIAN_POINT ( 'NONE',  ( -43.50000000000000000, 5.000000000000000000, -33.59999999999999432 ) ) ;
#143 = ORIENTED_EDGE ( 'NONE', *, *, #23572, .T. ) ;
#144 = CYLINDRICAL_SURFACE ( 'NONE', #25304, 0.6000000000000015321 ) ;
#145 = DIRECTION ( 'NONE',  ( 0.000000000000000000, 1.000000000000000000, 0.000000000000000000 ) ) ;
#146 = ORIENTED_EDGE ( 'NONE', *, *, #5723, .F. ) ;
#147 = DIRECTION ( 'NONE',  ( 0.000000000000000000, 0.000000000000000000, 1.000000000000000000 ) ) ;
#148 = TOROIDAL_SURFACE ( 'NONE', #1029, 0.9000000000000010214, 0.2999999999999999889 ) ;
#149 = CIRCLE ( 'NONE', #26226, 0.3000000000000016542 ) ;
#150 = FACE_OUTER_BOUND ( 'NONE', #19727, .T. ) ;
#151 = FACE_OUTER_BOUND ( 'NONE', #25539, .T. ) ;
#152 = EDGE_LOOP ( 'NONE', ( #22028, #15568, #8550, #7881 ) ) ;
#153 = AXIS2_PLACEMENT_3D ( 'NONE', #25147, #6155, #2417 ) ;
#154 = ADVANCED_FACE ( 'NONE', ( #25186 ), #6463, .T. ) ;
#155 = ORIENTED_EDGE ( 'NONE', *, *, #10276, .T. ) ;
#156 = VERTEX_POINT ( 'NONE', #15051 ) ;
#157 = CARTESIAN_POINT ( 'NONE',  ( -36.50000000000000000, 5.000000000000000000, -26.99999999999998934 ) ) ;
#158 = EDGE_LOOP ( 'NONE', ( #23091, #15208, #26303, #6462 ) ) ;
#159 = ORIENTED_EDGE ( 'NONE', *, *, #9958, .T. ) ;
#160 = DIRECTION ( 'NONE',  ( 0.000000000000000000, 0.000000000000000000, 1.000000000000000000 ) ) ;
#161 = DIRECTION ( 'NONE',  ( -0.000000000000000000, -1.000000000000000000, -0.000000000000000000 ) ) ;
#162 = DIRECTION ( 'NONE',  ( 0.000000000000000000, 1.000000000000000000, 0.000000000000000000 ) ) ;
#163 = ORIENTED_EDGE ( 'NONE', *, *, #2018, .F. ) ;
#164 = VERTEX_POINT ( 'NONE', #2459 ) ;
#165 = EDGE_CURVE ( 'NONE', #14730, #22959, #23518, .T. ) ;
#166 = DIRECTION ( 'NONE',  ( -0.000000000000000000, -1.000000000000000000, -0.000000000000000000 ) ) ;
#167 = AXIS2_PLACEMENT_3D ( 'NONE', #314, #12891, #8464 ) ;
#168 = DIRECTION ( 'NONE',  ( 1.000000000000000000, -0.000000000000000000, 1.224646799147353207E-16 ) ) ;
#169 = ORIENTED_EDGE ( 'NONE', *, *, #10998, .F. ) ;
#170 = CARTESIAN_POINT ( 'NONE',  ( 4.500000000000003553, 5.000000000000000000, 20.40000000000001279 ) ) ;
#171 = AXIS2_PLACEMENT_3D ( 'NONE', #7660, #3505, #20274 ) ;
#172 = DIRECTION ( 'NONE',  ( 0.000000000000000000, -0.000000000000000000, 1.000000000000000000 ) ) ;
#173 = CARTESIAN_POINT ( 'NONE',  ( -11.49999999999999645, 5.000000000000000000, 33.00000000000001421 ) ) ;
#174 = EDGE_CURVE ( 'NONE', #25412, #12751, #15188, .T. ) ;
#175 = FACE_OUTER_BOUND ( 'NONE', #18013, .T. ) ;
#176 = ADVANCED_FACE ( 'NONE', ( #6340 ), #4272, .T. ) ;
#177 = CARTESIAN_POINT ( 'NONE',  ( 32.00000000000040501, 0.000000000000000000, 6.938893903907228378E-15 ) ) ;
#178 = CARTESIAN_POINT ( 'NONE',  ( -43.50000000000000000, 3.299999999999999822, 20.40000000000001279 ) ) ;
#179 = VERTEX_POINT ( 'NONE', #10754 ) ;
#180 = CIRCLE ( 'NONE', #12971, 0.6000000000000015321 ) ;
#181 = ADVANCED_FACE ( 'NONE', ( #14776 ), #12697, .T. ) ;
#182 = EDGE_LOOP ( 'NONE', ( #25767, #1573 ) ) ;
#183 = CARTESIAN_POINT ( 'NONE',  ( -31.99999999999980105, 3.000000000000000000, -17.49999999999999645 ) ) ;
#184 = ADVANCED_FACE ( 'NONE', ( #25730 ), #4669, .T. ) ;
#185 = CARTESIAN_POINT ( 'NONE',  ( -64.00000000000000000, 0.000000000000000000, -36.50000000000000000 ) ) ;
#186 = AXIS2_PLACEMENT_3D ( 'NONE', #13986, #16216, #13862 ) ;
#187 = ORIENTED_EDGE ( 'NONE', *, *, #24434, .F. ) ;
#188 = ADVANCED_FACE ( 'NONE', ( #23121 ), #21167, .T. ) ;
#190 = CARTESIAN_POINT ( 'NONE',  ( 43.50000000000000711, 3.299999999999999822, 9.600000000000015632 ) ) ;
#189 = DIRECTION ( 'NONE',  ( 0.000000000000000000, 0.000000000000000000, 1.000000000000000000 ) ) ;
#191 = DIRECTION ( 'NONE',  ( 0.000000000000000000, 0.000000000000000000, -1.000000000000000000 ) ) ;
#192 = CARTESIAN_POINT ( 'NONE',  ( 69.00000000000000000, 0.000000000000000000, -42.99999999999999289 ) ) ;
#193 = EDGE_LOOP ( 'NONE', ( #7695, #17730, #17828, #9365 ) ) ;
#194 = ORIENTED_EDGE ( 'NONE', *, *, #5946, .T. ) ;
#195 = EDGE_CURVE ( 'NONE', #10658, #15205, #13326, .T. ) ;
#196 = CARTESIAN_POINT ( 'NONE',  ( 43.50000000000000711, 5.000000000000000000, -8.999999999999987566 ) ) ;
#197 = VERTEX_POINT ( 'NONE', #8407 ) ;
#198 = FACE_BOUND ( 'NONE', #21222, .T. ) ;
#199 = FACE_OUTER_BOUND ( 'NONE', #3199, .T. ) ;
#200 = DIRECTION ( 'NONE',  ( 0.000000000000000000, 0.000000000000000000, 1.000000000000000000 ) ) ;
#201 = VERTEX_POINT ( 'NONE', #2190 ) ;
#202 = AXIS2_PLACEMENT_3D ( 'NONE', #10532, #25366, #8454 ) ;
#203 = CIRCLE ( 'NONE', #5484, 0.9000000000000014655 ) ;
#204 = EDGE_CURVE ( 'NONE', #8956, #5280, #136, .T. ) ;
#205 = DIRECTION ( 'NONE',  ( 0.000000000000000000, 0.000000000000000000, 1.000000000000000000 ) ) ;
#206 = EDGE_CURVE ( 'NONE', #24301, #4898, #19109, .T. ) ;
#207 = DIRECTION ( 'NONE',  ( -0.000000000000000000, -1.000000000000000000, -0.000000000000000000 ) ) ;
#208 = ORIENTED_EDGE ( 'NONE', *, *, #19192, .T. ) ;
#209 = EDGE_CURVE ( 'NONE', #13151, #11590, #7155, .T. ) ;
#210 = AXIS2_PLACEMENT_3D ( 'NONE', #13277, #6779, #21750 ) ;
#211 = DIRECTION ( 'NONE',  ( 0.000000000000000000, 0.000000000000000000, 1.000000000000000000 ) ) ;
#212 = CARTESIAN_POINT ( 'NONE',  ( 52.50000000000000711, 5.000000000000000000, -3.599999999999989875 ) ) ;
#213 = DIRECTION ( 'NONE',  ( 0.000000000000000000, 0.000000000000000000, -1.000000000000000000 ) ) ;
#214 = ORIENTED_EDGE ( 'NONE', *, *, #22174, .T. ) ;
#215 = ORIENTED_EDGE ( 'NONE', *, *, #24207, .F. ) ;
#216 = CARTESIAN_POINT ( 'NONE',  ( 52.50000000000000711, 5.000000000000000000, 27.00000000000001066 ) ) ;
#217 = EDGE_CURVE ( 'NONE', #9010, #5076, #11438, .T. ) ;
#218 = VERTEX_POINT ( 'NONE', #542 ) ;
#219 = AXIS2_PLACEMENT_3D ( 'NONE', #22577, #7741, #1121 ) ;
#220 = CARTESIAN_POINT ( 'NONE',  ( 11.50000000000000355, 3.299999999999999822, 9.900000000000016342 ) ) ;
#221 = ORIENTED_EDGE ( 'NONE', *, *, #5643, .T. ) ;
#222 = EDGE_LOOP ( 'NONE', ( #15086, #8572 ) ) ;
#223 = EDGE_CURVE ( 'NONE', #16476, #11900, #22131, .T. ) ;
#224 = LINE ( 'NONE', #12392, #3220 ) ;
#225 = CARTESIAN_POINT ( 'NONE',  ( -63.99999999999980815, 0.000000000000000000, -17.49999999999999645 ) ) ;
#226 = ADVANCED_FACE ( 'NONE', ( #17829 ), #11025, .T. ) ;
#227 = DIRECTION ( 'NONE',  ( 0.000000000000000000, 0.000000000000000000, 1.000000000000000000 ) ) ;
#228 = CIRCLE ( 'NONE', #7713, 0.9000000000000014655 ) ;
#229 = ADVANCED_FACE ( 'NONE', ( #7422 ), #15610, .T. ) ;
#230 = LINE ( 'NONE', #27360, #17081 ) ;
#231 = VERTEX_POINT ( 'NONE', #23933 ) ;
#232 = DIRECTION ( 'NONE',  ( -0.000000000000000000, -1.000000000000000000, -0.000000000000000000 ) ) ;
#233 = DIRECTION ( 'NONE',  ( 0.000000000000000000, -0.000000000000000000, 1.000000000000000000 ) ) ;
#234 = ORIENTED_EDGE ( 'NONE', *, *, #22257, .T. ) ;
#235 = CARTESIAN_POINT ( 'NONE',  ( -52.50000000000000000, 3.299999999999999822, 33.90000000000001279 ) ) ;
#236 = CARTESIAN_POINT ( 'NONE',  ( 32.00000000000019185, 0.000000000000000000, -17.49999999999999645 ) ) ;
#237 = ADVANCED_FACE ( 'NONE', ( #13512 ), #19495, .T. ) ;
#238 = CIRCLE ( 'NONE', #21005, 0.2999999999999999334 ) ;
#239 = ORIENTED_EDGE ( 'NONE', *, *, #13896, .T. ) ;
#240 = CYLINDRICAL_SURFACE ( 'NONE', #11167, 0.5999999999999998668 ) ;
#241 = AXIS2_PLACEMENT_3D ( 'NONE', #2669, #5029, #19715 ) ;
#242 = CARTESIAN_POINT ( 'NONE',  ( 4.500000000000003553, 5.000000000000000000, 27.60000000000000853 ) ) ;
#243 = DIRECTION ( 'NONE',  ( -0.000000000000000000, -1.000000000000000000, -0.000000000000000000 ) ) ;
#244 = CARTESIAN_POINT ( 'NONE',  ( 43.50000000000000711, 3.000000000000000000, 33.00000000000001421 ) ) ;
#245 = EDGE_CURVE ( 'NONE', #16062, #9852, #11218, .T. ) ;
#246 = AXIS2_PLACEMENT_3D ( 'NONE', #7437, #13664, #20328 ) ;
#248 = DIRECTION ( 'NONE',  ( 0.000000000000000000, 0.000000000000000000, 1.000000000000000000 ) ) ;
#247 = AXIS2_PLACEMENT_3D ( 'NONE', #13497, #5346, #24466 ) ;
#249 = EDGE_LOOP ( 'NONE', ( #19449, #7079, #2375, #15241 ) ) ;
#250 = DIRECTION ( 'NONE',  ( -0.000000000000000000, -1.000000000000000000, -0.000000000000000000 ) ) ;
#251 = ORIENTED_EDGE ( 'NONE', *, *, #18345, .T. ) ;
#252 = DIRECTION ( 'NONE',  ( 0.000000000000000000, 0.000000000000000000, -1.000000000000000000 ) ) ;
#253 = AXIS2_PLACEMENT_3D ( 'NONE', #19617, #13224, #13367 ) ;
#254 = CYLINDRICAL_SURFACE ( 'NONE', #21249, 0.6000000000000033085 ) ;
#255 = ORIENTED_EDGE ( 'NONE', *, *, #17762, .F. ) ;
#256 = CARTESIAN_POINT ( 'NONE',  ( 59.50000000000000711, 5.000000000000000000, 27.00000000000001066 ) ) ;
#257 = ORIENTED_EDGE ( 'NONE', *, *, #24220, .T. ) ;
#258 = VECTOR ( 'NONE', #3638, 1000.000000000000000 ) ;
#260 = EDGE_CURVE ( 'NONE', #14501, #24535, #19632, .T. ) ;
#259 = FACE_BOUND ( 'NONE', #11732, .T. ) ;
#261 = DIRECTION ( 'NONE',  ( -0.000000000000000000, -1.000000000000000000, -0.000000000000000000 ) ) ;
#262 = CYLINDRICAL_SURFACE ( 'NONE', #4323, 0.6000000000000015321 ) ;
#263 = DIRECTION ( 'NONE',  ( 0.000000000000000000, 0.000000000000000000, 1.000000000000000000 ) ) ;
#264 = VERTEX_POINT ( 'NONE', #5224 ) ;
#265 = EDGE_CURVE ( 'NONE', #17551, #18258, #2866, .T. ) ;
#266 = DIRECTION ( 'NONE',  ( -0.000000000000000000, -1.000000000000000000, -0.000000000000000000 ) ) ;
#267 = DIRECTION ( 'NONE',  ( 0.000000000000000000, 0.000000000000000000, -1.000000000000000000 ) ) ;
#268 = ORIENTED_EDGE ( 'NONE', *, *, #14426, .F. ) ;
#269 = CARTESIAN_POINT ( 'NONE',  ( -20.49999999999999645, 5.000000000000000000, 27.60000000000000853 ) ) ;
#270 = DIRECTION ( 'NONE',  ( 0.000000000000000000, 0.000000000000000000, 1.000000000000000000 ) ) ;
#271 = CIRCLE ( 'NONE', #18380, 0.9000000000000014655 ) ;
#272 = CARTESIAN_POINT ( 'NONE',  ( -59.50000000000000000, 3.299999999999999822, -27.59999999999999076 ) ) ;
#273 = CIRCLE ( 'NONE', #4676, 0.6000000000000015321 ) ;
#274 = ORIENTED_EDGE ( 'NONE', *, *, #17035, .F. ) ;
#275 = CARTESIAN_POINT ( 'NONE',  ( -43.50000000000000000, 5.000000000000000000, 27.00000000000001066 ) ) ;
#276 = CARTESIAN_POINT ( 'NONE',  ( 43.50000000000000711, 5.000000000000000000, 14.40000000000001101 ) ) ;
#277 = ORIENTED_EDGE ( 'NONE', *, *, #860, .T. ) ;
#278 = AXIS2_PLACEMENT_3D ( 'NONE', #6151, #23325, #18630 ) ;
#279 = DIRECTION ( 'NONE',  ( 1.000000000000000000, -0.000000000000000000, 1.224646799147353207E-16 ) ) ;
#280 = CARTESIAN_POINT ( 'NONE',  ( -11.49999999999999645, 3.299999999999999822, -20.99999999999998579 ) ) ;
#281 = DIRECTION ( 'NONE',  ( -0.000000000000000000, -1.000000000000000000, -0.000000000000000000 ) ) ;
#282 = ORIENTED_EDGE ( 'NONE', *, *, #926, .T. ) ;
#283 = CARTESIAN_POINT ( 'NONE',  ( 36.50000000000000711, 5.000000000000000000, -32.99999999999998579 ) ) ;
#284 = ORIENTED_EDGE ( 'NONE', *, *, #23871, .F. ) ;
#285 = ORIENTED_EDGE ( 'NONE', *, *, #24217, .T. ) ;
#286 = DIRECTION ( 'NONE',  ( 0.000000000000000000, -0.000000000000000000, 1.000000000000000000 ) ) ;
#287 = AXIS2_PLACEMENT_3D ( 'NONE', #2945, #5446, #19716 ) ;
#288 = DIRECTION ( 'NONE',  ( 0.000000000000000000, 0.000000000000000000, 1.000000000000000000 ) ) ;
#289 = EDGE_LOOP ( 'NONE', ( #6848, #23136, #23642, #876 ) ) ;
#290 = ORIENTED_EDGE ( 'NONE', *, *, #17272, .T. ) ;
#291 = CARTESIAN_POINT ( 'NONE',  ( 36.50000000000000711, 5.000000000000000000, -26.99999999999998934 ) ) ;
#292 = DIRECTION ( 'NONE',  ( 0.000000000000000000, 0.000000000000000000, 1.000000000000000000 ) ) ;
#293 = CYLINDRICAL_SURFACE ( 'NONE', #13168, 0.6000000000000010880 ) ;
#294 = EDGE_LOOP ( 'NONE', ( #2257, #5545 ) ) ;
#295 = ORIENTED_EDGE ( 'NONE', *, *, #2358, .F. ) ;
#296 = CARTESIAN_POINT ( 'NONE',  ( 59.50000000000000711, 3.000000000000000000, -26.99999999999998934 ) ) ;
#297 = DIRECTION ( 'NONE',  ( -0.000000000000000000, -1.000000000000000000, -0.000000000000000000 ) ) ;
#298 = FACE_OUTER_BOUND ( 'NONE', #20415, .T. ) ;
#299 = EDGE_LOOP ( 'NONE', ( #4270, #20620, #13436, #1019 ) ) ;
#300 = CARTESIAN_POINT ( 'NONE',  ( -20.49999999999999645, 5.000000000000000000, -27.59999999999999076 ) ) ;
#301 = CIRCLE ( 'NONE', #10877, 0.9000000000000014655 ) ;
#302 = ADVANCED_FACE ( 'NONE', ( #9375 ), #13649, .T. ) ;
#303 = FACE_OUTER_BOUND ( 'NONE', #14768, .T. ) ;
#304 = CARTESIAN_POINT ( 'NONE',  ( -59.50000000000000000, 3.299999999999999822, -32.99999999999998579 ) ) ;
#305 = AXIS2_PLACEMENT_3D ( 'NONE', #2106, #4456, #2374 ) ;
#306 = DIRECTION ( 'NONE',  ( -0.000000000000000000, -1.000000000000000000, -0.000000000000000000 ) ) ;
#307 = EDGE_CURVE ( 'NONE', #3771, #22965, #9504, .T. ) ;
#308 = DIRECTION ( 'NONE',  ( 0.000000000000000000, 0.000000000000000000, 1.000000000000000000 ) ) ;
#309 = DIRECTION ( 'NONE',  ( 0.000000000000000000, 1.000000000000000000, 0.000000000000000000 ) ) ;
#310 = VERTEX_POINT ( 'NONE', #5361 ) ;
#311 = EDGE_CURVE ( 'NONE', #3878, #21480, #6355, .T. ) ;
#312 = VERTEX_POINT ( 'NONE', #2595 ) ;
#313 = DIRECTION ( 'NONE',  ( 0.000000000000000000, -0.000000000000000000, 1.000000000000000000 ) ) ;
#314 = CARTESIAN_POINT ( 'NONE',  ( -11.49999999999999645, 3.000000000000000000, -2.999999999999988898 ) ) ;
#315 = ORIENTED_EDGE ( 'NONE', *, *, #25780, .T. ) ;
#316 = EDGE_CURVE ( 'NONE', #20011, #13844, #21855, .T. ) ;
#317 = ADVANCED_FACE ( 'NONE', ( #21851 ), #21710, .T. ) ;
#319 = CARTESIAN_POINT ( 'NONE',  ( -27.49999999999999645, 3.000000000000000000, -26.99999999999998934 ) ) ;
#318 = DIRECTION ( 'NONE',  ( -0.000000000000000000, 1.000000000000000000, -0.000000000000000000 ) ) ;
#320 = CIRCLE ( 'NONE', #4307, 0.6000000000000015321 ) ;
#321 = DIRECTION ( 'NONE',  ( 0.000000000000000000, 1.000000000000000000, 0.000000000000000000 ) ) ;
#322 = DIRECTION ( 'NONE',  ( 0.000000000000000000, 1.000000000000000000, 0.000000000000000000 ) ) ;
#323 = ORIENTED_EDGE ( 'NONE', *, *, #16800, .F. ) ;
#324 = ORIENTED_EDGE ( 'NONE', *, *, #12, .T. ) ;
#325 = ADVANCED_FACE ( 'NONE', ( #673 ), #11300, .T. ) ;
#326 = CARTESIAN_POINT ( 'NONE',  ( 36.50000000000000711, 3.299999999999999822, -20.99999999999998579 ) ) ;
#327 = ORIENTED_EDGE ( 'NONE', *, *, #10562, .F. ) ;
#328 = FACE_OUTER_BOUND ( 'NONE', #460, .T. ) ;
#329 = CARTESIAN_POINT ( 'NONE',  ( -32.00000000000000000, 3.000000000000000000, -37.99999999999999289 ) ) ;
#330 = ORIENTED_EDGE ( 'NONE', *, *, #6223, .F. ) ;
#331 = EDGE_CURVE ( 'NONE', #16344, #11236, #11844, .T. ) ;
#332 = CARTESIAN_POINT ( 'NONE',  ( -11.49999999999999645, 3.299999999999999822, 3.600000000000017852 ) ) ;
#333 = EDGE_CURVE ( 'NONE', #2180, #23575, #17415, .T. ) ;
#334 = DIRECTION ( 'NONE',  ( 0.000000000000000000, 1.000000000000000000, 0.000000000000000000 ) ) ;
#335 = AXIS2_PLACEMENT_3D ( 'NONE', #21087, #5848, #16379 ) ;
#336 = EDGE_CURVE ( 'NONE', #7690, #15150, #18370, .T. ) ;
#337 = VECTOR ( 'NONE', #26778, 1000.000000000000000 ) ;
#338 = DIRECTION ( 'NONE',  ( -0.000000000000000000, -1.000000000000000000, -0.000000000000000000 ) ) ;
#339 = CIRCLE ( 'NONE', #14460, 0.3000000000000016542 ) ;
#340 = CIRCLE ( 'NONE', #27311, 0.6000000000000010880 ) ;
#341 = FACE_OUTER_BOUND ( 'NONE', #4935, .T. ) ;
#342 = FACE_BOUND ( 'NONE', #4256, .T. ) ;
#343 = ORIENTED_EDGE ( 'NONE', *, *, #6985, .T. ) ;
#344 = EDGE_CURVE ( 'NONE', #14658, #13963, #26543, .T. ) ;
#345 = ORIENTED_EDGE ( 'NONE', *, *, #16566, .T. ) ;
#346 = DIRECTION ( 'NONE',  ( 1.000000000000000000, -0.000000000000000000, 1.224646799147353207E-16 ) ) ;
#347 = ORIENTED_EDGE ( 'NONE', *, *, #25596, .T. ) ;
#348 = EDGE_CURVE ( 'NONE', #19616, #15392, #11279, .T. ) ;
#349 = DIRECTION ( 'NONE',  ( 0.000000000000000000, 0.000000000000000000, 1.000000000000000000 ) ) ;
#350 = CIRCLE ( 'NONE', #24231, 0.9000000000000014655 ) ;
#351 = FACE_OUTER_BOUND ( 'NONE', #27270, .T. ) ;
#352 = EDGE_LOOP ( 'NONE', ( #24274, #15584 ) ) ;
#353 = AXIS2_PLACEMENT_3D ( 'NONE', #6699, #12657, #12789 ) ;
#354 = EDGE_LOOP ( 'NONE', ( #703, #24634 ) ) ;
#355 =( NAMED_UNIT ( * ) PLANE_ANGLE_UNIT ( ) SI_UNIT ( $, .RADIAN. ) );
#356 = CARTESIAN_POINT ( 'NONE',  ( 27.50000000000000355, 5.000000000000000000, -9.599999999999988987 ) ) ;
#357 = DIRECTION ( 'NONE',  ( 0.000000000000000000, 0.000000000000000000, -1.000000000000000000 ) ) ;
#358 = EDGE_LOOP ( 'NONE', ( #88, #13167, #4101, #18132 ) ) ;
#359 = CARTESIAN_POINT ( 'NONE',  ( 59.50000000000000711, 3.000000000000000000, 21.90000000000001279 ) ) ;
#360 = TOROIDAL_SURFACE ( 'NONE', #11832, 0.9000000000000010214, 0.2999999999999999889 ) ;
#361 = DIRECTION ( 'NONE',  ( 0.000000000000000000, 1.000000000000000000, 0.000000000000000000 ) ) ;
#362 = EDGE_LOOP ( 'NONE', ( #2189, #15993, #20887, #15499 ) ) ;
#363 = TOROIDAL_SURFACE ( 'NONE', #9607, 0.9000000000000010214, 0.2999999999999999889 ) ;
#364 = LINE ( 'NONE', #19318, #14330 ) ;
#365 = DIRECTION ( 'NONE',  ( 0.000000000000000000, 0.000000000000000000, 1.000000000000000000 ) ) ;
#366 = VERTEX_POINT ( 'NONE', #24608 ) ;
#367 = AXIS2_PLACEMENT_3D ( 'NONE', #26976, #20881, #12678 ) ;
#368 = FACE_OUTER_BOUND ( 'NONE', #21838, .T. ) ;
#369 = CARTESIAN_POINT ( 'NONE',  ( -36.50000000000000000, 5.000000000000000000, 27.00000000000001066 ) ) ;
#370 = EDGE_CURVE ( 'NONE', #14191, #8596, #14817, .T. ) ;
#371 = EDGE_LOOP ( 'NONE', ( #11389, #18270 ) ) ;
#372 = DIRECTION ( 'NONE',  ( 0.000000000000000000, 0.000000000000000000, 1.000000000000000000 ) ) ;
#373 = DIRECTION ( 'NONE',  ( 0.000000000000000000, 0.000000000000000000, 1.000000000000000000 ) ) ;
#374 = CARTESIAN_POINT ( 'NONE',  ( 4.500000000000003553, 3.299999999999999822, 14.10000000000001208 ) ) ;
#375 = EDGE_CURVE ( 'NONE', #3078, #5281, #18811, .T. ) ;
#376 = DIRECTION ( 'NONE',  ( 0.000000000000000000, 0.000000000000000000, 1.000000000000000000 ) ) ;
#377 = TOROIDAL_SURFACE ( 'NONE', #16719, 0.9000000000000010214, 0.2999999999999999889 ) ;
#378 = TOROIDAL_SURFACE ( 'NONE', #7431, 0.9000000000000010214, 0.2999999999999999889 ) ;
#379 = AXIS2_PLACEMENT_3D ( 'NONE', #1312, #5586, #9595 ) ;
#380 = CARTESIAN_POINT ( 'NONE',  ( -36.50000000000000000, 3.299999999999999822, -8.999999999999987566 ) ) ;
#381 = TOROIDAL_SURFACE ( 'NONE', #19826, 0.9000000000000010214, 0.2999999999999999889 ) ;
#382 = ORIENTED_EDGE ( 'NONE', *, *, #18418, .T. ) ;
#383 = AXIS2_PLACEMENT_3D ( 'NONE', #26049, #15236, #21907 ) ;
#384 = DIRECTION ( 'NONE',  ( 0.000000000000000000, 0.000000000000000000, 1.000000000000000000 ) ) ;
#385 = AXIS2_PLACEMENT_3D ( 'NONE', #26762, #10131, #22742 ) ;
#386 = ORIENTED_EDGE ( 'NONE', *, *, #4966, .F. ) ;
#387 = EDGE_CURVE ( 'NONE', #23802, #13957, #22352, .T. ) ;
#388 = DIRECTION ( 'NONE',  ( 0.000000000000000000, 1.000000000000000000, 0.000000000000000000 ) ) ;
#389 = LINE ( 'NONE', #25719, #7966 ) ;
#390 = ORIENTED_EDGE ( 'NONE', *, *, #25402, .T. ) ;
#391 = CARTESIAN_POINT ( 'NONE',  ( 20.50000000000000355, 5.000000000000000000, -26.39999999999998792 ) ) ;
#392 = EDGE_LOOP ( 'NONE', ( #15388, #497 ) ) ;
#393 = FACE_BOUND ( 'NONE', #5386, .T. ) ;
#394 = CARTESIAN_POINT ( 'NONE',  ( -11.49999999999999645, 3.000000000000000000, 9.900000000000016342 ) ) ;
#395 = CARTESIAN_POINT ( 'NONE',  ( 1.942890293094023946E-13, 0.000000000000000000, -17.49999999999999645 ) ) ;
#396 = DIRECTION ( 'NONE',  ( 0.000000000000000000, 1.000000000000000000, 0.000000000000000000 ) ) ;
#397 = ORIENTED_EDGE ( 'NONE', *, *, #10838, .T. ) ;
#398 = AXIS2_PLACEMENT_3D ( 'NONE', #18815, #27262, #25460 ) ;
#399 = DIRECTION ( 'NONE',  ( 0.000000000000000000, 0.000000000000000000, 1.000000000000000000 ) ) ;
#400 = FACE_OUTER_BOUND ( 'NONE', #8474, .T. ) ;
#401 = ORIENTED_EDGE ( 'NONE', *, *, #18671, .F. ) ;
#402 = AXIS2_PLACEMENT_3D ( 'NONE', #1386, #8138, #13956 ) ;
#403 = FACE_OUTER_BOUND ( 'NONE', #23517, .T. ) ;
#404 = DIRECTION ( 'NONE',  ( 0.000000000000000000, 0.000000000000000000, 1.000000000000000000 ) ) ;
#405 = EDGE_CURVE ( 'NONE', #5005, #23451, #2892, .T. ) ;
#406 = CIRCLE ( 'NONE', #23385, 0.3000000000000016542 ) ;
#407 = DIRECTION ( 'NONE',  ( 0.000000000000000000, 0.000000000000000000, 1.000000000000000000 ) ) ;
#408 = VECTOR ( 'NONE', #4064, 1000.000000000000000 ) ;
#409 = ORIENTED_EDGE ( 'NONE', *, *, #21147, .F. ) ;
#410 = DIRECTION ( 'NONE',  ( 0.000000000000000000, 1.000000000000000000, 0.000000000000000000 ) ) ;
#411 = AXIS2_PLACEMENT_3D ( 'NONE', #8287, #16602, #6074 ) ;
#412 = CIRCLE ( 'NONE', #14963, 0.2999999999999999334 ) ;
#413 = VERTEX_POINT ( 'NONE', #20452 ) ;
#414 = FACE_OUTER_BOUND ( 'NONE', #18865, .T. ) ;
#415 = EDGE_CURVE ( 'NONE', #8223, #18694, #6856, .T. ) ;
#416 = ADVANCED_FACE ( 'NONE', ( #14061 ), #7563, .T. ) ;
#417 = EDGE_CURVE ( 'NONE', #8889, #4898, #6022, .T. ) ;
#418 = DIRECTION ( 'NONE',  ( 0.000000000000000000, 1.000000000000000000, 0.000000000000000000 ) ) ;
#419 = CARTESIAN_POINT ( 'NONE',  ( 43.50000000000000711, 3.299999999999999822, -32.99999999999998579 ) ) ;
#420 = AXIS2_PLACEMENT_3D ( 'NONE', #11301, #19763, #21299 ) ;
#421 = ORIENTED_EDGE ( 'NONE', *, *, #22334, .T. ) ;
#422 = AXIS2_PLACEMENT_3D ( 'NONE', #8674, #17127, #1076 ) ;
#423 = CARTESIAN_POINT ( 'NONE',  ( -36.50000000000000000, 5.000000000000000000, 3.000000000000016431 ) ) ;
#424 = ORIENTED_EDGE ( 'NONE', *, *, #10128, .T. ) ;
#425 = ORIENTED_EDGE ( 'NONE', *, *, #2746, .T. ) ;
#426 = CARTESIAN_POINT ( 'NONE',  ( 11.50000000000000355, 3.000000000000000000, -32.09999999999998721 ) ) ;
#427 = ADVANCED_FACE ( 'NONE', ( #3406 ), #3820, .T. ) ;
#428 = EDGE_CURVE ( 'NONE', #23925, #19557, #24564, .T. ) ;
#429 = CIRCLE ( 'NONE', #14607, 0.2999999999999999334 ) ;
#430 = CARTESIAN_POINT ( 'NONE',  ( -4.499999999999997335, 5.000000000000000000, -27.59999999999999076 ) ) ;
#431 = ORIENTED_EDGE ( 'NONE', *, *, #20638, .T. ) ;
#432 = VECTOR ( 'NONE', #4556, 1000.000000000000000 ) ;
#433 = ORIENTED_EDGE ( 'NONE', *, *, #15478, .T. ) ;
#434 = CARTESIAN_POINT ( 'NONE',  ( -52.50000000000000000, 5.000000000000000000, -32.99999999999998579 ) ) ;
#435 = FACE_OUTER_BOUND ( 'NONE', #18779, .T. ) ;
#436 = DIRECTION ( 'NONE',  ( -0.000000000000000000, -1.000000000000000000, -0.000000000000000000 ) ) ;
#437 = ORIENTED_EDGE ( 'NONE', *, *, #12237, .F. ) ;
#438 = EDGE_LOOP ( 'NONE', ( #11102, #23561 ) ) ;
#439 = CARTESIAN_POINT ( 'NONE',  ( 20.50000000000000355, 3.299999999999999822, 21.00000000000001066 ) ) ;
#440 = DIRECTION ( 'NONE',  ( 0.000000000000000000, 0.000000000000000000, 1.000000000000000000 ) ) ;
#441 = DIRECTION ( 'NONE',  ( -1.000000000000000000, 0.000000000000000000, 0.000000000000000000 ) ) ;
#442 = ORIENTED_EDGE ( 'NONE', *, *, #20904, .T. ) ;
#443 = AXIS2_PLACEMENT_3D ( 'NONE', #21958, #3374, #26371 ) ;
#444 = FACE_OUTER_BOUND ( 'NONE', #1964, .T. ) ;
#445 = CARTESIAN_POINT ( 'NONE',  ( -43.50000000000000000, 3.299999999999999822, 27.00000000000001066 ) ) ;
#446 = DIRECTION ( 'NONE',  ( 0.000000000000000000, 0.000000000000000000, 1.000000000000000000 ) ) ;
#447 = AXIS2_PLACEMENT_3D ( 'NONE', #14736, #4103, #10187 ) ;
#448 = DIRECTION ( 'NONE',  ( 0.000000000000000000, -0.000000000000000000, 1.000000000000000000 ) ) ;
#449 = AXIS2_PLACEMENT_3D ( 'NONE', #10911, #6629, #11331 ) ;
#450 = CIRCLE ( 'NONE', #26088, 0.5999999999999998668 ) ;
#451 = DIRECTION ( 'NONE',  ( 0.000000000000000000, 1.000000000000000000, 0.000000000000000000 ) ) ;
#452 = FACE_OUTER_BOUND ( 'NONE', #15702, .T. ) ;
#453 = ORIENTED_EDGE ( 'NONE', *, *, #26890, .T. ) ;
#454 = ORIENTED_EDGE ( 'NONE', *, *, #6625, .T. ) ;
#455 = ORIENTED_EDGE ( 'NONE', *, *, #17147, .T. ) ;
#456 = DIRECTION ( 'NONE',  ( 0.000000000000000000, 0.000000000000000000, 1.000000000000000000 ) ) ;
#457 = CIRCLE ( 'NONE', #4844, 0.5999999999999998668 ) ;
#458 = DIRECTION ( 'NONE',  ( 0.000000000000000000, 0.000000000000000000, 1.000000000000000000 ) ) ;
#459 = AXIS2_PLACEMENT_3D ( 'NONE', #21097, #22769, #5861 ) ;
#460 = EDGE_LOOP ( 'NONE', ( #22549, #13437, #9674, #7849 ) ) ;
#461 = DIRECTION ( 'NONE',  ( 0.000000000000000000, 1.000000000000000000, 0.000000000000000000 ) ) ;
#462 = AXIS2_PLACEMENT_3D ( 'NONE', #12423, #12556, #21024 ) ;
#463 = AXIS2_PLACEMENT_3D ( 'NONE', #13233, #6733, #2589 ) ;
#464 = DIRECTION ( 'NONE',  ( 0.000000000000000000, 1.000000000000000000, 0.000000000000000000 ) ) ;
#465 = DIRECTION ( 'NONE',  ( 0.000000000000000000, 0.000000000000000000, -1.000000000000000000 ) ) ;
#466 = ORIENTED_EDGE ( 'NONE', *, *, #7231, .F. ) ;
#467 = ORIENTED_EDGE ( 'NONE', *, *, #13920, .T. ) ;
#468 = AXIS2_PLACEMENT_3D ( 'NONE', #15447, #13492, #9484 ) ;
#469 = CARTESIAN_POINT ( 'NONE',  ( -11.49999999999999645, 3.299999999999999822, -26.09999999999998721 ) ) ;
#470 = EDGE_LOOP ( 'NONE', ( #9731, #7668 ) ) ;
#471 = AXIS2_PLACEMENT_3D ( 'NONE', #17863, #15648, #9679 ) ;
#472 = FACE_BOUND ( 'NONE', #7715, .T. ) ;
#473 = CARTESIAN_POINT ( 'NONE',  ( 11.50000000000000355, 3.299999999999999822, 9.000000000000014211 ) ) ;
#474 = EDGE_LOOP ( 'NONE', ( #25886, #21216, #22426, #22143 ) ) ;
#475 = EDGE_CURVE ( 'NONE', #22483, #5046, #12609, .T. ) ;
#476 = DIRECTION ( 'NONE',  ( -0.000000000000000000, -1.000000000000000000, -0.000000000000000000 ) ) ;
#477 = TOROIDAL_SURFACE ( 'NONE', #4005, 0.9000000000000010214, 0.2999999999999999889 ) ;
#478 = CARTESIAN_POINT ( 'NONE',  ( -43.50000000000000000, 5.000000000000000000, 3.000000000000016431 ) ) ;
#479 = AXIS2_PLACEMENT_3D ( 'NONE', #5022, #9573, #18032 ) ;
#480 = AXIS2_PLACEMENT_3D ( 'NONE', #10234, #18683, #25049 ) ;
#481 = CYLINDRICAL_SURFACE ( 'NONE', #24832, 0.5999999999999998668 ) ;
#482 = CIRCLE ( 'NONE', #4460, 0.6000000000000015321 ) ;
#483 = CARTESIAN_POINT ( 'NONE',  ( -4.499999999999997335, 5.000000000000000000, 2.400000000000015454 ) ) ;
#484 = DIRECTION ( 'NONE',  ( 0.000000000000000000, 0.000000000000000000, -1.000000000000000000 ) ) ;
#485 = TOROIDAL_SURFACE ( 'NONE', #19485, 0.9000000000000010214, 0.2999999999999999889 ) ;
#486 = EDGE_LOOP ( 'NONE', ( #7024, #26438 ) ) ;
#487 = ORIENTED_EDGE ( 'NONE', *, *, #5061, .F. ) ;
#488 = AXIS2_PLACEMENT_3D ( 'NONE', #1046, #17652, #9468 ) ;
#489 = CARTESIAN_POINT ( 'NONE',  ( 11.50000000000000355, 3.299999999999999822, 9.000000000000014211 ) ) ;
#490 = ORIENTED_EDGE ( 'NONE', *, *, #13010, .F. ) ;
#491 = EDGE_LOOP ( 'NONE', ( #20838, #23456 ) ) ;
#492 = EDGE_CURVE ( 'NONE', #2921, #9098, #26776, .T. ) ;
#493 = CIRCLE ( 'NONE', #15961, 0.8999999999999980238 ) ;
#494 = AXIS2_PLACEMENT_3D ( 'NONE', #11035, #17422, #8828 ) ;
#495 = EDGE_CURVE ( 'NONE', #18542, #672, #16549, .T. ) ;
#496 = FACE_OUTER_BOUND ( 'NONE', #15386, .T. ) ;
#497 = ORIENTED_EDGE ( 'NONE', *, *, #5319, .T. ) ;
#498 = EDGE_LOOP ( 'NONE', ( #6121, #20674 ) ) ;
#499 =( NAMED_UNIT ( * ) SI_UNIT ( $, .STERADIAN. ) SOLID_ANGLE_UNIT ( ) );
#500 = DIRECTION ( 'NONE',  ( 0.000000000000000000, 0.000000000000000000, 1.000000000000000000 ) ) ;
#501 = CARTESIAN_POINT ( 'NONE',  ( -20.49999999999999645, 3.000000000000000000, 9.000000000000014211 ) ) ;
#502 = EDGE_LOOP ( 'NONE', ( #21417, #15505, #24308, #8218 ) ) ;
#503 = CARTESIAN_POINT ( 'NONE',  ( -4.499999999999997335, 5.000000000000000000, -2.999999999999988898 ) ) ;
#504 = CIRCLE ( 'NONE', #3591, 0.6000000000000010880 ) ;
#505 = DIRECTION ( 'NONE',  ( 0.000000000000000000, 0.000000000000000000, 1.000000000000000000 ) ) ;
#506 = EDGE_LOOP ( 'NONE', ( #21709, #5107, #19513, #15176 ) ) ;
#507 = DIRECTION ( 'NONE',  ( -0.000000000000000000, -1.000000000000000000, -0.000000000000000000 ) ) ;
#508 = CYLINDRICAL_SURFACE ( 'NONE', #18546, 0.6000000000000010880 ) ;
#509 = ORIENTED_EDGE ( 'NONE', *, *, #2351, .T. ) ;
#510 = AXIS2_PLACEMENT_3D ( 'NONE', #15299, #3250, #5055 ) ;
#511 = EDGE_CURVE ( 'NONE', #9129, #2817, #24085, .T. ) ;
#512 = DIRECTION ( 'NONE',  ( 0.000000000000000000, 0.000000000000000000, 1.000000000000000000 ) ) ;
#513 = CARTESIAN_POINT ( 'NONE',  ( -52.50000000000000000, 3.000000000000000000, 33.00000000000001421 ) ) ;
#514 = ORIENTED_EDGE ( 'NONE', *, *, #26744, .T. ) ;
#515 = DIRECTION ( 'NONE',  ( 0.000000000000000000, 0.000000000000000000, 1.000000000000000000 ) ) ;
#516 = CARTESIAN_POINT ( 'NONE',  ( 4.500000000000003553, 3.299999999999999822, -8.999999999999987566 ) ) ;
#517 = EDGE_CURVE ( 'NONE', #25945, #22036, #13001, .T. ) ;
#518 = AXIS2_PLACEMENT_3D ( 'NONE', #23907, #9068, #13490 ) ;
#519 = CARTESIAN_POINT ( 'NONE',  ( 11.50000000000000355, 3.299999999999999822, -2.999999999999988898 ) ) ;
#520 = ADVANCED_FACE ( 'NONE', ( #1351 ), #21270, .F. ) ;
#521 = AXIS2_PLACEMENT_3D ( 'NONE', #4179, #21074, #8449 ) ;
#522 = CARTESIAN_POINT ( 'NONE',  ( -27.49999999999999645, 3.299999999999999822, 2.400000000000015454 ) ) ;
#523 = ORIENTED_EDGE ( 'NONE', *, *, #11803, .T. ) ;
#524 = VECTOR ( 'NONE', #476, 1000.000000000000000 ) ;
#525 = DIRECTION ( 'NONE',  ( -0.000000000000000000, -1.000000000000000000, -0.000000000000000000 ) ) ;
#527 = VERTEX_POINT ( 'NONE', #2292 ) ;
#526 = EDGE_CURVE ( 'NONE', #6217, #12136, #12114, .T. ) ;
#528 = AXIS2_PLACEMENT_3D ( 'NONE', #11030, #4275, #404 ) ;
#529 = CARTESIAN_POINT ( 'NONE',  ( 43.50000000000000711, 3.299999999999999822, -3.899999999999989697 ) ) ;
#530 = EDGE_CURVE ( 'NONE', #6512, #19916, #10789, .T. ) ;
#531 = ADVANCED_FACE ( 'NONE', ( #4110 ), #15671, .F. ) ;
#532 = DIRECTION ( 'NONE',  ( 0.000000000000000000, 1.000000000000000000, 0.000000000000000000 ) ) ;
#533 = ORIENTED_EDGE ( 'NONE', *, *, #21502, .F. ) ;
#534 = DIRECTION ( 'NONE',  ( 0.000000000000000000, 0.000000000000000000, -1.000000000000000000 ) ) ;
#535 = ORIENTED_EDGE ( 'NONE', *, *, #20843, .T. ) ;
#536 = PLANE ( 'NONE',  #22951 ) ;
#537 = EDGE_CURVE ( 'NONE', #1134, #10874, #364, .T. ) ;
#538 = DIRECTION ( 'NONE',  ( 0.000000000000000000, 0.000000000000000000, -1.000000000000000000 ) ) ;
#539 = CARTESIAN_POINT ( 'NONE',  ( -4.499999999999997335, 3.000000000000000000, 3.000000000000016431 ) ) ;
#540 = CIRCLE ( 'NONE', #1428, 0.9000000000000014655 ) ;
#541 = VERTEX_POINT ( 'NONE', #25552 ) ;
#542 = CARTESIAN_POINT ( 'NONE',  ( -52.50000000000000000, 5.000000000000000000, -26.39999999999998792 ) ) ;
#543 = DIRECTION ( 'NONE',  ( 1.000000000000000000, -0.000000000000000000, 1.224646799147353207E-16 ) ) ;
#544 = ORIENTED_EDGE ( 'NONE', *, *, #3733, .F. ) ;
#545 = CARTESIAN_POINT ( 'NONE',  ( -4.499999999999997335, 5.000000000000000000, -20.99999999999998579 ) ) ;
#546 = DIRECTION ( 'NONE',  ( 0.000000000000000000, 1.000000000000000000, 0.000000000000000000 ) ) ;
#547 = CIRCLE ( 'NONE', #4073, 0.2999999999999999334 ) ;
#548 = CARTESIAN_POINT ( 'NONE',  ( 36.50000000000000711, 5.000000000000000000, 21.60000000000001208 ) ) ;
#549 = EDGE_LOOP ( 'NONE', ( #6907, #26476, #8342, #741 ) ) ;
#550 = CARTESIAN_POINT ( 'NONE',  ( 11.50000000000000355, 3.299999999999999822, 33.00000000000001421 ) ) ;
#551 = VECTOR ( 'NONE', #25365, 1000.000000000000000 ) ;
#552 = LINE ( 'NONE', #8684, #4454 ) ;
#553 = TOROIDAL_SURFACE ( 'NONE', #22215, 0.9000000000000010214, 0.2999999999999999889 ) ;
#554 = EDGE_CURVE ( 'NONE', #735, #22115, #25694, .T. ) ;
#555 = ORIENTED_EDGE ( 'NONE', *, *, #17146, .F. ) ;
#556 = DIRECTION ( 'NONE',  ( 0.000000000000000000, 0.000000000000000000, -1.000000000000000000 ) ) ;
#557 = TOROIDAL_SURFACE ( 'NONE', #2744, 0.9000000000000010214, 0.2999999999999999889 ) ;
#558 = VERTEX_POINT ( 'NONE', #25422 ) ;
#559 = CYLINDRICAL_SURFACE ( 'NONE', #27337, 0.5999999999999998668 ) ;
#560 = DIRECTION ( 'NONE',  ( -1.000000000000000000, 0.000000000000000000, 0.000000000000000000 ) ) ;
#561 = EDGE_LOOP ( 'NONE', ( #6913, #15087, #7007, #14440 ) ) ;
#562 = CIRCLE ( 'NONE', #27078, 0.9000000000000014655 ) ;
#563 = ORIENTED_EDGE ( 'NONE', *, *, #12227, .T. ) ;
#564 = EDGE_LOOP ( 'NONE', ( #25040, #833, #27387, #24057 ) ) ;
#565 = CARTESIAN_POINT ( 'NONE',  ( -4.499999999999997335, 3.299999999999999822, 3.000000000000016431 ) ) ;
#566 = ADVANCED_FACE ( 'NONE', ( #20998 ), #4616, .F. ) ;
#567 = AXIS2_PLACEMENT_3D ( 'NONE', #11591, #24211, #3002 ) ;
#568 = EDGE_CURVE ( 'NONE', #24447, #10612, #2424, .T. ) ;
#569 = LINE ( 'NONE', #19934, #9463 ) ;
#570 = ORIENTED_EDGE ( 'NONE', *, *, #23262, .T. ) ;
#571 = AXIS2_PLACEMENT_3D ( 'NONE', #8164, #18561, #18713 ) ;
#572 = EDGE_LOOP ( 'NONE', ( #4202, #26574 ) ) ;
#573 = AXIS2_PLACEMENT_3D ( 'NONE', #15581, #5335, #13767 ) ;
#574 = CARTESIAN_POINT ( 'NONE',  ( -43.50000000000000000, 3.000000000000000000, -14.99999999999998579 ) ) ;
#575 = DIRECTION ( 'NONE',  ( 0.000000000000000000, 0.000000000000000000, 1.000000000000000000 ) ) ;
#576 = DIRECTION ( 'NONE',  ( 0.000000000000000000, 0.000000000000000000, 1.000000000000000000 ) ) ;
#577 = VERTEX_POINT ( 'NONE', #10727 ) ;
#578 = ORIENTED_EDGE ( 'NONE', *, *, #17660, .T. ) ;
#579 = CARTESIAN_POINT ( 'NONE',  ( -27.49999999999999645, 5.000000000000000000, -26.99999999999998934 ) ) ;
#580 = EDGE_CURVE ( 'NONE', #11495, #7682, #23210, .T. ) ;
#581 = DIRECTION ( 'NONE',  ( 0.000000000000000000, 1.000000000000000000, 0.000000000000000000 ) ) ;
#582 = ADVANCED_FACE ( 'NONE', ( #25288 ), #27225, .T. ) ;
#583 = CYLINDRICAL_SURFACE ( 'NONE', #2269, 0.6000000000000015321 ) ;
#584 = ADVANCED_FACE ( 'NONE', ( #22940 ), #12933, .T. ) ;
#585 = VERTEX_POINT ( 'NONE', #12530 ) ;
#586 = DIRECTION ( 'NONE',  ( -0.000000000000000000, -1.000000000000000000, -0.000000000000000000 ) ) ;
#587 = VECTOR ( 'NONE', #7989, 1000.000000000000000 ) ;
#588 = DIRECTION ( 'NONE',  ( 0.000000000000000000, 0.000000000000000000, 1.000000000000000000 ) ) ;
#589 = CARTESIAN_POINT ( 'NONE',  ( 27.50000000000000355, 5.000000000000000000, -20.99999999999998579 ) ) ;
#590 = AXIS2_PLACEMENT_3D ( 'NONE', #26281, #3416, #16165 ) ;
#591 = CARTESIAN_POINT ( 'NONE',  ( 20.50000000000000355, 5.000000000000000000, -14.99999999999998579 ) ) ;
#592 = EDGE_CURVE ( 'NONE', #14038, #5818, #7263, .T. ) ;
#593 = VECTOR ( 'NONE', #13409, 1000.000000000000000 ) ;
#594 = FACE_OUTER_BOUND ( 'NONE', #10322, .T. ) ;
#595 = DIRECTION ( 'NONE',  ( -0.000000000000000000, -1.000000000000000000, -0.000000000000000000 ) ) ;
#596 = EDGE_CURVE ( 'NONE', #1370, #5248, #25100, .T. ) ;
#597 = ORIENTED_EDGE ( 'NONE', *, *, #11998, .T. ) ;
#598 = VERTEX_POINT ( 'NONE', #27362 ) ;
#599 = EDGE_LOOP ( 'NONE', ( #9797, #1401, #15355, #18430 ) ) ;
#600 = CARTESIAN_POINT ( 'NONE',  ( -52.50000000000000000, 5.000000000000000000, 27.00000000000001066 ) ) ;
#601 = CARTESIAN_POINT ( 'NONE',  ( 11.50000000000000355, 3.000000000000000000, 27.00000000000001066 ) ) ;
#602 = ORIENTED_EDGE ( 'NONE', *, *, #15780, .F. ) ;
#603 = EDGE_CURVE ( 'NONE', #12973, #5827, #15361, .T. ) ;
#604 = ORIENTED_EDGE ( 'NONE', *, *, #6301, .T. ) ;
#605 = TOROIDAL_SURFACE ( 'NONE', #21822, 0.9000000000000010214, 0.2999999999999999889 ) ;
#606 = CARTESIAN_POINT ( 'NONE',  ( -20.49999999999999645, 3.299999999999999822, 14.10000000000001208 ) ) ;
#607 = DIRECTION ( 'NONE',  ( 0.000000000000000000, 0.000000000000000000, -1.000000000000000000 ) ) ;
#608 = DIRECTION ( 'NONE',  ( 0.000000000000000000, 0.000000000000000000, 1.000000000000000000 ) ) ;
#609 = VERTEX_POINT ( 'NONE', #18907 ) ;
#610 = AXIS2_PLACEMENT_3D ( 'NONE', #5181, #770, #26096 ) ;
#611 = ORIENTED_EDGE ( 'NONE', *, *, #2500, .T. ) ;
#612 = CARTESIAN_POINT ( 'NONE',  ( -52.50000000000000000, 3.299999999999999822, 20.40000000000001279 ) ) ;
#613 = EDGE_LOOP ( 'NONE', ( #2446, #10339, #19156, #215 ) ) ;
#614 = FACE_BOUND ( 'NONE', #13124, .T. ) ;
#615 = CARTESIAN_POINT ( 'NONE',  ( 59.50000000000000711, 3.000000000000000000, -14.09999999999998366 ) ) ;
#616 = DIRECTION ( 'NONE',  ( 0.000000000000000000, 1.000000000000000000, 0.000000000000000000 ) ) ;
#617 = EDGE_LOOP ( 'NONE', ( #20624, #21394 ) ) ;
#618 = DIRECTION ( 'NONE',  ( -0.000000000000000000, -1.000000000000000000, -0.000000000000000000 ) ) ;
#619 = DIRECTION ( 'NONE',  ( -0.000000000000000000, -1.000000000000000000, -0.000000000000000000 ) ) ;
#620 = CIRCLE ( 'NONE', #13853, 0.9000000000000014655 ) ;
#621 = DIRECTION ( 'NONE',  ( 0.000000000000000000, 0.000000000000000000, 1.000000000000000000 ) ) ;
#622 = LINE ( 'NONE', #9038, #24161 ) ;
#623 = CIRCLE ( 'NONE', #19620, 0.8999999999999980238 ) ;
#624 = EDGE_LOOP ( 'NONE', ( #962, #19351, #11011, #17 ) ) ;
#625 = ORIENTED_EDGE ( 'NONE', *, *, #4397, .F. ) ;
#626 = ORIENTED_EDGE ( 'NONE', *, *, #7651, .F. ) ;
#627 = AXIS2_PLACEMENT_3D ( 'NONE', #5086, #19907, #2993 ) ;
#628 = VERTEX_POINT ( 'NONE', #16828 ) ;
#630 = FACE_OUTER_BOUND ( 'NONE', #10528, .T. ) ;
#629 = DIRECTION ( 'NONE',  ( 0.000000000000000000, 0.000000000000000000, 1.000000000000000000 ) ) ;
#631 = DIRECTION ( 'NONE',  ( 0.000000000000000000, 1.000000000000000000, 0.000000000000000000 ) ) ;
#632 = EDGE_LOOP ( 'NONE', ( #4474, #15438 ) ) ;
#633 = ORIENTED_EDGE ( 'NONE', *, *, #26215, .F. ) ;
#634 = CIRCLE ( 'NONE', #20984, 0.9000000000000014655 ) ;
#635 = CARTESIAN_POINT ( 'NONE',  ( -36.50000000000000000, 5.000000000000000000, 26.40000000000000924 ) ) ;
#636 = AXIS2_PLACEMENT_3D ( 'NONE', #23958, #13405, #2893 ) ;
#637 = DIRECTION ( 'NONE',  ( -0.000000000000000000, -1.000000000000000000, -0.000000000000000000 ) ) ;
#638 = FACE_OUTER_BOUND ( 'NONE', #4635, .T. ) ;
#639 = ORIENTED_EDGE ( 'NONE', *, *, #2357, .T. ) ;
#640 = CARTESIAN_POINT ( 'NONE',  ( -11.49999999999999645, 5.000000000000000000, -32.99999999999998579 ) ) ;
#641 = DIRECTION ( 'NONE',  ( 0.000000000000000000, 1.000000000000000000, 0.000000000000000000 ) ) ;
#642 = ORIENTED_EDGE ( 'NONE', *, *, #13685, .T. ) ;
#643 = DIRECTION ( 'NONE',  ( 0.000000000000000000, 0.000000000000000000, 1.000000000000000000 ) ) ;
#644 = AXIS2_PLACEMENT_3D ( 'NONE', #4177, #8445, #14683 ) ;
#645 = FACE_OUTER_BOUND ( 'NONE', #10869, .T. ) ;
#646 = ORIENTED_EDGE ( 'NONE', *, *, #11964, .T. ) ;
#647 = CARTESIAN_POINT ( 'NONE',  ( 27.50000000000000355, 3.000000000000000000, 15.90000000000001457 ) ) ;
#648 = CARTESIAN_POINT ( 'NONE',  ( 36.50000000000000711, 5.000000000000000000, -9.599999999999988987 ) ) ;
#649 = ORIENTED_EDGE ( 'NONE', *, *, #9980, .T. ) ;
#650 = CARTESIAN_POINT ( 'NONE',  ( -31.99999999999812772, 0.000000000000000000, 36.50000000000001421 ) ) ;
#651 = DIRECTION ( 'NONE',  ( 0.000000000000000000, -0.000000000000000000, 1.000000000000000000 ) ) ;
#652 = EDGE_CURVE ( 'NONE', #14450, #5232, #11813, .T. ) ;
#653 = CARTESIAN_POINT ( 'NONE',  ( 36.50000000000000711, 5.000000000000000000, -20.99999999999998579 ) ) ;
#654 = DIRECTION ( 'NONE',  ( 0.000000000000000000, 1.000000000000000000, 0.000000000000000000 ) ) ;
#655 = AXIS2_PLACEMENT_3D ( 'NONE', #27172, #1836, #6376 ) ;
#656 = DIRECTION ( 'NONE',  ( 1.000000000000000000, -0.000000000000000000, 1.224646799147353207E-16 ) ) ;
#657 = EDGE_LOOP ( 'NONE', ( #25374, #2505, #13910, #17341 ) ) ;
#658 = EDGE_CURVE ( 'NONE', #6002, #6764, #4746, .T. ) ;
#659 = EDGE_LOOP ( 'NONE', ( #21624, #19504, #7203, #24743 ) ) ;
#660 = PLANE ( 'NONE',  #18801 ) ;
#661 = TOROIDAL_SURFACE ( 'NONE', #24989, 0.9000000000000010214, 0.2999999999999999889 ) ;
#662 = DIRECTION ( 'NONE',  ( -0.000000000000000000, -1.000000000000000000, -0.000000000000000000 ) ) ;
#663 = ORIENTED_EDGE ( 'NONE', *, *, #25233, .T. ) ;
#664 = DIRECTION ( 'NONE',  ( 1.000000000000000000, -0.000000000000000000, 1.224646799147353207E-16 ) ) ;
#665 = ORIENTED_EDGE ( 'NONE', *, *, #23198, .T. ) ;
#666 = CIRCLE ( 'NONE', #25852, 0.2999999999999999334 ) ;
#667 = FACE_BOUND ( 'NONE', #21799, .T. ) ;
#668 = PLANE ( 'NONE',  #26086 ) ;
#669 = EDGE_CURVE ( 'NONE', #6053, #17551, #22452, .T. ) ;
#670 = FACE_OUTER_BOUND ( 'NONE', #15286, .T. ) ;
#671 = DIRECTION ( 'NONE',  ( -0.000000000000000000, -1.000000000000000000, -0.000000000000000000 ) ) ;
#672 = VERTEX_POINT ( 'NONE', #21530 ) ;
#673 = FACE_OUTER_BOUND ( 'NONE', #15690, .T. ) ;
#674 = DIRECTION ( 'NONE',  ( 0.000000000000000000, 0.000000000000000000, 1.000000000000000000 ) ) ;
#675 = EDGE_LOOP ( 'NONE', ( #22296, #7539 ) ) ;
#676 = AXIS2_PLACEMENT_3D ( 'NONE', #19170, #23059, #25267 ) ;
#677 = EDGE_CURVE ( 'NONE', #19243, #19254, #26242, .T. ) ;
#678 = DIRECTION ( 'NONE',  ( 0.000000000000000000, 0.000000000000000000, 1.000000000000000000 ) ) ;
#679 = CARTESIAN_POINT ( 'NONE',  ( 20.50000000000000355, 5.000000000000000000, -8.399999999999986144 ) ) ;
#680 = DIRECTION ( 'NONE',  ( 0.000000000000000000, 0.000000000000000000, 1.000000000000000000 ) ) ;
#681 = ORIENTED_EDGE ( 'NONE', *, *, #19299, .F. ) ;
#682 = DIRECTION ( 'NONE',  ( 0.000000000000000000, 1.000000000000000000, 0.000000000000000000 ) ) ;
#683 = DIRECTION ( 'NONE',  ( 0.000000000000000000, -0.000000000000000000, 1.000000000000000000 ) ) ;
#684 = EDGE_CURVE ( 'NONE', #15349, #23775, #14026, .T. ) ;
#685 = AXIS2_PLACEMENT_3D ( 'NONE', #15490, #9248, #22010 ) ;
#686 = ORIENTED_EDGE ( 'NONE', *, *, #24723, .T. ) ;
#687 = EDGE_CURVE ( 'NONE', #26708, #3677, #27310, .T. ) ;
#688 = DIRECTION ( 'NONE',  ( 0.000000000000000000, 1.000000000000000000, 0.000000000000000000 ) ) ;
#689 = ORIENTED_EDGE ( 'NONE', *, *, #23697, .T. ) ;
#690 = AXIS2_PLACEMENT_3D ( 'NONE', #10070, #7850, #18259 ) ;
#691 = LINE ( 'NONE', #9247, #432 ) ;
#692 = DIRECTION ( 'NONE',  ( 0.000000000000000000, 0.000000000000000000, 1.000000000000000000 ) ) ;
#693 = EDGE_LOOP ( 'NONE', ( #26038, #25645 ) ) ;
#694 = ADVANCED_FACE ( 'NONE', ( #11268 ), #9199, .T. ) ;
#695 = CIRCLE ( 'NONE', #16159, 0.6000000000000015321 ) ;
#696 = DIRECTION ( 'NONE',  ( -0.000000000000000000, -1.000000000000000000, -0.000000000000000000 ) ) ;
#697 = EDGE_LOOP ( 'NONE', ( #24805, #24419, #7486, #27347 ) ) ;
#698 = ORIENTED_EDGE ( 'NONE', *, *, #10057, .T. ) ;
#699 = DIRECTION ( 'NONE',  ( 0.000000000000000000, 0.000000000000000000, 1.000000000000000000 ) ) ;
#700 = VECTOR ( 'NONE', #26963, 1000.000000000000000 ) ;
#701 = CARTESIAN_POINT ( 'NONE',  ( 59.50000000000000711, 5.000000000000000000, -14.99999999999998579 ) ) ;
#702 = ORIENTED_EDGE ( 'NONE', *, *, #18111, .T. ) ;
#703 = ORIENTED_EDGE ( 'NONE', *, *, #17573, .T. ) ;
#704 = CARTESIAN_POINT ( 'NONE',  ( -11.49999999999999645, 5.000000000000000000, 27.60000000000000853 ) ) ;
#705 = EDGE_CURVE ( 'NONE', #7617, #14890, #18902, .T. ) ;
#706 = AXIS2_PLACEMENT_3D ( 'NONE', #2042, #11996, #20597 ) ;
#707 = DIRECTION ( 'NONE',  ( 0.000000000000000000, 0.000000000000000000, -1.000000000000000000 ) ) ;
#708 = AXIS2_PLACEMENT_3D ( 'NONE', #380, #21693, #2709 ) ;
#709 = FACE_OUTER_BOUND ( 'NONE', #21356, .T. ) ;
#710 = ORIENTED_EDGE ( 'NONE', *, *, #405, .T. ) ;
#711 = EDGE_LOOP ( 'NONE', ( #25143, #11713 ) ) ;
#712 = FACE_OUTER_BOUND ( 'NONE', #21609, .T. ) ;
#713 = CARTESIAN_POINT ( 'NONE',  ( 59.50000000000000711, 5.000000000000000000, -14.99999999999998579 ) ) ;
#714 = DIRECTION ( 'NONE',  ( 0.000000000000000000, 1.000000000000000000, 0.000000000000000000 ) ) ;
#715 = CARTESIAN_POINT ( 'NONE',  ( 43.50000000000000711, 3.299999999999999822, -8.999999999999987566 ) ) ;
#716 = AXIS2_PLACEMENT_3D ( 'NONE', #22260, #22652, #11571 ) ;
#717 = ORIENTED_EDGE ( 'NONE', *, *, #1696, .T. ) ;
#718 = DIRECTION ( 'NONE',  ( 0.000000000000000000, -0.000000000000000000, 1.000000000000000000 ) ) ;
#719 = DIRECTION ( 'NONE',  ( 0.000000000000000000, 0.000000000000000000, 1.000000000000000000 ) ) ;
#720 = DIRECTION ( 'NONE',  ( 0.000000000000000000, 0.000000000000000000, 1.000000000000000000 ) ) ;
#721 = DIRECTION ( 'NONE',  ( -0.000000000000000000, -1.000000000000000000, -0.000000000000000000 ) ) ;
#722 = EDGE_LOOP ( 'NONE', ( #10818, #7588, #21165, #20027 ) ) ;
#723 = EDGE_CURVE ( 'NONE', #13462, #8910, #25981, .T. ) ;
#724 = CIRCLE ( 'NONE', #23269, 0.2999999999999999334 ) ;
#725 = EDGE_CURVE ( 'NONE', #18339, #18239, #14462, .T. ) ;
#726 = AXIS2_PLACEMENT_3D ( 'NONE', #16775, #20952, #12616 ) ;
#727 = CARTESIAN_POINT ( 'NONE',  ( 4.500000000000003553, 5.000000000000000000, 3.000000000000016431 ) ) ;
#728 = CARTESIAN_POINT ( 'NONE',  ( -52.50000000000000000, 5.000000000000000000, -9.599999999999988987 ) ) ;
#729 = ORIENTED_EDGE ( 'NONE', *, *, #12812, .T. ) ;
#730 = ORIENTED_EDGE ( 'NONE', *, *, #8111, .F. ) ;
#731 = ORIENTED_EDGE ( 'NONE', *, *, #27234, .F. ) ;
#732 = CARTESIAN_POINT ( 'NONE',  ( -59.50000000000000000, 5.000000000000000000, 27.00000000000001066 ) ) ;
#733 = ADVANCED_FACE ( 'NONE', ( #25830 ), #18023, .F. ) ;
#734 = DIRECTION ( 'NONE',  ( 0.000000000000000000, 0.000000000000000000, 1.000000000000000000 ) ) ;
#735 = VERTEX_POINT ( 'NONE', #15296 ) ;
#736 = EDGE_LOOP ( 'NONE', ( #17229, #22998, #2172, #9591 ) ) ;
#737 = ADVANCED_FACE ( 'NONE', ( #5050 ), #13618, .T. ) ;
#738 = FACE_OUTER_BOUND ( 'NONE', #2833, .T. ) ;
#739 = EDGE_CURVE ( 'NONE', #164, #19524, #16905, .T. ) ;
#740 = DIRECTION ( 'NONE',  ( -0.000000000000000000, -1.000000000000000000, -0.000000000000000000 ) ) ;
#741 = ORIENTED_EDGE ( 'NONE', *, *, #11551, .F. ) ;
#742 = VERTEX_POINT ( 'NONE', #17930 ) ;
#743 = AXIS2_PLACEMENT_3D ( 'NONE', #26960, #7561, #3404 ) ;
#744 = DIRECTION ( 'NONE',  ( -0.000000000000000000, -1.000000000000000000, -0.000000000000000000 ) ) ;
#745 = EDGE_LOOP ( 'NONE', ( #26468, #13449, #19689, #23888 ) ) ;
#746 = FACE_BOUND ( 'NONE', #9240, .T. ) ;
#747 = AXIS2_PLACEMENT_3D ( 'NONE', #25404, #19171, #14850 ) ;
#748 = CARTESIAN_POINT ( 'NONE',  ( 4.500000000000003553, 5.000000000000000000, -21.59999999999998721 ) ) ;
#749 = LINE ( 'NONE', #16494, #11 ) ;
#750 = ORIENTED_EDGE ( 'NONE', *, *, #15583, .T. ) ;
#751 = CARTESIAN_POINT ( 'NONE',  ( 11.50000000000000355, 3.299999999999999822, 20.10000000000000853 ) ) ;
#752 = CARTESIAN_POINT ( 'NONE',  ( 4.500000000000003553, 3.000000000000000000, 26.10000000000000853 ) ) ;
#753 = DIRECTION ( 'NONE',  ( -0.000000000000000000, -1.000000000000000000, -0.000000000000000000 ) ) ;
#754 = FACE_OUTER_BOUND ( 'NONE', #18680, .T. ) ;
#755 = CARTESIAN_POINT ( 'NONE',  ( 4.500000000000003553, 5.000000000000000000, 9.000000000000014211 ) ) ;
#756 = ORIENTED_EDGE ( 'NONE', *, *, #3624, .T. ) ;
#757 = CIRCLE ( 'NONE', #21533, 0.9000000000000014655 ) ;
#758 = ADVANCED_FACE ( 'NONE', ( #13203 ), #15436, .T. ) ;
#759 = VERTEX_POINT ( 'NONE', #15578 ) ;
#760 = EDGE_CURVE ( 'NONE', #1454, #14528, #6704, .T. ) ;
#761 = ADVANCED_FACE ( 'NONE', ( #7258 ), #21677, .T. ) ;
#762 = ORIENTED_EDGE ( 'NONE', *, *, #27389, .F. ) ;
#764 = FACE_OUTER_BOUND ( 'NONE', #2330, .T. ) ;
#763 = PLANE ( 'NONE',  #20680 ) ;
#765 = ADVANCED_FACE ( 'NONE', ( #2694 ), #12033, .F. ) ;
#766 = ADVANCED_FACE ( 'NONE', ( #777 ), #24039, .T. ) ;
#767 = DIRECTION ( 'NONE',  ( -0.000000000000000000, -1.000000000000000000, -0.000000000000000000 ) ) ;
#768 = ORIENTED_EDGE ( 'NONE', *, *, #1936, .T. ) ;
#769 = EDGE_LOOP ( 'NONE', ( #14557, #24266, #25807, #19909 ) ) ;
#770 = DIRECTION ( 'NONE',  ( 0.000000000000000000, 1.000000000000000000, 0.000000000000000000 ) ) ;
#771 = DIRECTION ( 'NONE',  ( -0.000000000000000000, 1.000000000000000000, -0.000000000000000000 ) ) ;
#772 = ORIENTED_EDGE ( 'NONE', *, *, #6762, .T. ) ;
#773 = CARTESIAN_POINT ( 'NONE',  ( -11.49999999999999645, 3.000000000000000000, -2.999999999999988898 ) ) ;
#774 = AXIS2_PLACEMENT_3D ( 'NONE', #8016, #25339, #8149 ) ;
#775 = DIRECTION ( 'NONE',  ( -0.000000000000000000, -1.000000000000000000, -0.000000000000000000 ) ) ;
#776 = ORIENTED_EDGE ( 'NONE', *, *, #6298, .F. ) ;
#777 = FACE_OUTER_BOUND ( 'NONE', #20759, .T. ) ;
#778 = DIRECTION ( 'NONE',  ( -0.000000000000000000, -1.000000000000000000, -0.000000000000000000 ) ) ;
#779 = ORIENTED_EDGE ( 'NONE', *, *, #1696, .F. ) ;
#780 = CIRCLE ( 'NONE', #23315, 0.3000000000000016542 ) ;
#781 = CARTESIAN_POINT ( 'NONE',  ( 36.50000000000000711, 3.299999999999999822, -14.39999999999998437 ) ) ;
#782 = CIRCLE ( 'NONE', #23317, 0.9000000000000014655 ) ;
#783 = EDGE_LOOP ( 'NONE', ( #12107, #3277, #3046, #19404 ) ) ;
#784 = LINE ( 'NONE', #15855, #10250 ) ;
#785 = CIRCLE ( 'NONE', #16238, 0.3000000000000016542 ) ;
#786 = DIRECTION ( 'NONE',  ( 0.000000000000000000, 0.000000000000000000, 1.000000000000000000 ) ) ;
#787 = CARTESIAN_POINT ( 'NONE',  ( -59.50000000000000000, 5.000000000000000000, 15.00000000000001421 ) ) ;
#788 = DIRECTION ( 'NONE',  ( 0.000000000000000000, -0.000000000000000000, 1.000000000000000000 ) ) ;
#789 = AXIS2_PLACEMENT_3D ( 'NONE', #16986, #21944, #629 ) ;
#790 = ORIENTED_EDGE ( 'NONE', *, *, #8873, .F. ) ;
#791 = VECTOR ( 'NONE', #98, 1000.000000000000000 ) ;
#792 = AXIS2_PLACEMENT_3D ( 'NONE', #17886, #3208, #18167 ) ;
#793 = DIRECTION ( 'NONE',  ( 0.000000000000000000, 1.000000000000000000, 0.000000000000000000 ) ) ;
#794 = ORIENTED_EDGE ( 'NONE', *, *, #14625, .F. ) ;
#795 = DIRECTION ( 'NONE',  ( -0.000000000000000000, 1.000000000000000000, -0.000000000000000000 ) ) ;
#796 = CIRCLE ( 'NONE', #21554, 0.9000000000000010214 ) ;
#797 = CARTESIAN_POINT ( 'NONE',  ( -27.49999999999999645, 5.000000000000000000, 15.60000000000001563 ) ) ;
#798 = TOROIDAL_SURFACE ( 'NONE', #16258, 0.9000000000000010214, 0.2999999999999999889 ) ;
#799 = ORIENTED_EDGE ( 'NONE', *, *, #11174, .F. ) ;
#800 = ORIENTED_EDGE ( 'NONE', *, *, #2780, .T. ) ;
#801 = FACE_BOUND ( 'NONE', #25751, .T. ) ;
#802 = DIRECTION ( 'NONE',  ( 0.000000000000000000, 0.000000000000000000, 1.000000000000000000 ) ) ;
#803 = DIRECTION ( 'NONE',  ( 0.000000000000000000, 1.000000000000000000, 0.000000000000000000 ) ) ;
#804 = DIRECTION ( 'NONE',  ( 0.000000000000000000, 0.000000000000000000, 1.000000000000000000 ) ) ;
#805 = ORIENTED_EDGE ( 'NONE', *, *, #24220, .F. ) ;
#806 = DIRECTION ( 'NONE',  ( 0.000000000000000000, 0.000000000000000000, 1.000000000000000000 ) ) ;
#807 = CARTESIAN_POINT ( 'NONE',  ( 11.50000000000000355, 3.299999999999999822, -21.59999999999998721 ) ) ;
#808 = ORIENTED_EDGE ( 'NONE', *, *, #3722, .F. ) ;
#809 = CARTESIAN_POINT ( 'NONE',  ( 27.50000000000000355, 5.000000000000000000, -32.39999999999998437 ) ) ;
#810 = DIRECTION ( 'NONE',  ( 0.000000000000000000, 0.000000000000000000, 1.000000000000000000 ) ) ;
#811 = DIRECTION ( 'NONE',  ( -0.000000000000000000, -1.000000000000000000, -0.000000000000000000 ) ) ;
#812 = AXIS2_PLACEMENT_3D ( 'NONE', #3233, #15831, #18045 ) ;
#813 = EDGE_LOOP ( 'NONE', ( #9627, #14165, #3398, #18613 ) ) ;
#814 = CIRCLE ( 'NONE', #18483, 0.3000000000000016542 ) ;
#815 = EDGE_CURVE ( 'NONE', #24190, #1639, #15588, .T. ) ;
#816 = AXIS2_PLACEMENT_3D ( 'NONE', #8854, #21068, #2486 ) ;
#817 = PLANE ( 'NONE',  #45 ) ;
#819 = ORIENTED_EDGE ( 'NONE', *, *, #26477, .T. ) ;
#818 = AXIS2_PLACEMENT_3D ( 'NONE', #4107, #18901, #1895 ) ;
#820 = AXIS2_PLACEMENT_3D ( 'NONE', #6965, #19442, #25538 ) ;
#821 = DIRECTION ( 'NONE',  ( 0.000000000000000000, 0.000000000000000000, -1.000000000000000000 ) ) ;
#822 = ORIENTED_EDGE ( 'NONE', *, *, #5469, .T. ) ;
#823 = DIRECTION ( 'NONE',  ( 0.000000000000000000, 0.000000000000000000, -1.000000000000000000 ) ) ;
#824 = CARTESIAN_POINT ( 'NONE',  ( 43.50000000000000711, 3.000000000000000000, -8.999999999999987566 ) ) ;
#825 = ORIENTED_EDGE ( 'NONE', *, *, #18744, .F. ) ;
#826 = DIRECTION ( 'NONE',  ( 0.000000000000000000, 0.000000000000000000, 1.000000000000000000 ) ) ;
#827 = ORIENTED_EDGE ( 'NONE', *, *, #14619, .T. ) ;
#828 = ORIENTED_EDGE ( 'NONE', *, *, #10934, .F. ) ;
#829 = CYLINDRICAL_SURFACE ( 'NONE', #7280, 0.5999999999999998668 ) ;
#830 = CARTESIAN_POINT ( 'NONE',  ( -59.50000000000000000, 3.000000000000000000, -14.99999999999998579 ) ) ;
#831 = DIRECTION ( 'NONE',  ( 0.000000000000000000, 0.000000000000000000, 1.000000000000000000 ) ) ;
#832 = AXIS2_PLACEMENT_3D ( 'NONE', #14240, #22700, #15919 ) ;
#833 = ORIENTED_EDGE ( 'NONE', *, *, #7981, .F. ) ;
#834 = AXIS2_PLACEMENT_3D ( 'NONE', #15085, #23686, #11062 ) ;
#835 = ORIENTED_EDGE ( 'NONE', *, *, #10668, .F. ) ;
#836 = EDGE_CURVE ( 'NONE', #17711, #156, #16027, .T. ) ;
#837 = CARTESIAN_POINT ( 'NONE',  ( -31.99999999999960565, 0.000000000000000000, -1.499999999999990008 ) ) ;
#838 = ADVANCED_FACE ( 'NONE', ( #7794 ), #18332, .T. ) ;
#839 = DIRECTION ( 'NONE',  ( 0.000000000000000000, 0.000000000000000000, 1.000000000000000000 ) ) ;
#840 = DIRECTION ( 'NONE',  ( -0.000000000000000000, -1.000000000000000000, -0.000000000000000000 ) ) ;
#842 = ADVANCED_FACE ( 'NONE', ( #5860 ), #4091, .F. ) ;
#841 = EDGE_LOOP ( 'NONE', ( #7780, #7783, #14793, #20422 ) ) ;
#843 = CIRCLE ( 'NONE', #14076, 0.5999999999999998668 ) ;
#844 = ORIENTED_EDGE ( 'NONE', *, *, #15465, .F. ) ;
#845 = PLANE ( 'NONE',  #17619 ) ;
#846 = AXIS2_PLACEMENT_3D ( 'NONE', #17738, #17872, #23982 ) ;
#847 = AXIS2_PLACEMENT_3D ( 'NONE', #4742, #26078, #7093 ) ;
#848 = FACE_OUTER_BOUND ( 'NONE', #8876, .T. ) ;
#849 = DIRECTION ( 'NONE',  ( 0.000000000000000000, 1.000000000000000000, 0.000000000000000000 ) ) ;
#850 = DIRECTION ( 'NONE',  ( 0.000000000000000000, 0.000000000000000000, 1.000000000000000000 ) ) ;
#851 = VERTEX_POINT ( 'NONE', #10159 ) ;
#852 = CARTESIAN_POINT ( 'NONE',  ( -11.49999999999999645, 5.000000000000000000, -26.99999999999998934 ) ) ;
#853 = ADVANCED_FACE ( 'NONE', ( #24309 ), #3511, .T. ) ;
#854 = CARTESIAN_POINT ( 'NONE',  ( 11.50000000000000355, 5.000000000000000000, 9.600000000000015632 ) ) ;
#855 = DIRECTION ( 'NONE',  ( 0.000000000000000000, 0.000000000000000000, -1.000000000000000000 ) ) ;
#856 = CARTESIAN_POINT ( 'NONE',  ( 52.50000000000000711, 3.299999999999999822, 21.90000000000001279 ) ) ;
#857 = ORIENTED_EDGE ( 'NONE', *, *, #12128, .T. ) ;
#858 = UNCERTAINTY_MEASURE_WITH_UNIT (LENGTH_MEASURE( 1.000000000000000082E-05 ), #21945, 'distance_accuracy_value', 'NONE');
#859 = CIRCLE ( 'NONE', #4807, 0.9000000000000014655 ) ;
#860 = EDGE_CURVE ( 'NONE', #22718, #4907, #11144, .T. ) ;
#861 = TOROIDAL_SURFACE ( 'NONE', #1743, 0.9000000000000010214, 0.2999999999999999889 ) ;
#862 = DIRECTION ( 'NONE',  ( 0.000000000000000000, 0.000000000000000000, 1.000000000000000000 ) ) ;
#863 = DIRECTION ( 'NONE',  ( 0.000000000000000000, 0.000000000000000000, 1.000000000000000000 ) ) ;
#864 = EDGE_LOOP ( 'NONE', ( #10635, #12451, #3280, #15945 ) ) ;
#865 = EDGE_CURVE ( 'NONE', #18139, #2054, #18243, .T. ) ;
#866 = ORIENTED_EDGE ( 'NONE', *, *, #20728, .F. ) ;
#867 = ORIENTED_EDGE ( 'NONE', *, *, #11217, .F. ) ;
#868 = DIRECTION ( 'NONE',  ( 0.000000000000000000, 0.000000000000000000, 1.000000000000000000 ) ) ;
#869 = DIRECTION ( 'NONE',  ( 0.000000000000000000, 1.000000000000000000, 0.000000000000000000 ) ) ;
#870 = ORIENTED_EDGE ( 'NONE', *, *, #12199, .F. ) ;
#871 = ORIENTED_EDGE ( 'NONE', *, *, #2666, .T. ) ;
#872 = EDGE_CURVE ( 'NONE', #19899, #25077, #11947, .T. ) ;
#873 = DIRECTION ( 'NONE',  ( 0.000000000000000000, 1.000000000000000000, 0.000000000000000000 ) ) ;
#874 = FACE_OUTER_BOUND ( 'NONE', #8930, .T. ) ;
#875 = EDGE_CURVE ( 'NONE', #11221, #3849, #1448, .T. ) ;
#876 = ORIENTED_EDGE ( 'NONE', *, *, #13944, .T. ) ;
#877 = AXIS2_PLACEMENT_3D ( 'NONE', #12962, #15612, #23652 ) ;
#878 = VERTEX_POINT ( 'NONE', #13762 ) ;
#879 = DIRECTION ( 'NONE',  ( 0.000000000000000000, 0.000000000000000000, 1.000000000000000000 ) ) ;
#880 = EDGE_CURVE ( 'NONE', #14084, #26085, #7313, .T. ) ;
#881 = ORIENTED_EDGE ( 'NONE', *, *, #17553, .T. ) ;
#882 = FACE_BOUND ( 'NONE', #17136, .T. ) ;
#883 = CIRCLE ( 'NONE', #9689, 0.8999999999999980238 ) ;
#884 = CARTESIAN_POINT ( 'NONE',  ( -4.499999999999997335, 5.000000000000000000, -3.599999999999989875 ) ) ;
#885 = CARTESIAN_POINT ( 'NONE',  ( 1.836970198721028208E-16, 3.000000000000000000, -39.49999999999999289 ) ) ;
#886 = ORIENTED_EDGE ( 'NONE', *, *, #23368, .F. ) ;
#887 = CARTESIAN_POINT ( 'NONE',  ( -43.50000000000000000, 3.000000000000000000, -2.099999999999987654 ) ) ;
#888 = DIRECTION ( 'NONE',  ( 0.000000000000000000, 0.000000000000000000, 1.000000000000000000 ) ) ;
#889 = FACE_OUTER_BOUND ( 'NONE', #9349, .T. ) ;
#890 = ADVANCED_FACE ( 'NONE', ( #18463 ), #26927, .T. ) ;
#891 = CIRCLE ( 'NONE', #21673, 0.6000000000000015321 ) ;
#892 = CARTESIAN_POINT ( 'NONE',  ( 27.50000000000000355, 5.000000000000000000, 9.000000000000014211 ) ) ;
#893 = DIRECTION ( 'NONE',  ( 0.000000000000000000, 0.000000000000000000, 1.000000000000000000 ) ) ;
#894 = CIRCLE ( 'NONE', #12794, 0.2999999999999999334 ) ;
#895 = ORIENTED_EDGE ( 'NONE', *, *, #11803, .F. ) ;
#896 = AXIS2_PLACEMENT_3D ( 'NONE', #7011, #10750, #538 ) ;
#897 = AXIS2_PLACEMENT_3D ( 'NONE', #27054, #27188, #12493 ) ;
#898 = ORIENTED_EDGE ( 'NONE', *, *, #580, .T. ) ;
#899 = CARTESIAN_POINT ( 'NONE',  ( 11.50000000000000355, 5.000000000000000000, -26.99999999999998934 ) ) ;
#900 = EDGE_CURVE ( 'NONE', #527, #8566, #13491, .T. ) ;
#901 = CARTESIAN_POINT ( 'NONE',  ( 4.500000000000003553, 5.000000000000000000, 2.400000000000015454 ) ) ;
#902 = ORIENTED_EDGE ( 'NONE', *, *, #23844, .T. ) ;
#903 = ORIENTED_EDGE ( 'NONE', *, *, #387, .F. ) ;
#904 = CARTESIAN_POINT ( 'NONE',  ( 59.50000000000000711, 3.000000000000000000, 20.10000000000000853 ) ) ;
#905 = LINE ( 'NONE', #19729, #9169 ) ;
#906 = ORIENTED_EDGE ( 'NONE', *, *, #13032, .F. ) ;
#907 = CARTESIAN_POINT ( 'NONE',  ( -4.499999999999997335, 3.000000000000000000, 21.00000000000001066 ) ) ;
#908 = VECTOR ( 'NONE', #21900, 1000.000000000000000 ) ;
#909 = DIRECTION ( 'NONE',  ( 0.000000000000000000, 0.000000000000000000, 1.000000000000000000 ) ) ;
#910 = ORIENTED_EDGE ( 'NONE', *, *, #13906, .F. ) ;
#911 = CIRCLE ( 'NONE', #4440, 1.499999999999994449 ) ;
#912 = DIRECTION ( 'NONE',  ( -1.000000000000000000, 0.000000000000000000, 0.000000000000000000 ) ) ;
#913 = CARTESIAN_POINT ( 'NONE',  ( -11.49999999999999645, 3.000000000000000000, 33.90000000000001279 ) ) ;
#914 = VERTEX_POINT ( 'NONE', #3792 ) ;
#915 = EDGE_CURVE ( 'NONE', #14666, #27133, #24142, .T. ) ;
#916 = DIRECTION ( 'NONE',  ( 0.000000000000000000, 0.000000000000000000, -1.000000000000000000 ) ) ;
#917 = EDGE_CURVE ( 'NONE', #5594, #16185, #21470, .T. ) ;
#918 = CIRCLE ( 'NONE', #16374, 0.6000000000000015321 ) ;
#919 = DIRECTION ( 'NONE',  ( 0.000000000000000000, 1.000000000000000000, 0.000000000000000000 ) ) ;
#920 = VERTEX_POINT ( 'NONE', #9599 ) ;
#921 = CARTESIAN_POINT ( 'NONE',  ( 32.00000000000040501, 3.000000000000000000, -1.499999999999989564 ) ) ;
#922 = AXIS2_PLACEMENT_3D ( 'NONE', #26333, #24269, #11907 ) ;
#923 = DIRECTION ( 'NONE',  ( -0.000000000000000000, -1.000000000000000000, -0.000000000000000000 ) ) ;
#924 = CIRCLE ( 'NONE', #19037, 0.3000000000000016542 ) ;
#925 = ADVANCED_FACE ( 'NONE', ( #18063 ), #22806, .F. ) ;
#926 = EDGE_CURVE ( 'NONE', #312, #25020, #7532, .T. ) ;
#927 = DIRECTION ( 'NONE',  ( -0.000000000000000000, -1.000000000000000000, -0.000000000000000000 ) ) ;
#928 = CARTESIAN_POINT ( 'NONE',  ( 27.50000000000000355, 5.000000000000000000, 14.40000000000001101 ) ) ;
#929 = AXIS2_PLACEMENT_3D ( 'NONE', #21863, #7433, #5096 ) ;
#930 = CARTESIAN_POINT ( 'NONE',  ( 52.50000000000000711, 3.000000000000000000, 21.00000000000001066 ) ) ;
#931 = ORIENTED_EDGE ( 'NONE', *, *, #15896, .T. ) ;
#932 = DIRECTION ( 'NONE',  ( 0.000000000000000000, 0.000000000000000000, 1.000000000000000000 ) ) ;
#933 = ORIENTED_EDGE ( 'NONE', *, *, #14396, .F. ) ;
#934 = CARTESIAN_POINT ( 'NONE',  ( -52.50000000000000000, 3.000000000000000000, 15.90000000000001457 ) ) ;
#935 = AXIS2_PLACEMENT_3D ( 'NONE', #8547, #10629, #3281 ) ;
#936 = CARTESIAN_POINT ( 'NONE',  ( -69.00000000000000000, 0.000000000000000000, -42.99999999999999289 ) ) ;
#937 = ORIENTED_EDGE ( 'NONE', *, *, #14007, .F. ) ;
#938 = ORIENTED_EDGE ( 'NONE', *, *, #5309, .T. ) ;
#939 = FACE_BOUND ( 'NONE', #10505, .T. ) ;
#940 = AXIS2_PLACEMENT_3D ( 'NONE', #2556, #2960, #505 ) ;
#941 = CARTESIAN_POINT ( 'NONE',  ( -11.49999999999999645, 5.000000000000000000, 20.40000000000001279 ) ) ;
#942 = CARTESIAN_POINT ( 'NONE',  ( -11.49999999999999645, 5.000000000000000000, -26.39999999999998792 ) ) ;
#943 = LINE ( 'NONE', #9373, #10127 ) ;
#944 = ORIENTED_EDGE ( 'NONE', *, *, #9781, .F. ) ;
#945 = CARTESIAN_POINT ( 'NONE',  ( 36.50000000000000711, 5.000000000000000000, -14.39999999999998437 ) ) ;
#946 = DIRECTION ( 'NONE',  ( 0.000000000000000000, 0.000000000000000000, -1.000000000000000000 ) ) ;
#947 = EDGE_LOOP ( 'NONE', ( #17850, #20229 ) ) ;
#948 = DIRECTION ( 'NONE',  ( 0.000000000000000000, 1.000000000000000000, 0.000000000000000000 ) ) ;
#949 = FACE_OUTER_BOUND ( 'NONE', #7526, .T. ) ;
#950 = AXIS2_PLACEMENT_3D ( 'NONE', #2037, #16976, #4246 ) ;
#951 = LINE ( 'NONE', #15328, #7717 ) ;
#952 = ORIENTED_EDGE ( 'NONE', *, *, #9161, .T. ) ;
#953 = CARTESIAN_POINT ( 'NONE',  ( -31.99999999999980105, 3.000000000000000000, -18.99999999999999289 ) ) ;
#954 = DIRECTION ( 'NONE',  ( 0.000000000000000000, 1.000000000000000000, 0.000000000000000000 ) ) ;
#955 = AXIS2_PLACEMENT_3D ( 'NONE', #24889, #6165, #21001 ) ;
#956 = ORIENTED_EDGE ( 'NONE', *, *, #20709, .T. ) ;
#957 = CARTESIAN_POINT ( 'NONE',  ( 20.50000000000000355, 3.299999999999999822, 26.10000000000000853 ) ) ;
#958 = CIRCLE ( 'NONE', #1416, 0.6000000000000015321 ) ;
#959 = TOROIDAL_SURFACE ( 'NONE', #9345, 0.9000000000000010214, 0.2999999999999999889 ) ;
#960 = FACE_OUTER_BOUND ( 'NONE', #11928, .T. ) ;
#961 = CARTESIAN_POINT ( 'NONE',  ( -4.499999999999997335, 3.299999999999999822, -27.89999999999999147 ) ) ;
#962 = ORIENTED_EDGE ( 'NONE', *, *, #6059, .F. ) ;
#963 = DIRECTION ( 'NONE',  ( 0.000000000000000000, 1.000000000000000000, 0.000000000000000000 ) ) ;
#964 = ORIENTED_EDGE ( 'NONE', *, *, #12231, .T. ) ;
#965 = ORIENTED_EDGE ( 'NONE', *, *, #22655, .F. ) ;
#966 = FACE_OUTER_BOUND ( 'NONE', #21590, .T. ) ;
#967 = AXIS2_PLACEMENT_3D ( 'NONE', #1469, #18343, #3940 ) ;
#968 = FACE_OUTER_BOUND ( 'NONE', #24400, .T. ) ;
#969 = LINE ( 'NONE', #5385, #19461 ) ;
#970 = ORIENTED_EDGE ( 'NONE', *, *, #20781, .T. ) ;
#971 = EDGE_CURVE ( 'NONE', #18456, #22818, #17940, .T. ) ;
#972 = ORIENTED_EDGE ( 'NONE', *, *, #13162, .T. ) ;
#973 = CIRCLE ( 'NONE', #19152, 0.6000000000000015321 ) ;
#974 = DIRECTION ( 'NONE',  ( -0.000000000000000000, -1.000000000000000000, -0.000000000000000000 ) ) ;
#975 = CIRCLE ( 'NONE', #6244, 0.6000000000000033085 ) ;
#976 = CARTESIAN_POINT ( 'NONE',  ( 36.50000000000000711, 5.000000000000000000, -33.59999999999999432 ) ) ;
#977 = ORIENTED_EDGE ( 'NONE', *, *, #12577, .T. ) ;
#978 = ORIENTED_EDGE ( 'NONE', *, *, #20781, .F. ) ;
#979 = AXIS2_PLACEMENT_3D ( 'NONE', #3348, #11780, #7771 ) ;
#980 = FACE_OUTER_BOUND ( 'NONE', #20585, .T. ) ;
#981 = DIRECTION ( 'NONE',  ( 1.000000000000000000, -0.000000000000000000, 1.224646799147353207E-16 ) ) ;
#982 = AXIS2_PLACEMENT_3D ( 'NONE', #15193, #10758, #4673 ) ;
#983 = CARTESIAN_POINT ( 'NONE',  ( 43.50000000000000711, 3.000000000000000000, 21.90000000000001279 ) ) ;
#984 = CARTESIAN_POINT ( 'NONE',  ( 4.500000000000003553, 3.299999999999999822, 2.100000000000015632 ) ) ;
#985 = ORIENTED_EDGE ( 'NONE', *, *, #11303, .F. ) ;
#986 = FACE_OUTER_BOUND ( 'NONE', #11810, .T. ) ;
#987 = TOROIDAL_SURFACE ( 'NONE', #11136, 0.9000000000000010214, 0.2999999999999999889 ) ;
#988 = LINE ( 'NONE', #20092, #908 ) ;
#989 = AXIS2_PLACEMENT_3D ( 'NONE', #19713, #753, #11379 ) ;
#990 = DIRECTION ( 'NONE',  ( 0.000000000000000000, 0.000000000000000000, 1.000000000000000000 ) ) ;
#991 = ORIENTED_EDGE ( 'NONE', *, *, #24381, .T. ) ;
#992 = ADVANCED_FACE ( 'NONE', ( #199 ), #25017, .F. ) ;
#993 = AXIS2_PLACEMENT_3D ( 'NONE', #1279, #20381, #11507 ) ;
#994 = CARTESIAN_POINT ( 'NONE',  ( -27.49999999999999645, 5.000000000000000000, 26.40000000000000924 ) ) ;
#995 = DIRECTION ( 'NONE',  ( 0.000000000000000000, 0.000000000000000000, 1.000000000000000000 ) ) ;
#996 = EDGE_LOOP ( 'NONE', ( #19042, #23101, #27217, #7349 ) ) ;
#997 = CIRCLE ( 'NONE', #25330, 0.8999999999999980238 ) ;
#998 = ORIENTED_EDGE ( 'NONE', *, *, #11895, .F. ) ;
#999 = CIRCLE ( 'NONE', #21333, 0.2999999999999999334 ) ;
#1000 = ORIENTED_EDGE ( 'NONE', *, *, #21877, .F. ) ;
#1001 = DIRECTION ( 'NONE',  ( 0.000000000000000000, 1.000000000000000000, 0.000000000000000000 ) ) ;
#1002 = DIRECTION ( 'NONE',  ( 0.000000000000000000, 0.000000000000000000, 1.000000000000000000 ) ) ;
#1003 = EDGE_LOOP ( 'NONE', ( #17717, #4130 ) ) ;
#1004 = EDGE_CURVE ( 'NONE', #8566, #527, #15719, .T. ) ;
#1005 = EDGE_LOOP ( 'NONE', ( #19831, #25747, #25256, #21817 ) ) ;
#1006 = DIRECTION ( 'NONE',  ( 0.000000000000000000, 1.000000000000000000, 0.000000000000000000 ) ) ;
#1007 = DIRECTION ( 'NONE',  ( 0.000000000000000000, 0.000000000000000000, 1.000000000000000000 ) ) ;
#1008 = FACE_OUTER_BOUND ( 'NONE', #25732, .T. ) ;
#1009 = ORIENTED_EDGE ( 'NONE', *, *, #16726, .T. ) ;
#1010 = ORIENTED_EDGE ( 'NONE', *, *, #20843, .F. ) ;
#1011 = CIRCLE ( 'NONE', #4532, 0.3000000000000016542 ) ;
#1012 = CARTESIAN_POINT ( 'NONE',  ( 4.500000000000003553, 5.000000000000000000, -26.99999999999998934 ) ) ;
#1013 = ORIENTED_EDGE ( 'NONE', *, *, #26414, .T. ) ;
#1014 = EDGE_CURVE ( 'NONE', #7114, #3033, #18876, .T. ) ;
#1015 = FACE_BOUND ( 'NONE', #10117, .T. ) ;
#1016 = CIRCLE ( 'NONE', #5437, 0.9000000000000014655 ) ;
#1017 = DIRECTION ( 'NONE',  ( 0.000000000000000000, 0.000000000000000000, 1.000000000000000000 ) ) ;
#1018 = DIRECTION ( 'NONE',  ( 0.000000000000000000, 0.000000000000000000, -1.000000000000000000 ) ) ;
#1019 = ORIENTED_EDGE ( 'NONE', *, *, #11889, .F. ) ;
#1020 = CIRCLE ( 'NONE', #153, 0.3000000000000016542 ) ;
#1021 = ADVANCED_FACE ( 'NONE', ( #10564 ), #8626, .F. ) ;
#1022 = CARTESIAN_POINT ( 'NONE',  ( -43.50000000000000000, 3.299999999999999822, -8.099999999999985434 ) ) ;
#1023 = DIRECTION ( 'NONE',  ( -0.000000000000000000, -1.000000000000000000, -0.000000000000000000 ) ) ;
#1024 = DIRECTION ( 'NONE',  ( 0.000000000000000000, 0.000000000000000000, 1.000000000000000000 ) ) ;
#1025 = ADVANCED_FACE ( 'NONE', ( #23179 ), #8073, .T. ) ;
#1026 = ADVANCED_FACE ( 'NONE', ( #1994 ), #21241, .T. ) ;
#1027 = DIRECTION ( 'NONE',  ( 0.000000000000000000, 0.000000000000000000, 1.000000000000000000 ) ) ;
#1028 = DIRECTION ( 'NONE',  ( -0.000000000000000000, -1.000000000000000000, -0.000000000000000000 ) ) ;
#1029 = AXIS2_PLACEMENT_3D ( 'NONE', #22258, #1194, #20301 ) ;
#1030 = ORIENTED_EDGE ( 'NONE', *, *, #10706, .T. ) ;
#1031 = AXIS2_PLACEMENT_3D ( 'NONE', #3116, #7266, #9207 ) ;
#1032 = AXIS2_PLACEMENT_3D ( 'NONE', #12901, #8199, #18873 ) ;
#1033 = EDGE_CURVE ( 'NONE', #10583, #23607, #22135, .T. ) ;
#1034 = ORIENTED_EDGE ( 'NONE', *, *, #25441, .T. ) ;
#1036 = DIRECTION ( 'NONE',  ( 0.000000000000000000, 1.000000000000000000, 0.000000000000000000 ) ) ;
#1035 = CARTESIAN_POINT ( 'NONE',  ( -43.50000000000000000, 3.000000000000000000, -2.999999999999988898 ) ) ;
#1037 = LINE ( 'NONE', #26093, #11406 ) ;
#1038 = EDGE_LOOP ( 'NONE', ( #11451, #8295, #19359, #25957 ) ) ;
#1039 = VERTEX_POINT ( 'NONE', #2260 ) ;
#1040 = CARTESIAN_POINT ( 'NONE',  ( -64.00000000000000000, 3.000000000000000000, -36.50000000000000000 ) ) ;
#1041 = ADVANCED_FACE ( 'NONE', ( #25516 ), #19020, .T. ) ;
#1042 = CARTESIAN_POINT ( 'NONE',  ( 4.500000000000003553, 3.299999999999999822, 20.40000000000001279 ) ) ;
#1043 = VERTEX_POINT ( 'NONE', #16936 ) ;
#1044 = ADVANCED_FACE ( 'NONE', ( #12498 ), #25391, .T. ) ;
#1045 = FACE_OUTER_BOUND ( 'NONE', #26725, .T. ) ;
#1046 = CARTESIAN_POINT ( 'NONE',  ( -43.50000000000000000, 5.000000000000000000, -20.99999999999998579 ) ) ;
#1047 = ORIENTED_EDGE ( 'NONE', *, *, #8788, .T. ) ;
#1048 = ADVANCED_FACE ( 'NONE', ( #21753 ), #2211, .F. ) ;
#1049 = DIRECTION ( 'NONE',  ( 0.000000000000000000, 0.000000000000000000, 1.000000000000000000 ) ) ;
#1050 = CARTESIAN_POINT ( 'NONE',  ( -43.50000000000000000, 3.000000000000000000, 32.10000000000001563 ) ) ;
#1051 = VERTEX_POINT ( 'NONE', #17065 ) ;
#1052 = AXIS2_PLACEMENT_3D ( 'NONE', #7348, #15528, #458 ) ;
#1053 = DIRECTION ( 'NONE',  ( 0.000000000000000000, 0.000000000000000000, -1.000000000000000000 ) ) ;
#1054 = CARTESIAN_POINT ( 'NONE',  ( 4.500000000000003553, 3.299999999999999822, -2.099999999999987654 ) ) ;
#1055 = ORIENTED_EDGE ( 'NONE', *, *, #24875, .F. ) ;
#1056 = DIRECTION ( 'NONE',  ( 0.000000000000000000, 0.000000000000000000, -1.000000000000000000 ) ) ;
#1057 = DIRECTION ( 'NONE',  ( 1.000000000000000000, -0.000000000000000000, 1.224646799147353207E-16 ) ) ;
#1058 = ADVANCED_FACE ( 'NONE', ( #14574 ), #23307, .T. ) ;
#1059 = DIRECTION ( 'NONE',  ( 0.000000000000000000, 1.000000000000000000, 0.000000000000000000 ) ) ;
#1060 = CARTESIAN_POINT ( 'NONE',  ( -36.50000000000000000, 5.000000000000000000, -8.999999999999987566 ) ) ;
#1061 = ADVANCED_FACE ( 'NONE', ( #14841 ), #16792, .T. ) ;
#1062 = CARTESIAN_POINT ( 'NONE',  ( -20.49999999999999645, 3.299999999999999822, -15.59999999999998721 ) ) ;
#1063 = ORIENTED_EDGE ( 'NONE', *, *, #26403, .T. ) ;
#1064 = CARTESIAN_POINT ( 'NONE',  ( 27.50000000000000355, 3.299999999999999822, -2.399999999999987477 ) ) ;
#1065 = EDGE_LOOP ( 'NONE', ( #10155, #10305 ) ) ;
#1066 = EDGE_CURVE ( 'NONE', #10432, #27361, #24985, .T. ) ;
#1067 = CARTESIAN_POINT ( 'NONE',  ( 59.50000000000000711, 5.000000000000000000, 21.00000000000001066 ) ) ;
#1068 = ADVANCED_FACE ( 'NONE', ( #9127 ), #9284, .F. ) ;
#1069 = DIRECTION ( 'NONE',  ( 0.000000000000000000, 1.000000000000000000, 0.000000000000000000 ) ) ;
#1070 = ORIENTED_EDGE ( 'NONE', *, *, #23471, .T. ) ;
#1071 = ORIENTED_EDGE ( 'NONE', *, *, #7941, .T. ) ;
#1072 = DIRECTION ( 'NONE',  ( -0.000000000000000000, -1.000000000000000000, -0.000000000000000000 ) ) ;
#1073 = DIRECTION ( 'NONE',  ( 0.000000000000000000, -0.000000000000000000, 1.000000000000000000 ) ) ;
#1074 = CARTESIAN_POINT ( 'NONE',  ( -43.50000000000000000, 3.299999999999999822, -20.99999999999998579 ) ) ;
#1075 = EDGE_CURVE ( 'NONE', #1118, #27156, #12804, .T. ) ;
#1076 = DIRECTION ( 'NONE',  ( 0.000000000000000000, 0.000000000000000000, 1.000000000000000000 ) ) ;
#1077 = ORIENTED_EDGE ( 'NONE', *, *, #9447, .F. ) ;
#1078 = DIRECTION ( 'NONE',  ( 0.000000000000000000, 0.000000000000000000, -1.000000000000000000 ) ) ;
#1079 = CARTESIAN_POINT ( 'NONE',  ( 36.50000000000000711, 3.000000000000000000, -2.999999999999988898 ) ) ;
#1080 = ORIENTED_EDGE ( 'NONE', *, *, #537, .F. ) ;
#1081 = DIRECTION ( 'NONE',  ( 0.000000000000000000, 0.000000000000000000, 1.000000000000000000 ) ) ;
#1082 = CYLINDRICAL_SURFACE ( 'NONE', #23645, 0.6000000000000015321 ) ;
#1083 = ORIENTED_EDGE ( 'NONE', *, *, #25862, .F. ) ;
#1084 = DIRECTION ( 'NONE',  ( 0.000000000000000000, 0.000000000000000000, 1.000000000000000000 ) ) ;
#1085 = AXIS2_PLACEMENT_3D ( 'NONE', #26893, #1697, #22464 ) ;
#1086 = CIRCLE ( 'NONE', #24511, 0.5999999999999998668 ) ;
#1087 = DIRECTION ( 'NONE',  ( -0.000000000000000000, 1.000000000000000000, -0.000000000000000000 ) ) ;
#1088 = EDGE_CURVE ( 'NONE', #9389, #8391, #9545, .T. ) ;
#1089 = ORIENTED_EDGE ( 'NONE', *, *, #3696, .F. ) ;
#1090 = DIRECTION ( 'NONE',  ( 0.000000000000000000, 0.000000000000000000, 1.000000000000000000 ) ) ;
#1091 = AXIS2_PLACEMENT_3D ( 'NONE', #19055, #6431, #10332 ) ;
#1092 = FACE_OUTER_BOUND ( 'NONE', #17291, .T. ) ;
#1093 = ORIENTED_EDGE ( 'NONE', *, *, #25634, .T. ) ;
#1094 = DIRECTION ( 'NONE',  ( 0.000000000000000000, 1.000000000000000000, 0.000000000000000000 ) ) ;
#1095 = TOROIDAL_SURFACE ( 'NONE', #5078, 0.9000000000000010214, 0.2999999999999999889 ) ;
#1096 = ADVANCED_FACE ( 'NONE', ( #24380 ), #13832, .T. ) ;
#1097 = ORIENTED_EDGE ( 'NONE', *, *, #11474, .T. ) ;
#1098 = ORIENTED_EDGE ( 'NONE', *, *, #22675, .T. ) ;
#1099 = DIRECTION ( 'NONE',  ( 0.000000000000000000, 0.000000000000000000, 1.000000000000000000 ) ) ;
#1100 = EDGE_CURVE ( 'NONE', #5005, #2585, #11618, .T. ) ;
#1101 = CARTESIAN_POINT ( 'NONE',  ( -20.49999999999999645, 3.299999999999999822, -20.99999999999998579 ) ) ;
#1102 = AXIS2_PLACEMENT_3D ( 'NONE', #2951, #9458, #18192 ) ;
#1103 = DIRECTION ( 'NONE',  ( 0.000000000000000000, 1.000000000000000000, 0.000000000000000000 ) ) ;
#1104 = EDGE_CURVE ( 'NONE', #5899, #21538, #18, .T. ) ;
#1105 = EDGE_LOOP ( 'NONE', ( #6357, #24941, #8156, #14123 ) ) ;
#1106 = EDGE_LOOP ( 'NONE', ( #15536, #9221, #15710, #8559 ) ) ;
#1107 = CARTESIAN_POINT ( 'NONE',  ( 59.50000000000000711, 3.299999999999999822, -27.59999999999999076 ) ) ;
#1108 = EDGE_CURVE ( 'NONE', #16491, #15494, #16362, .T. ) ;
#1109 = DIRECTION ( 'NONE',  ( -0.000000000000000000, 1.000000000000000000, -0.000000000000000000 ) ) ;
#1110 = ORIENTED_EDGE ( 'NONE', *, *, #15287, .F. ) ;
#1111 = ORIENTED_EDGE ( 'NONE', *, *, #3359, .F. ) ;
#1112 = CARTESIAN_POINT ( 'NONE',  ( 36.50000000000000711, 3.000000000000000000, -14.99999999999998579 ) ) ;
#1113 = DIRECTION ( 'NONE',  ( 0.000000000000000000, 0.000000000000000000, 1.000000000000000000 ) ) ;
#1114 = CARTESIAN_POINT ( 'NONE',  ( 59.50000000000000711, 5.000000000000000000, 33.00000000000001421 ) ) ;
#1115 = CIRCLE ( 'NONE', #24107, 0.3000000000000016542 ) ;
#1116 = CARTESIAN_POINT ( 'NONE',  ( -52.50000000000000000, 5.000000000000000000, 8.400000000000012790 ) ) ;
#1117 = AXIS2_PLACEMENT_3D ( 'NONE', #15212, #4691, #4830 ) ;
#1118 = VERTEX_POINT ( 'NONE', #15650 ) ;
#1119 = DIRECTION ( 'NONE',  ( 0.000000000000000000, 0.000000000000000000, 1.000000000000000000 ) ) ;
#1120 = DIRECTION ( 'NONE',  ( -0.000000000000000000, -1.000000000000000000, -0.000000000000000000 ) ) ;
#1121 = DIRECTION ( 'NONE',  ( 0.000000000000000000, 0.000000000000000000, 1.000000000000000000 ) ) ;
#1122 = EDGE_LOOP ( 'NONE', ( #5175, #7004, #24779, #5430 ) ) ;
#1123 = CIRCLE ( 'NONE', #15250, 1.499999999999997335 ) ;
#1124 = VECTOR ( 'NONE', #21250, 1000.000000000000000 ) ;
#1125 = CARTESIAN_POINT ( 'NONE',  ( -59.50000000000000000, 5.000000000000000000, -14.99999999999998579 ) ) ;
#1126 = CARTESIAN_POINT ( 'NONE',  ( -43.50000000000000000, 5.000000000000000000, -2.999999999999988898 ) ) ;
#1127 = VERTEX_POINT ( 'NONE', #24108 ) ;
#1128 = EDGE_LOOP ( 'NONE', ( #18714, #9396, #9234, #24322 ) ) ;
#1129 = ORIENTED_EDGE ( 'NONE', *, *, #21463, .F. ) ;
#1130 = DIRECTION ( 'NONE',  ( 0.000000000000000000, 0.000000000000000000, -1.000000000000000000 ) ) ;
#1131 = ORIENTED_EDGE ( 'NONE', *, *, #12130, .T. ) ;
#1132 = CIRCLE ( 'NONE', #9073, 0.9000000000000014655 ) ;
#1133 = DIRECTION ( 'NONE',  ( 1.000000000000000000, -0.000000000000000000, 1.224646799147353207E-16 ) ) ;
#1134 = VERTEX_POINT ( 'NONE', #24514 ) ;
#1135 = VERTEX_POINT ( 'NONE', #22170 ) ;
#1136 = DIRECTION ( 'NONE',  ( 0.000000000000000000, 0.000000000000000000, 1.000000000000000000 ) ) ;
#1137 = DIRECTION ( 'NONE',  ( 0.000000000000000000, 0.000000000000000000, 1.000000000000000000 ) ) ;
#1138 = CIRCLE ( 'NONE', #13941, 0.3000000000000016542 ) ;
#1139 = CYLINDRICAL_SURFACE ( 'NONE', #7405, 0.6000000000000015321 ) ;
#1140 = VERTEX_POINT ( 'NONE', #26589 ) ;
#1141 = VERTEX_POINT ( 'NONE', #7604 ) ;
#1142 = VECTOR ( 'NONE', #12769, 1000.000000000000000 ) ;
#1143 = ORIENTED_EDGE ( 'NONE', *, *, #21727, .F. ) ;
#1144 = FACE_BOUND ( 'NONE', #10390, .T. ) ;
#1145 = LINE ( 'NONE', #1288, #9766 ) ;
#1146 = CARTESIAN_POINT ( 'NONE',  ( 11.50000000000000355, 5.000000000000000000, -32.99999999999998579 ) ) ;
#1147 = ORIENTED_EDGE ( 'NONE', *, *, #370, .T. ) ;
#1148 = CARTESIAN_POINT ( 'NONE',  ( 11.50000000000000355, 3.299999999999999822, 8.100000000000013856 ) ) ;
#1149 = AXIS2_PLACEMENT_3D ( 'NONE', #11692, #13776, #2975 ) ;
#1150 = DIRECTION ( 'NONE',  ( 0.000000000000000000, 0.000000000000000000, 1.000000000000000000 ) ) ;
#1151 = EDGE_CURVE ( 'NONE', #7827, #23607, #16061, .T. ) ;
#1152 = CIRCLE ( 'NONE', #9968, 0.6000000000000010880 ) ;
#1153 = EDGE_CURVE ( 'NONE', #22222, #20532, #11490, .T. ) ;
#1154 = DIRECTION ( 'NONE',  ( -0.000000000000000000, -1.000000000000000000, -0.000000000000000000 ) ) ;
#1155 = AXIS2_PLACEMENT_3D ( 'NONE', #10034, #18486, #26951 ) ;
#1156 = DIRECTION ( 'NONE',  ( 0.000000000000000000, 0.000000000000000000, 1.000000000000000000 ) ) ;
#1157 = CARTESIAN_POINT ( 'NONE',  ( -4.499999999999997335, 3.299999999999999822, 27.00000000000001066 ) ) ;
#1158 = ORIENTED_EDGE ( 'NONE', *, *, #15013, .T. ) ;
#1159 = VERTEX_POINT ( 'NONE', #19669 ) ;
#1160 = ADVANCED_FACE ( 'NONE', ( #15511 ), #7061, .F. ) ;
#1162 = CARTESIAN_POINT ( 'NONE',  ( 36.50000000000000711, 3.000000000000000000, 33.90000000000001279 ) ) ;
#1161 = DIRECTION ( 'NONE',  ( 1.000000000000000000, -0.000000000000000000, 1.224646799147353207E-16 ) ) ;
#1163 = CIRCLE ( 'NONE', #10865, 0.6000000000000033085 ) ;
#1164 = CARTESIAN_POINT ( 'NONE',  ( 11.50000000000000355, 5.000000000000000000, 9.000000000000014211 ) ) ;
#1165 = DIRECTION ( 'NONE',  ( 0.000000000000000000, 0.000000000000000000, 1.000000000000000000 ) ) ;
#1166 = EDGE_LOOP ( 'NONE', ( #20493, #12517 ) ) ;
#1167 = ORIENTED_EDGE ( 'NONE', *, *, #5257, .F. ) ;
#1168 = EDGE_CURVE ( 'NONE', #2587, #3159, #17249, .T. ) ;
#1169 = CARTESIAN_POINT ( 'NONE',  ( -4.499999999999997335, 3.000000000000000000, -20.09999999999998721 ) ) ;
#1170 = DIRECTION ( 'NONE',  ( 0.000000000000000000, 0.000000000000000000, 1.000000000000000000 ) ) ;
#1171 = ORIENTED_EDGE ( 'NONE', *, *, #5024, .T. ) ;
#1172 = DIRECTION ( 'NONE',  ( -0.000000000000000000, -1.000000000000000000, -0.000000000000000000 ) ) ;
#1173 = EDGE_CURVE ( 'NONE', #19929, #14646, #5315, .T. ) ;
#1174 = DIRECTION ( 'NONE',  ( -0.000000000000000000, -1.000000000000000000, -0.000000000000000000 ) ) ;
#1175 = ORIENTED_EDGE ( 'NONE', *, *, #25063, .T. ) ;
#1176 = EDGE_CURVE ( 'NONE', #1118, #17756, #20798, .T. ) ;
#1177 = DIRECTION ( 'NONE',  ( 0.000000000000000000, 0.000000000000000000, 1.000000000000000000 ) ) ;
#1178 = CARTESIAN_POINT ( 'NONE',  ( 20.50000000000000355, 5.000000000000000000, -26.39999999999998792 ) ) ;
#1179 = EDGE_LOOP ( 'NONE', ( #14418, #4686 ) ) ;
#1180 = DIRECTION ( 'NONE',  ( 0.000000000000000000, 1.000000000000000000, 0.000000000000000000 ) ) ;
#1181 = CARTESIAN_POINT ( 'NONE',  ( 4.500000000000003553, 3.299999999999999822, -26.09999999999998721 ) ) ;
#1182 = EDGE_CURVE ( 'NONE', #18159, #20303, #18127, .T. ) ;
#1183 = ORIENTED_EDGE ( 'NONE', *, *, #24390, .T. ) ;
#1184 = CARTESIAN_POINT ( 'NONE',  ( -27.49999999999999645, 5.000000000000000000, -14.39999999999998437 ) ) ;
#1185 = ADVANCED_FACE ( 'NONE', ( #11480 ), #21661, .F. ) ;
#1186 = CIRCLE ( 'NONE', #22850, 0.5999999999999998668 ) ;
#1187 = CARTESIAN_POINT ( 'NONE',  ( 20.50000000000000355, 3.000000000000000000, 3.900000000000017675 ) ) ;
#1188 = AXIS2_PLACEMENT_3D ( 'NONE', #17331, #23023, #16914 ) ;
#1189 = DIRECTION ( 'NONE',  ( -0.000000000000000000, -1.000000000000000000, -0.000000000000000000 ) ) ;
#1190 = DIRECTION ( 'NONE',  ( 0.000000000000000000, 0.000000000000000000, -1.000000000000000000 ) ) ;
#1191 = EDGE_CURVE ( 'NONE', #11703, #9181, #4855, .T. ) ;
#1192 = DIRECTION ( 'NONE',  ( 0.000000000000000000, -0.000000000000000000, 1.000000000000000000 ) ) ;
#1193 = ORIENTED_EDGE ( 'NONE', *, *, #13706, .T. ) ;
#1194 = DIRECTION ( 'NONE',  ( 0.000000000000000000, 1.000000000000000000, 0.000000000000000000 ) ) ;
#1195 = EDGE_CURVE ( 'NONE', #24235, #17201, #23883, .T. ) ;
#1196 = ORIENTED_EDGE ( 'NONE', *, *, #24075, .T. ) ;
#1197 = CYLINDRICAL_SURFACE ( 'NONE', #7330, 0.5999999999999998668 ) ;
#1198 = CARTESIAN_POINT ( 'NONE',  ( -4.499999999999997335, 3.299999999999999822, 27.90000000000001279 ) ) ;
#1199 = VERTEX_POINT ( 'NONE', #16728 ) ;
#1200 = ORIENTED_EDGE ( 'NONE', *, *, #26731, .F. ) ;
#1201 = CIRCLE ( 'NONE', #26394, 0.6000000000000010880 ) ;
#1202 = DIRECTION ( 'NONE',  ( 0.000000000000000000, 0.000000000000000000, 1.000000000000000000 ) ) ;
#1203 = CARTESIAN_POINT ( 'NONE',  ( -59.50000000000000000, 5.000000000000000000, 3.000000000000016431 ) ) ;
#1204 = CIRCLE ( 'NONE', #2967, 0.9000000000000014655 ) ;
#1205 = DIRECTION ( 'NONE',  ( 0.000000000000000000, 0.000000000000000000, 1.000000000000000000 ) ) ;
#1206 = CARTESIAN_POINT ( 'NONE',  ( 4.500000000000003553, 3.299999999999999822, -26.99999999999998934 ) ) ;
#1207 = ORIENTED_EDGE ( 'NONE', *, *, #11303, .T. ) ;
#1208 = EDGE_CURVE ( 'NONE', #6149, #8155, #11920, .T. ) ;
#1209 = DIRECTION ( 'NONE',  ( 0.000000000000000000, 1.000000000000000000, 0.000000000000000000 ) ) ;
#1210 = DIRECTION ( 'NONE',  ( 3.227392513445222811E-16, 0.000000000000000000, 1.000000000000000000 ) ) ;
#1211 = ORIENTED_EDGE ( 'NONE', *, *, #9092, .T. ) ;
#1212 = AXIS2_PLACEMENT_3D ( 'NONE', #18819, #22842, #25054 ) ;
#1213 = DIRECTION ( 'NONE',  ( 0.000000000000000000, 1.000000000000000000, 0.000000000000000000 ) ) ;
#1214 = CARTESIAN_POINT ( 'NONE',  ( 11.50000000000000355, 3.299999999999999822, -8.999999999999987566 ) ) ;
#1215 = FACE_OUTER_BOUND ( 'NONE', #26067, .T. ) ;
#1216 = EDGE_LOOP ( 'NONE', ( #10772, #5187, #13820, #13704 ) ) ;
#1217 = FACE_OUTER_BOUND ( 'NONE', #20207, .T. ) ;
#1218 = DIRECTION ( 'NONE',  ( 0.000000000000000000, 0.000000000000000000, -1.000000000000000000 ) ) ;
#1219 = VERTEX_POINT ( 'NONE', #1800 ) ;
#1220 = AXIS2_PLACEMENT_3D ( 'NONE', #12621, #1715, #18593 ) ;
#1221 = CARTESIAN_POINT ( 'NONE',  ( 11.50000000000000355, 5.000000000000000000, -32.99999999999998579 ) ) ;
#1222 = TOROIDAL_SURFACE ( 'NONE', #5191, 0.9000000000000010214, 0.2999999999999999889 ) ;
#1223 = ADVANCED_FACE ( 'NONE', ( #12439 ), #1394, .T. ) ;
#1224 = AXIS2_PLACEMENT_3D ( 'NONE', #14606, #2028, #16967 ) ;
#1225 = CIRCLE ( 'NONE', #24218, 0.2999999999999999334 ) ;
#1226 = DIRECTION ( 'NONE',  ( 0.000000000000000000, 1.000000000000000000, 0.000000000000000000 ) ) ;
#1227 = CIRCLE ( 'NONE', #10065, 0.9000000000000014655 ) ;
#1228 = ORIENTED_EDGE ( 'NONE', *, *, #9103, .T. ) ;
#1229 = CARTESIAN_POINT ( 'NONE',  ( 59.50000000000000711, 5.000000000000000000, 14.40000000000001101 ) ) ;
#1230 = ORIENTED_EDGE ( 'NONE', *, *, #27129, .T. ) ;
#1231 = EDGE_LOOP ( 'NONE', ( #10579, #16042, #12277, #13895 ) ) ;
#1232 = CARTESIAN_POINT ( 'NONE',  ( -63.99999999999980815, 0.000000000000000000, -18.99999999999999289 ) ) ;
#1233 = DIRECTION ( 'NONE',  ( 0.000000000000000000, 1.000000000000000000, 0.000000000000000000 ) ) ;
#1234 = PLANE ( 'NONE',  #5758 ) ;
#1235 = ORIENTED_EDGE ( 'NONE', *, *, #16312, .T. ) ;
#1236 = ORIENTED_EDGE ( 'NONE', *, *, #23841, .T. ) ;
#1237 = DIRECTION ( 'NONE',  ( 0.000000000000000000, 1.000000000000000000, 0.000000000000000000 ) ) ;
#1238 = EDGE_CURVE ( 'NONE', #1039, #16195, #21235, .T. ) ;
#1239 = DIRECTION ( 'NONE',  ( 0.000000000000000000, 0.000000000000000000, -1.000000000000000000 ) ) ;
#1240 = AXIS2_PLACEMENT_3D ( 'NONE', #19864, #5176, #13603 ) ;
#1241 = CARTESIAN_POINT ( 'NONE',  ( 4.500000000000003553, 3.299999999999999822, 9.900000000000016342 ) ) ;
#1242 = ORIENTED_EDGE ( 'NONE', *, *, #18305, .T. ) ;
#1243 = AXIS2_PLACEMENT_3D ( 'NONE', #27358, #8368, #24740 ) ;
#1244 = VERTEX_POINT ( 'NONE', #5800 ) ;
#1245 = FACE_OUTER_BOUND ( 'NONE', #20642, .T. ) ;
#1246 = DIRECTION ( 'NONE',  ( -0.000000000000000000, -1.000000000000000000, -0.000000000000000000 ) ) ;
#1247 = CARTESIAN_POINT ( 'NONE',  ( -36.50000000000000000, 3.000000000000000000, -33.89999999999998437 ) ) ;
#1248 = AXIS2_PLACEMENT_3D ( 'NONE', #25010, #16963, #6157 ) ;
#1249 = DIRECTION ( 'NONE',  ( 0.000000000000000000, 0.000000000000000000, -1.000000000000000000 ) ) ;
#1250 = CIRCLE ( 'NONE', #4772, 0.5999999999999998668 ) ;
#1251 = VERTEX_POINT ( 'NONE', #16464 ) ;
#1252 = CARTESIAN_POINT ( 'NONE',  ( -27.49999999999999645, 5.000000000000000000, -32.99999999999998579 ) ) ;
#1253 = TOROIDAL_SURFACE ( 'NONE', #24246, 0.9000000000000010214, 0.2999999999999999889 ) ;
#1254 = ADVANCED_FACE ( 'NONE', ( #20913 ), #13112, .F. ) ;
#1255 = CYLINDRICAL_SURFACE ( 'NONE', #8386, 0.6000000000000010880 ) ;
#1256 = EDGE_CURVE ( 'NONE', #6488, #4680, #4733, .T. ) ;
#1257 = EDGE_CURVE ( 'NONE', #17662, #14394, #10087, .T. ) ;
#1258 = CARTESIAN_POINT ( 'NONE',  ( -59.50000000000000000, 3.299999999999999822, -9.599999999999988987 ) ) ;
#1259 = ORIENTED_EDGE ( 'NONE', *, *, #10893, .F. ) ;
#1260 = EDGE_CURVE ( 'NONE', #17687, #12973, #24786, .T. ) ;
#1261 = EDGE_CURVE ( 'NONE', #8009, #4715, #6941, .T. ) ;
#1262 = TOROIDAL_SURFACE ( 'NONE', #27327, 0.9000000000000010214, 0.2999999999999999889 ) ;
#1263 = DIRECTION ( 'NONE',  ( 0.000000000000000000, 0.000000000000000000, 1.000000000000000000 ) ) ;
#1264 = DIRECTION ( 'NONE',  ( 0.000000000000000000, 1.000000000000000000, 0.000000000000000000 ) ) ;
#1265 = CIRCLE ( 'NONE', #23815, 1.499999999999994449 ) ;
#1266 = ORIENTED_EDGE ( 'NONE', *, *, #7120, .T. ) ;
#1267 = CIRCLE ( 'NONE', #16722, 0.9000000000000014655 ) ;
#1268 = VERTEX_POINT ( 'NONE', #6060 ) ;
#1269 = ORIENTED_EDGE ( 'NONE', *, *, #8137, .T. ) ;
#1270 = DIRECTION ( 'NONE',  ( 0.000000000000000000, 0.000000000000000000, -1.000000000000000000 ) ) ;
#1271 = TOROIDAL_SURFACE ( 'NONE', #8319, 0.9000000000000010214, 0.2999999999999999889 ) ;
#1272 = ORIENTED_EDGE ( 'NONE', *, *, #18763, .F. ) ;
#1273 = TOROIDAL_SURFACE ( 'NONE', #6537, 0.9000000000000010214, 0.2999999999999999889 ) ;
#1274 = DIRECTION ( 'NONE',  ( -0.000000000000000000, -1.000000000000000000, -0.000000000000000000 ) ) ;
#1275 = VERTEX_POINT ( 'NONE', #27265 ) ;
#1276 = CIRCLE ( 'NONE', #25600, 1.499999999999994449 ) ;
#1277 = ORIENTED_EDGE ( 'NONE', *, *, #5928, .F. ) ;
#1278 = AXIS2_PLACEMENT_3D ( 'NONE', #17899, #7365, #23599 ) ;
#1279 = CARTESIAN_POINT ( 'NONE',  ( 20.50000000000000355, 3.299999999999999822, -8.999999999999987566 ) ) ;
#1280 = FACE_OUTER_BOUND ( 'NONE', #2182, .T. ) ;
#1281 = ORIENTED_EDGE ( 'NONE', *, *, #8519, .T. ) ;
#1282 = EDGE_CURVE ( 'NONE', #20412, #22259, #26860, .T. ) ;
#1283 = VERTEX_POINT ( 'NONE', #9949 ) ;
#1284 = DIRECTION ( 'NONE',  ( 0.000000000000000000, 1.000000000000000000, 0.000000000000000000 ) ) ;
#1285 = VERTEX_POINT ( 'NONE', #9823 ) ;
#1286 = FACE_BOUND ( 'NONE', #13096, .T. ) ;
#1287 = AXIS2_PLACEMENT_3D ( 'NONE', #13829, #15776, #11615 ) ;
#1288 = CARTESIAN_POINT ( 'NONE',  ( -52.50000000000000000, 5.000000000000000000, 15.60000000000001563 ) ) ;
#1289 = CARTESIAN_POINT ( 'NONE',  ( -36.50000000000000000, 3.000000000000000000, -8.999999999999987566 ) ) ;
#1290 = ORIENTED_EDGE ( 'NONE', *, *, #10015, .F. ) ;
#1291 = AXIS2_PLACEMENT_3D ( 'NONE', #13092, #19350, #8815 ) ;
#1292 = CARTESIAN_POINT ( 'NONE',  ( 43.50000000000000711, 3.000000000000000000, 20.10000000000000853 ) ) ;
#1293 = DIRECTION ( 'NONE',  ( -0.000000000000000000, -1.000000000000000000, -0.000000000000000000 ) ) ;
#1294 = CIRCLE ( 'NONE', #2170, 0.6000000000000015321 ) ;
#1295 = AXIS2_PLACEMENT_3D ( 'NONE', #18210, #20153, #20692 ) ;
#1296 = LINE ( 'NONE', #24822, #27075 ) ;
#1297 = CARTESIAN_POINT ( 'NONE',  ( -20.49999999999999645, 3.299999999999999822, 3.000000000000016431 ) ) ;
#1298 = CARTESIAN_POINT ( 'NONE',  ( 59.50000000000000711, 5.000000000000000000, 33.00000000000001421 ) ) ;
#1299 = VERTEX_POINT ( 'NONE', #27139 ) ;
#1300 = VECTOR ( 'NONE', #26405, 1000.000000000000000 ) ;
#1301 = ORIENTED_EDGE ( 'NONE', *, *, #22915, .T. ) ;
#1303 = CARTESIAN_POINT ( 'NONE',  ( 64.00000000000019895, 3.000000000000000000, -18.99999999999999289 ) ) ;
#1302 = DIRECTION ( 'NONE',  ( -0.000000000000000000, -1.000000000000000000, -0.000000000000000000 ) ) ;
#1304 = AXIS2_PLACEMENT_3D ( 'NONE', #3304, #7727, #11611 ) ;
#1305 = DIRECTION ( 'NONE',  ( 0.000000000000000000, 0.000000000000000000, -1.000000000000000000 ) ) ;
#1306 = CARTESIAN_POINT ( 'NONE',  ( -20.49999999999999645, 3.299999999999999822, 26.10000000000000853 ) ) ;
#1307 = EDGE_LOOP ( 'NONE', ( #25788, #7083, #3013, #3134 ) ) ;
#1308 = EDGE_CURVE ( 'NONE', #11181, #20303, #16190, .T. ) ;
#1309 = LINE ( 'NONE', #10008, #21384 ) ;
#1310 = CARTESIAN_POINT ( 'NONE',  ( 4.500000000000003553, 3.000000000000000000, 15.00000000000001421 ) ) ;
#1311 = ORIENTED_EDGE ( 'NONE', *, *, #9072, .T. ) ;
#1312 = CARTESIAN_POINT ( 'NONE',  ( 4.500000000000003553, 3.299999999999999822, -2.999999999999988898 ) ) ;
#1313 = CYLINDRICAL_SURFACE ( 'NONE', #5342, 0.6000000000000010880 ) ;
#1314 = ORIENTED_EDGE ( 'NONE', *, *, #17059, .T. ) ;
#1315 = CARTESIAN_POINT ( 'NONE',  ( -27.49999999999999645, 3.299999999999999822, 9.000000000000014211 ) ) ;
#1316 = DIRECTION ( 'NONE',  ( 0.000000000000000000, 0.000000000000000000, 1.000000000000000000 ) ) ;
#1317 = ORIENTED_EDGE ( 'NONE', *, *, #7772, .F. ) ;
#1318 = DIRECTION ( 'NONE',  ( -0.000000000000000000, -1.000000000000000000, -0.000000000000000000 ) ) ;
#1319 = DIRECTION ( 'NONE',  ( -0.000000000000000000, -1.000000000000000000, -0.000000000000000000 ) ) ;
#1320 = ORIENTED_EDGE ( 'NONE', *, *, #25567, .F. ) ;
#1321 = CARTESIAN_POINT ( 'NONE',  ( 43.50000000000000711, 5.000000000000000000, 3.000000000000016431 ) ) ;
#1322 = TOROIDAL_SURFACE ( 'NONE', #443, 0.9000000000000010214, 0.2999999999999999889 ) ;
#1323 = DIRECTION ( 'NONE',  ( 0.000000000000000000, 0.000000000000000000, 1.000000000000000000 ) ) ;
#1324 = AXIS2_PLACEMENT_3D ( 'NONE', #13090, #17407, #21561 ) ;
#1325 = DIRECTION ( 'NONE',  ( -0.000000000000000000, -1.000000000000000000, -0.000000000000000000 ) ) ;
#1326 = FACE_OUTER_BOUND ( 'NONE', #8966, .T. ) ;
#1327 = VECTOR ( 'NONE', #1189, 1000.000000000000000 ) ;
#1328 = AXIS2_PLACEMENT_3D ( 'NONE', #9412, #24242, #17865 ) ;
#1329 = EDGE_CURVE ( 'NONE', #26608, #14709, #3725, .T. ) ;
#1330 = ORIENTED_EDGE ( 'NONE', *, *, #16575, .F. ) ;
#1331 = DIRECTION ( 'NONE',  ( 0.000000000000000000, 1.000000000000000000, 0.000000000000000000 ) ) ;
#1332 = EDGE_CURVE ( 'NONE', #2452, #3372, #6503, .T. ) ;
#1333 = EDGE_LOOP ( 'NONE', ( #20570, #12738, #22631, #23877 ) ) ;
#1334 = EDGE_CURVE ( 'NONE', #19308, #17379, #7831, .T. ) ;
#1335 = DIRECTION ( 'NONE',  ( 0.000000000000000000, 1.000000000000000000, 0.000000000000000000 ) ) ;
#1336 = ORIENTED_EDGE ( 'NONE', *, *, #20608, .T. ) ;
#1337 = CARTESIAN_POINT ( 'NONE',  ( -59.50000000000000000, 3.299999999999999822, 21.90000000000001279 ) ) ;
#1338 = CIRCLE ( 'NONE', #13271, 0.9000000000000014655 ) ;
#1339 = DIRECTION ( 'NONE',  ( 0.000000000000000000, 0.000000000000000000, -1.000000000000000000 ) ) ;
#1340 = CIRCLE ( 'NONE', #18564, 0.3000000000000003775 ) ;
#1341 = VERTEX_POINT ( 'NONE', #16332 ) ;
#1342 = EDGE_CURVE ( 'NONE', #19179, #14996, #10239, .T. ) ;
#1343 = ORIENTED_EDGE ( 'NONE', *, *, #14510, .T. ) ;
#1344 = DIRECTION ( 'NONE',  ( 0.000000000000000000, 0.000000000000000000, -1.000000000000000000 ) ) ;
#1345 = CARTESIAN_POINT ( 'NONE',  ( -11.49999999999999645, 3.299999999999999822, 33.00000000000001421 ) ) ;
#1346 = CARTESIAN_POINT ( 'NONE',  ( 36.50000000000000711, 5.000000000000000000, -2.999999999999988898 ) ) ;
#1347 = DIRECTION ( 'NONE',  ( -0.000000000000000000, -1.000000000000000000, -0.000000000000000000 ) ) ;
#1348 = CIRCLE ( 'NONE', #23903, 0.9000000000000014655 ) ;
#1349 = FACE_OUTER_BOUND ( 'NONE', #19248, .T. ) ;
#1350 = ORIENTED_EDGE ( 'NONE', *, *, #13199, .T. ) ;
#1351 = FACE_OUTER_BOUND ( 'NONE', #4338, .T. ) ;
#1352 = VERTEX_POINT ( 'NONE', #20619 ) ;
#1353 = AXIS2_PLACEMENT_3D ( 'NONE', #16402, #14312, #22375 ) ;
#1354 = DIRECTION ( 'NONE',  ( -0.000000000000000000, -1.000000000000000000, -0.000000000000000000 ) ) ;
#1355 = AXIS2_PLACEMENT_3D ( 'NONE', #11616, #7601, #20490 ) ;
#1356 = EDGE_CURVE ( 'NONE', #18760, #24607, #13581, .T. ) ;
#1357 = DIRECTION ( 'NONE',  ( -0.000000000000000000, -1.000000000000000000, -0.000000000000000000 ) ) ;
#1358 = CARTESIAN_POINT ( 'NONE',  ( 59.50000000000000711, 3.299999999999999822, -2.999999999999988898 ) ) ;
#1359 = EDGE_LOOP ( 'NONE', ( #21584, #26834, #26095, #15651 ) ) ;
#1360 = FACE_OUTER_BOUND ( 'NONE', #10066, .T. ) ;
#1361 = TOROIDAL_SURFACE ( 'NONE', #3562, 0.9000000000000010214, 0.2999999999999999889 ) ;
#1362 = EDGE_CURVE ( 'NONE', #20855, #23810, #11792, .T. ) ;
#1363 = CARTESIAN_POINT ( 'NONE',  ( -20.49999999999999645, 3.000000000000000000, -26.09999999999998721 ) ) ;
#1364 = AXIS2_PLACEMENT_3D ( 'NONE', #18693, #26857, #4011 ) ;
#1365 = FACE_OUTER_BOUND ( 'NONE', #23856, .T. ) ;
#1366 = ADVANCED_FACE ( 'NONE', ( #8970 ), #2328, .T. ) ;
#1367 = AXIS2_PLACEMENT_3D ( 'NONE', #23936, #15054, #23523 ) ;
#1368 = PLANE ( 'NONE',  #25573 ) ;
#1369 = ADVANCED_FACE ( 'NONE', ( #12966 ), #8713, .F. ) ;
#1370 = VERTEX_POINT ( 'NONE', #142 ) ;
#1371 = DIRECTION ( 'NONE',  ( 0.000000000000000000, 0.000000000000000000, 1.000000000000000000 ) ) ;
#1372 = ORIENTED_EDGE ( 'NONE', *, *, #3118, .F. ) ;
#1373 = ADVANCED_FACE ( 'NONE', ( #21174 ), #12691, .F. ) ;
#1374 = VECTOR ( 'NONE', #19452, 1000.000000000000000 ) ;
#1375 = EDGE_LOOP ( 'NONE', ( #22844, #26181, #9419, #24968 ) ) ;
#1376 = PLANE ( 'NONE',  #18338 ) ;
#1377 = CARTESIAN_POINT ( 'NONE',  ( -52.50000000000000000, 3.299999999999999822, 15.00000000000001421 ) ) ;
#1378 = CARTESIAN_POINT ( 'NONE',  ( -36.50000000000000000, 5.000000000000000000, 3.000000000000016431 ) ) ;
#1379 = EDGE_LOOP ( 'NONE', ( #14846, #17015, #794, #26060 ) ) ;
#1380 = EDGE_CURVE ( 'NONE', #6725, #15060, #785, .T. ) ;
#1381 = EDGE_LOOP ( 'NONE', ( #808, #19726, #18961, #6564 ) ) ;
#1382 = AXIS2_PLACEMENT_3D ( 'NONE', #6613, #21582, #26007 ) ;
#1383 = CARTESIAN_POINT ( 'NONE',  ( 36.50000000000000711, 5.000000000000000000, -14.99999999999998579 ) ) ;
#1384 = DIRECTION ( 'NONE',  ( 0.000000000000000000, 0.000000000000000000, 1.000000000000000000 ) ) ;
#1385 = VECTOR ( 'NONE', #24489, 1000.000000000000000 ) ;
#1386 = CARTESIAN_POINT ( 'NONE',  ( 32.00000000000040501, 0.000000000000000000, 6.938893903907228378E-15 ) ) ;
#1387 = ORIENTED_EDGE ( 'NONE', *, *, #4426, .T. ) ;
#1388 = DIRECTION ( 'NONE',  ( 0.000000000000000000, 1.000000000000000000, 0.000000000000000000 ) ) ;
#1389 = CARTESIAN_POINT ( 'NONE',  ( -11.49999999999999645, 3.000000000000000000, 3.000000000000016431 ) ) ;
#1390 = CARTESIAN_POINT ( 'NONE',  ( -52.50000000000000000, 3.299999999999999822, -9.599999999999988987 ) ) ;
#1391 = EDGE_CURVE ( 'NONE', #17756, #1118, #27298, .T. ) ;
#1392 = CARTESIAN_POINT ( 'NONE',  ( -31.99999999999980105, 0.000000000000000000, -18.99999999999999289 ) ) ;
#1393 = CIRCLE ( 'NONE', #7553, 0.8999999999999980238 ) ;
#1394 = PLANE ( 'NONE',  #17692 ) ;
#1395 = ORIENTED_EDGE ( 'NONE', *, *, #9867, .T. ) ;
#1396 = DIRECTION ( 'NONE',  ( 0.000000000000000000, 1.000000000000000000, 0.000000000000000000 ) ) ;
#1397 = CIRCLE ( 'NONE', #17358, 0.9000000000000010214 ) ;
#1398 = CARTESIAN_POINT ( 'NONE',  ( -27.49999999999999645, 3.299999999999999822, -2.999999999999988898 ) ) ;
#1399 = CIRCLE ( 'NONE', #9773, 0.9000000000000014655 ) ;
#1400 = CARTESIAN_POINT ( 'NONE',  ( 52.50000000000000711, 5.000000000000000000, 27.60000000000000853 ) ) ;
#1401 = ORIENTED_EDGE ( 'NONE', *, *, #9972, .F. ) ;
#1402 = UNCERTAINTY_MEASURE_WITH_UNIT (LENGTH_MEASURE( 1.000000000000000082E-05 ), #2550, 'distance_accuracy_value', 'NONE');
#1403 = EDGE_CURVE ( 'NONE', #22904, #25702, #25971, .T. ) ;
#1404 = VECTOR ( 'NONE', #27235, 1000.000000000000000 ) ;
#1405 = DIRECTION ( 'NONE',  ( 0.000000000000000000, 0.000000000000000000, 1.000000000000000000 ) ) ;
#1406 = DIRECTION ( 'NONE',  ( -0.000000000000000000, -1.000000000000000000, -0.000000000000000000 ) ) ;
#1407 = EDGE_CURVE ( 'NONE', #25657, #11058, #14006, .T. ) ;
#1408 = VERTEX_POINT ( 'NONE', #272 ) ;
#1409 = ORIENTED_EDGE ( 'NONE', *, *, #23959, .F. ) ;
#1410 = ORIENTED_EDGE ( 'NONE', *, *, #7675, .F. ) ;
#1411 = DIRECTION ( 'NONE',  ( -0.000000000000000000, -1.000000000000000000, -0.000000000000000000 ) ) ;
#1412 = TOROIDAL_SURFACE ( 'NONE', #6693, 0.9000000000000010214, 0.2999999999999999889 ) ;
#1413 = ORIENTED_EDGE ( 'NONE', *, *, #25873, .F. ) ;
#1414 = DIRECTION ( 'NONE',  ( -0.000000000000000000, -1.000000000000000000, -0.000000000000000000 ) ) ;
#1415 = EDGE_LOOP ( 'NONE', ( #11573, #13788, #13826, #17801 ) ) ;
#1416 = AXIS2_PLACEMENT_3D ( 'NONE', #17069, #23184, #21099 ) ;
#1417 = ORIENTED_EDGE ( 'NONE', *, *, #12915, .T. ) ;
#1418 = EDGE_CURVE ( 'NONE', #23399, #22151, #8681, .T. ) ;
#1419 = AXIS2_PLACEMENT_3D ( 'NONE', #19635, #24485, #7161 ) ;
#1420 = PLANE ( 'NONE',  #16375 ) ;
#1421 = EDGE_CURVE ( 'NONE', #7959, #1141, #16867, .T. ) ;
#1422 = EDGE_CURVE ( 'NONE', #26708, #2576, #23526, .T. ) ;
#1423 = DIRECTION ( 'NONE',  ( 0.000000000000000000, 1.000000000000000000, 0.000000000000000000 ) ) ;
#1424 = FACE_OUTER_BOUND ( 'NONE', #9697, .T. ) ;
#1425 = VERTEX_POINT ( 'NONE', #2195 ) ;
#1426 = CYLINDRICAL_SURFACE ( 'NONE', #17427, 0.6000000000000033085 ) ;
#1427 = VERTEX_POINT ( 'NONE', #8549 ) ;
#1428 = AXIS2_PLACEMENT_3D ( 'NONE', #8618, #25525, #8753 ) ;
#1429 = EDGE_CURVE ( 'NONE', #25849, #17711, #23656, .T. ) ;
#1430 = CIRCLE ( 'NONE', #6262, 0.6000000000000015321 ) ;
#1431 = FACE_OUTER_BOUND ( 'NONE', #4296, .T. ) ;
#1432 = DIRECTION ( 'NONE',  ( 0.000000000000000000, 0.000000000000000000, 1.000000000000000000 ) ) ;
#1433 = ORIENTED_EDGE ( 'NONE', *, *, #25456, .F. ) ;
#1434 = CIRCLE ( 'NONE', #12900, 0.9000000000000010214 ) ;
#1435 = CARTESIAN_POINT ( 'NONE',  ( 36.50000000000000711, 3.000000000000000000, -8.999999999999987566 ) ) ;
#1436 = AXIS2_PLACEMENT_3D ( 'NONE', #5268, #15783, #22571 ) ;
#1437 = DIRECTION ( 'NONE',  ( 0.000000000000000000, 0.000000000000000000, 1.000000000000000000 ) ) ;
#1438 = AXIS2_PLACEMENT_3D ( 'NONE', #589, #21472, #19674 ) ;
#1439 = DIRECTION ( 'NONE',  ( 0.000000000000000000, 0.000000000000000000, 1.000000000000000000 ) ) ;
#1440 = CIRCLE ( 'NONE', #7169, 0.8999999999999980238 ) ;
#1441 = DIRECTION ( 'NONE',  ( -0.000000000000000000, -1.000000000000000000, -0.000000000000000000 ) ) ;
#1442 = DIRECTION ( 'NONE',  ( -0.000000000000000000, -1.000000000000000000, -0.000000000000000000 ) ) ;
#1443 = EDGE_CURVE ( 'NONE', #8323, #21784, #1664, .T. ) ;
#1444 = AXIS2_PLACEMENT_3D ( 'NONE', #9476, #11139, #17934 ) ;
#1445 = ORIENTED_EDGE ( 'NONE', *, *, #7294, .F. ) ;
#1446 = EDGE_LOOP ( 'NONE', ( #4906, #10249, #23414, #13123 ) ) ;
#1447 = TOROIDAL_SURFACE ( 'NONE', #16472, 0.9000000000000010214, 0.2999999999999999889 ) ;
#1448 = CIRCLE ( 'NONE', #10835, 0.6000000000000033085 ) ;
#1450 = DIRECTION ( 'NONE',  ( 0.000000000000000000, 0.000000000000000000, 1.000000000000000000 ) ) ;
#1449 = LINE ( 'NONE', #14008, #10953 ) ;
#1451 = AXIS2_PLACEMENT_3D ( 'NONE', #3287, #7572, #9920 ) ;
#1452 = CARTESIAN_POINT ( 'NONE',  ( 20.50000000000000355, 3.299999999999999822, -20.09999999999998721 ) ) ;
#1453 = DIRECTION ( 'NONE',  ( 1.000000000000000000, -0.000000000000000000, 1.224646799147353207E-16 ) ) ;
#1454 = VERTEX_POINT ( 'NONE', #548 ) ;
#1455 = EDGE_CURVE ( 'NONE', #12828, #7299, #9584, .T. ) ;
#1456 = AXIS2_PLACEMENT_3D ( 'NONE', #18980, #3882, #28 ) ;
#1457 = DIRECTION ( 'NONE',  ( -0.000000000000000000, -1.000000000000000000, -0.000000000000000000 ) ) ;
#1458 = VERTEX_POINT ( 'NONE', #14781 ) ;
#1459 = DIRECTION ( 'NONE',  ( 0.000000000000000000, 1.000000000000000000, 0.000000000000000000 ) ) ;
#1460 = CARTESIAN_POINT ( 'NONE',  ( -27.49999999999999645, 5.000000000000000000, 3.000000000000016431 ) ) ;
#1461 = EDGE_LOOP ( 'NONE', ( #21789, #16465, #14135, #22957 ) ) ;
#1462 = CARTESIAN_POINT ( 'NONE',  ( -11.49999999999999645, 5.000000000000000000, -14.99999999999998579 ) ) ;
#1463 = DIRECTION ( 'NONE',  ( 0.000000000000000000, 1.000000000000000000, 0.000000000000000000 ) ) ;
#1464 = EDGE_LOOP ( 'NONE', ( #12143, #20566 ) ) ;
#1465 = LINE ( 'NONE', #20835, #10213 ) ;
#1466 = FACE_OUTER_BOUND ( 'NONE', #722, .T. ) ;
#1467 = ORIENTED_EDGE ( 'NONE', *, *, #8565, .T. ) ;
#1468 = LINE ( 'NONE', #9889, #21762 ) ;
#1469 = CARTESIAN_POINT ( 'NONE',  ( 4.500000000000003553, 3.299999999999999822, -14.99999999999998579 ) ) ;
#1470 = CIRCLE ( 'NONE', #2361, 0.6000000000000015321 ) ;
#1471 = AXIS2_PLACEMENT_3D ( 'NONE', #23492, #25837, #6571 ) ;
#1472 = DIRECTION ( 'NONE',  ( 1.000000000000000000, -0.000000000000000000, 1.224646799147353207E-16 ) ) ;
#1473 = DIRECTION ( 'NONE',  ( 0.000000000000000000, 0.000000000000000000, 1.000000000000000000 ) ) ;
#1474 = AXIS2_PLACEMENT_3D ( 'NONE', #1345, #2898, #9772 ) ;
#1475 = ORIENTED_EDGE ( 'NONE', *, *, #7650, .F. ) ;
#1476 = ORIENTED_EDGE ( 'NONE', *, *, #20541, .T. ) ;
#1477 = FACE_OUTER_BOUND ( 'NONE', #23545, .T. ) ;
#1478 = EDGE_LOOP ( 'NONE', ( #21408, #11329, #15344, #2619 ) ) ;
#1479 = DIRECTION ( 'NONE',  ( 0.000000000000000000, 1.000000000000000000, 0.000000000000000000 ) ) ;
#1480 = DIRECTION ( 'NONE',  ( 0.000000000000000000, 0.000000000000000000, 1.000000000000000000 ) ) ;
#1481 = EDGE_LOOP ( 'NONE', ( #20863, #25169 ) ) ;
#1482 = ORIENTED_EDGE ( 'NONE', *, *, #19610, .T. ) ;
#1483 = DIRECTION ( 'NONE',  ( 0.000000000000000000, 0.000000000000000000, 1.000000000000000000 ) ) ;
#1484 = CIRCLE ( 'NONE', #7214, 0.8999999999999980238 ) ;
#1485 = DIRECTION ( 'NONE',  ( 1.000000000000000000, -0.000000000000000000, 1.224646799147353207E-16 ) ) ;
#1486 = DIRECTION ( 'NONE',  ( -0.000000000000000000, -1.000000000000000000, -0.000000000000000000 ) ) ;
#1487 = CARTESIAN_POINT ( 'NONE',  ( 43.50000000000000711, 3.000000000000000000, -32.99999999999998579 ) ) ;
#1488 = VERTEX_POINT ( 'NONE', #6344 ) ;
#1489 = DIRECTION ( 'NONE',  ( 0.000000000000000000, 1.000000000000000000, 0.000000000000000000 ) ) ;
#1490 = AXIS2_PLACEMENT_3D ( 'NONE', #19447, #20014, #5044 ) ;
#1491 = DIRECTION ( 'NONE',  ( 0.000000000000000000, 0.000000000000000000, -1.000000000000000000 ) ) ;
#1492 = EDGE_LOOP ( 'NONE', ( #7719, #8971, #26742, #9429 ) ) ;
#1493 = ADVANCED_FACE ( 'NONE', ( #19357 ), #15059, .T. ) ;
#1494 = CARTESIAN_POINT ( 'NONE',  ( -4.499999999999997335, 3.299999999999999822, 15.00000000000001421 ) ) ;
#1495 = DIRECTION ( 'NONE',  ( -0.000000000000000000, 1.000000000000000000, -0.000000000000000000 ) ) ;
#1496 = CARTESIAN_POINT ( 'NONE',  ( -36.50000000000000000, 5.000000000000000000, 21.60000000000001208 ) ) ;
#1497 = EDGE_LOOP ( 'NONE', ( #24582, #25006 ) ) ;
#1498 = DIRECTION ( 'NONE',  ( 0.000000000000000000, 0.000000000000000000, 1.000000000000000000 ) ) ;
#1499 = FACE_OUTER_BOUND ( 'NONE', #7080, .T. ) ;
#1500 = EDGE_CURVE ( 'NONE', #25504, #22904, #23320, .T. ) ;
#1501 = DIRECTION ( 'NONE',  ( 0.000000000000000000, 0.000000000000000000, 1.000000000000000000 ) ) ;
#1502 = EDGE_CURVE ( 'NONE', #1924, #11949, #15342, .T. ) ;
#1503 = AXIS2_PLACEMENT_3D ( 'NONE', #19687, #21627, #13297 ) ;
#1504 = DIRECTION ( 'NONE',  ( 0.000000000000000000, -0.000000000000000000, 1.000000000000000000 ) ) ;
#1505 = ORIENTED_EDGE ( 'NONE', *, *, #517, .T. ) ;
#1506 = AXIS2_PLACEMENT_3D ( 'NONE', #11773, #7633, #24412 ) ;
#1507 = CARTESIAN_POINT ( 'NONE',  ( 59.50000000000000711, 5.000000000000000000, 8.400000000000012790 ) ) ;
#1508 = ORIENTED_EDGE ( 'NONE', *, *, #18849, .F. ) ;
#1509 = EDGE_CURVE ( 'NONE', #24178, #23622, #17563, .T. ) ;
#1510 = ADVANCED_FACE ( 'NONE', ( #9239 ), #11307, .T. ) ;
#1511 = VERTEX_POINT ( 'NONE', #18102 ) ;
#1512 = CARTESIAN_POINT ( 'NONE',  ( -43.50000000000000000, 3.000000000000000000, 27.90000000000001279 ) ) ;
#1513 = DIRECTION ( 'NONE',  ( 0.000000000000000000, 1.000000000000000000, 0.000000000000000000 ) ) ;
#1514 = CARTESIAN_POINT ( 'NONE',  ( -20.49999999999999645, 5.000000000000000000, 9.000000000000014211 ) ) ;
#1515 = ORIENTED_EDGE ( 'NONE', *, *, #22341, .F. ) ;
#1516 = ORIENTED_EDGE ( 'NONE', *, *, #11031, .F. ) ;
#1517 = AXIS2_PLACEMENT_3D ( 'NONE', #24203, #24069, #4948 ) ;
#1518 = ADVANCED_FACE ( 'NONE', ( #7297 ), #1082, .T. ) ;
#1519 = DIRECTION ( 'NONE',  ( 0.000000000000000000, 1.000000000000000000, 0.000000000000000000 ) ) ;
#1520 = DIRECTION ( 'NONE',  ( 0.000000000000000000, 0.000000000000000000, 1.000000000000000000 ) ) ;
#1521 = CARTESIAN_POINT ( 'NONE',  ( -43.50000000000000000, 3.000000000000000000, -26.99999999999998934 ) ) ;
#1522 = ORIENTED_EDGE ( 'NONE', *, *, #17857, .T. ) ;
#1523 = DIRECTION ( 'NONE',  ( 0.000000000000000000, 0.000000000000000000, 1.000000000000000000 ) ) ;
#1524 = DIRECTION ( 'NONE',  ( 0.000000000000000000, 0.000000000000000000, 1.000000000000000000 ) ) ;
#1525 = CIRCLE ( 'NONE', #19639, 0.5999999999999998668 ) ;
#1526 = AXIS2_PLACEMENT_3D ( 'NONE', #20340, #9805, #18262 ) ;
#1527 = EDGE_CURVE ( 'NONE', #4361, #11718, #10379, .T. ) ;
#1528 = DIRECTION ( 'NONE',  ( -0.000000000000000000, 1.000000000000000000, -0.000000000000000000 ) ) ;
#1529 = CARTESIAN_POINT ( 'NONE',  ( 11.50000000000000355, 3.299999999999999822, -20.39999999999998792 ) ) ;
#1530 = DIRECTION ( 'NONE',  ( 0.000000000000000000, 0.000000000000000000, 1.000000000000000000 ) ) ;
#1531 = EDGE_CURVE ( 'NONE', #24144, #4066, #666, .T. ) ;
#1532 = EDGE_LOOP ( 'NONE', ( #22699, #17761, #23625, #17558 ) ) ;
#1533 = CYLINDRICAL_SURFACE ( 'NONE', #21327, 0.6000000000000015321 ) ;
#1534 = CIRCLE ( 'NONE', #644, 0.9000000000000010214 ) ;
#1535 = CYLINDRICAL_SURFACE ( 'NONE', #26580, 0.5999999999999998668 ) ;
#1536 = ADVANCED_FACE ( 'NONE', ( #26410 ), #6822, .F. ) ;
#1537 = ORIENTED_EDGE ( 'NONE', *, *, #21340, .F. ) ;
#1538 = EDGE_CURVE ( 'NONE', #19524, #17120, #951, .T. ) ;
#1539 = DIRECTION ( 'NONE',  ( -1.000000000000000000, 0.000000000000000000, 0.000000000000000000 ) ) ;
#1540 = FACE_OUTER_BOUND ( 'NONE', #11302, .T. ) ;
#1541 = VERTEX_POINT ( 'NONE', #19768 ) ;
#1542 = AXIS2_PLACEMENT_3D ( 'NONE', #23978, #13426, #22307 ) ;
#1543 = ORIENTED_EDGE ( 'NONE', *, *, #22424, .T. ) ;
#1544 = EDGE_CURVE ( 'NONE', #25685, #25020, #18341, .T. ) ;
#1545 = ORIENTED_EDGE ( 'NONE', *, *, #26108, .F. ) ;
#1546 = FACE_OUTER_BOUND ( 'NONE', #12935, .T. ) ;
#1547 = ORIENTED_EDGE ( 'NONE', *, *, #3118, .T. ) ;
#1548 = DIRECTION ( 'NONE',  ( 0.000000000000000000, 0.000000000000000000, -1.000000000000000000 ) ) ;
#1549 = ORIENTED_EDGE ( 'NONE', *, *, #6264, .T. ) ;
#1550 = EDGE_LOOP ( 'NONE', ( #26447, #8644, #16333, #24657 ) ) ;
#1551 = CARTESIAN_POINT ( 'NONE',  ( 1.942890293094023946E-13, 3.000000000000000000, -18.99999999999999289 ) ) ;
#1552 = CIRCLE ( 'NONE', #27197, 0.9000000000000014655 ) ;
#1553 = CARTESIAN_POINT ( 'NONE',  ( -43.50000000000000000, 5.000000000000000000, -14.99999999999998579 ) ) ;
#1554 = AXIS2_PLACEMENT_3D ( 'NONE', #157, #8562, #14797 ) ;
#1555 = FACE_OUTER_BOUND ( 'NONE', #14962, .T. ) ;
#1556 = EDGE_LOOP ( 'NONE', ( #5794, #128, #23231, #8131 ) ) ;
#1557 = VECTOR ( 'NONE', #20870, 1000.000000000000000 ) ;
#1558 = DIRECTION ( 'NONE',  ( 0.000000000000000000, 1.000000000000000000, 0.000000000000000000 ) ) ;
#1559 = EDGE_LOOP ( 'NONE', ( #14782, #20575, #290, #13974 ) ) ;
#1560 = ADVANCED_FACE ( 'NONE', ( #22277 ), #23213, .F. ) ;
#1561 = CARTESIAN_POINT ( 'NONE',  ( 20.50000000000000355, 5.000000000000000000, 3.600000000000017852 ) ) ;
#1562 = DIRECTION ( 'NONE',  ( -0.000000000000000000, -1.000000000000000000, -0.000000000000000000 ) ) ;
#1563 = VERTEX_POINT ( 'NONE', #2735 ) ;
#1564 = CIRCLE ( 'NONE', #20565, 0.8999999999999980238 ) ;
#1565 = CARTESIAN_POINT ( 'NONE',  ( 59.50000000000000711, 5.000000000000000000, -8.999999999999987566 ) ) ;
#1566 = DIRECTION ( 'NONE',  ( 0.000000000000000000, 0.000000000000000000, 1.000000000000000000 ) ) ;
#1567 = ADVANCED_FACE ( 'NONE', ( #13385 ), #5367, .T. ) ;
#1568 = DIRECTION ( 'NONE',  ( 0.000000000000000000, 1.000000000000000000, 0.000000000000000000 ) ) ;
#1569 = AXIS2_PLACEMENT_3D ( 'NONE', #14216, #24898, #5903 ) ;
#1570 = VECTOR ( 'NONE', #15863, 1000.000000000000000 ) ;
#1571 = DIRECTION ( 'NONE',  ( -1.000000000000000000, 0.000000000000000000, 0.000000000000000000 ) ) ;
#1572 = CARTESIAN_POINT ( 'NONE',  ( -20.49999999999999645, 3.299999999999999822, 33.00000000000001421 ) ) ;
#1573 = ORIENTED_EDGE ( 'NONE', *, *, #3196, .F. ) ;
#1574 = ORIENTED_EDGE ( 'NONE', *, *, #7933, .F. ) ;
#1575 = ADVANCED_FACE ( 'NONE', ( #1215 ), #21995, .F. ) ;
#1576 = AXIS2_PLACEMENT_3D ( 'NONE', #12683, #19076, #25443 ) ;
#1577 = AXIS2_PLACEMENT_3D ( 'NONE', #12202, #1571, #3769 ) ;
#1578 = ORIENTED_EDGE ( 'NONE', *, *, #16577, .T. ) ;
#1579 = AXIS2_PLACEMENT_3D ( 'NONE', #3930, #8205, #6528 ) ;
#1581 = DIRECTION ( 'NONE',  ( 0.000000000000000000, 0.000000000000000000, 1.000000000000000000 ) ) ;
#1580 = CARTESIAN_POINT ( 'NONE',  ( 27.50000000000000355, 5.000000000000000000, -33.59999999999999432 ) ) ;
#1582 = DIRECTION ( 'NONE',  ( -0.000000000000000000, -1.000000000000000000, -0.000000000000000000 ) ) ;
#1583 = CARTESIAN_POINT ( 'NONE',  ( 52.50000000000000711, 3.299999999999999822, 3.000000000000016431 ) ) ;
#1584 = ORIENTED_EDGE ( 'NONE', *, *, #19099, .T. ) ;
#1585 = DIRECTION ( 'NONE',  ( 0.000000000000000000, 1.000000000000000000, 0.000000000000000000 ) ) ;
#1586 = CARTESIAN_POINT ( 'NONE',  ( -11.49999999999999645, 3.299999999999999822, -2.099999999999987654 ) ) ;
#1587 = ORIENTED_EDGE ( 'NONE', *, *, #15570, .F. ) ;
#1588 = DIRECTION ( 'NONE',  ( 0.000000000000000000, 0.000000000000000000, 1.000000000000000000 ) ) ;
#1589 = AXIS2_PLACEMENT_3D ( 'NONE', #15448, #5063, #3258 ) ;
#1590 = CARTESIAN_POINT ( 'NONE',  ( -27.49999999999999645, 5.000000000000000000, 26.40000000000000924 ) ) ;
#1591 = CIRCLE ( 'NONE', #15284, 0.6000000000000010880 ) ;
#1592 = DIRECTION ( 'NONE',  ( 0.000000000000000000, -0.000000000000000000, 1.000000000000000000 ) ) ;
#1593 = CARTESIAN_POINT ( 'NONE',  ( -4.499999999999997335, 5.000000000000000000, -20.39999999999998792 ) ) ;
#1594 = ORIENTED_EDGE ( 'NONE', *, *, #12996, .F. ) ;
#1595 = CARTESIAN_POINT ( 'NONE',  ( 64.00000000000142109, 0.000000000000000000, 17.50000000000000355 ) ) ;
#1596 = CARTESIAN_POINT ( 'NONE',  ( -52.50000000000000000, 5.000000000000000000, 15.00000000000001421 ) ) ;
#1597 = AXIS2_PLACEMENT_3D ( 'NONE', #1337, #3675, #12105 ) ;
#1598 = ORIENTED_EDGE ( 'NONE', *, *, #26779, .T. ) ;
#1599 = DIRECTION ( 'NONE',  ( 0.000000000000000000, 0.000000000000000000, 1.000000000000000000 ) ) ;
#1600 = EDGE_CURVE ( 'NONE', #5183, #4603, #13900, .T. ) ;
#1601 = DIRECTION ( 'NONE',  ( -0.000000000000000000, -1.000000000000000000, -0.000000000000000000 ) ) ;
#1602 = EDGE_CURVE ( 'NONE', #16718, #5463, #9095, .T. ) ;
#1603 = EDGE_CURVE ( 'NONE', #9495, #6725, #1981, .T. ) ;
#1604 = LINE ( 'NONE', #9893, #10816 ) ;
#1605 = CARTESIAN_POINT ( 'NONE',  ( -43.50000000000000000, 3.299999999999999822, -2.999999999999988898 ) ) ;
#1606 = ADVANCED_FACE ( 'NONE', ( #4956 ), #21858, .T. ) ;
#1607 = ORIENTED_EDGE ( 'NONE', *, *, #17068, .F. ) ;
#1608 = CIRCLE ( 'NONE', #3804, 0.5999999999999998668 ) ;
#1609 = LINE ( 'NONE', #12515, #5527 ) ;
#1610 = ADVANCED_FACE ( 'NONE', ( #13519 ), #17835, .T. ) ;
#1611 = ADVANCED_FACE ( 'NONE', ( #24616 ), #27181, .F. ) ;
#1612 = AXIS2_PLACEMENT_3D ( 'NONE', #15940, #22720, #3743 ) ;
#1613 = VERTEX_POINT ( 'NONE', #20460 ) ;
#1614 = DIRECTION ( 'NONE',  ( 0.000000000000000000, 0.000000000000000000, 1.000000000000000000 ) ) ;
#1615 = ORIENTED_EDGE ( 'NONE', *, *, #165, .F. ) ;
#1616 = CARTESIAN_POINT ( 'NONE',  ( -36.50000000000000000, 5.000000000000000000, 21.00000000000001066 ) ) ;
#1617 = DIRECTION ( 'NONE',  ( 0.000000000000000000, 1.000000000000000000, 0.000000000000000000 ) ) ;
#1618 = ORIENTED_EDGE ( 'NONE', *, *, #16610, .T. ) ;
#1619 = EDGE_LOOP ( 'NONE', ( #10074, #14576, #2638, #2653 ) ) ;
#1620 = DIRECTION ( 'NONE',  ( -0.000000000000000000, -1.000000000000000000, -0.000000000000000000 ) ) ;
#1621 = DIRECTION ( 'NONE',  ( 0.000000000000000000, 0.000000000000000000, 1.000000000000000000 ) ) ;
#1622 = DIRECTION ( 'NONE',  ( 0.000000000000000000, 1.000000000000000000, 0.000000000000000000 ) ) ;
#1623 = CARTESIAN_POINT ( 'NONE',  ( -36.50000000000000000, 3.299999999999999822, 8.100000000000013856 ) ) ;
#1624 = CARTESIAN_POINT ( 'NONE',  ( -11.49999999999999645, 3.299999999999999822, -32.99999999999998579 ) ) ;
#1625 = VERTEX_POINT ( 'NONE', #1496 ) ;
#1626 = CARTESIAN_POINT ( 'NONE',  ( -20.49999999999999645, 5.000000000000000000, 3.000000000000016431 ) ) ;
#1627 = DIRECTION ( 'NONE',  ( -0.000000000000000000, -1.000000000000000000, -0.000000000000000000 ) ) ;
#1628 = ORIENTED_EDGE ( 'NONE', *, *, #1742, .F. ) ;
#1629 = AXIS2_PLACEMENT_3D ( 'NONE', #15156, #6304, #8509 ) ;
#1630 = DIRECTION ( 'NONE',  ( 0.000000000000000000, 0.000000000000000000, 1.000000000000000000 ) ) ;
#1631 = CARTESIAN_POINT ( 'NONE',  ( -11.49999999999999645, 3.000000000000000000, -14.09999999999998366 ) ) ;
#1632 = AXIS2_PLACEMENT_3D ( 'NONE', #18859, #16771, #17043 ) ;
#1633 = CARTESIAN_POINT ( 'NONE',  ( -11.49999999999999645, 5.000000000000000000, -14.99999999999998579 ) ) ;
#1634 = ORIENTED_EDGE ( 'NONE', *, *, #4271, .F. ) ;
#1635 = CARTESIAN_POINT ( 'NONE',  ( 20.50000000000000355, 5.000000000000000000, 21.60000000000001208 ) ) ;
#1636 = DIRECTION ( 'NONE',  ( -0.000000000000000000, -1.000000000000000000, -0.000000000000000000 ) ) ;
#1637 = DIRECTION ( 'NONE',  ( -0.000000000000000000, -1.000000000000000000, -0.000000000000000000 ) ) ;
#1638 = CARTESIAN_POINT ( 'NONE',  ( -36.50000000000000000, 5.000000000000000000, 15.00000000000001421 ) ) ;
#1639 = VERTEX_POINT ( 'NONE', #18245 ) ;
#1640 = ORIENTED_EDGE ( 'NONE', *, *, #20439, .T. ) ;
#1641 = ORIENTED_EDGE ( 'NONE', *, *, #19705, .T. ) ;
#1642 = CARTESIAN_POINT ( 'NONE',  ( 59.50000000000000711, 5.000000000000000000, -26.99999999999998934 ) ) ;
#1643 = DIRECTION ( 'NONE',  ( 0.000000000000000000, 0.000000000000000000, 1.000000000000000000 ) ) ;
#1644 = ORIENTED_EDGE ( 'NONE', *, *, #5309, .F. ) ;
#1645 = ORIENTED_EDGE ( 'NONE', *, *, #13920, .F. ) ;
#1646 = CARTESIAN_POINT ( 'NONE',  ( 11.50000000000000355, 3.299999999999999822, 21.00000000000001066 ) ) ;
#1647 = CARTESIAN_POINT ( 'NONE',  ( 52.50000000000000711, 5.000000000000000000, -26.99999999999998934 ) ) ;
#1648 = CARTESIAN_POINT ( 'NONE',  ( -59.50000000000000000, 5.000000000000000000, -32.99999999999998579 ) ) ;
#1649 = ORIENTED_EDGE ( 'NONE', *, *, #6128, .T. ) ;
#1650 = EDGE_LOOP ( 'NONE', ( #6895, #16667, #17439, #9050 ) ) ;
#1651 = EDGE_CURVE ( 'NONE', #23475, #8521, #14789, .T. ) ;
#1652 = CARTESIAN_POINT ( 'NONE',  ( -4.499999999999997335, 3.299999999999999822, 15.00000000000001421 ) ) ;
#1653 = DIRECTION ( 'NONE',  ( -0.000000000000000000, -1.000000000000000000, -0.000000000000000000 ) ) ;
#1654 = DIRECTION ( 'NONE',  ( 0.000000000000000000, 0.000000000000000000, -1.000000000000000000 ) ) ;
#1655 = DIRECTION ( 'NONE',  ( 0.000000000000000000, 0.000000000000000000, 1.000000000000000000 ) ) ;
#1656 = CIRCLE ( 'NONE', #10913, 0.6000000000000010880 ) ;
#1657 = ORIENTED_EDGE ( 'NONE', *, *, #5993, .T. ) ;
#1658 = FACE_OUTER_BOUND ( 'NONE', #14508, .T. ) ;
#1659 = VECTOR ( 'NONE', #20543, 1000.000000000000000 ) ;
#1660 = DIRECTION ( 'NONE',  ( -0.000000000000000000, -1.000000000000000000, -0.000000000000000000 ) ) ;
#1661 = AXIS2_PLACEMENT_3D ( 'NONE', #18966, #23397, #14925 ) ;
#1663 = ORIENTED_EDGE ( 'NONE', *, *, #1946, .T. ) ;
#1662 = TOROIDAL_SURFACE ( 'NONE', #15407, 0.9000000000000010214, 0.2999999999999999889 ) ;
#1664 = CIRCLE ( 'NONE', #5198, 0.6000000000000015321 ) ;
#1665 = CARTESIAN_POINT ( 'NONE',  ( 32.00000000000019185, 3.000000000000000000, -18.99999999999999289 ) ) ;
#1666 = DIRECTION ( 'NONE',  ( -0.000000000000000000, -1.000000000000000000, -0.000000000000000000 ) ) ;
#1667 = ORIENTED_EDGE ( 'NONE', *, *, #22083, .T. ) ;
#1668 = ADVANCED_FACE ( 'NONE', ( #9918 ), #5771, .T. ) ;
#1669 = ORIENTED_EDGE ( 'NONE', *, *, #12161, .T. ) ;
#1670 = ORIENTED_EDGE ( 'NONE', *, *, #13973, .T. ) ;
#1671 = FACE_OUTER_BOUND ( 'NONE', #16512, .T. ) ;
#1672 = EDGE_CURVE ( 'NONE', #17046, #22408, #2859, .T. ) ;
#1673 = AXIS2_PLACEMENT_3D ( 'NONE', #21155, #7241, #15420 ) ;
#1674 = ADVANCED_FACE ( 'NONE', ( #14337 ), #25019, .T. ) ;
#1675 = DIRECTION ( 'NONE',  ( -0.000000000000000000, -1.000000000000000000, -0.000000000000000000 ) ) ;
#1676 = CIRCLE ( 'NONE', #10932, 0.6000000000000010880 ) ;
#1677 = ORIENTED_EDGE ( 'NONE', *, *, #25060, .F. ) ;
#1678 = AXIS2_PLACEMENT_3D ( 'NONE', #26474, #11365, #3478 ) ;
#1679 = VERTEX_POINT ( 'NONE', #14209 ) ;
#1680 = CARTESIAN_POINT ( 'NONE',  ( 43.50000000000000711, 5.000000000000000000, 33.00000000000001421 ) ) ;
#1681 = AXIS2_PLACEMENT_3D ( 'NONE', #12826, #21294, #2319 ) ;
#1682 = CARTESIAN_POINT ( 'NONE',  ( 27.50000000000000355, 5.000000000000000000, 9.000000000000014211 ) ) ;
#1683 = FACE_OUTER_BOUND ( 'NONE', #25590, .T. ) ;
#1684 = VERTEX_POINT ( 'NONE', #16030 ) ;
#1685 = AXIS2_PLACEMENT_3D ( 'NONE', #1889, #24874, #8222 ) ;
#1686 = ORIENTED_EDGE ( 'NONE', *, *, #26980, .F. ) ;
#1687 = ADVANCED_FACE ( 'NONE', ( #20322 ), #12258, .T. ) ;
#1688 = TOROIDAL_SURFACE ( 'NONE', #17145, 0.9000000000000010214, 0.2999999999999999889 ) ;
#1689 = CARTESIAN_POINT ( 'NONE',  ( 43.50000000000000711, 3.299999999999999822, 3.000000000000016431 ) ) ;
#1690 = ORIENTED_EDGE ( 'NONE', *, *, #12307, .F. ) ;
#1691 = DIRECTION ( 'NONE',  ( 0.000000000000000000, 1.000000000000000000, 0.000000000000000000 ) ) ;
#1692 = CARTESIAN_POINT ( 'NONE',  ( -27.49999999999999645, 3.299999999999999822, 8.100000000000013856 ) ) ;
#1693 = ORIENTED_EDGE ( 'NONE', *, *, #18574, .T. ) ;
#1694 = CARTESIAN_POINT ( 'NONE',  ( -20.49999999999999645, 5.000000000000000000, 2.400000000000015454 ) ) ;
#1695 = LINE ( 'NONE', #9858, #11567 ) ;
#1696 = EDGE_CURVE ( 'NONE', #8878, #23120, #26827, .T. ) ;
#1697 = DIRECTION ( 'NONE',  ( 0.000000000000000000, 1.000000000000000000, 0.000000000000000000 ) ) ;
#1698 = TOROIDAL_SURFACE ( 'NONE', #17158, 0.9000000000000010214, 0.2999999999999999889 ) ;
#1699 = CIRCLE ( 'NONE', #26022, 0.3000000000000016542 ) ;
#1700 = DIRECTION ( 'NONE',  ( 0.000000000000000000, -0.000000000000000000, 1.000000000000000000 ) ) ;
#1701 = ADVANCED_FACE ( 'NONE', ( #16555 ), #3295, .F. ) ;
#1702 = AXIS2_PLACEMENT_3D ( 'NONE', #6302, #14740, #11263 ) ;
#1703 = CARTESIAN_POINT ( 'NONE',  ( -43.50000000000000000, 5.000000000000000000, 21.00000000000001066 ) ) ;
#1704 = TOROIDAL_SURFACE ( 'NONE', #3451, 0.9000000000000010214, 0.2999999999999999889 ) ;
#1705 = DIRECTION ( 'NONE',  ( -1.000000000000000000, 0.000000000000000000, 0.000000000000000000 ) ) ;
#1706 = EDGE_LOOP ( 'NONE', ( #10109, #4319 ) ) ;
#1707 = CIRCLE ( 'NONE', #20716, 1.499999999999997335 ) ;
#1708 = CIRCLE ( 'NONE', #17629, 0.8999999999999980238 ) ;
#1709 = ADVANCED_FACE ( 'NONE', ( #22671 ), #26692, .T. ) ;
#1710 = ORIENTED_EDGE ( 'NONE', *, *, #25058, .F. ) ;
#1711 = ADVANCED_FACE ( 'NONE', ( #10054 ), #1095, .F. ) ;
#1712 = VERTEX_POINT ( 'NONE', #24486 ) ;
#1713 = EDGE_CURVE ( 'NONE', #17979, #8956, #21424, .T. ) ;
#1715 = DIRECTION ( 'NONE',  ( 0.000000000000000000, 1.000000000000000000, 0.000000000000000000 ) ) ;
#1714 = CARTESIAN_POINT ( 'NONE',  ( 59.50000000000000711, 3.000000000000000000, -26.99999999999998934 ) ) ;
#1716 = CARTESIAN_POINT ( 'NONE',  ( -27.49999999999999645, 3.000000000000000000, -8.999999999999987566 ) ) ;
#1717 = DIRECTION ( 'NONE',  ( 0.000000000000000000, 0.000000000000000000, -1.000000000000000000 ) ) ;
#1718 = EDGE_LOOP ( 'NONE', ( #4186, #17561 ) ) ;
#1719 = CIRCLE ( 'NONE', #832, 0.5999999999999998668 ) ;
#1720 = CARTESIAN_POINT ( 'NONE',  ( -11.49999999999999645, 3.299999999999999822, -20.99999999999998579 ) ) ;
#1721 = AXIS2_PLACEMENT_3D ( 'NONE', #8543, #21429, #2592 ) ;
#1722 = CARTESIAN_POINT ( 'NONE',  ( -11.49999999999999645, 5.000000000000000000, 9.000000000000014211 ) ) ;
#1723 = ORIENTED_EDGE ( 'NONE', *, *, #26597, .F. ) ;
#1724 = CARTESIAN_POINT ( 'NONE',  ( 59.50000000000000711, 3.299999999999999822, -3.599999999999989875 ) ) ;
#1725 = DIRECTION ( 'NONE',  ( 0.000000000000000000, 0.000000000000000000, 1.000000000000000000 ) ) ;
#1726 = AXIS2_PLACEMENT_3D ( 'NONE', #11092, #464, #25508 ) ;
#1727 = CARTESIAN_POINT ( 'NONE',  ( -20.49999999999999645, 5.000000000000000000, 33.00000000000001421 ) ) ;
#1728 = DIRECTION ( 'NONE',  ( -1.000000000000000000, 0.000000000000000000, 0.000000000000000000 ) ) ;
#1729 = ORIENTED_EDGE ( 'NONE', *, *, #12395, .F. ) ;
#1730 = CIRCLE ( 'NONE', #10541, 0.5999999999999998668 ) ;
#1731 = CIRCLE ( 'NONE', #2604, 0.5999999999999998668 ) ;
#1732 = CARTESIAN_POINT ( 'NONE',  ( 59.50000000000000711, 3.000000000000000000, -32.99999999999998579 ) ) ;
#1733 = ADVANCED_FACE ( 'NONE', ( #16431 ), #13005, .F. ) ;
#1734 = ORIENTED_EDGE ( 'NONE', *, *, #1421, .F. ) ;
#1735 = DIRECTION ( 'NONE',  ( 0.000000000000000000, 0.000000000000000000, 1.000000000000000000 ) ) ;
#1736 = FACE_OUTER_BOUND ( 'NONE', #16072, .T. ) ;
#1737 = DIRECTION ( 'NONE',  ( -0.000000000000000000, 1.000000000000000000, -0.000000000000000000 ) ) ;
#1738 = LINE ( 'NONE', #8087, #22831 ) ;
#1739 = CIRCLE ( 'NONE', #20314, 0.9000000000000010214 ) ;
#1740 = AXIS2_PLACEMENT_3D ( 'NONE', #1206, #21849, #11580 ) ;
#1741 = ORIENTED_EDGE ( 'NONE', *, *, #2857, .T. ) ;
#1742 = EDGE_CURVE ( 'NONE', #14084, #25048, #8150, .T. ) ;
#1743 = AXIS2_PLACEMENT_3D ( 'NONE', #11576, #9907, #14194 ) ;
#1744 = CARTESIAN_POINT ( 'NONE',  ( -36.50000000000000000, 5.000000000000000000, -14.99999999999998579 ) ) ;
#1745 = CIRCLE ( 'NONE', #22092, 0.5999999999999998668 ) ;
#1746 = ORIENTED_EDGE ( 'NONE', *, *, #21970, .F. ) ;
#1747 = ORIENTED_EDGE ( 'NONE', *, *, #20661, .F. ) ;
#1748 = DIRECTION ( 'NONE',  ( 0.000000000000000000, 0.000000000000000000, 1.000000000000000000 ) ) ;
#1749 = VERTEX_POINT ( 'NONE', #23347 ) ;
#1750 = VERTEX_POINT ( 'NONE', #10458 ) ;
#1752 = EDGE_CURVE ( 'NONE', #2646, #9408, #18781, .T. ) ;
#1751 = DIRECTION ( 'NONE',  ( -0.000000000000000000, -1.000000000000000000, -0.000000000000000000 ) ) ;
#1753 = CARTESIAN_POINT ( 'NONE',  ( -59.50000000000000000, 3.000000000000000000, 33.00000000000001421 ) ) ;
#1754 = DIRECTION ( 'NONE',  ( 0.000000000000000000, 1.000000000000000000, 0.000000000000000000 ) ) ;
#1755 = CARTESIAN_POINT ( 'NONE',  ( 59.50000000000000711, 5.000000000000000000, 27.00000000000001066 ) ) ;
#1756 = ADVANCED_FACE ( 'NONE', ( #10997 ), #10265, .F. ) ;
#1757 = CARTESIAN_POINT ( 'NONE',  ( 20.50000000000000355, 3.299999999999999822, -2.999999999999988898 ) ) ;
#1758 = ORIENTED_EDGE ( 'NONE', *, *, #9317, .F. ) ;
#1759 = CIRCLE ( 'NONE', #25197, 0.6000000000000015321 ) ;
#1760 = DIRECTION ( 'NONE',  ( 0.000000000000000000, 1.000000000000000000, 0.000000000000000000 ) ) ;
#1761 = DIRECTION ( 'NONE',  ( 0.000000000000000000, 0.000000000000000000, -1.000000000000000000 ) ) ;
#1762 = VERTEX_POINT ( 'NONE', #2034 ) ;
#1763 = FACE_OUTER_BOUND ( 'NONE', #6045, .T. ) ;
#1764 = DIRECTION ( 'NONE',  ( 0.000000000000000000, 0.000000000000000000, 1.000000000000000000 ) ) ;
#1765 = AXIS2_PLACEMENT_3D ( 'NONE', #27356, #19181, #12523 ) ;
#1766 = DIRECTION ( 'NONE',  ( 0.000000000000000000, 1.000000000000000000, 0.000000000000000000 ) ) ;
#1767 = ADVANCED_FACE ( 'NONE', ( #19196 ), #23216, .T. ) ;
#1768 = AXIS2_PLACEMENT_3D ( 'NONE', #14395, #20783, #7045 ) ;
#1769 = ORIENTED_EDGE ( 'NONE', *, *, #5054, .F. ) ;
#1770 = CARTESIAN_POINT ( 'NONE',  ( 11.50000000000000355, 3.299999999999999822, -2.999999999999988898 ) ) ;
#1771 = DIRECTION ( 'NONE',  ( 0.000000000000000000, 1.000000000000000000, 0.000000000000000000 ) ) ;
#1772 = DIRECTION ( 'NONE',  ( -0.000000000000000000, -1.000000000000000000, -0.000000000000000000 ) ) ;
#1773 = AXIS2_PLACEMENT_3D ( 'NONE', #1831, #10270, #1432 ) ;
#1774 = FACE_OUTER_BOUND ( 'NONE', #19074, .T. ) ;
#1775 = VECTOR ( 'NONE', #12632, 1000.000000000000000 ) ;
#1776 = ORIENTED_EDGE ( 'NONE', *, *, #12366, .T. ) ;
#1777 = DIRECTION ( 'NONE',  ( 0.000000000000000000, 1.000000000000000000, 0.000000000000000000 ) ) ;
#1778 = ORIENTED_EDGE ( 'NONE', *, *, #23861, .F. ) ;
#1779 = ORIENTED_EDGE ( 'NONE', *, *, #17631, .F. ) ;
#1780 = CIRCLE ( 'NONE', #18587, 0.8999999999999980238 ) ;
#1782 = DIRECTION ( 'NONE',  ( -0.000000000000000000, -1.000000000000000000, -0.000000000000000000 ) ) ;
#1781 = AXIS2_PLACEMENT_3D ( 'NONE', #3996, #12428, #12560 ) ;
#1783 = DIRECTION ( 'NONE',  ( -0.000000000000000000, -1.000000000000000000, -0.000000000000000000 ) ) ;
#1784 = ORIENTED_EDGE ( 'NONE', *, *, #4156, .T. ) ;
#1785 = ORIENTED_EDGE ( 'NONE', *, *, #24217, .F. ) ;
#1786 = VECTOR ( 'NONE', #19066, 1000.000000000000000 ) ;
#1787 = AXIS2_PLACEMENT_3D ( 'NONE', #715, #3180, #22034 ) ;
#1788 = FACE_BOUND ( 'NONE', #3573, .T. ) ;
#1789 = CIRCLE ( 'NONE', #3095, 0.6000000000000010880 ) ;
#1790 = DIRECTION ( 'NONE',  ( 0.000000000000000000, 1.000000000000000000, 0.000000000000000000 ) ) ;
#1791 = DIRECTION ( 'NONE',  ( 0.000000000000000000, 1.000000000000000000, 0.000000000000000000 ) ) ;
#1792 = EDGE_LOOP ( 'NONE', ( #23348, #22493, #23138, #1746 ) ) ;
#1793 = DIRECTION ( 'NONE',  ( -0.000000000000000000, -1.000000000000000000, -0.000000000000000000 ) ) ;
#1794 = ORIENTED_EDGE ( 'NONE', *, *, #15171, .F. ) ;
#1795 = DIRECTION ( 'NONE',  ( 0.000000000000000000, 1.000000000000000000, 0.000000000000000000 ) ) ;
#1796 = DIRECTION ( 'NONE',  ( 0.000000000000000000, 0.000000000000000000, 1.000000000000000000 ) ) ;
#1797 = DIRECTION ( 'NONE',  ( 0.000000000000000000, 1.000000000000000000, 0.000000000000000000 ) ) ;
#1798 = DIRECTION ( 'NONE',  ( 0.000000000000000000, 0.000000000000000000, 1.000000000000000000 ) ) ;
#1799 = CIRCLE ( 'NONE', #7956, 0.6000000000000015321 ) ;
#1800 = CARTESIAN_POINT ( 'NONE',  ( -4.499999999999997335, 5.000000000000000000, 26.40000000000000924 ) ) ;
#1801 = ORIENTED_EDGE ( 'NONE', *, *, #21240, .F. ) ;
#1802 = TOROIDAL_SURFACE ( 'NONE', #12387, 0.9000000000000010214, 0.2999999999999999889 ) ;
#1803 = DIRECTION ( 'NONE',  ( 0.000000000000000000, 0.000000000000000000, -1.000000000000000000 ) ) ;
#1804 = AXIS2_PLACEMENT_3D ( 'NONE', #14368, #22836, #16586 ) ;
#1805 = CARTESIAN_POINT ( 'NONE',  ( -11.49999999999999645, 3.000000000000000000, -20.99999999999998579 ) ) ;
#1806 = CIRCLE ( 'NONE', #1367, 1.499999999999997780 ) ;
#1807 = ORIENTED_EDGE ( 'NONE', *, *, #5777, .T. ) ;
#1808 = CIRCLE ( 'NONE', #17268, 0.6000000000000010880 ) ;
#1809 = AXIS2_PLACEMENT_3D ( 'NONE', #6843, #9057, #11404 ) ;
#1810 = FACE_OUTER_BOUND ( 'NONE', #8115, .T. ) ;
#1811 = CYLINDRICAL_SURFACE ( 'NONE', #15786, 1.499999999999994449 ) ;
#1812 = ORIENTED_EDGE ( 'NONE', *, *, #17486, .T. ) ;
#1813 = AXIS2_PLACEMENT_3D ( 'NONE', #15686, #26220, #25938 ) ;
#1814 = EDGE_LOOP ( 'NONE', ( #18795, #18018, #8561, #9377 ) ) ;
#1815 = ORIENTED_EDGE ( 'NONE', *, *, #6397, .F. ) ;
#1816 = CARTESIAN_POINT ( 'NONE',  ( 36.50000000000000711, 5.000000000000000000, 33.60000000000001563 ) ) ;
#1817 = DIRECTION ( 'NONE',  ( 0.000000000000000000, 0.000000000000000000, 1.000000000000000000 ) ) ;
#1818 = VERTEX_POINT ( 'NONE', #17101 ) ;
#1819 = ORIENTED_EDGE ( 'NONE', *, *, #25369, .F. ) ;
#1820 = LINE ( 'NONE', #23000, #5340 ) ;
#1821 = CIRCLE ( 'NONE', #17290, 0.9000000000000014655 ) ;
#1822 = CARTESIAN_POINT ( 'NONE',  ( 59.50000000000000711, 3.299999999999999822, -20.99999999999998579 ) ) ;
#1823 = ORIENTED_EDGE ( 'NONE', *, *, #18552, .F. ) ;
#1824 = VERTEX_POINT ( 'NONE', #6313 ) ;
#1825 = AXIS2_PLACEMENT_3D ( 'NONE', #11412, #22106, #6849 ) ;
#1826 = CARTESIAN_POINT ( 'NONE',  ( -27.49999999999999645, 3.299999999999999822, -20.99999999999998579 ) ) ;
#1827 = DIRECTION ( 'NONE',  ( 0.000000000000000000, -0.000000000000000000, 1.000000000000000000 ) ) ;
#1828 = ORIENTED_EDGE ( 'NONE', *, *, #6056, .F. ) ;
#1829 = CIRCLE ( 'NONE', #3597, 0.6000000000000015321 ) ;
#1830 = DIRECTION ( 'NONE',  ( 0.000000000000000000, 1.000000000000000000, 0.000000000000000000 ) ) ;
#1831 = CARTESIAN_POINT ( 'NONE',  ( -36.50000000000000000, 3.000000000000000000, 21.00000000000001066 ) ) ;
#1832 = EDGE_CURVE ( 'NONE', #8290, #1341, #23490, .T. ) ;
#1833 = FACE_OUTER_BOUND ( 'NONE', #7555, .T. ) ;
#1834 = DIRECTION ( 'NONE',  ( 0.000000000000000000, 0.000000000000000000, 1.000000000000000000 ) ) ;
#1835 = CIRCLE ( 'NONE', #15977, 0.9000000000000014655 ) ;
#1836 = DIRECTION ( 'NONE',  ( -0.000000000000000000, -1.000000000000000000, -0.000000000000000000 ) ) ;
#1837 = DIRECTION ( 'NONE',  ( 0.000000000000000000, -0.000000000000000000, 1.000000000000000000 ) ) ;
#1838 = CIRCLE ( 'NONE', #18184, 0.6000000000000010880 ) ;
#1839 = CARTESIAN_POINT ( 'NONE',  ( -27.49999999999999645, 3.299999999999999822, -14.99999999999998579 ) ) ;
#1840 = DIRECTION ( 'NONE',  ( 0.000000000000000000, 0.000000000000000000, 1.000000000000000000 ) ) ;
#1841 = EDGE_LOOP ( 'NONE', ( #27158, #25675 ) ) ;
#1842 = AXIS2_PLACEMENT_3D ( 'NONE', #1148, #18034, #20252 ) ;
#1843 = EDGE_CURVE ( 'NONE', #1268, #12042, #20884, .T. ) ;
#1844 = ORIENTED_EDGE ( 'NONE', *, *, #13139, .F. ) ;
#1845 = TOROIDAL_SURFACE ( 'NONE', #15107, 0.9000000000000010214, 0.2999999999999999889 ) ;
#1846 = CARTESIAN_POINT ( 'NONE',  ( 36.50000000000000711, 3.299999999999999822, 9.000000000000014211 ) ) ;
#1847 = ORIENTED_EDGE ( 'NONE', *, *, #21495, .F. ) ;
#1848 = ADVANCED_FACE ( 'NONE', ( #21135 ), #2431, .F. ) ;
#1850 = DIRECTION ( 'NONE',  ( -0.000000000000000000, -1.000000000000000000, -0.000000000000000000 ) ) ;
#1849 = FACE_OUTER_BOUND ( 'NONE', #19493, .T. ) ;
#1851 = CIRCLE ( 'NONE', #4491, 0.6000000000000015321 ) ;
#1852 = CARTESIAN_POINT ( 'NONE',  ( -59.50000000000000000, 5.000000000000000000, -26.99999999999998934 ) ) ;
#1853 = ORIENTED_EDGE ( 'NONE', *, *, #26477, .F. ) ;
#1854 = DIRECTION ( 'NONE',  ( 0.000000000000000000, 0.000000000000000000, 1.000000000000000000 ) ) ;
#1855 = EDGE_CURVE ( 'NONE', #16705, #21853, #23630, .T. ) ;
#1856 = AXIS2_PLACEMENT_3D ( 'NONE', #14032, #26797, #12093 ) ;
#1857 = DIRECTION ( 'NONE',  ( 0.000000000000000000, 0.000000000000000000, -1.000000000000000000 ) ) ;
#1858 = ORIENTED_EDGE ( 'NONE', *, *, #21645, .T. ) ;
#1859 = CARTESIAN_POINT ( 'NONE',  ( 32.00000000000019185, 0.000000000000000000, -18.99999999999999289 ) ) ;
#1860 = AXIS2_PLACEMENT_3D ( 'NONE', #20649, #7361, #15815 ) ;
#1861 = DIRECTION ( 'NONE',  ( 0.000000000000000000, 0.000000000000000000, 1.000000000000000000 ) ) ;
#1862 = DIRECTION ( 'NONE',  ( 0.000000000000000000, 0.000000000000000000, 1.000000000000000000 ) ) ;
#1863 = LINE ( 'NONE', #18877, #1775 ) ;
#1864 = EDGE_LOOP ( 'NONE', ( #16929, #15443, #14568, #10742 ) ) ;
#1865 = CIRCLE ( 'NONE', #9817, 0.5999999999999998668 ) ;
#1866 = ADVANCED_FACE ( 'NONE', ( #10597 ), #987, .F. ) ;
#1867 = CARTESIAN_POINT ( 'NONE',  ( -36.50000000000000000, 3.000000000000000000, 21.00000000000001066 ) ) ;
#1868 = FACE_OUTER_BOUND ( 'NONE', #15577, .T. ) ;
#1869 = EDGE_CURVE ( 'NONE', #5463, #17122, #6707, .T. ) ;
#1870 = ORIENTED_EDGE ( 'NONE', *, *, #3624, .F. ) ;
#1871 = CARTESIAN_POINT ( 'NONE',  ( 27.50000000000000355, 3.299999999999999822, -3.599999999999989875 ) ) ;
#1872 = AXIS2_PLACEMENT_3D ( 'NONE', #24045, #19601, #11413 ) ;
#1873 = DIRECTION ( 'NONE',  ( 0.000000000000000000, 0.000000000000000000, 1.000000000000000000 ) ) ;
#1874 = AXIS2_PLACEMENT_3D ( 'NONE', #9577, #12339, #15965 ) ;
#1875 = CARTESIAN_POINT ( 'NONE',  ( 52.50000000000000711, 3.000000000000000000, 3.900000000000017675 ) ) ;
#1876 = CARTESIAN_POINT ( 'NONE',  ( -32.00000000000000000, 0.000000000000000000, -36.50000000000000000 ) ) ;
#1877 = ADVANCED_FACE ( 'NONE', ( #21004 ), #557, .F. ) ;
#1878 = EDGE_CURVE ( 'NONE', #18065, #27000, #8238, .T. ) ;
#1879 = CIRCLE ( 'NONE', #3190, 0.6000000000000033085 ) ;
#1880 = ORIENTED_EDGE ( 'NONE', *, *, #15261, .T. ) ;
#1881 = VECTOR ( 'NONE', #14912, 1000.000000000000000 ) ;
#1882 = CARTESIAN_POINT ( 'NONE',  ( 59.50000000000000711, 3.299999999999999822, 21.00000000000001066 ) ) ;
#1883 = ORIENTED_EDGE ( 'NONE', *, *, #18182, .T. ) ;
#1884 = CIRCLE ( 'NONE', #4519, 0.6000000000000010880 ) ;
#1885 = EDGE_LOOP ( 'NONE', ( #14416, #239, #9761, #409 ) ) ;
#1886 = VECTOR ( 'NONE', #26515, 1000.000000000000000 ) ;
#1887 = EDGE_CURVE ( 'NONE', #2452, #7807, #13790, .T. ) ;
#1888 = DIRECTION ( 'NONE',  ( 0.000000000000000000, 0.000000000000000000, 1.000000000000000000 ) ) ;
#1889 = CARTESIAN_POINT ( 'NONE',  ( 32.00000000000000000, 0.000000000000000000, -37.99999999999999289 ) ) ;
#1890 = VERTEX_POINT ( 'NONE', #16972 ) ;
#1891 = ADVANCED_FACE ( 'NONE', ( #10859 ), #19324, .T. ) ;
#1892 = ORIENTED_EDGE ( 'NONE', *, *, #4025, .F. ) ;
#1893 = DIRECTION ( 'NONE',  ( 0.000000000000000000, 1.000000000000000000, 0.000000000000000000 ) ) ;
#1894 = CARTESIAN_POINT ( 'NONE',  ( 59.50000000000000711, 3.299999999999999822, -32.99999999999998579 ) ) ;
#1895 = DIRECTION ( 'NONE',  ( 0.000000000000000000, 0.000000000000000000, 1.000000000000000000 ) ) ;
#1896 = CARTESIAN_POINT ( 'NONE',  ( -36.50000000000000000, 5.000000000000000000, -27.59999999999999076 ) ) ;
#1897 = ORIENTED_EDGE ( 'NONE', *, *, #13378, .T. ) ;
#1898 = DIRECTION ( 'NONE',  ( 0.000000000000000000, 0.000000000000000000, -1.000000000000000000 ) ) ;
#1899 = CARTESIAN_POINT ( 'NONE',  ( -36.50000000000000000, 5.000000000000000000, 8.400000000000012790 ) ) ;
#1900 = VERTEX_POINT ( 'NONE', #23089 ) ;
#1902 = DIRECTION ( 'NONE',  ( 0.000000000000000000, 1.000000000000000000, 0.000000000000000000 ) ) ;
#1901 = AXIS2_PLACEMENT_3D ( 'NONE', #2174, #25033, #16307 ) ;
#1903 = CARTESIAN_POINT ( 'NONE',  ( 52.50000000000000711, 3.299999999999999822, -14.09999999999998366 ) ) ;
#1904 = AXIS2_PLACEMENT_3D ( 'NONE', #9514, #20189, #15892 ) ;
#1905 = DIRECTION ( 'NONE',  ( 0.000000000000000000, 1.000000000000000000, 0.000000000000000000 ) ) ;
#1906 = ADVANCED_FACE ( 'NONE', ( #4116 ), #16835, .T. ) ;
#1907 = ORIENTED_EDGE ( 'NONE', *, *, #2242, .F. ) ;
#1908 = CARTESIAN_POINT ( 'NONE',  ( 0.000000000000000000, 3.000000000000000000, -37.99999999999999289 ) ) ;
#1909 = CIRCLE ( 'NONE', #11608, 1.499999999999994449 ) ;
#1910 = DIRECTION ( 'NONE',  ( -0.000000000000000000, -1.000000000000000000, -0.000000000000000000 ) ) ;
#1911 = DIRECTION ( 'NONE',  ( 0.000000000000000000, 1.000000000000000000, 0.000000000000000000 ) ) ;
#1912 = EDGE_CURVE ( 'NONE', #25347, #10543, #4964, .T. ) ;
#1913 = CARTESIAN_POINT ( 'NONE',  ( 59.50000000000000711, 5.000000000000000000, 8.400000000000012790 ) ) ;
#1914 = EDGE_CURVE ( 'NONE', #27153, #8513, #8039, .T. ) ;
#1915 = CARTESIAN_POINT ( 'NONE',  ( -27.49999999999999645, 3.000000000000000000, 27.00000000000001066 ) ) ;
#1916 = EDGE_LOOP ( 'NONE', ( #16138, #972, #5741, #26837 ) ) ;
#1917 = CARTESIAN_POINT ( 'NONE',  ( 27.50000000000000355, 5.000000000000000000, 21.00000000000001066 ) ) ;
#1918 = TOROIDAL_SURFACE ( 'NONE', #19599, 0.9000000000000010214, 0.2999999999999999889 ) ;
#1919 = ORIENTED_EDGE ( 'NONE', *, *, #11646, .T. ) ;
#1920 = VERTEX_POINT ( 'NONE', #21824 ) ;
#1921 = FACE_OUTER_BOUND ( 'NONE', #12031, .T. ) ;
#1922 = ADVANCED_FACE ( 'NONE', ( #22246 ), #17342, .F. ) ;
#1923 = DIRECTION ( 'NONE',  ( 0.000000000000000000, 1.000000000000000000, 0.000000000000000000 ) ) ;
#1924 = VERTEX_POINT ( 'NONE', #22107 ) ;
#1925 = VECTOR ( 'NONE', #6837, 1000.000000000000000 ) ;
#1926 = DIRECTION ( 'NONE',  ( 0.000000000000000000, 0.000000000000000000, 1.000000000000000000 ) ) ;
#1927 = ORIENTED_EDGE ( 'NONE', *, *, #22804, .T. ) ;
#1928 = FACE_BOUND ( 'NONE', #5772, .T. ) ;
#1929 = CARTESIAN_POINT ( 'NONE',  ( -32.00000000000000000, 0.000000000000000000, -36.50000000000000000 ) ) ;
#1930 = CARTESIAN_POINT ( 'NONE',  ( -52.50000000000000000, 5.000000000000000000, -26.99999999999998934 ) ) ;
#1931 = CARTESIAN_POINT ( 'NONE',  ( 11.50000000000000355, 5.000000000000000000, 14.40000000000001101 ) ) ;
#1932 = ORIENTED_EDGE ( 'NONE', *, *, #10033, .F. ) ;
#1933 = CARTESIAN_POINT ( 'NONE',  ( 11.50000000000000355, 5.000000000000000000, -26.99999999999998934 ) ) ;
#1934 = DIRECTION ( 'NONE',  ( -0.000000000000000000, 1.000000000000000000, -0.000000000000000000 ) ) ;
#1935 = CARTESIAN_POINT ( 'NONE',  ( 20.50000000000000355, 5.000000000000000000, 3.000000000000016431 ) ) ;
#1936 = EDGE_CURVE ( 'NONE', #17128, #16831, #19999, .T. ) ;
#1937 = DIRECTION ( 'NONE',  ( -0.000000000000000000, -1.000000000000000000, -0.000000000000000000 ) ) ;
#1938 = DIRECTION ( 'NONE',  ( 0.000000000000000000, 0.000000000000000000, 1.000000000000000000 ) ) ;
#1939 = EDGE_LOOP ( 'NONE', ( #2136, #2120, #16175, #15639 ) ) ;
#1940 = DIRECTION ( 'NONE',  ( 0.000000000000000000, 1.000000000000000000, 0.000000000000000000 ) ) ;
#1941 = AXIS2_PLACEMENT_3D ( 'NONE', #16347, #22447, #11764 ) ;
#1942 = DIRECTION ( 'NONE',  ( 0.000000000000000000, 1.000000000000000000, 0.000000000000000000 ) ) ;
#1943 = VERTEX_POINT ( 'NONE', #4922 ) ;
#1944 = AXIS2_PLACEMENT_3D ( 'NONE', #2802, #6670, #2933 ) ;
#1945 = CARTESIAN_POINT ( 'NONE',  ( -59.50000000000000000, 5.000000000000000000, -26.99999999999998934 ) ) ;
#1946 = EDGE_CURVE ( 'NONE', #16174, #17991, #13350, .T. ) ;
#1947 = ADVANCED_FACE ( 'NONE', ( #17800 ), #26112, .T. ) ;
#1948 = DIRECTION ( 'NONE',  ( 0.000000000000000000, 1.000000000000000000, 0.000000000000000000 ) ) ;
#1949 = DIRECTION ( 'NONE',  ( 0.000000000000000000, 1.000000000000000000, 0.000000000000000000 ) ) ;
#1950 = EDGE_CURVE ( 'NONE', #8756, #12762, #15112, .T. ) ;
#1951 = EDGE_LOOP ( 'NONE', ( #8190, #25580, #3571, #13898 ) ) ;
#1952 = VECTOR ( 'NONE', #20315, 1000.000000000000000 ) ;
#1953 = EDGE_LOOP ( 'NONE', ( #13412, #4883, #12327, #23952 ) ) ;
#1954 = ORIENTED_EDGE ( 'NONE', *, *, #16428, .F. ) ;
#1955 = CARTESIAN_POINT ( 'NONE',  ( -43.50000000000000000, 5.000000000000000000, -9.599999999999988987 ) ) ;
#1956 = EDGE_CURVE ( 'NONE', #17811, #23483, #23536, .T. ) ;
#1957 = CARTESIAN_POINT ( 'NONE',  ( -27.49999999999999645, 5.000000000000000000, -20.39999999999998792 ) ) ;
#1958 = ORIENTED_EDGE ( 'NONE', *, *, #2276, .T. ) ;
#1959 = ORIENTED_EDGE ( 'NONE', *, *, #24841, .T. ) ;
#1960 = AXIS2_PLACEMENT_3D ( 'NONE', #19375, #17437, #17159 ) ;
#1961 = DIRECTION ( 'NONE',  ( 0.000000000000000000, 1.000000000000000000, 0.000000000000000000 ) ) ;
#1962 = DIRECTION ( 'NONE',  ( -0.000000000000000000, -1.000000000000000000, -0.000000000000000000 ) ) ;
#1963 = DIRECTION ( 'NONE',  ( 0.000000000000000000, 0.000000000000000000, 1.000000000000000000 ) ) ;
#1964 = EDGE_LOOP ( 'NONE', ( #12388, #5523, #14861, #25311 ) ) ;
#1965 = CIRCLE ( 'NONE', #20975, 0.3000000000000016542 ) ;
#1966 = VERTEX_POINT ( 'NONE', #5195 ) ;
#1967 = CYLINDRICAL_SURFACE ( 'NONE', #19376, 0.5999999999999998668 ) ;
#1968 = ORIENTED_EDGE ( 'NONE', *, *, #10704, .T. ) ;
#1969 = EDGE_LOOP ( 'NONE', ( #17463, #4458 ) ) ;
#1970 = CARTESIAN_POINT ( 'NONE',  ( 59.50000000000000711, 3.299999999999999822, 27.00000000000001066 ) ) ;
#1971 = DIRECTION ( 'NONE',  ( 0.000000000000000000, -0.000000000000000000, 1.000000000000000000 ) ) ;
#1972 = PLANE ( 'NONE',  #11123 ) ;
#1973 = DIRECTION ( 'NONE',  ( 0.000000000000000000, 1.000000000000000000, 0.000000000000000000 ) ) ;
#1974 = AXIS2_PLACEMENT_3D ( 'NONE', #23019, #14954, #16499 ) ;
#1975 = DIRECTION ( 'NONE',  ( 0.000000000000000000, 0.000000000000000000, 1.000000000000000000 ) ) ;
#1976 = CARTESIAN_POINT ( 'NONE',  ( -36.50000000000000000, 5.000000000000000000, 3.600000000000017852 ) ) ;
#1977 = ORIENTED_EDGE ( 'NONE', *, *, #16423, .F. ) ;
#1978 = VERTEX_POINT ( 'NONE', #25835 ) ;
#1979 = CARTESIAN_POINT ( 'NONE',  ( -31.99999999999980105, 0.000000000000000000, -18.99999999999999289 ) ) ;
#1980 = EDGE_LOOP ( 'NONE', ( #11259, #7 ) ) ;
#1981 = CIRCLE ( 'NONE', #11251, 0.6000000000000015321 ) ;
#1983 = DIRECTION ( 'NONE',  ( -0.000000000000000000, 1.000000000000000000, -0.000000000000000000 ) ) ;
#1982 = DIRECTION ( 'NONE',  ( 0.000000000000000000, 0.000000000000000000, 1.000000000000000000 ) ) ;
#1984 = CIRCLE ( 'NONE', #9483, 0.2999999999999999334 ) ;
#1985 = DIRECTION ( 'NONE',  ( 0.000000000000000000, 0.000000000000000000, 1.000000000000000000 ) ) ;
#1986 = LINE ( 'NONE', #23171, #15358 ) ;
#1987 = ORIENTED_EDGE ( 'NONE', *, *, #12513, .T. ) ;
#1988 = DIRECTION ( 'NONE',  ( 0.000000000000000000, 0.000000000000000000, 1.000000000000000000 ) ) ;
#1989 = AXIS2_PLACEMENT_3D ( 'NONE', #15553, #15411, #2812 ) ;
#1990 = CARTESIAN_POINT ( 'NONE',  ( -59.50000000000000000, 3.000000000000000000, -32.99999999999998579 ) ) ;
#1991 = VERTEX_POINT ( 'NONE', #7392 ) ;
#1992 = CARTESIAN_POINT ( 'NONE',  ( -20.49999999999999645, 3.000000000000000000, 15.00000000000001421 ) ) ;
#1993 = EDGE_CURVE ( 'NONE', #25768, #21355, #19558, .T. ) ;
#1994 = FACE_OUTER_BOUND ( 'NONE', #7324, .T. ) ;
#1995 = DIRECTION ( 'NONE',  ( -1.000000000000000000, 0.000000000000000000, 0.000000000000000000 ) ) ;
#1996 = ORIENTED_EDGE ( 'NONE', *, *, #14673, .F. ) ;
#1997 = EDGE_CURVE ( 'NONE', #19570, #12295, #21775, .T. ) ;
#1998 = DIRECTION ( 'NONE',  ( 0.000000000000000000, 0.000000000000000000, 1.000000000000000000 ) ) ;
#1999 = CIRCLE ( 'NONE', #11248, 0.2999999999999999334 ) ;
#2000 = CARTESIAN_POINT ( 'NONE',  ( 64.00000000000142109, 0.000000000000000000, 19.00000000000000355 ) ) ;
#2001 = AXIS2_PLACEMENT_3D ( 'NONE', #6624, #8292, #20927 ) ;
#2002 = VERTEX_POINT ( 'NONE', #26375 ) ;
#2003 = DIRECTION ( 'NONE',  ( -0.000000000000000000, -1.000000000000000000, -0.000000000000000000 ) ) ;
#2004 = CIRCLE ( 'NONE', #21023, 0.6000000000000015321 ) ;
#2005 = CARTESIAN_POINT ( 'NONE',  ( 11.50000000000000355, 3.299999999999999822, 26.40000000000000924 ) ) ;
#2006 = PLANE ( 'NONE',  #15746 ) ;
#2007 = ADVANCED_FACE ( 'NONE', ( #13207 ), #9826, .F. ) ;
#2008 = EDGE_LOOP ( 'NONE', ( #23739, #1645, #11745, #442 ) ) ;
#2009 = DIRECTION ( 'NONE',  ( 0.000000000000000000, 0.000000000000000000, 1.000000000000000000 ) ) ;
#2010 = AXIS2_PLACEMENT_3D ( 'NONE', #1626, #18501, #5891 ) ;
#2011 = VERTEX_POINT ( 'NONE', #9205 ) ;
#2013 = VERTEX_POINT ( 'NONE', #11555 ) ;
#2012 = EDGE_CURVE ( 'NONE', #18061, #5626, #21682, .T. ) ;
#2014 = DIRECTION ( 'NONE',  ( -0.000000000000000000, -1.000000000000000000, -0.000000000000000000 ) ) ;
#2015 = AXIS2_PLACEMENT_3D ( 'NONE', #3978, #18920, #23097 ) ;
#2016 = EDGE_CURVE ( 'NONE', #24435, #18895, #3183, .T. ) ;
#2017 = AXIS2_PLACEMENT_3D ( 'NONE', #23499, #17111, #4654 ) ;
#2018 = EDGE_CURVE ( 'NONE', #1818, #1268, #15853, .T. ) ;
#2019 = ORIENTED_EDGE ( 'NONE', *, *, #14857, .F. ) ;
#2020 = ORIENTED_EDGE ( 'NONE', *, *, #1151, .T. ) ;
#2021 = DIRECTION ( 'NONE',  ( 0.000000000000000000, 1.000000000000000000, 0.000000000000000000 ) ) ;
#2022 = CARTESIAN_POINT ( 'NONE',  ( -59.50000000000000000, 3.299999999999999822, -8.099999999999985434 ) ) ;
#2023 = DIRECTION ( 'NONE',  ( 0.000000000000000000, 0.000000000000000000, 1.000000000000000000 ) ) ;
#2024 = DIRECTION ( 'NONE',  ( 0.000000000000000000, 0.000000000000000000, 1.000000000000000000 ) ) ;
#2025 = AXIS2_PLACEMENT_3D ( 'NONE', #24191, #9622, #26530 ) ;
#2026 = FACE_OUTER_BOUND ( 'NONE', #26128, .T. ) ;
#2027 = ORIENTED_EDGE ( 'NONE', *, *, #8479, .T. ) ;
#2028 = DIRECTION ( 'NONE',  ( 1.000000000000000000, -0.000000000000000000, 1.224646799147353207E-16 ) ) ;
#2029 = DIRECTION ( 'NONE',  ( 0.000000000000000000, 1.000000000000000000, 0.000000000000000000 ) ) ;
#2030 = ORIENTED_EDGE ( 'NONE', *, *, #21138, .T. ) ;
#2031 = ADVANCED_FACE ( 'NONE', ( #9064 ), #25968, .T. ) ;
#2032 = DIRECTION ( 'NONE',  ( -0.000000000000000000, -1.000000000000000000, -0.000000000000000000 ) ) ;
#2033 = CARTESIAN_POINT ( 'NONE',  ( 20.50000000000000355, 3.000000000000000000, 33.00000000000001421 ) ) ;
#2034 = CARTESIAN_POINT ( 'NONE',  ( -4.499999999999997335, 5.000000000000000000, -14.39999999999998437 ) ) ;
#2035 = VERTEX_POINT ( 'NONE', #21961 ) ;
#2036 = LINE ( 'NONE', #14211, #12034 ) ;
#2037 = CARTESIAN_POINT ( 'NONE',  ( -11.49999999999999645, 3.000000000000000000, -26.99999999999998934 ) ) ;
#2038 = DIRECTION ( 'NONE',  ( 0.000000000000000000, 1.000000000000000000, 0.000000000000000000 ) ) ;
#2039 = EDGE_CURVE ( 'NONE', #3024, #9898, #10986, .T. ) ;
#2040 = TOROIDAL_SURFACE ( 'NONE', #12179, 0.9000000000000010214, 0.2999999999999999889 ) ;
#2041 = TOROIDAL_SURFACE ( 'NONE', #16611, 0.9000000000000010214, 0.2999999999999999889 ) ;
#2042 = CARTESIAN_POINT ( 'NONE',  ( 36.50000000000000711, 3.299999999999999822, -32.99999999999998579 ) ) ;
#2043 = EDGE_CURVE ( 'NONE', #8533, #6668, #25167, .T. ) ;
#2044 = ORIENTED_EDGE ( 'NONE', *, *, #3903, .T. ) ;
#2045 = CARTESIAN_POINT ( 'NONE',  ( -36.50000000000000000, 3.000000000000000000, -15.89999999999998792 ) ) ;
#2046 = ORIENTED_EDGE ( 'NONE', *, *, #16800, .T. ) ;
#2047 = ORIENTED_EDGE ( 'NONE', *, *, #23554, .F. ) ;
#2048 = CYLINDRICAL_SURFACE ( 'NONE', #24993, 0.5999999999999998668 ) ;
#2049 = CARTESIAN_POINT ( 'NONE',  ( 20.50000000000000355, 5.000000000000000000, -26.99999999999998934 ) ) ;
#2050 = EDGE_CURVE ( 'NONE', #156, #17711, #22955, .T. ) ;
#2051 = CARTESIAN_POINT ( 'NONE',  ( 43.50000000000000711, 5.000000000000000000, 8.400000000000012790 ) ) ;
#2052 = ORIENTED_EDGE ( 'NONE', *, *, #25641, .T. ) ;
#2053 = CARTESIAN_POINT ( 'NONE',  ( 52.50000000000000711, 5.000000000000000000, 3.600000000000017852 ) ) ;
#2054 = VERTEX_POINT ( 'NONE', #16397 ) ;
#2055 = AXIS2_PLACEMENT_3D ( 'NONE', #26271, #15878, #6873 ) ;
#2056 = FACE_BOUND ( 'NONE', #14728, .T. ) ;
#2057 = DIRECTION ( 'NONE',  ( 0.000000000000000000, 1.000000000000000000, 0.000000000000000000 ) ) ;
#2058 = AXIS2_PLACEMENT_3D ( 'NONE', #4618, #2536, #484 ) ;
#2059 = CYLINDRICAL_SURFACE ( 'NONE', #23778, 0.6000000000000015321 ) ;
#2060 = CARTESIAN_POINT ( 'NONE',  ( 52.50000000000000711, 5.000000000000000000, 3.000000000000016431 ) ) ;
#2061 = EDGE_LOOP ( 'NONE', ( #6943, #17532, #12599, #3622 ) ) ;
#2062 = DIRECTION ( 'NONE',  ( 0.000000000000000000, 0.000000000000000000, -1.000000000000000000 ) ) ;
#2063 = DIRECTION ( 'NONE',  ( -0.000000000000000000, -1.000000000000000000, -0.000000000000000000 ) ) ;
#2064 = CARTESIAN_POINT ( 'NONE',  ( 11.50000000000000355, 3.299999999999999822, 21.00000000000001066 ) ) ;
#2065 = PLANE ( 'NONE',  #8903 ) ;
#2066 = DIRECTION ( 'NONE',  ( 0.000000000000000000, 1.000000000000000000, 0.000000000000000000 ) ) ;
#2067 = ORIENTED_EDGE ( 'NONE', *, *, #19828, .T. ) ;
#2068 = DIRECTION ( 'NONE',  ( 0.000000000000000000, 0.000000000000000000, -1.000000000000000000 ) ) ;
#2069 = CARTESIAN_POINT ( 'NONE',  ( 43.50000000000000711, 3.299999999999999822, -3.599999999999989875 ) ) ;
#2070 = EDGE_CURVE ( 'NONE', #23073, #16931, #22077, .T. ) ;
#2071 = ORIENTED_EDGE ( 'NONE', *, *, #8607, .T. ) ;
#2072 = CARTESIAN_POINT ( 'NONE',  ( -27.49999999999999645, 5.000000000000000000, 21.60000000000001208 ) ) ;
#2073 = CIRCLE ( 'NONE', #12226, 0.9000000000000014655 ) ;
#2074 = AXIS2_PLACEMENT_3D ( 'NONE', #12479, #21354, #10799 ) ;
#2075 = CYLINDRICAL_SURFACE ( 'NONE', #15867, 0.6000000000000010880 ) ;
#2076 = FACE_OUTER_BOUND ( 'NONE', #5557, .T. ) ;
#2077 = ORIENTED_EDGE ( 'NONE', *, *, #25456, .T. ) ;
#2078 = ORIENTED_EDGE ( 'NONE', *, *, #11283, .T. ) ;
#2079 = ORIENTED_EDGE ( 'NONE', *, *, #17072, .F. ) ;
#2080 = ADVANCED_FACE ( 'NONE', ( #5731 ), #7462, .F. ) ;
#2081 = CARTESIAN_POINT ( 'NONE',  ( -4.499999999999997335, 3.000000000000000000, -8.099999999999985434 ) ) ;
#2082 = VERTEX_POINT ( 'NONE', #24714 ) ;
#2083 = EDGE_LOOP ( 'NONE', ( #18302, #61 ) ) ;
#2084 = DIRECTION ( 'NONE',  ( 0.000000000000000000, 1.000000000000000000, 0.000000000000000000 ) ) ;
#2085 = CIRCLE ( 'NONE', #774, 1.499999999999997780 ) ;
#2086 = CARTESIAN_POINT ( 'NONE',  ( 52.50000000000000711, 3.299999999999999822, -8.999999999999987566 ) ) ;
#2087 = ORIENTED_EDGE ( 'NONE', *, *, #23921, .F. ) ;
#2088 = ORIENTED_EDGE ( 'NONE', *, *, #21966, .T. ) ;
#2089 = CARTESIAN_POINT ( 'NONE',  ( -27.49999999999999645, 3.299999999999999822, -3.899999999999989697 ) ) ;
#2090 = VECTOR ( 'NONE', #18936, 1000.000000000000000 ) ;
#2091 = EDGE_CURVE ( 'NONE', #16459, #15774, #1731, .T. ) ;
#2092 = CARTESIAN_POINT ( 'NONE',  ( 36.50000000000000711, 3.000000000000000000, 32.10000000000001563 ) ) ;
#2093 = AXIS2_PLACEMENT_3D ( 'NONE', #2787, #26323, #7065 ) ;
#2094 = EDGE_CURVE ( 'NONE', #13716, #12586, #9678, .T. ) ;
#2095 = EDGE_CURVE ( 'NONE', #23388, #14943, #26493, .T. ) ;
#2096 = ORIENTED_EDGE ( 'NONE', *, *, #22165, .T. ) ;
#2097 = DIRECTION ( 'NONE',  ( 0.000000000000000000, 0.000000000000000000, 1.000000000000000000 ) ) ;
#2098 = AXIS2_PLACEMENT_3D ( 'NONE', #6880, #23126, #6606 ) ;
#2099 = PLANE ( 'NONE',  #10470 ) ;
#2100 = DIRECTION ( 'NONE',  ( 0.000000000000000000, 0.000000000000000000, -1.000000000000000000 ) ) ;
#2101 = EDGE_CURVE ( 'NONE', #23775, #26526, #6000, .T. ) ;
#2102 = DIRECTION ( 'NONE',  ( -0.000000000000000000, -1.000000000000000000, -0.000000000000000000 ) ) ;
#2103 = EDGE_CURVE ( 'NONE', #15537, #25578, #12319, .T. ) ;
#2104 = CIRCLE ( 'NONE', #3874, 1.499999999999994449 ) ;
#2105 = CARTESIAN_POINT ( 'NONE',  ( 36.50000000000000711, 3.299999999999999822, -8.999999999999987566 ) ) ;
#2106 = CARTESIAN_POINT ( 'NONE',  ( -20.49999999999999645, 5.000000000000000000, 9.000000000000014211 ) ) ;
#2107 = AXIS2_PLACEMENT_3D ( 'NONE', #26648, #7375, #9736 ) ;
#2108 = ORIENTED_EDGE ( 'NONE', *, *, #4379, .T. ) ;
#2109 = CARTESIAN_POINT ( 'NONE',  ( -11.49999999999999645, 3.299999999999999822, 33.90000000000001279 ) ) ;
#2110 = AXIS2_PLACEMENT_3D ( 'NONE', #6846, #26105, #19734 ) ;
#2111 = AXIS2_PLACEMENT_3D ( 'NONE', #21163, #23117, #3848 ) ;
#2112 = AXIS2_PLACEMENT_3D ( 'NONE', #3538, #16145, #9903 ) ;
#2113 = DIRECTION ( 'NONE',  ( 0.000000000000000000, 1.000000000000000000, 0.000000000000000000 ) ) ;
#2114 = EDGE_CURVE ( 'NONE', #26517, #24851, #7891, .T. ) ;
#2115 = EDGE_LOOP ( 'NONE', ( #5395, #16483, #18033, #16217 ) ) ;
#2116 = DIRECTION ( 'NONE',  ( 1.000000000000000000, -0.000000000000000000, 1.224646799147353207E-16 ) ) ;
#2117 = CYLINDRICAL_SURFACE ( 'NONE', #3929, 0.6000000000000015321 ) ;
#2118 = DIRECTION ( 'NONE',  ( 0.000000000000000000, 0.000000000000000000, 1.000000000000000000 ) ) ;
#2119 = ORIENTED_EDGE ( 'NONE', *, *, #15767, .F. ) ;
#2120 = ORIENTED_EDGE ( 'NONE', *, *, #7267, .F. ) ;
#2121 = CARTESIAN_POINT ( 'NONE',  ( 52.50000000000000711, 5.000000000000000000, -2.399999999999987477 ) ) ;
#2122 = ORIENTED_EDGE ( 'NONE', *, *, #11793, .F. ) ;
#2123 = DIRECTION ( 'NONE',  ( 0.000000000000000000, 1.000000000000000000, 0.000000000000000000 ) ) ;
#2124 = AXIS2_PLACEMENT_3D ( 'NONE', #18056, #7250, #9593 ) ;
#2125 = LINE ( 'NONE', #17066, #15009 ) ;
#2126 = ORIENTED_EDGE ( 'NONE', *, *, #9118, .T. ) ;
#2127 = AXIS2_PLACEMENT_3D ( 'NONE', #8302, #16756, #16213 ) ;
#2128 = PLANE ( 'NONE',  #2711 ) ;
#2129 = AXIS2_PLACEMENT_3D ( 'NONE', #6428, #25417, #20720 ) ;
#2130 = CARTESIAN_POINT ( 'NONE',  ( -59.50000000000000000, 3.299999999999999822, -8.999999999999987566 ) ) ;
#2131 = ORIENTED_EDGE ( 'NONE', *, *, #17736, .T. ) ;
#2132 = VECTOR ( 'NONE', #26699, 1000.000000000000000 ) ;
#2133 = CARTESIAN_POINT ( 'NONE',  ( -11.49999999999999645, 5.000000000000000000, 27.60000000000000853 ) ) ;
#2134 = DIRECTION ( 'NONE',  ( -0.000000000000000000, -1.000000000000000000, -0.000000000000000000 ) ) ;
#2135 = FACE_OUTER_BOUND ( 'NONE', #19280, .T. ) ;
#2136 = ORIENTED_EDGE ( 'NONE', *, *, #760, .F. ) ;
#2137 = TOROIDAL_SURFACE ( 'NONE', #26018, 0.9000000000000010214, 0.2999999999999999889 ) ;
#2138 = ORIENTED_EDGE ( 'NONE', *, *, #21656, .T. ) ;
#2139 = CIRCLE ( 'NONE', #10954, 0.6000000000000015321 ) ;
#2140 = EDGE_CURVE ( 'NONE', #13967, #7018, #13195, .T. ) ;
#2141 = CIRCLE ( 'NONE', #22484, 0.9000000000000014655 ) ;
#2142 = ORIENTED_EDGE ( 'NONE', *, *, #3196, .T. ) ;
#2143 = DIRECTION ( 'NONE',  ( 0.000000000000000000, 0.000000000000000000, -1.000000000000000000 ) ) ;
#2144 = TOROIDAL_SURFACE ( 'NONE', #5683, 0.9000000000000010214, 0.2999999999999999889 ) ;
#2145 = CARTESIAN_POINT ( 'NONE',  ( -43.50000000000000000, 3.299999999999999822, 26.40000000000000924 ) ) ;
#2146 = CIRCLE ( 'NONE', #4358, 1.499999999999994449 ) ;
#2147 = ORIENTED_EDGE ( 'NONE', *, *, #25213, .F. ) ;
#2148 = ORIENTED_EDGE ( 'NONE', *, *, #17289, .T. ) ;
#2149 = AXIS2_PLACEMENT_3D ( 'NONE', #10538, #8187, #18997 ) ;
#2150 = LINE ( 'NONE', #6297, #11876 ) ;
#2151 = DIRECTION ( 'NONE',  ( -0.000000000000000000, -1.000000000000000000, -0.000000000000000000 ) ) ;
#2152 = CARTESIAN_POINT ( 'NONE',  ( -27.49999999999999645, 3.299999999999999822, -26.99999999999998934 ) ) ;
#2153 = DIRECTION ( 'NONE',  ( 0.000000000000000000, 0.000000000000000000, 1.000000000000000000 ) ) ;
#2154 = CYLINDRICAL_SURFACE ( 'NONE', #25676, 0.5999999999999998668 ) ;
#2155 = ORIENTED_EDGE ( 'NONE', *, *, #15934, .F. ) ;
#2156 = DIRECTION ( 'NONE',  ( -0.000000000000000000, -1.000000000000000000, -0.000000000000000000 ) ) ;
#2157 = CARTESIAN_POINT ( 'NONE',  ( 4.500000000000003553, 3.000000000000000000, -26.99999999999998934 ) ) ;
#2158 = ORIENTED_EDGE ( 'NONE', *, *, #16051, .T. ) ;
#2159 = CARTESIAN_POINT ( 'NONE',  ( -4.499999999999997335, 5.000000000000000000, -8.999999999999987566 ) ) ;
#2160 = CARTESIAN_POINT ( 'NONE',  ( -27.49999999999999645, 5.000000000000000000, -2.999999999999988898 ) ) ;
#2161 = CARTESIAN_POINT ( 'NONE',  ( -52.50000000000000000, 5.000000000000000000, -8.999999999999987566 ) ) ;
#2162 = EDGE_LOOP ( 'NONE', ( #2467, #21768, #22662, #22586 ) ) ;
#2163 = DIRECTION ( 'NONE',  ( -0.000000000000000000, -1.000000000000000000, -0.000000000000000000 ) ) ;
#2164 = DIRECTION ( 'NONE',  ( 0.000000000000000000, 0.000000000000000000, -1.000000000000000000 ) ) ;
#2165 = ADVANCED_FACE ( 'NONE', ( #7935 ), #3378, .T. ) ;
#2166 = CARTESIAN_POINT ( 'NONE',  ( 11.50000000000000355, 3.000000000000000000, -32.99999999999998579 ) ) ;
#2167 = TOROIDAL_SURFACE ( 'NONE', #10980, 0.9000000000000010214, 0.2999999999999999889 ) ;
#2168 = EDGE_CURVE ( 'NONE', #14528, #3742, #20740, .T. ) ;
#2169 = FACE_OUTER_BOUND ( 'NONE', #20537, .T. ) ;
#2170 = AXIS2_PLACEMENT_3D ( 'NONE', #1125, #20628, #9552 ) ;
#2171 = CARTESIAN_POINT ( 'NONE',  ( -32.00000000000000000, 0.000000000000000000, -37.99999999999999289 ) ) ;
#2172 = ORIENTED_EDGE ( 'NONE', *, *, #12165, .T. ) ;
#2173 = ADVANCED_FACE ( 'NONE', ( #1466 ), #20556, .T. ) ;
#2174 = CARTESIAN_POINT ( 'NONE',  ( 27.50000000000000355, 5.000000000000000000, 21.00000000000001066 ) ) ;
#2175 = EDGE_LOOP ( 'NONE', ( #11155, #6684 ) ) ;
#2176 = DIRECTION ( 'NONE',  ( 0.000000000000000000, 0.000000000000000000, 1.000000000000000000 ) ) ;
#2177 = CARTESIAN_POINT ( 'NONE',  ( -59.50000000000000000, 3.299999999999999822, -26.39999999999998792 ) ) ;
#2178 = FACE_OUTER_BOUND ( 'NONE', #1980, .T. ) ;
#2179 = CIRCLE ( 'NONE', #17664, 0.6000000000000015321 ) ;
#2180 = VERTEX_POINT ( 'NONE', #10019 ) ;
#2181 = CARTESIAN_POINT ( 'NONE',  ( 11.50000000000000355, 3.000000000000000000, -26.09999999999998721 ) ) ;
#2182 = EDGE_LOOP ( 'NONE', ( #16077, #4755, #4537, #21237 ) ) ;
#2183 = FACE_BOUND ( 'NONE', #25158, .T. ) ;
#2184 = DIRECTION ( 'NONE',  ( 1.000000000000000000, -0.000000000000000000, 1.224646799147353207E-16 ) ) ;
#2185 = EDGE_CURVE ( 'NONE', #25657, #11806, #412, .T. ) ;
#2186 = DIRECTION ( 'NONE',  ( 0.000000000000000000, -0.000000000000000000, 1.000000000000000000 ) ) ;
#2187 = AXIS2_PLACEMENT_3D ( 'NONE', #5653, #22160, #9405 ) ;
#2188 = CARTESIAN_POINT ( 'NONE',  ( -63.99999999999813127, 0.000000000000000000, 38.00000000000000711 ) ) ;
#2189 = ORIENTED_EDGE ( 'NONE', *, *, #1531, .F. ) ;
#2190 = CARTESIAN_POINT ( 'NONE',  ( -36.50000000000000000, 3.000000000000000000, -26.09999999999998721 ) ) ;
#2191 = FACE_OUTER_BOUND ( 'NONE', #20811, .T. ) ;
#2192 = ADVANCED_FACE ( 'NONE', ( #9887 ), #14307, .T. ) ;
#2193 = DIRECTION ( 'NONE',  ( 0.000000000000000000, 1.000000000000000000, 0.000000000000000000 ) ) ;
#2194 = DIRECTION ( 'NONE',  ( 1.000000000000000000, 0.000000000000000000, 0.000000000000000000 ) ) ;
#2195 = CARTESIAN_POINT ( 'NONE',  ( -52.50000000000000000, 5.000000000000000000, -9.599999999999988987 ) ) ;
#2196 = ORIENTED_EDGE ( 'NONE', *, *, #20339, .T. ) ;
#2197 = DIRECTION ( 'NONE',  ( 0.000000000000000000, 0.000000000000000000, 1.000000000000000000 ) ) ;
#2198 = CARTESIAN_POINT ( 'NONE',  ( -4.499999999999997335, 3.000000000000000000, 3.900000000000017675 ) ) ;
#2199 = EDGE_CURVE ( 'NONE', #15276, #8564, #26931, .T. ) ;
#2200 = ORIENTED_EDGE ( 'NONE', *, *, #21506, .F. ) ;
#2201 = CIRCLE ( 'NONE', #23001, 0.3000000000000016542 ) ;
#2202 = EDGE_CURVE ( 'NONE', #3946, #13462, #6559, .T. ) ;
#2203 = TOROIDAL_SURFACE ( 'NONE', #23422, 0.9000000000000010214, 0.2999999999999999889 ) ;
#2204 = DIRECTION ( 'NONE',  ( 0.000000000000000000, 1.000000000000000000, 0.000000000000000000 ) ) ;
#2205 = EDGE_CURVE ( 'NONE', #17687, #4193, #14512, .T. ) ;
#2206 = CIRCLE ( 'NONE', #13236, 0.6000000000000015321 ) ;
#2207 = DIRECTION ( 'NONE',  ( 0.000000000000000000, 0.000000000000000000, -1.000000000000000000 ) ) ;
#2208 = VERTEX_POINT ( 'NONE', #4205 ) ;
#2209 = EDGE_CURVE ( 'NONE', #25236, #26292, #16734, .T. ) ;
#2210 = TOROIDAL_SURFACE ( 'NONE', #10601, 0.9000000000000010214, 0.2999999999999999889 ) ;
#2211 = TOROIDAL_SURFACE ( 'NONE', #16787, 0.9000000000000010214, 0.2999999999999999889 ) ;
#2212 = EDGE_LOOP ( 'NONE', ( #9639, #23705 ) ) ;
#2213 = ORIENTED_EDGE ( 'NONE', *, *, #3423, .F. ) ;
#2214 = PLANE ( 'NONE',  #13459 ) ;
#2215 = DIRECTION ( 'NONE',  ( 0.000000000000000000, 0.000000000000000000, -1.000000000000000000 ) ) ;
#2216 = ORIENTED_EDGE ( 'NONE', *, *, #14991, .T. ) ;
#2217 = EDGE_LOOP ( 'NONE', ( #13678, #8763, #22355, #26425 ) ) ;
#2218 = DIRECTION ( 'NONE',  ( 0.000000000000000000, 1.000000000000000000, 0.000000000000000000 ) ) ;
#2219 = EDGE_CURVE ( 'NONE', #27079, #3560, #26908, .T. ) ;
#2220 = CARTESIAN_POINT ( 'NONE',  ( 43.50000000000000711, 5.000000000000000000, -2.999999999999988898 ) ) ;
#2221 = DIRECTION ( 'NONE',  ( 0.000000000000000000, 0.000000000000000000, 1.000000000000000000 ) ) ;
#2222 = ORIENTED_EDGE ( 'NONE', *, *, #23881, .T. ) ;
#2223 = AXIS2_PLACEMENT_3D ( 'NONE', #21242, #616, #19569 ) ;
#2224 = ADVANCED_FACE ( 'NONE', ( #6536 ), #27198, .F. ) ;
#2225 = VERTEX_POINT ( 'NONE', #23459 ) ;
#2226 = DIRECTION ( 'NONE',  ( 0.000000000000000000, 0.000000000000000000, 1.000000000000000000 ) ) ;
#2227 = AXIS2_PLACEMENT_3D ( 'NONE', #23237, #6043, #10223 ) ;
#2228 = ORIENTED_EDGE ( 'NONE', *, *, #24278, .F. ) ;
#2229 = DIRECTION ( 'NONE',  ( 0.000000000000000000, 0.000000000000000000, -1.000000000000000000 ) ) ;
#2230 = AXIS2_PLACEMENT_3D ( 'NONE', #21197, #1961, #27024 ) ;
#2231 = CIRCLE ( 'NONE', #14587, 0.6000000000000015321 ) ;
#2232 = CARTESIAN_POINT ( 'NONE',  ( 36.50000000000000711, 3.299999999999999822, -26.09999999999998721 ) ) ;
#2233 = CIRCLE ( 'NONE', #24793, 0.6000000000000010880 ) ;
#2234 = DIRECTION ( 'NONE',  ( -0.000000000000000000, -1.000000000000000000, -0.000000000000000000 ) ) ;
#2235 = CARTESIAN_POINT ( 'NONE',  ( -43.50000000000000000, 5.000000000000000000, -26.99999999999998934 ) ) ;
#2236 = EDGE_CURVE ( 'NONE', #23113, #23944, #18958, .T. ) ;
#2237 = TOROIDAL_SURFACE ( 'NONE', #4904, 0.9000000000000010214, 0.2999999999999999889 ) ;
#2238 = CARTESIAN_POINT ( 'NONE',  ( -59.50000000000000000, 3.299999999999999822, 15.00000000000001421 ) ) ;
#2239 = ORIENTED_EDGE ( 'NONE', *, *, #25862, .T. ) ;
#2240 = EDGE_CURVE ( 'NONE', #15525, #9717, #14079, .T. ) ;
#2241 = ORIENTED_EDGE ( 'NONE', *, *, #17045, .T. ) ;
#2242 = EDGE_CURVE ( 'NONE', #25314, #13202, #18067, .T. ) ;
#2243 = DIRECTION ( 'NONE',  ( 0.000000000000000000, 0.000000000000000000, 1.000000000000000000 ) ) ;
#2244 = ADVANCED_FACE ( 'NONE', ( #20837 ), #25520, .F. ) ;
#2245 = AXIS2_PLACEMENT_3D ( 'NONE', #4543, #12964, #17548 ) ;
#2246 = DIRECTION ( 'NONE',  ( -0.000000000000000000, 1.000000000000000000, -0.000000000000000000 ) ) ;
#2247 = ORIENTED_EDGE ( 'NONE', *, *, #7781, .T. ) ;
#2248 = CIRCLE ( 'NONE', #15046, 0.3000000000000016542 ) ;
#2250 = FACE_OUTER_BOUND ( 'NONE', #24946, .T. ) ;
#2249 = DIRECTION ( 'NONE',  ( 0.000000000000000000, 1.000000000000000000, 0.000000000000000000 ) ) ;
#2251 = EDGE_CURVE ( 'NONE', #9393, #3954, #13175, .T. ) ;
#2252 = DIRECTION ( 'NONE',  ( -0.000000000000000000, -1.000000000000000000, -0.000000000000000000 ) ) ;
#2253 = CARTESIAN_POINT ( 'NONE',  ( -4.499999999999997335, 3.299999999999999822, -26.99999999999998934 ) ) ;
#2254 = EDGE_LOOP ( 'NONE', ( #9904, #18423, #16095, #19132 ) ) ;
#2255 = EDGE_LOOP ( 'NONE', ( #12268, #18891, #9951, #5299 ) ) ;
#2256 = DIRECTION ( 'NONE',  ( 0.000000000000000000, 1.000000000000000000, 0.000000000000000000 ) ) ;
#2257 = ORIENTED_EDGE ( 'NONE', *, *, #22815, .T. ) ;
#2258 = DIRECTION ( 'NONE',  ( 0.000000000000000000, 0.000000000000000000, 1.000000000000000000 ) ) ;
#2259 = TOROIDAL_SURFACE ( 'NONE', #8453, 0.9000000000000010214, 0.2999999999999999889 ) ;
#2260 = CARTESIAN_POINT ( 'NONE',  ( -52.50000000000000000, 3.000000000000000000, -8.099999999999985434 ) ) ;
#2261 = CARTESIAN_POINT ( 'NONE',  ( 20.50000000000000355, 3.299999999999999822, -20.99999999999998579 ) ) ;
#2262 = ORIENTED_EDGE ( 'NONE', *, *, #2043, .F. ) ;
#2263 = ADVANCED_FACE ( 'NONE', ( #1868 ), #6406, .T. ) ;
#2264 = CARTESIAN_POINT ( 'NONE',  ( -52.50000000000000000, 3.299999999999999822, 20.10000000000000853 ) ) ;
#2265 = TOROIDAL_SURFACE ( 'NONE', #8007, 0.9000000000000010214, 0.2999999999999999889 ) ;
#2266 = CARTESIAN_POINT ( 'NONE',  ( -11.49999999999999645, 3.299999999999999822, -9.899999999999987921 ) ) ;
#2267 = ORIENTED_EDGE ( 'NONE', *, *, #7954, .T. ) ;
#2268 = TOROIDAL_SURFACE ( 'NONE', #14217, 0.9000000000000010214, 0.2999999999999999889 ) ;
#2269 = AXIS2_PLACEMENT_3D ( 'NONE', #18745, #9126, #11069 ) ;
#2270 = DIRECTION ( 'NONE',  ( 0.000000000000000000, 1.000000000000000000, 0.000000000000000000 ) ) ;
#2271 = DIRECTION ( 'NONE',  ( 0.000000000000000000, 1.000000000000000000, 0.000000000000000000 ) ) ;
#2272 = EDGE_CURVE ( 'NONE', #10836, #13382, #21179, .T. ) ;
#2273 = EDGE_LOOP ( 'NONE', ( #15801, #19925 ) ) ;
#2275 = AXIS2_PLACEMENT_3D ( 'NONE', #9610, #3256, #16000 ) ;
#2274 = CARTESIAN_POINT ( 'NONE',  ( -27.49999999999999645, 5.000000000000000000, -21.59999999999998721 ) ) ;
#2276 = EDGE_CURVE ( 'NONE', #5827, #25352, #5690, .T. ) ;
#2277 = ORIENTED_EDGE ( 'NONE', *, *, #23930, .F. ) ;
#2278 = VECTOR ( 'NONE', #16433, 1000.000000000000000 ) ;
#2279 = CARTESIAN_POINT ( 'NONE',  ( 52.50000000000000711, 5.000000000000000000, 9.000000000000014211 ) ) ;
#2280 = AXIS2_PLACEMENT_3D ( 'NONE', #22737, #12057, #5832 ) ;
#2281 = CARTESIAN_POINT ( 'NONE',  ( 20.50000000000000355, 3.299999999999999822, 9.600000000000015632 ) ) ;
#2282 = EDGE_LOOP ( 'NONE', ( #25799, #14182, #15215, #11607 ) ) ;
#2283 = AXIS2_PLACEMENT_3D ( 'NONE', #6918, #10926, #25776 ) ;
#2284 = EDGE_LOOP ( 'NONE', ( #21405, #22457, #5986, #8890 ) ) ;
#2285 = FACE_OUTER_BOUND ( 'NONE', #15122, .T. ) ;
#2287 = VECTOR ( 'NONE', #2194, 1000.000000000000000 ) ;
#2286 = LINE ( 'NONE', #16960, #26669 ) ;
#2288 = DIRECTION ( 'NONE',  ( 0.000000000000000000, 0.000000000000000000, 1.000000000000000000 ) ) ;
#2289 = DIRECTION ( 'NONE',  ( 0.000000000000000000, 0.000000000000000000, 1.000000000000000000 ) ) ;
#2290 = DIRECTION ( 'NONE',  ( 0.000000000000000000, 0.000000000000000000, -1.000000000000000000 ) ) ;
#2291 = EDGE_LOOP ( 'NONE', ( #13219, #1693, #11631, #15944 ) ) ;
#2292 = CARTESIAN_POINT ( 'NONE',  ( 43.50000000000000711, 3.000000000000000000, -26.09999999999998721 ) ) ;
#2293 = CARTESIAN_POINT ( 'NONE',  ( 27.50000000000000355, 3.000000000000000000, 15.00000000000001421 ) ) ;
#2294 = ORIENTED_EDGE ( 'NONE', *, *, #12844, .T. ) ;
#2295 = DIRECTION ( 'NONE',  ( 0.000000000000000000, 0.000000000000000000, 1.000000000000000000 ) ) ;
#2296 = CIRCLE ( 'NONE', #4020, 0.6000000000000015321 ) ;
#2297 = VERTEX_POINT ( 'NONE', #25667 ) ;
#2298 = PLANE ( 'NONE',  #23133 ) ;
#2299 = CARTESIAN_POINT ( 'NONE',  ( 27.50000000000000355, 5.000000000000000000, -26.39999999999998792 ) ) ;
#2300 = AXIS2_PLACEMENT_3D ( 'NONE', #13770, #11686, #18071 ) ;
#2301 = FACE_OUTER_BOUND ( 'NONE', #13639, .T. ) ;
#2302 = CIRCLE ( 'NONE', #18679, 0.9000000000000014655 ) ;
#2303 = DIRECTION ( 'NONE',  ( -0.000000000000000000, -1.000000000000000000, -0.000000000000000000 ) ) ;
#2304 = AXIS2_PLACEMENT_3D ( 'NONE', #304, #8715, #25636 ) ;
#2305 = VECTOR ( 'NONE', #1357, 1000.000000000000000 ) ;
#2306 = CARTESIAN_POINT ( 'NONE',  ( 4.500000000000003553, 3.299999999999999822, -3.899999999999989697 ) ) ;
#2307 = ORIENTED_EDGE ( 'NONE', *, *, #22518, .F. ) ;
#2308 = DIRECTION ( 'NONE',  ( 0.000000000000000000, 1.000000000000000000, 0.000000000000000000 ) ) ;
#2309 = VERTEX_POINT ( 'NONE', #2399 ) ;
#2310 = DIRECTION ( 'NONE',  ( -0.000000000000000000, -1.000000000000000000, -0.000000000000000000 ) ) ;
#2311 = CARTESIAN_POINT ( 'NONE',  ( -59.50000000000000000, 3.299999999999999822, -14.99999999999998579 ) ) ;
#2312 = ORIENTED_EDGE ( 'NONE', *, *, #25266, .F. ) ;
#2313 = LINE ( 'NONE', #2053, #24625 ) ;
#2314 = VERTEX_POINT ( 'NONE', #10826 ) ;
#2315 = FACE_BOUND ( 'NONE', #6290, .T. ) ;
#2316 = ADVANCED_FACE ( 'NONE', ( #14579 ), #23053, .T. ) ;
#2317 = CIRCLE ( 'NONE', #24888, 0.3000000000000016542 ) ;
#2318 = DIRECTION ( 'NONE',  ( 0.000000000000000000, 0.000000000000000000, 1.000000000000000000 ) ) ;
#2320 = AXIS2_PLACEMENT_3D ( 'NONE', #19638, #9241, #13388 ) ;
#2319 = DIRECTION ( 'NONE',  ( 0.000000000000000000, 0.000000000000000000, 1.000000000000000000 ) ) ;
#2321 = CARTESIAN_POINT ( 'NONE',  ( 43.50000000000000711, 3.000000000000000000, 32.10000000000001563 ) ) ;
#2322 = ORIENTED_EDGE ( 'NONE', *, *, #21649, .T. ) ;
#2323 = DIRECTION ( 'NONE',  ( 0.000000000000000000, -0.000000000000000000, 1.000000000000000000 ) ) ;
#2324 = AXIS2_PLACEMENT_3D ( 'NONE', #12595, #2084, #10518 ) ;
#2325 = CARTESIAN_POINT ( 'NONE',  ( -4.499999999999997335, 5.000000000000000000, -32.99999999999998579 ) ) ;
#2326 = LINE ( 'NONE', #4409, #19052 ) ;
#2327 = DIRECTION ( 'NONE',  ( -0.000000000000000000, -1.000000000000000000, -0.000000000000000000 ) ) ;
#2328 = CYLINDRICAL_SURFACE ( 'NONE', #8261, 0.5999999999999998668 ) ;
#2329 = ADVANCED_FACE ( 'NONE', ( #10431 ), #4363, .F. ) ;
#2330 = EDGE_LOOP ( 'NONE', ( #7968, #15794, #7223, #18408 ) ) ;
#2331 = FACE_OUTER_BOUND ( 'NONE', #2894, .T. ) ;
#2332 = ADVANCED_FACE ( 'NONE', ( #27334 ), #10702, .T. ) ;
#2333 = FACE_OUTER_BOUND ( 'NONE', #4019, .T. ) ;
#2334 = EDGE_LOOP ( 'NONE', ( #7014, #9704 ) ) ;
#2335 = CARTESIAN_POINT ( 'NONE',  ( -36.50000000000000000, 3.000000000000000000, -2.999999999999988898 ) ) ;
#2336 = EDGE_CURVE ( 'NONE', #13532, #8414, #10965, .T. ) ;
#2337 = ADVANCED_FACE ( 'NONE', ( #26350 ), #11105, .F. ) ;
#2338 = CIRCLE ( 'NONE', #7201, 0.3000000000000016542 ) ;
#2339 = CARTESIAN_POINT ( 'NONE',  ( 20.50000000000000355, 3.000000000000000000, 3.000000000000016431 ) ) ;
#2340 = CARTESIAN_POINT ( 'NONE',  ( 27.50000000000000355, 3.299999999999999822, 27.00000000000001066 ) ) ;
#2341 = ORIENTED_EDGE ( 'NONE', *, *, #10886, .F. ) ;
#2342 = AXIS2_PLACEMENT_3D ( 'NONE', #1894, #14458, #3957 ) ;
#2343 = DIRECTION ( 'NONE',  ( -0.000000000000000000, 1.000000000000000000, -0.000000000000000000 ) ) ;
#2344 = EDGE_CURVE ( 'NONE', #23332, #23738, #6540, .T. ) ;
#2345 = ORIENTED_EDGE ( 'NONE', *, *, #18662, .T. ) ;
#2346 = VERTEX_POINT ( 'NONE', #15685 ) ;
#2347 = CYLINDRICAL_SURFACE ( 'NONE', #15687, 0.5999999999999998668 ) ;
#2348 = CARTESIAN_POINT ( 'NONE',  ( 20.50000000000000355, 3.299999999999999822, 33.90000000000001279 ) ) ;
#2349 = VERTEX_POINT ( 'NONE', #19849 ) ;
#2350 = ORIENTED_EDGE ( 'NONE', *, *, #9103, .F. ) ;
#2351 = EDGE_CURVE ( 'NONE', #9253, #5934, #26471, .T. ) ;
#2352 = FACE_OUTER_BOUND ( 'NONE', #4163, .T. ) ;
#2353 = ADVANCED_FACE ( 'NONE', ( #13456 ), #25936, .T. ) ;
#2354 = CARTESIAN_POINT ( 'NONE',  ( -59.50000000000000000, 3.299999999999999822, -2.999999999999988898 ) ) ;
#2355 = DIRECTION ( 'NONE',  ( -0.000000000000000000, -1.000000000000000000, -0.000000000000000000 ) ) ;
#2357 = EDGE_CURVE ( 'NONE', #17679, #25657, #25809, .T. ) ;
#2356 = ORIENTED_EDGE ( 'NONE', *, *, #8586, .F. ) ;
#2358 = EDGE_CURVE ( 'NONE', #3741, #3878, #17489, .T. ) ;
#2359 = ORIENTED_EDGE ( 'NONE', *, *, #517, .F. ) ;
#2360 = DIRECTION ( 'NONE',  ( -0.000000000000000000, -1.000000000000000000, -0.000000000000000000 ) ) ;
#2361 = AXIS2_PLACEMENT_3D ( 'NONE', #22116, #1335, #9763 ) ;
#2362 = DIRECTION ( 'NONE',  ( 0.000000000000000000, 1.000000000000000000, 0.000000000000000000 ) ) ;
#2363 = EDGE_CURVE ( 'NONE', #9852, #6668, #1708, .T. ) ;
#2364 = CARTESIAN_POINT ( 'NONE',  ( 20.50000000000000355, 3.299999999999999822, -14.99999999999998579 ) ) ;
#2365 = VERTEX_POINT ( 'NONE', #13315 ) ;
#2366 = DIRECTION ( 'NONE',  ( 0.000000000000000000, 0.000000000000000000, 1.000000000000000000 ) ) ;
#2367 = AXIS2_PLACEMENT_3D ( 'NONE', #17511, #23745, #2551 ) ;
#2368 = ADVANCED_FACE ( 'NONE', ( #2665 ), #9318, .T. ) ;
#2369 = DIRECTION ( 'NONE',  ( 0.000000000000000000, 1.000000000000000000, 0.000000000000000000 ) ) ;
#2370 = DIRECTION ( 'NONE',  ( 0.000000000000000000, -0.000000000000000000, 1.000000000000000000 ) ) ;
#2371 = DIRECTION ( 'NONE',  ( -0.000000000000000000, -1.000000000000000000, -0.000000000000000000 ) ) ;
#2372 = ADVANCED_FACE ( 'NONE', ( #5026 ), #21505, .F. ) ;
#2373 = CARTESIAN_POINT ( 'NONE',  ( 43.50000000000000711, 3.299999999999999822, 21.00000000000001066 ) ) ;
#2374 = DIRECTION ( 'NONE',  ( 0.000000000000000000, 0.000000000000000000, -1.000000000000000000 ) ) ;
#2375 = ORIENTED_EDGE ( 'NONE', *, *, #6448, .T. ) ;
#2376 = AXIS2_PLACEMENT_3D ( 'NONE', #25349, #14392, #18709 ) ;
#2377 = ORIENTED_EDGE ( 'NONE', *, *, #14886, .F. ) ;
#2378 = FACE_OUTER_BOUND ( 'NONE', #11316, .T. ) ;
#2379 = DIRECTION ( 'NONE',  ( 0.000000000000000000, 0.000000000000000000, 1.000000000000000000 ) ) ;
#2380 = VECTOR ( 'NONE', #20385, 1000.000000000000000 ) ;
#2381 = EDGE_LOOP ( 'NONE', ( #12450, #8906, #13366, #24330 ) ) ;
#2383 = CARTESIAN_POINT ( 'NONE',  ( 27.50000000000000355, 3.299999999999999822, -26.99999999999998934 ) ) ;
#2382 = CARTESIAN_POINT ( 'NONE',  ( -20.49999999999999645, 5.000000000000000000, -14.99999999999998579 ) ) ;
#2384 = CARTESIAN_POINT ( 'NONE',  ( 1.873501354054951662E-12, 3.000000000000000000, 38.00000000000000711 ) ) ;
#2385 = CYLINDRICAL_SURFACE ( 'NONE', #21143, 0.6000000000000015321 ) ;
#2386 = ADVANCED_FACE ( 'NONE', ( #13037 ), #21935, .T. ) ;
#2387 = ORIENTED_EDGE ( 'NONE', *, *, #10337, .F. ) ;
#2388 = ORIENTED_EDGE ( 'NONE', *, *, #2937, .F. ) ;
#2389 = EDGE_CURVE ( 'NONE', #2688, #10992, #27355, .T. ) ;
#2390 = CARTESIAN_POINT ( 'NONE',  ( -20.49999999999999645, 5.000000000000000000, 8.400000000000012790 ) ) ;
#2391 = ORIENTED_EDGE ( 'NONE', *, *, #6689, .F. ) ;
#2392 = FACE_BOUND ( 'NONE', #10240, .T. ) ;
#2393 = EDGE_CURVE ( 'NONE', #3550, #23399, #19832, .T. ) ;
#2394 = CARTESIAN_POINT ( 'NONE',  ( 20.50000000000000355, 5.000000000000000000, 3.000000000000016431 ) ) ;
#2395 = ORIENTED_EDGE ( 'NONE', *, *, #15876, .F. ) ;
#2396 = AXIS2_PLACEMENT_3D ( 'NONE', #2235, #4314, #25232 ) ;
#2397 = AXIS2_PLACEMENT_3D ( 'NONE', #21456, #10908, #19522 ) ;
#2398 = DIRECTION ( 'NONE',  ( 0.000000000000000000, 0.000000000000000000, 1.000000000000000000 ) ) ;
#2399 = CARTESIAN_POINT ( 'NONE',  ( 4.500000000000003553, 5.000000000000000000, -8.399999999999986144 ) ) ;
#2400 = DIRECTION ( 'NONE',  ( 0.000000000000000000, 1.000000000000000000, 0.000000000000000000 ) ) ;
#2401 = ADVANCED_FACE ( 'NONE', ( #10962 ), #4888, .T. ) ;
#2402 = VECTOR ( 'NONE', #8645, 1000.000000000000000 ) ;
#2403 = FACE_OUTER_BOUND ( 'NONE', #19863, .T. ) ;
#2404 = CYLINDRICAL_SURFACE ( 'NONE', #17966, 0.6000000000000033085 ) ;
#2405 = VERTEX_POINT ( 'NONE', #2809 ) ;
#2406 = VERTEX_POINT ( 'NONE', #752 ) ;
#2407 = DIRECTION ( 'NONE',  ( 0.000000000000000000, 0.000000000000000000, 1.000000000000000000 ) ) ;
#2408 = CIRCLE ( 'NONE', #24975, 0.9000000000000014655 ) ;
#2409 = VERTEX_POINT ( 'NONE', #9167 ) ;
#2410 = AXIS2_PLACEMENT_3D ( 'NONE', #5533, #9828, #990 ) ;
#2411 = CYLINDRICAL_SURFACE ( 'NONE', #18784, 0.5999999999999998668 ) ;
#2412 = EDGE_CURVE ( 'NONE', #6480, #4828, #19388, .T. ) ;
#2413 = CARTESIAN_POINT ( 'NONE',  ( 4.500000000000003553, 3.299999999999999822, -2.999999999999988898 ) ) ;
#2414 = ORIENTED_EDGE ( 'NONE', *, *, #7755, .F. ) ;
#2415 = VERTEX_POINT ( 'NONE', #21648 ) ;
#2416 = DIRECTION ( 'NONE',  ( 0.000000000000000000, 0.000000000000000000, 1.000000000000000000 ) ) ;
#2417 = DIRECTION ( 'NONE',  ( 0.000000000000000000, 0.000000000000000000, 1.000000000000000000 ) ) ;
#2418 = CARTESIAN_POINT ( 'NONE',  ( -68.99999999999997158, 0.000000000000000000, 43.00000000000000000 ) ) ;
#2419 = DIRECTION ( 'NONE',  ( -0.000000000000000000, -1.000000000000000000, -0.000000000000000000 ) ) ;
#2420 = CIRCLE ( 'NONE', #9493, 0.5999999999999998668 ) ;
#2421 = DIRECTION ( 'NONE',  ( 0.000000000000000000, 1.000000000000000000, 0.000000000000000000 ) ) ;
#2422 = ORIENTED_EDGE ( 'NONE', *, *, #23261, .F. ) ;
#2423 = AXIS2_PLACEMENT_3D ( 'NONE', #14525, #12853, #25348 ) ;
#2424 = LINE ( 'NONE', #6565, #19213 ) ;
#2425 = FACE_OUTER_BOUND ( 'NONE', #10845, .T. ) ;
#2426 = ORIENTED_EDGE ( 'NONE', *, *, #9874, .T. ) ;
#2427 = EDGE_CURVE ( 'NONE', #21516, #26981, #23363, .T. ) ;
#2428 = DIRECTION ( 'NONE',  ( 1.000000000000000000, -0.000000000000000000, 1.224646799147353207E-16 ) ) ;
#2429 = EDGE_CURVE ( 'NONE', #23754, #19187, #5242, .T. ) ;
#2430 = EDGE_CURVE ( 'NONE', #5779, #24528, #12298, .T. ) ;
#2431 = CYLINDRICAL_SURFACE ( 'NONE', #12466, 1.499999999999997780 ) ;
#2432 = CIRCLE ( 'NONE', #20580, 0.6000000000000015321 ) ;
#2433 = EDGE_LOOP ( 'NONE', ( #20574, #11048, #21701, #26475 ) ) ;
#2434 = DIRECTION ( 'NONE',  ( -0.000000000000000000, -1.000000000000000000, -0.000000000000000000 ) ) ;
#2435 = AXIS2_PLACEMENT_3D ( 'NONE', #25671, #23602, #25403 ) ;
#2436 = CARTESIAN_POINT ( 'NONE',  ( 4.500000000000003553, 3.000000000000000000, 27.90000000000001279 ) ) ;
#2437 = DIRECTION ( 'NONE',  ( -0.000000000000000000, -1.000000000000000000, -0.000000000000000000 ) ) ;
#2438 = EDGE_CURVE ( 'NONE', #27361, #2947, #7439, .T. ) ;
#2439 = ADVANCED_FACE ( 'NONE', ( #9860 ), #12988, .F. ) ;
#2440 = FACE_OUTER_BOUND ( 'NONE', #18124, .T. ) ;
#2441 = AXIS2_PLACEMENT_3D ( 'NONE', #25165, #16841, #10060 ) ;
#2443 = DIRECTION ( 'NONE',  ( -1.000000000000000000, 0.000000000000000000, 0.000000000000000000 ) ) ;
#2442 = AXIS2_PLACEMENT_3D ( 'NONE', #10282, #24321, #22380 ) ;
#2444 = EDGE_LOOP ( 'NONE', ( #12244, #6695, #8897, #295 ) ) ;
#2445 = CARTESIAN_POINT ( 'NONE',  ( -36.50000000000000000, 3.000000000000000000, -32.99999999999998579 ) ) ;
#2446 = ORIENTED_EDGE ( 'NONE', *, *, #1176, .F. ) ;
#2447 = CARTESIAN_POINT ( 'NONE',  ( 64.00000000000000000, 0.000000000000000000, -36.50000000000000000 ) ) ;
#2448 = AXIS2_PLACEMENT_3D ( 'NONE', #22384, #9765, #20304 ) ;
#2449 = CYLINDRICAL_SURFACE ( 'NONE', #13255, 0.6000000000000015321 ) ;
#2450 = ORIENTED_EDGE ( 'NONE', *, *, #8005, .F. ) ;
#2451 = LINE ( 'NONE', #23112, #2090 ) ;
#2452 = VERTEX_POINT ( 'NONE', #18578 ) ;
#2453 = FACE_BOUND ( 'NONE', #20348, .T. ) ;
#2454 = AXIS2_PLACEMENT_3D ( 'NONE', #3246, #20682, #14163 ) ;
#2455 = CARTESIAN_POINT ( 'NONE',  ( -11.49999999999999645, 5.000000000000000000, 3.000000000000016431 ) ) ;
#2456 = CARTESIAN_POINT ( 'NONE',  ( 52.50000000000000711, 3.000000000000000000, -8.999999999999987566 ) ) ;
#2457 = DIRECTION ( 'NONE',  ( 0.000000000000000000, 1.000000000000000000, 0.000000000000000000 ) ) ;
#2458 = ORIENTED_EDGE ( 'NONE', *, *, #16318, .T. ) ;
#2459 = CARTESIAN_POINT ( 'NONE',  ( 43.50000000000000711, 5.000000000000000000, -32.39999999999998437 ) ) ;
#2460 = DIRECTION ( 'NONE',  ( 0.000000000000000000, 1.000000000000000000, 0.000000000000000000 ) ) ;
#2461 = ORIENTED_EDGE ( 'NONE', *, *, #17156, .T. ) ;
#2462 = CARTESIAN_POINT ( 'NONE',  ( 27.50000000000000355, 3.299999999999999822, -33.89999999999998437 ) ) ;
#2463 = LINE ( 'NONE', #10630, #11570 ) ;
#2464 = AXIS2_PLACEMENT_3D ( 'NONE', #27204, #27077, #3802 ) ;
#2465 = CARTESIAN_POINT ( 'NONE',  ( -4.499999999999997335, 3.299999999999999822, 9.000000000000014211 ) ) ;
#2466 = AXIS2_PLACEMENT_3D ( 'NONE', #22858, #5543, #26604 ) ;
#2467 = ORIENTED_EDGE ( 'NONE', *, *, #24389, .F. ) ;
#2468 = CARTESIAN_POINT ( 'NONE',  ( 4.500000000000003553, 5.000000000000000000, 3.600000000000017852 ) ) ;
#2469 = DIRECTION ( 'NONE',  ( 0.000000000000000000, 0.000000000000000000, 1.000000000000000000 ) ) ;
#2470 = ORIENTED_EDGE ( 'NONE', *, *, #12577, .F. ) ;
#2471 = AXIS2_PLACEMENT_3D ( 'NONE', #25275, #12649, #6293 ) ;
#2472 = DIRECTION ( 'NONE',  ( 0.000000000000000000, 0.000000000000000000, 1.000000000000000000 ) ) ;
#2473 = DIRECTION ( 'NONE',  ( 0.000000000000000000, 0.000000000000000000, 1.000000000000000000 ) ) ;
#2474 = CARTESIAN_POINT ( 'NONE',  ( 59.50000000000000711, 3.299999999999999822, 9.000000000000014211 ) ) ;
#2475 = ORIENTED_EDGE ( 'NONE', *, *, #26636, .T. ) ;
#2476 = DIRECTION ( 'NONE',  ( 0.000000000000000000, 1.000000000000000000, 0.000000000000000000 ) ) ;
#2477 = ORIENTED_EDGE ( 'NONE', *, *, #20806, .F. ) ;
#2478 = ORIENTED_EDGE ( 'NONE', *, *, #19693, .T. ) ;
#2479 = FACE_OUTER_BOUND ( 'NONE', #22939, .T. ) ;
#2480 = CIRCLE ( 'NONE', #20185, 0.6000000000000015321 ) ;
#2481 = DIRECTION ( 'NONE',  ( -0.000000000000000000, -1.000000000000000000, -0.000000000000000000 ) ) ;
#2482 = ORIENTED_EDGE ( 'NONE', *, *, #21109, .F. ) ;
#2483 = EDGE_CURVE ( 'NONE', #21454, #5378, #26282, .T. ) ;
#2484 = ORIENTED_EDGE ( 'NONE', *, *, #13843, .T. ) ;
#2485 = FACE_OUTER_BOUND ( 'NONE', #470, .T. ) ;
#2486 = DIRECTION ( 'NONE',  ( 0.000000000000000000, 0.000000000000000000, 1.000000000000000000 ) ) ;
#2487 = ORIENTED_EDGE ( 'NONE', *, *, #2219, .T. ) ;
#2488 = ORIENTED_EDGE ( 'NONE', *, *, #10276, .F. ) ;
#2489 = CARTESIAN_POINT ( 'NONE',  ( -27.49999999999999645, 3.299999999999999822, -2.999999999999988898 ) ) ;
#2490 = DIRECTION ( 'NONE',  ( -0.000000000000000000, -1.000000000000000000, -0.000000000000000000 ) ) ;
#2491 = DIRECTION ( 'NONE',  ( 0.000000000000000000, -0.000000000000000000, 1.000000000000000000 ) ) ;
#2492 = ORIENTED_EDGE ( 'NONE', *, *, #14205, .F. ) ;
#2493 = DIRECTION ( 'NONE',  ( -0.000000000000000000, 1.000000000000000000, -0.000000000000000000 ) ) ;
#2494 = AXIS2_PLACEMENT_3D ( 'NONE', #1757, #18642, #5622 ) ;
#2495 = CARTESIAN_POINT ( 'NONE',  ( -27.49999999999999645, 3.000000000000000000, -21.89999999999998792 ) ) ;
#2496 = CARTESIAN_POINT ( 'NONE',  ( 43.50000000000000711, 3.000000000000000000, -21.89999999999998792 ) ) ;
#2497 = CIRCLE ( 'NONE', #16641, 0.3000000000000003775 ) ;
#2498 = DIRECTION ( 'NONE',  ( 0.000000000000000000, 0.000000000000000000, 1.000000000000000000 ) ) ;
#2499 = ADVANCED_FACE ( 'NONE', ( #11922 ), #17440, .F. ) ;
#2500 = EDGE_CURVE ( 'NONE', #21950, #4752, #2826, .T. ) ;
#2501 = ADVANCED_FACE ( 'NONE', ( #18310 ), #14139, .T. ) ;
#2502 = DIRECTION ( 'NONE',  ( 0.000000000000000000, 1.000000000000000000, 0.000000000000000000 ) ) ;
#2503 = CARTESIAN_POINT ( 'NONE',  ( -27.49999999999999645, 3.299999999999999822, 27.00000000000001066 ) ) ;
#2504 = ORIENTED_EDGE ( 'NONE', *, *, #24768, .T. ) ;
#2505 = ORIENTED_EDGE ( 'NONE', *, *, #27314, .F. ) ;
#2506 = EDGE_LOOP ( 'NONE', ( #20079, #27379 ) ) ;
#2507 = DIRECTION ( 'NONE',  ( 0.000000000000000000, 1.000000000000000000, 0.000000000000000000 ) ) ;
#2508 = EDGE_CURVE ( 'NONE', #18567, #6586, #14319, .T. ) ;
#2509 = VECTOR ( 'NONE', #10272, 1000.000000000000000 ) ;
#2510 = EDGE_LOOP ( 'NONE', ( #25760, #15431, #26151, #11595 ) ) ;
#2512 = CARTESIAN_POINT ( 'NONE',  ( 59.50000000000000711, 3.299999999999999822, 21.60000000000001208 ) ) ;
#2511 = CARTESIAN_POINT ( 'NONE',  ( 59.50000000000000711, 3.000000000000000000, 8.100000000000013856 ) ) ;
#2513 = CIRCLE ( 'NONE', #24649, 0.3000000000000016542 ) ;
#2514 = DIRECTION ( 'NONE',  ( -0.000000000000000000, -1.000000000000000000, -0.000000000000000000 ) ) ;
#2515 = DIRECTION ( 'NONE',  ( -0.000000000000000000, -1.000000000000000000, -0.000000000000000000 ) ) ;
#2516 = VERTEX_POINT ( 'NONE', #20654 ) ;
#2517 = ORIENTED_EDGE ( 'NONE', *, *, #2202, .T. ) ;
#2518 = FACE_OUTER_BOUND ( 'NONE', #12729, .T. ) ;
#2519 = VERTEX_POINT ( 'NONE', #11781 ) ;
#2520 = ADVANCED_FACE ( 'NONE', ( #7506 ), #12063, .F. ) ;
#2521 = FACE_BOUND ( 'NONE', #4207, .T. ) ;
#2522 = PLANE ( 'NONE',  #8388 ) ;
#2523 = ORIENTED_EDGE ( 'NONE', *, *, #23062, .T. ) ;
#2524 = EDGE_CURVE ( 'NONE', #25572, #20178, #3288, .T. ) ;
#2525 = DIRECTION ( 'NONE',  ( 0.000000000000000000, 1.000000000000000000, 0.000000000000000000 ) ) ;
#2526 = CARTESIAN_POINT ( 'NONE',  ( -52.50000000000000000, 5.000000000000000000, 2.400000000000015454 ) ) ;
#2527 = AXIS2_PLACEMENT_3D ( 'NONE', #18826, #6351, #25839 ) ;
#2528 = CIRCLE ( 'NONE', #25524, 0.9000000000000014655 ) ;
#2529 = DIRECTION ( 'NONE',  ( 0.000000000000000000, 1.000000000000000000, 0.000000000000000000 ) ) ;
#2530 = EDGE_CURVE ( 'NONE', #4399, #18057, #16979, .T. ) ;
#2531 = AXIS2_PLACEMENT_3D ( 'NONE', #17150, #15069, #17014 ) ;
#2532 = AXIS2_PLACEMENT_3D ( 'NONE', #19877, #912, #4640 ) ;
#2533 = AXIS2_PLACEMENT_3D ( 'NONE', #8813, #9369, #25855 ) ;
#2534 = ADVANCED_FACE ( 'NONE', ( #16365 ), #5839, .T. ) ;
#2535 = DIRECTION ( 'NONE',  ( 0.000000000000000000, 0.000000000000000000, 1.000000000000000000 ) ) ;
#2536 = DIRECTION ( 'NONE',  ( -0.000000000000000000, -1.000000000000000000, -0.000000000000000000 ) ) ;
#2537 = ORIENTED_EDGE ( 'NONE', *, *, #4183, .F. ) ;
#2538 = EDGE_CURVE ( 'NONE', #6957, #6738, #4610, .T. ) ;
#2539 = ORIENTED_EDGE ( 'NONE', *, *, #14874, .T. ) ;
#2540 = CARTESIAN_POINT ( 'NONE',  ( -43.50000000000000000, 3.000000000000000000, -33.89999999999998437 ) ) ;
#2541 = ORIENTED_EDGE ( 'NONE', *, *, #19131, .T. ) ;
#2542 = ORIENTED_EDGE ( 'NONE', *, *, #3633, .T. ) ;
#2543 = CARTESIAN_POINT ( 'NONE',  ( -52.50000000000000000, 3.000000000000000000, 8.100000000000013856 ) ) ;
#2544 = AXIS2_PLACEMENT_3D ( 'NONE', #2049, #25316, #16707 ) ;
#2545 = DIRECTION ( 'NONE',  ( 0.000000000000000000, 1.000000000000000000, 0.000000000000000000 ) ) ;
#2546 = ORIENTED_EDGE ( 'NONE', *, *, #20187, .T. ) ;
#2547 = VECTOR ( 'NONE', #1486, 1000.000000000000000 ) ;
#2548 = VERTEX_POINT ( 'NONE', #24423 ) ;
#2549 = AXIS2_PLACEMENT_3D ( 'NONE', #11769, #22323, #7629 ) ;
#2550 =( LENGTH_UNIT ( ) NAMED_UNIT ( * ) SI_UNIT ( .MILLI., .METRE. ) );
#2551 = DIRECTION ( 'NONE',  ( 0.000000000000000000, 0.000000000000000000, -1.000000000000000000 ) ) ;
#2552 = VERTEX_POINT ( 'NONE', #13871 ) ;
#2553 = EDGE_CURVE ( 'NONE', #24329, #6742, #22336, .T. ) ;
#2554 = DIRECTION ( 'NONE',  ( 0.000000000000000000, 1.000000000000000000, 0.000000000000000000 ) ) ;
#2555 = AXIS2_PLACEMENT_3D ( 'NONE', #24200, #3546, #20176 ) ;
#2556 = CARTESIAN_POINT ( 'NONE',  ( -63.99999999999960210, 3.000000000000000000, 6.938893903907228378E-15 ) ) ;
#2557 = ORIENTED_EDGE ( 'NONE', *, *, #16575, .T. ) ;
#2558 = VECTOR ( 'NONE', #14596, 1000.000000000000000 ) ;
#2559 = CARTESIAN_POINT ( 'NONE',  ( 36.50000000000000711, 5.000000000000000000, -14.99999999999998579 ) ) ;
#2560 = PLANE ( 'NONE',  #19431 ) ;
#2561 = EDGE_LOOP ( 'NONE', ( #5206, #23990 ) ) ;
#2562 = AXIS2_PLACEMENT_3D ( 'NONE', #18663, #27114, #119 ) ;
#2563 = CARTESIAN_POINT ( 'NONE',  ( 52.50000000000000711, 3.299999999999999822, 2.100000000000015632 ) ) ;
#2564 = DIRECTION ( 'NONE',  ( -0.000000000000000000, 1.000000000000000000, -0.000000000000000000 ) ) ;
#2565 = ORIENTED_EDGE ( 'NONE', *, *, #25291, .T. ) ;
#2566 = CARTESIAN_POINT ( 'NONE',  ( 11.50000000000000355, 3.299999999999999822, -2.099999999999987654 ) ) ;
#2567 = CARTESIAN_POINT ( 'NONE',  ( -59.50000000000000000, 3.299999999999999822, 9.600000000000015632 ) ) ;
#2568 = EDGE_CURVE ( 'NONE', #16398, #3342, #7642, .T. ) ;
#2569 = EDGE_CURVE ( 'NONE', #15774, #16459, #7688, .T. ) ;
#2570 = CARTESIAN_POINT ( 'NONE',  ( -27.49999999999999645, 3.299999999999999822, 33.00000000000001421 ) ) ;
#2571 = CIRCLE ( 'NONE', #18051, 0.9000000000000014655 ) ;
#2572 = TOROIDAL_SURFACE ( 'NONE', #816, 0.9000000000000010214, 0.2999999999999999889 ) ;
#2573 = TOROIDAL_SURFACE ( 'NONE', #18059, 0.9000000000000010214, 0.2999999999999999889 ) ;
#2574 = CARTESIAN_POINT ( 'NONE',  ( 4.500000000000003553, 5.000000000000000000, 9.000000000000014211 ) ) ;
#2575 = AXIS2_PLACEMENT_3D ( 'NONE', #3783, #22891, #6119 ) ;
#2576 = VERTEX_POINT ( 'NONE', #10407 ) ;
#2577 = CIRCLE ( 'NONE', #2149, 0.6000000000000010880 ) ;
#2578 = DIRECTION ( 'NONE',  ( 0.000000000000000000, 0.000000000000000000, 1.000000000000000000 ) ) ;
#2579 = AXIS2_PLACEMENT_3D ( 'NONE', #16657, #20972, #19296 ) ;
#2580 = ADVANCED_FACE ( 'NONE', ( #16768 ), #23428, .T. ) ;
#2581 = ORIENTED_EDGE ( 'NONE', *, *, #18621, .F. ) ;
#2582 = DIRECTION ( 'NONE',  ( 0.000000000000000000, 0.000000000000000000, 1.000000000000000000 ) ) ;
#2583 = EDGE_CURVE ( 'NONE', #15080, #14222, #9462, .T. ) ;
#2584 = FACE_OUTER_BOUND ( 'NONE', #21094, .T. ) ;
#2585 = VERTEX_POINT ( 'NONE', #6506 ) ;
#2586 = DIRECTION ( 'NONE',  ( 0.000000000000000000, 1.000000000000000000, 0.000000000000000000 ) ) ;
#2587 = VERTEX_POINT ( 'NONE', #18856 ) ;
#2588 = FACE_BOUND ( 'NONE', #24140, .T. ) ;
#2589 = DIRECTION ( 'NONE',  ( 0.000000000000000000, 0.000000000000000000, 1.000000000000000000 ) ) ;
#2590 = DIRECTION ( 'NONE',  ( 0.000000000000000000, 0.000000000000000000, 1.000000000000000000 ) ) ;
#2591 = ADVANCED_FACE ( 'NONE', ( #6103 ), #27301, .T. ) ;
#2592 = DIRECTION ( 'NONE',  ( 0.000000000000000000, 0.000000000000000000, -1.000000000000000000 ) ) ;
#2593 = ORIENTED_EDGE ( 'NONE', *, *, #25793, .T. ) ;
#2594 = CIRCLE ( 'NONE', #17181, 0.9000000000000014655 ) ;
#2595 = CARTESIAN_POINT ( 'NONE',  ( -43.50000000000000000, 5.000000000000000000, -27.59999999999999076 ) ) ;
#2596 = CARTESIAN_POINT ( 'NONE',  ( 52.50000000000000711, 3.299999999999999822, 33.90000000000001279 ) ) ;
#2597 = VERTEX_POINT ( 'NONE', #14816 ) ;
#2598 = DIRECTION ( 'NONE',  ( -0.000000000000000000, -1.000000000000000000, -0.000000000000000000 ) ) ;
#2599 = CIRCLE ( 'NONE', #7905, 0.5999999999999998668 ) ;
#2600 = DIRECTION ( 'NONE',  ( 0.000000000000000000, 1.000000000000000000, 0.000000000000000000 ) ) ;
#2601 = ORIENTED_EDGE ( 'NONE', *, *, #22229, .F. ) ;
#2602 = DIRECTION ( 'NONE',  ( 0.000000000000000000, 0.000000000000000000, -1.000000000000000000 ) ) ;
#2603 = ADVANCED_FACE ( 'NONE', ( #175 ), #8582, .T. ) ;
#2604 = AXIS2_PLACEMENT_3D ( 'NONE', #11952, #5593, #22635 ) ;
#2605 = FACE_OUTER_BOUND ( 'NONE', #9101, .T. ) ;
#2606 = ORIENTED_EDGE ( 'NONE', *, *, #4228, .F. ) ;
#2607 = VERTEX_POINT ( 'NONE', #18994 ) ;
#2608 = LINE ( 'NONE', #19779, #24303 ) ;
#2609 = DIRECTION ( 'NONE',  ( 0.000000000000000000, 1.000000000000000000, 0.000000000000000000 ) ) ;
#2610 = AXIS2_PLACEMENT_3D ( 'NONE', #2596, #17279, #23934 ) ;
#2611 = EDGE_LOOP ( 'NONE', ( #26854, #13442, #578, #21729 ) ) ;
#2612 = CARTESIAN_POINT ( 'NONE',  ( 43.50000000000000711, 3.299999999999999822, -2.399999999999987477 ) ) ;
#2613 = ORIENTED_EDGE ( 'NONE', *, *, #25043, .F. ) ;
#2614 = VERTEX_POINT ( 'NONE', #16629 ) ;
#2615 = DIRECTION ( 'NONE',  ( 0.000000000000000000, 0.000000000000000000, 1.000000000000000000 ) ) ;
#2616 = CIRCLE ( 'NONE', #12778, 0.3000000000000016542 ) ;
#2617 = CARTESIAN_POINT ( 'NONE',  ( -11.49999999999999645, 3.299999999999999822, -15.89999999999998792 ) ) ;
#2618 = ORIENTED_EDGE ( 'NONE', *, *, #19610, .F. ) ;
#2619 = ORIENTED_EDGE ( 'NONE', *, *, #20876, .T. ) ;
#2620 = DIRECTION ( 'NONE',  ( 0.000000000000000000, 0.000000000000000000, -1.000000000000000000 ) ) ;
#2621 = CARTESIAN_POINT ( 'NONE',  ( 11.50000000000000355, 3.299999999999999822, -20.09999999999998721 ) ) ;
#2622 = ORIENTED_EDGE ( 'NONE', *, *, #26490, .T. ) ;
#2623 = ORIENTED_EDGE ( 'NONE', *, *, #6581, .T. ) ;
#2624 = DIRECTION ( 'NONE',  ( 0.000000000000000000, 1.000000000000000000, 0.000000000000000000 ) ) ;
#2625 = DIRECTION ( 'NONE',  ( 0.000000000000000000, 0.000000000000000000, 1.000000000000000000 ) ) ;
#2626 = DIRECTION ( 'NONE',  ( 0.000000000000000000, 1.000000000000000000, 0.000000000000000000 ) ) ;
#2627 = EDGE_LOOP ( 'NONE', ( #1644, #22827, #18043, #3210 ) ) ;
#2628 = CIRCLE ( 'NONE', #8807, 0.9000000000000014655 ) ;
#2629 = DIRECTION ( 'NONE',  ( -1.000000000000000000, 0.000000000000000000, 0.000000000000000000 ) ) ;
#2630 = DIRECTION ( 'NONE',  ( 0.000000000000000000, 0.000000000000000000, 1.000000000000000000 ) ) ;
#2631 = DIRECTION ( 'NONE',  ( -0.000000000000000000, -1.000000000000000000, -0.000000000000000000 ) ) ;
#2632 = CARTESIAN_POINT ( 'NONE',  ( 27.50000000000000355, 5.000000000000000000, 8.400000000000012790 ) ) ;
#2633 = CIRCLE ( 'NONE', #14564, 0.3000000000000016542 ) ;
#2634 = CIRCLE ( 'NONE', #16786, 0.9000000000000014655 ) ;
#2635 = AXIS2_PLACEMENT_3D ( 'NONE', #13417, #15781, #11340 ) ;
#2636 = CARTESIAN_POINT ( 'NONE',  ( -36.50000000000000000, 5.000000000000000000, -20.39999999999998792 ) ) ;
#2637 = DIRECTION ( 'NONE',  ( 0.000000000000000000, 0.000000000000000000, 1.000000000000000000 ) ) ;
#2638 = ORIENTED_EDGE ( 'NONE', *, *, #5940, .F. ) ;
#2639 = ORIENTED_EDGE ( 'NONE', *, *, #6048, .T. ) ;
#2640 = VERTEX_POINT ( 'NONE', #23289 ) ;
#2641 = DIRECTION ( 'NONE',  ( 1.000000000000000000, -0.000000000000000000, 1.224646799147353207E-16 ) ) ;
#2642 = TOROIDAL_SURFACE ( 'NONE', #4416, 0.9000000000000010214, 0.2999999999999999889 ) ;
#2643 = CARTESIAN_POINT ( 'NONE',  ( -59.50000000000000000, 3.000000000000000000, -27.89999999999999147 ) ) ;
#2644 = AXIS2_PLACEMENT_3D ( 'NONE', #12363, #7795, #16252 ) ;
#2645 = ORIENTED_EDGE ( 'NONE', *, *, #13346, .F. ) ;
#2646 = VERTEX_POINT ( 'NONE', #6242 ) ;
#2647 = DIRECTION ( 'NONE',  ( 0.000000000000000000, 0.000000000000000000, -1.000000000000000000 ) ) ;
#2648 = AXIS2_PLACEMENT_3D ( 'NONE', #25175, #16987, #18803 ) ;
#2649 = AXIS2_PLACEMENT_3D ( 'NONE', #1346, #13792, #9774 ) ;
#2650 = LINE ( 'NONE', #17474, #8321 ) ;
#2651 = DIRECTION ( 'NONE',  ( -0.000000000000000000, -0.000000000000000000, -1.000000000000000000 ) ) ;
#2652 = ORIENTED_EDGE ( 'NONE', *, *, #2508, .T. ) ;
#2653 = ORIENTED_EDGE ( 'NONE', *, *, #12048, .F. ) ;
#2654 = AXIS2_PLACEMENT_3D ( 'NONE', #16134, #1325, #5870 ) ;
#2655 = ADVANCED_FACE ( 'NONE', ( #10795 ), #10778, .F. ) ;
#2656 = CARTESIAN_POINT ( 'NONE',  ( -27.49999999999999645, 3.299999999999999822, -21.59999999999998721 ) ) ;
#2657 = ORIENTED_EDGE ( 'NONE', *, *, #26053, .T. ) ;
#2658 = CIRCLE ( 'NONE', #21255, 0.6000000000000015321 ) ;
#2659 = FACE_BOUND ( 'NONE', #26267, .T. ) ;
#2660 = LINE ( 'NONE', #23214, #5799 ) ;
#2661 = DIRECTION ( 'NONE',  ( 0.000000000000000000, 1.000000000000000000, 0.000000000000000000 ) ) ;
#2662 = EDGE_LOOP ( 'NONE', ( #9066, #17888, #1858, #26770 ) ) ;
#2663 = DIRECTION ( 'NONE',  ( -1.000000000000000000, 0.000000000000000000, 0.000000000000000000 ) ) ;
#2664 = AXIS2_PLACEMENT_3D ( 'NONE', #14513, #24927, #12030 ) ;
#2665 = FACE_OUTER_BOUND ( 'NONE', #16711, .T. ) ;
#2666 = EDGE_CURVE ( 'NONE', #9574, #3872, #25495, .T. ) ;
#2667 = CARTESIAN_POINT ( 'NONE',  ( 20.50000000000000355, 5.000000000000000000, 32.40000000000001279 ) ) ;
#2668 = CIRCLE ( 'NONE', #23922, 0.9000000000000014655 ) ;
#2669 = CARTESIAN_POINT ( 'NONE',  ( 36.50000000000000711, 3.299999999999999822, 27.00000000000001066 ) ) ;
#2670 = CARTESIAN_POINT ( 'NONE',  ( 36.50000000000000711, 3.299999999999999822, 3.000000000000016431 ) ) ;
#2671 = ORIENTED_EDGE ( 'NONE', *, *, #12161, .F. ) ;
#2672 = ORIENTED_EDGE ( 'NONE', *, *, #7620, .F. ) ;
#2673 = AXIS2_PLACEMENT_3D ( 'NONE', #7254, #15844, #5329 ) ;
#2674 = EDGE_CURVE ( 'NONE', #5046, #22483, #11670, .T. ) ;
#2675 = ORIENTED_EDGE ( 'NONE', *, *, #11783, .T. ) ;
#2676 = VERTEX_POINT ( 'NONE', #14692 ) ;
#2677 = EDGE_CURVE ( 'NONE', #1454, #11503, #15661, .T. ) ;
#2678 = AXIS2_PLACEMENT_3D ( 'NONE', #19644, #21445, #27174 ) ;
#2680 = CARTESIAN_POINT ( 'NONE',  ( 11.50000000000000355, 3.000000000000000000, 21.00000000000001066 ) ) ;
#2679 = DIRECTION ( 'NONE',  ( 0.000000000000000000, -0.000000000000000000, 1.000000000000000000 ) ) ;
#2681 = CIRCLE ( 'NONE', #5775, 0.5999999999999998668 ) ;
#2682 = CARTESIAN_POINT ( 'NONE',  ( -20.49999999999999645, 3.299999999999999822, 15.60000000000001563 ) ) ;
#2683 = ORIENTED_EDGE ( 'NONE', *, *, #22572, .F. ) ;
#2684 = EDGE_LOOP ( 'NONE', ( #6169, #23900, #15414, #24627 ) ) ;
#2685 = EDGE_CURVE ( 'NONE', #7127, #12828, #4182, .T. ) ;
#2686 = CARTESIAN_POINT ( 'NONE',  ( 4.500000000000003553, 3.000000000000000000, 27.00000000000001066 ) ) ;
#2687 = DIRECTION ( 'NONE',  ( 0.000000000000000000, 1.000000000000000000, 0.000000000000000000 ) ) ;
#2688 = VERTEX_POINT ( 'NONE', #8182 ) ;
#2689 = FACE_OUTER_BOUND ( 'NONE', #4162, .T. ) ;
#2690 = AXIS2_PLACEMENT_3D ( 'NONE', #9030, #15679, #25932 ) ;
#2691 = CARTESIAN_POINT ( 'NONE',  ( -36.50000000000000000, 5.000000000000000000, -20.99999999999998579 ) ) ;
#2692 = ORIENTED_EDGE ( 'NONE', *, *, #23760, .F. ) ;
#2693 = EDGE_CURVE ( 'NONE', #6635, #26806, #6361, .T. ) ;
#2694 = FACE_OUTER_BOUND ( 'NONE', #24692, .T. ) ;
#2695 = CARTESIAN_POINT ( 'NONE',  ( -52.50000000000000000, 3.299999999999999822, -2.999999999999988898 ) ) ;
#2696 = ORIENTED_EDGE ( 'NONE', *, *, #18996, .F. ) ;
#2697 = TOROIDAL_SURFACE ( 'NONE', #9769, 0.9000000000000010214, 0.2999999999999999889 ) ;
#2698 = VECTOR ( 'NONE', #18275, 1000.000000000000000 ) ;
#2699 = DIRECTION ( 'NONE',  ( 0.000000000000000000, 0.000000000000000000, 1.000000000000000000 ) ) ;
#2700 = CARTESIAN_POINT ( 'NONE',  ( -59.50000000000000000, 5.000000000000000000, 21.60000000000001208 ) ) ;
#2701 = ORIENTED_EDGE ( 'NONE', *, *, #1088, .F. ) ;
#2702 = DIRECTION ( 'NONE',  ( 0.000000000000000000, 1.000000000000000000, 0.000000000000000000 ) ) ;
#2703 = EDGE_CURVE ( 'NONE', #16206, #21480, #23635, .T. ) ;
#2704 = DIRECTION ( 'NONE',  ( 0.000000000000000000, 0.000000000000000000, 1.000000000000000000 ) ) ;
#2705 = AXIS2_PLACEMENT_3D ( 'NONE', #9923, #1910, #14342 ) ;
#2706 = CARTESIAN_POINT ( 'NONE',  ( -27.49999999999999645, 3.299999999999999822, -27.59999999999999076 ) ) ;
#2707 = DIRECTION ( 'NONE',  ( 0.000000000000000000, 1.000000000000000000, 0.000000000000000000 ) ) ;
#2708 = EDGE_CURVE ( 'NONE', #20934, #26505, #22313, .T. ) ;
#2709 = DIRECTION ( 'NONE',  ( 0.000000000000000000, 0.000000000000000000, 1.000000000000000000 ) ) ;
#2710 = ORIENTED_EDGE ( 'NONE', *, *, #568, .T. ) ;
#2711 = AXIS2_PLACEMENT_3D ( 'NONE', #17211, #10568, #8484 ) ;
#2712 = CARTESIAN_POINT ( 'NONE',  ( -4.499999999999997335, 3.000000000000000000, -27.89999999999999147 ) ) ;
#2713 = ORIENTED_EDGE ( 'NONE', *, *, #8021, .F. ) ;
#2714 = VECTOR ( 'NONE', #13244, 1000.000000000000000 ) ;
#2715 = CARTESIAN_POINT ( 'NONE',  ( -64.00000000000000000, 3.000000000000000000, -39.49999999999998579 ) ) ;
#2716 = DIRECTION ( 'NONE',  ( 0.000000000000000000, 1.000000000000000000, 0.000000000000000000 ) ) ;
#2717 = ORIENTED_EDGE ( 'NONE', *, *, #5429, .T. ) ;
#2718 = FACE_OUTER_BOUND ( 'NONE', #11431, .T. ) ;
#2719 = ORIENTED_EDGE ( 'NONE', *, *, #8737, .T. ) ;
#2720 = CARTESIAN_POINT ( 'NONE',  ( -59.50000000000000000, 3.299999999999999822, 3.600000000000017852 ) ) ;
#2721 = CARTESIAN_POINT ( 'NONE',  ( 59.50000000000000711, 3.299999999999999822, 33.90000000000001279 ) ) ;
#2722 = DIRECTION ( 'NONE',  ( 0.000000000000000000, 0.000000000000000000, 1.000000000000000000 ) ) ;
#2723 = AXIS2_PLACEMENT_3D ( 'NONE', #16401, #26936, #27074 ) ;
#2724 = CARTESIAN_POINT ( 'NONE',  ( 4.500000000000003553, 5.000000000000000000, -26.39999999999998792 ) ) ;
#2725 = ORIENTED_EDGE ( 'NONE', *, *, #22365, .F. ) ;
#2726 = EDGE_CURVE ( 'NONE', #19414, #13563, #14754, .T. ) ;
#2727 = CIRCLE ( 'NONE', #26188, 0.5999999999999998668 ) ;
#2728 = CARTESIAN_POINT ( 'NONE',  ( 43.50000000000000711, 5.000000000000000000, -26.99999999999998934 ) ) ;
#2729 = CARTESIAN_POINT ( 'NONE',  ( 43.50000000000000711, 5.000000000000000000, -20.99999999999998579 ) ) ;
#2730 = ORIENTED_EDGE ( 'NONE', *, *, #22898, .T. ) ;
#2732 = DIRECTION ( 'NONE',  ( -0.000000000000000000, -1.000000000000000000, -0.000000000000000000 ) ) ;
#2731 = CIRCLE ( 'NONE', #23522, 0.5999999999999998668 ) ;
#2733 = PLANE ( 'NONE',  #23099 ) ;
#2734 = AXIS2_PLACEMENT_3D ( 'NONE', #20090, #1396, #1119 ) ;
#2735 = CARTESIAN_POINT ( 'NONE',  ( -59.50000000000000000, 3.000000000000000000, -26.09999999999998721 ) ) ;
#2736 = EDGE_CURVE ( 'NONE', #24435, #23639, #14550, .T. ) ;
#2737 = ORIENTED_EDGE ( 'NONE', *, *, #2427, .T. ) ;
#2738 = CARTESIAN_POINT ( 'NONE',  ( -59.50000000000000000, 5.000000000000000000, -14.39999999999998437 ) ) ;
#2739 = DIRECTION ( 'NONE',  ( 0.000000000000000000, 1.000000000000000000, 0.000000000000000000 ) ) ;
#2740 = AXIS2_PLACEMENT_3D ( 'NONE', #9642, #9093, #9509 ) ;
#2741 = EDGE_CURVE ( 'NONE', #8697, #14350, #634, .T. ) ;
#2742 = ORIENTED_EDGE ( 'NONE', *, *, #8249, .T. ) ;
#2743 = CARTESIAN_POINT ( 'NONE',  ( -27.49999999999999645, 3.299999999999999822, -8.999999999999987566 ) ) ;
#2744 = AXIS2_PLACEMENT_3D ( 'NONE', #27367, #8649, #12799 ) ;
#2745 = ADVANCED_FACE ( 'NONE', ( #25778 ), #9281, .T. ) ;
#2746 = EDGE_CURVE ( 'NONE', #23575, #1285, #11346, .T. ) ;
#2747 = ORIENTED_EDGE ( 'NONE', *, *, #14753, .F. ) ;
#2748 = DIRECTION ( 'NONE',  ( 0.000000000000000000, 1.000000000000000000, 0.000000000000000000 ) ) ;
#2749 = CARTESIAN_POINT ( 'NONE',  ( 11.50000000000000355, 3.000000000000000000, 15.90000000000001457 ) ) ;
#2750 = ORIENTED_EDGE ( 'NONE', *, *, #26014, .T. ) ;
#2751 = DIRECTION ( 'NONE',  ( 0.000000000000000000, 0.000000000000000000, 1.000000000000000000 ) ) ;
#2752 = VECTOR ( 'NONE', #17978, 1000.000000000000000 ) ;
#2753 = AXIS2_PLACEMENT_3D ( 'NONE', #25962, #507, #8928 ) ;
#2754 = ORIENTED_EDGE ( 'NONE', *, *, #22915, .F. ) ;
#2755 = VERTEX_POINT ( 'NONE', #19395 ) ;
#2756 = DIRECTION ( 'NONE',  ( 0.000000000000000000, 0.000000000000000000, 1.000000000000000000 ) ) ;
#2757 = VECTOR ( 'NONE', #10895, 1000.000000000000000 ) ;
#2758 = DIRECTION ( 'NONE',  ( 0.000000000000000000, 0.000000000000000000, -1.000000000000000000 ) ) ;
#2759 = ORIENTED_EDGE ( 'NONE', *, *, #971, .F. ) ;
#2760 = AXIS2_PLACEMENT_3D ( 'NONE', #14397, #1962, #23277 ) ;
#2761 = EDGE_LOOP ( 'NONE', ( #9299, #8248, #14796, #19418 ) ) ;
#2762 = EDGE_CURVE ( 'NONE', #12770, #26545, #20526, .T. ) ;
#2763 = DIRECTION ( 'NONE',  ( 0.000000000000000000, 1.000000000000000000, 0.000000000000000000 ) ) ;
#2764 = CARTESIAN_POINT ( 'NONE',  ( 36.50000000000000711, 3.000000000000000000, 21.00000000000001066 ) ) ;
#2765 = DIRECTION ( 'NONE',  ( 0.000000000000000000, 0.000000000000000000, 1.000000000000000000 ) ) ;
#2766 = ORIENTED_EDGE ( 'NONE', *, *, #12708, .F. ) ;
#2767 = EDGE_LOOP ( 'NONE', ( #25894, #14684, #4982, #13908 ) ) ;
#2768 = PLANE ( 'NONE',  #6105 ) ;
#2769 = CARTESIAN_POINT ( 'NONE',  ( 4.500000000000003553, 3.299999999999999822, 9.000000000000014211 ) ) ;
#2770 = DIRECTION ( 'NONE',  ( 0.000000000000000000, 1.000000000000000000, 0.000000000000000000 ) ) ;
#2771 = CARTESIAN_POINT ( 'NONE',  ( -20.49999999999999645, 5.000000000000000000, 21.00000000000001066 ) ) ;
#2772 = ORIENTED_EDGE ( 'NONE', *, *, #22598, .T. ) ;
#2773 = DIRECTION ( 'NONE',  ( 0.000000000000000000, 0.000000000000000000, -1.000000000000000000 ) ) ;
#2774 = EDGE_CURVE ( 'NONE', #23860, #6607, #1525, .T. ) ;
#2775 = CIRCLE ( 'NONE', #3212, 0.6000000000000015321 ) ;
#2776 = CARTESIAN_POINT ( 'NONE',  ( 59.50000000000000711, 3.000000000000000000, -14.99999999999998579 ) ) ;
#2777 = DIRECTION ( 'NONE',  ( 0.000000000000000000, 1.000000000000000000, 0.000000000000000000 ) ) ;
#2778 = CIRCLE ( 'NONE', #11623, 0.6000000000000033085 ) ;
#2779 = ADVANCED_FACE ( 'NONE', ( #21474 ), #5001, .T. ) ;
#2780 = EDGE_CURVE ( 'NONE', #6972, #22153, #21861, .T. ) ;
#2781 = DIRECTION ( 'NONE',  ( 0.000000000000000000, 1.000000000000000000, 0.000000000000000000 ) ) ;
#2782 = ORIENTED_EDGE ( 'NONE', *, *, #22477, .T. ) ;
#2783 = AXIS2_PLACEMENT_3D ( 'NONE', #11333, #16283, #7963 ) ;
#2784 = EDGE_CURVE ( 'NONE', #14890, #7617, #8567, .T. ) ;
#2785 = EDGE_CURVE ( 'NONE', #10839, #9016, #8869, .T. ) ;
#2786 = DIRECTION ( 'NONE',  ( 0.000000000000000000, 1.000000000000000000, 0.000000000000000000 ) ) ;
#2787 = CARTESIAN_POINT ( 'NONE',  ( -27.49999999999999645, 5.000000000000000000, 9.000000000000014211 ) ) ;
#2788 = ORIENTED_EDGE ( 'NONE', *, *, #23766, .T. ) ;
#2789 = ORIENTED_EDGE ( 'NONE', *, *, #26861, .T. ) ;
#2790 = EDGE_LOOP ( 'NONE', ( #25987, #19837, #23789, #12773 ) ) ;
#2791 = CARTESIAN_POINT ( 'NONE',  ( -52.50000000000000000, 5.000000000000000000, -8.399999999999986144 ) ) ;
#2792 = CARTESIAN_POINT ( 'NONE',  ( -20.49999999999999645, 5.000000000000000000, -33.59999999999999432 ) ) ;
#2793 = ORIENTED_EDGE ( 'NONE', *, *, #8798, .T. ) ;
#2794 = ORIENTED_EDGE ( 'NONE', *, *, #12230, .F. ) ;
#2795 = CIRCLE ( 'NONE', #16945, 0.5999999999999998668 ) ;
#2796 = DIRECTION ( 'NONE',  ( 0.000000000000000000, 1.000000000000000000, 0.000000000000000000 ) ) ;
#2797 = CARTESIAN_POINT ( 'NONE',  ( -43.50000000000000000, 3.299999999999999822, 9.000000000000014211 ) ) ;
#2798 = FACE_OUTER_BOUND ( 'NONE', #1478, .T. ) ;
#2799 = VERTEX_POINT ( 'NONE', #21902 ) ;
#2800 = VECTOR ( 'NONE', #637, 1000.000000000000000 ) ;
#2801 = VERTEX_POINT ( 'NONE', #21613 ) ;
#2802 = CARTESIAN_POINT ( 'NONE',  ( 59.50000000000000711, 3.299999999999999822, -33.89999999999998437 ) ) ;
#2803 = ORIENTED_EDGE ( 'NONE', *, *, #12001, .T. ) ;
#2804 = CARTESIAN_POINT ( 'NONE',  ( 36.50000000000000711, 3.299999999999999822, -2.999999999999988898 ) ) ;
#2805 = CARTESIAN_POINT ( 'NONE',  ( 52.50000000000000711, 5.000000000000000000, 3.000000000000016431 ) ) ;
#2806 = DIRECTION ( 'NONE',  ( 0.000000000000000000, 1.000000000000000000, 0.000000000000000000 ) ) ;
#2807 = ORIENTED_EDGE ( 'NONE', *, *, #16973, .F. ) ;
#2808 = FACE_OUTER_BOUND ( 'NONE', #26005, .T. ) ;
#2809 = CARTESIAN_POINT ( 'NONE',  ( -43.50000000000000000, 5.000000000000000000, -26.39999999999998792 ) ) ;
#2810 = CARTESIAN_POINT ( 'NONE',  ( -27.49999999999999645, 5.000000000000000000, -2.999999999999988898 ) ) ;
#2811 = AXIS2_PLACEMENT_3D ( 'NONE', #6082, #22859, #2215 ) ;
#2812 = DIRECTION ( 'NONE',  ( 0.000000000000000000, 0.000000000000000000, -1.000000000000000000 ) ) ;
#2813 = CARTESIAN_POINT ( 'NONE',  ( -20.49999999999999645, 3.299999999999999822, -33.59999999999999432 ) ) ;
#2814 = AXIS2_PLACEMENT_3D ( 'NONE', #26069, #8738, #17350 ) ;
#2815 = ORIENTED_EDGE ( 'NONE', *, *, #3633, .F. ) ;
#2816 = EDGE_LOOP ( 'NONE', ( #12793, #4852, #639, #17395 ) ) ;
#2817 = VERTEX_POINT ( 'NONE', #17326 ) ;
#2818 = VECTOR ( 'NONE', #24338, 1000.000000000000000 ) ;
#2819 = EDGE_LOOP ( 'NONE', ( #20768, #13193 ) ) ;
#2821 = FACE_OUTER_BOUND ( 'NONE', #6453, .T. ) ;
#2820 = DIRECTION ( 'NONE',  ( -1.000000000000000000, 0.000000000000000000, 0.000000000000000000 ) ) ;
#2822 = DIRECTION ( 'NONE',  ( 0.000000000000000000, 1.000000000000000000, 0.000000000000000000 ) ) ;
#2823 = ORIENTED_EDGE ( 'NONE', *, *, #26886, .T. ) ;
#2824 = EDGE_CURVE ( 'NONE', #11457, #7018, #21882, .T. ) ;
#2825 = EDGE_LOOP ( 'NONE', ( #17996, #25237, #25650, #5959 ) ) ;
#2826 = CIRCLE ( 'NONE', #4168, 1.499999999999994449 ) ;
#2827 = CIRCLE ( 'NONE', #12989, 0.6000000000000010880 ) ;
#2828 = DIRECTION ( 'NONE',  ( -0.000000000000000000, -1.000000000000000000, -0.000000000000000000 ) ) ;
#2829 = DIRECTION ( 'NONE',  ( -0.000000000000000000, -1.000000000000000000, -0.000000000000000000 ) ) ;
#2830 = ORIENTED_EDGE ( 'NONE', *, *, #15809, .F. ) ;
#2831 = DIRECTION ( 'NONE',  ( 0.000000000000000000, 0.000000000000000000, 1.000000000000000000 ) ) ;
#2832 = CARTESIAN_POINT ( 'NONE',  ( -43.50000000000000000, 3.299999999999999822, 3.000000000000016431 ) ) ;
#2833 = EDGE_LOOP ( 'NONE', ( #4173, #7596, #1083, #5247 ) ) ;
#2834 = DIRECTION ( 'NONE',  ( -0.000000000000000000, -1.000000000000000000, -0.000000000000000000 ) ) ;
#2835 = AXIS2_PLACEMENT_3D ( 'NONE', #12735, #25360, #19130 ) ;
#2836 = CARTESIAN_POINT ( 'NONE',  ( 36.50000000000000711, 5.000000000000000000, 21.00000000000001066 ) ) ;
#2837 = ORIENTED_EDGE ( 'NONE', *, *, #3285, .F. ) ;
#2838 = DIRECTION ( 'NONE',  ( -0.000000000000000000, -1.000000000000000000, -0.000000000000000000 ) ) ;
#2839 = CARTESIAN_POINT ( 'NONE',  ( -43.50000000000000000, 3.000000000000000000, 9.000000000000014211 ) ) ;
#2840 = ORIENTED_EDGE ( 'NONE', *, *, #3379, .T. ) ;
#2841 = CARTESIAN_POINT ( 'NONE',  ( 59.50000000000000711, 5.000000000000000000, 2.400000000000015454 ) ) ;
#2842 = DIRECTION ( 'NONE',  ( -1.000000000000000000, 0.000000000000000000, 0.000000000000000000 ) ) ;
#2843 = DIRECTION ( 'NONE',  ( 0.000000000000000000, 0.000000000000000000, 1.000000000000000000 ) ) ;
#2844 = CIRCLE ( 'NONE', #18327, 0.6000000000000010880 ) ;
#2845 = EDGE_CURVE ( 'NONE', #7621, #24971, #9486, .T. ) ;
#2846 = EDGE_CURVE ( 'NONE', #4290, #22775, #17000, .T. ) ;
#2847 = CARTESIAN_POINT ( 'NONE',  ( 36.50000000000000711, 3.299999999999999822, -8.099999999999985434 ) ) ;
#2848 = EDGE_CURVE ( 'NONE', #15276, #19682, #4711, .T. ) ;
#2849 = EDGE_LOOP ( 'NONE', ( #21063, #17103, #24903, #26295 ) ) ;
#2850 = CARTESIAN_POINT ( 'NONE',  ( -27.49999999999999645, 3.299999999999999822, -8.099999999999985434 ) ) ;
#2851 = VERTEX_POINT ( 'NONE', #17591 ) ;
#2852 = DIRECTION ( 'NONE',  ( 0.000000000000000000, 0.000000000000000000, 1.000000000000000000 ) ) ;
#2853 = CIRCLE ( 'NONE', #685, 0.9000000000000010214 ) ;
#2854 = CIRCLE ( 'NONE', #8165, 1.499999999999997780 ) ;
#2855 = DIRECTION ( 'NONE',  ( -0.000000000000000000, -1.000000000000000000, -0.000000000000000000 ) ) ;
#2856 = EDGE_LOOP ( 'NONE', ( #7789, #14179, #1175, #19919 ) ) ;
#2857 = EDGE_CURVE ( 'NONE', #18159, #12092, #26735, .T. ) ;
#2858 = ORIENTED_EDGE ( 'NONE', *, *, #1342, .F. ) ;
#2859 = CIRCLE ( 'NONE', #21899, 0.3000000000000016542 ) ;
#2860 = FACE_BOUND ( 'NONE', #12558, .T. ) ;
#2861 = CARTESIAN_POINT ( 'NONE',  ( 52.50000000000000711, 3.299999999999999822, -3.599999999999989875 ) ) ;
#2862 = CARTESIAN_POINT ( 'NONE',  ( -20.49999999999999645, 3.299999999999999822, -27.59999999999999076 ) ) ;
#2863 = AXIS2_PLACEMENT_3D ( 'NONE', #11794, #1036, #9329 ) ;
#2864 = PLANE ( 'NONE',  #24293 ) ;
#2865 = EDGE_LOOP ( 'NONE', ( #11619, #18154, #19408, #17190 ) ) ;
#2866 = LINE ( 'NONE', #945, #9895 ) ;
#2867 = ORIENTED_EDGE ( 'NONE', *, *, #6641, .T. ) ;
#2868 = CARTESIAN_POINT ( 'NONE',  ( -43.50000000000000000, 5.000000000000000000, -14.99999999999998579 ) ) ;
#2869 = EDGE_CURVE ( 'NONE', #20100, #10989, #19226, .T. ) ;
#2870 = DIRECTION ( 'NONE',  ( 0.000000000000000000, -0.000000000000000000, 1.000000000000000000 ) ) ;
#2871 = CARTESIAN_POINT ( 'NONE',  ( -4.499999999999997335, 5.000000000000000000, 33.00000000000001421 ) ) ;
#2872 = ORIENTED_EDGE ( 'NONE', *, *, #22338, .F. ) ;
#2873 = LINE ( 'NONE', #2468, #2757 ) ;
#2874 = EDGE_CURVE ( 'NONE', #15494, #16491, #17897, .T. ) ;
#2875 = DIRECTION ( 'NONE',  ( 0.000000000000000000, 1.000000000000000000, 0.000000000000000000 ) ) ;
#2876 = CIRCLE ( 'NONE', #6405, 0.6000000000000010880 ) ;
#2877 = VERTEX_POINT ( 'NONE', #6920 ) ;
#2878 = AXIS2_PLACEMENT_3D ( 'NONE', #21059, #23547, #10386 ) ;
#2879 = DIRECTION ( 'NONE',  ( -0.000000000000000000, -1.000000000000000000, -0.000000000000000000 ) ) ;
#2880 = ORIENTED_EDGE ( 'NONE', *, *, #25089, .T. ) ;
#2881 = AXIS2_PLACEMENT_3D ( 'NONE', #27381, #8392, #16849 ) ;
#2882 = DIRECTION ( 'NONE',  ( 1.000000000000000000, -0.000000000000000000, 1.224646799147353207E-16 ) ) ;
#2883 = DIRECTION ( 'NONE',  ( 0.000000000000000000, 1.000000000000000000, 0.000000000000000000 ) ) ;
#2884 = EDGE_CURVE ( 'NONE', #22893, #9042, #15099, .T. ) ;
#2885 = ORIENTED_EDGE ( 'NONE', *, *, #26646, .F. ) ;
#2886 = CIRCLE ( 'NONE', #20586, 0.6000000000000015321 ) ;
#2887 = FACE_OUTER_BOUND ( 'NONE', #15633, .T. ) ;
#2888 = ORIENTED_EDGE ( 'NONE', *, *, #8353, .F. ) ;
#2889 = EDGE_CURVE ( 'NONE', #12434, #11063, #19658, .T. ) ;
#2890 = ORIENTED_EDGE ( 'NONE', *, *, #4315, .F. ) ;
#2891 = CYLINDRICAL_SURFACE ( 'NONE', #24554, 0.5999999999999998668 ) ;
#2892 = CIRCLE ( 'NONE', #15260, 0.6000000000000033085 ) ;
#2893 = DIRECTION ( 'NONE',  ( 0.000000000000000000, 0.000000000000000000, -1.000000000000000000 ) ) ;
#2894 = EDGE_LOOP ( 'NONE', ( #23330, #6015, #21202, #4597 ) ) ;
#2895 = ORIENTED_EDGE ( 'NONE', *, *, #14081, .F. ) ;
#2896 = CARTESIAN_POINT ( 'NONE',  ( 36.50000000000000711, 3.299999999999999822, 14.40000000000001101 ) ) ;
#2897 = AXIS2_PLACEMENT_3D ( 'NONE', #1060, #9485, #26382 ) ;
#2898 = DIRECTION ( 'NONE',  ( 0.000000000000000000, 1.000000000000000000, 0.000000000000000000 ) ) ;
#2899 = TOROIDAL_SURFACE ( 'NONE', #23254, 0.9000000000000010214, 0.2999999999999999889 ) ;
#2900 = CYLINDRICAL_SURFACE ( 'NONE', #11871, 0.5999999999999998668 ) ;
#2901 = ORIENTED_EDGE ( 'NONE', *, *, #8242, .T. ) ;
#2902 = ORIENTED_EDGE ( 'NONE', *, *, #16698, .F. ) ;
#2903 = CARTESIAN_POINT ( 'NONE',  ( -20.49999999999999645, 3.000000000000000000, 3.900000000000017675 ) ) ;
#2904 = CARTESIAN_POINT ( 'NONE',  ( -59.50000000000000000, 3.000000000000000000, -8.099999999999985434 ) ) ;
#2905 = EDGE_CURVE ( 'NONE', #18861, #17874, #20546, .T. ) ;
#2906 = DIRECTION ( 'NONE',  ( 0.000000000000000000, 0.000000000000000000, 1.000000000000000000 ) ) ;
#2907 = CARTESIAN_POINT ( 'NONE',  ( 20.50000000000000355, 5.000000000000000000, -14.99999999999998579 ) ) ;
#2908 = AXIS2_PLACEMENT_3D ( 'NONE', #25847, #6864, #15311 ) ;
#2909 = ORIENTED_EDGE ( 'NONE', *, *, #22668, .T. ) ;
#2910 = CARTESIAN_POINT ( 'NONE',  ( 59.50000000000000711, 5.000000000000000000, -32.39999999999998437 ) ) ;
#2911 = CARTESIAN_POINT ( 'NONE',  ( -52.50000000000000000, 5.000000000000000000, 15.00000000000001421 ) ) ;
#2912 = CARTESIAN_POINT ( 'NONE',  ( 36.50000000000000711, 5.000000000000000000, 27.60000000000000853 ) ) ;
#2913 = DIRECTION ( 'NONE',  ( 0.000000000000000000, 0.000000000000000000, -1.000000000000000000 ) ) ;
#2914 = ORIENTED_EDGE ( 'NONE', *, *, #9631, .T. ) ;
#2915 = EDGE_CURVE ( 'NONE', #2597, #20914, #3600, .T. ) ;
#2916 = VECTOR ( 'NONE', #18348, 1000.000000000000000 ) ;
#2917 = VECTOR ( 'NONE', #11633, 1000.000000000000000 ) ;
#2918 = FACE_OUTER_BOUND ( 'NONE', #1005, .T. ) ;
#2919 = CARTESIAN_POINT ( 'NONE',  ( 43.50000000000000711, 3.000000000000000000, 3.000000000000016431 ) ) ;
#2920 = ORIENTED_EDGE ( 'NONE', *, *, #11783, .F. ) ;
#2921 = VERTEX_POINT ( 'NONE', #18004 ) ;
#2922 = EDGE_LOOP ( 'NONE', ( #9541, #12252, #16067, #4671 ) ) ;
#2923 = DIRECTION ( 'NONE',  ( -0.000000000000000000, -1.000000000000000000, -0.000000000000000000 ) ) ;
#2924 = DIRECTION ( 'NONE',  ( 0.000000000000000000, 1.000000000000000000, 0.000000000000000000 ) ) ;
#2925 = EDGE_LOOP ( 'NONE', ( #13525, #8065, #16310, #9472 ) ) ;
#2926 = ORIENTED_EDGE ( 'NONE', *, *, #900, .F. ) ;
#2927 = EDGE_CURVE ( 'NONE', #22511, #22724, #8583, .T. ) ;
#2928 = EDGE_CURVE ( 'NONE', #9123, #17485, #7710, .T. ) ;
#2929 = DIRECTION ( 'NONE',  ( 0.000000000000000000, 1.000000000000000000, 0.000000000000000000 ) ) ;
#2930 = ORIENTED_EDGE ( 'NONE', *, *, #22693, .T. ) ;
#2931 = ORIENTED_EDGE ( 'NONE', *, *, #22716, .T. ) ;
#2932 = AXIS2_PLACEMENT_3D ( 'NONE', #4108, #23624, #25548 ) ;
#2933 = DIRECTION ( 'NONE',  ( 0.000000000000000000, 0.000000000000000000, -1.000000000000000000 ) ) ;
#2934 = VERTEX_POINT ( 'NONE', #24248 ) ;
#2935 = FACE_BOUND ( 'NONE', #20925, .T. ) ;
#2936 = CIRCLE ( 'NONE', #8237, 0.9000000000000014655 ) ;
#2937 = EDGE_CURVE ( 'NONE', #22036, #25945, #11244, .T. ) ;
#2938 = EDGE_CURVE ( 'NONE', #3641, #3324, #2844, .T. ) ;
#2939 = CARTESIAN_POINT ( 'NONE',  ( -59.50000000000000000, 5.000000000000000000, -32.39999999999998437 ) ) ;
#2940 = ORIENTED_EDGE ( 'NONE', *, *, #23867, .T. ) ;
#2941 = CARTESIAN_POINT ( 'NONE',  ( -36.50000000000000000, 3.299999999999999822, 26.10000000000000853 ) ) ;
#2942 = CARTESIAN_POINT ( 'NONE',  ( 43.50000000000000711, 5.000000000000000000, -14.99999999999998579 ) ) ;
#2943 = PLANE ( 'NONE',  #17282 ) ;
#2944 = DIRECTION ( 'NONE',  ( -0.000000000000000000, -1.000000000000000000, -0.000000000000000000 ) ) ;
#2945 = CARTESIAN_POINT ( 'NONE',  ( 59.50000000000000711, 5.000000000000000000, -8.999999999999987566 ) ) ;
#2946 = AXIS2_PLACEMENT_3D ( 'NONE', #10837, #6374, #18852 ) ;
#2947 = VERTEX_POINT ( 'NONE', #1258 ) ;
#2948 = CIRCLE ( 'NONE', #26381, 0.6000000000000033085 ) ;
#2949 = VERTEX_POINT ( 'NONE', #9686 ) ;
#2951 = CARTESIAN_POINT ( 'NONE',  ( -20.49999999999999645, 3.299999999999999822, 8.100000000000013856 ) ) ;
#2950 = CYLINDRICAL_SURFACE ( 'NONE', #21115, 0.6000000000000010880 ) ;
#2952 = CYLINDRICAL_SURFACE ( 'NONE', #10521, 0.5999999999999998668 ) ;
#2953 = VERTEX_POINT ( 'NONE', #18282 ) ;
#2954 = VERTEX_POINT ( 'NONE', #27236 ) ;
#2955 = CARTESIAN_POINT ( 'NONE',  ( 43.50000000000000711, 3.299999999999999822, -14.99999999999998579 ) ) ;
#2956 = DIRECTION ( 'NONE',  ( 0.000000000000000000, 1.000000000000000000, 0.000000000000000000 ) ) ;
#2957 = ORIENTED_EDGE ( 'NONE', *, *, #8401, .F. ) ;
#2958 = DIRECTION ( 'NONE',  ( 0.000000000000000000, 0.000000000000000000, 1.000000000000000000 ) ) ;
#2959 = AXIS2_PLACEMENT_3D ( 'NONE', #10683, #17196, #4599 ) ;
#2960 = DIRECTION ( 'NONE',  ( 0.000000000000000000, 1.000000000000000000, 0.000000000000000000 ) ) ;
#2961 = ORIENTED_EDGE ( 'NONE', *, *, #12405, .T. ) ;
#2962 = CARTESIAN_POINT ( 'NONE',  ( -27.49999999999999645, 5.000000000000000000, -8.399999999999986144 ) ) ;
#2963 = DIRECTION ( 'NONE',  ( 0.000000000000000000, 1.000000000000000000, 0.000000000000000000 ) ) ;
#2964 = ORIENTED_EDGE ( 'NONE', *, *, #12651, .T. ) ;
#2965 = CIRCLE ( 'NONE', #5637, 0.5999999999999998668 ) ;
#2966 = DIRECTION ( 'NONE',  ( 1.000000000000000000, -0.000000000000000000, 1.224646799147353207E-16 ) ) ;
#2967 = AXIS2_PLACEMENT_3D ( 'NONE', #19818, #9007, #13562 ) ;
#2968 = AXIS2_PLACEMENT_3D ( 'NONE', #7593, #23994, #5014 ) ;
#2969 = DIRECTION ( 'NONE',  ( 0.000000000000000000, 0.000000000000000000, 1.000000000000000000 ) ) ;
#2970 = ORIENTED_EDGE ( 'NONE', *, *, #15415, .T. ) ;
#2971 = DIRECTION ( 'NONE',  ( 0.000000000000000000, 0.000000000000000000, -1.000000000000000000 ) ) ;
#2972 = AXIS2_PLACEMENT_3D ( 'NONE', #16593, #22980, #1938 ) ;
#2973 = DIRECTION ( 'NONE',  ( -0.000000000000000000, -1.000000000000000000, -0.000000000000000000 ) ) ;
#2974 = CARTESIAN_POINT ( 'NONE',  ( 64.00000000000186162, 0.000000000000000000, 38.00000000000000711 ) ) ;
#2975 = DIRECTION ( 'NONE',  ( 0.000000000000000000, 0.000000000000000000, -1.000000000000000000 ) ) ;
#2976 = EDGE_CURVE ( 'NONE', #3472, #13085, #5942, .T. ) ;
#2977 = TOROIDAL_SURFACE ( 'NONE', #15372, 0.9000000000000010214, 0.2999999999999999889 ) ;
#2978 = LINE ( 'NONE', #22255, #27213 ) ;
#2979 = EDGE_LOOP ( 'NONE', ( #13691, #2639 ) ) ;
#2980 = CIRCLE ( 'NONE', #5660, 0.9000000000000014655 ) ;
#2981 = DIRECTION ( 'NONE',  ( -0.000000000000000000, -1.000000000000000000, -0.000000000000000000 ) ) ;
#2982 = ORIENTED_EDGE ( 'NONE', *, *, #14614, .F. ) ;
#2983 = DIRECTION ( 'NONE',  ( 0.000000000000000000, 0.000000000000000000, 1.000000000000000000 ) ) ;
#2984 = CIRCLE ( 'NONE', #15362, 0.6000000000000015321 ) ;
#2985 = DIRECTION ( 'NONE',  ( -0.000000000000000000, -1.000000000000000000, -0.000000000000000000 ) ) ;
#2986 = EDGE_LOOP ( 'NONE', ( #27151, #9930, #8374, #22420 ) ) ;
#2987 = VERTEX_POINT ( 'NONE', #26318 ) ;
#2988 = DIRECTION ( 'NONE',  ( 0.000000000000000000, 1.000000000000000000, 0.000000000000000000 ) ) ;
#2989 = PLANE ( 'NONE',  #2649 ) ;
#2990 = DIRECTION ( 'NONE',  ( 0.000000000000000000, 0.000000000000000000, 1.000000000000000000 ) ) ;
#2991 = CARTESIAN_POINT ( 'NONE',  ( -20.49999999999999645, 3.299999999999999822, 33.00000000000001421 ) ) ;
#2992 = ORIENTED_EDGE ( 'NONE', *, *, #26443, .T. ) ;
#2993 = DIRECTION ( 'NONE',  ( 0.000000000000000000, 0.000000000000000000, 1.000000000000000000 ) ) ;
#2994 = CARTESIAN_POINT ( 'NONE',  ( 11.50000000000000355, 5.000000000000000000, 27.00000000000001066 ) ) ;
#2995 = VERTEX_POINT ( 'NONE', #16194 ) ;
#2996 = ADVANCED_FACE ( 'NONE', ( #24650 ), #10796, .F. ) ;
#2997 = DIRECTION ( 'NONE',  ( 0.000000000000000000, 1.000000000000000000, 0.000000000000000000 ) ) ;
#2998 = CARTESIAN_POINT ( 'NONE',  ( -59.50000000000000000, 5.000000000000000000, -26.99999999999998934 ) ) ;
#2999 = DIRECTION ( 'NONE',  ( 0.000000000000000000, 0.000000000000000000, 1.000000000000000000 ) ) ;
#3000 = AXIS2_PLACEMENT_3D ( 'NONE', #6256, #12893, #14829 ) ;
#3001 = ORIENTED_EDGE ( 'NONE', *, *, #11672, .F. ) ;
#3002 = DIRECTION ( 'NONE',  ( 0.000000000000000000, 0.000000000000000000, 1.000000000000000000 ) ) ;
#3003 = AXIS2_PLACEMENT_3D ( 'NONE', #24569, #12465, #25079 ) ;
#3004 = CIRCLE ( 'NONE', #834, 0.8999999999999980238 ) ;
#3006 = VERTEX_POINT ( 'NONE', #26595 ) ;
#3005 = TOROIDAL_SURFACE ( 'NONE', #26900, 0.9000000000000010214, 0.2999999999999999889 ) ;
#3007 = AXIS2_PLACEMENT_3D ( 'NONE', #5320, #22227, #11666 ) ;
#3008 = EDGE_CURVE ( 'NONE', #8391, #24811, #3740, .T. ) ;
#3009 = AXIS2_PLACEMENT_3D ( 'NONE', #25310, #24899, #4252 ) ;
#3010 = VERTEX_POINT ( 'NONE', #23095 ) ;
#3011 = DIRECTION ( 'NONE',  ( 0.000000000000000000, 0.000000000000000000, 1.000000000000000000 ) ) ;
#3012 = CARTESIAN_POINT ( 'NONE',  ( 36.50000000000000711, 5.000000000000000000, -2.999999999999988898 ) ) ;
#3013 = ORIENTED_EDGE ( 'NONE', *, *, #26061, .F. ) ;
#3014 = DIRECTION ( 'NONE',  ( -0.000000000000000000, -1.000000000000000000, -0.000000000000000000 ) ) ;
#3015 = ORIENTED_EDGE ( 'NONE', *, *, #2884, .T. ) ;
#3016 = ADVANCED_FACE ( 'NONE', ( #16066 ), #14109, .F. ) ;
#3017 = EDGE_LOOP ( 'NONE', ( #22133, #17191, #22139, #7565 ) ) ;
#3018 = CARTESIAN_POINT ( 'NONE',  ( -52.50000000000000000, 3.000000000000000000, 21.90000000000001279 ) ) ;
#3019 = CARTESIAN_POINT ( 'NONE',  ( 4.500000000000003553, 5.000000000000000000, 26.40000000000000924 ) ) ;
#3020 = LINE ( 'NONE', #430, #26721 ) ;
#3021 = CIRCLE ( 'NONE', #12763, 0.8999999999999980238 ) ;
#3022 = ORIENTED_EDGE ( 'NONE', *, *, #15204, .F. ) ;
#3023 = TOROIDAL_SURFACE ( 'NONE', #6124, 0.9000000000000010214, 0.2999999999999999889 ) ;
#3024 = VERTEX_POINT ( 'NONE', #19956 ) ;
#3025 = CYLINDRICAL_SURFACE ( 'NONE', #3395, 0.6000000000000033085 ) ;
#3026 = EDGE_CURVE ( 'NONE', #19988, #20774, #14341, .T. ) ;
#3027 = DIRECTION ( 'NONE',  ( 0.000000000000000000, 1.000000000000000000, 0.000000000000000000 ) ) ;
#3028 = AXIS2_PLACEMENT_3D ( 'NONE', #640, #6701, #23623 ) ;
#3029 = DIRECTION ( 'NONE',  ( 0.000000000000000000, 0.000000000000000000, -1.000000000000000000 ) ) ;
#3030 = CARTESIAN_POINT ( 'NONE',  ( 11.50000000000000355, 3.299999999999999822, -20.99999999999998579 ) ) ;
#3031 = EDGE_LOOP ( 'NONE', ( #19437, #6315 ) ) ;
#3032 = CIRCLE ( 'NONE', #2968, 0.6000000000000015321 ) ;
#3033 = VERTEX_POINT ( 'NONE', #22177 ) ;
#3034 = CARTESIAN_POINT ( 'NONE',  ( 27.50000000000000355, 3.299999999999999822, -14.39999999999998437 ) ) ;
#3035 = AXIS2_PLACEMENT_3D ( 'NONE', #2373, #19272, #308 ) ;
#3036 = AXIS2_PLACEMENT_3D ( 'NONE', #24850, #7799, #16257 ) ;
#3037 = EDGE_CURVE ( 'NONE', #21949, #26617, #17870, .T. ) ;
#3038 = DIRECTION ( 'NONE',  ( 0.000000000000000000, 1.000000000000000000, 0.000000000000000000 ) ) ;
#3039 = CARTESIAN_POINT ( 'NONE',  ( 20.50000000000000355, 5.000000000000000000, 3.000000000000016431 ) ) ;
#3040 = DIRECTION ( 'NONE',  ( 0.000000000000000000, 1.000000000000000000, 0.000000000000000000 ) ) ;
#3041 = EDGE_CURVE ( 'NONE', #25048, #9528, #6619, .T. ) ;
#3042 = ORIENTED_EDGE ( 'NONE', *, *, #14593, .F. ) ;
#3043 = DIRECTION ( 'NONE',  ( 0.000000000000000000, 0.000000000000000000, 1.000000000000000000 ) ) ;
#3044 = DIRECTION ( 'NONE',  ( -1.000000000000000000, 0.000000000000000000, 0.000000000000000000 ) ) ;
#3045 = DIRECTION ( 'NONE',  ( 0.000000000000000000, 0.000000000000000000, 1.000000000000000000 ) ) ;
#3046 = ORIENTED_EDGE ( 'NONE', *, *, #17771, .T. ) ;
#3047 = AXIS2_PLACEMENT_3D ( 'NONE', #15882, #18238, #11439 ) ;
#3048 = ADVANCED_FACE ( 'NONE', ( #9549 ), #5313, .F. ) ;
#3049 = AXIS2_PLACEMENT_3D ( 'NONE', #6337, #14774, #19087 ) ;
#3050 = AXIS2_PLACEMENT_3D ( 'NONE', #3925, #23178, #18460 ) ;
#3051 = CIRCLE ( 'NONE', #3117, 0.6000000000000015321 ) ;
#3052 = CARTESIAN_POINT ( 'NONE',  ( 32.00000000000000000, 0.000000000000000000, -37.99999999999999289 ) ) ;
#3053 = CYLINDRICAL_SURFACE ( 'NONE', #18001, 0.6000000000000015321 ) ;
#3054 = ORIENTED_EDGE ( 'NONE', *, *, #22494, .F. ) ;
#3055 = VECTOR ( 'NONE', #22852, 1000.000000000000000 ) ;
#3056 = ORIENTED_EDGE ( 'NONE', *, *, #2703, .F. ) ;
#3057 = EDGE_CURVE ( 'NONE', #27245, #24202, #7470, .T. ) ;
#3058 = ADVANCED_FACE ( 'NONE', ( #10864 ), #25433, .T. ) ;
#3059 = ORIENTED_EDGE ( 'NONE', *, *, #10971, .T. ) ;
#3060 = CARTESIAN_POINT ( 'NONE',  ( -11.49999999999999645, 5.000000000000000000, 27.00000000000001066 ) ) ;
#3061 = CARTESIAN_POINT ( 'NONE',  ( 27.50000000000000355, 5.000000000000000000, -3.599999999999989875 ) ) ;
#3062 = EDGE_CURVE ( 'NONE', #1370, #22259, #23634, .T. ) ;
#3063 = ORIENTED_EDGE ( 'NONE', *, *, #1362, .F. ) ;
#3064 = EDGE_LOOP ( 'NONE', ( #14811, #26225 ) ) ;
#3065 = FACE_OUTER_BOUND ( 'NONE', #10617, .T. ) ;
#3066 = FACE_OUTER_BOUND ( 'NONE', #10161, .T. ) ;
#3067 = CARTESIAN_POINT ( 'NONE',  ( 59.50000000000000711, 5.000000000000000000, -26.39999999999998792 ) ) ;
#3068 = VERTEX_POINT ( 'NONE', #18917 ) ;
#3069 = ORIENTED_EDGE ( 'NONE', *, *, #9172, .F. ) ;
#3070 = CARTESIAN_POINT ( 'NONE',  ( -52.50000000000000000, 5.000000000000000000, -14.99999999999998579 ) ) ;
#3071 = ORIENTED_EDGE ( 'NONE', *, *, #22518, .T. ) ;
#3072 = FACE_BOUND ( 'NONE', #24403, .T. ) ;
#3073 =( GEOMETRIC_REPRESENTATION_CONTEXT ( 3 ) GLOBAL_UNCERTAINTY_ASSIGNED_CONTEXT ( ( #1402 ) ) GLOBAL_UNIT_ASSIGNED_CONTEXT ( ( #2550, #13472, #499 ) ) REPRESENTATION_CONTEXT ( 'NONE', 'WORKASPACE' ) );
#3074 = VECTOR ( 'NONE', #974, 1000.000000000000000 ) ;
#3075 = ADVANCED_FACE ( 'NONE', ( #12943 ), #8652, .T. ) ;
#3076 = CARTESIAN_POINT ( 'NONE',  ( -52.50000000000000000, 5.000000000000000000, 15.00000000000001421 ) ) ;
#3077 = DIRECTION ( 'NONE',  ( 0.000000000000000000, 1.000000000000000000, 0.000000000000000000 ) ) ;
#3078 = VERTEX_POINT ( 'NONE', #17107 ) ;
#3079 = FACE_OUTER_BOUND ( 'NONE', #11114, .T. ) ;
#3080 = DIRECTION ( 'NONE',  ( -0.000000000000000000, -1.000000000000000000, -0.000000000000000000 ) ) ;
#3081 = ADVANCED_FACE ( 'NONE', ( #2301 ), #23495, .F. ) ;
#3082 = EDGE_CURVE ( 'NONE', #21903, #2614, #9283, .T. ) ;
#3083 = CARTESIAN_POINT ( 'NONE',  ( -43.50000000000000000, 3.000000000000000000, 33.00000000000001421 ) ) ;
#3084 = EDGE_CURVE ( 'NONE', #21323, #22585, #19910, .T. ) ;
#3085 = ADVANCED_FACE ( 'NONE', ( #15024 ), #15169, .T. ) ;
#3086 = AXIS2_PLACEMENT_3D ( 'NONE', #18307, #9855, #14276 ) ;
#3087 = DIRECTION ( 'NONE',  ( 0.000000000000000000, 0.000000000000000000, 1.000000000000000000 ) ) ;
#3088 = CARTESIAN_POINT ( 'NONE',  ( 52.50000000000000711, 3.000000000000000000, -14.99999999999998579 ) ) ;
#3089 = CIRCLE ( 'NONE', #19027, 0.9000000000000014655 ) ;
#3090 = ORIENTED_EDGE ( 'NONE', *, *, #25193, .F. ) ;
#3091 = EDGE_CURVE ( 'NONE', #20827, #6869, #15472, .T. ) ;
#3092 = TOROIDAL_SURFACE ( 'NONE', #19015, 0.9000000000000010214, 0.2999999999999999889 ) ;
#3093 = VERTEX_POINT ( 'NONE', #19328 ) ;
#3094 = VECTOR ( 'NONE', #13552, 1000.000000000000000 ) ;
#3095 = AXIS2_PLACEMENT_3D ( 'NONE', #8004, #6342, #16724 ) ;
#3096 = DIRECTION ( 'NONE',  ( 0.000000000000000000, 0.000000000000000000, -1.000000000000000000 ) ) ;
#3097 = DIRECTION ( 'NONE',  ( 0.000000000000000000, 0.000000000000000000, 1.000000000000000000 ) ) ;
#3098 = ORIENTED_EDGE ( 'NONE', *, *, #24677, .F. ) ;
#3099 = ORIENTED_EDGE ( 'NONE', *, *, #9938, .T. ) ;
#3100 = EDGE_CURVE ( 'NONE', #21538, #5899, #7946, .T. ) ;
#3101 = DIRECTION ( 'NONE',  ( 0.000000000000000000, 0.000000000000000000, -1.000000000000000000 ) ) ;
#3102 = CARTESIAN_POINT ( 'NONE',  ( 64.00000000000000000, 0.000000000000000000, -37.99999999999999289 ) ) ;
#3103 = EDGE_LOOP ( 'NONE', ( #13418, #21217, #21289, #19047 ) ) ;
#3104 = CARTESIAN_POINT ( 'NONE',  ( 52.50000000000000711, 3.299999999999999822, -15.59999999999998721 ) ) ;
#3105 = AXIS2_PLACEMENT_3D ( 'NONE', #12443, #1660, #16735 ) ;
#3106 = DIRECTION ( 'NONE',  ( 0.000000000000000000, 1.000000000000000000, 0.000000000000000000 ) ) ;
#3107 = ORIENTED_EDGE ( 'NONE', *, *, #16738, .T. ) ;
#3108 = AXIS2_PLACEMENT_3D ( 'NONE', #22070, #19987, #1018 ) ;
#3109 = CARTESIAN_POINT ( 'NONE',  ( -63.99999999999860023, 3.000000000000000000, 19.00000000000000355 ) ) ;
#3110 = LINE ( 'NONE', #22497, #21654 ) ;
#3111 = VERTEX_POINT ( 'NONE', #10736 ) ;
#3112 = FACE_OUTER_BOUND ( 'NONE', #8160, .T. ) ;
#3113 = AXIS2_PLACEMENT_3D ( 'NONE', #12818, #2716, #10744 ) ;
#3114 = DIRECTION ( 'NONE',  ( -0.000000000000000000, -1.000000000000000000, -0.000000000000000000 ) ) ;
#3115 = ORIENTED_EDGE ( 'NONE', *, *, #21636, .F. ) ;
#3116 = CARTESIAN_POINT ( 'NONE',  ( -11.49999999999999645, 5.000000000000000000, 33.00000000000001421 ) ) ;
#3117 = AXIS2_PLACEMENT_3D ( 'NONE', #6490, #19123, #23276 ) ;
#3118 = EDGE_CURVE ( 'NONE', #24229, #19894, #2634, .T. ) ;
#3119 = DIRECTION ( 'NONE',  ( 0.000000000000000000, 1.000000000000000000, 0.000000000000000000 ) ) ;
#3120 = CIRCLE ( 'NONE', #23488, 0.6000000000000033085 ) ;
#3121 = DIRECTION ( 'NONE',  ( 0.000000000000000000, 0.000000000000000000, 1.000000000000000000 ) ) ;
#3122 = CARTESIAN_POINT ( 'NONE',  ( 59.50000000000000711, 3.299999999999999822, -26.39999999999998792 ) ) ;
#3123 = EDGE_CURVE ( 'NONE', #4441, #23628, #12803, .T. ) ;
#3124 = AXIS2_PLACEMENT_3D ( 'NONE', #12774, #21248, #211 ) ;
#3125 = CIRCLE ( 'NONE', #18180, 1.499999999999996669 ) ;
#3126 = ADVANCED_FACE ( 'NONE', ( #25303 ), #24320, .F. ) ;
#3127 = CARTESIAN_POINT ( 'NONE',  ( -27.49999999999999645, 3.299999999999999822, -8.999999999999987566 ) ) ;
#3128 = ORIENTED_EDGE ( 'NONE', *, *, #723, .F. ) ;
#3129 = CARTESIAN_POINT ( 'NONE',  ( -4.499999999999997335, 5.000000000000000000, 21.00000000000001066 ) ) ;
#3130 = ORIENTED_EDGE ( 'NONE', *, *, #10136, .T. ) ;
#3131 = DIRECTION ( 'NONE',  ( 0.000000000000000000, 0.000000000000000000, 1.000000000000000000 ) ) ;
#3132 = VECTOR ( 'NONE', #4811, 1000.000000000000000 ) ;
#3133 = CARTESIAN_POINT ( 'NONE',  ( -59.50000000000000000, 3.000000000000000000, -15.89999999999998792 ) ) ;
#3134 = ORIENTED_EDGE ( 'NONE', *, *, #23405, .F. ) ;
#3135 = AXIS2_PLACEMENT_3D ( 'NONE', #7390, #2966, #1053 ) ;
#3136 = ORIENTED_EDGE ( 'NONE', *, *, #13535, .F. ) ;
#3137 = DIRECTION ( 'NONE',  ( 0.000000000000000000, 0.000000000000000000, 1.000000000000000000 ) ) ;
#3138 = AXIS2_PLACEMENT_3D ( 'NONE', #11883, #24513, #15649 ) ;
#3139 = CARTESIAN_POINT ( 'NONE',  ( 43.50000000000000711, 3.299999999999999822, 33.00000000000001421 ) ) ;
#3140 = DIRECTION ( 'NONE',  ( 0.000000000000000000, 1.000000000000000000, 0.000000000000000000 ) ) ;
#3141 = DIRECTION ( 'NONE',  ( 0.000000000000000000, 0.000000000000000000, 1.000000000000000000 ) ) ;
#3142 = EDGE_LOOP ( 'NONE', ( #24883, #10121, #22993, #5148 ) ) ;
#3143 = CARTESIAN_POINT ( 'NONE',  ( 11.50000000000000355, 5.000000000000000000, -8.999999999999987566 ) ) ;
#3144 = CARTESIAN_POINT ( 'NONE',  ( -52.50000000000000000, 3.299999999999999822, 14.10000000000001208 ) ) ;
#3145 = EDGE_LOOP ( 'NONE', ( #3707, #23611, #7458, #22325 ) ) ;
#3146 = CARTESIAN_POINT ( 'NONE',  ( 27.50000000000000355, 3.299999999999999822, 14.40000000000001101 ) ) ;
#3147 = DIRECTION ( 'NONE',  ( 0.000000000000000000, 0.000000000000000000, 1.000000000000000000 ) ) ;
#3148 = TOROIDAL_SURFACE ( 'NONE', #17737, 0.9000000000000010214, 0.2999999999999999889 ) ;
#3149 = DIRECTION ( 'NONE',  ( 0.000000000000000000, 1.000000000000000000, 0.000000000000000000 ) ) ;
#3150 = ORIENTED_EDGE ( 'NONE', *, *, #18100, .F. ) ;
#3151 = CARTESIAN_POINT ( 'NONE',  ( 36.50000000000000711, 3.299999999999999822, 3.000000000000016431 ) ) ;
#3152 = DIRECTION ( 'NONE',  ( 0.000000000000000000, 0.000000000000000000, 1.000000000000000000 ) ) ;
#3153 = AXIS2_PLACEMENT_3D ( 'NONE', #2159, #9313, #17759 ) ;
#3154 = ORIENTED_EDGE ( 'NONE', *, *, #20638, .F. ) ;
#3155 = FACE_OUTER_BOUND ( 'NONE', #8419, .T. ) ;
#3156 = VECTOR ( 'NONE', #11921, 1000.000000000000000 ) ;
#3157 = AXIS2_PLACEMENT_3D ( 'NONE', #13655, #3282, #4953 ) ;
#3158 = DIRECTION ( 'NONE',  ( -0.000000000000000000, 1.000000000000000000, -0.000000000000000000 ) ) ;
#3159 = VERTEX_POINT ( 'NONE', #8793 ) ;
#3160 = CARTESIAN_POINT ( 'NONE',  ( 20.50000000000000355, 5.000000000000000000, -9.599999999999988987 ) ) ;
#3161 = ORIENTED_EDGE ( 'NONE', *, *, #9864, .T. ) ;
#3162 = ORIENTED_EDGE ( 'NONE', *, *, #1151, .F. ) ;
#3163 = CARTESIAN_POINT ( 'NONE',  ( -43.50000000000000000, 3.000000000000000000, 3.000000000000016431 ) ) ;
#3164 = CIRCLE ( 'NONE', #23088, 0.6000000000000015321 ) ;
#3165 = CARTESIAN_POINT ( 'NONE',  ( -52.50000000000000000, 3.299999999999999822, 15.00000000000001421 ) ) ;
#3166 = CARTESIAN_POINT ( 'NONE',  ( 43.50000000000000711, 5.000000000000000000, -14.99999999999998579 ) ) ;
#3167 = VERTEX_POINT ( 'NONE', #27373 ) ;
#3168 = VERTEX_POINT ( 'NONE', #8384 ) ;
#3169 = AXIS2_PLACEMENT_3D ( 'NONE', #24717, #3939, #5733 ) ;
#3170 = CARTESIAN_POINT ( 'NONE',  ( -36.50000000000000000, 3.299999999999999822, -9.599999999999988987 ) ) ;
#3171 = TOROIDAL_SURFACE ( 'NONE', #8027, 0.9000000000000010214, 0.2999999999999999889 ) ;
#3172 = EDGE_CURVE ( 'NONE', #12690, #13601, #6319, .T. ) ;
#3173 = DIRECTION ( 'NONE',  ( -0.000000000000000000, -1.000000000000000000, -0.000000000000000000 ) ) ;
#3174 = VERTEX_POINT ( 'NONE', #14297 ) ;
#3175 = VERTEX_POINT ( 'NONE', #22761 ) ;
#3176 = AXIS2_PLACEMENT_3D ( 'NONE', #8180, #8581, #27171 ) ;
#3177 = ADVANCED_FACE ( 'NONE', ( #3785 ), #3092, .F. ) ;
#3178 = FACE_OUTER_BOUND ( 'NONE', #19391, .T. ) ;
#3179 = CIRCLE ( 'NONE', #24406, 0.3000000000000003775 ) ;
#3180 = DIRECTION ( 'NONE',  ( 0.000000000000000000, 1.000000000000000000, 0.000000000000000000 ) ) ;
#3181 = ORIENTED_EDGE ( 'NONE', *, *, #7248, .F. ) ;
#3182 = CARTESIAN_POINT ( 'NONE',  ( 20.50000000000000355, 3.000000000000000000, 9.000000000000014211 ) ) ;
#3183 = CIRCLE ( 'NONE', #1444, 0.6000000000000015321 ) ;
#3184 = FACE_OUTER_BOUND ( 'NONE', #13977, .T. ) ;
#3185 = EDGE_CURVE ( 'NONE', #18557, #12603, #21659, .T. ) ;
#3186 = AXIS2_PLACEMENT_3D ( 'NONE', #9723, #10134, #13997 ) ;
#3187 = CARTESIAN_POINT ( 'NONE',  ( -20.49999999999999645, 3.000000000000000000, -2.999999999999988898 ) ) ;
#3188 = ORIENTED_EDGE ( 'NONE', *, *, #20726, .T. ) ;
#3189 = EDGE_CURVE ( 'NONE', #19, #27187, #23041, .T. ) ;
#3190 = AXIS2_PLACEMENT_3D ( 'NONE', #7352, #15805, #11640 ) ;
#3191 = AXIS2_PLACEMENT_3D ( 'NONE', #7870, #9684, #26316 ) ;
#3192 = DIRECTION ( 'NONE',  ( 0.000000000000000000, 1.000000000000000000, 0.000000000000000000 ) ) ;
#3193 = CARTESIAN_POINT ( 'NONE',  ( 4.500000000000003553, 5.000000000000000000, -3.599999999999989875 ) ) ;
#3194 = ORIENTED_EDGE ( 'NONE', *, *, #9789, .T. ) ;
#3195 = CIRCLE ( 'NONE', #22674, 1.499999999999996891 ) ;
#3196 = EDGE_CURVE ( 'NONE', #18329, #18748, #4854, .T. ) ;
#3197 = ORIENTED_EDGE ( 'NONE', *, *, #26278, .F. ) ;
#3198 = CIRCLE ( 'NONE', #15133, 0.6000000000000010880 ) ;
#3199 = EDGE_LOOP ( 'NONE', ( #10198, #12079, #4447, #437 ) ) ;
#3200 = FACE_OUTER_BOUND ( 'NONE', #4567, .T. ) ;
#3201 = ADVANCED_FACE ( 'NONE', ( #5854 ), #26918, .T. ) ;
#3202 = EDGE_CURVE ( 'NONE', #22735, #9496, #450, .T. ) ;
#3203 = CARTESIAN_POINT ( 'NONE',  ( -36.50000000000000000, 5.000000000000000000, 8.400000000000012790 ) ) ;
#3204 = EDGE_LOOP ( 'NONE', ( #2277, #25644, #1741, #10384 ) ) ;
#3205 = VERTEX_POINT ( 'NONE', #6123 ) ;
#3206 = CARTESIAN_POINT ( 'NONE',  ( 27.50000000000000355, 3.000000000000000000, -14.99999999999998579 ) ) ;
#3207 = DIRECTION ( 'NONE',  ( -0.000000000000000000, -1.000000000000000000, -0.000000000000000000 ) ) ;
#3208 = DIRECTION ( 'NONE',  ( -0.000000000000000000, -1.000000000000000000, -0.000000000000000000 ) ) ;
#3209 = ORIENTED_EDGE ( 'NONE', *, *, #12756, .T. ) ;
#3210 = ORIENTED_EDGE ( 'NONE', *, *, #10231, .F. ) ;
#3211 = EDGE_CURVE ( 'NONE', #2516, #5588, #22557, .T. ) ;
#3212 = AXIS2_PLACEMENT_3D ( 'NONE', #5348, #5483, #16009 ) ;
#3213 = DIRECTION ( 'NONE',  ( 0.000000000000000000, 0.000000000000000000, 1.000000000000000000 ) ) ;
#3214 = ORIENTED_EDGE ( 'NONE', *, *, #21566, .F. ) ;
#3215 = FACE_BOUND ( 'NONE', #23533, .T. ) ;
#3216 = CIRCLE ( 'NONE', #567, 0.5999999999999998668 ) ;
#3217 = DIRECTION ( 'NONE',  ( 0.000000000000000000, 1.000000000000000000, 0.000000000000000000 ) ) ;
#3218 = CARTESIAN_POINT ( 'NONE',  ( -43.50000000000000000, 5.000000000000000000, 15.00000000000001421 ) ) ;
#3219 = EDGE_LOOP ( 'NONE', ( #3601, #14775 ) ) ;
#3220 = VECTOR ( 'NONE', #4365, 1000.000000000000000 ) ;
#3221 = FACE_OUTER_BOUND ( 'NONE', #27251, .T. ) ;
#3222 = EDGE_CURVE ( 'NONE', #7562, #1750, #3975, .T. ) ;
#3223 = DIRECTION ( 'NONE',  ( 0.000000000000000000, 0.000000000000000000, -1.000000000000000000 ) ) ;
#3224 = FACE_OUTER_BOUND ( 'NONE', #693, .T. ) ;
#3225 = DIRECTION ( 'NONE',  ( 0.000000000000000000, 0.000000000000000000, -1.000000000000000000 ) ) ;
#3226 = DIRECTION ( 'NONE',  ( -0.000000000000000000, -1.000000000000000000, -0.000000000000000000 ) ) ;
#3227 = CIRCLE ( 'NONE', #22265, 0.5999999999999998668 ) ;
#3228 = EDGE_LOOP ( 'NONE', ( #23663, #23678, #9091, #3098 ) ) ;
#3229 = VECTOR ( 'NONE', #2434, 1000.000000000000000 ) ;
#3230 = ADVANCED_FACE ( 'NONE', ( #16647 ), #2210, .F. ) ;
#3231 = TOROIDAL_SURFACE ( 'NONE', #1032, 0.9000000000000010214, 0.2999999999999999889 ) ;
#3232 = EDGE_LOOP ( 'NONE', ( #22534, #5278, #17508, #22292 ) ) ;
#3234 = DIRECTION ( 'NONE',  ( -0.000000000000000000, -1.000000000000000000, -0.000000000000000000 ) ) ;
#3233 = CARTESIAN_POINT ( 'NONE',  ( 59.50000000000000711, 5.000000000000000000, 3.000000000000016431 ) ) ;
#3235 = ADVANCED_FACE ( 'NONE', ( #7924 ), #4423, .F. ) ;
#3236 = CARTESIAN_POINT ( 'NONE',  ( -69.00000000000000000, 3.000000000000000000, -42.99999999999999289 ) ) ;
#3237 = DIRECTION ( 'NONE',  ( 0.000000000000000000, 0.000000000000000000, -1.000000000000000000 ) ) ;
#3238 = ORIENTED_EDGE ( 'NONE', *, *, #9921, .F. ) ;
#3239 = ORIENTED_EDGE ( 'NONE', *, *, #4803, .T. ) ;
#3240 = DIRECTION ( 'NONE',  ( 0.000000000000000000, 0.000000000000000000, 1.000000000000000000 ) ) ;
#3241 = CARTESIAN_POINT ( 'NONE',  ( -32.00000000000000000, 0.000000000000000000, -37.99999999999999289 ) ) ;
#3242 = ORIENTED_EDGE ( 'NONE', *, *, #24928, .F. ) ;
#3243 = CYLINDRICAL_SURFACE ( 'NONE', #10961, 0.6000000000000033085 ) ;
#3244 = FACE_OUTER_BOUND ( 'NONE', #5041, .T. ) ;
#3245 = ORIENTED_EDGE ( 'NONE', *, *, #11693, .F. ) ;
#3246 = CARTESIAN_POINT ( 'NONE',  ( -4.499999999999997335, 5.000000000000000000, 3.000000000000016431 ) ) ;
#3247 = DIRECTION ( 'NONE',  ( 0.000000000000000000, -0.000000000000000000, 1.000000000000000000 ) ) ;
#3248 = ORIENTED_EDGE ( 'NONE', *, *, #14615, .T. ) ;
#3249 = CIRCLE ( 'NONE', #18731, 0.5999999999999998668 ) ;
#3250 = DIRECTION ( 'NONE',  ( -1.000000000000000000, 0.000000000000000000, 0.000000000000000000 ) ) ;
#3251 = EDGE_CURVE ( 'NONE', #9364, #6656, #6263, .T. ) ;
#3252 = DIRECTION ( 'NONE',  ( -0.000000000000000000, -1.000000000000000000, -0.000000000000000000 ) ) ;
#3253 = EDGE_LOOP ( 'NONE', ( #9430, #3745, #6079, #22130 ) ) ;
#3254 = DIRECTION ( 'NONE',  ( 0.000000000000000000, 0.000000000000000000, 1.000000000000000000 ) ) ;
#3255 = AXIS2_PLACEMENT_3D ( 'NONE', #4734, #7082, #9309 ) ;
#3256 = DIRECTION ( 'NONE',  ( 0.000000000000000000, 1.000000000000000000, 0.000000000000000000 ) ) ;
#3257 = FACE_OUTER_BOUND ( 'NONE', #4102, .T. ) ;
#3258 = DIRECTION ( 'NONE',  ( 0.000000000000000000, 0.000000000000000000, 1.000000000000000000 ) ) ;
#3259 = EDGE_CURVE ( 'NONE', #13601, #22918, #22991, .T. ) ;
#3260 = CARTESIAN_POINT ( 'NONE',  ( -43.50000000000000000, 3.299999999999999822, -3.599999999999989875 ) ) ;
#3261 = ORIENTED_EDGE ( 'NONE', *, *, #5165, .T. ) ;
#3262 = CARTESIAN_POINT ( 'NONE',  ( 4.500000000000003553, 3.299999999999999822, -26.99999999999998934 ) ) ;
#3263 = CIRCLE ( 'NONE', #17398, 0.3000000000000016542 ) ;
#3264 = ORIENTED_EDGE ( 'NONE', *, *, #13996, .T. ) ;
#3265 = DIRECTION ( 'NONE',  ( -0.000000000000000000, -1.000000000000000000, -0.000000000000000000 ) ) ;
#3266 = FACE_OUTER_BOUND ( 'NONE', #23832, .T. ) ;
#3267 = ORIENTED_EDGE ( 'NONE', *, *, #16932, .T. ) ;
#3268 = AXIS2_PLACEMENT_3D ( 'NONE', #12467, #24950, #21072 ) ;
#3269 = ORIENTED_EDGE ( 'NONE', *, *, #7176, .T. ) ;
#3271 = ADVANCED_FACE ( 'NONE', ( #9498 ), #26523, .F. ) ;
#3270 = PLANE ( 'NONE',  #18532 ) ;
#3272 = DIRECTION ( 'NONE',  ( -0.000000000000000000, -1.000000000000000000, -0.000000000000000000 ) ) ;
#3273 = DIRECTION ( 'NONE',  ( -0.000000000000000000, -1.000000000000000000, -0.000000000000000000 ) ) ;
#3274 = ADVANCED_FACE ( 'NONE', ( #24700 ), #16513, .T. ) ;
#3275 = EDGE_CURVE ( 'NONE', #7913, #25177, #14136, .T. ) ;
#3276 = CARTESIAN_POINT ( 'NONE',  ( 27.50000000000000355, 5.000000000000000000, 2.400000000000015454 ) ) ;
#3277 = ORIENTED_EDGE ( 'NONE', *, *, #5404, .T. ) ;
#3278 = DIRECTION ( 'NONE',  ( 0.000000000000000000, 1.000000000000000000, 0.000000000000000000 ) ) ;
#3279 = FACE_OUTER_BOUND ( 'NONE', #4968, .T. ) ;
#3280 = ORIENTED_EDGE ( 'NONE', *, *, #15464, .T. ) ;
#3281 = DIRECTION ( 'NONE',  ( 0.000000000000000000, 0.000000000000000000, 1.000000000000000000 ) ) ;
#3282 = DIRECTION ( 'NONE',  ( 0.000000000000000000, 1.000000000000000000, 0.000000000000000000 ) ) ;
#3283 = ADVANCED_FACE ( 'NONE', ( #18457 ), #16383, .F. ) ;
#3284 = DIRECTION ( 'NONE',  ( 0.000000000000000000, 1.000000000000000000, 0.000000000000000000 ) ) ;
#3285 = EDGE_CURVE ( 'NONE', #2799, #25000, #4928, .T. ) ;
#3286 = ORIENTED_EDGE ( 'NONE', *, *, #16113, .F. ) ;
#3287 = CARTESIAN_POINT ( 'NONE',  ( -36.50000000000000000, 5.000000000000000000, 3.000000000000016431 ) ) ;
#3288 = CIRCLE ( 'NONE', #1085, 0.6000000000000015321 ) ;
#3289 = DIRECTION ( 'NONE',  ( -0.000000000000000000, -1.000000000000000000, -0.000000000000000000 ) ) ;
#3290 = ORIENTED_EDGE ( 'NONE', *, *, #8799, .T. ) ;
#3291 = CARTESIAN_POINT ( 'NONE',  ( 52.50000000000000711, 3.000000000000000000, 2.100000000000015632 ) ) ;
#3292 = LINE ( 'NONE', #20469, #5670 ) ;
#3293 = EDGE_LOOP ( 'NONE', ( #22792, #2593, #27266, #886 ) ) ;
#3294 = LINE ( 'NONE', #26567, #8059 ) ;
#3295 = TOROIDAL_SURFACE ( 'NONE', #16552, 0.9000000000000010214, 0.2999999999999999889 ) ;
#3296 = ORIENTED_EDGE ( 'NONE', *, *, #18791, .F. ) ;
#3297 = ORIENTED_EDGE ( 'NONE', *, *, #13324, .T. ) ;
#3298 = FACE_OUTER_BOUND ( 'NONE', #13364, .T. ) ;
#3299 = CARTESIAN_POINT ( 'NONE',  ( 32.00000000000019185, 0.000000000000000000, -18.99999999999999289 ) ) ;
#3300 = VECTOR ( 'NONE', #5577, 1000.000000000000000 ) ;
#3301 = DIRECTION ( 'NONE',  ( 0.000000000000000000, 1.000000000000000000, 0.000000000000000000 ) ) ;
#3302 = EDGE_LOOP ( 'NONE', ( #324, #17613 ) ) ;
#3303 = ORIENTED_EDGE ( 'NONE', *, *, #8870, .T. ) ;
#3304 = CARTESIAN_POINT ( 'NONE',  ( 43.50000000000000711, 3.299999999999999822, 32.10000000000001563 ) ) ;
#3305 = DIRECTION ( 'NONE',  ( 0.000000000000000000, 0.000000000000000000, -1.000000000000000000 ) ) ;
#3306 = EDGE_LOOP ( 'NONE', ( #15879, #16583, #24731, #15125 ) ) ;
#3307 = ORIENTED_EDGE ( 'NONE', *, *, #13004, .T. ) ;
#3308 = DIRECTION ( 'NONE',  ( 0.000000000000000000, 0.000000000000000000, 1.000000000000000000 ) ) ;
#3309 = DIRECTION ( 'NONE',  ( 0.000000000000000000, 0.000000000000000000, -1.000000000000000000 ) ) ;
#3310 = FACE_OUTER_BOUND ( 'NONE', #23177, .T. ) ;
#3311 = CIRCLE ( 'NONE', #18792, 0.9000000000000010214 ) ;
#3312 = DIRECTION ( 'NONE',  ( -0.000000000000000000, -1.000000000000000000, -0.000000000000000000 ) ) ;
#3313 = AXIS2_PLACEMENT_3D ( 'NONE', #11733, #14088, #26427 ) ;
#3314 = ORIENTED_EDGE ( 'NONE', *, *, #23494, .T. ) ;
#3315 = DIRECTION ( 'NONE',  ( 0.000000000000000000, 0.000000000000000000, -1.000000000000000000 ) ) ;
#3316 = CARTESIAN_POINT ( 'NONE',  ( 11.50000000000000355, 3.299999999999999822, -26.99999999999998934 ) ) ;
#3317 = DIRECTION ( 'NONE',  ( 0.000000000000000000, 1.000000000000000000, 0.000000000000000000 ) ) ;
#3318 = ORIENTED_EDGE ( 'NONE', *, *, #21840, .F. ) ;
#3319 = VECTOR ( 'NONE', #795, 1000.000000000000000 ) ;
#3320 = CIRCLE ( 'NONE', #24121, 0.5999999999999998668 ) ;
#3321 = VECTOR ( 'NONE', #26819, 1000.000000000000000 ) ;
#3322 = DIRECTION ( 'NONE',  ( -0.000000000000000000, -1.000000000000000000, -0.000000000000000000 ) ) ;
#3323 = DIRECTION ( 'NONE',  ( -0.000000000000000000, -1.000000000000000000, -0.000000000000000000 ) ) ;
#3324 = VERTEX_POINT ( 'NONE', #25973 ) ;
#3325 = ADVANCED_FACE ( 'NONE', ( #22252 ), #7270, .T. ) ;
#3326 = EDGE_LOOP ( 'NONE', ( #835, #24441, #27207, #867 ) ) ;
#3327 = ORIENTED_EDGE ( 'NONE', *, *, #9118, .F. ) ;
#3328 = CYLINDRICAL_SURFACE ( 'NONE', #24109, 0.5999999999999998668 ) ;
#3329 = CIRCLE ( 'NONE', #11264, 0.6000000000000015321 ) ;
#3330 = ORIENTED_EDGE ( 'NONE', *, *, #10120, .F. ) ;
#3331 = CIRCLE ( 'NONE', #21460, 0.3000000000000016542 ) ;
#3332 = CARTESIAN_POINT ( 'NONE',  ( 43.50000000000000711, 5.000000000000000000, 3.000000000000016431 ) ) ;
#3333 = EDGE_LOOP ( 'NONE', ( #22064, #25171, #7147, #9628 ) ) ;
#3334 = ORIENTED_EDGE ( 'NONE', *, *, #25735, .T. ) ;
#3335 = DIRECTION ( 'NONE',  ( 0.000000000000000000, 0.000000000000000000, 1.000000000000000000 ) ) ;
#3336 = DIRECTION ( 'NONE',  ( 0.000000000000000000, 1.000000000000000000, 0.000000000000000000 ) ) ;
#3337 = CIRCLE ( 'NONE', #716, 0.6000000000000015321 ) ;
#3338 = DIRECTION ( 'NONE',  ( 0.000000000000000000, 1.000000000000000000, 0.000000000000000000 ) ) ;
#3339 = ORIENTED_EDGE ( 'NONE', *, *, #12676, .F. ) ;
#3340 = ORIENTED_EDGE ( 'NONE', *, *, #21837, .F. ) ;
#3341 = CARTESIAN_POINT ( 'NONE',  ( -43.50000000000000000, 3.299999999999999822, -32.39999999999998437 ) ) ;
#3342 = VERTEX_POINT ( 'NONE', #2706 ) ;
#3343 = FACE_BOUND ( 'NONE', #17746, .T. ) ;
#3344 = DIRECTION ( 'NONE',  ( 0.000000000000000000, 1.000000000000000000, 0.000000000000000000 ) ) ;
#3345 = CYLINDRICAL_SURFACE ( 'NONE', #18583, 0.6000000000000015321 ) ;
#3346 = VERTEX_POINT ( 'NONE', #17670 ) ;
#3347 = EDGE_CURVE ( 'NONE', #2208, #2640, #15020, .T. ) ;
#3348 = CARTESIAN_POINT ( 'NONE',  ( 36.50000000000000711, 5.000000000000000000, -26.99999999999998934 ) ) ;
#3349 = AXIS2_PLACEMENT_3D ( 'NONE', #12097, #25130, #1473 ) ;
#3350 = DIRECTION ( 'NONE',  ( -0.000000000000000000, -1.000000000000000000, -0.000000000000000000 ) ) ;
#3351 = AXIS2_PLACEMENT_3D ( 'NONE', #21484, #8191, #4322 ) ;
#3352 = ADVANCED_FACE ( 'NONE', ( #9612 ), #15721, .T. ) ;
#3353 = LINE ( 'NONE', #5841, #3623 ) ;
#3354 = LINE ( 'NONE', #16104, #24560 ) ;
#3355 = DIRECTION ( 'NONE',  ( 0.000000000000000000, 1.000000000000000000, 0.000000000000000000 ) ) ;
#3356 = EDGE_CURVE ( 'NONE', #19894, #24229, #12376, .T. ) ;
#3357 = ORIENTED_EDGE ( 'NONE', *, *, #10664, .F. ) ;
#3358 = ORIENTED_EDGE ( 'NONE', *, *, #16562, .F. ) ;
#3359 = EDGE_CURVE ( 'NONE', #21081, #25532, #24318, .T. ) ;
#3361 = CARTESIAN_POINT ( 'NONE',  ( -36.50000000000000000, 3.299999999999999822, 15.00000000000001421 ) ) ;
#3360 = DIRECTION ( 'NONE',  ( 0.000000000000000000, 0.000000000000000000, -1.000000000000000000 ) ) ;
#3362 = AXIS2_PLACEMENT_3D ( 'NONE', #5871, #22780, #18216 ) ;
#3363 = DIRECTION ( 'NONE',  ( -0.000000000000000000, -1.000000000000000000, -0.000000000000000000 ) ) ;
#3364 = DIRECTION ( 'NONE',  ( 0.000000000000000000, 0.000000000000000000, 1.000000000000000000 ) ) ;
#3365 = ORIENTED_EDGE ( 'NONE', *, *, #24361, .T. ) ;
#3366 = ADVANCED_FACE ( 'NONE', ( #13627 ), #3993, .F. ) ;
#3367 = DIRECTION ( 'NONE',  ( 0.000000000000000000, 0.000000000000000000, 1.000000000000000000 ) ) ;
#3368 = CARTESIAN_POINT ( 'NONE',  ( 36.50000000000000711, 3.000000000000000000, 9.000000000000014211 ) ) ;
#3369 = EDGE_LOOP ( 'NONE', ( #10452, #453 ) ) ;
#3370 = FACE_OUTER_BOUND ( 'NONE', #14070, .T. ) ;
#3371 = DIRECTION ( 'NONE',  ( 0.000000000000000000, 1.000000000000000000, 0.000000000000000000 ) ) ;
#3372 = VERTEX_POINT ( 'NONE', #5201 ) ;
#3373 = DIRECTION ( 'NONE',  ( -0.000000000000000000, -1.000000000000000000, -0.000000000000000000 ) ) ;
#3374 = DIRECTION ( 'NONE',  ( 0.000000000000000000, 1.000000000000000000, 0.000000000000000000 ) ) ;
#3375 = ORIENTED_EDGE ( 'NONE', *, *, #8416, .F. ) ;
#3376 = EDGE_CURVE ( 'NONE', #9315, #24134, #8399, .T. ) ;
#3377 = CARTESIAN_POINT ( 'NONE',  ( -11.49999999999999645, 3.299999999999999822, -27.59999999999999076 ) ) ;
#3378 = CYLINDRICAL_SURFACE ( 'NONE', #8772, 0.6000000000000015321 ) ;
#3379 = EDGE_CURVE ( 'NONE', #26497, #17300, #19034, .T. ) ;
#3380 = EDGE_LOOP ( 'NONE', ( #14403, #16683, #20013, #681 ) ) ;
#3381 = FACE_OUTER_BOUND ( 'NONE', #26261, .T. ) ;
#3382 = VECTOR ( 'NONE', #16547, 1000.000000000000000 ) ;
#3383 = DIRECTION ( 'NONE',  ( 0.000000000000000000, 0.000000000000000000, -1.000000000000000000 ) ) ;
#3384 = EDGE_CURVE ( 'NONE', #19243, #24838, #2231, .T. ) ;
#3385 = AXIS2_PLACEMENT_3D ( 'NONE', #1572, #18729, #27176 ) ;
#3386 = CARTESIAN_POINT ( 'NONE',  ( -36.50000000000000000, 5.000000000000000000, 21.00000000000001066 ) ) ;
#3387 = DIRECTION ( 'NONE',  ( 0.000000000000000000, 1.000000000000000000, 0.000000000000000000 ) ) ;
#3388 = ADVANCED_FACE ( 'NONE', ( #6993 ), #18146, .F. ) ;
#3389 = CARTESIAN_POINT ( 'NONE',  ( 52.50000000000000711, 3.299999999999999822, 21.00000000000001066 ) ) ;
#3390 = EDGE_LOOP ( 'NONE', ( #25486, #8574, #12484, #11915 ) ) ;
#3391 = DIRECTION ( 'NONE',  ( -0.000000000000000000, -1.000000000000000000, -0.000000000000000000 ) ) ;
#3392 = EDGE_LOOP ( 'NONE', ( #7277, #19018, #12637, #11341 ) ) ;
#3393 = ADVANCED_FACE ( 'NONE', ( #7396 ), #6190, .F. ) ;
#3394 = CYLINDRICAL_SURFACE ( 'NONE', #10415, 0.5999999999999998668 ) ;
#3395 = AXIS2_PLACEMENT_3D ( 'NONE', #13022, #6519, #6802 ) ;
#3396 = LINE ( 'NONE', #936, #3427 ) ;
#3397 = ORIENTED_EDGE ( 'NONE', *, *, #9172, .T. ) ;
#3398 = ORIENTED_EDGE ( 'NONE', *, *, #4756, .T. ) ;
#3399 = AXIS2_PLACEMENT_3D ( 'NONE', #216, #6686, #15143 ) ;
#3400 = FACE_OUTER_BOUND ( 'NONE', #25658, .T. ) ;
#3401 = CARTESIAN_POINT ( 'NONE',  ( -11.49999999999999645, 5.000000000000000000, -32.99999999999998579 ) ) ;
#3402 = VECTOR ( 'NONE', #11220, 1000.000000000000000 ) ;
#3403 = DIRECTION ( 'NONE',  ( 0.000000000000000000, 0.000000000000000000, 1.000000000000000000 ) ) ;
#3404 = DIRECTION ( 'NONE',  ( 0.000000000000000000, 0.000000000000000000, 1.000000000000000000 ) ) ;
#3405 = ORIENTED_EDGE ( 'NONE', *, *, #14184, .T. ) ;
#3406 = FACE_OUTER_BOUND ( 'NONE', #2444, .T. ) ;
#3407 = FACE_OUTER_BOUND ( 'NONE', #675, .T. ) ;
#3408 = EDGE_LOOP ( 'NONE', ( #9032, #3756, #2458, #7874 ) ) ;
#3409 = VECTOR ( 'NONE', #20764, 1000.000000000000000 ) ;
#3410 = CARTESIAN_POINT ( 'NONE',  ( -4.499999999999997335, 5.000000000000000000, 32.40000000000001279 ) ) ;
#3411 = CARTESIAN_POINT ( 'NONE',  ( 11.50000000000000355, 5.000000000000000000, 21.00000000000001066 ) ) ;
#3412 = ADVANCED_FACE ( 'NONE', ( #3257 ), #7081, .F. ) ;
#3413 = DIRECTION ( 'NONE',  ( 0.000000000000000000, 1.000000000000000000, 0.000000000000000000 ) ) ;
#3414 = EDGE_CURVE ( 'NONE', #8910, #26624, #40, .T. ) ;
#3415 = ORIENTED_EDGE ( 'NONE', *, *, #3903, .F. ) ;
#3416 = DIRECTION ( 'NONE',  ( -1.000000000000000000, 0.000000000000000000, 0.000000000000000000 ) ) ;
#3417 = DIRECTION ( 'NONE',  ( 0.000000000000000000, 1.000000000000000000, 0.000000000000000000 ) ) ;
#3418 = AXIS2_PLACEMENT_3D ( 'NONE', #20478, #23109, #22962 ) ;
#3419 = DIRECTION ( 'NONE',  ( 0.000000000000000000, 1.000000000000000000, 0.000000000000000000 ) ) ;
#3420 = CIRCLE ( 'NONE', #21548, 0.3000000000000016542 ) ;
#3421 = ADVANCED_FACE ( 'NONE', ( #21690 ), #19607, .T. ) ;
#3422 = EDGE_CURVE ( 'NONE', #3677, #13335, #20292, .T. ) ;
#3423 = EDGE_CURVE ( 'NONE', #20303, #18159, #22579, .T. ) ;
#3424 = AXIS2_PLACEMENT_3D ( 'NONE', #17382, #23898, #19456 ) ;
#3425 = CIRCLE ( 'NONE', #5212, 0.9000000000000014655 ) ;
#3426 = DIRECTION ( 'NONE',  ( 0.000000000000000000, 0.000000000000000000, 1.000000000000000000 ) ) ;
#3427 = VECTOR ( 'NONE', #26264, 1000.000000000000000 ) ;
#3428 = VERTEX_POINT ( 'NONE', #8086 ) ;
#3429 = DIRECTION ( 'NONE',  ( 0.000000000000000000, 0.000000000000000000, 1.000000000000000000 ) ) ;
#3430 = ORIENTED_EDGE ( 'NONE', *, *, #24024, .T. ) ;
#3431 = ORIENTED_EDGE ( 'NONE', *, *, #21894, .T. ) ;
#3432 = CARTESIAN_POINT ( 'NONE',  ( -27.49999999999999645, 5.000000000000000000, -15.59999999999998721 ) ) ;
#3433 = ADVANCED_FACE ( 'NONE', ( #18476 ), #18215, .T. ) ;
#3434 = CYLINDRICAL_SURFACE ( 'NONE', #11908, 0.6000000000000015321 ) ;
#3435 = FACE_OUTER_BOUND ( 'NONE', #19708, .T. ) ;
#3436 = ORIENTED_EDGE ( 'NONE', *, *, #9873, .T. ) ;
#3437 = ORIENTED_EDGE ( 'NONE', *, *, #25790, .F. ) ;
#3438 = CARTESIAN_POINT ( 'NONE',  ( 32.00000000000000000, 0.000000000000000000, -36.50000000000000000 ) ) ;
#3439 = CARTESIAN_POINT ( 'NONE',  ( -11.49999999999999645, 3.299999999999999822, -2.999999999999988898 ) ) ;
#3440 = TOROIDAL_SURFACE ( 'NONE', #18942, 0.9000000000000010214, 0.2999999999999999889 ) ;
#3441 = FACE_OUTER_BOUND ( 'NONE', #5746, .T. ) ;
#3442 = VERTEX_POINT ( 'NONE', #9755 ) ;
#3443 = TOROIDAL_SURFACE ( 'NONE', #353, 0.9000000000000010214, 0.2999999999999999889 ) ;
#3444 = EDGE_CURVE ( 'NONE', #7037, #1890, #26115, .T. ) ;
#3445 = CARTESIAN_POINT ( 'NONE',  ( 20.50000000000000355, 3.299999999999999822, -8.999999999999987566 ) ) ;
#3446 = DIRECTION ( 'NONE',  ( -0.000000000000000000, -1.000000000000000000, -0.000000000000000000 ) ) ;
#3447 = CARTESIAN_POINT ( 'NONE',  ( 4.500000000000003553, 3.299999999999999822, 9.000000000000014211 ) ) ;
#3448 = DIRECTION ( 'NONE',  ( 0.000000000000000000, 0.000000000000000000, 1.000000000000000000 ) ) ;
#3449 = CIRCLE ( 'NONE', #4341, 0.6000000000000015321 ) ;
#3450 = DIRECTION ( 'NONE',  ( 0.000000000000000000, 1.000000000000000000, 0.000000000000000000 ) ) ;
#3451 = AXIS2_PLACEMENT_3D ( 'NONE', #23615, #25410, #8634 ) ;
#3452 = ORIENTED_EDGE ( 'NONE', *, *, #4576, .F. ) ;
#3453 = CARTESIAN_POINT ( 'NONE',  ( 59.50000000000000711, 5.000000000000000000, 27.60000000000000853 ) ) ;
#3454 = EDGE_CURVE ( 'NONE', #1625, #17662, #17709, .T. ) ;
#3455 = AXIS2_PLACEMENT_3D ( 'NONE', #15206, #23668, #7578 ) ;
#3456 = LINE ( 'NONE', #15785, #20353 ) ;
#3457 = DIRECTION ( 'NONE',  ( 0.000000000000000000, 0.000000000000000000, 1.000000000000000000 ) ) ;
#3458 = ORIENTED_EDGE ( 'NONE', *, *, #27252, .F. ) ;
#3459 = AXIS2_PLACEMENT_3D ( 'NONE', #19691, #21919, #2647 ) ;
#3460 = DIRECTION ( 'NONE',  ( 0.000000000000000000, 0.000000000000000000, 1.000000000000000000 ) ) ;
#3461 = DIRECTION ( 'NONE',  ( 0.000000000000000000, 0.000000000000000000, 1.000000000000000000 ) ) ;
#3462 = TOROIDAL_SURFACE ( 'NONE', #22047, 0.9000000000000010214, 0.2999999999999999889 ) ;
#3463 = ORIENTED_EDGE ( 'NONE', *, *, #19454, .F. ) ;
#3464 = CIRCLE ( 'NONE', #21595, 0.6000000000000015321 ) ;
#3465 = ORIENTED_EDGE ( 'NONE', *, *, #15272, .F. ) ;
#3466 = ORIENTED_EDGE ( 'NONE', *, *, #23326, .T. ) ;
#3467 = DIRECTION ( 'NONE',  ( 0.000000000000000000, 0.000000000000000000, 1.000000000000000000 ) ) ;
#3468 = CIRCLE ( 'NONE', #6107, 1.499999999999997780 ) ;
#3469 = ORIENTED_EDGE ( 'NONE', *, *, #1191, .T. ) ;
#3470 = CIRCLE ( 'NONE', #16301, 0.3000000000000016542 ) ;
#3471 = FACE_OUTER_BOUND ( 'NONE', #17263, .T. ) ;
#3472 = VERTEX_POINT ( 'NONE', #1875 ) ;
#3473 = AXIS2_PLACEMENT_3D ( 'NONE', #10930, #13561, #19960 ) ;
#3474 = EDGE_LOOP ( 'NONE', ( #13013, #20317, #13440, #8094 ) ) ;
#3475 = AXIS2_PLACEMENT_3D ( 'NONE', #8351, #6134, #8486 ) ;
#3476 = CARTESIAN_POINT ( 'NONE',  ( 4.500000000000003553, 3.000000000000000000, 15.00000000000001421 ) ) ;
#3477 = CARTESIAN_POINT ( 'NONE',  ( 32.00000000000139977, 0.000000000000000000, 19.00000000000000355 ) ) ;
#3478 = DIRECTION ( 'NONE',  ( 0.000000000000000000, 0.000000000000000000, 1.000000000000000000 ) ) ;
#3479 = EDGE_LOOP ( 'NONE', ( #11095, #6829 ) ) ;
#3480 = CARTESIAN_POINT ( 'NONE',  ( -4.499999999999997335, 5.000000000000000000, -2.999999999999988898 ) ) ;
#3481 = EDGE_LOOP ( 'NONE', ( #7708, #25408, #25218, #7042 ) ) ;
#3482 = CIRCLE ( 'NONE', #12745, 0.6000000000000010880 ) ;
#3483 = DIRECTION ( 'NONE',  ( 0.000000000000000000, 0.000000000000000000, 1.000000000000000000 ) ) ;
#3484 = CARTESIAN_POINT ( 'NONE',  ( 11.50000000000000355, 5.000000000000000000, -14.99999999999998579 ) ) ;
#3485 = EDGE_LOOP ( 'NONE', ( #11601, #16269, #1880, #1769 ) ) ;
#3486 = AXIS2_PLACEMENT_3D ( 'NONE', #12283, #10232, #20758 ) ;
#3487 = DIRECTION ( 'NONE',  ( 0.000000000000000000, 1.000000000000000000, 0.000000000000000000 ) ) ;
#3488 = CIRCLE ( 'NONE', #21616, 0.2999999999999999334 ) ;
#3489 = DIRECTION ( 'NONE',  ( 0.000000000000000000, -0.000000000000000000, 1.000000000000000000 ) ) ;
#3490 = TOROIDAL_SURFACE ( 'NONE', #411, 0.9000000000000010214, 0.2999999999999999889 ) ;
#3491 = DIRECTION ( 'NONE',  ( 0.000000000000000000, 0.000000000000000000, 1.000000000000000000 ) ) ;
#3492 = CYLINDRICAL_SURFACE ( 'NONE', #13489, 0.5999999999999998668 ) ;
#3493 = CARTESIAN_POINT ( 'NONE',  ( -43.50000000000000000, 3.000000000000000000, -8.999999999999987566 ) ) ;
#3494 = VERTEX_POINT ( 'NONE', #24585 ) ;
#3495 = CIRCLE ( 'NONE', #3047, 1.499999999999994449 ) ;
#3496 = VERTEX_POINT ( 'NONE', #6005 ) ;
#3497 = EDGE_CURVE ( 'NONE', #24329, #7952, #21253, .T. ) ;
#3499 = CARTESIAN_POINT ( 'NONE',  ( -36.50000000000000000, 5.000000000000000000, -3.599999999999989875 ) ) ;
#3498 = FACE_OUTER_BOUND ( 'NONE', #5040, .T. ) ;
#3500 = AXIS2_PLACEMENT_3D ( 'NONE', #4763, #21523, #15428 ) ;
#3501 = VECTOR ( 'NONE', #9262, 1000.000000000000000 ) ;
#3502 = CARTESIAN_POINT ( 'NONE',  ( -20.49999999999999645, 3.299999999999999822, 27.00000000000001066 ) ) ;
#3503 = LINE ( 'NONE', #11937, #15800 ) ;
#3504 = ORIENTED_EDGE ( 'NONE', *, *, #1356, .T. ) ;
#3505 = DIRECTION ( 'NONE',  ( 0.000000000000000000, 1.000000000000000000, 0.000000000000000000 ) ) ;
#3506 = CARTESIAN_POINT ( 'NONE',  ( -11.49999999999999645, 3.000000000000000000, -3.899999999999989697 ) ) ;
#3507 = ORIENTED_EDGE ( 'NONE', *, *, #9456, .T. ) ;
#3508 = DIRECTION ( 'NONE',  ( 0.000000000000000000, 0.000000000000000000, 1.000000000000000000 ) ) ;
#3509 = FACE_OUTER_BOUND ( 'NONE', #17783, .T. ) ;
#3510 = EDGE_LOOP ( 'NONE', ( #7718, #5017, #21254, #3436 ) ) ;
#3511 = PLANE ( 'NONE',  #21782 ) ;
#3512 = CARTESIAN_POINT ( 'NONE',  ( -52.50000000000000000, 5.000000000000000000, 20.40000000000001279 ) ) ;
#3513 = ORIENTED_EDGE ( 'NONE', *, *, #6485, .T. ) ;
#3514 = ADVANCED_FACE ( 'NONE', ( #16263 ), #14445, .T. ) ;
#3515 = CARTESIAN_POINT ( 'NONE',  ( 59.50000000000000711, 5.000000000000000000, -15.59999999999998721 ) ) ;
#3516 = AXIS2_PLACEMENT_3D ( 'NONE', #2776, #10792, #719 ) ;
#3517 = DIRECTION ( 'NONE',  ( -0.000000000000000000, -1.000000000000000000, -0.000000000000000000 ) ) ;
#3518 = ORIENTED_EDGE ( 'NONE', *, *, #20025, .F. ) ;
#3519 = CARTESIAN_POINT ( 'NONE',  ( 43.50000000000000711, 5.000000000000000000, -32.39999999999998437 ) ) ;
#3520 = AXIS2_PLACEMENT_3D ( 'NONE', #24885, #8373, #14203 ) ;
#3521 = DIRECTION ( 'NONE',  ( -0.000000000000000000, -1.000000000000000000, -0.000000000000000000 ) ) ;
#3522 = EDGE_CURVE ( 'NONE', #11231, #26292, #26546, .T. ) ;
#3523 = AXIS2_PLACEMENT_3D ( 'NONE', #9368, #26269, #26682 ) ;
#3524 = DIRECTION ( 'NONE',  ( -0.000000000000000000, -1.000000000000000000, -0.000000000000000000 ) ) ;
#3525 = DIRECTION ( 'NONE',  ( 0.000000000000000000, 0.000000000000000000, 1.000000000000000000 ) ) ;
#3526 = AXIS2_PLACEMENT_3D ( 'NONE', #374, #16839, #6575 ) ;
#3527 = AXIS2_PLACEMENT_3D ( 'NONE', #26037, #7051, #23973 ) ;
#3528 = ADVANCED_FACE ( 'NONE', ( #24720 ), #24460, .F. ) ;
#3529 = ORIENTED_EDGE ( 'NONE', *, *, #6146, .T. ) ;
#3530 = DIRECTION ( 'NONE',  ( 0.000000000000000000, 0.000000000000000000, -1.000000000000000000 ) ) ;
#3531 = ORIENTED_EDGE ( 'NONE', *, *, #10806, .F. ) ;
#3532 = FACE_OUTER_BOUND ( 'NONE', #1003, .T. ) ;
#3534 = ORIENTED_EDGE ( 'NONE', *, *, #13847, .T. ) ;
#3533 = EDGE_CURVE ( 'NONE', #27368, #8661, #8604, .T. ) ;
#3535 = CARTESIAN_POINT ( 'NONE',  ( -4.499999999999997335, 3.299999999999999822, -33.89999999999998437 ) ) ;
#3536 = CIRCLE ( 'NONE', #7070, 0.5999999999999998668 ) ;
#3537 = EDGE_CURVE ( 'NONE', #8155, #6149, #3320, .T. ) ;
#3538 = CARTESIAN_POINT ( 'NONE',  ( 11.50000000000000355, 5.000000000000000000, 21.00000000000001066 ) ) ;
#3539 = CIRCLE ( 'NONE', #17237, 0.3000000000000016542 ) ;
#3540 = ORIENTED_EDGE ( 'NONE', *, *, #26380, .F. ) ;
#3541 = ORIENTED_EDGE ( 'NONE', *, *, #2276, .F. ) ;
#3542 = CARTESIAN_POINT ( 'NONE',  ( 4.500000000000003553, 5.000000000000000000, -8.999999999999987566 ) ) ;
#3543 = EDGE_CURVE ( 'NONE', #22818, #24827, #7726, .T. ) ;
#3544 = DIRECTION ( 'NONE',  ( 0.000000000000000000, 0.000000000000000000, 1.000000000000000000 ) ) ;
#3545 = DIRECTION ( 'NONE',  ( -0.000000000000000000, -1.000000000000000000, -0.000000000000000000 ) ) ;
#3546 = DIRECTION ( 'NONE',  ( 0.000000000000000000, 1.000000000000000000, 0.000000000000000000 ) ) ;
#3547 = VECTOR ( 'NONE', #1783, 1000.000000000000000 ) ;
#3548 = VECTOR ( 'NONE', #22125, 1000.000000000000000 ) ;
#3549 = DIRECTION ( 'NONE',  ( -0.000000000000000000, -1.000000000000000000, -0.000000000000000000 ) ) ;
#3550 = VERTEX_POINT ( 'NONE', #11821 ) ;
#3551 = DIRECTION ( 'NONE',  ( 0.000000000000000000, 0.000000000000000000, 1.000000000000000000 ) ) ;
#3552 = CARTESIAN_POINT ( 'NONE',  ( -11.49999999999999645, 5.000000000000000000, -8.999999999999987566 ) ) ;
#3553 = ORIENTED_EDGE ( 'NONE', *, *, #20009, .F. ) ;
#3554 = EDGE_CURVE ( 'NONE', #6867, #3961, #1604, .T. ) ;
#3555 = AXIS2_PLACEMENT_3D ( 'NONE', #787, #17527, #19888 ) ;
#3556 = FACE_OUTER_BOUND ( 'NONE', #16336, .T. ) ;
#3557 = TOROIDAL_SURFACE ( 'NONE', #8402, 0.9000000000000010214, 0.2999999999999999889 ) ;
#3558 = CARTESIAN_POINT ( 'NONE',  ( 4.500000000000003553, 5.000000000000000000, 32.40000000000001279 ) ) ;
#3559 = DIRECTION ( 'NONE',  ( 0.000000000000000000, 0.000000000000000000, -1.000000000000000000 ) ) ;
#3560 = VERTEX_POINT ( 'NONE', #5478 ) ;
#3561 = DIRECTION ( 'NONE',  ( 0.000000000000000000, 0.000000000000000000, -1.000000000000000000 ) ) ;
#3562 = AXIS2_PLACEMENT_3D ( 'NONE', #20349, #1388, #20615 ) ;
#3563 = CARTESIAN_POINT ( 'NONE',  ( -11.49999999999999645, 3.299999999999999822, 21.00000000000001066 ) ) ;
#3564 = EDGE_CURVE ( 'NONE', #14735, #8697, #23221, .T. ) ;
#3565 = AXIS2_PLACEMENT_3D ( 'NONE', #15894, #2875, #22404 ) ;
#3566 = FACE_OUTER_BOUND ( 'NONE', #6196, .T. ) ;
#3567 = AXIS2_PLACEMENT_3D ( 'NONE', #21170, #2193, #5926 ) ;
#3568 = CARTESIAN_POINT ( 'NONE',  ( 64.00000000000142109, 0.000000000000000000, 19.00000000000000355 ) ) ;
#3569 = ORIENTED_EDGE ( 'NONE', *, *, #22229, .T. ) ;
#3570 = DIRECTION ( 'NONE',  ( 0.000000000000000000, 0.000000000000000000, 1.000000000000000000 ) ) ;
#3571 = ORIENTED_EDGE ( 'NONE', *, *, #18161, .T. ) ;
#3572 = CIRCLE ( 'NONE', #940, 1.499999999999996669 ) ;
#3573 = EDGE_LOOP ( 'NONE', ( #24929, #24076 ) ) ;
#3574 = CARTESIAN_POINT ( 'NONE',  ( -43.50000000000000000, 3.000000000000000000, -26.99999999999998934 ) ) ;
#3575 = CARTESIAN_POINT ( 'NONE',  ( 11.50000000000000355, 5.000000000000000000, -3.599999999999989875 ) ) ;
#3576 = ADVANCED_FACE ( 'NONE', ( #22640 ), #11957, .T. ) ;
#3577 = FACE_OUTER_BOUND ( 'NONE', #392, .T. ) ;
#3578 = ORIENTED_EDGE ( 'NONE', *, *, #21348, .F. ) ;
#3579 = ORIENTED_EDGE ( 'NONE', *, *, #3082, .T. ) ;
#3580 = DIRECTION ( 'NONE',  ( -0.000000000000000000, -1.000000000000000000, -0.000000000000000000 ) ) ;
#3581 = FACE_OUTER_BOUND ( 'NONE', #2254, .T. ) ;
#3582 = AXIS2_PLACEMENT_3D ( 'NONE', #25432, #17106, #19327 ) ;
#3583 = ADVANCED_FACE ( 'NONE', ( #5738 ), #20563, .T. ) ;
#3584 = CARTESIAN_POINT ( 'NONE',  ( -36.50000000000000000, 3.000000000000000000, 33.00000000000001421 ) ) ;
#3585 = ORIENTED_EDGE ( 'NONE', *, *, #6276, .F. ) ;
#3586 = DIRECTION ( 'NONE',  ( -0.000000000000000000, 1.000000000000000000, -0.000000000000000000 ) ) ;
#3587 = DIRECTION ( 'NONE',  ( 0.000000000000000000, 1.000000000000000000, 0.000000000000000000 ) ) ;
#3588 = LINE ( 'NONE', #22428, #10175 ) ;
#3589 = PLANE ( 'NONE',  #6235 ) ;
#3590 = ADVANCED_FACE ( 'NONE', ( #25129 ), #13928, .F. ) ;
#3591 = AXIS2_PLACEMENT_3D ( 'NONE', #2805, #5166, #12666 ) ;
#3592 = CARTESIAN_POINT ( 'NONE',  ( -36.50000000000000000, 5.000000000000000000, 20.40000000000001279 ) ) ;
#3593 = ORIENTED_EDGE ( 'NONE', *, *, #2357, .F. ) ;
#3594 = FACE_OUTER_BOUND ( 'NONE', #8981, .T. ) ;
#3595 = VECTOR ( 'NONE', #20689, 1000.000000000000000 ) ;
#3596 = DIRECTION ( 'NONE',  ( 0.000000000000000000, 0.000000000000000000, -1.000000000000000000 ) ) ;
#3597 = AXIS2_PLACEMENT_3D ( 'NONE', #25899, #10788, #23419 ) ;
#3598 = EDGE_CURVE ( 'NONE', #25350, #22910, #13905, .T. ) ;
#3599 = EDGE_CURVE ( 'NONE', #27380, #6216, #8754, .T. ) ;
#3600 = LINE ( 'NONE', #1400, #14778 ) ;
#3601 = ORIENTED_EDGE ( 'NONE', *, *, #17938, .T. ) ;
#3602 = TOROIDAL_SURFACE ( 'NONE', #8018, 0.9000000000000010214, 0.2999999999999999889 ) ;
#3603 = DIRECTION ( 'NONE',  ( 0.000000000000000000, 1.000000000000000000, 0.000000000000000000 ) ) ;
#3604 = DIRECTION ( 'NONE',  ( -0.000000000000000000, -1.000000000000000000, -0.000000000000000000 ) ) ;
#3605 = ORIENTED_EDGE ( 'NONE', *, *, #20652, .F. ) ;
#3606 = EDGE_LOOP ( 'NONE', ( #5349, #9888 ) ) ;
#3607 = ORIENTED_EDGE ( 'NONE', *, *, #21970, .T. ) ;
#3608 = DIRECTION ( 'NONE',  ( 0.000000000000000000, 1.000000000000000000, 0.000000000000000000 ) ) ;
#3609 = AXIS2_PLACEMENT_3D ( 'NONE', #20390, #7637, #13865 ) ;
#3610 = ORIENTED_EDGE ( 'NONE', *, *, #9585, .T. ) ;
#3611 = CARTESIAN_POINT ( 'NONE',  ( -43.50000000000000000, 3.299999999999999822, -27.89999999999999147 ) ) ;
#3612 = ORIENTED_EDGE ( 'NONE', *, *, #2091, .F. ) ;
#3613 = VECTOR ( 'NONE', #7091, 1000.000000000000000 ) ;
#3614 = ORIENTED_EDGE ( 'NONE', *, *, #9161, .F. ) ;
#3615 = CIRCLE ( 'NONE', #20858, 0.6000000000000015321 ) ;
#3616 = CARTESIAN_POINT ( 'NONE',  ( 20.50000000000000355, 3.299999999999999822, 9.000000000000014211 ) ) ;
#3617 = DIRECTION ( 'NONE',  ( -0.000000000000000000, -1.000000000000000000, -0.000000000000000000 ) ) ;
#3618 = DIRECTION ( 'NONE',  ( 0.000000000000000000, 1.000000000000000000, 0.000000000000000000 ) ) ;
#3619 = EDGE_LOOP ( 'NONE', ( #12284, #21375, #5602, #13984 ) ) ;
#3620 = ADVANCED_FACE ( 'NONE', ( #341 ), #4088, .T. ) ;
#3621 = DIRECTION ( 'NONE',  ( 1.000000000000000000, -0.000000000000000000, 1.224646799147353207E-16 ) ) ;
#3622 = ORIENTED_EDGE ( 'NONE', *, *, #5272, .T. ) ;
#3623 = VECTOR ( 'NONE', #27041, 1000.000000000000000 ) ;
#3624 = EDGE_CURVE ( 'NONE', #17333, #19079, #23190, .T. ) ;
#3625 = EDGE_CURVE ( 'NONE', #25131, #26608, #26321, .T. ) ;
#3626 = AXIS2_PLACEMENT_3D ( 'NONE', #21298, #14906, #4538 ) ;
#3627 = DIRECTION ( 'NONE',  ( -0.000000000000000000, -1.000000000000000000, -0.000000000000000000 ) ) ;
#3628 = CYLINDRICAL_SURFACE ( 'NONE', #23872, 0.6000000000000033085 ) ;
#3629 = ORIENTED_EDGE ( 'NONE', *, *, #1950, .F. ) ;
#3630 = EDGE_CURVE ( 'NONE', #2516, #9839, #12912, .T. ) ;
#3631 = AXIS2_PLACEMENT_3D ( 'NONE', #11909, #3207, #17885 ) ;
#3632 = CARTESIAN_POINT ( 'NONE',  ( -52.50000000000000000, 5.000000000000000000, 32.40000000000001279 ) ) ;
#3633 = EDGE_CURVE ( 'NONE', #12828, #4603, #11714, .T. ) ;
#3634 = DIRECTION ( 'NONE',  ( 0.000000000000000000, -0.000000000000000000, 1.000000000000000000 ) ) ;
#3635 = EDGE_CURVE ( 'NONE', #16482, #14731, #27205, .T. ) ;
#3636 = LINE ( 'NONE', #26494, #6709 ) ;
#3637 = AXIS2_PLACEMENT_3D ( 'NONE', #8932, #6708, #18911 ) ;
#3638 = DIRECTION ( 'NONE',  ( -0.000000000000000000, -1.000000000000000000, -0.000000000000000000 ) ) ;
#3639 = DIRECTION ( 'NONE',  ( -0.000000000000000000, -1.000000000000000000, -0.000000000000000000 ) ) ;
#3640 = ORIENTED_EDGE ( 'NONE', *, *, #11987, .T. ) ;
#3641 = VERTEX_POINT ( 'NONE', #14725 ) ;
#3642 = ORIENTED_EDGE ( 'NONE', *, *, #1500, .T. ) ;
#3643 = AXIS2_PLACEMENT_3D ( 'NONE', #24222, #26835, #22548 ) ;
#3644 = AXIS2_PLACEMENT_3D ( 'NONE', #1462, #20280, #3656 ) ;
#3646 = DIRECTION ( 'NONE',  ( 0.000000000000000000, 0.000000000000000000, -1.000000000000000000 ) ) ;
#3645 = DIRECTION ( 'NONE',  ( -0.000000000000000000, -1.000000000000000000, -0.000000000000000000 ) ) ;
#3647 = AXIS2_PLACEMENT_3D ( 'NONE', #16558, #8116, #18653 ) ;
#3648 = DIRECTION ( 'NONE',  ( 0.000000000000000000, -0.000000000000000000, 1.000000000000000000 ) ) ;
#3649 = DIRECTION ( 'NONE',  ( -0.000000000000000000, -1.000000000000000000, -0.000000000000000000 ) ) ;
#3650 = ORIENTED_EDGE ( 'NONE', *, *, #14195, .F. ) ;
#3651 = DIRECTION ( 'NONE',  ( -0.000000000000000000, -1.000000000000000000, -0.000000000000000000 ) ) ;
#3652 = DIRECTION ( 'NONE',  ( 0.000000000000000000, 0.000000000000000000, -1.000000000000000000 ) ) ;
#3653 = ORIENTED_EDGE ( 'NONE', *, *, #26958, .T. ) ;
#3654 = DIRECTION ( 'NONE',  ( -0.000000000000000000, -1.000000000000000000, -0.000000000000000000 ) ) ;
#3655 = DIRECTION ( 'NONE',  ( -0.000000000000000000, -1.000000000000000000, -0.000000000000000000 ) ) ;
#3656 = DIRECTION ( 'NONE',  ( 0.000000000000000000, 0.000000000000000000, -1.000000000000000000 ) ) ;
#3657 = FACE_OUTER_BOUND ( 'NONE', #3678, .T. ) ;
#3658 = ORIENTED_EDGE ( 'NONE', *, *, #16642, .F. ) ;
#3659 = CARTESIAN_POINT ( 'NONE',  ( -43.50000000000000000, 5.000000000000000000, -2.999999999999988898 ) ) ;
#3660 = CARTESIAN_POINT ( 'NONE',  ( -27.49999999999999645, 5.000000000000000000, 9.000000000000014211 ) ) ;
#3661 = VERTEX_POINT ( 'NONE', #2005 ) ;
#3662 = FACE_OUTER_BOUND ( 'NONE', #21941, .T. ) ;
#3663 = DIRECTION ( 'NONE',  ( 1.000000000000000000, -0.000000000000000000, 1.224646799147353207E-16 ) ) ;
#3664 = AXIS2_PLACEMENT_3D ( 'NONE', #19614, #15034, #8659 ) ;
#3665 = AXIS2_PLACEMENT_3D ( 'NONE', #6988, #2702, #11141 ) ;
#3666 = DIRECTION ( 'NONE',  ( 0.000000000000000000, 1.000000000000000000, 0.000000000000000000 ) ) ;
#3667 = FACE_OUTER_BOUND ( 'NONE', #14353, .T. ) ;
#3668 = CIRCLE ( 'NONE', #2783, 0.5999999999999998668 ) ;
#3669 = ORIENTED_EDGE ( 'NONE', *, *, #6881, .T. ) ;
#3670 = DIRECTION ( 'NONE',  ( 0.000000000000000000, 1.000000000000000000, 0.000000000000000000 ) ) ;
#3671 = EDGE_LOOP ( 'NONE', ( #8014, #20451, #1129, #4097 ) ) ;
#3672 = ADVANCED_FACE ( 'NONE', ( #2403 ), #5090, .F. ) ;
#3673 = CARTESIAN_POINT ( 'NONE',  ( 36.50000000000000711, 5.000000000000000000, 9.000000000000014211 ) ) ;
#3674 = VERTEX_POINT ( 'NONE', #21106 ) ;
#3675 = DIRECTION ( 'NONE',  ( -1.000000000000000000, 0.000000000000000000, 0.000000000000000000 ) ) ;
#3676 = DIRECTION ( 'NONE',  ( 0.000000000000000000, 0.000000000000000000, 1.000000000000000000 ) ) ;
#3677 = VERTEX_POINT ( 'NONE', #12510 ) ;
#3678 = EDGE_LOOP ( 'NONE', ( #9566, #13208, #18797, #25611 ) ) ;
#3679 = CARTESIAN_POINT ( 'NONE',  ( -27.49999999999999645, 5.000000000000000000, 32.40000000000001279 ) ) ;
#3680 = AXIS2_PLACEMENT_3D ( 'NONE', #26949, #8594, #22649 ) ;
#3681 = DIRECTION ( 'NONE',  ( 0.000000000000000000, 0.000000000000000000, 1.000000000000000000 ) ) ;
#3682 = DIRECTION ( 'NONE',  ( -0.000000000000000000, -1.000000000000000000, -0.000000000000000000 ) ) ;
#3683 = DIRECTION ( 'NONE',  ( 0.000000000000000000, 1.000000000000000000, 0.000000000000000000 ) ) ;
#3684 = DIRECTION ( 'NONE',  ( -0.000000000000000000, -1.000000000000000000, -0.000000000000000000 ) ) ;
#3685 = VERTEX_POINT ( 'NONE', #14849 ) ;
#3686 = DIRECTION ( 'NONE',  ( 0.000000000000000000, 1.000000000000000000, 0.000000000000000000 ) ) ;
#3687 = AXIS2_PLACEMENT_3D ( 'NONE', #18055, #1457, #22486 ) ;
#3688 = DIRECTION ( 'NONE',  ( -0.000000000000000000, -1.000000000000000000, -0.000000000000000000 ) ) ;
#3689 = ORIENTED_EDGE ( 'NONE', *, *, #25224, .F. ) ;
#3690 = PLANE ( 'NONE',  #11970 ) ;
#3691 = CYLINDRICAL_SURFACE ( 'NONE', #8483, 0.5999999999999998668 ) ;
#3692 = DIRECTION ( 'NONE',  ( 0.000000000000000000, -0.000000000000000000, 1.000000000000000000 ) ) ;
#3693 = ORIENTED_EDGE ( 'NONE', *, *, #880, .T. ) ;
#3694 = CARTESIAN_POINT ( 'NONE',  ( -11.49999999999999645, 3.000000000000000000, 32.10000000000001563 ) ) ;
#3695 = CARTESIAN_POINT ( 'NONE',  ( -63.99999999999960210, 3.000000000000000000, -1.499999999999989564 ) ) ;
#3696 = EDGE_CURVE ( 'NONE', #2987, #8756, #4211, .T. ) ;
#3697 = ADVANCED_FACE ( 'NONE', ( #10572 ), #8622, .T. ) ;
#3698 = EDGE_CURVE ( 'NONE', #7288, #24473, #4648, .T. ) ;
#3699 = DIRECTION ( 'NONE',  ( 0.000000000000000000, -0.000000000000000000, 1.000000000000000000 ) ) ;
#3700 = AXIS2_PLACEMENT_3D ( 'NONE', #3611, #1133, #1548 ) ;
#3701 = CARTESIAN_POINT ( 'NONE',  ( -36.50000000000000000, 3.299999999999999822, 21.00000000000001066 ) ) ;
#3702 = ORIENTED_EDGE ( 'NONE', *, *, #652, .F. ) ;
#3703 = AXIS2_PLACEMENT_3D ( 'NONE', #14976, #14431, #4473 ) ;
#3704 = EDGE_CURVE ( 'NONE', #17079, #22020, #16579, .T. ) ;
#3705 = DIRECTION ( 'NONE',  ( -0.000000000000000000, -1.000000000000000000, -0.000000000000000000 ) ) ;
#3706 = ORIENTED_EDGE ( 'NONE', *, *, #25, .F. ) ;
#3707 = ORIENTED_EDGE ( 'NONE', *, *, #22623, .F. ) ;
#3708 = CARTESIAN_POINT ( 'NONE',  ( -27.49999999999999645, 3.299999999999999822, -32.99999999999998579 ) ) ;
#3709 = CARTESIAN_POINT ( 'NONE',  ( -43.50000000000000000, 3.000000000000000000, 21.90000000000001279 ) ) ;
#3710 = DIRECTION ( 'NONE',  ( 0.000000000000000000, 1.000000000000000000, 0.000000000000000000 ) ) ;
#3711 = ORIENTED_EDGE ( 'NONE', *, *, #20661, .T. ) ;
#3712 = ORIENTED_EDGE ( 'NONE', *, *, #4568, .T. ) ;
#3713 = CARTESIAN_POINT ( 'NONE',  ( -52.50000000000000000, 5.000000000000000000, 21.60000000000001208 ) ) ;
#3714 = EDGE_CURVE ( 'NONE', #3742, #26213, #8178, .T. ) ;
#3715 = LINE ( 'NONE', #12148, #19804 ) ;
#3716 = DIRECTION ( 'NONE',  ( -0.000000000000000000, -1.000000000000000000, -0.000000000000000000 ) ) ;
#3717 = EDGE_LOOP ( 'NONE', ( #7693, #22569, #26758, #18225 ) ) ;
#3718 = ORIENTED_EDGE ( 'NONE', *, *, #19299, .T. ) ;
#3719 = DIRECTION ( 'NONE',  ( 0.000000000000000000, 0.000000000000000000, 1.000000000000000000 ) ) ;
#3720 = AXIS2_PLACEMENT_3D ( 'NONE', #43, #16910, #24960 ) ;
#3721 = AXIS2_PLACEMENT_3D ( 'NONE', #4833, #11057, #2758 ) ;
#3722 = EDGE_CURVE ( 'NONE', #9838, #3010, #16664, .T. ) ;
#3723 = CARTESIAN_POINT ( 'NONE',  ( -43.50000000000000000, 5.000000000000000000, 15.60000000000001563 ) ) ;
#3724 = CARTESIAN_POINT ( 'NONE',  ( -4.499999999999997335, 5.000000000000000000, 3.000000000000016431 ) ) ;
#3725 = LINE ( 'NONE', #12158, #22439 ) ;
#3726 = ORIENTED_EDGE ( 'NONE', *, *, #3084, .T. ) ;
#3727 = DIRECTION ( 'NONE',  ( -0.000000000000000000, -1.000000000000000000, -0.000000000000000000 ) ) ;
#3728 = VECTOR ( 'NONE', #2490, 1000.000000000000000 ) ;
#3729 = CARTESIAN_POINT ( 'NONE',  ( 43.50000000000000711, 3.299999999999999822, -32.99999999999998579 ) ) ;
#3730 = EDGE_CURVE ( 'NONE', #11731, #5259, #15255, .T. ) ;
#3731 = AXIS2_PLACEMENT_3D ( 'NONE', #10592, #21129, #1898 ) ;
#3732 = ORIENTED_EDGE ( 'NONE', *, *, #1956, .T. ) ;
#3733 = EDGE_CURVE ( 'NONE', #17985, #21081, #14794, .T. ) ;
#3734 = FACE_OUTER_BOUND ( 'NONE', #6181, .T. ) ;
#3735 = ADVANCED_FACE ( 'NONE', ( #754 ), #7097, .T. ) ;
#3736 = AXIS2_PLACEMENT_3D ( 'NONE', #25105, #6118, #25242 ) ;
#3737 = CARTESIAN_POINT ( 'NONE',  ( 43.50000000000000711, 3.299999999999999822, -8.099999999999985434 ) ) ;
#3738 = DIRECTION ( 'NONE',  ( -0.000000000000000000, -1.000000000000000000, -0.000000000000000000 ) ) ;
#3739 = ORIENTED_EDGE ( 'NONE', *, *, #7474, .T. ) ;
#3740 = CIRCLE ( 'NONE', #26304, 0.3000000000000016542 ) ;
#3741 = VERTEX_POINT ( 'NONE', #5172 ) ;
#3742 = VERTEX_POINT ( 'NONE', #17772 ) ;
#3743 = DIRECTION ( 'NONE',  ( 0.000000000000000000, 0.000000000000000000, 1.000000000000000000 ) ) ;
#3744 = CARTESIAN_POINT ( 'NONE',  ( 11.50000000000000355, 3.299999999999999822, -32.39999999999998437 ) ) ;
#3745 = ORIENTED_EDGE ( 'NONE', *, *, #23817, .F. ) ;
#3746 = EDGE_LOOP ( 'NONE', ( #22383, #20308 ) ) ;
#3747 = CARTESIAN_POINT ( 'NONE',  ( 27.50000000000000355, 3.299999999999999822, 15.00000000000001421 ) ) ;
#3748 = EDGE_CURVE ( 'NONE', #26808, #14003, #6854, .T. ) ;
#3749 = CIRCLE ( 'NONE', #20555, 0.9000000000000014655 ) ;
#3750 = DIRECTION ( 'NONE',  ( 0.000000000000000000, 0.000000000000000000, 1.000000000000000000 ) ) ;
#3751 = CIRCLE ( 'NONE', #4206, 0.5999999999999998668 ) ;
#3752 = CARTESIAN_POINT ( 'NONE',  ( 32.00000000000000000, 0.000000000000000000, -39.49999999999998579 ) ) ;
#3753 = ORIENTED_EDGE ( 'NONE', *, *, #22703, .F. ) ;
#3754 = ORIENTED_EDGE ( 'NONE', *, *, #6071, .T. ) ;
#3755 = CARTESIAN_POINT ( 'NONE',  ( 59.50000000000000711, 3.000000000000000000, 26.10000000000000853 ) ) ;
#3756 = ORIENTED_EDGE ( 'NONE', *, *, #7912, .F. ) ;
#3757 = AXIS2_PLACEMENT_3D ( 'NONE', #10001, #1983, #12209 ) ;
#3758 = FACE_OUTER_BOUND ( 'NONE', #14429, .T. ) ;
#3759 = CARTESIAN_POINT ( 'NONE',  ( -11.49999999999999645, 3.000000000000000000, -21.89999999999998792 ) ) ;
#3760 = VERTEX_POINT ( 'NONE', #13597 ) ;
#3761 = AXIS2_PLACEMENT_3D ( 'NONE', #21382, #6542, #27339 ) ;
#3762 = DIRECTION ( 'NONE',  ( 0.000000000000000000, 0.000000000000000000, -1.000000000000000000 ) ) ;
#3763 = CARTESIAN_POINT ( 'NONE',  ( -31.99999999999812772, 3.000000000000000000, 38.00000000000000711 ) ) ;
#3764 = EDGE_CURVE ( 'NONE', #15104, #10566, #11254, .T. ) ;
#3765 = DIRECTION ( 'NONE',  ( 0.000000000000000000, 1.000000000000000000, 0.000000000000000000 ) ) ;
#3766 = CARTESIAN_POINT ( 'NONE',  ( -52.50000000000000000, 3.299999999999999822, -2.399999999999987477 ) ) ;
#3767 = CIRCLE ( 'NONE', #21913, 0.6000000000000010880 ) ;
#3768 = CIRCLE ( 'NONE', #16594, 0.3000000000000016542 ) ;
#3769 = DIRECTION ( 'NONE',  ( 0.000000000000000000, 0.000000000000000000, 1.000000000000000000 ) ) ;
#3770 = DIRECTION ( 'NONE',  ( 0.000000000000000000, 0.000000000000000000, 1.000000000000000000 ) ) ;
#3771 = VERTEX_POINT ( 'NONE', #21795 ) ;
#3772 = EDGE_CURVE ( 'NONE', #19223, #25829, #25431, .T. ) ;
#3773 = ORIENTED_EDGE ( 'NONE', *, *, #3359, .T. ) ;
#3774 = EDGE_CURVE ( 'NONE', #21596, #27245, #25879, .T. ) ;
#3775 = AXIS2_PLACEMENT_3D ( 'NONE', #19895, #13083, #2852 ) ;
#3776 = AXIS2_PLACEMENT_3D ( 'NONE', #18040, #5708, #16770 ) ;
#3777 = ORIENTED_EDGE ( 'NONE', *, *, #24875, .T. ) ;
#3778 = AXIS2_PLACEMENT_3D ( 'NONE', #5929, #22568, #1530 ) ;
#3780 = CARTESIAN_POINT ( 'NONE',  ( 20.50000000000000355, 3.299999999999999822, -32.99999999999998579 ) ) ;
#3779 = FACE_OUTER_BOUND ( 'NONE', #8360, .T. ) ;
#3781 = EDGE_CURVE ( 'NONE', #2801, #23802, #6819, .T. ) ;
#3782 = ADVANCED_FACE ( 'NONE', ( #7367 ), #19997, .F. ) ;
#3783 = CARTESIAN_POINT ( 'NONE',  ( -43.50000000000000000, 3.000000000000000000, -32.99999999999998579 ) ) ;
#3784 = ORIENTED_EDGE ( 'NONE', *, *, #16229, .T. ) ;
#3785 = FACE_OUTER_BOUND ( 'NONE', #18813, .T. ) ;
#3786 = DIRECTION ( 'NONE',  ( -0.000000000000000000, -1.000000000000000000, -0.000000000000000000 ) ) ;
#3787 = ORIENTED_EDGE ( 'NONE', *, *, #15625, .F. ) ;
#3788 = PLANE ( 'NONE',  #7022 ) ;
#3789 = AXIS2_PLACEMENT_3D ( 'NONE', #24183, #5202, #788 ) ;
#3790 = CARTESIAN_POINT ( 'NONE',  ( 11.50000000000000355, 3.299999999999999822, -2.999999999999988898 ) ) ;
#3791 = TOROIDAL_SURFACE ( 'NONE', #25465, 0.9000000000000010214, 0.2999999999999999889 ) ;
#3792 = CARTESIAN_POINT ( 'NONE',  ( 36.50000000000000711, 5.000000000000000000, -8.399999999999986144 ) ) ;
#3793 = DIRECTION ( 'NONE',  ( 0.000000000000000000, 0.000000000000000000, -1.000000000000000000 ) ) ;
#3794 = VERTEX_POINT ( 'NONE', #11527 ) ;
#3795 = CARTESIAN_POINT ( 'NONE',  ( -36.50000000000000000, 3.000000000000000000, -27.89999999999999147 ) ) ;
#3796 = DIRECTION ( 'NONE',  ( 0.000000000000000000, 1.000000000000000000, 0.000000000000000000 ) ) ;
#3797 = CIRCLE ( 'NONE', #19714, 0.8999999999999980238 ) ;
#3798 = VERTEX_POINT ( 'NONE', #17905 ) ;
#3799 = CARTESIAN_POINT ( 'NONE',  ( -20.49999999999999645, 5.000000000000000000, 3.600000000000017852 ) ) ;
#3800 = CARTESIAN_POINT ( 'NONE',  ( -4.499999999999997335, 5.000000000000000000, -8.999999999999987566 ) ) ;
#3801 = CARTESIAN_POINT ( 'NONE',  ( 59.50000000000000711, 3.299999999999999822, -20.09999999999998721 ) ) ;
#3802 = DIRECTION ( 'NONE',  ( 0.000000000000000000, 0.000000000000000000, 1.000000000000000000 ) ) ;
#3803 = ORIENTED_EDGE ( 'NONE', *, *, #12551, .F. ) ;
#3804 = AXIS2_PLACEMENT_3D ( 'NONE', #12233, #11958, #10312 ) ;
#3805 = CARTESIAN_POINT ( 'NONE',  ( -4.499999999999997335, 3.000000000000000000, -2.999999999999988898 ) ) ;
#3806 = CIRCLE ( 'NONE', #1612, 0.6000000000000015321 ) ;
#3807 = ORIENTED_EDGE ( 'NONE', *, *, #5619, .T. ) ;
#3808 = FACE_OUTER_BOUND ( 'NONE', #996, .T. ) ;
#3809 = ORIENTED_EDGE ( 'NONE', *, *, #22725, .T. ) ;
#3810 = DIRECTION ( 'NONE',  ( 0.000000000000000000, 0.000000000000000000, 1.000000000000000000 ) ) ;
#3811 = CARTESIAN_POINT ( 'NONE',  ( -11.49999999999999645, 3.299999999999999822, -26.99999999999998934 ) ) ;
#3812 = ORIENTED_EDGE ( 'NONE', *, *, #14417, .F. ) ;
#3813 = ORIENTED_EDGE ( 'NONE', *, *, #16262, .F. ) ;
#3814 = CARTESIAN_POINT ( 'NONE',  ( -11.49999999999999645, 5.000000000000000000, 33.00000000000001421 ) ) ;
#3815 = DIRECTION ( 'NONE',  ( 0.000000000000000000, 0.000000000000000000, 1.000000000000000000 ) ) ;
#3816 = DIRECTION ( 'NONE',  ( -0.000000000000000000, -1.000000000000000000, -0.000000000000000000 ) ) ;
#3817 = FACE_OUTER_BOUND ( 'NONE', #23280, .T. ) ;
#3818 = PLANE ( 'NONE',  #23734 ) ;
#3819 = ORIENTED_EDGE ( 'NONE', *, *, #16091, .F. ) ;
#3820 = CYLINDRICAL_SURFACE ( 'NONE', #9069, 0.6000000000000033085 ) ;
#3821 = DIRECTION ( 'NONE',  ( 0.000000000000000000, 0.000000000000000000, 1.000000000000000000 ) ) ;
#3822 = ORIENTED_EDGE ( 'NONE', *, *, #14762, .F. ) ;
#3823 = CIRCLE ( 'NONE', #19303, 0.5999999999999998668 ) ;
#3824 = CARTESIAN_POINT ( 'NONE',  ( -69.00000000000000000, 3.000000000000000000, -42.99999999999999289 ) ) ;
#3825 = DIRECTION ( 'NONE',  ( 0.000000000000000000, 0.000000000000000000, 1.000000000000000000 ) ) ;
#3826 = AXIS2_PLACEMENT_3D ( 'NONE', #14822, #309, #19400 ) ;
#3827 = CARTESIAN_POINT ( 'NONE',  ( 20.50000000000000355, 3.299999999999999822, 32.10000000000001563 ) ) ;
#3828 = ORIENTED_EDGE ( 'NONE', *, *, #11964, .F. ) ;
#3829 = DIRECTION ( 'NONE',  ( 0.000000000000000000, 0.000000000000000000, -1.000000000000000000 ) ) ;
#3830 = ADVANCED_FACE ( 'NONE', ( #11381 ), #26760, .F. ) ;
#3831 = CARTESIAN_POINT ( 'NONE',  ( -59.50000000000000000, 5.000000000000000000, 21.00000000000001066 ) ) ;
#3832 = CYLINDRICAL_SURFACE ( 'NONE', #5099, 0.5999999999999998668 ) ;
#3833 = CARTESIAN_POINT ( 'NONE',  ( 4.500000000000003553, 3.299999999999999822, 33.60000000000001563 ) ) ;
#3834 = ORIENTED_EDGE ( 'NONE', *, *, #2272, .T. ) ;
#3835 = TOROIDAL_SURFACE ( 'NONE', #10899, 0.9000000000000010214, 0.2999999999999999889 ) ;
#3836 = DIRECTION ( 'NONE',  ( -0.000000000000000000, -1.000000000000000000, -0.000000000000000000 ) ) ;
#3837 = ORIENTED_EDGE ( 'NONE', *, *, #495, .T. ) ;
#3838 = ORIENTED_EDGE ( 'NONE', *, *, #13849, .T. ) ;
#3839 = CARTESIAN_POINT ( 'NONE',  ( 43.50000000000000711, 3.000000000000000000, -2.999999999999988898 ) ) ;
#3840 = CIRCLE ( 'NONE', #19323, 0.5999999999999998668 ) ;
#3841 = CARTESIAN_POINT ( 'NONE',  ( -52.50000000000000000, 3.299999999999999822, -27.59999999999999076 ) ) ;
#3842 = FACE_OUTER_BOUND ( 'NONE', #26911, .T. ) ;
#3843 = ORIENTED_EDGE ( 'NONE', *, *, #475, .T. ) ;
#3844 = ORIENTED_EDGE ( 'NONE', *, *, #1380, .F. ) ;
#3845 = FACE_BOUND ( 'NONE', #17513, .T. ) ;
#3846 = EDGE_CURVE ( 'NONE', #17201, #24235, #1564, .T. ) ;
#3847 = CARTESIAN_POINT ( 'NONE',  ( 20.50000000000000355, 3.299999999999999822, 3.000000000000016431 ) ) ;
#3848 = DIRECTION ( 'NONE',  ( 0.000000000000000000, 0.000000000000000000, 1.000000000000000000 ) ) ;
#3849 = VERTEX_POINT ( 'NONE', #10968 ) ;
#3850 = CYLINDRICAL_SURFACE ( 'NONE', #17182, 0.6000000000000010880 ) ;
#3851 = ORIENTED_EDGE ( 'NONE', *, *, #12895, .F. ) ;
#3852 = EDGE_LOOP ( 'NONE', ( #7158, #3059 ) ) ;
#3853 = LINE ( 'NONE', #25187, #11419 ) ;
#3854 = FACE_OUTER_BOUND ( 'NONE', #5605, .T. ) ;
#3855 = CARTESIAN_POINT ( 'NONE',  ( -11.49999999999999645, 3.299999999999999822, 3.000000000000016431 ) ) ;
#3856 = DIRECTION ( 'NONE',  ( 0.000000000000000000, 0.000000000000000000, 1.000000000000000000 ) ) ;
#3857 = CIRCLE ( 'NONE', #25959, 0.8999999999999980238 ) ;
#3858 = ORIENTED_EDGE ( 'NONE', *, *, #15394, .F. ) ;
#3859 = CARTESIAN_POINT ( 'NONE',  ( 43.50000000000000711, 5.000000000000000000, 33.60000000000001563 ) ) ;
#3860 = ADVANCED_FACE ( 'NONE', ( #19429 ), #12145, .F. ) ;
#3861 = CIRCLE ( 'NONE', #26856, 0.3000000000000016542 ) ;
#3862 = FACE_OUTER_BOUND ( 'NONE', #11842, .T. ) ;
#3864 = ORIENTED_EDGE ( 'NONE', *, *, #18622, .T. ) ;
#3863 = TOROIDAL_SURFACE ( 'NONE', #19342, 0.9000000000000010214, 0.2999999999999999889 ) ;
#3865 = CARTESIAN_POINT ( 'NONE',  ( -27.49999999999999645, 3.299999999999999822, 9.000000000000014211 ) ) ;
#3866 = EDGE_CURVE ( 'NONE', #21027, #21390, #4748, .T. ) ;
#3867 = DIRECTION ( 'NONE',  ( 0.000000000000000000, 1.000000000000000000, 0.000000000000000000 ) ) ;
#3868 = CARTESIAN_POINT ( 'NONE',  ( -4.499999999999997335, 3.299999999999999822, 3.000000000000016431 ) ) ;
#3869 = ORIENTED_EDGE ( 'NONE', *, *, #17102, .T. ) ;
#3870 = EDGE_CURVE ( 'NONE', #23575, #2180, #2886, .T. ) ;
#3871 = EDGE_LOOP ( 'NONE', ( #17696, #22001, #4957, #12144 ) ) ;
#3872 = VERTEX_POINT ( 'NONE', #26081 ) ;
#3873 = FACE_OUTER_BOUND ( 'NONE', #4683, .T. ) ;
#3874 = AXIS2_PLACEMENT_3D ( 'NONE', #7105, #9182, #17779 ) ;
#3875 = CARTESIAN_POINT ( 'NONE',  ( -43.50000000000000000, 3.299999999999999822, 27.60000000000000853 ) ) ;
#3876 = ORIENTED_EDGE ( 'NONE', *, *, #11675, .F. ) ;
#3877 = TOROIDAL_SURFACE ( 'NONE', #2549, 0.9000000000000010214, 0.2999999999999999889 ) ;
#3878 = VERTEX_POINT ( 'NONE', #13179 ) ;
#3879 = EDGE_CURVE ( 'NONE', #25177, #7913, #19262, .T. ) ;
#3880 = CARTESIAN_POINT ( 'NONE',  ( -36.50000000000000000, 3.299999999999999822, -2.099999999999987654 ) ) ;
#3881 = AXIS2_PLACEMENT_3D ( 'NONE', #13919, #9500, #26538 ) ;
#3882 = DIRECTION ( 'NONE',  ( 1.000000000000000000, -0.000000000000000000, 1.224646799147353207E-16 ) ) ;
#3883 = DIRECTION ( 'NONE',  ( 0.000000000000000000, 0.000000000000000000, -1.000000000000000000 ) ) ;
#3885 = EDGE_CURVE ( 'NONE', #23802, #11353, #15717, .T. ) ;
#3884 = VERTEX_POINT ( 'NONE', #19857 ) ;
#3886 = CIRCLE ( 'NONE', #22456, 0.9000000000000014655 ) ;
#3887 = ORIENTED_EDGE ( 'NONE', *, *, #22702, .F. ) ;
#3888 = CIRCLE ( 'NONE', #7415, 0.9000000000000014655 ) ;
#3889 = CARTESIAN_POINT ( 'NONE',  ( -59.50000000000000000, 5.000000000000000000, -8.999999999999987566 ) ) ;
#3890 = ORIENTED_EDGE ( 'NONE', *, *, #13585, .T. ) ;
#3891 = EDGE_CURVE ( 'NONE', #19254, #1251, #695, .T. ) ;
#3892 = DIRECTION ( 'NONE',  ( 0.000000000000000000, 1.000000000000000000, 0.000000000000000000 ) ) ;
#3893 = DIRECTION ( 'NONE',  ( -0.000000000000000000, 1.000000000000000000, -0.000000000000000000 ) ) ;
#3894 = ORIENTED_EDGE ( 'NONE', *, *, #2869, .T. ) ;
#3895 = ADVANCED_FACE ( 'NONE', ( #18315 ), #26633, .T. ) ;
#3896 = FACE_OUTER_BOUND ( 'NONE', #20497, .T. ) ;
#3897 = CARTESIAN_POINT ( 'NONE',  ( -36.50000000000000000, 3.299999999999999822, 32.10000000000001563 ) ) ;
#3898 = CARTESIAN_POINT ( 'NONE',  ( -20.49999999999999645, 5.000000000000000000, 15.00000000000001421 ) ) ;
#3899 = AXIS2_PLACEMENT_3D ( 'NONE', #23441, #12758, #8598 ) ;
#3900 = AXIS2_PLACEMENT_3D ( 'NONE', #1826, #18844, #27291 ) ;
#3901 = TOROIDAL_SURFACE ( 'NONE', #6106, 0.9000000000000010214, 0.2999999999999999889 ) ;
#3902 = CARTESIAN_POINT ( 'NONE',  ( 1.873685051074823702E-12, 0.000000000000000000, 36.50000000000001421 ) ) ;
#3903 = EDGE_CURVE ( 'NONE', #10612, #26302, #11276, .T. ) ;
#3904 = ADVANCED_FACE ( 'NONE', ( #22342 ), #21028, .F. ) ;
#3905 = DIRECTION ( 'NONE',  ( 0.000000000000000000, 1.000000000000000000, 0.000000000000000000 ) ) ;
#3906 = TOROIDAL_SURFACE ( 'NONE', #10088, 0.9000000000000010214, 0.2999999999999999889 ) ;
#3907 = DIRECTION ( 'NONE',  ( -0.000000000000000000, -1.000000000000000000, -0.000000000000000000 ) ) ;
#3908 = EDGE_CURVE ( 'NONE', #24673, #9254, #12170, .T. ) ;
#3909 = ORIENTED_EDGE ( 'NONE', *, *, #2928, .F. ) ;
#3910 = AXIS2_PLACEMENT_3D ( 'NONE', #14845, #207, #12910 ) ;
#3911 = ORIENTED_EDGE ( 'NONE', *, *, #2741, .T. ) ;
#3912 = DIRECTION ( 'NONE',  ( 0.000000000000000000, 1.000000000000000000, 0.000000000000000000 ) ) ;
#3913 = ORIENTED_EDGE ( 'NONE', *, *, #25721, .F. ) ;
#3915 = CARTESIAN_POINT ( 'NONE',  ( -27.49999999999999645, 5.000000000000000000, 20.40000000000001279 ) ) ;
#3914 = DIRECTION ( 'NONE',  ( 0.000000000000000000, 0.000000000000000000, -1.000000000000000000 ) ) ;
#3916 = DIRECTION ( 'NONE',  ( 0.000000000000000000, 0.000000000000000000, 1.000000000000000000 ) ) ;
#3917 = CARTESIAN_POINT ( 'NONE',  ( 59.50000000000000711, 5.000000000000000000, -3.599999999999989875 ) ) ;
#3918 = EDGE_CURVE ( 'NONE', #16080, #9250, #7510, .T. ) ;
#3919 = ORIENTED_EDGE ( 'NONE', *, *, #21891, .T. ) ;
#3920 = CIRCLE ( 'NONE', #23379, 0.5999999999999998668 ) ;
#3921 = DIRECTION ( 'NONE',  ( 0.000000000000000000, 0.000000000000000000, 1.000000000000000000 ) ) ;
#3922 = AXIS2_PLACEMENT_3D ( 'NONE', #11023, #21164, #4405 ) ;
#3923 = DIRECTION ( 'NONE',  ( 0.000000000000000000, 0.000000000000000000, 1.000000000000000000 ) ) ;
#3924 = ORIENTED_EDGE ( 'NONE', *, *, #8868, .F. ) ;
#3925 = CARTESIAN_POINT ( 'NONE',  ( 20.50000000000000355, 5.000000000000000000, 9.000000000000014211 ) ) ;
#3926 = AXIS2_PLACEMENT_3D ( 'NONE', #16957, #2021, #16542 ) ;
#3927 = EDGE_CURVE ( 'NONE', #21284, #17754, #26771, .T. ) ;
#3928 = CARTESIAN_POINT ( 'NONE',  ( -36.50000000000000000, 3.299999999999999822, -20.09999999999998721 ) ) ;
#3929 = AXIS2_PLACEMENT_3D ( 'NONE', #25382, #23301, #12760 ) ;
#3930 = CARTESIAN_POINT ( 'NONE',  ( -11.49999999999999645, 3.299999999999999822, 21.00000000000001066 ) ) ;
#3931 = DIRECTION ( 'NONE',  ( 0.000000000000000000, 0.000000000000000000, -1.000000000000000000 ) ) ;
#3932 = ORIENTED_EDGE ( 'NONE', *, *, #4410, .F. ) ;
#3933 = CIRCLE ( 'NONE', #10985, 0.3000000000000016542 ) ;
#3934 = AXIS2_PLACEMENT_3D ( 'NONE', #20287, #1319, #18337 ) ;
#3935 = DIRECTION ( 'NONE',  ( -0.000000000000000000, -1.000000000000000000, -0.000000000000000000 ) ) ;
#3936 = EDGE_CURVE ( 'NONE', #13946, #17411, #3354, .T. ) ;
#3937 = DIRECTION ( 'NONE',  ( 0.000000000000000000, 1.000000000000000000, 0.000000000000000000 ) ) ;
#3938 = EDGE_LOOP ( 'NONE', ( #931, #20083 ) ) ;
#3939 = DIRECTION ( 'NONE',  ( -0.000000000000000000, -1.000000000000000000, -0.000000000000000000 ) ) ;
#3940 = DIRECTION ( 'NONE',  ( 0.000000000000000000, 0.000000000000000000, 1.000000000000000000 ) ) ;
#3941 = EDGE_CURVE ( 'NONE', #6586, #21035, #9957, .T. ) ;
#3942 = DIRECTION ( 'NONE',  ( 0.000000000000000000, 0.000000000000000000, -1.000000000000000000 ) ) ;
#3943 = CARTESIAN_POINT ( 'NONE',  ( 43.50000000000000711, 3.299999999999999822, 33.90000000000001279 ) ) ;
#3944 = CIRCLE ( 'NONE', #12776, 0.6000000000000015321 ) ;
#3945 = AXIS2_PLACEMENT_3D ( 'NONE', #26136, #26401, #7013 ) ;
#3946 = VERTEX_POINT ( 'NONE', #14285 ) ;
#3947 = DIRECTION ( 'NONE',  ( 0.000000000000000000, 1.000000000000000000, 0.000000000000000000 ) ) ;
#3948 = VECTOR ( 'NONE', #10259, 1000.000000000000000 ) ;
#3949 = ORIENTED_EDGE ( 'NONE', *, *, #9371, .T. ) ;
#3950 = ORIENTED_EDGE ( 'NONE', *, *, #5234, .F. ) ;
#3951 = EDGE_CURVE ( 'NONE', #7972, #23305, #20659, .T. ) ;
#3952 = CARTESIAN_POINT ( 'NONE',  ( 59.50000000000000711, 3.299999999999999822, 33.60000000000001563 ) ) ;
#3953 = CYLINDRICAL_SURFACE ( 'NONE', #20693, 0.6000000000000015321 ) ;
#3954 = VERTEX_POINT ( 'NONE', #9993 ) ;
#3955 = EDGE_LOOP ( 'NONE', ( #22281, #6437, #26294, #17313 ) ) ;
#3956 = DIRECTION ( 'NONE',  ( 0.000000000000000000, 0.000000000000000000, 1.000000000000000000 ) ) ;
#3957 = DIRECTION ( 'NONE',  ( 0.000000000000000000, 0.000000000000000000, 1.000000000000000000 ) ) ;
#3958 = DIRECTION ( 'NONE',  ( -0.000000000000000000, -1.000000000000000000, -0.000000000000000000 ) ) ;
#3959 = DIRECTION ( 'NONE',  ( 0.000000000000000000, 0.000000000000000000, 1.000000000000000000 ) ) ;
#3960 = DIRECTION ( 'NONE',  ( 0.000000000000000000, 0.000000000000000000, 1.000000000000000000 ) ) ;
#3961 = VERTEX_POINT ( 'NONE', #11925 ) ;
#3962 = CIRCLE ( 'NONE', #21221, 0.6000000000000010880 ) ;
#3963 = CARTESIAN_POINT ( 'NONE',  ( -43.50000000000000000, 5.000000000000000000, -32.99999999999998579 ) ) ;
#3964 = DIRECTION ( 'NONE',  ( 0.000000000000000000, 1.000000000000000000, 0.000000000000000000 ) ) ;
#3965 = ORIENTED_EDGE ( 'NONE', *, *, #9992, .F. ) ;
#3966 = EDGE_CURVE ( 'NONE', #16413, #2646, #12605, .T. ) ;
#3967 = CARTESIAN_POINT ( 'NONE',  ( -43.50000000000000000, 5.000000000000000000, -3.599999999999989875 ) ) ;
#3968 = CARTESIAN_POINT ( 'NONE',  ( -31.99999999999980105, 0.000000000000000000, -17.49999999999999645 ) ) ;
#3969 = EDGE_CURVE ( 'NONE', #7583, #21886, #6414, .T. ) ;
#3970 = CARTESIAN_POINT ( 'NONE',  ( -52.50000000000000000, 5.000000000000000000, -32.99999999999998579 ) ) ;
#3971 = CIRCLE ( 'NONE', #10149, 0.5999999999999998668 ) ;
#3972 = VERTEX_POINT ( 'NONE', #9725 ) ;
#3973 = DIRECTION ( 'NONE',  ( 0.000000000000000000, 0.000000000000000000, 1.000000000000000000 ) ) ;
#3974 = ADVANCED_FACE ( 'NONE', ( #22471 ), #3492, .T. ) ;
#3975 = CIRCLE ( 'NONE', #7504, 0.6000000000000033085 ) ;
#3976 = DIRECTION ( 'NONE',  ( 0.000000000000000000, 0.000000000000000000, 1.000000000000000000 ) ) ;
#3977 = EDGE_CURVE ( 'NONE', #18719, #9555, #20401, .T. ) ;
#3978 = CARTESIAN_POINT ( 'NONE',  ( 11.50000000000000355, 3.000000000000000000, -14.99999999999998579 ) ) ;
#3979 = AXIS2_PLACEMENT_3D ( 'NONE', #1692, #18570, #12330 ) ;
#3980 = DIRECTION ( 'NONE',  ( 0.000000000000000000, 1.000000000000000000, 0.000000000000000000 ) ) ;
#3981 = CIRCLE ( 'NONE', #20356, 0.5999999999999998668 ) ;
#3982 = ORIENTED_EDGE ( 'NONE', *, *, #10879, .T. ) ;
#3983 = CYLINDRICAL_SURFACE ( 'NONE', #11163, 1.499999999999994449 ) ;
#3984 = ORIENTED_EDGE ( 'NONE', *, *, #5065, .T. ) ;
#3985 = EDGE_LOOP ( 'NONE', ( #15531, #24188, #9824, #20996 ) ) ;
#3986 = CARTESIAN_POINT ( 'NONE',  ( -43.50000000000000000, 3.299999999999999822, -14.99999999999998579 ) ) ;
#3987 = CIRCLE ( 'NONE', #2227, 0.6000000000000033085 ) ;
#3989 = DIRECTION ( 'NONE',  ( 0.000000000000000000, 0.000000000000000000, 1.000000000000000000 ) ) ;
#3988 = CIRCLE ( 'NONE', #22553, 0.2999999999999999334 ) ;
#3990 = CARTESIAN_POINT ( 'NONE',  ( 52.50000000000000711, 3.299999999999999822, -26.99999999999998934 ) ) ;
#3991 = VERTEX_POINT ( 'NONE', #9862 ) ;
#3992 = ORIENTED_EDGE ( 'NONE', *, *, #26823, .F. ) ;
#3993 = TOROIDAL_SURFACE ( 'NONE', #20365, 0.9000000000000010214, 0.2999999999999999889 ) ;
#3994 = FACE_BOUND ( 'NONE', #11905, .T. ) ;
#3995 = CIRCLE ( 'NONE', #21689, 0.6000000000000010880 ) ;
#3996 = CARTESIAN_POINT ( 'NONE',  ( 4.500000000000003553, 3.000000000000000000, -14.99999999999998579 ) ) ;
#3997 = DIRECTION ( 'NONE',  ( 0.000000000000000000, 1.000000000000000000, 0.000000000000000000 ) ) ;
#3998 = EDGE_LOOP ( 'NONE', ( #23027, #26337 ) ) ;
#3999 = CARTESIAN_POINT ( 'NONE',  ( -11.49999999999999645, 5.000000000000000000, -8.399999999999986144 ) ) ;
#4000 = ORIENTED_EDGE ( 'NONE', *, *, #14619, .F. ) ;
#4001 = CYLINDRICAL_SURFACE ( 'NONE', #19478, 1.499999999999994449 ) ;
#4002 = DIRECTION ( 'NONE',  ( 0.000000000000000000, 0.000000000000000000, 1.000000000000000000 ) ) ;
#4003 = CARTESIAN_POINT ( 'NONE',  ( 27.50000000000000355, 5.000000000000000000, 20.40000000000001279 ) ) ;
#4004 = CARTESIAN_POINT ( 'NONE',  ( -11.49999999999999645, 3.299999999999999822, -15.59999999999998721 ) ) ;
#4005 = AXIS2_PLACEMENT_3D ( 'NONE', #10093, #14656, #8012 ) ;
#4006 = CARTESIAN_POINT ( 'NONE',  ( 4.500000000000003553, 5.000000000000000000, 26.40000000000000924 ) ) ;
#4007 = VERTEX_POINT ( 'NONE', #20529 ) ;
#4008 = CIRCLE ( 'NONE', #10183, 1.500000000000001332 ) ;
#4009 = LINE ( 'NONE', #14654, #23548 ) ;
#4010 = TOROIDAL_SURFACE ( 'NONE', #8409, 0.9000000000000010214, 0.2999999999999999889 ) ;
#4011 = DIRECTION ( 'NONE',  ( 0.000000000000000000, 0.000000000000000000, -1.000000000000000000 ) ) ;
#4012 = AXIS2_PLACEMENT_3D ( 'NONE', #20319, #1354, #9782 ) ;
#4013 = ORIENTED_EDGE ( 'NONE', *, *, #19467, .F. ) ;
#4014 = AXIS2_PLACEMENT_3D ( 'NONE', #1680, #10654, #160 ) ;
#4015 = CARTESIAN_POINT ( 'NONE',  ( -11.49999999999999645, 3.299999999999999822, 21.60000000000001208 ) ) ;
#4016 = TOROIDAL_SURFACE ( 'NONE', #20387, 0.9000000000000010214, 0.2999999999999999889 ) ;
#4017 = CARTESIAN_POINT ( 'NONE',  ( -64.00000000000000000, 3.000000000000000000, -37.99999999999999289 ) ) ;
#4018 = DIRECTION ( 'NONE',  ( 0.000000000000000000, 0.000000000000000000, 1.000000000000000000 ) ) ;
#4019 = EDGE_LOOP ( 'NONE', ( #20181, #18521 ) ) ;
#4020 = AXIS2_PLACEMENT_3D ( 'NONE', #18183, #16500, #26897 ) ;
#4021 = EDGE_LOOP ( 'NONE', ( #19753, #5360, #7738, #26054 ) ) ;
#4022 = EDGE_LOOP ( 'NONE', ( #8260, #6892, #25964, #19487 ) ) ;
#4023 = CARTESIAN_POINT ( 'NONE',  ( -11.49999999999999645, 5.000000000000000000, -26.99999999999998934 ) ) ;
#4024 = AXIS2_PLACEMENT_3D ( 'NONE', #16299, #12127, #25022 ) ;
#4025 = EDGE_CURVE ( 'NONE', #24144, #9157, #25451, .T. ) ;
#4026 = CARTESIAN_POINT ( 'NONE',  ( 59.50000000000000711, 5.000000000000000000, 21.60000000000001208 ) ) ;
#4027 = ORIENTED_EDGE ( 'NONE', *, *, #16275, .T. ) ;
#4028 = EDGE_CURVE ( 'NONE', #4715, #585, #16230, .T. ) ;
#4029 = EDGE_LOOP ( 'NONE', ( #6591, #26812, #17882, #8122 ) ) ;
#4030 = CARTESIAN_POINT ( 'NONE',  ( 11.50000000000000355, 5.000000000000000000, -32.99999999999998579 ) ) ;
#4031 = AXIS2_PLACEMENT_3D ( 'NONE', #12401, #22535, #9916 ) ;
#4032 = DIRECTION ( 'NONE',  ( 0.000000000000000000, 0.000000000000000000, -1.000000000000000000 ) ) ;
#4033 = CARTESIAN_POINT ( 'NONE',  ( 27.50000000000000355, 3.299999999999999822, -8.999999999999987566 ) ) ;
#4034 = ORIENTED_EDGE ( 'NONE', *, *, #8219, .F. ) ;
#4035 = ORIENTED_EDGE ( 'NONE', *, *, #2240, .T. ) ;
#4036 = VECTOR ( 'NONE', #9603, 1000.000000000000000 ) ;
#4037 = CARTESIAN_POINT ( 'NONE',  ( 52.50000000000000711, 3.000000000000000000, -2.999999999999988898 ) ) ;
#4038 = DIRECTION ( 'NONE',  ( 0.000000000000000000, -0.000000000000000000, 1.000000000000000000 ) ) ;
#4039 = ORIENTED_EDGE ( 'NONE', *, *, #14763, .F. ) ;
#4040 = TOROIDAL_SURFACE ( 'NONE', #24386, 0.9000000000000010214, 0.2999999999999999889 ) ;
#4041 = ORIENTED_EDGE ( 'NONE', *, *, #18833, .T. ) ;
#4042 = CARTESIAN_POINT ( 'NONE',  ( -52.50000000000000000, 5.000000000000000000, -14.39999999999998437 ) ) ;
#4043 = EDGE_CURVE ( 'NONE', #8357, #4609, #5108, .T. ) ;
#4044 = FACE_OUTER_BOUND ( 'NONE', #13159, .T. ) ;
#4045 = CARTESIAN_POINT ( 'NONE',  ( -20.49999999999999645, 5.000000000000000000, 9.000000000000014211 ) ) ;
#4046 = AXIS2_PLACEMENT_3D ( 'NONE', #14620, #26973, #23093 ) ;
#4047 = CARTESIAN_POINT ( 'NONE',  ( -11.49999999999999645, 5.000000000000000000, -14.39999999999998437 ) ) ;
#4048 = EDGE_CURVE ( 'NONE', #25631, #16214, #22803, .T. ) ;
#4049 = EDGE_CURVE ( 'NONE', #4541, #8756, #2577, .T. ) ;
#4050 = AXIS2_PLACEMENT_3D ( 'NONE', #24674, #3344, #9854 ) ;
#4051 = EDGE_CURVE ( 'NONE', #11532, #18139, #25497, .T. ) ;
#4052 = DIRECTION ( 'NONE',  ( -0.000000000000000000, -1.000000000000000000, -0.000000000000000000 ) ) ;
#4053 = LINE ( 'NONE', #1976, #9571 ) ;
#4054 = CIRCLE ( 'NONE', #20854, 0.9000000000000014655 ) ;
#4055 = VERTEX_POINT ( 'NONE', #10798 ) ;
#4056 = AXIS2_PLACEMENT_3D ( 'NONE', #4149, #21040, #17418 ) ;
#4057 = DIRECTION ( 'NONE',  ( 0.000000000000000000, 0.000000000000000000, 1.000000000000000000 ) ) ;
#4058 = ADVANCED_FACE ( 'NONE', ( #21214 ), #10111, .F. ) ;
#4059 = ADVANCED_FACE ( 'NONE', ( #8719 ), #8457, .F. ) ;
#4060 = VERTEX_POINT ( 'NONE', #23159 ) ;
#4062 = DIRECTION ( 'NONE',  ( 0.000000000000000000, 1.000000000000000000, 0.000000000000000000 ) ) ;
#4061 = DIRECTION ( 'NONE',  ( 0.000000000000000000, 0.000000000000000000, -1.000000000000000000 ) ) ;
#4063 = TOROIDAL_SURFACE ( 'NONE', #967, 0.9000000000000010214, 0.2999999999999999889 ) ;
#4064 = DIRECTION ( 'NONE',  ( -0.000000000000000000, -1.000000000000000000, -0.000000000000000000 ) ) ;
#4065 = CYLINDRICAL_SURFACE ( 'NONE', #20236, 0.5999999999999998668 ) ;
#4066 = VERTEX_POINT ( 'NONE', #25234 ) ;
#4067 = DIRECTION ( 'NONE',  ( 0.000000000000000000, 1.000000000000000000, 0.000000000000000000 ) ) ;
#4068 = AXIS2_PLACEMENT_3D ( 'NONE', #3477, #20513, #1137 ) ;
#4069 = FACE_OUTER_BOUND ( 'NONE', #5196, .T. ) ;
#4070 = EDGE_LOOP ( 'NONE', ( #9023, #665 ) ) ;
#4071 = ADVANCED_FACE ( 'NONE', ( #6245 ), #4362, .F. ) ;
#4072 = CARTESIAN_POINT ( 'NONE',  ( 11.50000000000000355, 5.000000000000000000, -3.599999999999989875 ) ) ;
#4073 = AXIS2_PLACEMENT_3D ( 'NONE', #16597, #12572, #17005 ) ;
#4074 = CARTESIAN_POINT ( 'NONE',  ( 52.50000000000000711, 3.299999999999999822, -20.99999999999998579 ) ) ;
#4075 = DIRECTION ( 'NONE',  ( -0.000000000000000000, -1.000000000000000000, -0.000000000000000000 ) ) ;
#4076 = ORIENTED_EDGE ( 'NONE', *, *, #19860, .T. ) ;
#4077 = AXIS2_PLACEMENT_3D ( 'NONE', #10531, #19265, #2100 ) ;
#4078 = EDGE_CURVE ( 'NONE', #11366, #18416, #1730, .T. ) ;
#4079 = CIRCLE ( 'NONE', #21769, 0.2999999999999999334 ) ;
#4080 = CARTESIAN_POINT ( 'NONE',  ( 4.500000000000003553, 3.299999999999999822, -20.99999999999998579 ) ) ;
#4081 = DIRECTION ( 'NONE',  ( 0.000000000000000000, 0.000000000000000000, 1.000000000000000000 ) ) ;
#4082 = VERTEX_POINT ( 'NONE', #12478 ) ;
#4083 = DIRECTION ( 'NONE',  ( -0.000000000000000000, -1.000000000000000000, -0.000000000000000000 ) ) ;
#4084 = AXIS2_PLACEMENT_3D ( 'NONE', #369, #14748, #6435 ) ;
#4085 = CARTESIAN_POINT ( 'NONE',  ( -43.50000000000000000, 5.000000000000000000, -8.999999999999987566 ) ) ;
#4086 = AXIS2_PLACEMENT_3D ( 'NONE', #15270, #23729, #23870 ) ;
#4087 = EDGE_CURVE ( 'NONE', #15187, #585, #26033, .T. ) ;
#4088 = CYLINDRICAL_SURFACE ( 'NONE', #18807, 0.6000000000000015321 ) ;
#4089 = CARTESIAN_POINT ( 'NONE',  ( 52.50000000000000711, 3.299999999999999822, -20.09999999999998721 ) ) ;
#4090 = AXIS2_PLACEMENT_3D ( 'NONE', #9525, #5642, #15904 ) ;
#4091 = TOROIDAL_SURFACE ( 'NONE', #23115, 0.9000000000000010214, 0.2999999999999999889 ) ;
#4092 = ORIENTED_EDGE ( 'NONE', *, *, #8455, .T. ) ;
#4093 = AXIS2_PLACEMENT_3D ( 'NONE', #22541, #13806, #3561 ) ;
#4094 = DIRECTION ( 'NONE',  ( 1.000000000000000000, -0.000000000000000000, 1.224646799147353207E-16 ) ) ;
#4095 = VERTEX_POINT ( 'NONE', #16631 ) ;
#4096 = AXIS2_PLACEMENT_3D ( 'NONE', #12727, #8301, #5825 ) ;
#4097 = ORIENTED_EDGE ( 'NONE', *, *, #8621, .F. ) ;
#4098 = CIRCLE ( 'NONE', #23056, 0.6000000000000015321 ) ;
#4099 = DIRECTION ( 'NONE',  ( 0.000000000000000000, 0.000000000000000000, 1.000000000000000000 ) ) ;
#4100 = DIRECTION ( 'NONE',  ( -0.000000000000000000, -1.000000000000000000, -0.000000000000000000 ) ) ;
#4101 = ORIENTED_EDGE ( 'NONE', *, *, #8774, .T. ) ;
#4102 = EDGE_LOOP ( 'NONE', ( #8685, #7292, #18842, #16031 ) ) ;
#4103 = DIRECTION ( 'NONE',  ( -0.000000000000000000, -1.000000000000000000, -0.000000000000000000 ) ) ;
#4104 = FACE_OUTER_BOUND ( 'NONE', #22498, .T. ) ;
#4105 = DIRECTION ( 'NONE',  ( -0.000000000000000000, 1.000000000000000000, -0.000000000000000000 ) ) ;
#4106 = ADVANCED_FACE ( 'NONE', ( #12612 ), #25144, .F. ) ;
#4107 = CARTESIAN_POINT ( 'NONE',  ( 52.50000000000000711, 5.000000000000000000, -32.99999999999998579 ) ) ;
#4108 = CARTESIAN_POINT ( 'NONE',  ( 27.50000000000000355, 5.000000000000000000, -8.999999999999987566 ) ) ;
#4109 = ORIENTED_EDGE ( 'NONE', *, *, #14173, .F. ) ;
#4110 = FACE_OUTER_BOUND ( 'NONE', #19120, .T. ) ;
#4111 = CARTESIAN_POINT ( 'NONE',  ( 11.50000000000000355, 5.000000000000000000, 33.00000000000001421 ) ) ;
#4112 = ORIENTED_EDGE ( 'NONE', *, *, #9830, .F. ) ;
#4114 = DIRECTION ( 'NONE',  ( 0.000000000000000000, 0.000000000000000000, 1.000000000000000000 ) ) ;
#4113 = TOROIDAL_SURFACE ( 'NONE', #25774, 0.9000000000000010214, 0.2999999999999999889 ) ;
#4115 = DIRECTION ( 'NONE',  ( 0.000000000000000000, 1.000000000000000000, 0.000000000000000000 ) ) ;
#4116 = FACE_OUTER_BOUND ( 'NONE', #21766, .T. ) ;
#4117 = VERTEX_POINT ( 'NONE', #25370 ) ;
#4118 = LINE ( 'NONE', #20730, #2278 ) ;
#4119 = AXIS2_PLACEMENT_3D ( 'NONE', #22935, #8367, #14600 ) ;
#4120 = CARTESIAN_POINT ( 'NONE',  ( -4.499999999999997335, 3.000000000000000000, 9.000000000000014211 ) ) ;
#4121 = DIRECTION ( 'NONE',  ( 0.000000000000000000, 0.000000000000000000, 1.000000000000000000 ) ) ;
#4122 = ADVANCED_FACE ( 'NONE', ( #6108 ), #10672, .T. ) ;
#4123 = FACE_OUTER_BOUND ( 'NONE', #14117, .T. ) ;
#4124 = DIRECTION ( 'NONE',  ( -0.000000000000000000, -1.000000000000000000, -0.000000000000000000 ) ) ;
#4125 = VERTEX_POINT ( 'NONE', #6379 ) ;
#4126 = CYLINDRICAL_SURFACE ( 'NONE', #16041, 0.5999999999999998668 ) ;
#4127 = ADVANCED_FACE ( 'NONE', ( #18858 ), #27304, .T. ) ;
#4128 = AXIS2_PLACEMENT_3D ( 'NONE', #24323, #793, #19278 ) ;
#4129 = ORIENTED_EDGE ( 'NONE', *, *, #4426, .F. ) ;
#4130 = ORIENTED_EDGE ( 'NONE', *, *, #9308, .T. ) ;
#4131 = DIRECTION ( 'NONE',  ( -1.000000000000000000, 0.000000000000000000, 0.000000000000000000 ) ) ;
#4132 = ADVANCED_FACE ( 'NONE', ( #4317 ), #14511, .F. ) ;
#4133 = EDGE_CURVE ( 'NONE', #21569, #24534, #18516, .T. ) ;
#4134 = CARTESIAN_POINT ( 'NONE',  ( -20.49999999999999645, 5.000000000000000000, -26.99999999999998934 ) ) ;
#4135 = DIRECTION ( 'NONE',  ( 0.000000000000000000, 1.000000000000000000, 0.000000000000000000 ) ) ;
#4136 = EDGE_LOOP ( 'NONE', ( #18770, #17578 ) ) ;
#4137 = DIRECTION ( 'NONE',  ( -0.000000000000000000, -1.000000000000000000, -0.000000000000000000 ) ) ;
#4138 = ORIENTED_EDGE ( 'NONE', *, *, #22505, .T. ) ;
#4139 = FACE_BOUND ( 'NONE', #13402, .T. ) ;
#4140 = DIRECTION ( 'NONE',  ( 0.000000000000000000, 0.000000000000000000, 1.000000000000000000 ) ) ;
#4141 = CARTESIAN_POINT ( 'NONE',  ( 32.00000000000139977, 0.000000000000000000, 17.50000000000000355 ) ) ;
#4142 = EDGE_CURVE ( 'NONE', #22285, #14482, #9655, .T. ) ;
#4143 = ADVANCED_FACE ( 'NONE', ( #22045 ), #24124, .T. ) ;
#4144 = DIRECTION ( 'NONE',  ( 0.000000000000000000, 0.000000000000000000, 1.000000000000000000 ) ) ;
#4145 = EDGE_LOOP ( 'NONE', ( #11645, #11972 ) ) ;
#4146 = CARTESIAN_POINT ( 'NONE',  ( 20.50000000000000355, 5.000000000000000000, -26.99999999999998934 ) ) ;
#4147 = DIRECTION ( 'NONE',  ( -0.000000000000000000, -1.000000000000000000, -0.000000000000000000 ) ) ;
#4148 = DIRECTION ( 'NONE',  ( -1.000000000000000000, 0.000000000000000000, 0.000000000000000000 ) ) ;
#4149 = CARTESIAN_POINT ( 'NONE',  ( -52.50000000000000000, 3.000000000000000000, 15.00000000000001421 ) ) ;
#4150 = CARTESIAN_POINT ( 'NONE',  ( -27.49999999999999645, 5.000000000000000000, -2.999999999999988898 ) ) ;
#4151 = EDGE_LOOP ( 'NONE', ( #14259, #14834, #6076, #25448 ) ) ;
#4152 = DIRECTION ( 'NONE',  ( 0.000000000000000000, 0.000000000000000000, 1.000000000000000000 ) ) ;
#4153 = AXIS2_PLACEMENT_3D ( 'NONE', #9698, #16078, #5686 ) ;
#4154 = CARTESIAN_POINT ( 'NONE',  ( 4.500000000000003553, 5.000000000000000000, 3.600000000000017852 ) ) ;
#4155 = ORIENTED_EDGE ( 'NONE', *, *, #3564, .F. ) ;
#4156 = EDGE_CURVE ( 'NONE', #26552, #11900, #22499, .T. ) ;
#4157 = DIRECTION ( 'NONE',  ( 0.000000000000000000, 0.000000000000000000, 1.000000000000000000 ) ) ;
#4158 = CARTESIAN_POINT ( 'NONE',  ( 11.50000000000000355, 3.299999999999999822, -32.99999999999998579 ) ) ;
#4159 = DIRECTION ( 'NONE',  ( -0.000000000000000000, -1.000000000000000000, -0.000000000000000000 ) ) ;
#4160 = VERTEX_POINT ( 'NONE', #11219 ) ;
#4161 = VECTOR ( 'NONE', #7016, 1000.000000000000000 ) ;
#4162 = EDGE_LOOP ( 'NONE', ( #26234, #3001, #9517, #1819 ) ) ;
#4163 = EDGE_LOOP ( 'NONE', ( #12892, #18450, #27164, #11953 ) ) ;
#4164 = FACE_OUTER_BOUND ( 'NONE', #9583, .T. ) ;
#4165 = DIRECTION ( 'NONE',  ( 0.000000000000000000, 0.000000000000000000, -1.000000000000000000 ) ) ;
#4166 = ORIENTED_EDGE ( 'NONE', *, *, #22184, .F. ) ;
#4167 = VERTEX_POINT ( 'NONE', #5003 ) ;
#4168 = AXIS2_PLACEMENT_3D ( 'NONE', #20397, #5704, #1437 ) ;
#4169 = AXIS2_PLACEMENT_3D ( 'NONE', #7587, #7318, #15768 ) ;
#4170 = DIRECTION ( 'NONE',  ( 0.000000000000000000, 0.000000000000000000, 1.000000000000000000 ) ) ;
#4171 = DIRECTION ( 'NONE',  ( 0.000000000000000000, 0.000000000000000000, 1.000000000000000000 ) ) ;
#4172 = DIRECTION ( 'NONE',  ( -0.000000000000000000, -1.000000000000000000, -0.000000000000000000 ) ) ;
#4173 = ORIENTED_EDGE ( 'NONE', *, *, #11496, .F. ) ;
#4174 = TOROIDAL_SURFACE ( 'NONE', #6367, 0.9000000000000010214, 0.2999999999999999889 ) ;
#4175 = ORIENTED_EDGE ( 'NONE', *, *, #5069, .T. ) ;
#4176 = CARTESIAN_POINT ( 'NONE',  ( 52.50000000000000711, 5.000000000000000000, 27.00000000000001066 ) ) ;
#4177 = CARTESIAN_POINT ( 'NONE',  ( 27.50000000000000355, 3.000000000000000000, -2.999999999999988898 ) ) ;
#4178 = EDGE_LOOP ( 'NONE', ( #11899, #194 ) ) ;
#4179 = CARTESIAN_POINT ( 'NONE',  ( 52.50000000000000711, 5.000000000000000000, 27.00000000000001066 ) ) ;
#4180 = DIRECTION ( 'NONE',  ( 0.000000000000000000, 0.000000000000000000, 1.000000000000000000 ) ) ;
#4181 = CYLINDRICAL_SURFACE ( 'NONE', #15105, 0.5999999999999998668 ) ;
#4182 = LINE ( 'NONE', #12608, #12544 ) ;
#4183 = EDGE_CURVE ( 'NONE', #4694, #21510, #26930, .T. ) ;
#4184 = AXIS2_PLACEMENT_3D ( 'NONE', #591, #6649, #9003 ) ;
#4185 = DIRECTION ( 'NONE',  ( -0.000000000000000000, -1.000000000000000000, -0.000000000000000000 ) ) ;
#4186 = ORIENTED_EDGE ( 'NONE', *, *, #25873, .T. ) ;
#4187 = DIRECTION ( 'NONE',  ( 0.000000000000000000, 0.000000000000000000, 1.000000000000000000 ) ) ;
#4188 = AXIS2_PLACEMENT_3D ( 'NONE', #23807, #9392, #19368 ) ;
#4189 = ORIENTED_EDGE ( 'NONE', *, *, #25396, .T. ) ;
#4190 = AXIS2_PLACEMENT_3D ( 'NONE', #15617, #24209, #21718 ) ;
#4191 = CARTESIAN_POINT ( 'NONE',  ( -52.50000000000000000, 3.299999999999999822, -33.89999999999998437 ) ) ;
#4192 = DIRECTION ( 'NONE',  ( 0.000000000000000000, 0.000000000000000000, 1.000000000000000000 ) ) ;
#4193 = VERTEX_POINT ( 'NONE', #19680 ) ;
#4194 = DIRECTION ( 'NONE',  ( -0.000000000000000000, -1.000000000000000000, -0.000000000000000000 ) ) ;
#4195 = AXIS2_PLACEMENT_3D ( 'NONE', #8904, #25941, #24155 ) ;
#4196 = EDGE_CURVE ( 'NONE', #19046, #13553, #7889, .T. ) ;
#4197 = DIRECTION ( 'NONE',  ( 0.000000000000000000, 0.000000000000000000, 1.000000000000000000 ) ) ;
#4198 = ORIENTED_EDGE ( 'NONE', *, *, #13917, .F. ) ;
#4199 = CARTESIAN_POINT ( 'NONE',  ( -52.50000000000000000, 3.299999999999999822, 27.60000000000000853 ) ) ;
#4200 = EDGE_CURVE ( 'NONE', #8379, #15917, #1276, .T. ) ;
#4201 = CYLINDRICAL_SURFACE ( 'NONE', #11501, 0.5999999999999998668 ) ;
#4202 = ORIENTED_EDGE ( 'NONE', *, *, #2524, .T. ) ;
#4203 = ADVANCED_FACE ( 'NONE', ( #594 ), #5144, .T. ) ;
#4204 = CARTESIAN_POINT ( 'NONE',  ( -43.50000000000000000, 3.299999999999999822, 15.00000000000001421 ) ) ;
#4205 = CARTESIAN_POINT ( 'NONE',  ( -43.50000000000000000, 3.000000000000000000, -14.09999999999998366 ) ) ;
#4206 = AXIS2_PLACEMENT_3D ( 'NONE', #23812, #26296, #13266 ) ;
#4207 = EDGE_LOOP ( 'NONE', ( #8090, #3992 ) ) ;
#4208 = EDGE_CURVE ( 'NONE', #8878, #2035, #1707, .T. ) ;
#4209 = CARTESIAN_POINT ( 'NONE',  ( -27.49999999999999645, 5.000000000000000000, 21.00000000000001066 ) ) ;
#4210 = VECTOR ( 'NONE', #5646, 1000.000000000000000 ) ;
#4211 = LINE ( 'NONE', #212, #7293 ) ;
#4212 = DIRECTION ( 'NONE',  ( 0.000000000000000000, 0.000000000000000000, 1.000000000000000000 ) ) ;
#4213 = AXIS2_PLACEMENT_3D ( 'NONE', #1297, #14414, #22611 ) ;
#4214 = ORIENTED_EDGE ( 'NONE', *, *, #23542, .F. ) ;
#4215 = EDGE_CURVE ( 'NONE', #12456, #23738, #17172, .T. ) ;
#4216 = DIRECTION ( 'NONE',  ( -0.000000000000000000, -1.000000000000000000, -0.000000000000000000 ) ) ;
#4217 = AXIS2_PLACEMENT_3D ( 'NONE', #7969, #3686, #12117 ) ;
#4218 = EDGE_LOOP ( 'NONE', ( #13046, #3358, #6874, #16649 ) ) ;
#4219 = EDGE_CURVE ( 'NONE', #21746, #24356, #16733, .T. ) ;
#4220 = EDGE_LOOP ( 'NONE', ( #910, #819, #4861, #3689 ) ) ;
#4221 = DIRECTION ( 'NONE',  ( 0.000000000000000000, 0.000000000000000000, 1.000000000000000000 ) ) ;
#4222 = TOROIDAL_SURFACE ( 'NONE', #19710, 0.9000000000000010214, 0.2999999999999999889 ) ;
#4223 = TOROIDAL_SURFACE ( 'NONE', #708, 0.9000000000000010214, 0.2999999999999999889 ) ;
#4224 = FACE_OUTER_BOUND ( 'NONE', #26514, .T. ) ;
#4225 = ORIENTED_EDGE ( 'NONE', *, *, #19329, .F. ) ;
#4226 = ORIENTED_EDGE ( 'NONE', *, *, #26779, .F. ) ;
#4227 = CARTESIAN_POINT ( 'NONE',  ( -43.50000000000000000, 5.000000000000000000, -14.99999999999998579 ) ) ;
#4228 = EDGE_CURVE ( 'NONE', #11481, #17917, #8751, .T. ) ;
#4229 = CYLINDRICAL_SURFACE ( 'NONE', #11171, 0.5999999999999998668 ) ;
#4230 = DIRECTION ( 'NONE',  ( 0.000000000000000000, 1.000000000000000000, 0.000000000000000000 ) ) ;
#4231 = CARTESIAN_POINT ( 'NONE',  ( 59.50000000000000711, 3.299999999999999822, -32.39999999999998437 ) ) ;
#4232 = VECTOR ( 'NONE', #14858, 1000.000000000000000 ) ;
#4233 = DIRECTION ( 'NONE',  ( 0.000000000000000000, 0.000000000000000000, 1.000000000000000000 ) ) ;
#4234 = VERTEX_POINT ( 'NONE', #994 ) ;
#4235 = EDGE_CURVE ( 'NONE', #11216, #9274, #12752, .T. ) ;
#4236 = DIRECTION ( 'NONE',  ( 0.000000000000000000, 0.000000000000000000, 1.000000000000000000 ) ) ;
#4237 = DIRECTION ( 'NONE',  ( -0.000000000000000000, -1.000000000000000000, -0.000000000000000000 ) ) ;
#4238 = EDGE_LOOP ( 'NONE', ( #2377, #26866, #12653, #19808 ) ) ;
#4239 = LINE ( 'NONE', #13165, #25710 ) ;
#4240 = EDGE_CURVE ( 'NONE', #10413, #14731, #11424, .T. ) ;
#4241 = CARTESIAN_POINT ( 'NONE',  ( -52.50000000000000000, 5.000000000000000000, -8.999999999999987566 ) ) ;
#4242 = DIRECTION ( 'NONE',  ( 0.000000000000000000, 0.000000000000000000, -1.000000000000000000 ) ) ;
#4243 = VERTEX_POINT ( 'NONE', #6789 ) ;
#4244 = DIRECTION ( 'NONE',  ( 0.000000000000000000, 0.000000000000000000, 1.000000000000000000 ) ) ;
#4245 = EDGE_CURVE ( 'NONE', #27380, #22893, #8324, .T. ) ;
#4246 = DIRECTION ( 'NONE',  ( 0.000000000000000000, 0.000000000000000000, 1.000000000000000000 ) ) ;
#4247 = CARTESIAN_POINT ( 'NONE',  ( -31.99999999999860023, 0.000000000000000000, 19.00000000000000355 ) ) ;
#4248 = CIRCLE ( 'NONE', #17039, 0.6000000000000010880 ) ;
#4249 = AXIS2_PLACEMENT_3D ( 'NONE', #3060, #17879, #868 ) ;
#4250 = DIRECTION ( 'NONE',  ( 0.000000000000000000, 1.000000000000000000, 0.000000000000000000 ) ) ;
#4251 = EDGE_CURVE ( 'NONE', #16844, #8472, #19547, .T. ) ;
#4252 = DIRECTION ( 'NONE',  ( 0.000000000000000000, 0.000000000000000000, -1.000000000000000000 ) ) ;
#4253 = ADVANCED_FACE ( 'NONE', ( #2918 ), #23828, .F. ) ;
#4254 = ORIENTED_EDGE ( 'NONE', *, *, #16132, .F. ) ;
#4255 = DIRECTION ( 'NONE',  ( -0.000000000000000000, -1.000000000000000000, -0.000000000000000000 ) ) ;
#4256 = EDGE_LOOP ( 'NONE', ( #14354, #14679 ) ) ;
#4257 = DIRECTION ( 'NONE',  ( -0.000000000000000000, -1.000000000000000000, -0.000000000000000000 ) ) ;
#4258 = CYLINDRICAL_SURFACE ( 'NONE', #21573, 0.6000000000000033085 ) ;
#4259 = CARTESIAN_POINT ( 'NONE',  ( 36.50000000000000711, 3.000000000000000000, -26.99999999999998934 ) ) ;
#4260 = ORIENTED_EDGE ( 'NONE', *, *, #13995, .T. ) ;
#4261 = DIRECTION ( 'NONE',  ( -0.000000000000000000, -1.000000000000000000, -0.000000000000000000 ) ) ;
#4262 = VERTEX_POINT ( 'NONE', #2636 ) ;
#4263 = AXIS2_PLACEMENT_3D ( 'NONE', #26817, #22938, #3960 ) ;
#4264 = FACE_BOUND ( 'NONE', #23292, .T. ) ;
#4265 = DIRECTION ( 'NONE',  ( 0.000000000000000000, 0.000000000000000000, 1.000000000000000000 ) ) ;
#4266 = ADVANCED_FACE ( 'NONE', ( #26189 ), #15658, .T. ) ;
#4267 = CIRCLE ( 'NONE', #14410, 0.6000000000000015321 ) ;
#4268 = DIRECTION ( 'NONE',  ( 0.000000000000000000, 0.000000000000000000, 1.000000000000000000 ) ) ;
#4269 = DIRECTION ( 'NONE',  ( 0.000000000000000000, 0.000000000000000000, 1.000000000000000000 ) ) ;
#4270 = ORIENTED_EDGE ( 'NONE', *, *, #17466, .F. ) ;
#4271 = EDGE_CURVE ( 'NONE', #17379, #19308, #27354, .T. ) ;
#4272 = CYLINDRICAL_SURFACE ( 'NONE', #25300, 0.6000000000000010880 ) ;
#4273 = LINE ( 'NONE', #16461, #7015 ) ;
#4274 = DIRECTION ( 'NONE',  ( 0.000000000000000000, 0.000000000000000000, 1.000000000000000000 ) ) ;
#4275 = DIRECTION ( 'NONE',  ( -0.000000000000000000, -1.000000000000000000, -0.000000000000000000 ) ) ;
#4276 = DIRECTION ( 'NONE',  ( 0.000000000000000000, 1.000000000000000000, 0.000000000000000000 ) ) ;
#4277 = ORIENTED_EDGE ( 'NONE', *, *, #24428, .F. ) ;
#4278 = DIRECTION ( 'NONE',  ( 0.000000000000000000, 1.000000000000000000, 0.000000000000000000 ) ) ;
#4279 = EDGE_CURVE ( 'NONE', #18258, #26810, #15850, .T. ) ;
#4280 = DIRECTION ( 'NONE',  ( -0.000000000000000000, -1.000000000000000000, -0.000000000000000000 ) ) ;
#4281 = EDGE_CURVE ( 'NONE', #15396, #21853, #15408, .T. ) ;
#4282 = ADVANCED_FACE ( 'NONE', ( #16340 ), #7342, .T. ) ;
#4283 = ORIENTED_EDGE ( 'NONE', *, *, #24873, .T. ) ;
#4284 = FACE_OUTER_BOUND ( 'NONE', #20568, .T. ) ;
#4285 = CIRCLE ( 'NONE', #19321, 0.6000000000000033085 ) ;
#4286 = AXIS2_PLACEMENT_3D ( 'NONE', #5709, #3355, #9994 ) ;
#4287 = ADVANCED_FACE ( 'NONE', ( #11628 ), #15790, .T. ) ;
#4288 = CARTESIAN_POINT ( 'NONE',  ( -31.99999999999860023, 0.000000000000000000, 19.00000000000000355 ) ) ;
#4289 = CYLINDRICAL_SURFACE ( 'NONE', #12248, 0.6000000000000010880 ) ;
#4290 = VERTEX_POINT ( 'NONE', #18286 ) ;
#4291 = ORIENTED_EDGE ( 'NONE', *, *, #11315, .F. ) ;
#4292 = ORIENTED_EDGE ( 'NONE', *, *, #7474, .F. ) ;
#4293 = DIRECTION ( 'NONE',  ( 0.000000000000000000, 0.000000000000000000, 1.000000000000000000 ) ) ;
#4294 = DIRECTION ( 'NONE',  ( 0.000000000000000000, 1.000000000000000000, 0.000000000000000000 ) ) ;
#4295 = EDGE_LOOP ( 'NONE', ( #10400, #24698, #8924, #10716 ) ) ;
#4296 = EDGE_LOOP ( 'NONE', ( #20419, #25871, #14339, #5381 ) ) ;
#4297 = CARTESIAN_POINT ( 'NONE',  ( -4.499999999999997335, 3.299999999999999822, -26.39999999999998792 ) ) ;
#4298 = DIRECTION ( 'NONE',  ( -0.000000000000000000, -1.000000000000000000, -0.000000000000000000 ) ) ;
#4299 = TOROIDAL_SURFACE ( 'NONE', #26853, 0.9000000000000010214, 0.2999999999999999889 ) ;
#4300 = DIRECTION ( 'NONE',  ( 0.000000000000000000, 0.000000000000000000, 1.000000000000000000 ) ) ;
#4301 = ORIENTED_EDGE ( 'NONE', *, *, #14714, .F. ) ;
#4302 = ORIENTED_EDGE ( 'NONE', *, *, #10207, .F. ) ;
#4303 = EDGE_CURVE ( 'NONE', #5684, #26836, #26469, .T. ) ;
#4304 = DIRECTION ( 'NONE',  ( 0.000000000000000000, -0.000000000000000000, 1.000000000000000000 ) ) ;
#4305 = AXIS2_PLACEMENT_3D ( 'NONE', #12953, #8397, #4398 ) ;
#4306 = CARTESIAN_POINT ( 'NONE',  ( 20.50000000000000355, 3.299999999999999822, -20.99999999999998579 ) ) ;
#4307 = AXIS2_PLACEMENT_3D ( 'NONE', #13841, #7748, #24523 ) ;
#4308 = ORIENTED_EDGE ( 'NONE', *, *, #8183, .F. ) ;
#4309 = FACE_OUTER_BOUND ( 'NONE', #9694, .T. ) ;
#4310 = VECTOR ( 'NONE', #25595, 1000.000000000000000 ) ;
#4311 = EDGE_CURVE ( 'NONE', #26780, #1712, #8771, .T. ) ;
#4312 = CARTESIAN_POINT ( 'NONE',  ( 11.50000000000000355, 5.000000000000000000, 21.60000000000001208 ) ) ;
#4313 = DIRECTION ( 'NONE',  ( -0.000000000000000000, -1.000000000000000000, -0.000000000000000000 ) ) ;
#4314 = DIRECTION ( 'NONE',  ( -0.000000000000000000, -1.000000000000000000, -0.000000000000000000 ) ) ;
#4315 = EDGE_CURVE ( 'NONE', #20553, #15453, #25620, .T. ) ;
#4316 = AXIS2_PLACEMENT_3D ( 'NONE', #24437, #1161, #3360 ) ;
#4317 = FACE_OUTER_BOUND ( 'NONE', #11374, .T. ) ;
#4318 = DIRECTION ( 'NONE',  ( 0.000000000000000000, 0.000000000000000000, 1.000000000000000000 ) ) ;
#4319 = ORIENTED_EDGE ( 'NONE', *, *, #260, .T. ) ;
#4320 = TOROIDAL_SURFACE ( 'NONE', #22468, 0.9000000000000010214, 0.2999999999999999889 ) ;
#4321 = ORIENTED_EDGE ( 'NONE', *, *, #4712, .T. ) ;
#4322 = DIRECTION ( 'NONE',  ( 0.000000000000000000, 0.000000000000000000, 1.000000000000000000 ) ) ;
#4323 = AXIS2_PLACEMENT_3D ( 'NONE', #14643, #25045, #12561 ) ;
#4324 = DIRECTION ( 'NONE',  ( 0.000000000000000000, 0.000000000000000000, 1.000000000000000000 ) ) ;
#4325 = ORIENTED_EDGE ( 'NONE', *, *, #24624, .F. ) ;
#4327 = FACE_OUTER_BOUND ( 'NONE', #16808, .T. ) ;
#4326 = CARTESIAN_POINT ( 'NONE',  ( -59.50000000000000000, 3.299999999999999822, -14.99999999999998579 ) ) ;
#4328 = CARTESIAN_POINT ( 'NONE',  ( -27.49999999999999645, 5.000000000000000000, 9.600000000000015632 ) ) ;
#4329 = CYLINDRICAL_SURFACE ( 'NONE', #6511, 0.6000000000000033085 ) ;
#4330 = ORIENTED_EDGE ( 'NONE', *, *, #20062, .F. ) ;
#4331 = ORIENTED_EDGE ( 'NONE', *, *, #27280, .F. ) ;
#4332 = ORIENTED_EDGE ( 'NONE', *, *, #20731, .T. ) ;
#4333 = FACE_BOUND ( 'NONE', #14379, .T. ) ;
#4334 = AXIS2_PLACEMENT_3D ( 'NONE', #22224, #11664, #5576 ) ;
#4335 = CARTESIAN_POINT ( 'NONE',  ( 43.50000000000000711, 3.000000000000000000, -26.99999999999998934 ) ) ;
#4336 = AXIS2_PLACEMENT_3D ( 'NONE', #21749, #2624, #15223 ) ;
#4337 = CARTESIAN_POINT ( 'NONE',  ( -52.50000000000000000, 5.000000000000000000, 27.00000000000001066 ) ) ;
#4338 = EDGE_LOOP ( 'NONE', ( #18308, #15288, #1063, #25211 ) ) ;
#4339 = VECTOR ( 'NONE', #2355, 1000.000000000000000 ) ;
#4340 = DIRECTION ( 'NONE',  ( 0.000000000000000000, 0.000000000000000000, 1.000000000000000000 ) ) ;
#4341 = AXIS2_PLACEMENT_3D ( 'NONE', #7965, #12790, #2153 ) ;
#4342 = DIRECTION ( 'NONE',  ( 0.000000000000000000, 1.000000000000000000, 0.000000000000000000 ) ) ;
#4344 = EDGE_LOOP ( 'NONE', ( #16599, #5530, #10802, #13569 ) ) ;
#4343 = TOROIDAL_SURFACE ( 'NONE', #23359, 0.9000000000000010214, 0.2999999999999999889 ) ;
#4345 = AXIS2_PLACEMENT_3D ( 'NONE', #5506, #9926, #7441 ) ;
#4346 = CARTESIAN_POINT ( 'NONE',  ( -20.49999999999999645, 5.000000000000000000, -20.99999999999998579 ) ) ;
#4347 = CARTESIAN_POINT ( 'NONE',  ( -20.49999999999999645, 5.000000000000000000, -26.99999999999998934 ) ) ;
#4348 = PLANE ( 'NONE',  #4692 ) ;
#4349 = EDGE_CURVE ( 'NONE', #9898, #3024, #19869, .T. ) ;
#4350 = EDGE_LOOP ( 'NONE', ( #16432, #2613, #13269, #8092 ) ) ;
#4351 = CARTESIAN_POINT ( 'NONE',  ( -59.50000000000000000, 3.000000000000000000, 21.00000000000001066 ) ) ;
#4352 = ORIENTED_EDGE ( 'NONE', *, *, #23577, .F. ) ;
#4353 = AXIS2_PLACEMENT_3D ( 'NONE', #13825, #13273, #22163 ) ;
#4354 = FACE_OUTER_BOUND ( 'NONE', #2510, .T. ) ;
#4355 = AXIS2_PLACEMENT_3D ( 'NONE', #13343, #19731, #25691 ) ;
#4356 = EDGE_CURVE ( 'NONE', #5541, #27246, #1294, .T. ) ;
#4357 = DIRECTION ( 'NONE',  ( 0.000000000000000000, 0.000000000000000000, 1.000000000000000000 ) ) ;
#4358 = AXIS2_PLACEMENT_3D ( 'NONE', #2384, #13156, #4871 ) ;
#4359 = ORIENTED_EDGE ( 'NONE', *, *, #21617, .F. ) ;
#4360 = EDGE_CURVE ( 'NONE', #10575, #8275, #7476, .T. ) ;
#4361 = VERTEX_POINT ( 'NONE', #9690 ) ;
#4362 = TOROIDAL_SURFACE ( 'NONE', #21178, 0.9000000000000010214, 0.2999999999999999889 ) ;
#4363 = TOROIDAL_SURFACE ( 'NONE', #10092, 0.9000000000000010214, 0.2999999999999999889 ) ;
#4364 = FACE_OUTER_BOUND ( 'NONE', #17908, .T. ) ;
#4365 = DIRECTION ( 'NONE',  ( -0.000000000000000000, 1.000000000000000000, -0.000000000000000000 ) ) ;
#4366 = DIRECTION ( 'NONE',  ( 0.000000000000000000, 0.000000000000000000, 1.000000000000000000 ) ) ;
#4367 = LINE ( 'NONE', #14329, #8747 ) ;
#4368 = CARTESIAN_POINT ( 'NONE',  ( 27.50000000000000355, 3.299999999999999822, -14.99999999999998579 ) ) ;
#4369 = ORIENTED_EDGE ( 'NONE', *, *, #24353, .F. ) ;
#4370 = CARTESIAN_POINT ( 'NONE',  ( 36.50000000000000711, 5.000000000000000000, 26.40000000000000924 ) ) ;
#4371 = DIRECTION ( 'NONE',  ( 0.000000000000000000, 0.000000000000000000, -1.000000000000000000 ) ) ;
#4372 = ORIENTED_EDGE ( 'NONE', *, *, #8111, .T. ) ;
#4373 = ADVANCED_FACE ( 'NONE', ( #18411 ), #26862, .T. ) ;
#4374 = ADVANCED_FACE ( 'NONE', ( #7875 ), #15935, .T. ) ;
#4375 = CARTESIAN_POINT ( 'NONE',  ( -52.50000000000000000, 5.000000000000000000, 27.60000000000000853 ) ) ;
#4376 = DIRECTION ( 'NONE',  ( 0.000000000000000000, 0.000000000000000000, 1.000000000000000000 ) ) ;
#4377 = ORIENTED_EDGE ( 'NONE', *, *, #21133, .T. ) ;
#4378 = CARTESIAN_POINT ( 'NONE',  ( 43.50000000000000711, 5.000000000000000000, -27.59999999999999076 ) ) ;
#4379 = EDGE_CURVE ( 'NONE', #3442, #5347, #3933, .T. ) ;
#4380 = DIRECTION ( 'NONE',  ( 0.000000000000000000, 1.000000000000000000, 0.000000000000000000 ) ) ;
#4381 = CARTESIAN_POINT ( 'NONE',  ( -20.49999999999999645, 5.000000000000000000, 9.000000000000014211 ) ) ;
#4382 = CIRCLE ( 'NONE', #15422, 0.6000000000000015321 ) ;
#4383 = CYLINDRICAL_SURFACE ( 'NONE', #13954, 0.6000000000000010880 ) ;
#4384 = AXIS2_PLACEMENT_3D ( 'NONE', #20095, #18549, #22583 ) ;
#4385 = ADVANCED_FACE ( 'NONE', ( #16199 ), #18149, .T. ) ;
#4386 = EDGE_CURVE ( 'NONE', #11590, #13151, #16329, .T. ) ;
#4387 = DIRECTION ( 'NONE',  ( 0.000000000000000000, 1.000000000000000000, 0.000000000000000000 ) ) ;
#4388 = EDGE_CURVE ( 'NONE', #1140, #17653, #17646, .T. ) ;
#4389 = ORIENTED_EDGE ( 'NONE', *, *, #14381, .T. ) ;
#4390 = DIRECTION ( 'NONE',  ( 0.000000000000000000, 1.000000000000000000, 0.000000000000000000 ) ) ;
#4391 = ORIENTED_EDGE ( 'NONE', *, *, #23026, .T. ) ;
#4392 = CARTESIAN_POINT ( 'NONE',  ( -4.499999999999997335, 5.000000000000000000, -26.99999999999998934 ) ) ;
#4393 = CARTESIAN_POINT ( 'NONE',  ( 20.50000000000000355, 3.299999999999999822, -9.599999999999988987 ) ) ;
#4394 = CYLINDRICAL_SURFACE ( 'NONE', #15486, 0.5999999999999998668 ) ;
#4395 = CIRCLE ( 'NONE', #13648, 0.6000000000000015321 ) ;
#4396 = ORIENTED_EDGE ( 'NONE', *, *, #2927, .T. ) ;
#4397 = EDGE_CURVE ( 'NONE', #878, #24703, #11449, .T. ) ;
#4398 = DIRECTION ( 'NONE',  ( 0.000000000000000000, 0.000000000000000000, -1.000000000000000000 ) ) ;
#4399 = VERTEX_POINT ( 'NONE', #14924 ) ;
#4400 = FACE_BOUND ( 'NONE', #8167, .T. ) ;
#4401 = CARTESIAN_POINT ( 'NONE',  ( 4.500000000000003553, 5.000000000000000000, -8.399999999999986144 ) ) ;
#4402 = DIRECTION ( 'NONE',  ( 0.000000000000000000, 0.000000000000000000, 1.000000000000000000 ) ) ;
#4403 = CIRCLE ( 'NONE', #25637, 0.9000000000000014655 ) ;
#4404 = CIRCLE ( 'NONE', #11896, 0.3000000000000016542 ) ;
#4405 = DIRECTION ( 'NONE',  ( 0.000000000000000000, 0.000000000000000000, 1.000000000000000000 ) ) ;
#4406 = EDGE_LOOP ( 'NONE', ( #633, #15990, #16744, #9561 ) ) ;
#4407 = DIRECTION ( 'NONE',  ( -0.000000000000000000, -1.000000000000000000, -0.000000000000000000 ) ) ;
#4408 = FACE_OUTER_BOUND ( 'NONE', #21233, .T. ) ;
#4409 = CARTESIAN_POINT ( 'NONE',  ( 43.50000000000000711, 5.000000000000000000, 20.40000000000001279 ) ) ;
#4410 = EDGE_CURVE ( 'NONE', #17754, #12213, #20300, .T. ) ;
#4411 = DIRECTION ( 'NONE',  ( 0.000000000000000000, 0.000000000000000000, 1.000000000000000000 ) ) ;
#4412 = DIRECTION ( 'NONE',  ( 1.000000000000000000, -0.000000000000000000, 1.224646799147353207E-16 ) ) ;
#4413 = EDGE_LOOP ( 'NONE', ( #15580, #626, #1618, #10251 ) ) ;
#4414 = DIRECTION ( 'NONE',  ( 0.000000000000000000, 1.000000000000000000, 0.000000000000000000 ) ) ;
#4415 = ORIENTED_EDGE ( 'NONE', *, *, #14149, .T. ) ;
#4416 = AXIS2_PLACEMENT_3D ( 'NONE', #1377, #1233, #5384 ) ;
#4418 = AXIS2_PLACEMENT_3D ( 'NONE', #9342, #7260, #5590 ) ;
#4417 = CARTESIAN_POINT ( 'NONE',  ( 11.50000000000000355, 3.299999999999999822, 2.400000000000015454 ) ) ;
#4419 = DIRECTION ( 'NONE',  ( 0.000000000000000000, 1.000000000000000000, 0.000000000000000000 ) ) ;
#4420 = CYLINDRICAL_SURFACE ( 'NONE', #16127, 0.6000000000000015321 ) ;
#4421 = ADVANCED_FACE ( 'NONE', ( #20921 ), #2075, .T. ) ;
#4422 = ORIENTED_EDGE ( 'NONE', *, *, #19160, .T. ) ;
#4423 = TOROIDAL_SURFACE ( 'NONE', #17691, 0.9000000000000010214, 0.2999999999999999889 ) ;
#4424 = DIRECTION ( 'NONE',  ( 0.000000000000000000, 1.000000000000000000, 0.000000000000000000 ) ) ;
#4425 = AXIS2_PLACEMENT_3D ( 'NONE', #2771, #12362, #6270 ) ;
#4426 = EDGE_CURVE ( 'NONE', #26324, #12259, #10767, .T. ) ;
#4427 = ORIENTED_EDGE ( 'NONE', *, *, #1869, .T. ) ;
#4428 = CIRCLE ( 'NONE', #14589, 0.6000000000000015321 ) ;
#4429 = ORIENTED_EDGE ( 'NONE', *, *, #2583, .T. ) ;
#4430 = CYLINDRICAL_SURFACE ( 'NONE', #2423, 0.5999999999999998668 ) ;
#4431 = EDGE_CURVE ( 'NONE', #5830, #22847, #8349, .T. ) ;
#4432 = FACE_OUTER_BOUND ( 'NONE', #1065, .T. ) ;
#4433 = VERTEX_POINT ( 'NONE', #12713 ) ;
#4434 = ORIENTED_EDGE ( 'NONE', *, *, #12335, .F. ) ;
#4435 = DIRECTION ( 'NONE',  ( 0.000000000000000000, -0.000000000000000000, 1.000000000000000000 ) ) ;
#4436 = AXIS2_PLACEMENT_3D ( 'NONE', #20916, #22983, #9954 ) ;
#4437 = DIRECTION ( 'NONE',  ( 0.000000000000000000, 0.000000000000000000, -1.000000000000000000 ) ) ;
#4438 = CARTESIAN_POINT ( 'NONE',  ( -59.50000000000000000, 3.299999999999999822, -21.89999999999998792 ) ) ;
#4439 = EDGE_LOOP ( 'NONE', ( #27083, #2504, #25541, #25822 ) ) ;
#4440 = AXIS2_PLACEMENT_3D ( 'NONE', #329, #4608, #13033 ) ;
#4441 = VERTEX_POINT ( 'NONE', #21183 ) ;
#4442 = DIRECTION ( 'NONE',  ( 0.000000000000000000, 0.000000000000000000, 1.000000000000000000 ) ) ;
#4443 = DIRECTION ( 'NONE',  ( 0.000000000000000000, 1.000000000000000000, 0.000000000000000000 ) ) ;
#4444 = EDGE_CURVE ( 'NONE', #3346, #25514, #17210, .T. ) ;
#4445 = CARTESIAN_POINT ( 'NONE',  ( -4.499999999999997335, 5.000000000000000000, 33.60000000000001563 ) ) ;
#4446 = TOROIDAL_SURFACE ( 'NONE', #3113, 0.9000000000000010214, 0.2999999999999999889 ) ;
#4447 = ORIENTED_EDGE ( 'NONE', *, *, #10828, .T. ) ;
#4448 = CARTESIAN_POINT ( 'NONE',  ( 32.00000000000019185, 3.000000000000000000, -17.49999999999999645 ) ) ;
#4449 = AXIS2_PLACEMENT_3D ( 'NONE', #14533, #16893, #20639 ) ;
#4450 = CARTESIAN_POINT ( 'NONE',  ( -27.49999999999999645, 3.000000000000000000, 8.100000000000013856 ) ) ;
#4451 = AXIS2_PLACEMENT_3D ( 'NONE', #14371, #24921, #4274 ) ;
#4452 = DIRECTION ( 'NONE',  ( 0.000000000000000000, 1.000000000000000000, 0.000000000000000000 ) ) ;
#4453 = CARTESIAN_POINT ( 'NONE',  ( 36.50000000000000711, 5.000000000000000000, 21.00000000000001066 ) ) ;
#4454 = VECTOR ( 'NONE', #4280, 1000.000000000000000 ) ;
#4455 = CARTESIAN_POINT ( 'NONE',  ( -59.50000000000000000, 3.299999999999999822, -26.99999999999998934 ) ) ;
#4456 = DIRECTION ( 'NONE',  ( -0.000000000000000000, -1.000000000000000000, -0.000000000000000000 ) ) ;
#4457 = ORIENTED_EDGE ( 'NONE', *, *, #11609, .T. ) ;
#4458 = ORIENTED_EDGE ( 'NONE', *, *, #21854, .T. ) ;
#4459 = CARTESIAN_POINT ( 'NONE',  ( -43.50000000000000000, 5.000000000000000000, -32.39999999999998437 ) ) ;
#4460 = AXIS2_PLACEMENT_3D ( 'NONE', #17833, #1213, #11442 ) ;
#4461 = CARTESIAN_POINT ( 'NONE',  ( -4.499999999999997335, 5.000000000000000000, 15.00000000000001421 ) ) ;
#4462 = EDGE_LOOP ( 'NONE', ( #24359, #5516, #1131, #7672 ) ) ;
#4463 = EDGE_CURVE ( 'NONE', #23670, #13892, #6580, .T. ) ;
#4464 = AXIS2_PLACEMENT_3D ( 'NONE', #2832, #7384, #13478 ) ;
#4466 = CARTESIAN_POINT ( 'NONE',  ( 36.50000000000000711, 5.000000000000000000, 27.00000000000001066 ) ) ;
#4465 = DIRECTION ( 'NONE',  ( 0.000000000000000000, 0.000000000000000000, -1.000000000000000000 ) ) ;
#4467 = ADVANCED_FACE ( 'NONE', ( #21318 ), #5279, .F. ) ;
#4468 = ADVANCED_FACE ( 'NONE', ( #150 ), #11881, .F. ) ;
#4469 = CARTESIAN_POINT ( 'NONE',  ( -59.50000000000000000, 3.000000000000000000, -20.99999999999998579 ) ) ;
#4470 = DIRECTION ( 'NONE',  ( 0.000000000000000000, 0.000000000000000000, -1.000000000000000000 ) ) ;
#4471 = ORIENTED_EDGE ( 'NONE', *, *, #21537, .T. ) ;
#4472 = ORIENTED_EDGE ( 'NONE', *, *, #20, .T. ) ;
#4473 = DIRECTION ( 'NONE',  ( 0.000000000000000000, 0.000000000000000000, 1.000000000000000000 ) ) ;
#4474 = ORIENTED_EDGE ( 'NONE', *, *, #25032, .T. ) ;
#4475 = FACE_BOUND ( 'NONE', #19484, .T. ) ;
#4476 = CIRCLE ( 'NONE', #7569, 0.3000000000000016542 ) ;
#4477 = EDGE_CURVE ( 'NONE', #24362, #7704, #5706, .T. ) ;
#4478 = EDGE_CURVE ( 'NONE', #9408, #3674, #21195, .T. ) ;
#4479 = ORIENTED_EDGE ( 'NONE', *, *, #27216, .T. ) ;
#4480 = DIRECTION ( 'NONE',  ( 0.000000000000000000, -0.000000000000000000, 1.000000000000000000 ) ) ;
#4481 = AXIS2_PLACEMENT_3D ( 'NONE', #1494, #7832, #10052 ) ;
#4482 = DIRECTION ( 'NONE',  ( -0.000000000000000000, 1.000000000000000000, -0.000000000000000000 ) ) ;
#4483 = AXIS2_PLACEMENT_3D ( 'NONE', #11245, #15684, #19425 ) ;
#4484 = CARTESIAN_POINT ( 'NONE',  ( -4.499999999999997335, 5.000000000000000000, 21.60000000000001208 ) ) ;
#4485 = AXIS2_PLACEMENT_3D ( 'NONE', #5994, #15226, #1861 ) ;
#4486 = DIRECTION ( 'NONE',  ( 0.000000000000000000, 1.000000000000000000, 0.000000000000000000 ) ) ;
#4487 = FACE_BOUND ( 'NONE', #9601, .T. ) ;
#4488 = ORIENTED_EDGE ( 'NONE', *, *, #204, .F. ) ;
#4489 = ORIENTED_EDGE ( 'NONE', *, *, #138, .T. ) ;
#4491 = AXIS2_PLACEMENT_3D ( 'NONE', #3800, #24854, #16528 ) ;
#4490 = CARTESIAN_POINT ( 'NONE',  ( -11.49999999999999645, 5.000000000000000000, 21.60000000000001208 ) ) ;
#4492 = ORIENTED_EDGE ( 'NONE', *, *, #22582, .T. ) ;
#4493 = CIRCLE ( 'NONE', #21800, 0.6000000000000010880 ) ;
#4494 = CARTESIAN_POINT ( 'NONE',  ( 11.50000000000000355, 3.000000000000000000, -20.99999999999998579 ) ) ;
#4495 = CIRCLE ( 'NONE', #22211, 0.3000000000000016542 ) ;
#4496 = CARTESIAN_POINT ( 'NONE',  ( 59.50000000000000711, 3.299999999999999822, 3.000000000000016431 ) ) ;
#4497 = EDGE_LOOP ( 'NONE', ( #19110, #8770 ) ) ;
#4498 = AXIS2_PLACEMENT_3D ( 'NONE', #24548, #3487, #10130 ) ;
#4499 = ORIENTED_EDGE ( 'NONE', *, *, #18100, .T. ) ;
#4501 = CIRCLE ( 'NONE', #23077, 1.499999999999997335 ) ;
#4500 = DIRECTION ( 'NONE',  ( 0.000000000000000000, 0.000000000000000000, 1.000000000000000000 ) ) ;
#4502 = DIRECTION ( 'NONE',  ( 0.000000000000000000, 0.000000000000000000, 1.000000000000000000 ) ) ;
#4503 = DIRECTION ( 'NONE',  ( 0.000000000000000000, 0.000000000000000000, 1.000000000000000000 ) ) ;
#4504 = DIRECTION ( 'NONE',  ( -0.000000000000000000, 1.000000000000000000, -0.000000000000000000 ) ) ;
#4505 = ORIENTED_EDGE ( 'NONE', *, *, #2219, .F. ) ;
#4506 = DIRECTION ( 'NONE',  ( 0.000000000000000000, 0.000000000000000000, -1.000000000000000000 ) ) ;
#4507 = DIRECTION ( 'NONE',  ( 0.000000000000000000, 1.000000000000000000, 0.000000000000000000 ) ) ;
#4508 = ORIENTED_EDGE ( 'NONE', *, *, #7612, .T. ) ;
#4509 = VECTOR ( 'NONE', #27231, 1000.000000000000000 ) ;
#4510 = LINE ( 'NONE', #25700, #5399 ) ;
#4511 = AXIS2_PLACEMENT_3D ( 'NONE', #4346, #16801, #19167 ) ;
#4512 = DIRECTION ( 'NONE',  ( 0.000000000000000000, 0.000000000000000000, 1.000000000000000000 ) ) ;
#4513 = ORIENTED_EDGE ( 'NONE', *, *, #18400, .T. ) ;
#4514 = DIRECTION ( 'NONE',  ( 0.000000000000000000, 0.000000000000000000, 1.000000000000000000 ) ) ;
#4515 = AXIS2_PLACEMENT_3D ( 'NONE', #13577, #9847, #7628 ) ;
#4516 = DIRECTION ( 'NONE',  ( 0.000000000000000000, 0.000000000000000000, 1.000000000000000000 ) ) ;
#4517 = AXIS2_PLACEMENT_3D ( 'NONE', #20494, #9952, #22433 ) ;
#4518 = DIRECTION ( 'NONE',  ( 0.000000000000000000, 1.000000000000000000, 0.000000000000000000 ) ) ;
#4519 = AXIS2_PLACEMENT_3D ( 'NONE', #2354, #8570, #10912 ) ;
#4520 = ADVANCED_FACE ( 'NONE', ( #18965 ), #10381, .T. ) ;
#4521 = TOROIDAL_SURFACE ( 'NONE', #27087, 0.9000000000000010214, 0.2999999999999999889 ) ;
#4522 = FACE_OUTER_BOUND ( 'NONE', #2925, .T. ) ;
#4523 = ORIENTED_EDGE ( 'NONE', *, *, #4049, .F. ) ;
#4524 = CARTESIAN_POINT ( 'NONE',  ( 52.50000000000000711, 3.299999999999999822, -27.59999999999999076 ) ) ;
#4525 = ORIENTED_EDGE ( 'NONE', *, *, #12325, .F. ) ;
#4526 = CARTESIAN_POINT ( 'NONE',  ( -4.499999999999997335, 3.299999999999999822, -3.599999999999989875 ) ) ;
#4527 = CARTESIAN_POINT ( 'NONE',  ( 52.50000000000000711, 3.299999999999999822, 15.00000000000001421 ) ) ;
#4528 = ORIENTED_EDGE ( 'NONE', *, *, #19546, .T. ) ;
#4529 = CARTESIAN_POINT ( 'NONE',  ( -43.50000000000000000, 3.000000000000000000, 33.00000000000001421 ) ) ;
#4530 = EDGE_LOOP ( 'NONE', ( #22656, #3569 ) ) ;
#4531 = FACE_BOUND ( 'NONE', #6940, .T. ) ;
#4532 = AXIS2_PLACEMENT_3D ( 'NONE', #5246, #13813, #3570 ) ;
#4533 = LINE ( 'NONE', #12957, #5312 ) ;
#4535 = AXIS2_PLACEMENT_3D ( 'NONE', #16869, #4278, #6064 ) ;
#4534 = DIRECTION ( 'NONE',  ( 0.000000000000000000, 0.000000000000000000, 1.000000000000000000 ) ) ;
#4536 = CARTESIAN_POINT ( 'NONE',  ( 20.50000000000000355, 3.299999999999999822, -26.99999999999998934 ) ) ;
#4537 = ORIENTED_EDGE ( 'NONE', *, *, #7442, .T. ) ;
#4538 = DIRECTION ( 'NONE',  ( 0.000000000000000000, 0.000000000000000000, 1.000000000000000000 ) ) ;
#4539 = AXIS2_PLACEMENT_3D ( 'NONE', #5755, #1485, #3029 ) ;
#4540 = DIRECTION ( 'NONE',  ( 0.000000000000000000, 0.000000000000000000, 1.000000000000000000 ) ) ;
#4541 = VERTEX_POINT ( 'NONE', #15 ) ;
#4542 = EDGE_CURVE ( 'NONE', #18491, #20774, #15427, .T. ) ;
#4543 = CARTESIAN_POINT ( 'NONE',  ( 27.50000000000000355, 5.000000000000000000, -26.99999999999998934 ) ) ;
#4544 = LINE ( 'NONE', #17133, #22194 ) ;
#4545 = EDGE_CURVE ( 'NONE', #22960, #7288, #25166, .T. ) ;
#4546 = DIRECTION ( 'NONE',  ( 0.000000000000000000, 1.000000000000000000, 0.000000000000000000 ) ) ;
#4547 = EDGE_CURVE ( 'NONE', #22151, #16990, #24287, .T. ) ;
#4548 = VERTEX_POINT ( 'NONE', #8423 ) ;
#4549 = DIRECTION ( 'NONE',  ( 0.000000000000000000, 0.000000000000000000, 1.000000000000000000 ) ) ;
#4550 = CARTESIAN_POINT ( 'NONE',  ( 20.50000000000000355, 3.299999999999999822, 14.40000000000001101 ) ) ;
#4551 = VERTEX_POINT ( 'NONE', #14517 ) ;
#4552 = CARTESIAN_POINT ( 'NONE',  ( 11.50000000000000355, 5.000000000000000000, 9.000000000000014211 ) ) ;
#4553 = ADVANCED_FACE ( 'NONE', ( #1810 ), #3490, .F. ) ;
#4554 = AXIS2_PLACEMENT_3D ( 'NONE', #19073, #4255, #12549 ) ;
#4555 = AXIS2_PLACEMENT_3D ( 'NONE', #1908, #23092, #4244 ) ;
#4556 = DIRECTION ( 'NONE',  ( -0.000000000000000000, -1.000000000000000000, -0.000000000000000000 ) ) ;
#4557 = CARTESIAN_POINT ( 'NONE',  ( -59.50000000000000000, 5.000000000000000000, -14.99999999999998579 ) ) ;
#4558 = VERTEX_POINT ( 'NONE', #8152 ) ;
#4559 = VECTOR ( 'NONE', #7524, 1000.000000000000000 ) ;
#4560 = CYLINDRICAL_SURFACE ( 'NONE', #23566, 0.6000000000000033085 ) ;
#4561 = ORIENTED_EDGE ( 'NONE', *, *, #7230, .T. ) ;
#4562 = EDGE_CURVE ( 'NONE', #19786, #6292, #26492, .T. ) ;
#4563 = ORIENTED_EDGE ( 'NONE', *, *, #21821, .F. ) ;
#4564 = CARTESIAN_POINT ( 'NONE',  ( -20.49999999999999645, 5.000000000000000000, -2.999999999999988898 ) ) ;
#4565 = LINE ( 'NONE', #15213, #24964 ) ;
#4566 = ORIENTED_EDGE ( 'NONE', *, *, #7478, .F. ) ;
#4567 = EDGE_LOOP ( 'NONE', ( #5623, #21085, #18732, #2523 ) ) ;
#4568 = EDGE_CURVE ( 'NONE', #5651, #21119, #18976, .T. ) ;
#4569 = DIRECTION ( 'NONE',  ( 0.000000000000000000, 0.000000000000000000, 1.000000000000000000 ) ) ;
#4570 = CARTESIAN_POINT ( 'NONE',  ( 59.50000000000000711, 3.299999999999999822, 33.00000000000001421 ) ) ;
#4571 = CARTESIAN_POINT ( 'NONE',  ( -4.499999999999997335, 5.000000000000000000, 20.40000000000001279 ) ) ;
#4572 = ORIENTED_EDGE ( 'NONE', *, *, #22675, .F. ) ;
#4573 = ORIENTED_EDGE ( 'NONE', *, *, #2336, .T. ) ;
#4574 = DIRECTION ( 'NONE',  ( 0.000000000000000000, 0.000000000000000000, 1.000000000000000000 ) ) ;
#4575 = AXIS2_PLACEMENT_3D ( 'NONE', #23849, #23989, #5009 ) ;
#4576 = EDGE_CURVE ( 'NONE', #19128, #5149, #22954, .T. ) ;
#4577 = DIRECTION ( 'NONE',  ( 0.000000000000000000, 0.000000000000000000, 1.000000000000000000 ) ) ;
#4578 = PLANE ( 'NONE',  #21726 ) ;
#4579 = ADVANCED_FACE ( 'NONE', ( #15627 ), #19647, .T. ) ;
#4580 = ORIENTED_EDGE ( 'NONE', *, *, #526, .F. ) ;
#4581 = DIRECTION ( 'NONE',  ( 0.000000000000000000, 0.000000000000000000, 1.000000000000000000 ) ) ;
#4582 = AXIS2_PLACEMENT_3D ( 'NONE', #24981, #6125, #3923 ) ;
#4583 = LINE ( 'NONE', #17178, #11924 ) ;
#4584 = EDGE_CURVE ( 'NONE', #759, #16317, #13194, .T. ) ;
#4585 = CARTESIAN_POINT ( 'NONE',  ( 52.50000000000000711, 5.000000000000000000, 3.600000000000017852 ) ) ;
#4586 = CARTESIAN_POINT ( 'NONE',  ( 43.50000000000000711, 5.000000000000000000, 15.00000000000001421 ) ) ;
#4587 = CARTESIAN_POINT ( 'NONE',  ( -27.49999999999999645, 5.000000000000000000, -32.99999999999998579 ) ) ;
#4588 = CARTESIAN_POINT ( 'NONE',  ( -20.49999999999999645, 3.299999999999999822, -3.599999999999989875 ) ) ;
#4589 = ORIENTED_EDGE ( 'NONE', *, *, #22084, .T. ) ;
#4590 = AXIS2_PLACEMENT_3D ( 'NONE', #2348, #14931, #14527 ) ;
#4591 = ORIENTED_EDGE ( 'NONE', *, *, #8326, .T. ) ;
#4592 = EDGE_CURVE ( 'NONE', #12134, #22866, #15893, .T. ) ;
#4593 = ORIENTED_EDGE ( 'NONE', *, *, #26373, .F. ) ;
#4594 = DIRECTION ( 'NONE',  ( -0.000000000000000000, 1.000000000000000000, -0.000000000000000000 ) ) ;
#4595 = DIRECTION ( 'NONE',  ( 0.000000000000000000, 0.000000000000000000, 1.000000000000000000 ) ) ;
#4596 = AXIS2_PLACEMENT_3D ( 'NONE', #18029, #20113, #7357 ) ;
#4597 = ORIENTED_EDGE ( 'NONE', *, *, #15269, .F. ) ;
#4599 = DIRECTION ( 'NONE',  ( 0.000000000000000000, 0.000000000000000000, 1.000000000000000000 ) ) ;
#4598 = DIRECTION ( 'NONE',  ( 0.000000000000000000, 1.000000000000000000, 0.000000000000000000 ) ) ;
#4600 = PLANE ( 'NONE',  #15864 ) ;
#4601 = DIRECTION ( 'NONE',  ( -0.000000000000000000, -1.000000000000000000, -0.000000000000000000 ) ) ;
#4602 = ORIENTED_EDGE ( 'NONE', *, *, #23324, .F. ) ;
#4603 = VERTEX_POINT ( 'NONE', #25876 ) ;
#4604 = ORIENTED_EDGE ( 'NONE', *, *, #3630, .T. ) ;
#4605 = DIRECTION ( 'NONE',  ( 0.000000000000000000, 1.000000000000000000, 0.000000000000000000 ) ) ;
#4606 = ADVANCED_FACE ( 'NONE', ( #11317 ), #19514, .T. ) ;
#4607 = EDGE_CURVE ( 'NONE', #366, #17756, #2608, .T. ) ;
#4608 = DIRECTION ( 'NONE',  ( 0.000000000000000000, 1.000000000000000000, 0.000000000000000000 ) ) ;
#4609 = VERTEX_POINT ( 'NONE', #15338 ) ;
#4610 = CIRCLE ( 'NONE', #20099, 0.3000000000000016542 ) ;
#4611 = DIRECTION ( 'NONE',  ( 0.000000000000000000, 0.000000000000000000, 1.000000000000000000 ) ) ;
#4612 = DIRECTION ( 'NONE',  ( 0.000000000000000000, 0.000000000000000000, 1.000000000000000000 ) ) ;
#4613 = EDGE_CURVE ( 'NONE', #7319, #25815, #12338, .T. ) ;
#4614 = FACE_OUTER_BOUND ( 'NONE', #8022, .T. ) ;
#4615 = EDGE_CURVE ( 'NONE', #20089, #7037, #691, .T. ) ;
#4616 = TOROIDAL_SURFACE ( 'NONE', #22751, 0.9000000000000010214, 0.2999999999999999889 ) ;
#4617 = CARTESIAN_POINT ( 'NONE',  ( 59.50000000000000711, 5.000000000000000000, -20.99999999999998579 ) ) ;
#4618 = CARTESIAN_POINT ( 'NONE',  ( 36.50000000000000711, 5.000000000000000000, 33.00000000000001421 ) ) ;
#4619 = ORIENTED_EDGE ( 'NONE', *, *, #24353, .T. ) ;
#4620 = AXIS2_PLACEMENT_3D ( 'NONE', #22401, #3413, #7707 ) ;
#4621 = ORIENTED_EDGE ( 'NONE', *, *, #11174, .T. ) ;
#4622 = CARTESIAN_POINT ( 'NONE',  ( 36.50000000000000711, 3.299999999999999822, 15.00000000000001421 ) ) ;
#4623 = EDGE_CURVE ( 'NONE', #14482, #22285, #14552, .T. ) ;
#4624 = AXIS2_PLACEMENT_3D ( 'NONE', #11935, #20408, #18323 ) ;
#4625 = EDGE_LOOP ( 'NONE', ( #17622, #4591, #9137, #27195 ) ) ;
#4626 = ORIENTED_EDGE ( 'NONE', *, *, #17588, .F. ) ;
#4627 = DIRECTION ( 'NONE',  ( 0.000000000000000000, 1.000000000000000000, 0.000000000000000000 ) ) ;
#4628 = CARTESIAN_POINT ( 'NONE',  ( -27.49999999999999645, 3.299999999999999822, 15.00000000000001421 ) ) ;
#4629 = ORIENTED_EDGE ( 'NONE', *, *, #24120, .F. ) ;
#4630 = EDGE_CURVE ( 'NONE', #13499, #17411, #19424, .T. ) ;
#4631 = ORIENTED_EDGE ( 'NONE', *, *, #9864, .F. ) ;
#4632 = FACE_OUTER_BOUND ( 'NONE', #10440, .T. ) ;
#4633 = CYLINDRICAL_SURFACE ( 'NONE', #27125, 0.6000000000000015321 ) ;
#4634 = FACE_OUTER_BOUND ( 'NONE', #18020, .T. ) ;
#4635 = EDGE_LOOP ( 'NONE', ( #13979, #21594 ) ) ;
#4636 = CYLINDRICAL_SURFACE ( 'NONE', #14075, 0.6000000000000010880 ) ;
#4637 = AXIS2_PLACEMENT_3D ( 'NONE', #11455, #13259, #692 ) ;
#4638 = FACE_OUTER_BOUND ( 'NONE', #27385, .T. ) ;
#4639 = ORIENTED_EDGE ( 'NONE', *, *, #21832, .T. ) ;
#4640 = DIRECTION ( 'NONE',  ( 0.000000000000000000, 0.000000000000000000, 1.000000000000000000 ) ) ;
#4641 = DIRECTION ( 'NONE',  ( -0.000000000000000000, -1.000000000000000000, -0.000000000000000000 ) ) ;
#4642 = ORIENTED_EDGE ( 'NONE', *, *, #14714, .T. ) ;
#4643 = DIRECTION ( 'NONE',  ( -0.000000000000000000, -1.000000000000000000, -0.000000000000000000 ) ) ;
#4644 = CARTESIAN_POINT ( 'NONE',  ( -31.99999999999960565, 0.000000000000000000, -1.499999999999990008 ) ) ;
#4645 = AXIS2_PLACEMENT_3D ( 'NONE', #12273, #23366, #23107 ) ;
#4646 = ORIENTED_EDGE ( 'NONE', *, *, #7377, .F. ) ;
#4647 = FACE_OUTER_BOUND ( 'NONE', #1038, .T. ) ;
#4648 = CIRCLE ( 'NONE', #2435, 0.3000000000000016542 ) ;
#4649 = DIRECTION ( 'NONE',  ( 0.000000000000000000, 1.000000000000000000, 0.000000000000000000 ) ) ;
#4650 = DIRECTION ( 'NONE',  ( -0.000000000000000000, 1.000000000000000000, -0.000000000000000000 ) ) ;
#4651 = DIRECTION ( 'NONE',  ( 0.000000000000000000, 0.000000000000000000, 1.000000000000000000 ) ) ;
#4652 = VECTOR ( 'NONE', #27112, 1000.000000000000000 ) ;
#4654 = DIRECTION ( 'NONE',  ( 0.000000000000000000, 0.000000000000000000, 1.000000000000000000 ) ) ;
#4653 = AXIS2_PLACEMENT_3D ( 'NONE', #2109, #16635, #10679 ) ;
#4655 = ORIENTED_EDGE ( 'NONE', *, *, #11240, .T. ) ;
#4656 = DIRECTION ( 'NONE',  ( 0.000000000000000000, 0.000000000000000000, 1.000000000000000000 ) ) ;
#4657 = ORIENTED_EDGE ( 'NONE', *, *, #7440, .T. ) ;
#4658 = CARTESIAN_POINT ( 'NONE',  ( 52.50000000000000711, 3.000000000000000000, 9.000000000000014211 ) ) ;
#4659 = CIRCLE ( 'NONE', #9522, 0.6000000000000015321 ) ;
#4660 = DIRECTION ( 'NONE',  ( 0.000000000000000000, 0.000000000000000000, 1.000000000000000000 ) ) ;
#4661 = ORIENTED_EDGE ( 'NONE', *, *, #13828, .F. ) ;
#4662 = CARTESIAN_POINT ( 'NONE',  ( -63.99999999999980815, 0.000000000000000000, -17.49999999999999645 ) ) ;
#4663 = ORIENTED_EDGE ( 'NONE', *, *, #19294, .T. ) ;
#4664 = FACE_BOUND ( 'NONE', #5190, .T. ) ;
#4665 = DIRECTION ( 'NONE',  ( 0.000000000000000000, 1.000000000000000000, 0.000000000000000000 ) ) ;
#4666 = FACE_OUTER_BOUND ( 'NONE', #15121, .T. ) ;
#4667 = CARTESIAN_POINT ( 'NONE',  ( -63.99999999999960210, 0.000000000000000000, -1.499999999999989564 ) ) ;
#4668 = ORIENTED_EDGE ( 'NONE', *, *, #22084, .F. ) ;
#4669 = CYLINDRICAL_SURFACE ( 'NONE', #111, 0.6000000000000010880 ) ;
#4670 = DIRECTION ( 'NONE',  ( 0.000000000000000000, 0.000000000000000000, 1.000000000000000000 ) ) ;
#4671 = ORIENTED_EDGE ( 'NONE', *, *, #12005, .F. ) ;
#4672 = DIRECTION ( 'NONE',  ( 0.000000000000000000, 0.000000000000000000, 1.000000000000000000 ) ) ;
#4673 = DIRECTION ( 'NONE',  ( 0.000000000000000000, 0.000000000000000000, 1.000000000000000000 ) ) ;
#4674 = AXIS2_PLACEMENT_3D ( 'NONE', #17254, #15170, #19608 ) ;
#4675 = CARTESIAN_POINT ( 'NONE',  ( 52.50000000000000711, 5.000000000000000000, -9.599999999999988987 ) ) ;
#4676 = AXIS2_PLACEMENT_3D ( 'NONE', #22187, #23709, #13295 ) ;
#4677 = ORIENTED_EDGE ( 'NONE', *, *, #20962, .F. ) ;
#4678 = DIRECTION ( 'NONE',  ( 0.000000000000000000, 1.000000000000000000, 0.000000000000000000 ) ) ;
#4679 = PLANE ( 'NONE',  #20830 ) ;
#4680 = VERTEX_POINT ( 'NONE', #17429 ) ;
#4681 = AXIS2_PLACEMENT_3D ( 'NONE', #10320, #12519, #27348 ) ;
#4682 = CARTESIAN_POINT ( 'NONE',  ( 20.50000000000000355, 5.000000000000000000, -32.99999999999998579 ) ) ;
#4683 = EDGE_LOOP ( 'NONE', ( #19587, #25269, #26285, #24041 ) ) ;
#4684 = DIRECTION ( 'NONE',  ( 0.000000000000000000, 0.000000000000000000, 1.000000000000000000 ) ) ;
#4685 = FACE_OUTER_BOUND ( 'NONE', #25406, .T. ) ;
#4686 = ORIENTED_EDGE ( 'NONE', *, *, #16514, .T. ) ;
#4687 = CARTESIAN_POINT ( 'NONE',  ( 11.50000000000000355, 3.299999999999999822, 15.00000000000001421 ) ) ;
#4688 = ADVANCED_FACE ( 'NONE', ( #13258 ), #26449, .F. ) ;
#4689 = EDGE_LOOP ( 'NONE', ( #10347, #16794 ) ) ;
#4690 = ORIENTED_EDGE ( 'NONE', *, *, #2140, .T. ) ;
#4691 = DIRECTION ( 'NONE',  ( 0.000000000000000000, 1.000000000000000000, 0.000000000000000000 ) ) ;
#4692 = AXIS2_PLACEMENT_3D ( 'NONE', #17078, #10435, #13180 ) ;
#4693 = DIRECTION ( 'NONE',  ( -0.000000000000000000, -1.000000000000000000, -0.000000000000000000 ) ) ;
#4694 = VERTEX_POINT ( 'NONE', #26010 ) ;
#4695 = ORIENTED_EDGE ( 'NONE', *, *, #24604, .T. ) ;
#4696 = CARTESIAN_POINT ( 'NONE',  ( -43.50000000000000000, 3.000000000000000000, -3.899999999999989697 ) ) ;
#4697 = CARTESIAN_POINT ( 'NONE',  ( 20.50000000000000355, 3.299999999999999822, 21.00000000000001066 ) ) ;
#4698 = DIRECTION ( 'NONE',  ( 1.000000000000000000, -0.000000000000000000, 1.224646799147353207E-16 ) ) ;
#4699 = VERTEX_POINT ( 'NONE', #7031 ) ;
#4700 = EDGE_LOOP ( 'NONE', ( #602, #7058, #19799, #18361 ) ) ;
#4701 = ADVANCED_FACE ( 'NONE', ( #8838 ), #8729, .F. ) ;
#4702 = DIRECTION ( 'NONE',  ( 1.000000000000000000, -0.000000000000000000, 1.224646799147353207E-16 ) ) ;
#4703 = CARTESIAN_POINT ( 'NONE',  ( 11.50000000000000355, 5.000000000000000000, -26.39999999999998792 ) ) ;
#4704 = ORIENTED_EDGE ( 'NONE', *, *, #6588, .F. ) ;
#4705 = DIRECTION ( 'NONE',  ( -0.000000000000000000, -1.000000000000000000, -0.000000000000000000 ) ) ;
#4706 = CIRCLE ( 'NONE', #23285, 0.9000000000000014655 ) ;
#4707 = CARTESIAN_POINT ( 'NONE',  ( -36.50000000000000000, 5.000000000000000000, -32.39999999999998437 ) ) ;
#4708 = DIRECTION ( 'NONE',  ( -0.000000000000000000, -1.000000000000000000, -0.000000000000000000 ) ) ;
#4709 = ADVANCED_FACE ( 'NONE', ( #4969 ), #559, .T. ) ;
#4710 = CIRCLE ( 'NONE', #23736, 0.6000000000000015321 ) ;
#4711 = LINE ( 'NONE', #9136, #24980 ) ;
#4712 = EDGE_CURVE ( 'NONE', #25077, #15379, #17608, .T. ) ;
#4713 = CARTESIAN_POINT ( 'NONE',  ( -63.99999999999960210, 3.000000000000000000, 6.938893903907228378E-15 ) ) ;
#4714 = DIRECTION ( 'NONE',  ( 0.000000000000000000, 0.000000000000000000, 1.000000000000000000 ) ) ;
#4715 = VERTEX_POINT ( 'NONE', #6757 ) ;
#4716 = EDGE_CURVE ( 'NONE', #7791, #7127, #16281, .T. ) ;
#4717 = ORIENTED_EDGE ( 'NONE', *, *, #14701, .F. ) ;
#4718 = ORIENTED_EDGE ( 'NONE', *, *, #25953, .F. ) ;
#4719 = DIRECTION ( 'NONE',  ( 0.000000000000000000, 0.000000000000000000, 1.000000000000000000 ) ) ;
#4720 = ADVANCED_FACE ( 'NONE', ( #1092 ), #5217, .F. ) ;
#4721 = DIRECTION ( 'NONE',  ( -0.000000000000000000, -1.000000000000000000, -0.000000000000000000 ) ) ;
#4722 = EDGE_LOOP ( 'NONE', ( #3909, #11584 ) ) ;
#4723 = TOROIDAL_SURFACE ( 'NONE', #6932, 0.9000000000000010214, 0.2999999999999999889 ) ;
#4724 = ORIENTED_EDGE ( 'NONE', *, *, #19010, .T. ) ;
#4725 = CARTESIAN_POINT ( 'NONE',  ( -20.49999999999999645, 3.299999999999999822, 3.000000000000016431 ) ) ;
#4726 = CIRCLE ( 'NONE', #18447, 0.6000000000000033085 ) ;
#4727 = CARTESIAN_POINT ( 'NONE',  ( -59.50000000000000000, 5.000000000000000000, 8.400000000000012790 ) ) ;
#4728 = CARTESIAN_POINT ( 'NONE',  ( 59.50000000000000711, 5.000000000000000000, -20.99999999999998579 ) ) ;
#4729 = EDGE_LOOP ( 'NONE', ( #17163, #17855, #2901, #27344 ) ) ;
#4730 = ADVANCED_FACE ( 'NONE', ( #960 ), #9523, .T. ) ;
#4731 = VERTEX_POINT ( 'NONE', #9796 ) ;
#4732 = EDGE_CURVE ( 'NONE', #19748, #4874, #3292, .T. ) ;
#4733 = CIRCLE ( 'NONE', #21540, 0.9000000000000014655 ) ;
#4734 = CARTESIAN_POINT ( 'NONE',  ( -4.499999999999997335, 3.299999999999999822, -20.99999999999998579 ) ) ;
#4735 = VERTEX_POINT ( 'NONE', #18384 ) ;
#4736 = FACE_BOUND ( 'NONE', #8883, .T. ) ;
#4737 = CARTESIAN_POINT ( 'NONE',  ( -59.50000000000000000, 5.000000000000000000, 33.00000000000001421 ) ) ;
#4738 = DIRECTION ( 'NONE',  ( 0.000000000000000000, 0.000000000000000000, 1.000000000000000000 ) ) ;
#4739 = EDGE_LOOP ( 'NONE', ( #14597, #2027, #1968, #24987 ) ) ;
#4740 = DIRECTION ( 'NONE',  ( 0.000000000000000000, 0.000000000000000000, 1.000000000000000000 ) ) ;
#4741 = EDGE_CURVE ( 'NONE', #14266, #2851, #26290, .T. ) ;
#4742 = CARTESIAN_POINT ( 'NONE',  ( 43.50000000000000711, 3.299999999999999822, -2.099999999999987654 ) ) ;
#4743 = ADVANCED_FACE ( 'NONE', ( #12000 ), #17975, .T. ) ;
#4744 = VECTOR ( 'NONE', #3649, 1000.000000000000000 ) ;
#4745 = CARTESIAN_POINT ( 'NONE',  ( 4.500000000000003553, 3.299999999999999822, -33.59999999999999432 ) ) ;
#4746 = CIRCLE ( 'NONE', #8280, 0.9000000000000014655 ) ;
#4747 = AXIS2_PLACEMENT_3D ( 'NONE', #14364, #21562, #23648 ) ;
#4748 = LINE ( 'NONE', #483, #19699 ) ;
#4749 = CIRCLE ( 'NONE', #1685, 1.499999999999994449 ) ;
#4750 = PLANE ( 'NONE',  #747 ) ;
#4751 = ORIENTED_EDGE ( 'NONE', *, *, #26559, .T. ) ;
#4752 = VERTEX_POINT ( 'NONE', #18112 ) ;
#4753 = ADVANCED_FACE ( 'NONE', ( #7308 ), #22284, .F. ) ;
#4754 = VERTEX_POINT ( 'NONE', #17843 ) ;
#4755 = ORIENTED_EDGE ( 'NONE', *, *, #10461, .T. ) ;
#4756 = EDGE_CURVE ( 'NONE', #25511, #24397, #21150, .T. ) ;
#4757 = CIRCLE ( 'NONE', #18461, 1.499999999999996891 ) ;
#4758 = DIRECTION ( 'NONE',  ( 0.000000000000000000, 1.000000000000000000, 0.000000000000000000 ) ) ;
#4759 = ORIENTED_EDGE ( 'NONE', *, *, #1391, .F. ) ;
#4760 = CIRCLE ( 'NONE', #12705, 0.9000000000000014655 ) ;
#4761 = ORIENTED_EDGE ( 'NONE', *, *, #13169, .F. ) ;
#4762 = CIRCLE ( 'NONE', #10062, 0.8999999999999980238 ) ;
#4763 = CARTESIAN_POINT ( 'NONE',  ( -11.49999999999999645, 3.000000000000000000, 27.00000000000001066 ) ) ;
#4764 = DIRECTION ( 'NONE',  ( 0.000000000000000000, 0.000000000000000000, 1.000000000000000000 ) ) ;
#4765 = DIRECTION ( 'NONE',  ( 0.000000000000000000, 1.000000000000000000, 0.000000000000000000 ) ) ;
#4766 = ORIENTED_EDGE ( 'NONE', *, *, #24847, .F. ) ;
#4767 = CARTESIAN_POINT ( 'NONE',  ( 36.50000000000000711, 5.000000000000000000, 15.00000000000001421 ) ) ;
#4768 = EDGE_CURVE ( 'NONE', #16655, #24410, #9656, .T. ) ;
#4769 = CIRCLE ( 'NONE', #14048, 0.9000000000000010214 ) ;
#4770 = DIRECTION ( 'NONE',  ( 0.000000000000000000, 0.000000000000000000, 1.000000000000000000 ) ) ;
#4771 = ORIENTED_EDGE ( 'NONE', *, *, #17960, .F. ) ;
#4772 = AXIS2_PLACEMENT_3D ( 'NONE', #18048, #21948, #24439 ) ;
#4773 = CARTESIAN_POINT ( 'NONE',  ( 52.50000000000000711, 5.000000000000000000, -8.999999999999987566 ) ) ;
#4774 = CARTESIAN_POINT ( 'NONE',  ( -43.50000000000000000, 5.000000000000000000, 3.000000000000016431 ) ) ;
#4775 = VERTEX_POINT ( 'NONE', #16305 ) ;
#4776 = AXIS2_PLACEMENT_3D ( 'NONE', #12133, #20599, #18518 ) ;
#4777 = CARTESIAN_POINT ( 'NONE',  ( -59.50000000000000000, 5.000000000000000000, -3.599999999999989875 ) ) ;
#4778 = DIRECTION ( 'NONE',  ( 0.000000000000000000, 0.000000000000000000, 1.000000000000000000 ) ) ;
#4779 = ORIENTED_EDGE ( 'NONE', *, *, #5024, .F. ) ;
#4780 = FACE_OUTER_BOUND ( 'NONE', #6070, .T. ) ;
#4781 = DIRECTION ( 'NONE',  ( 0.000000000000000000, 1.000000000000000000, 0.000000000000000000 ) ) ;
#4782 = DIRECTION ( 'NONE',  ( -0.000000000000000000, -1.000000000000000000, -0.000000000000000000 ) ) ;
#4783 = DIRECTION ( 'NONE',  ( 0.000000000000000000, 1.000000000000000000, 0.000000000000000000 ) ) ;
#4784 = CIRCLE ( 'NONE', #13608, 0.9000000000000014655 ) ;
#4785 = CIRCLE ( 'NONE', #20273, 0.2999999999999999334 ) ;
#4786 = EDGE_CURVE ( 'NONE', #25945, #6586, #7844, .T. ) ;
#4787 = DIRECTION ( 'NONE',  ( -0.000000000000000000, -1.000000000000000000, -0.000000000000000000 ) ) ;
#4788 = AXIS2_PLACEMENT_3D ( 'NONE', #16927, #25655, #14831 ) ;
#4789 = ORIENTED_EDGE ( 'NONE', *, *, #1261, .F. ) ;
#4790 = AXIS2_PLACEMENT_3D ( 'NONE', #4455, #8587, #12882 ) ;
#4791 = FACE_OUTER_BOUND ( 'NONE', #19036, .T. ) ;
#4792 = AXIS2_PLACEMENT_3D ( 'NONE', #478, #8900, #19711 ) ;
#4793 = ORIENTED_EDGE ( 'NONE', *, *, #12924, .T. ) ;
#4794 = DIRECTION ( 'NONE',  ( 0.000000000000000000, 1.000000000000000000, 0.000000000000000000 ) ) ;
#4795 = DIRECTION ( 'NONE',  ( 0.000000000000000000, 1.000000000000000000, 0.000000000000000000 ) ) ;
#4796 = ORIENTED_EDGE ( 'NONE', *, *, #6048, .F. ) ;
#4797 = CARTESIAN_POINT ( 'NONE',  ( 52.50000000000000711, 5.000000000000000000, 32.40000000000001279 ) ) ;
#4798 = ORIENTED_EDGE ( 'NONE', *, *, #20698, .T. ) ;
#4800 = ADVANCED_FACE ( 'NONE', ( #5243 ), #1368, .T. ) ;
#4799 = FACE_BOUND ( 'NONE', #14992, .T. ) ;
#4801 = DIRECTION ( 'NONE',  ( -1.000000000000000000, 0.000000000000000000, 0.000000000000000000 ) ) ;
#4802 = CARTESIAN_POINT ( 'NONE',  ( 20.50000000000000355, 5.000000000000000000, -2.999999999999988898 ) ) ;
#4803 = EDGE_CURVE ( 'NONE', #15222, #25621, #13621, .T. ) ;
#4804 = EDGE_CURVE ( 'NONE', #21529, #17194, #14054, .T. ) ;
#4805 = DIRECTION ( 'NONE',  ( 0.000000000000000000, 1.000000000000000000, 0.000000000000000000 ) ) ;
#4806 = EDGE_LOOP ( 'NONE', ( #25424, #26416, #15664, #2618 ) ) ;
#4807 = AXIS2_PLACEMENT_3D ( 'NONE', #1112, #5262, #18133 ) ;
#4808 = CARTESIAN_POINT ( 'NONE',  ( -11.49999999999999645, 3.299999999999999822, -33.89999999999998437 ) ) ;
#4809 = ORIENTED_EDGE ( 'NONE', *, *, #4547, .F. ) ;
#4810 = VECTOR ( 'NONE', #26998, 1000.000000000000000 ) ;
#4811 = DIRECTION ( 'NONE',  ( -0.000000000000000000, -1.000000000000000000, -0.000000000000000000 ) ) ;
#4812 = DIRECTION ( 'NONE',  ( 0.000000000000000000, 0.000000000000000000, 1.000000000000000000 ) ) ;
#4813 = EDGE_CURVE ( 'NONE', #2676, #7997, #23361, .T. ) ;
#4814 = CARTESIAN_POINT ( 'NONE',  ( -27.49999999999999645, 3.299999999999999822, -14.99999999999998579 ) ) ;
#4815 = EDGE_CURVE ( 'NONE', #22349, #13463, #11410, .T. ) ;
#4816 = VERTEX_POINT ( 'NONE', #22679 ) ;
#4817 = DIRECTION ( 'NONE',  ( 0.000000000000000000, 0.000000000000000000, 1.000000000000000000 ) ) ;
#4818 = AXIS2_PLACEMENT_3D ( 'NONE', #12035, #3192, #5276 ) ;
#4819 = CARTESIAN_POINT ( 'NONE',  ( -43.50000000000000000, 3.299999999999999822, 33.90000000000001279 ) ) ;
#4820 = ORIENTED_EDGE ( 'NONE', *, *, #9252, .T. ) ;
#4821 = DIRECTION ( 'NONE',  ( 0.000000000000000000, 0.000000000000000000, 1.000000000000000000 ) ) ;
#4822 = EDGE_LOOP ( 'NONE', ( #6308, #7878, #5517, #22288 ) ) ;
#4823 = DIRECTION ( 'NONE',  ( 0.000000000000000000, 0.000000000000000000, 1.000000000000000000 ) ) ;
#4824 = CARTESIAN_POINT ( 'NONE',  ( 52.50000000000000711, 3.000000000000000000, 32.10000000000001563 ) ) ;
#4825 = CIRCLE ( 'NONE', #11437, 0.8999999999999980238 ) ;
#4826 = ORIENTED_EDGE ( 'NONE', *, *, #15767, .T. ) ;
#4827 = CARTESIAN_POINT ( 'NONE',  ( 43.50000000000000711, 3.299999999999999822, 27.00000000000001066 ) ) ;
#4828 = VERTEX_POINT ( 'NONE', #16171 ) ;
#4829 = ORIENTED_EDGE ( 'NONE', *, *, #23155, .F. ) ;
#4830 = DIRECTION ( 'NONE',  ( 0.000000000000000000, 0.000000000000000000, 1.000000000000000000 ) ) ;
#4831 = AXIS2_PLACEMENT_3D ( 'NONE', #14599, #23074, #25281 ) ;
#4832 = AXIS2_PLACEMENT_3D ( 'NONE', #7855, #17856, #24230 ) ;
#4833 = CARTESIAN_POINT ( 'NONE',  ( 20.50000000000000355, 5.000000000000000000, 21.00000000000001066 ) ) ;
#4834 = EDGE_LOOP ( 'NONE', ( #13407, #11985, #952, #11266 ) ) ;
#4835 = ORIENTED_EDGE ( 'NONE', *, *, #9072, .F. ) ;
#4836 = CARTESIAN_POINT ( 'NONE',  ( 52.50000000000000711, 5.000000000000000000, 27.00000000000001066 ) ) ;
#4837 = LINE ( 'NONE', #17025, #15593 ) ;
#4838 = DIRECTION ( 'NONE',  ( 0.000000000000000000, 0.000000000000000000, 1.000000000000000000 ) ) ;
#4839 = VERTEX_POINT ( 'NONE', #24622 ) ;
#4840 = ORIENTED_EDGE ( 'NONE', *, *, #11240, .F. ) ;
#4841 = DIRECTION ( 'NONE',  ( -0.000000000000000000, -1.000000000000000000, -0.000000000000000000 ) ) ;
#4842 = CARTESIAN_POINT ( 'NONE',  ( -11.49999999999999645, 3.299999999999999822, 3.000000000000016431 ) ) ;
#4843 = PLANE ( 'NONE',  #8013 ) ;
#4844 = AXIS2_PLACEMENT_3D ( 'NONE', #19538, #2369, #2630 ) ;
#4845 = DIRECTION ( 'NONE',  ( -0.000000000000000000, -1.000000000000000000, -0.000000000000000000 ) ) ;
#4846 = EDGE_LOOP ( 'NONE', ( #1445, #7937, #25927, #3130 ) ) ;
#4847 = VECTOR ( 'NONE', #17518, 1000.000000000000000 ) ;
#4848 = DIRECTION ( 'NONE',  ( -0.000000000000000000, -1.000000000000000000, -0.000000000000000000 ) ) ;
#4849 = CARTESIAN_POINT ( 'NONE',  ( -59.50000000000000000, 3.299999999999999822, 21.00000000000001066 ) ) ;
#4850 = DIRECTION ( 'NONE',  ( 0.000000000000000000, 1.000000000000000000, 0.000000000000000000 ) ) ;
#4851 = DIRECTION ( 'NONE',  ( 0.000000000000000000, 0.000000000000000000, 1.000000000000000000 ) ) ;
#4852 = ORIENTED_EDGE ( 'NONE', *, *, #11627, .F. ) ;
#4853 = AXIS2_PLACEMENT_3D ( 'NONE', #23375, #25582, #11296 ) ;
#4854 = CIRCLE ( 'NONE', #5740, 1.499999999999994449 ) ;
#4855 = CIRCLE ( 'NONE', #20343, 0.2999999999999999334 ) ;
#4856 = DIRECTION ( 'NONE',  ( 0.000000000000000000, 0.000000000000000000, -1.000000000000000000 ) ) ;
#4857 = LINE ( 'NONE', #9553, #14444 ) ;
#4858 = ORIENTED_EDGE ( 'NONE', *, *, #14370, .T. ) ;
#4859 = EDGE_CURVE ( 'NONE', #17236, #19922, #14945, .T. ) ;
#4860 = ORIENTED_EDGE ( 'NONE', *, *, #20631, .T. ) ;
#4861 = ORIENTED_EDGE ( 'NONE', *, *, #7144, .F. ) ;
#4862 = DIRECTION ( 'NONE',  ( 0.000000000000000000, 0.000000000000000000, 1.000000000000000000 ) ) ;
#4863 = CIRCLE ( 'NONE', #27004, 0.9000000000000010214 ) ;
#4864 = DIRECTION ( 'NONE',  ( -0.000000000000000000, -1.000000000000000000, -0.000000000000000000 ) ) ;
#4865 = TOROIDAL_SURFACE ( 'NONE', #18140, 0.9000000000000010214, 0.2999999999999999889 ) ;
#4866 = ORIENTED_EDGE ( 'NONE', *, *, #14107, .F. ) ;
#4867 = ORIENTED_EDGE ( 'NONE', *, *, #8790, .F. ) ;
#4868 = CARTESIAN_POINT ( 'NONE',  ( -4.499999999999997335, 3.299999999999999822, -8.999999999999987566 ) ) ;
#4869 = TOROIDAL_SURFACE ( 'NONE', #6642, 0.9000000000000010214, 0.2999999999999999889 ) ;
#4870 = AXIS2_PLACEMENT_3D ( 'NONE', #24602, #5618, #802 ) ;
#4871 = DIRECTION ( 'NONE',  ( 0.000000000000000000, 0.000000000000000000, 1.000000000000000000 ) ) ;
#4872 = CARTESIAN_POINT ( 'NONE',  ( -59.50000000000000000, 3.000000000000000000, -32.09999999999998721 ) ) ;
#4873 = VERTEX_POINT ( 'NONE', #27241 ) ;
#4874 = VERTEX_POINT ( 'NONE', #6445 ) ;
#4875 = VECTOR ( 'NONE', #21830, 1000.000000000000000 ) ;
#4876 = ADVANCED_FACE ( 'NONE', ( #21146 ), #14885, .T. ) ;
#4877 = CARTESIAN_POINT ( 'NONE',  ( -59.50000000000000000, 5.000000000000000000, 15.00000000000001421 ) ) ;
#4878 = ORIENTED_EDGE ( 'NONE', *, *, #24677, .T. ) ;
#4879 = CIRCLE ( 'NONE', #26993, 0.6000000000000015321 ) ;
#4880 = FACE_BOUND ( 'NONE', #14388, .T. ) ;
#4881 = FACE_OUTER_BOUND ( 'NONE', #657, .T. ) ;
#4882 = DIRECTION ( 'NONE',  ( 0.000000000000000000, 1.000000000000000000, 0.000000000000000000 ) ) ;
#4883 = ORIENTED_EDGE ( 'NONE', *, *, #15092, .F. ) ;
#4884 = ADVANCED_FACE ( 'NONE', ( #1774 ), #26907, .F. ) ;
#4885 = CARTESIAN_POINT ( 'NONE',  ( 59.50000000000000711, 5.000000000000000000, -32.99999999999998579 ) ) ;
#4886 = ADVANCED_FACE ( 'NONE', ( #14628 ), #21583, .F. ) ;
#4887 = AXIS2_PLACEMENT_3D ( 'NONE', #11450, #5371, #24080 ) ;
#4888 = PLANE ( 'NONE',  #4792 ) ;
#4889 = ADVANCED_FACE ( 'NONE', ( #8247 ), #22817, .F. ) ;
#4890 = CARTESIAN_POINT ( 'NONE',  ( -20.49999999999999645, 5.000000000000000000, -20.99999999999998579 ) ) ;
#4891 = CIRCLE ( 'NONE', #10638, 0.9000000000000014655 ) ;
#4892 = DIRECTION ( 'NONE',  ( -0.000000000000000000, -1.000000000000000000, -0.000000000000000000 ) ) ;
#4893 = CYLINDRICAL_SURFACE ( 'NONE', #9988, 0.5999999999999998668 ) ;
#4894 = ORIENTED_EDGE ( 'NONE', *, *, #23162, .F. ) ;
#4895 = EDGE_CURVE ( 'NONE', #25000, #5380, #6981, .T. ) ;
#4896 = ORIENTED_EDGE ( 'NONE', *, *, #21560, .F. ) ;
#4897 = TOROIDAL_SURFACE ( 'NONE', #23468, 0.9000000000000010214, 0.2999999999999999889 ) ;
#4898 = VERTEX_POINT ( 'NONE', #3833 ) ;
#4899 = ORIENTED_EDGE ( 'NONE', *, *, #17506, .T. ) ;
#4900 = AXIS2_PLACEMENT_3D ( 'NONE', #6888, #23535, #9102 ) ;
#4901 = ADVANCED_FACE ( 'NONE', ( #12266 ), #24690, .F. ) ;
#4903 = DIRECTION ( 'NONE',  ( -1.000000000000000000, 0.000000000000000000, 0.000000000000000000 ) ) ;
#4902 = DIRECTION ( 'NONE',  ( 0.000000000000000000, 0.000000000000000000, 1.000000000000000000 ) ) ;
#4904 = AXIS2_PLACEMENT_3D ( 'NONE', #19100, #12838, #21311 ) ;
#4905 = DIRECTION ( 'NONE',  ( 0.000000000000000000, 0.000000000000000000, 1.000000000000000000 ) ) ;
#4906 = ORIENTED_EDGE ( 'NONE', *, *, #12920, .F. ) ;
#4907 = VERTEX_POINT ( 'NONE', #25030 ) ;
#4908 = CARTESIAN_POINT ( 'NONE',  ( 0.000000000000000000, 0.000000000000000000, 0.000000000000000000 ) ) ;
#4909 = ADVANCED_FACE ( 'NONE', ( #6034 ), #25127, .F. ) ;
#4910 = PLANE ( 'NONE',  #5016 ) ;
#4911 = PLANE ( 'NONE',  #20706 ) ;
#4912 = ORIENTED_EDGE ( 'NONE', *, *, #18285, .F. ) ;
#4913 = DIRECTION ( 'NONE',  ( 0.000000000000000000, -0.000000000000000000, 1.000000000000000000 ) ) ;
#4914 = AXIS2_PLACEMENT_3D ( 'NONE', #16553, #22943, #4114 ) ;
#4915 = DIRECTION ( 'NONE',  ( 0.000000000000000000, 1.000000000000000000, 0.000000000000000000 ) ) ;
#4916 = ORIENTED_EDGE ( 'NONE', *, *, #11391, .T. ) ;
#4917 = CARTESIAN_POINT ( 'NONE',  ( 11.50000000000000355, 5.000000000000000000, -26.99999999999998934 ) ) ;
#4918 = LINE ( 'NONE', #21404, #4847 ) ;
#4919 = VERTEX_POINT ( 'NONE', #25168 ) ;
#4920 = AXIS2_PLACEMENT_3D ( 'NONE', #8072, #16518, #24984 ) ;
#4921 = DIRECTION ( 'NONE',  ( 0.000000000000000000, 0.000000000000000000, 1.000000000000000000 ) ) ;
#4922 = CARTESIAN_POINT ( 'NONE',  ( 20.50000000000000355, 3.299999999999999822, 20.40000000000001279 ) ) ;
#4923 = EDGE_CURVE ( 'NONE', #25020, #25685, #6539, .T. ) ;
#4924 = ORIENTED_EDGE ( 'NONE', *, *, #23075, .F. ) ;
#4925 = DIRECTION ( 'NONE',  ( 0.000000000000000000, 1.000000000000000000, 0.000000000000000000 ) ) ;
#4926 = CARTESIAN_POINT ( 'NONE',  ( 20.50000000000000355, 5.000000000000000000, 15.60000000000001563 ) ) ;
#4927 = VECTOR ( 'NONE', #6713, 1000.000000000000000 ) ;
#4928 = LINE ( 'NONE', #13360, #1327 ) ;
#4929 = CARTESIAN_POINT ( 'NONE',  ( -59.50000000000000000, 3.000000000000000000, -8.999999999999987566 ) ) ;
#4930 = VECTOR ( 'NONE', #3627, 1000.000000000000000 ) ;
#4931 = CARTESIAN_POINT ( 'NONE',  ( 59.50000000000000711, 5.000000000000000000, 9.000000000000014211 ) ) ;
#4932 = ORIENTED_EDGE ( 'NONE', *, *, #206, .T. ) ;
#4933 = AXIS2_PLACEMENT_3D ( 'NONE', #1022, #10959, #6948 ) ;
#4934 = CYLINDRICAL_SURFACE ( 'NONE', #10284, 0.5999999999999998668 ) ;
#4935 = EDGE_LOOP ( 'NONE', ( #22200, #12557, #18565, #2391 ) ) ;
#4936 = AXIS2_PLACEMENT_3D ( 'NONE', #5092, #11716, #11587 ) ;
#4937 = ADVANCED_FACE ( 'NONE', ( #20741 ), #1688, .F. ) ;
#4938 = FACE_OUTER_BOUND ( 'NONE', #8477, .T. ) ;
#4939 = DIRECTION ( 'NONE',  ( 0.000000000000000000, 0.000000000000000000, 1.000000000000000000 ) ) ;
#4940 = ORIENTED_EDGE ( 'NONE', *, *, #17148, .F. ) ;
#4941 = ORIENTED_EDGE ( 'NONE', *, *, #1455, .T. ) ;
#4942 = FACE_BOUND ( 'NONE', #21779, .T. ) ;
#4943 = DIRECTION ( 'NONE',  ( 0.000000000000000000, 1.000000000000000000, 0.000000000000000000 ) ) ;
#4944 = AXIS2_PLACEMENT_3D ( 'NONE', #9892, #20429, #1873 ) ;
#4945 = FACE_OUTER_BOUND ( 'NONE', #18785, .T. ) ;
#4946 = EDGE_LOOP ( 'NONE', ( #19562, #19432 ) ) ;
#4947 = AXIS2_PLACEMENT_3D ( 'NONE', #12564, #4407, #16720 ) ;
#4948 = DIRECTION ( 'NONE',  ( 0.000000000000000000, -0.000000000000000000, 1.000000000000000000 ) ) ;
#4949 = CARTESIAN_POINT ( 'NONE',  ( 43.50000000000000711, 3.299999999999999822, -33.89999999999998437 ) ) ;
#4950 = ORIENTED_EDGE ( 'NONE', *, *, #9028, .F. ) ;
#4952 = DIRECTION ( 'NONE',  ( 1.000000000000000000, -0.000000000000000000, 1.224646799147353207E-16 ) ) ;
#4951 = AXIS2_PLACEMENT_3D ( 'NONE', #24408, #1423, #19977 ) ;
#4953 = DIRECTION ( 'NONE',  ( 0.000000000000000000, 0.000000000000000000, 1.000000000000000000 ) ) ;
#4954 = EDGE_CURVE ( 'NONE', #21017, #19414, #13153, .T. ) ;
#4955 = CIRCLE ( 'NONE', #24422, 0.6000000000000015321 ) ;
#4956 = FACE_OUTER_BOUND ( 'NONE', #8780, .T. ) ;
#4957 = ORIENTED_EDGE ( 'NONE', *, *, #11730, .T. ) ;
#4958 = CARTESIAN_POINT ( 'NONE',  ( 20.50000000000000355, 3.000000000000000000, 32.10000000000001563 ) ) ;
#4959 = AXIS2_PLACEMENT_3D ( 'NONE', #3897, #14815, #23287 ) ;
#4960 = CARTESIAN_POINT ( 'NONE',  ( 43.50000000000000711, 3.299999999999999822, -2.999999999999988898 ) ) ;
#4961 = AXIS2_PLACEMENT_3D ( 'NONE', #4241, #17242, #25426 ) ;
#4962 = EDGE_LOOP ( 'NONE', ( #7331, #7895 ) ) ;
#4963 = FACE_OUTER_BOUND ( 'NONE', #22067, .T. ) ;
#4964 = CIRCLE ( 'NONE', #21316, 0.6000000000000010880 ) ;
#4965 = ADVANCED_FACE ( 'NONE', ( #16843 ), #1253, .F. ) ;
#4966 = EDGE_CURVE ( 'NONE', #23997, #5378, #12269, .T. ) ;
#4967 = EDGE_CURVE ( 'NONE', #13720, #24676, #3888, .T. ) ;
#4968 = EDGE_LOOP ( 'NONE', ( #25480, #14237, #15706, #19464 ) ) ;
#4969 = FACE_OUTER_BOUND ( 'NONE', #20607, .T. ) ;
#4970 = DIRECTION ( 'NONE',  ( 1.000000000000000000, -0.000000000000000000, 1.224646799147353207E-16 ) ) ;
#4971 = ORIENTED_EDGE ( 'NONE', *, *, #1108, .T. ) ;
#4972 = CYLINDRICAL_SURFACE ( 'NONE', #20455, 0.6000000000000010880 ) ;
#4973 = AXIS2_PLACEMENT_3D ( 'NONE', #16040, #24626, #14085 ) ;
#4974 = AXIS2_PLACEMENT_3D ( 'NONE', #1315, #26656, #9882 ) ;
#4975 = EDGE_LOOP ( 'NONE', ( #26411, #18931, #17650, #12181 ) ) ;
#4976 = ORIENTED_EDGE ( 'NONE', *, *, #14593, .T. ) ;
#4977 = CARTESIAN_POINT ( 'NONE',  ( 27.50000000000000355, 5.000000000000000000, 27.00000000000001066 ) ) ;
#4978 = AXIS2_PLACEMENT_3D ( 'NONE', #15061, #682, #12837 ) ;
#4979 = EDGE_CURVE ( 'NONE', #13499, #16495, #22912, .T. ) ;
#4980 = EDGE_CURVE ( 'NONE', #18160, #8155, #18794, .T. ) ;
#4981 = DIRECTION ( 'NONE',  ( -0.000000000000000000, -1.000000000000000000, -0.000000000000000000 ) ) ;
#4982 = ORIENTED_EDGE ( 'NONE', *, *, #19953, .F. ) ;
#4983 = AXIS2_PLACEMENT_3D ( 'NONE', #2621, #19382, #23684 ) ;
#4984 = ORIENTED_EDGE ( 'NONE', *, *, #21502, .T. ) ;
#4985 = FACE_OUTER_BOUND ( 'NONE', #19071, .T. ) ;
#4986 = DIRECTION ( 'NONE',  ( 0.000000000000000000, 0.000000000000000000, -1.000000000000000000 ) ) ;
#4987 = CARTESIAN_POINT ( 'NONE',  ( -52.50000000000000000, 3.000000000000000000, -9.899999999999987921 ) ) ;
#4988 = ORIENTED_EDGE ( 'NONE', *, *, #4311, .T. ) ;
#4989 = ORIENTED_EDGE ( 'NONE', *, *, #20992, .T. ) ;
#4990 = DIRECTION ( 'NONE',  ( 0.000000000000000000, -0.000000000000000000, 1.000000000000000000 ) ) ;
#4991 = CARTESIAN_POINT ( 'NONE',  ( -43.50000000000000000, 5.000000000000000000, -8.999999999999987566 ) ) ;
#4992 = FACE_OUTER_BOUND ( 'NONE', #5135, .T. ) ;
#4993 = DIRECTION ( 'NONE',  ( 1.000000000000000000, -0.000000000000000000, 1.224646799147353207E-16 ) ) ;
#4994 = ORIENTED_EDGE ( 'NONE', *, *, #9585, .F. ) ;
#4995 = CARTESIAN_POINT ( 'NONE',  ( 4.500000000000003553, 5.000000000000000000, 15.00000000000001421 ) ) ;
#4996 = ADVANCED_FACE ( 'NONE', ( #15029 ), #10738, .T. ) ;
#4997 = AXIS2_PLACEMENT_3D ( 'NONE', #6324, #25312, #12681 ) ;
#4998 = CARTESIAN_POINT ( 'NONE',  ( 4.500000000000003553, 5.000000000000000000, -14.99999999999998579 ) ) ;
#4999 = DIRECTION ( 'NONE',  ( 0.000000000000000000, 0.000000000000000000, 1.000000000000000000 ) ) ;
#5000 = CIRCLE ( 'NONE', #3665, 1.499999999999994449 ) ;
#5001 = CYLINDRICAL_SURFACE ( 'NONE', #9899, 0.6000000000000033085 ) ;
#5002 = ORIENTED_EDGE ( 'NONE', *, *, #21031, .F. ) ;
#5003 = CARTESIAN_POINT ( 'NONE',  ( -27.49999999999999645, 3.000000000000000000, -32.09999999999998721 ) ) ;
#5004 = DIRECTION ( 'NONE',  ( 0.000000000000000000, 1.000000000000000000, 0.000000000000000000 ) ) ;
#5005 = VERTEX_POINT ( 'NONE', #11151 ) ;
#5006 = ORIENTED_EDGE ( 'NONE', *, *, #21381, .T. ) ;
#5007 = ORIENTED_EDGE ( 'NONE', *, *, #3251, .T. ) ;
#5008 = CARTESIAN_POINT ( 'NONE',  ( -27.49999999999999645, 5.000000000000000000, 27.60000000000000853 ) ) ;
#5009 = DIRECTION ( 'NONE',  ( 0.000000000000000000, -0.000000000000000000, 1.000000000000000000 ) ) ;
#5010 = ORIENTED_EDGE ( 'NONE', *, *, #3879, .F. ) ;
#5011 = ORIENTED_EDGE ( 'NONE', *, *, #344, .T. ) ;
#5012 = AXIS2_PLACEMENT_3D ( 'NONE', #12755, #25376, #2379 ) ;
#5013 = CARTESIAN_POINT ( 'NONE',  ( 4.500000000000003553, 3.299999999999999822, 21.00000000000001066 ) ) ;
#5014 = DIRECTION ( 'NONE',  ( 0.000000000000000000, 0.000000000000000000, 1.000000000000000000 ) ) ;
#5015 = EDGE_LOOP ( 'NONE', ( #19026, #25379, #23541, #21187 ) ) ;
#5016 = AXIS2_PLACEMENT_3D ( 'NONE', #13196, #15152, #11126 ) ;
#5017 = ORIENTED_EDGE ( 'NONE', *, *, #9005, .F. ) ;
#5018 = DIRECTION ( 'NONE',  ( -0.000000000000000000, -1.000000000000000000, -0.000000000000000000 ) ) ;
#5019 = ORIENTED_EDGE ( 'NONE', *, *, #25771, .T. ) ;
#5020 = FACE_BOUND ( 'NONE', #12926, .T. ) ;
#5021 = DIRECTION ( 'NONE',  ( 0.000000000000000000, 0.000000000000000000, 1.000000000000000000 ) ) ;
#5022 = CARTESIAN_POINT ( 'NONE',  ( -11.49999999999999645, 3.299999999999999822, 21.90000000000001279 ) ) ;
#5023 = ORIENTED_EDGE ( 'NONE', *, *, #14273, .F. ) ;
#5024 = EDGE_CURVE ( 'NONE', #15555, #25849, #15268, .T. ) ;
#5025 = CARTESIAN_POINT ( 'NONE',  ( -4.499999999999997335, 3.299999999999999822, -2.099999999999987654 ) ) ;
#5026 = FACE_OUTER_BOUND ( 'NONE', #11436, .T. ) ;
#5027 = DIRECTION ( 'NONE',  ( 0.000000000000000000, 1.000000000000000000, 0.000000000000000000 ) ) ;
#5028 = CIRCLE ( 'NONE', #17862, 0.9000000000000014655 ) ;
#5029 = DIRECTION ( 'NONE',  ( 0.000000000000000000, 1.000000000000000000, 0.000000000000000000 ) ) ;
#5030 = DIRECTION ( 'NONE',  ( -0.000000000000000000, -1.000000000000000000, -0.000000000000000000 ) ) ;
#5031 = VECTOR ( 'NONE', #17203, 1000.000000000000000 ) ;
#5032 = ORIENTED_EDGE ( 'NONE', *, *, #18845, .T. ) ;
#5033 = ORIENTED_EDGE ( 'NONE', *, *, #7231, .T. ) ;
#5034 = ORIENTED_EDGE ( 'NONE', *, *, #2043, .T. ) ;
#5035 = ADVANCED_FACE ( 'NONE', ( #6582 ), #25892, .F. ) ;
#5037 = PRESENTATION_STYLE_ASSIGNMENT (( #18046 ) ) ;
#5036 = CARTESIAN_POINT ( 'NONE',  ( -20.49999999999999645, 3.000000000000000000, -20.99999999999998579 ) ) ;
#5038 = ADVANCED_FACE ( 'NONE', ( #19611 ), #2899, .F. ) ;
#5039 = DIRECTION ( 'NONE',  ( -1.000000000000000000, -0.000000000000000000, -0.000000000000000000 ) ) ;
#5040 = EDGE_LOOP ( 'NONE', ( #24628, #17161 ) ) ;
#5041 = EDGE_LOOP ( 'NONE', ( #2079, #23010, #1823, #9267 ) ) ;
#5042 = AXIS2_PLACEMENT_3D ( 'NONE', #14282, #24285, #3489 ) ;
#5043 = AXIS2_PLACEMENT_3D ( 'NONE', #3166, #12142, #7723 ) ;
#5044 = DIRECTION ( 'NONE',  ( 0.000000000000000000, 0.000000000000000000, -1.000000000000000000 ) ) ;
#5045 = CARTESIAN_POINT ( 'NONE',  ( 36.50000000000000711, 3.299999999999999822, 27.60000000000000853 ) ) ;
#5046 = VERTEX_POINT ( 'NONE', #23771 ) ;
#5047 = CARTESIAN_POINT ( 'NONE',  ( 52.50000000000000711, 5.000000000000000000, -9.599999999999988987 ) ) ;
#5048 = CARTESIAN_POINT ( 'NONE',  ( 43.50000000000000711, 3.299999999999999822, 26.10000000000000853 ) ) ;
#5049 = ORIENTED_EDGE ( 'NONE', *, *, #23065, .F. ) ;
#5050 = FACE_OUTER_BOUND ( 'NONE', #22050, .T. ) ;
#5051 = AXIS2_PLACEMENT_3D ( 'NONE', #12601, #18718, #8171 ) ;
#5052 = LINE ( 'NONE', #17655, #7939 ) ;
#5053 = ORIENTED_EDGE ( 'NONE', *, *, #12825, .F. ) ;
#5054 = EDGE_CURVE ( 'NONE', #21886, #7583, #26329, .T. ) ;
#5055 = DIRECTION ( 'NONE',  ( 0.000000000000000000, 0.000000000000000000, 1.000000000000000000 ) ) ;
#5056 = AXIS2_PLACEMENT_3D ( 'NONE', #21402, #20864, #8511 ) ;
#5057 = DIRECTION ( 'NONE',  ( 0.000000000000000000, 0.000000000000000000, 1.000000000000000000 ) ) ;
#5058 = ORIENTED_EDGE ( 'NONE', *, *, #21560, .T. ) ;
#5059 = DIRECTION ( 'NONE',  ( -0.000000000000000000, -1.000000000000000000, -0.000000000000000000 ) ) ;
#5060 = CARTESIAN_POINT ( 'NONE',  ( -11.49999999999999645, 3.299999999999999822, -8.999999999999987566 ) ) ;
#5061 = EDGE_CURVE ( 'NONE', #18416, #19900, #10410, .T. ) ;
#5062 = CARTESIAN_POINT ( 'NONE',  ( -43.50000000000000000, 3.000000000000000000, -14.99999999999998579 ) ) ;
#5063 = DIRECTION ( 'NONE',  ( 0.000000000000000000, 1.000000000000000000, 0.000000000000000000 ) ) ;
#5064 = AXIS2_PLACEMENT_3D ( 'NONE', #19675, #15517, #22039 ) ;
#5065 = EDGE_CURVE ( 'NONE', #19285, #18762, #8186, .T. ) ;
#5066 = CARTESIAN_POINT ( 'NONE',  ( -27.49999999999999645, 3.000000000000000000, 20.10000000000000853 ) ) ;
#5067 = ORIENTED_EDGE ( 'NONE', *, *, #24615, .T. ) ;
#5068 = DIRECTION ( 'NONE',  ( -0.000000000000000000, -1.000000000000000000, -0.000000000000000000 ) ) ;
#5070 = EDGE_LOOP ( 'NONE', ( #27162, #17819 ) ) ;
#5069 = EDGE_CURVE ( 'NONE', #22157, #1039, #25003, .T. ) ;
#5071 = DIRECTION ( 'NONE',  ( 0.000000000000000000, 0.000000000000000000, 1.000000000000000000 ) ) ;
#5072 = AXIS2_PLACEMENT_3D ( 'NONE', #419, #2883, #6758 ) ;
#5073 = CIRCLE ( 'NONE', #22774, 0.6000000000000010880 ) ;
#5074 = EDGE_CURVE ( 'NONE', #5153, #6011, #3331, .T. ) ;
#5075 = DIRECTION ( 'NONE',  ( 0.000000000000000000, 0.000000000000000000, 1.000000000000000000 ) ) ;
#5076 = VERTEX_POINT ( 'NONE', #522 ) ;
#5077 = ORIENTED_EDGE ( 'NONE', *, *, #16286, .F. ) ;
#5078 = AXIS2_PLACEMENT_3D ( 'NONE', #12123, #20590, #27107 ) ;
#5079 = FACE_BOUND ( 'NONE', #22808, .T. ) ;
#5080 = EDGE_CURVE ( 'NONE', #18206, #8667, #6421, .T. ) ;
#5081 = DIRECTION ( 'NONE',  ( 0.000000000000000000, 0.000000000000000000, -1.000000000000000000 ) ) ;
#5082 = CARTESIAN_POINT ( 'NONE',  ( 20.50000000000000355, 3.299999999999999822, -2.999999999999988898 ) ) ;
#5083 = STYLED_ITEM ( 'NONE', ( #5037 ), #6842 ) ;
#5084 = CARTESIAN_POINT ( 'NONE',  ( -11.49999999999999645, 5.000000000000000000, -27.59999999999999076 ) ) ;
#5085 = ORIENTED_EDGE ( 'NONE', *, *, #6264, .F. ) ;
#5086 = CARTESIAN_POINT ( 'NONE',  ( -11.49999999999999645, 5.000000000000000000, 15.00000000000001421 ) ) ;
#5087 = CARTESIAN_POINT ( 'NONE',  ( 11.50000000000000355, 3.000000000000000000, 9.900000000000016342 ) ) ;
#5088 = ORIENTED_EDGE ( 'NONE', *, *, #26793, .F. ) ;
#5089 = EDGE_CURVE ( 'NONE', #2851, #1966, #9518, .T. ) ;
#5090 = TOROIDAL_SURFACE ( 'NONE', #22781, 0.9000000000000010214, 0.2999999999999999889 ) ;
#5091 = DIRECTION ( 'NONE',  ( -0.000000000000000000, -1.000000000000000000, -0.000000000000000000 ) ) ;
#5092 = CARTESIAN_POINT ( 'NONE',  ( -27.49999999999999645, 3.299999999999999822, -2.099999999999987654 ) ) ;
#5093 = DIRECTION ( 'NONE',  ( 0.000000000000000000, 0.000000000000000000, -1.000000000000000000 ) ) ;
#5094 = ORIENTED_EDGE ( 'NONE', *, *, #9654, .F. ) ;
#5095 = DIRECTION ( 'NONE',  ( 0.000000000000000000, 1.000000000000000000, 0.000000000000000000 ) ) ;
#5096 = DIRECTION ( 'NONE',  ( 0.000000000000000000, 0.000000000000000000, 1.000000000000000000 ) ) ;
#5097 = EDGE_CURVE ( 'NONE', #23810, #22636, #12611, .T. ) ;
#5098 = EDGE_CURVE ( 'NONE', #4541, #10745, #21936, .T. ) ;
#5099 = AXIS2_PLACEMENT_3D ( 'NONE', #12263, #1772, #25028 ) ;
#5100 = EDGE_LOOP ( 'NONE', ( #825, #3330, #8258, #11549 ) ) ;
#5101 = AXIS2_PLACEMENT_3D ( 'NONE', #13079, #9074, #17529 ) ;
#5102 = DIRECTION ( 'NONE',  ( 0.000000000000000000, 1.000000000000000000, 0.000000000000000000 ) ) ;
#5103 = EDGE_CURVE ( 'NONE', #23510, #24515, #23685, .T. ) ;
#5104 = ORIENTED_EDGE ( 'NONE', *, *, #19605, .F. ) ;
#5105 = CIRCLE ( 'NONE', #17910, 0.9000000000000010214 ) ;
#5106 = CARTESIAN_POINT ( 'NONE',  ( -4.499999999999997335, 5.000000000000000000, -33.59999999999999432 ) ) ;
#5107 = ORIENTED_EDGE ( 'NONE', *, *, #4028, .T. ) ;
#5108 = CIRCLE ( 'NONE', #3776, 0.6000000000000010880 ) ;
#5109 = CARTESIAN_POINT ( 'NONE',  ( 69.00000000000000000, 3.000000000000000000, 43.00000000000000000 ) ) ;
#5110 = AXIS2_PLACEMENT_3D ( 'NONE', #10300, #16653, #21096 ) ;
#5111 = ORIENTED_EDGE ( 'NONE', *, *, #3543, .F. ) ;
#5112 = ORIENTED_EDGE ( 'NONE', *, *, #19543, .T. ) ;
#5113 = CARTESIAN_POINT ( 'NONE',  ( -31.99999999999860023, 0.000000000000000000, 20.50000000000000000 ) ) ;
#5114 = CARTESIAN_POINT ( 'NONE',  ( 11.50000000000000355, 5.000000000000000000, 33.00000000000001421 ) ) ;
#5115 = EDGE_CURVE ( 'NONE', #19643, #2013, #9950, .T. ) ;
#5116 = CARTESIAN_POINT ( 'NONE',  ( 20.50000000000000355, 5.000000000000000000, 15.00000000000001421 ) ) ;
#5117 = VERTEX_POINT ( 'NONE', #21546 ) ;
#5118 = EDGE_LOOP ( 'NONE', ( #1853, #22476, #14148, #20812 ) ) ;
#5119 = DIRECTION ( 'NONE',  ( 0.000000000000000000, 0.000000000000000000, 1.000000000000000000 ) ) ;
#5120 = DIRECTION ( 'NONE',  ( 0.000000000000000000, 0.000000000000000000, -1.000000000000000000 ) ) ;
#5121 = AXIS2_PLACEMENT_3D ( 'NONE', #16135, #16530, #14446 ) ;
#5122 = DIRECTION ( 'NONE',  ( 0.000000000000000000, 1.000000000000000000, 0.000000000000000000 ) ) ;
#5123 = AXIS2_PLACEMENT_3D ( 'NONE', #23988, #6795, #15665 ) ;
#5124 = CARTESIAN_POINT ( 'NONE',  ( -20.49999999999999645, 3.299999999999999822, -33.89999999999998437 ) ) ;
#5125 = ORIENTED_EDGE ( 'NONE', *, *, #15259, .F. ) ;
#5126 = ORIENTED_EDGE ( 'NONE', *, *, #2018, .T. ) ;
#5127 = CARTESIAN_POINT ( 'NONE',  ( 52.50000000000000711, 5.000000000000000000, -26.39999999999998792 ) ) ;
#5128 = ADVANCED_FACE ( 'NONE', ( #19747 ), #4223, .F. ) ;
#5129 = DIRECTION ( 'NONE',  ( 0.000000000000000000, 1.000000000000000000, 0.000000000000000000 ) ) ;
#5130 = ADVANCED_FACE ( 'NONE', ( #4522 ), #6859, .F. ) ;
#5131 = CARTESIAN_POINT ( 'NONE',  ( 20.50000000000000355, 3.299999999999999822, 3.000000000000016431 ) ) ;
#5132 = ADVANCED_FACE ( 'NONE', ( #20036 ), #20572, .F. ) ;
#5133 = CARTESIAN_POINT ( 'NONE',  ( 59.50000000000000711, 5.000000000000000000, 15.60000000000001563 ) ) ;
#5134 = CIRCLE ( 'NONE', #20598, 0.3000000000000016542 ) ;
#5135 = EDGE_LOOP ( 'NONE', ( #23071, #2622, #4602, #21658 ) ) ;
#5136 = DIRECTION ( 'NONE',  ( 0.000000000000000000, 1.000000000000000000, 0.000000000000000000 ) ) ;
#5137 = CARTESIAN_POINT ( 'NONE',  ( -27.49999999999999645, 3.299999999999999822, -26.39999999999998792 ) ) ;
#5138 = CARTESIAN_POINT ( 'NONE',  ( 4.500000000000003553, 3.299999999999999822, 27.90000000000001279 ) ) ;
#5139 = ORIENTED_EDGE ( 'NONE', *, *, #18960, .F. ) ;
#5140 = ADVANCED_FACE ( 'NONE', ( #18221 ), #21043, .F. ) ;
#5141 = APPLICATION_CONTEXT ( 'automotive_design' ) ;
#5142 = AXIS2_PLACEMENT_3D ( 'NONE', #13461, #26354, #11110 ) ;
#5143 = CIRCLE ( 'NONE', #13520, 0.6000000000000015321 ) ;
#5144 = CYLINDRICAL_SURFACE ( 'NONE', #6558, 0.6000000000000010880 ) ;
#5145 = FACE_OUTER_BOUND ( 'NONE', #3671, .T. ) ;
#5146 = ORIENTED_EDGE ( 'NONE', *, *, #9111, .F. ) ;
#5147 = EDGE_CURVE ( 'NONE', #26545, #19215, #1132, .T. ) ;
#5148 = ORIENTED_EDGE ( 'NONE', *, *, #23871, .T. ) ;
#5149 = VERTEX_POINT ( 'NONE', #3260 ) ;
#5150 = CARTESIAN_POINT ( 'NONE',  ( 20.50000000000000355, 3.000000000000000000, -20.99999999999998579 ) ) ;
#5151 = CARTESIAN_POINT ( 'NONE',  ( -52.50000000000000000, 3.299999999999999822, -14.99999999999998579 ) ) ;
#5152 = ORIENTED_EDGE ( 'NONE', *, *, #18342, .T. ) ;
#5153 = VERTEX_POINT ( 'NONE', #1062 ) ;
#5154 = CARTESIAN_POINT ( 'NONE',  ( 43.50000000000000711, 3.299999999999999822, 2.100000000000015632 ) ) ;
#5155 = FACE_OUTER_BOUND ( 'NONE', #13924, .T. ) ;
#5156 = CARTESIAN_POINT ( 'NONE',  ( 43.50000000000000711, 5.000000000000000000, -3.599999999999989875 ) ) ;
#5157 = ORIENTED_EDGE ( 'NONE', *, *, #14955, .T. ) ;
#5158 = ORIENTED_EDGE ( 'NONE', *, *, #18494, .F. ) ;
#5159 = AXIS2_PLACEMENT_3D ( 'NONE', #19316, #2421, #23339 ) ;
#5160 = ADVANCED_FACE ( 'NONE', ( #18733 ), #16168, .F. ) ;
#5161 = DIRECTION ( 'NONE',  ( -1.000000000000000000, 0.000000000000000000, 0.000000000000000000 ) ) ;
#5162 = ORIENTED_EDGE ( 'NONE', *, *, #10326, .T. ) ;
#5163 = FACE_BOUND ( 'NONE', #6883, .T. ) ;
#5164 = AXIS2_PLACEMENT_3D ( 'NONE', #2503, #14698, #27305 ) ;
#5165 = EDGE_CURVE ( 'NONE', #20094, #17280, #8616, .T. ) ;
#5166 = DIRECTION ( 'NONE',  ( 0.000000000000000000, 1.000000000000000000, 0.000000000000000000 ) ) ;
#5167 = DIRECTION ( 'NONE',  ( 0.000000000000000000, 1.000000000000000000, 0.000000000000000000 ) ) ;
#5168 = VERTEX_POINT ( 'NONE', #20164 ) ;
#5169 = PLANE ( 'NONE',  #4483 ) ;
#5170 = CARTESIAN_POINT ( 'NONE',  ( -59.50000000000000000, 5.000000000000000000, -20.99999999999998579 ) ) ;
#5171 = DIRECTION ( 'NONE',  ( -0.000000000000000000, -1.000000000000000000, -0.000000000000000000 ) ) ;
#5172 = CARTESIAN_POINT ( 'NONE',  ( 59.50000000000000711, 5.000000000000000000, 32.40000000000001279 ) ) ;
#5173 = AXIS2_PLACEMENT_3D ( 'NONE', #14548, #20653, #12473 ) ;
#5174 = ORIENTED_EDGE ( 'NONE', *, *, #5901, .T. ) ;
#5175 = ORIENTED_EDGE ( 'NONE', *, *, #23839, .F. ) ;
#5177 = FILL_AREA_STYLE_COLOUR ( '', #9933 ) ;
#5176 = DIRECTION ( 'NONE',  ( 0.000000000000000000, 1.000000000000000000, 0.000000000000000000 ) ) ;
#5178 = CARTESIAN_POINT ( 'NONE',  ( 36.50000000000000711, 3.299999999999999822, -32.99999999999998579 ) ) ;
#5179 = VERTEX_POINT ( 'NONE', #7274 ) ;
#5180 = ORIENTED_EDGE ( 'NONE', *, *, #24068, .F. ) ;
#5181 = CARTESIAN_POINT ( 'NONE',  ( 27.50000000000000355, 3.299999999999999822, -20.99999999999998579 ) ) ;
#5182 = CARTESIAN_POINT ( 'NONE',  ( -27.49999999999999645, 3.299999999999999822, -20.99999999999998579 ) ) ;
#5183 = VERTEX_POINT ( 'NONE', #5066 ) ;
#5184 = DIRECTION ( 'NONE',  ( 0.000000000000000000, 1.000000000000000000, 0.000000000000000000 ) ) ;
#5185 = VECTOR ( 'NONE', #19410, 1000.000000000000000 ) ;
#5186 = CARTESIAN_POINT ( 'NONE',  ( 20.50000000000000355, 3.299999999999999822, 3.000000000000016431 ) ) ;
#5187 = ORIENTED_EDGE ( 'NONE', *, *, #21662, .F. ) ;
#5188 = DIRECTION ( 'NONE',  ( 0.000000000000000000, 1.000000000000000000, 0.000000000000000000 ) ) ;
#5189 = CARTESIAN_POINT ( 'NONE',  ( -20.49999999999999645, 5.000000000000000000, -2.399999999999987477 ) ) ;
#5190 = EDGE_LOOP ( 'NONE', ( #21521, #2461 ) ) ;
#5191 = AXIS2_PLACEMENT_3D ( 'NONE', #1583, #22758, #8064 ) ;
#5192 = CARTESIAN_POINT ( 'NONE',  ( 4.500000000000003553, 3.000000000000000000, 3.000000000000016431 ) ) ;
#5193 = TOROIDAL_SURFACE ( 'NONE', #13574, 0.9000000000000010214, 0.2999999999999999889 ) ;
#5194 = CIRCLE ( 'NONE', #10107, 0.9000000000000014655 ) ;
#5195 = CARTESIAN_POINT ( 'NONE',  ( 4.500000000000003553, 3.000000000000000000, -3.899999999999989697 ) ) ;
#5196 = EDGE_LOOP ( 'NONE', ( #15529, #14406, #22462, #10652 ) ) ;
#5197 = CARTESIAN_POINT ( 'NONE',  ( 52.50000000000000711, 3.299999999999999822, 8.400000000000012790 ) ) ;
#5198 = AXIS2_PLACEMENT_3D ( 'NONE', #10892, #4276, #19502 ) ;
#5199 = FACE_OUTER_BOUND ( 'NONE', #16234, .T. ) ;
#5200 = ADVANCED_FACE ( 'NONE', ( #11565 ), #9487, .T. ) ;
#5201 = CARTESIAN_POINT ( 'NONE',  ( 59.50000000000000711, 3.299999999999999822, 9.600000000000015632 ) ) ;
#5202 = DIRECTION ( 'NONE',  ( 0.000000000000000000, 1.000000000000000000, 0.000000000000000000 ) ) ;
#5203 = ADVANCED_FACE ( 'NONE', ( #5976 ), #26525, .T. ) ;
#5204 = CIRCLE ( 'NONE', #20254, 0.6000000000000015321 ) ;
#5205 = CARTESIAN_POINT ( 'NONE',  ( -36.50000000000000000, 5.000000000000000000, 33.00000000000001421 ) ) ;
#5206 = ORIENTED_EDGE ( 'NONE', *, *, #12012, .T. ) ;
#5207 = AXIS2_PLACEMENT_3D ( 'NONE', #14198, #20994, #6018 ) ;
#5208 = EDGE_CURVE ( 'NONE', #15774, #13532, #2978, .T. ) ;
#5209 = CIRCLE ( 'NONE', #20686, 0.6000000000000033085 ) ;
#5210 = EDGE_LOOP ( 'NONE', ( #18153, #10186, #4573, #12703 ) ) ;
#5211 = DIRECTION ( 'NONE',  ( 0.000000000000000000, 1.000000000000000000, 0.000000000000000000 ) ) ;
#5212 = AXIS2_PLACEMENT_3D ( 'NONE', #5654, #22560, #1520 ) ;
#5213 = CARTESIAN_POINT ( 'NONE',  ( 52.50000000000000711, 5.000000000000000000, -20.99999999999998579 ) ) ;
#5214 = AXIS2_PLACEMENT_3D ( 'NONE', #7692, #11971, #7815 ) ;
#5215 = ORIENTED_EDGE ( 'NONE', *, *, #8084, .F. ) ;
#5216 = VERTEX_POINT ( 'NONE', #14419 ) ;
#5217 = TOROIDAL_SURFACE ( 'NONE', #11837, 0.9000000000000010214, 0.2999999999999999889 ) ;
#5218 = CARTESIAN_POINT ( 'NONE',  ( -4.499999999999997335, 3.000000000000000000, 8.100000000000013856 ) ) ;
#5219 = ADVANCED_FACE ( 'NONE', ( #24969 ), #19891, .T. ) ;
#5220 = CARTESIAN_POINT ( 'NONE',  ( -43.50000000000000000, 3.000000000000000000, 33.90000000000001279 ) ) ;
#5221 = EDGE_CURVE ( 'NONE', #22585, #22775, #7304, .T. ) ;
#5222 = LINE ( 'NONE', #16152, #12265 ) ;
#5223 = ORIENTED_EDGE ( 'NONE', *, *, #9762, .F. ) ;
#5224 = CARTESIAN_POINT ( 'NONE',  ( -52.50000000000000000, 3.299999999999999822, -15.59999999999998721 ) ) ;
#5225 = LINE ( 'NONE', #9914, #12328 ) ;
#5226 = EDGE_LOOP ( 'NONE', ( #18667, #25246 ) ) ;
#5227 = EDGE_CURVE ( 'NONE', #20776, #14756, #24131, .T. ) ;
#5228 = CARTESIAN_POINT ( 'NONE',  ( 52.50000000000000711, 3.299999999999999822, 20.40000000000001279 ) ) ;
#5229 = DIRECTION ( 'NONE',  ( 0.000000000000000000, 1.000000000000000000, 0.000000000000000000 ) ) ;
#5230 = DIRECTION ( 'NONE',  ( 0.000000000000000000, 1.000000000000000000, 0.000000000000000000 ) ) ;
#5231 = TOROIDAL_SURFACE ( 'NONE', #25133, 0.9000000000000010214, 0.2999999999999999889 ) ;
#5232 = VERTEX_POINT ( 'NONE', #26384 ) ;
#5233 = CARTESIAN_POINT ( 'NONE',  ( -52.50000000000000000, 3.000000000000000000, 2.100000000000015632 ) ) ;
#5234 = EDGE_CURVE ( 'NONE', #1427, #9075, #7401, .T. ) ;
#5235 = ADVANCED_FACE ( 'NONE', ( #16006 ), #15594, .F. ) ;
#5237 = ORIENTED_EDGE ( 'NONE', *, *, #17901, .F. ) ;
#5236 = VECTOR ( 'NONE', #13476, 1000.000000000000000 ) ;
#5238 = EDGE_CURVE ( 'NONE', #24413, #14060, #12159, .T. ) ;
#5239 = TOROIDAL_SURFACE ( 'NONE', #20713, 0.9000000000000010214, 0.2999999999999999889 ) ;
#5240 = EDGE_CURVE ( 'NONE', #2676, #13353, #3768, .T. ) ;
#5241 = CARTESIAN_POINT ( 'NONE',  ( 52.50000000000000711, 5.000000000000000000, 9.600000000000015632 ) ) ;
#5242 = CIRCLE ( 'NONE', #8752, 0.8999999999999980238 ) ;
#5243 = FACE_OUTER_BOUND ( 'NONE', #27296, .T. ) ;
#5244 = VERTEX_POINT ( 'NONE', #17192 ) ;
#5245 = EDGE_CURVE ( 'NONE', #14038, #23711, #19252, .T. ) ;
#5246 = CARTESIAN_POINT ( 'NONE',  ( -36.50000000000000000, 3.299999999999999822, -32.09999999999998721 ) ) ;
#5247 = ORIENTED_EDGE ( 'NONE', *, *, #11180, .F. ) ;
#5248 = VERTEX_POINT ( 'NONE', #4459 ) ;
#5249 = CARTESIAN_POINT ( 'NONE',  ( 11.50000000000000355, 5.000000000000000000, -20.39999999999998792 ) ) ;
#5250 = DIRECTION ( 'NONE',  ( 0.000000000000000000, 0.000000000000000000, 1.000000000000000000 ) ) ;
#5251 = PLANE ( 'NONE',  #21862 ) ;
#5252 = AXIS2_PLACEMENT_3D ( 'NONE', #25050, #12698, #12565 ) ;
#5253 = VERTEX_POINT ( 'NONE', #25375 ) ;
#5254 = CIRCLE ( 'NONE', #22072, 0.6000000000000033085 ) ;
#5255 = VERTEX_POINT ( 'NONE', #17047 ) ;
#5256 = CARTESIAN_POINT ( 'NONE',  ( 20.50000000000000355, 5.000000000000000000, -20.39999999999998792 ) ) ;
#5257 = EDGE_CURVE ( 'NONE', #20855, #10396, #14374, .T. ) ;
#5258 = FACE_OUTER_BOUND ( 'NONE', #14472, .T. ) ;
#5259 = VERTEX_POINT ( 'NONE', #10803 ) ;
#5260 = CIRCLE ( 'NONE', #13576, 0.9000000000000014655 ) ;
#5261 = ORIENTED_EDGE ( 'NONE', *, *, #12734, .F. ) ;
#5262 = DIRECTION ( 'NONE',  ( -0.000000000000000000, -1.000000000000000000, -0.000000000000000000 ) ) ;
#5263 = AXIS2_PLACEMENT_3D ( 'NONE', #8019, #10247, #6478 ) ;
#5264 = DIRECTION ( 'NONE',  ( 0.000000000000000000, 0.000000000000000000, 1.000000000000000000 ) ) ;
#5265 = DIRECTION ( 'NONE',  ( 0.000000000000000000, 1.000000000000000000, 0.000000000000000000 ) ) ;
#5266 = DIRECTION ( 'NONE',  ( 0.000000000000000000, 0.000000000000000000, -1.000000000000000000 ) ) ;
#5267 = ORIENTED_EDGE ( 'NONE', *, *, #10527, .F. ) ;
#5268 = CARTESIAN_POINT ( 'NONE',  ( 11.50000000000000355, 3.000000000000000000, 21.00000000000001066 ) ) ;
#5269 = FACE_OUTER_BOUND ( 'NONE', #19191, .T. ) ;
#5270 = CARTESIAN_POINT ( 'NONE',  ( 52.50000000000000711, 3.000000000000000000, 3.000000000000016431 ) ) ;
#5271 = ORIENTED_EDGE ( 'NONE', *, *, #15866, .F. ) ;
#5272 = EDGE_CURVE ( 'NONE', #11231, #27146, #5995, .T. ) ;
#5273 = AXIS2_PLACEMENT_3D ( 'NONE', #20576, #20044, #22389 ) ;
#5274 = EDGE_CURVE ( 'NONE', #10575, #2225, #1591, .T. ) ;
#5275 = VECTOR ( 'NONE', #26612, 1000.000000000000000 ) ;
#5276 = DIRECTION ( 'NONE',  ( 0.000000000000000000, 0.000000000000000000, 1.000000000000000000 ) ) ;
#5277 = CARTESIAN_POINT ( 'NONE',  ( -43.50000000000000000, 5.000000000000000000, 33.00000000000001421 ) ) ;
#5278 = ORIENTED_EDGE ( 'NONE', *, *, #25367, .T. ) ;
#5279 = TOROIDAL_SURFACE ( 'NONE', #26052, 0.9000000000000010214, 0.2999999999999999889 ) ;
#5280 = VERTEX_POINT ( 'NONE', #27309 ) ;
#5281 = VERTEX_POINT ( 'NONE', #8329 ) ;
#5282 = DIRECTION ( 'NONE',  ( 0.000000000000000000, 1.000000000000000000, 0.000000000000000000 ) ) ;
#5283 = CARTESIAN_POINT ( 'NONE',  ( 1.401656568589260132E-12, 0.000000000000000000, 19.00000000000000355 ) ) ;
#5284 = ORIENTED_EDGE ( 'NONE', *, *, #18766, .T. ) ;
#5285 = ORIENTED_EDGE ( 'NONE', *, *, #13774, .F. ) ;
#5286 = DIRECTION ( 'NONE',  ( 0.000000000000000000, 0.000000000000000000, 1.000000000000000000 ) ) ;
#5287 = EDGE_CURVE ( 'NONE', #19821, #15971, #9537, .T. ) ;
#5288 = CARTESIAN_POINT ( 'NONE',  ( -52.50000000000000000, 3.000000000000000000, -26.09999999999998721 ) ) ;
#5289 = CARTESIAN_POINT ( 'NONE',  ( 20.50000000000000355, 3.299999999999999822, -14.99999999999998579 ) ) ;
#5290 = ORIENTED_EDGE ( 'NONE', *, *, #1208, .F. ) ;
#5291 = AXIS2_PLACEMENT_3D ( 'NONE', #22941, #3964, #25153 ) ;
#5292 = ORIENTED_EDGE ( 'NONE', *, *, #20122, .T. ) ;
#5293 = DIRECTION ( 'NONE',  ( 0.000000000000000000, 1.000000000000000000, 0.000000000000000000 ) ) ;
#5294 = ORIENTED_EDGE ( 'NONE', *, *, #15915, .F. ) ;
#5295 = FACE_BOUND ( 'NONE', #13475, .T. ) ;
#5296 = CIRCLE ( 'NONE', #1768, 0.9000000000000014655 ) ;
#5297 = DIRECTION ( 'NONE',  ( 0.000000000000000000, 0.000000000000000000, -1.000000000000000000 ) ) ;
#5298 = FACE_OUTER_BOUND ( 'NONE', #22861, .T. ) ;
#5299 = ORIENTED_EDGE ( 'NONE', *, *, #24961, .F. ) ;
#5300 = CARTESIAN_POINT ( 'NONE',  ( -59.50000000000000000, 3.299999999999999822, -2.099999999999987654 ) ) ;
#5301 = EDGE_CURVE ( 'NONE', #25976, #8193, #5566, .T. ) ;
#5302 = CARTESIAN_POINT ( 'NONE',  ( -11.49999999999999645, 3.299999999999999822, 26.10000000000000853 ) ) ;
#5303 = DIRECTION ( 'NONE',  ( 1.000000000000000000, 0.000000000000000000, -3.227392513445222811E-16 ) ) ;
#5304 = VECTOR ( 'NONE', #25775, 1000.000000000000000 ) ;
#5305 = DIRECTION ( 'NONE',  ( 0.000000000000000000, 0.000000000000000000, -1.000000000000000000 ) ) ;
#5306 = CIRCLE ( 'NONE', #2223, 0.5999999999999998668 ) ;
#5307 = ADVANCED_FACE ( 'NONE', ( #2378 ), #19276, .T. ) ;
#5308 = ORIENTED_EDGE ( 'NONE', *, *, #15343, .F. ) ;
#5309 = EDGE_CURVE ( 'NONE', #21494, #7009, #24591, .T. ) ;
#5311 = ADVANCED_FACE ( 'NONE', ( #25647 ), #6658, .F. ) ;
#5310 = VECTOR ( 'NONE', #22826, 1000.000000000000000 ) ;
#5312 = VECTOR ( 'NONE', #21426, 1000.000000000000000 ) ;
#5313 = TOROIDAL_SURFACE ( 'NONE', #13241, 0.9000000000000010214, 0.2999999999999999889 ) ;
#5314 = ORIENTED_EDGE ( 'NONE', *, *, #22341, .T. ) ;
#5315 = CIRCLE ( 'NONE', #3527, 0.6000000000000033085 ) ;
#5316 = CIRCLE ( 'NONE', #12378, 0.9000000000000014655 ) ;
#5317 = DIRECTION ( 'NONE',  ( 0.000000000000000000, 0.000000000000000000, 1.000000000000000000 ) ) ;
#5318 = EDGE_CURVE ( 'NONE', #18542, #12619, #16183, .T. ) ;
#5319 = EDGE_CURVE ( 'NONE', #4193, #17687, #1152, .T. ) ;
#5320 = CARTESIAN_POINT ( 'NONE',  ( 52.50000000000000711, 3.299999999999999822, 27.00000000000001066 ) ) ;
#5321 = CARTESIAN_POINT ( 'NONE',  ( 27.50000000000000355, 5.000000000000000000, 9.000000000000014211 ) ) ;
#5322 = ORIENTED_EDGE ( 'NONE', *, *, #1502, .F. ) ;
#5323 = ORIENTED_EDGE ( 'NONE', *, *, #9890, .F. ) ;
#5324 = DIRECTION ( 'NONE',  ( 0.000000000000000000, 1.000000000000000000, 0.000000000000000000 ) ) ;
#5325 = DIRECTION ( 'NONE',  ( 0.000000000000000000, 0.000000000000000000, 1.000000000000000000 ) ) ;
#5326 = ORIENTED_EDGE ( 'NONE', *, *, #27314, .T. ) ;
#5327 = CARTESIAN_POINT ( 'NONE',  ( 59.50000000000000711, 3.299999999999999822, 14.40000000000001101 ) ) ;
#5328 = CIRCLE ( 'NONE', #15941, 0.6000000000000010880 ) ;
#5329 = DIRECTION ( 'NONE',  ( 0.000000000000000000, 0.000000000000000000, -1.000000000000000000 ) ) ;
#5330 = ORIENTED_EDGE ( 'NONE', *, *, #7063, .T. ) ;
#5331 = CIRCLE ( 'NONE', #13712, 0.6000000000000033085 ) ;
#5332 = DIRECTION ( 'NONE',  ( 0.000000000000000000, 1.000000000000000000, 0.000000000000000000 ) ) ;
#5333 = DIRECTION ( 'NONE',  ( -0.000000000000000000, -1.000000000000000000, -0.000000000000000000 ) ) ;
#5334 = VERTEX_POINT ( 'NONE', #51 ) ;
#5335 = DIRECTION ( 'NONE',  ( -0.000000000000000000, -1.000000000000000000, -0.000000000000000000 ) ) ;
#5336 = CIRCLE ( 'NONE', #23030, 0.3000000000000016542 ) ;
#5337 = DIRECTION ( 'NONE',  ( 0.000000000000000000, 1.000000000000000000, 0.000000000000000000 ) ) ;
#5338 = ORIENTED_EDGE ( 'NONE', *, *, #13424, .T. ) ;
#5339 = DIRECTION ( 'NONE',  ( 1.000000000000000000, -0.000000000000000000, 1.224646799147353207E-16 ) ) ;
#5340 = VECTOR ( 'NONE', #6225, 1000.000000000000000 ) ;
#5341 = CARTESIAN_POINT ( 'NONE',  ( 27.50000000000000355, 5.000000000000000000, -14.99999999999998579 ) ) ;
#5342 = AXIS2_PLACEMENT_3D ( 'NONE', #1460, #3655, #11805 ) ;
[truncated: 1,675,690 more chars]
