# Supplementary material for: A Workflow to Produce a Low-Cost In Vitro Platform for the Electric-Field Pacing of Cellularised 3D Porous Scaffolds
Source: ACS Biomater Sci Eng. 2023 Aug 2;9(8):4573–82. doi: 10.1021/acsbiomaterials.3c00756 (PMC10428090; doi:10.1021/acsbiomaterials.3c00756)
Supplement: Supplementary file 9 — ab3c00756_si_009.zip [file ab3c00756_si_009.zip › Supplementary_STEP_files/ElastomericBars_Mould_MIDDLE.STEP]

ISO-10303-21;
HEADER;
FILE_DESCRIPTION (( 'STEP AP214' ),
    '1' );
FILE_NAME ('Mould for negative of bars - middle.STEP',
    '2023-06-07T19:25:18',
    ( '' ),
    ( '' ),
    'SwSTEP 2.0',
    'SolidWorks 2021',
    '' );
FILE_SCHEMA (( 'AUTOMOTIVE_DESIGN' ));
ENDSEC;

DATA;
#1 = AXIS2_PLACEMENT_3D ( 'NONE', #18536, #11869, #41596 ) ;
#2 = EDGE_LOOP ( 'NONE', ( #36971, #9901, #7283, #33330, #28856, #17151, #1574, #24802, #18798, #22929, #18937, #1141 ) ) ;
#3 = LINE ( 'NONE', #32733, #39565 ) ;
#4 = CARTESIAN_POINT ( 'NONE',  ( 22.22046505340850331, 0.000000000000000000, -31.54999999999998650 ) ) ;
#5 = DIRECTION ( 'NONE',  ( 0.000000000000000000, 0.000000000000000000, 1.000000000000000000 ) ) ;
#6 = VERTEX_POINT ( 'NONE', #19343 ) ;
#7 = CIRCLE ( 'NONE', #20525, 1.250000000000004663 ) ;
#8 = DIRECTION ( 'NONE',  ( 1.000000000000000000, 0.000000000000000000, 0.000000000000000000 ) ) ;
#9 = CIRCLE ( 'NONE', #29390, 1.250000000000004663 ) ;
#10 = DIRECTION ( 'NONE',  ( 1.000000000000000000, 0.000000000000000000, 0.000000000000000000 ) ) ;
#11 = VECTOR ( 'NONE', #27612, 1000.000000000000000 ) ;
#12 = CARTESIAN_POINT ( 'NONE',  ( 20.49999999999996803, 0.000000000000000000, 3.000000000000016431 ) ) ;
#13 = FACE_OUTER_BOUND ( 'NONE', #12120, .T. ) ;
#14 = CYLINDRICAL_SURFACE ( 'NONE', #26168, 1.000000000000000888 ) ;
#15 = CIRCLE ( 'NONE', #22565, 1.250000000000004663 ) ;
#16 = AXIS2_PLACEMENT_3D ( 'NONE', #32860, #26871, #7369 ) ;
#17 = ORIENTED_EDGE ( 'NONE', *, *, #2174, .T. ) ;
#18 = ORIENTED_EDGE ( 'NONE', *, *, #30767, .T. ) ;
#19 = CARTESIAN_POINT ( 'NONE',  ( 21.66619037896902356, 0.000000000000000000, 3.450000000000015721 ) ) ;
#20 = CARTESIAN_POINT ( 'NONE',  ( -6.220465053408570810, 0.000000000000000000, -7.549999999999987388 ) ) ;
#21 = EDGE_CURVE ( 'NONE', #36546, #38509, #17396, .T. ) ;
#22 = ORIENTED_EDGE ( 'NONE', *, *, #11120, .T. ) ;
#23 = EDGE_CURVE ( 'NONE', #25010, #11414, #41280, .T. ) ;
#24 = CARTESIAN_POINT ( 'NONE',  ( 20.49999999999996803, 0.000000000000000000, 15.00000000000001421 ) ) ;
#25 = ORIENTED_EDGE ( 'NONE', *, *, #22093, .F. ) ;
#26 = ORIENTED_EDGE ( 'NONE', *, *, #14080, .T. ) ;
#27 = AXIS2_PLACEMENT_3D ( 'NONE', #21377, #2106, #1879 ) ;
#28 = FACE_OUTER_BOUND ( 'NONE', #9036, .T. ) ;
#29 = DIRECTION ( 'NONE',  ( -0.000000000000000000, 1.000000000000000000, -0.000000000000000000 ) ) ;
#30 = ORIENTED_EDGE ( 'NONE', *, *, #13870, .F. ) ;
#31 = ORIENTED_EDGE ( 'NONE', *, *, #16553, .F. ) ;
#32 = AXIS2_PLACEMENT_3D ( 'NONE', #26758, #39798, #1261 ) ;
#33 = CARTESIAN_POINT ( 'NONE',  ( 5.666190378969024444, 0.000000000000000000, 15.45000000000001172 ) ) ;
#34 = CARTESIAN_POINT ( 'NONE',  ( -27.50000000000003197, 0.000000000000000000, 3.000000000000016431 ) ) ;
#36 = ORIENTED_EDGE ( 'NONE', *, *, #29592, .F. ) ;
#35 = EDGE_CURVE ( 'NONE', #36294, #35551, #4383, .T. ) ;
#37 = CYLINDRICAL_SURFACE ( 'NONE', #33147, 1.000000000000000888 ) ;
#38 = ORIENTED_EDGE ( 'NONE', *, *, #27390, .F. ) ;
#39 = AXIS2_PLACEMENT_3D ( 'NONE', #10729, #33005, #36212 ) ;
#40 = AXIS2_PLACEMENT_3D ( 'NONE', #36496, #14041, #136 ) ;
#41 = LINE ( 'NONE', #13109, #22410 ) ;
#42 = ORIENTED_EDGE ( 'NONE', *, *, #21606, .F. ) ;
#43 = ADVANCED_FACE ( 'NONE', ( #25956 ), #9688, .F. ) ;
#44 = AXIS2_PLACEMENT_3D ( 'NONE', #8038, #21120, #34159 ) ;
#45 = AXIS2_PLACEMENT_3D ( 'NONE', #34726, #15718, #41806 ) ;
#46 = EDGE_CURVE ( 'NONE', #38746, #37817, #13963, .T. ) ;
#47 = DIRECTION ( 'NONE',  ( -0.000000000000000000, -1.000000000000000000, -0.000000000000000000 ) ) ;
#48 = DIRECTION ( 'NONE',  ( 1.734723475976805517E-15, 0.000000000000000000, 1.000000000000000000 ) ) ;
#50 = EDGE_CURVE ( 'NONE', #31037, #8429, #9458, .T. ) ;
#49 = EDGE_LOOP ( 'NONE', ( #37802, #24046, #11079, #40817, #19825, #13223, #33546, #27029, #12594, #21867, #39121, #16987 ) ) ;
#51 = CARTESIAN_POINT ( 'NONE',  ( 36.49999999999997158, 0.000000000000000000, 3.000000000000016431 ) ) ;
#52 = CARTESIAN_POINT ( 'NONE',  ( 26.54418608143966551, 1.000000000000000000, 26.19444444444445708 ) ) ;
#53 = CARTESIAN_POINT ( 'NONE',  ( 9.779534946591429190, 0.000000000000000000, 28.45000000000000995 ) ) ;
#54 = EDGE_CURVE ( 'NONE', #21991, #5180, #39917, .T. ) ;
#55 = VERTEX_POINT ( 'NONE', #9899 ) ;
#56 = DIRECTION ( 'NONE',  ( -0.000000000000000000, 0.000000000000000000, 1.000000000000000000 ) ) ;
#57 = FACE_OUTER_BOUND ( 'NONE', #23411, .T. ) ;
#58 = DIRECTION ( 'NONE',  ( 0.000000000000000000, -1.000000000000000000, 0.000000000000000000 ) ) ;
#59 = ORIENTED_EDGE ( 'NONE', *, *, #25887, .T. ) ;
#60 = VECTOR ( 'NONE', #15741, 1000.000000000000000 ) ;
#61 = CARTESIAN_POINT ( 'NONE',  ( 57.77953494659143274, 0.000000000000000000, 19.55000000000001137 ) ) ;
#62 = FACE_BOUND ( 'NONE', #18218, .T. ) ;
#63 = CARTESIAN_POINT ( 'NONE',  ( 41.77953494659143274, 0.000000000000000000, -4.449999999999988631 ) ) ;
#64 = ORIENTED_EDGE ( 'NONE', *, *, #6384, .F. ) ;
#65 = LINE ( 'NONE', #23175, #34946 ) ;
#66 = ORIENTED_EDGE ( 'NONE', *, *, #26060, .F. ) ;
#67 = LINE ( 'NONE', #12906, #39043 ) ;
#68 = EDGE_CURVE ( 'NONE', #19077, #17639, #11891, .T. ) ;
#69 = AXIS2_PLACEMENT_3D ( 'NONE', #21008, #18025, #3010 ) ;
#70 = ADVANCED_FACE ( 'NONE', ( #22531 ), #35572, .T. ) ;
#71 = CIRCLE ( 'NONE', #10337, 1.249999999999997780 ) ;
#72 = ORIENTED_EDGE ( 'NONE', *, *, #35742, .F. ) ;
#73 = EDGE_LOOP ( 'NONE', ( #4780, #4812, #3946, #15329 ) ) ;
#74 = DIRECTION ( 'NONE',  ( 0.000000000000000000, 0.000000000000000000, 1.000000000000000000 ) ) ;
#75 = CIRCLE ( 'NONE', #13068, 1.000000000000000000 ) ;
#76 = AXIS2_PLACEMENT_3D ( 'NONE', #21453, #38553, #12222 ) ;
#77 = CARTESIAN_POINT ( 'NONE',  ( 43.49999999999995737, 0.000000000000000000, -10.24999999999998401 ) ) ;
#78 = ORIENTED_EDGE ( 'NONE', *, *, #21479, .T. ) ;
#79 = DIRECTION ( 'NONE',  ( 0.000000000000000000, 1.000000000000000000, 0.000000000000000000 ) ) ;
#80 = ORIENTED_EDGE ( 'NONE', *, *, #13924, .T. ) ;
#81 = AXIS2_PLACEMENT_3D ( 'NONE', #4101, #4509, #7300 ) ;
#82 = LINE ( 'NONE', #13547, #24696 ) ;
#83 = DIRECTION ( 'NONE',  ( 0.000000000000000000, 0.000000000000000000, 1.000000000000000000 ) ) ;
#84 = VERTEX_POINT ( 'NONE', #2842 ) ;
#85 = ORIENTED_EDGE ( 'NONE', *, *, #19005, .T. ) ;
#86 = DIRECTION ( 'NONE',  ( 0.000000000000000000, -1.000000000000000000, 0.000000000000000000 ) ) ;
#87 = DIRECTION ( 'NONE',  ( 0.000000000000000000, 0.000000000000000000, 1.000000000000000000 ) ) ;
#88 = VERTEX_POINT ( 'NONE', #455 ) ;
#89 = AXIS2_PLACEMENT_3D ( 'NONE', #25552, #35358, #9476 ) ;
#90 = CIRCLE ( 'NONE', #29471, 1.000000000000000888 ) ;
#91 = CARTESIAN_POINT ( 'NONE',  ( 42.54418608143966196, 0.000000000000000000, 9.805555555555567793 ) ) ;
#92 = DIRECTION ( 'NONE',  ( -0.000000000000000000, 1.000000000000000000, -0.000000000000000000 ) ) ;
#93 = ORIENTED_EDGE ( 'NONE', *, *, #18541, .T. ) ;
#94 = ADVANCED_FACE ( 'NONE', ( #39412 ), #22316, .T. ) ;
#95 = CARTESIAN_POINT ( 'NONE',  ( 59.49999999999995737, 1.000000000000000000, 10.25000000000001243 ) ) ;
#96 = DIRECTION ( 'NONE',  ( 0.000000000000000000, -1.000000000000000000, 0.000000000000000000 ) ) ;
#97 = EDGE_CURVE ( 'NONE', #6637, #11170, #29357, .T. ) ;
#98 = EDGE_CURVE ( 'NONE', #1904, #35295, #6445, .T. ) ;
#99 = DIRECTION ( 'NONE',  ( 1.000000000000000000, 0.000000000000000000, 0.000000000000000000 ) ) ;
#100 = EDGE_CURVE ( 'NONE', #11754, #36750, #36411, .T. ) ;
#101 = CIRCLE ( 'NONE', #29482, 1.000000000000000000 ) ;
#102 = CIRCLE ( 'NONE', #40424, 1.249999999999997558 ) ;
#103 = CARTESIAN_POINT ( 'NONE',  ( 4.499999999999968914, 0.000000000000000000, 25.75000000000000711 ) ) ;
#104 = CARTESIAN_POINT ( 'NONE',  ( 27.49999999999995381, 0.000000000000000000, 9.000000000000014211 ) ) ;
#105 = AXIS2_PLACEMENT_3D ( 'NONE', #30779, #27154, #1250 ) ;
#106 = VECTOR ( 'NONE', #13978, 1000.000000000000000 ) ;
#107 = CIRCLE ( 'NONE', #19957, 1.249999999999997780 ) ;
#108 = ORIENTED_EDGE ( 'NONE', *, *, #32099, .T. ) ;
#109 = EDGE_CURVE ( 'NONE', #7166, #15048, #10450, .T. ) ;
#110 = CARTESIAN_POINT ( 'NONE',  ( 59.49999999999995737, 0.000000000000000000, 33.00000000000001421 ) ) ;
#111 = FACE_OUTER_BOUND ( 'NONE', #32219, .T. ) ;
#112 = CARTESIAN_POINT ( 'NONE',  ( -26.33380962103097644, 0.000000000000000000, -20.54999999999999005 ) ) ;
#113 = CARTESIAN_POINT ( 'NONE',  ( -54.22046505340857436, 1.000000000000000000, -3.449999999999987743 ) ) ;
#114 = EDGE_LOOP ( 'NONE', ( #12283, #39739, #21579, #6808 ) ) ;
#115 = DIRECTION ( 'NONE',  ( -0.000000000000000000, 1.000000000000000000, -0.000000000000000000 ) ) ;
#116 = FACE_OUTER_BOUND ( 'NONE', #28956, .T. ) ;
#117 = DIRECTION ( 'NONE',  ( 0.000000000000000000, 0.000000000000000000, 1.000000000000000000 ) ) ;
#118 = ORIENTED_EDGE ( 'NONE', *, *, #16935, .T. ) ;
#119 = CARTESIAN_POINT ( 'NONE',  ( -59.50000000000003553, 1.000000000000000000, -14.99999999999998579 ) ) ;
#120 = LINE ( 'NONE', #39072, #6915 ) ;
#121 = AXIS2_PLACEMENT_3D ( 'NONE', #3158, #25437, #38473 ) ;
#122 = CARTESIAN_POINT ( 'NONE',  ( 3.747002708109903324E-13, 1.000000000000000000, 6.938893903907228378E-15 ) ) ;
#123 = FACE_OUTER_BOUND ( 'NONE', #14429, .T. ) ;
#124 = ORIENTED_EDGE ( 'NONE', *, *, #2120, .T. ) ;
#125 = CARTESIAN_POINT ( 'NONE',  ( -26.33380962103097644, 0.000000000000000000, -2.549999999999989608 ) ) ;
#126 = CYLINDRICAL_SURFACE ( 'NONE', #27627, 1.000000000000000888 ) ;
#127 = ORIENTED_EDGE ( 'NONE', *, *, #17165, .T. ) ;
#128 = EDGE_CURVE ( 'NONE', #41323, #24083, #21395, .T. ) ;
#129 = LINE ( 'NONE', #30064, #28038 ) ;
#130 = CIRCLE ( 'NONE', #19982, 1.250000000000004663 ) ;
#131 = ORIENTED_EDGE ( 'NONE', *, *, #22800, .T. ) ;
#132 = CIRCLE ( 'NONE', #2181, 1.499999999999997335 ) ;
#133 = ORIENTED_EDGE ( 'NONE', *, *, #34560, .F. ) ;
#134 = PLANE ( 'NONE',  #7072 ) ;
#135 = CIRCLE ( 'NONE', #24787, 1.000000000000000000 ) ;
#136 = DIRECTION ( 'NONE',  ( 0.000000000000000000, 0.000000000000000000, 1.000000000000000000 ) ) ;
#137 = DIRECTION ( 'NONE',  ( -0.000000000000000000, 1.000000000000000000, -0.000000000000000000 ) ) ;
#138 = EDGE_CURVE ( 'NONE', #2982, #7490, #40478, .T. ) ;
#139 = FACE_OUTER_BOUND ( 'NONE', #41013, .T. ) ;
#140 = ORIENTED_EDGE ( 'NONE', *, *, #181, .T. ) ;
#141 = CARTESIAN_POINT ( 'NONE',  ( -53.45581391856033804, 0.000000000000000000, -32.19444444444443576 ) ) ;
#142 = EDGE_LOOP ( 'NONE', ( #4541, #4409, #34851, #10113 ) ) ;
#143 = EDGE_LOOP ( 'NONE', ( #12978, #38230, #42179, #3568 ) ) ;
#144 = DIRECTION ( 'NONE',  ( 0.000000000000000000, 1.000000000000000000, 0.000000000000000000 ) ) ;
#145 = VERTEX_POINT ( 'NONE', #13961 ) ;
#146 = CARTESIAN_POINT ( 'NONE',  ( 5.455813918560266096, 1.000000000000000000, 33.80555555555557135 ) ) ;
#147 = CARTESIAN_POINT ( 'NONE',  ( 7.632783294297951215E-13, 0.000000000000000000, 39.50000000000000000 ) ) ;
#148 = ADVANCED_FACE ( 'NONE', ( #24227 ), #39842, .F. ) ;
#149 = CIRCLE ( 'NONE', #22030, 1.000000000000000888 ) ;
#150 = CARTESIAN_POINT ( 'NONE',  ( -26.33380962103097644, 0.000000000000000000, -2.549999999999989608 ) ) ;
#151 = DIRECTION ( 'NONE',  ( 0.000000000000000000, 0.000000000000000000, 1.000000000000000000 ) ) ;
#152 = EDGE_CURVE ( 'NONE', #4074, #2903, #1563, .T. ) ;
#153 = CYLINDRICAL_SURFACE ( 'NONE', #19106, 1.250000000000004663 ) ;
#154 = VERTEX_POINT ( 'NONE', #39629 ) ;
#155 = EDGE_CURVE ( 'NONE', #36635, #42122, #30932, .T. ) ;
#156 = CARTESIAN_POINT ( 'NONE',  ( 27.49999999999995381, 1.000000000000000000, -14.99999999999998579 ) ) ;
#157 = ADVANCED_FACE ( 'NONE', ( #30421 ), #37262, .F. ) ;
#158 = ORIENTED_EDGE ( 'NONE', *, *, #14573, .F. ) ;
#159 = VERTEX_POINT ( 'NONE', #10321 ) ;
#160 = CARTESIAN_POINT ( 'NONE',  ( -38.22046505340857436, 1.000000000000000000, -34.44999999999998863 ) ) ;
#161 = AXIS2_PLACEMENT_3D ( 'NONE', #31792, #40995, #2477 ) ;
#162 = LINE ( 'NONE', #26278, #28730 ) ;
#163 = DIRECTION ( 'NONE',  ( 0.000000000000000000, 0.000000000000000000, 1.000000000000000000 ) ) ;
#164 = DIRECTION ( 'NONE',  ( -0.000000000000000000, 1.000000000000000000, -0.000000000000000000 ) ) ;
#165 = VECTOR ( 'NONE', #26485, 1000.000000000000000 ) ;
#166 = ORIENTED_EDGE ( 'NONE', *, *, #4781, .T. ) ;
#167 = DIRECTION ( 'NONE',  ( 6.938893903907228378E-15, 0.000000000000000000, 1.000000000000000000 ) ) ;
#168 = CYLINDRICAL_SURFACE ( 'NONE', #24752, 1.249999999999997558 ) ;
#169 = DIRECTION ( 'NONE',  ( 0.000000000000000000, -1.000000000000000000, 0.000000000000000000 ) ) ;
#170 = EDGE_LOOP ( 'NONE', ( #4658, #38598, #13857, #30285 ) ) ;
#171 = CARTESIAN_POINT ( 'NONE',  ( -26.33380962103097644, 0.000000000000000000, 9.450000000000013500 ) ) ;
#172 = VERTEX_POINT ( 'NONE', #14157 ) ;
#173 = PLANE ( 'NONE',  #18713 ) ;
#174 = LINE ( 'NONE', #13239, #22838 ) ;
#175 = EDGE_LOOP ( 'NONE', ( #12158, #14100 ) ) ;
#176 = ORIENTED_EDGE ( 'NONE', *, *, #41875, .F. ) ;
#177 = ORIENTED_EDGE ( 'NONE', *, *, #279, .F. ) ;
#178 = EDGE_CURVE ( 'NONE', #10323, #235, #37645, .T. ) ;
#179 = DIRECTION ( 'NONE',  ( -0.000000000000000000, 1.000000000000000000, -0.000000000000000000 ) ) ;
#180 = CARTESIAN_POINT ( 'NONE',  ( -4.500000000000045297, 0.000000000000000000, -32.99999999999998579 ) ) ;
#181 = EDGE_CURVE ( 'NONE', #6545, #15287, #904, .T. ) ;
#182 = ORIENTED_EDGE ( 'NONE', *, *, #39334, .F. ) ;
#183 = CARTESIAN_POINT ( 'NONE',  ( 36.49999999999997158, 1.000000000000000000, 27.00000000000001066 ) ) ;
#185 = VERTEX_POINT ( 'NONE', #17589 ) ;
#184 = ADVANCED_FACE ( 'NONE', ( #20607 ), #17186, .F. ) ;
#186 = CARTESIAN_POINT ( 'NONE',  ( -20.50000000000004619, 1.000000000000000000, 27.00000000000001066 ) ) ;
#187 = DIRECTION ( 'NONE',  ( 0.000000000000000000, 0.000000000000000000, 1.000000000000000000 ) ) ;
#188 = CARTESIAN_POINT ( 'NONE',  ( 57.77953494659143274, 1.000000000000000000, 8.550000000000016698 ) ) ;
#189 = ORIENTED_EDGE ( 'NONE', *, *, #1655, .F. ) ;
#190 = CIRCLE ( 'NONE', #3611, 1.250000000000001110 ) ;
#191 = CARTESIAN_POINT ( 'NONE',  ( 32.00000000000056843, 1.000000000000000000, 17.50000000000000355 ) ) ;
#192 = VERTEX_POINT ( 'NONE', #10956 ) ;
#193 = AXIS2_PLACEMENT_3D ( 'NONE', #36668, #37108, #33466 ) ;
#194 = EDGE_LOOP ( 'NONE', ( #37281, #2137, #28523, #24294, #2597, #17556, #35325, #21459, #34126, #7140, #34782, #20728 ) ) ;
#195 = LINE ( 'NONE', #39350, #15680 ) ;
#196 = DIRECTION ( 'NONE',  ( 0.000000000000000000, 1.000000000000000000, 0.000000000000000000 ) ) ;
#197 = CARTESIAN_POINT ( 'NONE',  ( 36.49999999999997158, 0.000000000000000000, -28.24999999999999289 ) ) ;
#198 = LINE ( 'NONE', #29283, #2337 ) ;
#199 = VERTEX_POINT ( 'NONE', #7740 ) ;
#200 = ORIENTED_EDGE ( 'NONE', *, *, #6294, .T. ) ;
#201 = CARTESIAN_POINT ( 'NONE',  ( -57.77953494659149669, 0.000000000000000000, -16.44999999999998508 ) ) ;
#202 = EDGE_LOOP ( 'NONE', ( #11149, #36853, #13437, #40922 ) ) ;
#203 = CARTESIAN_POINT ( 'NONE',  ( 5.455813918560266096, 1.000000000000000000, -33.80555555555555003 ) ) ;
#204 = EDGE_CURVE ( 'NONE', #15961, #15810, #37794, .T. ) ;
#205 = ORIENTED_EDGE ( 'NONE', *, *, #28512, .T. ) ;
#206 = AXIS2_PLACEMENT_3D ( 'NONE', #31685, #28048, #8571 ) ;
#207 = DIRECTION ( 'NONE',  ( 0.000000000000000000, 0.000000000000000000, 1.000000000000000000 ) ) ;
#208 = DIRECTION ( 'NONE',  ( 0.000000000000000000, 0.000000000000000000, 1.000000000000000000 ) ) ;
#209 = FACE_OUTER_BOUND ( 'NONE', #40613, .T. ) ;
#210 = DIRECTION ( 'NONE',  ( 0.000000000000000000, 1.000000000000000000, 0.000000000000000000 ) ) ;
#211 = CIRCLE ( 'NONE', #23441, 1.249999999999997558 ) ;
#212 = EDGE_LOOP ( 'NONE', ( #26123, #3211, #37672, #32648 ) ) ;
#213 = CARTESIAN_POINT ( 'NONE',  ( -57.77953494659149669, 0.000000000000000000, 26.55000000000001137 ) ) ;
#214 = DIRECTION ( 'NONE',  ( 0.000000000000000000, 1.000000000000000000, 0.000000000000000000 ) ) ;
#215 = CARTESIAN_POINT ( 'NONE',  ( 52.49999999999997158, 0.000000000000000000, 1.750000000000011990 ) ) ;
#216 = VERTEX_POINT ( 'NONE', #30829 ) ;
#217 = CIRCLE ( 'NONE', #24146, 1.250000000000004663 ) ;
#218 = CIRCLE ( 'NONE', #26865, 1.249999999999997558 ) ;
#219 = CYLINDRICAL_SURFACE ( 'NONE', #17694, 1.000000000000000888 ) ;
#220 = DIRECTION ( 'NONE',  ( -0.000000000000000000, 1.000000000000000000, -0.000000000000000000 ) ) ;
#222 = CIRCLE ( 'NONE', #38399, 1.250000000000001110 ) ;
#221 = DIRECTION ( 'NONE',  ( 0.000000000000000000, 0.000000000000000000, 1.000000000000000000 ) ) ;
#223 = CARTESIAN_POINT ( 'NONE',  ( 21.45581391856026698, 0.000000000000000000, 15.80555555555557312 ) ) ;
#224 = ORIENTED_EDGE ( 'NONE', *, *, #2916, .F. ) ;
#225 = ORIENTED_EDGE ( 'NONE', *, *, #18876, .F. ) ;
#226 = EDGE_CURVE ( 'NONE', #13879, #11754, #20376, .T. ) ;
#227 = CIRCLE ( 'NONE', #35070, 1.249999999999997780 ) ;
#228 = CARTESIAN_POINT ( 'NONE',  ( 52.49999999999997158, 1.000000000000000000, 16.25000000000001776 ) ) ;
#229 = DIRECTION ( 'NONE',  ( -0.000000000000000000, 0.000000000000000000, 1.000000000000000000 ) ) ;
#230 = CIRCLE ( 'NONE', #37126, 1.249999999999997558 ) ;
#231 = ORIENTED_EDGE ( 'NONE', *, *, #16732, .F. ) ;
#232 = EDGE_CURVE ( 'NONE', #22039, #37758, #24820, .T. ) ;
#233 = DIRECTION ( 'NONE',  ( 0.000000000000000000, 1.000000000000000000, 0.000000000000000000 ) ) ;
#234 = ORIENTED_EDGE ( 'NONE', *, *, #19366, .T. ) ;
#235 = VERTEX_POINT ( 'NONE', #33835 ) ;
#236 = EDGE_CURVE ( 'NONE', #24870, #27083, #896, .T. ) ;
#237 = AXIS2_PLACEMENT_3D ( 'NONE', #3729, #12724, #19379 ) ;
#238 = CARTESIAN_POINT ( 'NONE',  ( 52.49999999999997158, 0.000000000000000000, 7.750000000000010658 ) ) ;
#239 = ORIENTED_EDGE ( 'NONE', *, *, #24631, .F. ) ;
#240 = CIRCLE ( 'NONE', #24831, 1.249999999999997558 ) ;
#241 = CARTESIAN_POINT ( 'NONE',  ( -43.50000000000002842, 0.000000000000000000, 21.00000000000001066 ) ) ;
#242 = ORIENTED_EDGE ( 'NONE', *, *, #5963, .T. ) ;
#243 = EDGE_LOOP ( 'NONE', ( #3227, #23998, #39630, #21145 ) ) ;
#244 = CARTESIAN_POINT ( 'NONE',  ( 53.66619037896902711, 0.000000000000000000, 3.450000000000015721 ) ) ;
#245 = CARTESIAN_POINT ( 'NONE',  ( 26.54418608143966551, 1.000000000000000000, -9.805555555555539371 ) ) ;
#246 = EDGE_LOOP ( 'NONE', ( #39712, #37728, #30895, #33588 ) ) ;
#247 = DIRECTION ( 'NONE',  ( 0.000000000000000000, 0.000000000000000000, 1.000000000000000000 ) ) ;
#248 = VERTEX_POINT ( 'NONE', #14383 ) ;
#249 = VECTOR ( 'NONE', #7011, 1000.000000000000000 ) ;
#250 = CARTESIAN_POINT ( 'NONE',  ( 11.49999999999995381, 1.000000000000000000, -14.99999999999998579 ) ) ;
#251 = VERTEX_POINT ( 'NONE', #26576 ) ;
#252 = DIRECTION ( 'NONE',  ( -0.000000000000000000, 0.000000000000000000, 1.000000000000000000 ) ) ;
#253 = CIRCLE ( 'NONE', #35098, 1.249999999999997558 ) ;
#254 = CARTESIAN_POINT ( 'NONE',  ( -26.54418608143973302, 0.000000000000000000, 33.80555555555557135 ) ) ;
#255 = AXIS2_PLACEMENT_3D ( 'NONE', #1764, #31068, #25068 ) ;
#256 = DIRECTION ( 'NONE',  ( 0.000000000000000000, 0.000000000000000000, 1.000000000000000000 ) ) ;
#257 = ORIENTED_EDGE ( 'NONE', *, *, #17265, .T. ) ;
#258 = EDGE_CURVE ( 'NONE', #23525, #39002, #33202, .T. ) ;
#259 = DIRECTION ( 'NONE',  ( 1.000000000000000000, 0.000000000000000000, 0.000000000000000000 ) ) ;
#260 = DIRECTION ( 'NONE',  ( 0.000000000000000000, 0.000000000000000000, 1.000000000000000000 ) ) ;
#261 = CARTESIAN_POINT ( 'NONE',  ( -36.50000000000004974, 0.000000000000000000, -14.99999999999998579 ) ) ;
#262 = ORIENTED_EDGE ( 'NONE', *, *, #21082, .F. ) ;
#263 = CARTESIAN_POINT ( 'NONE',  ( -54.22046505340857436, 0.000000000000000000, -19.54999999999998650 ) ) ;
#264 = DIRECTION ( 'NONE',  ( 0.000000000000000000, 1.000000000000000000, -0.000000000000000000 ) ) ;
#265 = CARTESIAN_POINT ( 'NONE',  ( 42.54418608143966196, 0.000000000000000000, 14.19444444444446063 ) ) ;
#266 = VERTEX_POINT ( 'NONE', #26800 ) ;
#267 = CARTESIAN_POINT ( 'NONE',  ( -59.50000000000003553, 0.000000000000000000, 9.000000000000014211 ) ) ;
#268 = FACE_BOUND ( 'NONE', #19664, .T. ) ;
#269 = DIRECTION ( 'NONE',  ( -0.000000000000000000, -1.000000000000000000, -0.000000000000000000 ) ) ;
#270 = VECTOR ( 'NONE', #21536, 1000.000000000000000 ) ;
#271 = ADVANCED_FACE ( 'NONE', ( #23382 ), #33410, .F. ) ;
#272 = PLANE ( 'NONE',  #24695 ) ;
#273 = VERTEX_POINT ( 'NONE', #2371 ) ;
#274 = EDGE_CURVE ( 'NONE', #22138, #5312, #30282, .T. ) ;
#275 = VECTOR ( 'NONE', #17658, 1000.000000000000000 ) ;
#276 = ORIENTED_EDGE ( 'NONE', *, *, #31837, .F. ) ;
#277 = ORIENTED_EDGE ( 'NONE', *, *, #19938, .T. ) ;
#278 = DIRECTION ( 'NONE',  ( 0.000000000000000000, -1.000000000000000000, 0.000000000000000000 ) ) ;
#279 = EDGE_CURVE ( 'NONE', #37078, #16684, #38085, .T. ) ;
#280 = DIRECTION ( 'NONE',  ( 1.000000000000000000, 0.000000000000000000, 0.000000000000000000 ) ) ;
#281 = EDGE_LOOP ( 'NONE', ( #34753, #35496, #2680, #12014 ) ) ;
#282 = CARTESIAN_POINT ( 'NONE',  ( -10.33380962103097644, 0.000000000000000000, -3.449999999999987743 ) ) ;
#283 = ORIENTED_EDGE ( 'NONE', *, *, #14027, .F. ) ;
#284 = EDGE_CURVE ( 'NONE', #40090, #39703, #31231, .T. ) ;
#285 = AXIS2_PLACEMENT_3D ( 'NONE', #41543, #13053, #10668 ) ;
#286 = CARTESIAN_POINT ( 'NONE',  ( -57.77953494659149669, 0.000000000000000000, 3.450000000000015721 ) ) ;
#287 = DIRECTION ( 'NONE',  ( 1.000000000000000000, 0.000000000000000000, 0.000000000000000000 ) ) ;
#288 = ORIENTED_EDGE ( 'NONE', *, *, #39885, .F. ) ;
#289 = EDGE_LOOP ( 'NONE', ( #10812, #41707, #9819, #30449 ) ) ;
#290 = CYLINDRICAL_SURFACE ( 'NONE', #11697, 1.250000000000004663 ) ;
#291 = ADVANCED_FACE ( 'NONE', ( #18656 ), #41505, .F. ) ;
#292 = CARTESIAN_POINT ( 'NONE',  ( 21.45581391856026698, 1.000000000000000000, 33.80555555555557135 ) ) ;
#293 = VECTOR ( 'NONE', #27767, 1000.000000000000000 ) ;
#294 = EDGE_LOOP ( 'NONE', ( #19263, #14537, #26429, #17446 ) ) ;
#295 = CIRCLE ( 'NONE', #5053, 1.250000000000004663 ) ;
#296 = LINE ( 'NONE', #13781, #27603 ) ;
#297 = CARTESIAN_POINT ( 'NONE',  ( -38.22046505340857436, 0.000000000000000000, -28.44999999999998863 ) ) ;
#298 = ORIENTED_EDGE ( 'NONE', *, *, #39802, .F. ) ;
#299 = CIRCLE ( 'NONE', #39256, 1.000000000000000888 ) ;
#300 = DIRECTION ( 'NONE',  ( 0.000000000000000000, 1.000000000000000000, 0.000000000000000000 ) ) ;
#301 = DIRECTION ( 'NONE',  ( 0.000000000000000000, 0.000000000000000000, 1.000000000000000000 ) ) ;
#302 = EDGE_CURVE ( 'NONE', #35675, #26572, #10462, .T. ) ;
#303 = CARTESIAN_POINT ( 'NONE',  ( 58.54418608143966907, 1.000000000000000000, 32.19444444444446418 ) ) ;
#304 = VECTOR ( 'NONE', #16752, 1000.000000000000000 ) ;
#305 = ADVANCED_FACE ( 'NONE', ( #31460 ), #34881, .F. ) ;
#306 = DIRECTION ( 'NONE',  ( -0.000000000000000000, 1.000000000000000000, -0.000000000000000000 ) ) ;
#307 = DIRECTION ( 'NONE',  ( 0.000000000000000000, 1.000000000000000000, -0.000000000000000000 ) ) ;
#308 = ORIENTED_EDGE ( 'NONE', *, *, #3492, .F. ) ;
#309 = DIRECTION ( 'NONE',  ( 0.000000000000000000, 0.000000000000000000, 1.000000000000000000 ) ) ;
#310 = VECTOR ( 'NONE', #13458, 1000.000000000000000 ) ;
#311 = LINE ( 'NONE', #19814, #4939 ) ;
#312 = CARTESIAN_POINT ( 'NONE',  ( -41.77953494659149669, 0.000000000000000000, -15.44999999999998508 ) ) ;
#313 = CARTESIAN_POINT ( 'NONE',  ( -41.77953494659149669, 0.000000000000000000, 14.55000000000001492 ) ) ;
#314 = EDGE_LOOP ( 'NONE', ( #25958, #33897, #20254, #18687 ) ) ;
#315 = CARTESIAN_POINT ( 'NONE',  ( 5.666190378969024444, 0.000000000000000000, -33.44999999999998863 ) ) ;
#316 = CARTESIAN_POINT ( 'NONE',  ( 52.49999999999997158, 0.000000000000000000, 34.25000000000001421 ) ) ;
#317 = CYLINDRICAL_SURFACE ( 'NONE', #22865, 1.250000000000004663 ) ;
#318 = ORIENTED_EDGE ( 'NONE', *, *, #30104, .T. ) ;
#319 = CIRCLE ( 'NONE', #24262, 1.000000000000000888 ) ;
#320 = LINE ( 'NONE', #14168, #39113 ) ;
#321 = CARTESIAN_POINT ( 'NONE',  ( -57.77953494659149669, 1.000000000000000000, 9.450000000000013500 ) ) ;
#322 = AXIS2_PLACEMENT_3D ( 'NONE', #9204, #2561, #35291 ) ;
#323 = FACE_OUTER_BOUND ( 'NONE', #7004, .T. ) ;
#324 = CARTESIAN_POINT ( 'NONE',  ( 25.77953494659142919, 1.000000000000000000, -9.449999999999986855 ) ) ;
#325 = ORIENTED_EDGE ( 'NONE', *, *, #41715, .F. ) ;
#326 = CARTESIAN_POINT ( 'NONE',  ( 5.455813918560266096, 1.000000000000000000, 32.19444444444445708 ) ) ;
#327 = DIRECTION ( 'NONE',  ( -0.000000000000000000, 1.000000000000000000, -0.000000000000000000 ) ) ;
#328 = CIRCLE ( 'NONE', #38637, 1.000000000000000000 ) ;
#329 = EDGE_CURVE ( 'NONE', #6274, #12654, #27821, .T. ) ;
#330 = ORIENTED_EDGE ( 'NONE', *, *, #40325, .F. ) ;
#331 = EDGE_CURVE ( 'NONE', #7829, #9490, #15948, .T. ) ;
#332 = EDGE_CURVE ( 'NONE', #1366, #40738, #14998, .T. ) ;
#333 = CARTESIAN_POINT ( 'NONE',  ( -54.22046505340857436, 0.000000000000000000, 9.450000000000013500 ) ) ;
#334 = AXIS2_PLACEMENT_3D ( 'NONE', #40668, #7925, #14777 ) ;
#335 = EDGE_CURVE ( 'NONE', #22937, #22084, #12194, .T. ) ;
#336 = ORIENTED_EDGE ( 'NONE', *, *, #34026, .F. ) ;
#337 = ORIENTED_EDGE ( 'NONE', *, *, #35584, .F. ) ;
#338 = CYLINDRICAL_SURFACE ( 'NONE', #2980, 1.249999999999997780 ) ;
#339 = CARTESIAN_POINT ( 'NONE',  ( 11.49999999999995381, 0.000000000000000000, -20.99999999999998579 ) ) ;
#340 = EDGE_CURVE ( 'NONE', #17098, #29475, #10527, .T. ) ;
#341 = LINE ( 'NONE', #2711, #36120 ) ;
#342 = DIRECTION ( 'NONE',  ( 0.000000000000000000, 0.000000000000000000, 1.000000000000000000 ) ) ;
#343 = VERTEX_POINT ( 'NONE', #38894 ) ;
#344 = CARTESIAN_POINT ( 'NONE',  ( -63.99999999999962341, 0.000000000000000000, 6.938893903907228378E-15 ) ) ;
#345 = ORIENTED_EDGE ( 'NONE', *, *, #20274, .F. ) ;
#346 = ORIENTED_EDGE ( 'NONE', *, *, #15247, .T. ) ;
#347 = CARTESIAN_POINT ( 'NONE',  ( -10.33380962103097644, 0.000000000000000000, 15.45000000000001172 ) ) ;
#348 = ORIENTED_EDGE ( 'NONE', *, *, #12785, .F. ) ;
#349 = DIRECTION ( 'NONE',  ( -0.000000000000000000, 1.000000000000000000, -0.000000000000000000 ) ) ;
#350 = LINE ( 'NONE', #35878, #14201 ) ;
#351 = CIRCLE ( 'NONE', #24288, 1.249999999999997558 ) ;
#352 = DIRECTION ( 'NONE',  ( 0.000000000000000000, 0.000000000000000000, 1.000000000000000000 ) ) ;
#353 = DIRECTION ( 'NONE',  ( 0.000000000000000000, 1.000000000000000000, 0.000000000000000000 ) ) ;
#354 = CARTESIAN_POINT ( 'NONE',  ( 52.49999999999997158, 0.000000000000000000, 33.00000000000001421 ) ) ;
#355 = AXIS2_PLACEMENT_3D ( 'NONE', #37685, #5155, #38095 ) ;
#356 = VERTEX_POINT ( 'NONE', #37453 ) ;
#357 = DIRECTION ( 'NONE',  ( 0.000000000000000000, 1.000000000000000000, 0.000000000000000000 ) ) ;
#358 = VERTEX_POINT ( 'NONE', #11357 ) ;
#359 = ORIENTED_EDGE ( 'NONE', *, *, #32606, .T. ) ;
#360 = CARTESIAN_POINT ( 'NONE',  ( 43.49999999999995737, 0.000000000000000000, -22.24999999999998579 ) ) ;
#361 = CARTESIAN_POINT ( 'NONE',  ( 54.22046505340850331, 0.000000000000000000, -4.449999999999988631 ) ) ;
#362 = DIRECTION ( 'NONE',  ( 0.000000000000000000, 0.000000000000000000, 1.000000000000000000 ) ) ;
#363 = DIRECTION ( 'NONE',  ( 0.000000000000000000, 0.000000000000000000, 1.000000000000000000 ) ) ;
#364 = ORIENTED_EDGE ( 'NONE', *, *, #8267, .F. ) ;
#365 = DIRECTION ( 'NONE',  ( -0.000000000000000000, -1.000000000000000000, -0.000000000000000000 ) ) ;
#366 = DIRECTION ( 'NONE',  ( -0.000000000000000000, -1.000000000000000000, 0.000000000000000000 ) ) ;
#367 = ORIENTED_EDGE ( 'NONE', *, *, #16830, .F. ) ;
#368 = CYLINDRICAL_SURFACE ( 'NONE', #2835, 1.499999999999997780 ) ;
#369 = VERTEX_POINT ( 'NONE', #18020 ) ;
#370 = DIRECTION ( 'NONE',  ( 0.000000000000000000, 0.000000000000000000, 1.000000000000000000 ) ) ;
#371 = FACE_OUTER_BOUND ( 'NONE', #3391, .T. ) ;
#372 = ORIENTED_EDGE ( 'NONE', *, *, #18672, .T. ) ;
#373 = EDGE_LOOP ( 'NONE', ( #20596, #30984, #39772, #25571, #28163, #29239, #32238, #24456, #29758, #33851, #24864, #569 ) ) ;
#374 = ORIENTED_EDGE ( 'NONE', *, *, #25030, .F. ) ;
#375 = EDGE_CURVE ( 'NONE', #13106, #10229, #31041, .T. ) ;
#376 = CARTESIAN_POINT ( 'NONE',  ( 22.22046505340850331, 0.000000000000000000, -33.44999999999998863 ) ) ;
#377 = CARTESIAN_POINT ( 'NONE',  ( 20.49999999999996803, 0.000000000000000000, -13.74999999999998046 ) ) ;
#378 = EDGE_CURVE ( 'NONE', #33207, #1272, #14790, .T. ) ;
#379 = CIRCLE ( 'NONE', #9949, 1.250000000000001110 ) ;
#380 = ORIENTED_EDGE ( 'NONE', *, *, #16804, .T. ) ;
#381 = ADVANCED_FACE ( 'NONE', ( #41090 ), #24629, .F. ) ;
#382 = LINE ( 'NONE', #30119, #11593 ) ;
#383 = VERTEX_POINT ( 'NONE', #2160 ) ;
#384 = FACE_OUTER_BOUND ( 'NONE', #26363, .T. ) ;
#385 = EDGE_CURVE ( 'NONE', #24492, #37830, #14631, .T. ) ;
#386 = DIRECTION ( 'NONE',  ( 1.000000000000000000, 0.000000000000000000, 0.000000000000000000 ) ) ;
#387 = DIRECTION ( 'NONE',  ( 0.000000000000000000, 0.000000000000000000, 1.000000000000000000 ) ) ;
#388 = ORIENTED_EDGE ( 'NONE', *, *, #32157, .F. ) ;
#389 = FACE_OUTER_BOUND ( 'NONE', #20161, .T. ) ;
#390 = ORIENTED_EDGE ( 'NONE', *, *, #36111, .F. ) ;
#391 = ORIENTED_EDGE ( 'NONE', *, *, #19730, .T. ) ;
#392 = CARTESIAN_POINT ( 'NONE',  ( 20.49999999999996803, 0.000000000000000000, -31.74999999999998579 ) ) ;
#393 = CARTESIAN_POINT ( 'NONE',  ( -52.50000000000004974, 0.000000000000000000, 16.25000000000001066 ) ) ;
#394 = LINE ( 'NONE', #40615, #26589 ) ;
#395 = CARTESIAN_POINT ( 'NONE',  ( 11.49999999999995381, 1.000000000000000000, -26.99999999999998934 ) ) ;
#396 = CARTESIAN_POINT ( 'NONE',  ( -58.33380962103098000, 0.000000000000000000, 32.55000000000001847 ) ) ;
#397 = ORIENTED_EDGE ( 'NONE', *, *, #6223, .F. ) ;
#398 = CARTESIAN_POINT ( 'NONE',  ( 54.22046505340850331, 0.000000000000000000, 16.45000000000001350 ) ) ;
#399 = ORIENTED_EDGE ( 'NONE', *, *, #38616, .F. ) ;
#400 = DIRECTION ( 'NONE',  ( 0.000000000000000000, 0.000000000000000000, 1.000000000000000000 ) ) ;
#401 = EDGE_CURVE ( 'NONE', #21441, #11938, #32390, .T. ) ;
#402 = EDGE_LOOP ( 'NONE', ( #1244, #8423, #10444, #14302 ) ) ;
#403 = EDGE_CURVE ( 'NONE', #17164, #40207, #26933, .T. ) ;
#404 = DIRECTION ( 'NONE',  ( -0.000000000000000000, 1.000000000000000000, -0.000000000000000000 ) ) ;
#405 = EDGE_LOOP ( 'NONE', ( #3071, #6702, #573, #30112 ) ) ;
#406 = LINE ( 'NONE', #33350, #34300 ) ;
#407 = AXIS2_PLACEMENT_3D ( 'NONE', #3346, #36289, #7187 ) ;
#408 = CARTESIAN_POINT ( 'NONE',  ( -59.50000000000003553, 1.000000000000000000, -34.24999999999998579 ) ) ;
#409 = DIRECTION ( 'NONE',  ( -0.000000000000000000, -1.000000000000000000, -0.000000000000000000 ) ) ;
#410 = CARTESIAN_POINT ( 'NONE',  ( -58.33380962103098000, 0.000000000000000000, -26.54999999999999005 ) ) ;
#411 = CARTESIAN_POINT ( 'NONE',  ( 6.220465053408501532, 0.000000000000000000, 4.450000000000016165 ) ) ;
#412 = EDGE_CURVE ( 'NONE', #14729, #33224, #37857, .T. ) ;
#413 = VERTEX_POINT ( 'NONE', #36311 ) ;
#414 = CYLINDRICAL_SURFACE ( 'NONE', #41099, 1.249999999999997558 ) ;
#415 = CARTESIAN_POINT ( 'NONE',  ( 57.77953494659143274, 0.000000000000000000, -21.44999999999998508 ) ) ;
#416 = LINE ( 'NONE', #6433, #34018 ) ;
#417 = ORIENTED_EDGE ( 'NONE', *, *, #13726, .F. ) ;
#418 = DIRECTION ( 'NONE',  ( -0.000000000000000000, 1.000000000000000000, -0.000000000000000000 ) ) ;
#419 = CARTESIAN_POINT ( 'NONE',  ( 10.54418608143966374, 1.000000000000000000, 2.194444444444464182 ) ) ;
#420 = DIRECTION ( 'NONE',  ( -0.000000000000000000, -1.000000000000000000, -0.000000000000000000 ) ) ;
#421 = CARTESIAN_POINT ( 'NONE',  ( -27.50000000000003197, 0.000000000000000000, 7.750000000000010658 ) ) ;
#422 = ORIENTED_EDGE ( 'NONE', *, *, #13122, .T. ) ;
#423 = ORIENTED_EDGE ( 'NONE', *, *, #12736, .T. ) ;
#424 = DIRECTION ( 'NONE',  ( 0.000000000000000000, 1.000000000000000000, -0.000000000000000000 ) ) ;
#425 = DIRECTION ( 'NONE',  ( -0.000000000000000000, 1.000000000000000000, -0.000000000000000000 ) ) ;
#426 = EDGE_CURVE ( 'NONE', #42340, #11679, #12571, .T. ) ;
#427 = EDGE_LOOP ( 'NONE', ( #41545, #12132, #28322, #14319 ) ) ;
#428 = PRODUCT_DEFINITION_CONTEXT ( 'detailed design', #25331, 'design' ) ;
#429 = CARTESIAN_POINT ( 'NONE',  ( 27.49999999999995381, 0.000000000000000000, -8.999999999999987566 ) ) ;
#430 = ORIENTED_EDGE ( 'NONE', *, *, #16646, .T. ) ;
#431 = ORIENTED_EDGE ( 'NONE', *, *, #34387, .F. ) ;
#432 = CIRCLE ( 'NONE', #41420, 1.000000000000000888 ) ;
#433 = EDGE_CURVE ( 'NONE', #7940, #16828, #8460, .T. ) ;
#434 = DIRECTION ( 'NONE',  ( -0.000000000000000000, -1.000000000000000000, 0.000000000000000000 ) ) ;
#436 = EDGE_CURVE ( 'NONE', #4195, #17236, #20110, .T. ) ;
#435 = ORIENTED_EDGE ( 'NONE', *, *, #22925, .F. ) ;
#437 = EDGE_CURVE ( 'NONE', #7374, #22920, #36087, .T. ) ;
#438 = DIRECTION ( 'NONE',  ( 0.000000000000000000, 0.000000000000000000, 1.000000000000000000 ) ) ;
#439 = ORIENTED_EDGE ( 'NONE', *, *, #13181, .T. ) ;
#440 = ORIENTED_EDGE ( 'NONE', *, *, #11034, .F. ) ;
#441 = CARTESIAN_POINT ( 'NONE',  ( -27.50000000000003197, 1.000000000000000000, 28.25000000000001421 ) ) ;
#442 = DIRECTION ( 'NONE',  ( 0.000000000000000000, 0.000000000000000000, 1.000000000000000000 ) ) ;
#443 = ORIENTED_EDGE ( 'NONE', *, *, #8012, .F. ) ;
#444 = CARTESIAN_POINT ( 'NONE',  ( -22.22046505340857081, 0.000000000000000000, -2.549999999999989608 ) ) ;
#445 = ORIENTED_EDGE ( 'NONE', *, *, #11183, .F. ) ;
#446 = LINE ( 'NONE', #7291, #38835 ) ;
#447 = ORIENTED_EDGE ( 'NONE', *, *, #41148, .F. ) ;
#448 = DIRECTION ( 'NONE',  ( -0.000000000000000000, 1.000000000000000000, -0.000000000000000000 ) ) ;
#449 = EDGE_CURVE ( 'NONE', #11217, #13117, #7102, .T. ) ;
#450 = CARTESIAN_POINT ( 'NONE',  ( 9.779534946591429190, 0.000000000000000000, 4.450000000000016165 ) ) ;
#451 = CARTESIAN_POINT ( 'NONE',  ( -21.45581391856033449, 0.000000000000000000, -21.80555555555553937 ) ) ;
#452 = ORIENTED_EDGE ( 'NONE', *, *, #40965, .F. ) ;
#453 = CARTESIAN_POINT ( 'NONE',  ( 27.49999999999995381, 0.000000000000000000, -20.99999999999998579 ) ) ;
#454 = DIRECTION ( 'NONE',  ( 0.000000000000000000, 0.000000000000000000, 1.000000000000000000 ) ) ;
#455 = CARTESIAN_POINT ( 'NONE',  ( 4.499999999999968914, 1.000000000000000000, -25.74999999999998579 ) ) ;
#456 = EDGE_CURVE ( 'NONE', #40214, #2292, #5042, .T. ) ;
#457 = CIRCLE ( 'NONE', #38710, 1.249999999999997558 ) ;
#458 = ORIENTED_EDGE ( 'NONE', *, *, #5742, .F. ) ;
#459 = CARTESIAN_POINT ( 'NONE',  ( 37.66619037896902711, 0.000000000000000000, -3.449999999999987743 ) ) ;
#460 = DIRECTION ( 'NONE',  ( -0.000000000000000000, 1.000000000000000000, -0.000000000000000000 ) ) ;
#461 = CARTESIAN_POINT ( 'NONE',  ( -36.50000000000004974, 1.000000000000000000, -25.74999999999999289 ) ) ;
#462 = ORIENTED_EDGE ( 'NONE', *, *, #13338, .F. ) ;
#463 = LINE ( 'NONE', #20385, #648 ) ;
#464 = FACE_BOUND ( 'NONE', #5185, .T. ) ;
#465 = DIRECTION ( 'NONE',  ( 0.000000000000000000, 0.000000000000000000, 1.000000000000000000 ) ) ;
#466 = AXIS2_PLACEMENT_3D ( 'NONE', #2128, #37646, #28219 ) ;
#467 = ORIENTED_EDGE ( 'NONE', *, *, #9325, .T. ) ;
#468 = DIRECTION ( 'NONE',  ( -0.000000000000000000, 0.000000000000000000, 1.000000000000000000 ) ) ;
#469 = ORIENTED_EDGE ( 'NONE', *, *, #22348, .F. ) ;
#470 = CIRCLE ( 'NONE', #24403, 1.000000000000000888 ) ;
#471 = ORIENTED_EDGE ( 'NONE', *, *, #1677, .F. ) ;
#472 = ORIENTED_EDGE ( 'NONE', *, *, #22818, .F. ) ;
#473 = FACE_OUTER_BOUND ( 'NONE', #2436, .T. ) ;
#474 = CYLINDRICAL_SURFACE ( 'NONE', #42170, 1.250000000000004663 ) ;
#475 = ORIENTED_EDGE ( 'NONE', *, *, #24932, .F. ) ;
#476 = DIRECTION ( 'NONE',  ( 1.000000000000000000, 0.000000000000000000, 0.000000000000000000 ) ) ;
#477 = ORIENTED_EDGE ( 'NONE', *, *, #39691, .F. ) ;
#478 = DIRECTION ( 'NONE',  ( 0.000000000000000000, 1.000000000000000000, -0.000000000000000000 ) ) ;
#479 = DIRECTION ( 'NONE',  ( -0.000000000000000000, 1.000000000000000000, -0.000000000000000000 ) ) ;
#480 = ORIENTED_EDGE ( 'NONE', *, *, #35923, .F. ) ;
#481 = EDGE_LOOP ( 'NONE', ( #30253, #40464, #31165, #37359 ) ) ;
#482 = DIRECTION ( 'NONE',  ( 0.000000000000000000, 1.000000000000000000, 0.000000000000000000 ) ) ;
#483 = CIRCLE ( 'NONE', #21005, 1.250000000000004663 ) ;
#484 = DIRECTION ( 'NONE',  ( -0.000000000000000000, 1.000000000000000000, -0.000000000000000000 ) ) ;
#485 = ORIENTED_EDGE ( 'NONE', *, *, #35173, .T. ) ;
#486 = AXIS2_PLACEMENT_3D ( 'NONE', #38132, #41143, #28500 ) ;
#487 = LINE ( 'NONE', #36020, #4376 ) ;
#488 = DIRECTION ( 'NONE',  ( 0.000000000000000000, 0.000000000000000000, 1.000000000000000000 ) ) ;
#489 = ORIENTED_EDGE ( 'NONE', *, *, #36737, .F. ) ;
#490 = LINE ( 'NONE', #32405, #35529 ) ;
#491 = DIRECTION ( 'NONE',  ( -0.000000000000000000, -1.000000000000000000, -0.000000000000000000 ) ) ;
#492 = ADVANCED_FACE ( 'NONE', ( #10631 ), #29873, .F. ) ;
#493 = AXIS2_PLACEMENT_3D ( 'NONE', #31170, #1861, #11712 ) ;
#494 = DIRECTION ( 'NONE',  ( -0.000000000000000000, 1.000000000000000000, -0.000000000000000000 ) ) ;
#495 = AXIS2_PLACEMENT_3D ( 'NONE', #16587, #42227, #87 ) ;
#496 = DIRECTION ( 'NONE',  ( 0.000000000000000000, 1.000000000000000000, -0.000000000000000000 ) ) ;
#497 = DIRECTION ( 'NONE',  ( 0.000000000000000000, 1.000000000000000000, -0.000000000000000000 ) ) ;
#498 = EDGE_CURVE ( 'NONE', #20806, #27533, #19649, .T. ) ;
#499 = VERTEX_POINT ( 'NONE', #3785 ) ;
#500 = ADVANCED_FACE ( 'NONE', ( #13850 ), #33108, .F. ) ;
#501 = CARTESIAN_POINT ( 'NONE',  ( -42.33380962103098000, 0.000000000000000000, -14.54999999999998650 ) ) ;
#502 = CARTESIAN_POINT ( 'NONE',  ( 54.22046505340850331, 0.000000000000000000, 34.45000000000001705 ) ) ;
#503 = FACE_OUTER_BOUND ( 'NONE', #38868, .T. ) ;
#504 = CARTESIAN_POINT ( 'NONE',  ( -38.22046505340857436, 1.000000000000000000, -7.549999999999987388 ) ) ;
#505 = EDGE_LOOP ( 'NONE', ( #26955, #9381 ) ) ;
#506 = DIRECTION ( 'NONE',  ( 1.000000000000000000, 0.000000000000000000, 0.000000000000000000 ) ) ;
#507 = AXIS2_PLACEMENT_3D ( 'NONE', #14736, #30975, #5087 ) ;
#508 = CARTESIAN_POINT ( 'NONE',  ( -32.00000000000002842, 0.000000000000000000, -37.99999999999999289 ) ) ;
#509 = PLANE ( 'NONE',  #17376 ) ;
#510 = VECTOR ( 'NONE', #27208, 1000.000000000000000 ) ;
#511 = ORIENTED_EDGE ( 'NONE', *, *, #26199, .F. ) ;
#512 = LINE ( 'NONE', #36270, #6210 ) ;
#513 = DIRECTION ( 'NONE',  ( -0.000000000000000000, 1.000000000000000000, -0.000000000000000000 ) ) ;
#514 = CYLINDRICAL_SURFACE ( 'NONE', #40926, 1.250000000000004663 ) ;
#515 = ORIENTED_EDGE ( 'NONE', *, *, #3187, .T. ) ;
#516 = AXIS2_PLACEMENT_3D ( 'NONE', #25522, #19747, #32774 ) ;
#517 = LINE ( 'NONE', #10387, #13969 ) ;
#518 = CARTESIAN_POINT ( 'NONE',  ( -5.455813918560335374, 0.000000000000000000, -21.80555555555553937 ) ) ;
#519 = VERTEX_POINT ( 'NONE', #16663 ) ;
#520 = CARTESIAN_POINT ( 'NONE',  ( -54.22046505340857436, 0.000000000000000000, -10.44999999999998685 ) ) ;
#521 = CIRCLE ( 'NONE', #24454, 1.000000000000000888 ) ;
#522 = CIRCLE ( 'NONE', #19012, 1.000000000000000000 ) ;
#523 = ADVANCED_FACE ( 'NONE', ( #36718 ), #39733, .T. ) ;
#524 = ORIENTED_EDGE ( 'NONE', *, *, #26199, .T. ) ;
#525 = ORIENTED_EDGE ( 'NONE', *, *, #39994, .F. ) ;
#526 = EDGE_CURVE ( 'NONE', #16954, #6017, #20490, .T. ) ;
#527 = CARTESIAN_POINT ( 'NONE',  ( -54.22046505340857436, 1.000000000000000000, -33.44999999999998863 ) ) ;
#528 = DIRECTION ( 'NONE',  ( -0.000000000000000000, 1.000000000000000000, -0.000000000000000000 ) ) ;
#529 = FACE_BOUND ( 'NONE', #25454, .T. ) ;
#530 = DIRECTION ( 'NONE',  ( 0.000000000000000000, 0.000000000000000000, 1.000000000000000000 ) ) ;
#531 = ORIENTED_EDGE ( 'NONE', *, *, #20087, .F. ) ;
#532 = CIRCLE ( 'NONE', #24467, 1.000000000000000000 ) ;
#533 = LINE ( 'NONE', #6761, #36634 ) ;
#534 = ORIENTED_EDGE ( 'NONE', *, *, #14254, .T. ) ;
#535 = ORIENTED_EDGE ( 'NONE', *, *, #38040, .T. ) ;
#536 = CIRCLE ( 'NONE', #24469, 1.499999999999997335 ) ;
#537 = CARTESIAN_POINT ( 'NONE',  ( 6.220465053408501532, 0.000000000000000000, -10.44999999999998685 ) ) ;
#538 = ORIENTED_EDGE ( 'NONE', *, *, #10351, .T. ) ;
#539 = CARTESIAN_POINT ( 'NONE',  ( 5.455813918560266096, 0.000000000000000000, -27.80555555555555003 ) ) ;
#540 = CIRCLE ( 'NONE', #25138, 1.000000000000000000 ) ;
#541 = DIRECTION ( 'NONE',  ( 0.000000000000000000, 0.000000000000000000, 1.000000000000000000 ) ) ;
#542 = EDGE_CURVE ( 'NONE', #9076, #2647, #26073, .T. ) ;
#543 = PLANE ( 'NONE',  #16268 ) ;
#544 = AXIS2_PLACEMENT_3D ( 'NONE', #7094, #7725, #17579 ) ;
#545 = CYLINDRICAL_SURFACE ( 'NONE', #36552, 1.000000000000000000 ) ;
#546 = CARTESIAN_POINT ( 'NONE',  ( -36.50000000000004974, 0.000000000000000000, -32.99999999999998579 ) ) ;
#547 = EDGE_CURVE ( 'NONE', #5392, #6464, #13226, .T. ) ;
#548 = ORIENTED_EDGE ( 'NONE', *, *, #25272, .T. ) ;
#549 = DIRECTION ( 'NONE',  ( -0.000000000000000000, -1.000000000000000000, 0.000000000000000000 ) ) ;
#550 = EDGE_CURVE ( 'NONE', #2995, #32756, #10207, .T. ) ;
#551 = ADVANCED_FACE ( 'NONE', ( #7001 ), #23485, .T. ) ;
#552 = ORIENTED_EDGE ( 'NONE', *, *, #20808, .F. ) ;
#553 = AXIS2_PLACEMENT_3D ( 'NONE', #9395, #22465, #29087 ) ;
#554 = VERTEX_POINT ( 'NONE', #33299 ) ;
#555 = LINE ( 'NONE', #26277, #38912 ) ;
#556 = EDGE_CURVE ( 'NONE', #21667, #33377, #7601, .T. ) ;
#557 = VECTOR ( 'NONE', #41645, 1000.000000000000000 ) ;
#558 = FACE_OUTER_BOUND ( 'NONE', #23191, .T. ) ;
#559 = CARTESIAN_POINT ( 'NONE',  ( -59.50000000000003553, 0.000000000000000000, -8.999999999999987566 ) ) ;
#560 = FACE_OUTER_BOUND ( 'NONE', #11734, .T. ) ;
#561 = ADVANCED_FACE ( 'NONE', ( #42312 ), #13012, .F. ) ;
#562 = ORIENTED_EDGE ( 'NONE', *, *, #10702, .T. ) ;
#563 = CYLINDRICAL_SURFACE ( 'NONE', #41133, 1.000000000000000888 ) ;
#564 = CARTESIAN_POINT ( 'NONE',  ( -10.33380962103097644, 0.000000000000000000, -20.54999999999999005 ) ) ;
#565 = VERTEX_POINT ( 'NONE', #8030 ) ;
#566 = VECTOR ( 'NONE', #34455, 1000.000000000000000 ) ;
#567 = DIRECTION ( 'NONE',  ( -0.000000000000000000, 1.000000000000000000, -0.000000000000000000 ) ) ;
#568 = AXIS2_PLACEMENT_3D ( 'NONE', #12175, #28875, #34638 ) ;
#569 = ORIENTED_EDGE ( 'NONE', *, *, #28666, .F. ) ;
#570 = EDGE_CURVE ( 'NONE', #14813, #24054, #22646, .T. ) ;
#571 = DIRECTION ( 'NONE',  ( 0.000000000000000000, 0.000000000000000000, 1.000000000000000000 ) ) ;
#572 = CARTESIAN_POINT ( 'NONE',  ( -36.50000000000004974, 0.000000000000000000, 33.00000000000001421 ) ) ;
#573 = ORIENTED_EDGE ( 'NONE', *, *, #8785, .F. ) ;
#574 = AXIS2_PLACEMENT_3D ( 'NONE', #25650, #6161, #29053 ) ;
#575 = EDGE_LOOP ( 'NONE', ( #39971, #23834, #15213, #7472 ) ) ;
#576 = VERTEX_POINT ( 'NONE', #11452 ) ;
#577 = DIRECTION ( 'NONE',  ( -0.000000000000000000, 1.000000000000000000, -0.000000000000000000 ) ) ;
#578 = LINE ( 'NONE', #3601, #28013 ) ;
#579 = EDGE_CURVE ( 'NONE', #10791, #13642, #33733, .T. ) ;
#580 = VERTEX_POINT ( 'NONE', #11677 ) ;
#581 = VECTOR ( 'NONE', #16382, 1000.000000000000000 ) ;
#582 = DIRECTION ( 'NONE',  ( 0.000000000000000000, 1.000000000000000000, 0.000000000000000000 ) ) ;
#583 = VERTEX_POINT ( 'NONE', #27325 ) ;
#584 = DIRECTION ( 'NONE',  ( 0.000000000000000000, 1.000000000000000000, 0.000000000000000000 ) ) ;
#585 = DIRECTION ( 'NONE',  ( 0.000000000000000000, 1.000000000000000000, 0.000000000000000000 ) ) ;
#586 = FACE_OUTER_BOUND ( 'NONE', #18888, .T. ) ;
#587 = ORIENTED_EDGE ( 'NONE', *, *, #992, .F. ) ;
#588 = ADVANCED_FACE ( 'NONE', ( #20709 ), #4611, .F. ) ;
#589 = CIRCLE ( 'NONE', #40248, 1.499999999999997780 ) ;
#590 = CIRCLE ( 'NONE', #29979, 1.250000000000001110 ) ;
#591 = DIRECTION ( 'NONE',  ( -1.387778780781445676E-14, 0.000000000000000000, 1.000000000000000000 ) ) ;
#592 = EDGE_LOOP ( 'NONE', ( #20903, #29794, #5930, #42166 ) ) ;
#593 = ORIENTED_EDGE ( 'NONE', *, *, #37339, .T. ) ;
#594 = CARTESIAN_POINT ( 'NONE',  ( -37.45581391856033804, 0.000000000000000000, -33.80555555555554292 ) ) ;
#595 = CARTESIAN_POINT ( 'NONE',  ( -42.33380962103098000, 1.000000000000000000, -33.44999999999998863 ) ) ;
#596 = CARTESIAN_POINT ( 'NONE',  ( -57.77953494659149669, 1.000000000000000000, -32.54999999999999005 ) ) ;
#597 = AXIS2_PLACEMENT_3D ( 'NONE', #37765, #28539, #5664 ) ;
#598 = DIRECTION ( 'NONE',  ( 1.000000000000000000, 0.000000000000000000, 0.000000000000000000 ) ) ;
#599 = AXIS2_PLACEMENT_3D ( 'NONE', #9207, #8407, #29300 ) ;
#600 = DIRECTION ( 'NONE',  ( -0.000000000000000000, 1.000000000000000000, -0.000000000000000000 ) ) ;
#601 = VERTEX_POINT ( 'NONE', #34359 ) ;
#602 = AXIS2_PLACEMENT_3D ( 'NONE', #32697, #13252, #39345 ) ;
#603 = AXIS2_PLACEMENT_3D ( 'NONE', #22909, #29294, #26739 ) ;
#604 = CIRCLE ( 'NONE', #35463, 1.000000000000000000 ) ;
#606 = CIRCLE ( 'NONE', #3338, 1.249999999999997558 ) ;
#605 = CYLINDRICAL_SURFACE ( 'NONE', #19185, 1.250000000000001110 ) ;
#607 = CARTESIAN_POINT ( 'NONE',  ( 1.665334536937734811E-13, 0.000000000000000000, -17.49999999999999645 ) ) ;
#608 = ORIENTED_EDGE ( 'NONE', *, *, #29293, .T. ) ;
#609 = DIRECTION ( 'NONE',  ( -0.000000000000000000, 1.000000000000000000, -0.000000000000000000 ) ) ;
#610 = EDGE_CURVE ( 'NONE', #19458, #4933, #40770, .T. ) ;
#611 = AXIS2_PLACEMENT_3D ( 'NONE', #24414, #37455, #34654 ) ;
#612 = VECTOR ( 'NONE', #25503, 1000.000000000000000 ) ;
#613 = ORIENTED_EDGE ( 'NONE', *, *, #1974, .T. ) ;
#614 = DIRECTION ( 'NONE',  ( 0.000000000000000000, 0.000000000000000000, 1.000000000000000000 ) ) ;
#615 = EDGE_CURVE ( 'NONE', #8738, #34561, #37575, .T. ) ;
#616 = ORIENTED_EDGE ( 'NONE', *, *, #23622, .T. ) ;
#617 = CARTESIAN_POINT ( 'NONE',  ( 43.49999999999995737, 0.000000000000000000, -4.249999999999986677 ) ) ;
#618 = CYLINDRICAL_SURFACE ( 'NONE', #19251, 1.000000000000000888 ) ;
#619 = DIRECTION ( 'NONE',  ( 0.000000000000000000, 0.000000000000000000, 1.000000000000000000 ) ) ;
#620 = DIRECTION ( 'NONE',  ( 0.000000000000000000, -1.000000000000000000, 0.000000000000000000 ) ) ;
#621 = CIRCLE ( 'NONE', #24541, 1.249999999999997780 ) ;
#622 = EDGE_CURVE ( 'NONE', #10169, #25500, #30936, .T. ) ;
#623 = CARTESIAN_POINT ( 'NONE',  ( 5.666190378969024444, 1.000000000000000000, 20.55000000000001137 ) ) ;
#624 = EDGE_CURVE ( 'NONE', #20504, #37434, #32456, .T. ) ;
#625 = ORIENTED_EDGE ( 'NONE', *, *, #20274, .T. ) ;
#626 = AXIS2_PLACEMENT_3D ( 'NONE', #40144, #37347, #24514 ) ;
#627 = CARTESIAN_POINT ( 'NONE',  ( 32.00000000000017053, 1.000000000000000000, -20.49999999999998934 ) ) ;
#628 = DIRECTION ( 'NONE',  ( -0.000000000000000000, 1.000000000000000000, -0.000000000000000000 ) ) ;
#629 = DIRECTION ( 'NONE',  ( -0.000000000000000000, 1.000000000000000000, -0.000000000000000000 ) ) ;
#630 = ORIENTED_EDGE ( 'NONE', *, *, #37692, .T. ) ;
#631 = AXIS2_PLACEMENT_3D ( 'NONE', #33723, #4404, #30303 ) ;
#632 = CYLINDRICAL_SURFACE ( 'NONE', #34866, 1.000000000000000888 ) ;
#633 = DIRECTION ( 'NONE',  ( -5.204170427930416550E-15, 0.000000000000000000, 1.000000000000000000 ) ) ;
#634 = CARTESIAN_POINT ( 'NONE',  ( 37.66619037896902711, 0.000000000000000000, -8.549999999999988276 ) ) ;
#635 = CARTESIAN_POINT ( 'NONE',  ( -22.22046505340857081, 0.000000000000000000, 16.45000000000001350 ) ) ;
#636 = VERTEX_POINT ( 'NONE', #1199 ) ;
#637 = ORIENTED_EDGE ( 'NONE', *, *, #22082, .T. ) ;
#638 = CIRCLE ( 'NONE', #23193, 1.249999999999997558 ) ;
#639 = DIRECTION ( 'NONE',  ( 0.000000000000000000, 1.000000000000000000, 0.000000000000000000 ) ) ;
#640 = DIRECTION ( 'NONE',  ( 1.000000000000000000, 0.000000000000000000, 0.000000000000000000 ) ) ;
#641 = AXIS2_PLACEMENT_3D ( 'NONE', #25621, #15359, #25177 ) ;
#642 = VECTOR ( 'NONE', #549, 1000.000000000000000 ) ;
#643 = CIRCLE ( 'NONE', #3403, 1.250000000000004663 ) ;
#644 = VERTEX_POINT ( 'NONE', #1635 ) ;
#645 = EDGE_CURVE ( 'NONE', #35267, #17520, #14266, .T. ) ;
#646 = CYLINDRICAL_SURFACE ( 'NONE', #38036, 1.250000000000004663 ) ;
#647 = ORIENTED_EDGE ( 'NONE', *, *, #25694, .T. ) ;
#648 = VECTOR ( 'NONE', #3262, 1000.000000000000000 ) ;
#649 = ORIENTED_EDGE ( 'NONE', *, *, #25917, .F. ) ;
#650 = VECTOR ( 'NONE', #24194, 1000.000000000000000 ) ;
#651 = ADVANCED_FACE ( 'NONE', ( #40988 ), #37785, .T. ) ;
#652 = DIRECTION ( 'NONE',  ( 0.000000000000000000, 0.000000000000000000, 1.000000000000000000 ) ) ;
#653 = EDGE_LOOP ( 'NONE', ( #25199, #9678, #16474, #3895 ) ) ;
#654 = DIRECTION ( 'NONE',  ( 0.000000000000000000, 1.000000000000000000, 0.000000000000000000 ) ) ;
#655 = ORIENTED_EDGE ( 'NONE', *, *, #29940, .T. ) ;
#656 = ORIENTED_EDGE ( 'NONE', *, *, #18361, .F. ) ;
#657 = EDGE_CURVE ( 'NONE', #12635, #31246, #11058, .T. ) ;
#658 = DIRECTION ( 'NONE',  ( 0.000000000000000000, 1.000000000000000000, 0.000000000000000000 ) ) ;
#659 = CARTESIAN_POINT ( 'NONE',  ( -36.50000000000004974, 0.000000000000000000, -26.99999999999998934 ) ) ;
#660 = CIRCLE ( 'NONE', #17757, 1.000000000000000888 ) ;
#661 = ORIENTED_EDGE ( 'NONE', *, *, #8668, .T. ) ;
#662 = DIRECTION ( 'NONE',  ( -0.000000000000000000, 1.000000000000000000, -0.000000000000000000 ) ) ;
#664 = EDGE_CURVE ( 'NONE', #7296, #31032, #17289, .T. ) ;
#663 = ORIENTED_EDGE ( 'NONE', *, *, #1415, .T. ) ;
#665 = VECTOR ( 'NONE', #13442, 1000.000000000000000 ) ;
#666 = AXIS2_PLACEMENT_3D ( 'NONE', #19809, #307, #13367 ) ;
#667 = AXIS2_PLACEMENT_3D ( 'NONE', #4834, #14701, #14887 ) ;
#668 = LINE ( 'NONE', #16754, #8763 ) ;
#669 = ORIENTED_EDGE ( 'NONE', *, *, #5031, .F. ) ;
#670 = CARTESIAN_POINT ( 'NONE',  ( -11.50000000000003020, 1.000000000000000000, 9.000000000000014211 ) ) ;
#671 = VECTOR ( 'NONE', #23668, 1000.000000000000000 ) ;
#672 = CARTESIAN_POINT ( 'NONE',  ( 59.49999999999995737, 0.000000000000000000, 22.25000000000001066 ) ) ;
#673 = DIRECTION ( 'NONE',  ( 1.000000000000000000, 0.000000000000000000, 0.000000000000000000 ) ) ;
#674 = EDGE_CURVE ( 'NONE', #38113, #32043, #40146, .T. ) ;
#675 = ORIENTED_EDGE ( 'NONE', *, *, #3789, .T. ) ;
#676 = AXIS2_PLACEMENT_3D ( 'NONE', #12731, #23001, #25783 ) ;
#677 = CIRCLE ( 'NONE', #36233, 1.250000000000004663 ) ;
#678 = CARTESIAN_POINT ( 'NONE',  ( 6.220465053408501532, 0.000000000000000000, 22.45000000000000995 ) ) ;
#679 = CARTESIAN_POINT ( 'NONE',  ( 9.779534946591429190, 0.000000000000000000, 15.45000000000001172 ) ) ;
#680 = EDGE_CURVE ( 'NONE', #5692, #19728, #11957, .T. ) ;
#681 = AXIS2_PLACEMENT_3D ( 'NONE', #9004, #7411, #16085 ) ;
#682 = CIRCLE ( 'NONE', #4770, 1.000000000000000888 ) ;
#683 = CARTESIAN_POINT ( 'NONE',  ( -58.33380962103098000, 0.000000000000000000, -32.54999999999999005 ) ) ;
#684 = EDGE_CURVE ( 'NONE', #22680, #55, #37158, .T. ) ;
#685 = EDGE_LOOP ( 'NONE', ( #36380, #8728, #21192, #22844 ) ) ;
#686 = CARTESIAN_POINT ( 'NONE',  ( -10.33380962103097644, 0.000000000000000000, -2.549999999999989608 ) ) ;
#687 = DIRECTION ( 'NONE',  ( 0.000000000000000000, 1.000000000000000000, -0.000000000000000000 ) ) ;
#688 = EDGE_CURVE ( 'NONE', #19632, #17577, #28358, .T. ) ;
#689 = FACE_OUTER_BOUND ( 'NONE', #23683, .T. ) ;
#690 = VERTEX_POINT ( 'NONE', #14491 ) ;
#691 = DIRECTION ( 'NONE',  ( 0.000000000000000000, 1.000000000000000000, -0.000000000000000000 ) ) ;
#692 = CARTESIAN_POINT ( 'NONE',  ( -25.77953494659150024, 1.000000000000000000, 3.450000000000015721 ) ) ;
#693 = DIRECTION ( 'NONE',  ( -0.000000000000000000, 1.000000000000000000, -0.000000000000000000 ) ) ;
#694 = CARTESIAN_POINT ( 'NONE',  ( -10.33380962103097644, 0.000000000000000000, 27.45000000000000995 ) ) ;
#695 = ORIENTED_EDGE ( 'NONE', *, *, #13753, .F. ) ;
#696 = AXIS2_PLACEMENT_3D ( 'NONE', #40820, #7893, #27584 ) ;
#697 = DIRECTION ( 'NONE',  ( 0.000000000000000000, 0.000000000000000000, 1.000000000000000000 ) ) ;
#698 = ORIENTED_EDGE ( 'NONE', *, *, #15090, .F. ) ;
#699 = ORIENTED_EDGE ( 'NONE', *, *, #38591, .T. ) ;
#700 = ORIENTED_EDGE ( 'NONE', *, *, #664, .T. ) ;
#701 = FACE_OUTER_BOUND ( 'NONE', #2350, .T. ) ;
#702 = VECTOR ( 'NONE', #13971, 1000.000000000000000 ) ;
#703 = DIRECTION ( 'NONE',  ( 0.000000000000000000, 0.000000000000000000, 1.000000000000000000 ) ) ;
#704 = VERTEX_POINT ( 'NONE', #27529 ) ;
#705 = CYLINDRICAL_SURFACE ( 'NONE', #7066, 1.249999999999997558 ) ;
#706 = VERTEX_POINT ( 'NONE', #11263 ) ;
#707 = EDGE_CURVE ( 'NONE', #21741, #14285, #3082, .T. ) ;
#708 = DIRECTION ( 'NONE',  ( 0.000000000000000000, 0.000000000000000000, 1.000000000000000000 ) ) ;
#709 = CYLINDRICAL_SURFACE ( 'NONE', #32074, 1.499999999999997780 ) ;
#710 = EDGE_CURVE ( 'NONE', #37989, #33594, #35880, .T. ) ;
#711 = VECTOR ( 'NONE', #37735, 1000.000000000000000 ) ;
#712 = AXIS2_PLACEMENT_3D ( 'NONE', #42185, #7243, #2831 ) ;
#713 = ORIENTED_EDGE ( 'NONE', *, *, #14055, .T. ) ;
#714 = ORIENTED_EDGE ( 'NONE', *, *, #11862, .F. ) ;
#715 = CIRCLE ( 'NONE', #9701, 1.000000000000000888 ) ;
#716 = CARTESIAN_POINT ( 'NONE',  ( 37.66619037896902711, 0.000000000000000000, 3.450000000000015721 ) ) ;
#717 = CIRCLE ( 'NONE', #24627, 1.250000000000004663 ) ;
#718 = EDGE_CURVE ( 'NONE', #29467, #25337, #27004, .T. ) ;
#719 = DIRECTION ( 'NONE',  ( 0.000000000000000000, 0.000000000000000000, 1.000000000000000000 ) ) ;
#720 = ORIENTED_EDGE ( 'NONE', *, *, #28110, .F. ) ;
#721 = DIRECTION ( 'NONE',  ( 0.000000000000000000, 0.000000000000000000, 1.000000000000000000 ) ) ;
#722 = DIRECTION ( 'NONE',  ( -0.000000000000000000, -1.000000000000000000, 0.000000000000000000 ) ) ;
#723 = ORIENTED_EDGE ( 'NONE', *, *, #8211, .F. ) ;
#724 = LINE ( 'NONE', #33873, #37572 ) ;
#725 = CARTESIAN_POINT ( 'NONE',  ( -25.77953494659150024, 0.000000000000000000, 10.45000000000001528 ) ) ;
#726 = CIRCLE ( 'NONE', #24645, 1.000000000000000888 ) ;
#727 = DIRECTION ( 'NONE',  ( -0.000000000000000000, 1.000000000000000000, -0.000000000000000000 ) ) ;
#728 = ORIENTED_EDGE ( 'NONE', *, *, #23983, .F. ) ;
#729 = DIRECTION ( 'NONE',  ( 0.000000000000000000, 0.000000000000000000, 1.000000000000000000 ) ) ;
#730 = DIRECTION ( 'NONE',  ( 0.000000000000000000, 1.000000000000000000, 0.000000000000000000 ) ) ;
#731 = ORIENTED_EDGE ( 'NONE', *, *, #812, .T. ) ;
#732 = CARTESIAN_POINT ( 'NONE',  ( 63.99999999999997158, 0.000000000000000000, -39.49999999999998579 ) ) ;
#733 = DIRECTION ( 'NONE',  ( -0.000000000000000000, 1.000000000000000000, -0.000000000000000000 ) ) ;
#734 = DIRECTION ( 'NONE',  ( 0.000000000000000000, 0.000000000000000000, 1.000000000000000000 ) ) ;
#735 = EDGE_CURVE ( 'NONE', #16870, #12659, #18960, .T. ) ;
#736 = DIRECTION ( 'NONE',  ( 0.000000000000000000, 1.000000000000000000, -0.000000000000000000 ) ) ;
#737 = VECTOR ( 'NONE', #8606, 1000.000000000000000 ) ;
#738 = CARTESIAN_POINT ( 'NONE',  ( 6.220465053408501532, 0.000000000000000000, -27.44999999999998863 ) ) ;
#739 = AXIS2_PLACEMENT_3D ( 'NONE', #13599, #29652, #39706 ) ;
#740 = DIRECTION ( 'NONE',  ( 1.000000000000000000, 0.000000000000000000, 0.000000000000000000 ) ) ;
#741 = CYLINDRICAL_SURFACE ( 'NONE', #15315, 1.000000000000000888 ) ;
#742 = AXIS2_PLACEMENT_3D ( 'NONE', #7994, #24904, #18088 ) ;
#743 = ORIENTED_EDGE ( 'NONE', *, *, #7097, .T. ) ;
#744 = DIRECTION ( 'NONE',  ( 0.000000000000000000, 0.000000000000000000, 1.000000000000000000 ) ) ;
#745 = CARTESIAN_POINT ( 'NONE',  ( 54.22046505340850331, 0.000000000000000000, 13.55000000000001315 ) ) ;
#746 = CARTESIAN_POINT ( 'NONE',  ( -11.50000000000003020, 0.000000000000000000, 27.00000000000001066 ) ) ;
#747 = ORIENTED_EDGE ( 'NONE', *, *, #30608, .F. ) ;
#749 = AXIS2_PLACEMENT_3D ( 'NONE', #27204, #36830, #24015 ) ;
#748 = CARTESIAN_POINT ( 'NONE',  ( -11.50000000000003020, 0.000000000000000000, 25.75000000000000711 ) ) ;
#750 = DIRECTION ( 'NONE',  ( 0.000000000000000000, 0.000000000000000000, 1.000000000000000000 ) ) ;
#751 = ORIENTED_EDGE ( 'NONE', *, *, #16911, .T. ) ;
#752 = EDGE_CURVE ( 'NONE', #7711, #12744, #21531, .T. ) ;
#753 = CARTESIAN_POINT ( 'NONE',  ( 20.49999999999996803, 0.000000000000000000, -32.99999999999998579 ) ) ;
#754 = AXIS2_PLACEMENT_3D ( 'NONE', #21685, #38377, #34717 ) ;
#755 = AXIS2_PLACEMENT_3D ( 'NONE', #34550, #28772, #12079 ) ;
#756 = VERTEX_POINT ( 'NONE', #2272 ) ;
#757 = ORIENTED_EDGE ( 'NONE', *, *, #35340, .F. ) ;
#758 = EDGE_CURVE ( 'NONE', #31110, #24160, #34495, .T. ) ;
#759 = CARTESIAN_POINT ( 'NONE',  ( -6.220465053408570810, 0.000000000000000000, 34.45000000000001705 ) ) ;
#760 = EDGE_CURVE ( 'NONE', #38424, #37731, #39979, .T. ) ;
#761 = EDGE_CURVE ( 'NONE', #24257, #33704, #27163, .T. ) ;
#762 = FACE_BOUND ( 'NONE', #27377, .T. ) ;
#763 = CARTESIAN_POINT ( 'NONE',  ( 7.632783294297951215E-13, 0.000000000000000000, 38.00000000000000711 ) ) ;
#764 = ORIENTED_EDGE ( 'NONE', *, *, #25160, .T. ) ;
#765 = VECTOR ( 'NONE', #19066, 1000.000000000000000 ) ;
#766 = FACE_OUTER_BOUND ( 'NONE', #19256, .T. ) ;
#767 = VERTEX_POINT ( 'NONE', #34558 ) ;
#768 = VERTEX_POINT ( 'NONE', #41617 ) ;
#769 = AXIS2_PLACEMENT_3D ( 'NONE', #20002, #3908, #34065 ) ;
#770 = CARTESIAN_POINT ( 'NONE',  ( -59.50000000000003553, 1.000000000000000000, -8.999999999999987566 ) ) ;
#771 = AXIS2_PLACEMENT_3D ( 'NONE', #3426, #7254, #39572 ) ;
#772 = ORIENTED_EDGE ( 'NONE', *, *, #28951, .T. ) ;
#773 = AXIS2_PLACEMENT_3D ( 'NONE', #23605, #10550, #10741 ) ;
#774 = AXIS2_PLACEMENT_3D ( 'NONE', #10346, #36230, #708 ) ;
#775 = CARTESIAN_POINT ( 'NONE',  ( -57.77953494659149669, 0.000000000000000000, 28.45000000000000995 ) ) ;
#776 = LINE ( 'NONE', #7617, #1177 ) ;
#777 = CARTESIAN_POINT ( 'NONE',  ( 5.666190378969024444, 1.000000000000000000, -20.54999999999999005 ) ) ;
#778 = CARTESIAN_POINT ( 'NONE',  ( 54.22046505340850331, 0.000000000000000000, 26.55000000000001137 ) ) ;
#779 = DIRECTION ( 'NONE',  ( 0.000000000000000000, 0.000000000000000000, 1.000000000000000000 ) ) ;
#780 = ORIENTED_EDGE ( 'NONE', *, *, #960, .F. ) ;
#781 = CARTESIAN_POINT ( 'NONE',  ( -5.455813918560335374, 0.000000000000000000, 26.19444444444445708 ) ) ;
#782 = CIRCLE ( 'NONE', #23348, 1.250000000000004663 ) ;
#783 = ORIENTED_EDGE ( 'NONE', *, *, #12645, .T. ) ;
#784 = VERTEX_POINT ( 'NONE', #41841 ) ;
#785 = DIRECTION ( 'NONE',  ( -0.000000000000000000, 0.000000000000000000, 1.000000000000000000 ) ) ;
#786 = CIRCLE ( 'NONE', #39731, 1.000000000000000888 ) ;
#787 = EDGE_CURVE ( 'NONE', #17232, #28069, #12532, .T. ) ;
#788 = DIRECTION ( 'NONE',  ( -0.000000000000000000, 1.000000000000000000, -0.000000000000000000 ) ) ;
#789 = CARTESIAN_POINT ( 'NONE',  ( 57.77953494659143274, 1.000000000000000000, 16.45000000000001350 ) ) ;
#790 = CYLINDRICAL_SURFACE ( 'NONE', #37810, 1.250000000000004663 ) ;
#791 = VERTEX_POINT ( 'NONE', #25148 ) ;
#792 = CARTESIAN_POINT ( 'NONE',  ( -57.77953494659149669, 0.000000000000000000, 4.450000000000016165 ) ) ;
#793 = DIRECTION ( 'NONE',  ( 0.000000000000000000, 1.000000000000000000, 0.000000000000000000 ) ) ;
#794 = ORIENTED_EDGE ( 'NONE', *, *, #3868, .T. ) ;
#795 = FACE_OUTER_BOUND ( 'NONE', #11232, .T. ) ;
#796 = CARTESIAN_POINT ( 'NONE',  ( -2.757187859575681079E-14, 0.000000000000000000, -39.49999999999998579 ) ) ;
#797 = VECTOR ( 'NONE', #41336, 1000.000000000000000 ) ;
#798 = ORIENTED_EDGE ( 'NONE', *, *, #25441, .F. ) ;
#799 = VECTOR ( 'NONE', #35200, 1000.000000000000000 ) ;
#800 = LINE ( 'NONE', #13861, #9838 ) ;
#801 = LINE ( 'NONE', #32681, #34420 ) ;
#802 = AXIS2_PLACEMENT_3D ( 'NONE', #27349, #14723, #34784 ) ;
#803 = ORIENTED_EDGE ( 'NONE', *, *, #37667, .T. ) ;
#804 = ORIENTED_EDGE ( 'NONE', *, *, #98, .F. ) ;
#805 = ORIENTED_EDGE ( 'NONE', *, *, #14936, .F. ) ;
#806 = EDGE_CURVE ( 'NONE', #18871, #36993, #8689, .T. ) ;
#807 = EDGE_CURVE ( 'NONE', #19183, #33214, #41203, .T. ) ;
#808 = CARTESIAN_POINT ( 'NONE',  ( 54.22046505340850331, 0.000000000000000000, -28.44999999999998863 ) ) ;
#809 = CARTESIAN_POINT ( 'NONE',  ( -41.77953494659149669, 0.000000000000000000, 20.55000000000001137 ) ) ;
#810 = VERTEX_POINT ( 'NONE', #28786 ) ;
#811 = DIRECTION ( 'NONE',  ( 0.000000000000000000, 1.000000000000000000, -0.000000000000000000 ) ) ;
#812 = EDGE_CURVE ( 'NONE', #4672, #20682, #3242, .T. ) ;
#813 = ORIENTED_EDGE ( 'NONE', *, *, #35900, .T. ) ;
#814 = DIRECTION ( 'NONE',  ( -0.000000000000000000, 1.000000000000000000, -0.000000000000000000 ) ) ;
#815 = EDGE_CURVE ( 'NONE', #1558, #15360, #19669, .T. ) ;
#816 = DIRECTION ( 'NONE',  ( 0.000000000000000000, 1.000000000000000000, -0.000000000000000000 ) ) ;
#817 = DIRECTION ( 'NONE',  ( 0.000000000000000000, 0.000000000000000000, 1.000000000000000000 ) ) ;
#818 = ORIENTED_EDGE ( 'NONE', *, *, #16655, .F. ) ;
#819 = AXIS2_PLACEMENT_3D ( 'NONE', #21117, #24746, #1426 ) ;
#820 = DIRECTION ( 'NONE',  ( 0.000000000000000000, 1.000000000000000000, 0.000000000000000000 ) ) ;
#821 = ORIENTED_EDGE ( 'NONE', *, *, #8640, .F. ) ;
#822 = ORIENTED_EDGE ( 'NONE', *, *, #38435, .T. ) ;
#823 = DIRECTION ( 'NONE',  ( -0.000000000000000000, 0.000000000000000000, 1.000000000000000000 ) ) ;
#824 = CARTESIAN_POINT ( 'NONE',  ( -11.50000000000003020, 0.000000000000000000, 16.25000000000001776 ) ) ;
#825 = DIRECTION ( 'NONE',  ( 0.000000000000000000, 0.000000000000000000, 1.000000000000000000 ) ) ;
#826 = FACE_OUTER_BOUND ( 'NONE', #31823, .T. ) ;
#827 = ORIENTED_EDGE ( 'NONE', *, *, #37977, .T. ) ;
#828 = CIRCLE ( 'NONE', #25430, 1.000000000000000888 ) ;
#829 = CIRCLE ( 'NONE', #34973, 1.249999999999997558 ) ;
#830 = DIRECTION ( 'NONE',  ( -0.000000000000000000, 0.000000000000000000, 1.000000000000000000 ) ) ;
#831 = LINE ( 'NONE', #33563, #24201 ) ;
#832 = ORIENTED_EDGE ( 'NONE', *, *, #29164, .F. ) ;
#833 = FACE_OUTER_BOUND ( 'NONE', #5939, .T. ) ;
#834 = ORIENTED_EDGE ( 'NONE', *, *, #7992, .T. ) ;
#835 = ADVANCED_FACE ( 'NONE', ( #38635 ), #31785, .F. ) ;
#836 = LINE ( 'NONE', #7457, #38173 ) ;
#837 = EDGE_CURVE ( 'NONE', #11576, #19458, #17619, .T. ) ;
#838 = ORIENTED_EDGE ( 'NONE', *, *, #4883, .T. ) ;
#839 = DIRECTION ( 'NONE',  ( 0.000000000000000000, 1.000000000000000000, 0.000000000000000000 ) ) ;
#840 = DIRECTION ( 'NONE',  ( 0.000000000000000000, 0.000000000000000000, 1.000000000000000000 ) ) ;
#841 = EDGE_CURVE ( 'NONE', #37429, #15788, #36035, .T. ) ;
#842 = DIRECTION ( 'NONE',  ( 0.000000000000000000, 0.000000000000000000, 1.000000000000000000 ) ) ;
#843 = CARTESIAN_POINT ( 'NONE',  ( -43.50000000000002842, 0.000000000000000000, 9.000000000000014211 ) ) ;
#844 = CARTESIAN_POINT ( 'NONE',  ( 54.22046505340850331, 0.000000000000000000, 4.450000000000016165 ) ) ;
#845 = EDGE_LOOP ( 'NONE', ( #13939, #6565, #29713, #16877 ) ) ;
#846 = LINE ( 'NONE', #20769, #19270 ) ;
#847 = DIRECTION ( 'NONE',  ( 0.000000000000000000, 0.000000000000000000, 1.000000000000000000 ) ) ;
#848 = DIRECTION ( 'NONE',  ( 0.000000000000000000, 1.000000000000000000, 0.000000000000000000 ) ) ;
#849 = ORIENTED_EDGE ( 'NONE', *, *, #19474, .T. ) ;
#850 = AXIS2_PLACEMENT_3D ( 'NONE', #38422, #12742, #31791 ) ;
#851 = LINE ( 'NONE', #14119, #23964 ) ;
#852 = EDGE_LOOP ( 'NONE', ( #38756, #6729, #38775, #443 ) ) ;
#853 = DIRECTION ( 'NONE',  ( 0.000000000000000000, 1.000000000000000000, -0.000000000000000000 ) ) ;
#854 = CARTESIAN_POINT ( 'NONE',  ( 27.49999999999995381, 0.000000000000000000, -26.99999999999998934 ) ) ;
#855 = EDGE_CURVE ( 'NONE', #18145, #34272, #14184, .T. ) ;
#856 = ORIENTED_EDGE ( 'NONE', *, *, #23661, .F. ) ;
#857 = VERTEX_POINT ( 'NONE', #31572 ) ;
#858 = DIRECTION ( 'NONE',  ( 0.000000000000000000, 1.000000000000000000, 0.000000000000000000 ) ) ;
#859 = DIRECTION ( 'NONE',  ( 0.000000000000000000, 1.000000000000000000, 0.000000000000000000 ) ) ;
#860 = AXIS2_PLACEMENT_3D ( 'NONE', #29006, #20620, #7536 ) ;
#861 = VECTOR ( 'NONE', #29623, 1000.000000000000000 ) ;
#862 = ORIENTED_EDGE ( 'NONE', *, *, #35450, .T. ) ;
#863 = AXIS2_PLACEMENT_3D ( 'NONE', #24592, #37024, #4278 ) ;
#864 = EDGE_CURVE ( 'NONE', #8071, #8291, #34649, .T. ) ;
#865 = FACE_OUTER_BOUND ( 'NONE', #27835, .T. ) ;
#866 = EDGE_LOOP ( 'NONE', ( #31163, #5117, #23572, #18593 ) ) ;
#867 = ORIENTED_EDGE ( 'NONE', *, *, #37959, .F. ) ;
#868 = EDGE_CURVE ( 'NONE', #22110, #2320, #35404, .T. ) ;
#869 = EDGE_CURVE ( 'NONE', #39875, #4738, #38082, .T. ) ;
#870 = CARTESIAN_POINT ( 'NONE',  ( -38.22046505340857436, 1.000000000000000000, -28.44999999999998863 ) ) ;
#871 = ORIENTED_EDGE ( 'NONE', *, *, #13207, .T. ) ;
#872 = EDGE_CURVE ( 'NONE', #25060, #20806, #5266, .T. ) ;
#873 = DIRECTION ( 'NONE',  ( 0.000000000000000000, 0.000000000000000000, 1.000000000000000000 ) ) ;
#874 = EDGE_LOOP ( 'NONE', ( #374, #17218, #26730, #33114 ) ) ;
#875 = ORIENTED_EDGE ( 'NONE', *, *, #22986, .T. ) ;
#876 = LINE ( 'NONE', #23771, #27476 ) ;
#877 = EDGE_CURVE ( 'NONE', #24392, #21152, #31413, .T. ) ;
#878 = DIRECTION ( 'NONE',  ( -0.000000000000000000, 1.000000000000000000, -0.000000000000000000 ) ) ;
#879 = EDGE_CURVE ( 'NONE', #33370, #23514, #13376, .T. ) ;
#880 = ORIENTED_EDGE ( 'NONE', *, *, #4653, .T. ) ;
#881 = DIRECTION ( 'NONE',  ( -0.000000000000000000, 1.000000000000000000, -0.000000000000000000 ) ) ;
#882 = ORIENTED_EDGE ( 'NONE', *, *, #17427, .F. ) ;
#883 = VECTOR ( 'NONE', #7476, 1000.000000000000000 ) ;
#884 = CARTESIAN_POINT ( 'NONE',  ( -25.77953494659150024, 0.000000000000000000, 8.550000000000016698 ) ) ;
#885 = EDGE_LOOP ( 'NONE', ( #1496, #8587, #37654, #5525 ) ) ;
#886 = CARTESIAN_POINT ( 'NONE',  ( -9.779534946591498468, 1.000000000000000000, -20.54999999999999005 ) ) ;
#887 = AXIS2_PLACEMENT_3D ( 'NONE', #745, #16404, #29432 ) ;
#888 = DIRECTION ( 'NONE',  ( 0.000000000000000000, 1.000000000000000000, 0.000000000000000000 ) ) ;
#889 = CYLINDRICAL_SURFACE ( 'NONE', #1319, 1.250000000000004663 ) ;
#890 = ORIENTED_EDGE ( 'NONE', *, *, #1753, .F. ) ;
#891 = CIRCLE ( 'NONE', #34356, 1.499999999999994449 ) ;
#892 = CIRCLE ( 'NONE', #10454, 1.250000000000001110 ) ;
#893 = CYLINDRICAL_SURFACE ( 'NONE', #35966, 1.250000000000004663 ) ;
#894 = DIRECTION ( 'NONE',  ( -0.000000000000000000, 0.000000000000000000, 1.000000000000000000 ) ) ;
#895 = VECTOR ( 'NONE', #3802, 1000.000000000000000 ) ;
#896 = LINE ( 'NONE', #29982, #6368 ) ;
#897 = EDGE_CURVE ( 'NONE', #32185, #7374, #14372, .T. ) ;
#898 = ORIENTED_EDGE ( 'NONE', *, *, #26098, .T. ) ;
#899 = DIRECTION ( 'NONE',  ( 0.000000000000000000, 1.000000000000000000, 0.000000000000000000 ) ) ;
#900 = DIRECTION ( 'NONE',  ( -0.000000000000000000, 1.000000000000000000, -0.000000000000000000 ) ) ;
#901 = DIRECTION ( 'NONE',  ( 0.000000000000000000, 0.000000000000000000, 1.000000000000000000 ) ) ;
#902 = ORIENTED_EDGE ( 'NONE', *, *, #6449, .T. ) ;
#903 = AXIS2_PLACEMENT_3D ( 'NONE', #26659, #36282, #17620 ) ;
#904 = CIRCLE ( 'NONE', #36426, 1.250000000000001110 ) ;
#905 = CIRCLE ( 'NONE', #26873, 1.250000000000004663 ) ;
#906 = CARTESIAN_POINT ( 'NONE',  ( 4.499999999999968914, 0.000000000000000000, -14.99999999999998579 ) ) ;
#907 = CARTESIAN_POINT ( 'NONE',  ( -5.455813918560335374, 0.000000000000000000, -8.194444444444433984 ) ) ;
#908 = CARTESIAN_POINT ( 'NONE',  ( -36.50000000000004974, 0.000000000000000000, -2.999999999999988898 ) ) ;
#909 = DIRECTION ( 'NONE',  ( 0.000000000000000000, 0.000000000000000000, 1.000000000000000000 ) ) ;
#910 = ORIENTED_EDGE ( 'NONE', *, *, #29719, .F. ) ;
#911 = EDGE_CURVE ( 'NONE', #38476, #4016, #12992, .T. ) ;
#912 = DIRECTION ( 'NONE',  ( 0.000000000000000000, 1.000000000000000000, -0.000000000000000000 ) ) ;
#913 = VERTEX_POINT ( 'NONE', #29828 ) ;
#914 = ORIENTED_EDGE ( 'NONE', *, *, #36432, .F. ) ;
#915 = ORIENTED_EDGE ( 'NONE', *, *, #40192, .F. ) ;
#916 = CIRCLE ( 'NONE', #18014, 1.249999999999997558 ) ;
#917 = DIRECTION ( 'NONE',  ( -0.000000000000000000, 1.000000000000000000, -0.000000000000000000 ) ) ;
#918 = VERTEX_POINT ( 'NONE', #36038 ) ;
#919 = CARTESIAN_POINT ( 'NONE',  ( 54.22046505340850331, 0.000000000000000000, -2.549999999999989608 ) ) ;
#920 = VERTEX_POINT ( 'NONE', #32619 ) ;
#921 = EDGE_CURVE ( 'NONE', #12683, #31195, #33060, .T. ) ;
#922 = CARTESIAN_POINT ( 'NONE',  ( -43.50000000000002842, 0.000000000000000000, -2.999999999999988898 ) ) ;
#923 = CYLINDRICAL_SURFACE ( 'NONE', #17110, 1.249999999999997558 ) ;
#924 = ADVANCED_FACE ( 'NONE', ( #116 ), #36476, .T. ) ;
#925 = AXIS2_PLACEMENT_3D ( 'NONE', #16920, #10281, #17147 ) ;
#926 = ORIENTED_EDGE ( 'NONE', *, *, #3820, .F. ) ;
#927 = ORIENTED_EDGE ( 'NONE', *, *, #36791, .T. ) ;
#928 = EDGE_CURVE ( 'NONE', #32756, #8992, #27347, .T. ) ;
#929 = DIRECTION ( 'NONE',  ( -0.000000000000000000, 1.000000000000000000, -0.000000000000000000 ) ) ;
#930 = EDGE_CURVE ( 'NONE', #33993, #31589, #15037, .T. ) ;
#931 = DIRECTION ( 'NONE',  ( -0.000000000000000000, 1.000000000000000000, -0.000000000000000000 ) ) ;
#932 = CIRCLE ( 'NONE', #15266, 1.249999999999997558 ) ;
#933 = EDGE_CURVE ( 'NONE', #26365, #2023, #38951, .T. ) ;
#934 = ORIENTED_EDGE ( 'NONE', *, *, #22541, .T. ) ;
#935 = EDGE_CURVE ( 'NONE', #4540, #25122, #35630, .T. ) ;
#936 = CIRCLE ( 'NONE', #6403, 1.000000000000000888 ) ;
#937 = DIRECTION ( 'NONE',  ( 0.000000000000000000, 0.000000000000000000, 1.000000000000000000 ) ) ;
#938 = CARTESIAN_POINT ( 'NONE',  ( 36.49999999999997158, 0.000000000000000000, 9.000000000000014211 ) ) ;
#939 = ORIENTED_EDGE ( 'NONE', *, *, #8976, .F. ) ;
#940 = FACE_OUTER_BOUND ( 'NONE', #32020, .T. ) ;
#941 = DIRECTION ( 'NONE',  ( 0.000000000000000000, 1.000000000000000000, 0.000000000000000000 ) ) ;
#942 = VECTOR ( 'NONE', #38622, 1000.000000000000000 ) ;
#943 = DIRECTION ( 'NONE',  ( 0.000000000000000000, 0.000000000000000000, 1.000000000000000000 ) ) ;
#944 = VECTOR ( 'NONE', #21973, 1000.000000000000000 ) ;
#945 = EDGE_LOOP ( 'NONE', ( #2560, #1488, #16148, #36995 ) ) ;
#946 = DIRECTION ( 'NONE',  ( -0.000000000000000000, 1.000000000000000000, -0.000000000000000000 ) ) ;
#947 = ORIENTED_EDGE ( 'NONE', *, *, #29552, .T. ) ;
#948 = CARTESIAN_POINT ( 'NONE',  ( -25.77953494659150024, 0.000000000000000000, -20.54999999999999005 ) ) ;
#949 = AXIS2_PLACEMENT_3D ( 'NONE', #21729, #2474, #38201 ) ;
#950 = ORIENTED_EDGE ( 'NONE', *, *, #9823, .T. ) ;
#951 = EDGE_CURVE ( 'NONE', #13555, #1113, #8876, .T. ) ;
#952 = CARTESIAN_POINT ( 'NONE',  ( 41.77953494659143274, 1.000000000000000000, 19.55000000000001137 ) ) ;
#953 = LINE ( 'NONE', #29822, #40513 ) ;
#954 = FACE_OUTER_BOUND ( 'NONE', #9159, .T. ) ;
#955 = CARTESIAN_POINT ( 'NONE',  ( 11.49999999999995381, 0.000000000000000000, -7.749999999999989342 ) ) ;
#956 = VECTOR ( 'NONE', #1212, 1000.000000000000000 ) ;
#957 = FACE_OUTER_BOUND ( 'NONE', #38045, .T. ) ;
#958 = DIRECTION ( 'NONE',  ( -0.000000000000000000, 1.000000000000000000, -0.000000000000000000 ) ) ;
#959 = CARTESIAN_POINT ( 'NONE',  ( 10.54418608143966374, 0.000000000000000000, 9.805555555555567793 ) ) ;
#960 = EDGE_CURVE ( 'NONE', #39982, #2208, #2043, .T. ) ;
#961 = ORIENTED_EDGE ( 'NONE', *, *, #19760, .T. ) ;
#962 = AXIS2_PLACEMENT_3D ( 'NONE', #17672, #37764, #27910 ) ;
#963 = CARTESIAN_POINT ( 'NONE',  ( 4.499999999999968914, 0.000000000000000000, 3.000000000000016431 ) ) ;
#964 = EDGE_LOOP ( 'NONE', ( #31514, #37263, #25518, #38329 ) ) ;
#965 = DIRECTION ( 'NONE',  ( 0.000000000000000000, 0.000000000000000000, 1.000000000000000000 ) ) ;
#966 = CARTESIAN_POINT ( 'NONE',  ( 58.54418608143966907, 0.000000000000000000, -26.19444444444443576 ) ) ;
#967 = ORIENTED_EDGE ( 'NONE', *, *, #710, .F. ) ;
#968 = LINE ( 'NONE', #17258, #19223 ) ;
#969 = AXIS2_PLACEMENT_3D ( 'NONE', #29435, #20448, #33481 ) ;
#970 = ORIENTED_EDGE ( 'NONE', *, *, #16005, .T. ) ;
#971 = ORIENTED_EDGE ( 'NONE', *, *, #17835, .F. ) ;
#972 = CARTESIAN_POINT ( 'NONE',  ( -41.77953494659149669, 0.000000000000000000, -19.54999999999998650 ) ) ;
#973 = AXIS2_PLACEMENT_3D ( 'NONE', #2429, #15487, #2221 ) ;
#974 = EDGE_CURVE ( 'NONE', #28931, #13143, #23223, .T. ) ;
#975 = FACE_BOUND ( 'NONE', #6402, .T. ) ;
#976 = DIRECTION ( 'NONE',  ( -0.000000000000000000, 1.000000000000000000, -0.000000000000000000 ) ) ;
#977 = ORIENTED_EDGE ( 'NONE', *, *, #41508, .F. ) ;
#978 = ADVANCED_FACE ( 'NONE', ( #10378 ), #19822, .T. ) ;
#979 = CIRCLE ( 'NONE', #33084, 1.250000000000001110 ) ;
#980 = LINE ( 'NONE', #14045, #17511 ) ;
#981 = VERTEX_POINT ( 'NONE', #29193 ) ;
#982 = ORIENTED_EDGE ( 'NONE', *, *, #3267, .F. ) ;
#983 = DIRECTION ( 'NONE',  ( -0.000000000000000000, 1.000000000000000000, -0.000000000000000000 ) ) ;
#984 = ORIENTED_EDGE ( 'NONE', *, *, #33051, .T. ) ;
#985 = CARTESIAN_POINT ( 'NONE',  ( -36.50000000000004974, 0.000000000000000000, -7.749999999999989342 ) ) ;
#986 = DIRECTION ( 'NONE',  ( -0.000000000000000000, 1.000000000000000000, -0.000000000000000000 ) ) ;
#987 = AXIS2_PLACEMENT_3D ( 'NONE', #11203, #24265, #30243 ) ;
#988 = FACE_OUTER_BOUND ( 'NONE', #6965, .T. ) ;
#989 = CARTESIAN_POINT ( 'NONE',  ( 4.499999999999968914, 1.000000000000000000, -4.249999999999993783 ) ) ;
#990 = DIRECTION ( 'NONE',  ( 0.000000000000000000, 0.000000000000000000, 1.000000000000000000 ) ) ;
#991 = ORIENTED_EDGE ( 'NONE', *, *, #32216, .F. ) ;
#992 = EDGE_CURVE ( 'NONE', #18315, #12706, #5451, .T. ) ;
#993 = AXIS2_PLACEMENT_3D ( 'NONE', #27143, #14532, #5277 ) ;
#994 = CYLINDRICAL_SURFACE ( 'NONE', #18481, 1.250000000000001110 ) ;
#995 = ORIENTED_EDGE ( 'NONE', *, *, #1922, .F. ) ;
#996 = ORIENTED_EDGE ( 'NONE', *, *, #27810, .T. ) ;
#997 = VECTOR ( 'NONE', #22975, 1000.000000000000000 ) ;
#998 = CARTESIAN_POINT ( 'NONE',  ( 27.49999999999995381, 0.000000000000000000, 34.25000000000001421 ) ) ;
#999 = CARTESIAN_POINT ( 'NONE',  ( 6.220465053408501532, 0.000000000000000000, -22.44999999999998863 ) ) ;
#1000 = CARTESIAN_POINT ( 'NONE',  ( -26.33380962103097644, 1.000000000000000000, -14.54999999999998650 ) ) ;
#1001 = DIRECTION ( 'NONE',  ( 0.000000000000000000, 0.000000000000000000, 1.000000000000000000 ) ) ;
#1002 = EDGE_CURVE ( 'NONE', #36635, #30230, #26020, .T. ) ;
#1003 = CIRCLE ( 'NONE', #11932, 1.249999999999997558 ) ;
#1004 = EDGE_CURVE ( 'NONE', #2023, #29385, #35845, .T. ) ;
#1005 = ORIENTED_EDGE ( 'NONE', *, *, #36702, .F. ) ;
#1006 = CARTESIAN_POINT ( 'NONE',  ( -41.77953494659149669, 1.000000000000000000, -20.54999999999999005 ) ) ;
#1007 = DIRECTION ( 'NONE',  ( 0.000000000000000000, 0.000000000000000000, 1.000000000000000000 ) ) ;
#1008 = ORIENTED_EDGE ( 'NONE', *, *, #30432, .T. ) ;
#1009 = CYLINDRICAL_SURFACE ( 'NONE', #41734, 1.249999999999997558 ) ;
#1010 = CIRCLE ( 'NONE', #42009, 1.000000000000000888 ) ;
#1011 = LINE ( 'NONE', #21494, #4197 ) ;
#1012 = EDGE_LOOP ( 'NONE', ( #37681, #19217, #18349, #40283, #9873, #19660, #41055, #19884, #41391, #22214, #21910, #898 ) ) ;
#1013 = FACE_OUTER_BOUND ( 'NONE', #2030, .T. ) ;
#1014 = CYLINDRICAL_SURFACE ( 'NONE', #20099, 1.249999999999997558 ) ;
#1015 = ORIENTED_EDGE ( 'NONE', *, *, #42065, .F. ) ;
#1016 = ORIENTED_EDGE ( 'NONE', *, *, #11633, .T. ) ;
#1017 = FACE_OUTER_BOUND ( 'NONE', #31763, .T. ) ;
#1018 = LINE ( 'NONE', #32690, #29356 ) ;
#1019 = VERTEX_POINT ( 'NONE', #11013 ) ;
#1020 = CARTESIAN_POINT ( 'NONE',  ( -4.500000000000045297, 0.000000000000000000, -13.74999999999998757 ) ) ;
#1021 = VERTEX_POINT ( 'NONE', #24470 ) ;
#1022 = CYLINDRICAL_SURFACE ( 'NONE', #41116, 1.250000000000004663 ) ;
#1023 = CARTESIAN_POINT ( 'NONE',  ( -36.50000000000004974, 0.000000000000000000, -28.24999999999998579 ) ) ;
#1024 = AXIS2_PLACEMENT_3D ( 'NONE', #35883, #13411, #9983 ) ;
#1025 = DIRECTION ( 'NONE',  ( -0.000000000000000000, 1.000000000000000000, -0.000000000000000000 ) ) ;
#1026 = ORIENTED_EDGE ( 'NONE', *, *, #28024, .F. ) ;
#1027 = AXIS2_PLACEMENT_3D ( 'NONE', #1827, #5045, #34151 ) ;
#1028 = VECTOR ( 'NONE', #19040, 1000.000000000000000 ) ;
#1029 = DIRECTION ( 'NONE',  ( 0.000000000000000000, -1.000000000000000000, 0.000000000000000000 ) ) ;
#1030 = ORIENTED_EDGE ( 'NONE', *, *, #38188, .F. ) ;
#1031 = VERTEX_POINT ( 'NONE', #24284 ) ;
#1032 = DIRECTION ( 'NONE',  ( 0.000000000000000000, 0.000000000000000000, 1.000000000000000000 ) ) ;
#1033 = CARTESIAN_POINT ( 'NONE',  ( -58.54418608143973302, 0.000000000000000000, 14.19444444444445352 ) ) ;
#1034 = DIRECTION ( 'NONE',  ( 6.938893903907222067E-15, 0.000000000000000000, 1.000000000000000000 ) ) ;
#1035 = CARTESIAN_POINT ( 'NONE',  ( 22.22046505340850331, 0.000000000000000000, 27.45000000000000995 ) ) ;
#1036 = VERTEX_POINT ( 'NONE', #37519 ) ;
#1037 = CARTESIAN_POINT ( 'NONE',  ( -32.00000000000002842, 0.000000000000000000, -36.50000000000000000 ) ) ;
#1038 = CARTESIAN_POINT ( 'NONE',  ( 11.49999999999995381, 0.000000000000000000, 13.75000000000001599 ) ) ;
#1039 = VERTEX_POINT ( 'NONE', #4790 ) ;
#1040 = DIRECTION ( 'NONE',  ( -0.000000000000000000, 1.000000000000000000, -0.000000000000000000 ) ) ;
#1041 = ORIENTED_EDGE ( 'NONE', *, *, #24386, .T. ) ;
#1042 = EDGE_CURVE ( 'NONE', #38252, #2218, #36870, .T. ) ;
#1043 = CARTESIAN_POINT ( 'NONE',  ( -59.50000000000003553, 0.000000000000000000, 25.75000000000000711 ) ) ;
#1044 = ORIENTED_EDGE ( 'NONE', *, *, #12298, .T. ) ;
#1045 = ORIENTED_EDGE ( 'NONE', *, *, #12716, .F. ) ;
#1046 = CARTESIAN_POINT ( 'NONE',  ( -21.45581391856033449, 0.000000000000000000, -3.805555555555541147 ) ) ;
#1047 = FACE_OUTER_BOUND ( 'NONE', #37274, .T. ) ;
#1048 = FACE_OUTER_BOUND ( 'NONE', #9483, .T. ) ;
#1049 = DIRECTION ( 'NONE',  ( -0.000000000000000000, 1.000000000000000000, -0.000000000000000000 ) ) ;
#1050 = FACE_OUTER_BOUND ( 'NONE', #31649, .T. ) ;
#1051 = EDGE_CURVE ( 'NONE', #11350, #2292, #39902, .T. ) ;
#1052 = ADVANCED_FACE ( 'NONE', ( #37113 ), #34315, .F. ) ;
#1053 = EDGE_CURVE ( 'NONE', #25094, #16416, #8210, .T. ) ;
#1054 = ORIENTED_EDGE ( 'NONE', *, *, #10591, .T. ) ;
#1055 = CARTESIAN_POINT ( 'NONE',  ( 59.49999999999995737, 0.000000000000000000, -19.74999999999998934 ) ) ;
#1056 = LINE ( 'NONE', #1695, #11695 ) ;
#1057 = FACE_OUTER_BOUND ( 'NONE', #24647, .T. ) ;
#1058 = VERTEX_POINT ( 'NONE', #10587 ) ;
#1059 = CARTESIAN_POINT ( 'NONE',  ( -41.77953494659149669, 1.000000000000000000, 28.45000000000000995 ) ) ;
#1060 = VERTEX_POINT ( 'NONE', #10788 ) ;
#1061 = CARTESIAN_POINT ( 'NONE',  ( -6.220465053408570810, 0.000000000000000000, 31.55000000000001492 ) ) ;
#1062 = DIRECTION ( 'NONE',  ( 6.938893903907222067E-15, 0.000000000000000000, 1.000000000000000000 ) ) ;
#1063 = ORIENTED_EDGE ( 'NONE', *, *, #21319, .T. ) ;
#1064 = ORIENTED_EDGE ( 'NONE', *, *, #37825, .F. ) ;
#1065 = FACE_OUTER_BOUND ( 'NONE', #15158, .T. ) ;
#1066 = DIRECTION ( 'NONE',  ( -0.000000000000000000, 1.000000000000000000, -0.000000000000000000 ) ) ;
#1067 = ORIENTED_EDGE ( 'NONE', *, *, #15245, .F. ) ;
#1068 = CARTESIAN_POINT ( 'NONE',  ( 43.49999999999995737, 0.000000000000000000, 19.75000000000001421 ) ) ;
#1069 = ORIENTED_EDGE ( 'NONE', *, *, #17006, .T. ) ;
#1070 = VERTEX_POINT ( 'NONE', #36674 ) ;
#1071 = CARTESIAN_POINT ( 'NONE',  ( -41.77953494659149669, 0.000000000000000000, -13.54999999999998650 ) ) ;
#1072 = ORIENTED_EDGE ( 'NONE', *, *, #30370, .F. ) ;
#1073 = ADVANCED_FACE ( 'NONE', ( #31098 ), #33687, .F. ) ;
#1074 = EDGE_CURVE ( 'NONE', #9424, #37089, #17059, .T. ) ;
#1075 = CARTESIAN_POINT ( 'NONE',  ( 9.779534946591429190, 1.000000000000000000, 1.550000000000016698 ) ) ;
#1076 = ORIENTED_EDGE ( 'NONE', *, *, #34861, .F. ) ;
#1077 = ORIENTED_EDGE ( 'NONE', *, *, #19726, .F. ) ;
#1078 = EDGE_CURVE ( 'NONE', #34008, #22740, #17649, .T. ) ;
#1079 = CARTESIAN_POINT ( 'NONE',  ( 37.45581391856026698, 0.000000000000000000, -20.19444444444442865 ) ) ;
#1080 = CARTESIAN_POINT ( 'NONE',  ( -5.455813918560335374, 0.000000000000000000, -20.19444444444443576 ) ) ;
#1081 = EDGE_LOOP ( 'NONE', ( #22688, #35695, #23802, #2515 ) ) ;
#1082 = CARTESIAN_POINT ( 'NONE',  ( 41.77953494659143274, 1.000000000000000000, 26.55000000000001137 ) ) ;
#1083 = VERTEX_POINT ( 'NONE', #24075 ) ;
#1084 = CARTESIAN_POINT ( 'NONE',  ( 58.54418608143966907, 1.000000000000000000, 33.80555555555557135 ) ) ;
#1085 = ORIENTED_EDGE ( 'NONE', *, *, #17954, .F. ) ;
#1086 = CARTESIAN_POINT ( 'NONE',  ( 11.49999999999995381, 0.000000000000000000, -32.99999999999998579 ) ) ;
#1087 = EDGE_CURVE ( 'NONE', #6637, #34827, #20481, .T. ) ;
#1088 = CARTESIAN_POINT ( 'NONE',  ( 37.45581391856026698, 1.000000000000000000, -32.19444444444442865 ) ) ;
#1089 = LINE ( 'NONE', #29977, #31354 ) ;
#1090 = ORIENTED_EDGE ( 'NONE', *, *, #624, .T. ) ;
#1091 = DIRECTION ( 'NONE',  ( 0.000000000000000000, 0.000000000000000000, 1.000000000000000000 ) ) ;
#1092 = DIRECTION ( 'NONE',  ( -0.000000000000000000, 1.000000000000000000, -0.000000000000000000 ) ) ;
#1093 = LINE ( 'NONE', #679, #5480 ) ;
#1094 = ADVANCED_FACE ( 'NONE', ( #7801 ), #1789, .F. ) ;
#1095 = DIRECTION ( 'NONE',  ( 0.000000000000000000, 1.000000000000000000, -0.000000000000000000 ) ) ;
#1096 = ORIENTED_EDGE ( 'NONE', *, *, #34087, .T. ) ;
#1097 = EDGE_CURVE ( 'NONE', #8099, #3684, #22519, .T. ) ;
#1098 = EDGE_CURVE ( 'NONE', #12626, #5608, #2018, .T. ) ;
#1099 = DIRECTION ( 'NONE',  ( -0.000000000000000000, 0.000000000000000000, 1.000000000000000000 ) ) ;
#1100 = CARTESIAN_POINT ( 'NONE',  ( -59.50000000000003553, 0.000000000000000000, 3.000000000000016431 ) ) ;
#1101 = CARTESIAN_POINT ( 'NONE',  ( 5.455813918560266096, 0.000000000000000000, 8.194444444444455300 ) ) ;
#1102 = ORIENTED_EDGE ( 'NONE', *, *, #18622, .T. ) ;
#1103 = EDGE_CURVE ( 'NONE', #38746, #21903, #33473, .T. ) ;
#1104 = CARTESIAN_POINT ( 'NONE',  ( 4.499999999999968914, 0.000000000000000000, -14.99999999999998579 ) ) ;
#1105 = CARTESIAN_POINT ( 'NONE',  ( -53.45581391856033804, 0.000000000000000000, 2.194444444444464182 ) ) ;
#1106 = DIRECTION ( 'NONE',  ( 0.000000000000000000, 1.000000000000000000, -0.000000000000000000 ) ) ;
#1107 = CYLINDRICAL_SURFACE ( 'NONE', #12459, 1.250000000000004663 ) ;
#1108 = CARTESIAN_POINT ( 'NONE',  ( -31.99999999999982592, 1.000000000000000000, -18.99999999999999289 ) ) ;
#1109 = EDGE_CURVE ( 'NONE', #41969, #2806, #25942, .T. ) ;
#1110 = VECTOR ( 'NONE', #19504, 1000.000000000000000 ) ;
#1111 = ORIENTED_EDGE ( 'NONE', *, *, #3306, .T. ) ;
#1112 = DIRECTION ( 'NONE',  ( -0.000000000000000000, -1.000000000000000000, -0.000000000000000000 ) ) ;
#1113 = VERTEX_POINT ( 'NONE', #30265 ) ;
#1114 = AXIS2_PLACEMENT_3D ( 'NONE', #9557, #5913, #18988 ) ;
#1115 = ORIENTED_EDGE ( 'NONE', *, *, #11251, .F. ) ;
#1116 = ORIENTED_EDGE ( 'NONE', *, *, #38685, .T. ) ;
#1117 = FACE_OUTER_BOUND ( 'NONE', #4111, .T. ) ;
#1118 = VERTEX_POINT ( 'NONE', #30889 ) ;
#1119 = DIRECTION ( 'NONE',  ( 0.000000000000000000, 0.000000000000000000, 1.000000000000000000 ) ) ;
#1120 = ORIENTED_EDGE ( 'NONE', *, *, #23014, .F. ) ;
#1121 = CARTESIAN_POINT ( 'NONE',  ( -54.22046505340857436, 0.000000000000000000, 32.55000000000001847 ) ) ;
#1122 = LINE ( 'NONE', #8380, #1355 ) ;
#1123 = ADVANCED_FACE ( 'NONE', ( #17248 ), #40733, .F. ) ;
#1124 = AXIS2_PLACEMENT_3D ( 'NONE', #24688, #40732, #4789 ) ;
#1125 = ORIENTED_EDGE ( 'NONE', *, *, #31790, .F. ) ;
#1126 = ORIENTED_EDGE ( 'NONE', *, *, #6883, .F. ) ;
#1127 = EDGE_CURVE ( 'NONE', #23254, #9376, #14658, .T. ) ;
#1128 = LINE ( 'NONE', #24259, #17204 ) ;
#1129 = CARTESIAN_POINT ( 'NONE',  ( -6.220465053408570810, 0.000000000000000000, 28.45000000000000995 ) ) ;
#1130 = DIRECTION ( 'NONE',  ( 0.000000000000000000, 0.000000000000000000, 1.000000000000000000 ) ) ;
#1131 = VERTEX_POINT ( 'NONE', #21913 ) ;
#1132 = EDGE_CURVE ( 'NONE', #1039, #15363, #18276, .T. ) ;
#1133 = CARTESIAN_POINT ( 'NONE',  ( 59.49999999999995737, 1.000000000000000000, -32.99999999999998579 ) ) ;
#1134 = EDGE_CURVE ( 'NONE', #42028, #26599, #25097, .T. ) ;
#1135 = DIRECTION ( 'NONE',  ( -0.000000000000000000, -1.000000000000000000, -0.000000000000000000 ) ) ;
#1136 = VERTEX_POINT ( 'NONE', #38144 ) ;
#1137 = CARTESIAN_POINT ( 'NONE',  ( 59.49999999999995737, 1.000000000000000000, -13.74999999999998757 ) ) ;
#1139 = DIRECTION ( 'NONE',  ( 1.734723475976805517E-14, 0.000000000000000000, 1.000000000000000000 ) ) ;
#1138 = AXIS2_PLACEMENT_3D ( 'NONE', #34202, #41612, #32202 ) ;
#1140 = CARTESIAN_POINT ( 'NONE',  ( 27.49999999999995381, 0.000000000000000000, 10.25000000000001243 ) ) ;
#1141 = ORIENTED_EDGE ( 'NONE', *, *, #40629, .T. ) ;
#1142 = CARTESIAN_POINT ( 'NONE',  ( -54.22046505340857436, 1.000000000000000000, -15.44999999999998508 ) ) ;
#1143 = VERTEX_POINT ( 'NONE', #40934 ) ;
#1144 = CARTESIAN_POINT ( 'NONE',  ( -2.757187859575681079E-14, 1.000000000000000000, -39.49999999999998579 ) ) ;
#1145 = ORIENTED_EDGE ( 'NONE', *, *, #38354, .F. ) ;
#1146 = CIRCLE ( 'NONE', #36666, 1.249999999999997558 ) ;
#1147 = DIRECTION ( 'NONE',  ( -0.000000000000000000, 1.000000000000000000, -0.000000000000000000 ) ) ;
#1148 = ADVANCED_FACE ( 'NONE', ( #6040, #41364, #41564, #15066, #21488, #28098, #21681, #11627, #41153, #35157, #11841, #41791, #5843, #8611, #5635, #18913, #34712, #27883, #34943, #24900, #24690, #31931, #28509, #38371, #2852, #34517, #12484, #31292, #12261, #37738, #5408, #18715, #18507, #37944, #31524, #2624, #8415, #2220, #28315, #15283, #12041, #8833, #31739, #2428, #22122, #15699, #28736, #25546, #38589, #9265, #19131, #22327, #35353, #5198, #36430, #29367, #29578, #3065, #9469, #9697, #39636, #13531, #13128, #29146, #25745, #10330, #26384, #22759, #39015, #39420, #16567, #16131, #23392, #6268, #7116, #32795, #3263, #19350, #19769, #10104, #22539, #26590, #36216, #35580, #268, #42204, #20189, #38786, #3490, #23169, #33209, #32372, #29785, #12899, #13335, #15922, #35801, #22966, #6488, #25964, #19561, #32574, #28953, #16340, #6902, #19985, #62, #26181, #39223, #9908, #35996, #6683, #33009, #3694, #16774, #42011, #12694, #464, #4108, #20825, #24421, #8153 ), #13751, .F. ) ;
#1149 = DIRECTION ( 'NONE',  ( 1.000000000000000000, 0.000000000000000000, 0.000000000000000000 ) ) ;
#1150 = CARTESIAN_POINT ( 'NONE',  ( -27.50000000000003197, 0.000000000000000000, 9.000000000000014211 ) ) ;
#1151 = LINE ( 'NONE', #34095, #10058 ) ;
#1152 = CIRCLE ( 'NONE', #30533, 1.249999999999997558 ) ;
#1153 = DIRECTION ( 'NONE',  ( 1.000000000000000000, 0.000000000000000000, 0.000000000000000000 ) ) ;
#1154 = DIRECTION ( 'NONE',  ( 0.000000000000000000, 0.000000000000000000, 1.000000000000000000 ) ) ;
#1155 = EDGE_CURVE ( 'NONE', #4118, #5818, #10270, .T. ) ;
#1156 = LINE ( 'NONE', #4373, #17408 ) ;
#1157 = ORIENTED_EDGE ( 'NONE', *, *, #41975, .T. ) ;
#1158 = EDGE_CURVE ( 'NONE', #2464, #15510, #21212, .T. ) ;
#1159 = DIRECTION ( 'NONE',  ( 0.000000000000000000, 1.000000000000000000, 0.000000000000000000 ) ) ;
#1160 = VERTEX_POINT ( 'NONE', #37269 ) ;
#1161 = DIRECTION ( 'NONE',  ( -0.000000000000000000, 0.000000000000000000, 1.000000000000000000 ) ) ;
#1162 = CARTESIAN_POINT ( 'NONE',  ( 52.49999999999997158, 1.000000000000000000, 9.000000000000014211 ) ) ;
#1163 = ORIENTED_EDGE ( 'NONE', *, *, #29974, .F. ) ;
#1164 = VERTEX_POINT ( 'NONE', #692 ) ;
#1165 = AXIS2_PLACEMENT_3D ( 'NONE', #39460, #3930, #26854 ) ;
#1166 = DIRECTION ( 'NONE',  ( -0.000000000000000000, 1.000000000000000000, -0.000000000000000000 ) ) ;
#1167 = CIRCLE ( 'NONE', #13490, 1.249999999999997558 ) ;
#1168 = VERTEX_POINT ( 'NONE', #30624 ) ;
#1169 = ORIENTED_EDGE ( 'NONE', *, *, #22689, .T. ) ;
#1170 = EDGE_CURVE ( 'NONE', #15578, #39346, #8213, .T. ) ;
#1171 = PLANE ( 'NONE',  #13064 ) ;
#1172 = VECTOR ( 'NONE', #17612, 1000.000000000000000 ) ;
#1173 = EDGE_CURVE ( 'NONE', #39893, #23811, #4516, .T. ) ;
#1174 = FACE_BOUND ( 'NONE', #27302, .T. ) ;
#1175 = CYLINDRICAL_SURFACE ( 'NONE', #8753, 1.499999999999994449 ) ;
#1176 = ORIENTED_EDGE ( 'NONE', *, *, #5118, .F. ) ;
#1177 = VECTOR ( 'NONE', #30711, 1000.000000000000000 ) ;
#1178 = FACE_OUTER_BOUND ( 'NONE', #34406, .T. ) ;
#1179 = ORIENTED_EDGE ( 'NONE', *, *, #30892, .T. ) ;
#1180 = ORIENTED_EDGE ( 'NONE', *, *, #28083, .T. ) ;
#1181 = CARTESIAN_POINT ( 'NONE',  ( 9.779534946591429190, 0.000000000000000000, 3.450000000000015721 ) ) ;
#1182 = VERTEX_POINT ( 'NONE', #1105 ) ;
#1183 = FACE_OUTER_BOUND ( 'NONE', #31077, .T. ) ;
#1184 = DIRECTION ( 'NONE',  ( 0.000000000000000000, 1.000000000000000000, 0.000000000000000000 ) ) ;
#1185 = DIRECTION ( 'NONE',  ( -0.000000000000000000, 1.000000000000000000, -0.000000000000000000 ) ) ;
#1186 = VECTOR ( 'NONE', #41407, 1000.000000000000000 ) ;
#1187 = AXIS2_PLACEMENT_3D ( 'NONE', #24354, #37389, #37614 ) ;
#1188 = DIRECTION ( 'NONE',  ( 0.000000000000000000, 0.000000000000000000, 1.000000000000000000 ) ) ;
#1189 = DIRECTION ( 'NONE',  ( 0.000000000000000000, 0.000000000000000000, 1.000000000000000000 ) ) ;
#1190 = AXIS2_PLACEMENT_3D ( 'NONE', #34033, #27641, #1311 ) ;
#1191 = VERTEX_POINT ( 'NONE', #907 ) ;
#1192 = DIRECTION ( 'NONE',  ( -0.000000000000000000, 0.000000000000000000, 1.000000000000000000 ) ) ;
#1193 = VECTOR ( 'NONE', #38523, 1000.000000000000000 ) ;
#1194 = ORIENTED_EDGE ( 'NONE', *, *, #34261, .T. ) ;
#1195 = ORIENTED_EDGE ( 'NONE', *, *, #11881, .T. ) ;
#1196 = EDGE_CURVE ( 'NONE', #8301, #23822, #41009, .T. ) ;
#1197 = DIRECTION ( 'NONE',  ( 0.000000000000000000, 0.000000000000000000, 1.000000000000000000 ) ) ;
#1198 = CARTESIAN_POINT ( 'NONE',  ( -27.50000000000003197, 0.000000000000000000, -26.99999999999998934 ) ) ;
#1199 = CARTESIAN_POINT ( 'NONE',  ( -21.45581391856033449, 1.000000000000000000, -26.19444444444443576 ) ) ;
#1200 = CARTESIAN_POINT ( 'NONE',  ( -26.33380962103097644, 1.000000000000000000, -20.54999999999999005 ) ) ;
#1201 = VERTEX_POINT ( 'NONE', #27440 ) ;
#1202 = EDGE_CURVE ( 'NONE', #5363, #40523, #11364, .T. ) ;
#1203 = CARTESIAN_POINT ( 'NONE',  ( 6.220465053408501532, 0.000000000000000000, 34.45000000000001705 ) ) ;
#1204 = DIRECTION ( 'NONE',  ( 0.000000000000000000, 0.000000000000000000, 1.000000000000000000 ) ) ;
#1205 = ORIENTED_EDGE ( 'NONE', *, *, #26007, .F. ) ;
#1206 = DIRECTION ( 'NONE',  ( -0.000000000000000000, 0.000000000000000000, 1.000000000000000000 ) ) ;
#1207 = EDGE_CURVE ( 'NONE', #37902, #35165, #36627, .T. ) ;
#1208 = CIRCLE ( 'NONE', #27840, 1.249999999999997558 ) ;
#1209 = CIRCLE ( 'NONE', #16936, 1.249999999999997558 ) ;
#1210 = VERTEX_POINT ( 'NONE', #10544 ) ;
#1211 = DIRECTION ( 'NONE',  ( 0.000000000000000000, 0.000000000000000000, 1.000000000000000000 ) ) ;
#1212 = DIRECTION ( 'NONE',  ( -0.000000000000000000, 1.000000000000000000, -0.000000000000000000 ) ) ;
#1213 = ORIENTED_EDGE ( 'NONE', *, *, #41987, .F. ) ;
#1214 = ORIENTED_EDGE ( 'NONE', *, *, #9940, .T. ) ;
#1215 = CARTESIAN_POINT ( 'NONE',  ( 57.77953494659143274, 1.000000000000000000, 13.55000000000001315 ) ) ;
#1216 = CYLINDRICAL_SURFACE ( 'NONE', #19191, 1.000000000000000888 ) ;
#1217 = AXIS2_PLACEMENT_3D ( 'NONE', #26268, #36299, #6358 ) ;
#1218 = ORIENTED_EDGE ( 'NONE', *, *, #31258, .F. ) ;
#1219 = DIRECTION ( 'NONE',  ( -0.000000000000000000, 1.000000000000000000, -0.000000000000000000 ) ) ;
#1220 = DIRECTION ( 'NONE',  ( 0.000000000000000000, 0.000000000000000000, 1.000000000000000000 ) ) ;
#1221 = AXIS2_PLACEMENT_3D ( 'NONE', #37679, #15435, #34465 ) ;
#1222 = EDGE_CURVE ( 'NONE', #12108, #5496, #39851, .T. ) ;
#1223 = CARTESIAN_POINT ( 'NONE',  ( 36.49999999999997158, 0.000000000000000000, -2.999999999999988898 ) ) ;
#1224 = CARTESIAN_POINT ( 'NONE',  ( -53.45581391856033804, 0.000000000000000000, 8.194444444444462405 ) ) ;
#1225 = ORIENTED_EDGE ( 'NONE', *, *, #20263, .T. ) ;
#1226 = FACE_OUTER_BOUND ( 'NONE', #9667, .T. ) ;
#1227 = ORIENTED_EDGE ( 'NONE', *, *, #24969, .F. ) ;
#1228 = VERTEX_POINT ( 'NONE', #24236 ) ;
#1229 = AXIS2_PLACEMENT_3D ( 'NONE', #19107, #42183, #35137 ) ;
#1230 = CARTESIAN_POINT ( 'NONE',  ( 38.22046505340850331, 1.000000000000000000, -10.44999999999998685 ) ) ;
#1231 = FILL_AREA_STYLE ('',( #23520 ) ) ;
#1232 = EDGE_CURVE ( 'NONE', #15722, #5158, #23600, .T. ) ;
#1233 = DIRECTION ( 'NONE',  ( -0.000000000000000000, 1.000000000000000000, -0.000000000000000000 ) ) ;
#1234 = CARTESIAN_POINT ( 'NONE',  ( 59.49999999999995737, 0.000000000000000000, 9.000000000000014211 ) ) ;
#1235 = CARTESIAN_POINT ( 'NONE',  ( 53.66619037896902711, 0.000000000000000000, -3.449999999999987743 ) ) ;
#1236 = ORIENTED_EDGE ( 'NONE', *, *, #38899, .T. ) ;
#1237 = VECTOR ( 'NONE', #5225, 1000.000000000000000 ) ;
#1238 = AXIS2_PLACEMENT_3D ( 'NONE', #41166, #11852, #21079 ) ;
#1239 = DIRECTION ( 'NONE',  ( -0.000000000000000000, 1.000000000000000000, -0.000000000000000000 ) ) ;
#1240 = CARTESIAN_POINT ( 'NONE',  ( -58.33380962103098000, 1.000000000000000000, 8.550000000000016698 ) ) ;
#1241 = ORIENTED_EDGE ( 'NONE', *, *, #11467, .F. ) ;
#1242 = DIRECTION ( 'NONE',  ( 0.000000000000000000, 1.000000000000000000, 0.000000000000000000 ) ) ;
#1243 = ADVANCED_FACE ( 'NONE', ( #7308 ), #40051, .F. ) ;
#1244 = ORIENTED_EDGE ( 'NONE', *, *, #2282, .F. ) ;
#1245 = CARTESIAN_POINT ( 'NONE',  ( -20.50000000000004619, 0.000000000000000000, 7.750000000000016875 ) ) ;
#1246 = ORIENTED_EDGE ( 'NONE', *, *, #20285, .F. ) ;
#1247 = ORIENTED_EDGE ( 'NONE', *, *, #23763, .T. ) ;
#1248 = DIRECTION ( 'NONE',  ( -0.000000000000000000, 1.000000000000000000, -0.000000000000000000 ) ) ;
#1249 = CIRCLE ( 'NONE', #6719, 1.250000000000001110 ) ;
#1250 = DIRECTION ( 'NONE',  ( 0.000000000000000000, 0.000000000000000000, 1.000000000000000000 ) ) ;
#1251 = CARTESIAN_POINT ( 'NONE',  ( 20.49999999999996803, 1.000000000000000000, -16.24999999999998934 ) ) ;
#1252 = DIRECTION ( 'NONE',  ( 0.000000000000000000, 0.000000000000000000, 1.000000000000000000 ) ) ;
#1253 = AXIS2_PLACEMENT_3D ( 'NONE', #9332, #32869, #20053 ) ;
#1254 = CARTESIAN_POINT ( 'NONE',  ( 53.45581391856026698, 0.000000000000000000, 32.19444444444445708 ) ) ;
#1255 = AXIS2_PLACEMENT_3D ( 'NONE', #14754, #27782, #37630 ) ;
#1256 = ORIENTED_EDGE ( 'NONE', *, *, #30104, .F. ) ;
#1257 = DIRECTION ( 'NONE',  ( 1.000000000000000000, 0.000000000000000000, 0.000000000000000000 ) ) ;
#1258 = CARTESIAN_POINT ( 'NONE',  ( -53.45581391856033804, 1.000000000000000000, 26.19444444444445708 ) ) ;
#1259 = CARTESIAN_POINT ( 'NONE',  ( 11.49999999999995381, 0.000000000000000000, 3.000000000000016431 ) ) ;
#1260 = ORIENTED_EDGE ( 'NONE', *, *, #31687, .F. ) ;
#1261 = DIRECTION ( 'NONE',  ( 0.000000000000000000, 0.000000000000000000, 1.000000000000000000 ) ) ;
#1262 = AXIS2_PLACEMENT_3D ( 'NONE', #28236, #18011, #7927 ) ;
#1263 = ORIENTED_EDGE ( 'NONE', *, *, #17265, .F. ) ;
#1264 = DIRECTION ( 'NONE',  ( 0.000000000000000000, 0.000000000000000000, 1.000000000000000000 ) ) ;
#1265 = CARTESIAN_POINT ( 'NONE',  ( 43.49999999999995737, 0.000000000000000000, 15.00000000000001421 ) ) ;
#1266 = ORIENTED_EDGE ( 'NONE', *, *, #7514, .T. ) ;
#1267 = ORIENTED_EDGE ( 'NONE', *, *, #36545, .T. ) ;
#1268 = DIRECTION ( 'NONE',  ( 1.000000000000000000, 0.000000000000000000, 0.000000000000000000 ) ) ;
#1269 = CARTESIAN_POINT ( 'NONE',  ( -26.33380962103097644, 0.000000000000000000, -33.44999999999998863 ) ) ;
#1270 = AXIS2_PLACEMENT_3D ( 'NONE', #201, #20125, #16262 ) ;
#1271 = CIRCLE ( 'NONE', #38847, 1.000000000000000888 ) ;
#1272 = VERTEX_POINT ( 'NONE', #10734 ) ;
#1273 = VECTOR ( 'NONE', #36160, 1000.000000000000000 ) ;
#1274 = CARTESIAN_POINT ( 'NONE',  ( 53.66619037896902711, 1.000000000000000000, -9.449999999999986855 ) ) ;
#1275 = VERTEX_POINT ( 'NONE', #33422 ) ;
#1276 = ORIENTED_EDGE ( 'NONE', *, *, #18493, .F. ) ;
#1277 = EDGE_CURVE ( 'NONE', #24482, #23046, #15743, .T. ) ;
#1278 = AXIS2_PLACEMENT_3D ( 'NONE', #5978, #38952, #14837 ) ;
#1279 = DIRECTION ( 'NONE',  ( 0.000000000000000000, -1.000000000000000000, 0.000000000000000000 ) ) ;
#1280 = VERTEX_POINT ( 'NONE', #30217 ) ;
#1281 = AXIS2_PLACEMENT_3D ( 'NONE', #10038, #26953, #26513 ) ;
#1282 = CARTESIAN_POINT ( 'NONE',  ( 41.77953494659143274, 0.000000000000000000, 16.45000000000001350 ) ) ;
#1283 = EDGE_LOOP ( 'NONE', ( #38969, #26796, #28344, #18828 ) ) ;
#1284 = AXIS2_PLACEMENT_3D ( 'NONE', #17574, #40667, #30595 ) ;
#1285 = ORIENTED_EDGE ( 'NONE', *, *, #39835, .T. ) ;
#1286 = DIRECTION ( 'NONE',  ( 0.000000000000000000, 1.000000000000000000, -0.000000000000000000 ) ) ;
#1287 = EDGE_CURVE ( 'NONE', #5281, #4396, #23795, .T. ) ;
#1288 = CIRCLE ( 'NONE', #25212, 1.249999999999997558 ) ;
#1289 = EDGE_CURVE ( 'NONE', #41413, #31864, #24619, .T. ) ;
#1290 = CARTESIAN_POINT ( 'NONE',  ( 57.77953494659143274, 0.000000000000000000, 34.45000000000001705 ) ) ;
#1291 = ORIENTED_EDGE ( 'NONE', *, *, #36105, .T. ) ;
#1292 = CARTESIAN_POINT ( 'NONE',  ( -59.50000000000003553, 0.000000000000000000, -2.999999999999988898 ) ) ;
#1294 = EDGE_CURVE ( 'NONE', #19758, #40466, #38551, .T. ) ;
#1293 = ORIENTED_EDGE ( 'NONE', *, *, #26415, .F. ) ;
#1295 = AXIS2_PLACEMENT_3D ( 'NONE', #12302, #34347, #25586 ) ;
#1296 = LINE ( 'NONE', #11151, #21758 ) ;
#1297 = ORIENTED_EDGE ( 'NONE', *, *, #152, .T. ) ;
#1298 = CARTESIAN_POINT ( 'NONE',  ( -57.77953494659149669, 0.000000000000000000, 7.550000000000014921 ) ) ;
#1299 = CIRCLE ( 'NONE', #18428, 1.000000000000000000 ) ;
#1300 = DIRECTION ( 'NONE',  ( 0.000000000000000000, 1.000000000000000000, 0.000000000000000000 ) ) ;
#1301 = CIRCLE ( 'NONE', #25230, 1.000000000000000888 ) ;
#1302 = ORIENTED_EDGE ( 'NONE', *, *, #236, .F. ) ;
#1303 = DIRECTION ( 'NONE',  ( 0.000000000000000000, 0.000000000000000000, 1.000000000000000000 ) ) ;
#1304 = LINE ( 'NONE', #7736, #6669 ) ;
#1305 = LINE ( 'NONE', #30614, #13022 ) ;
#1306 = DIRECTION ( 'NONE',  ( 1.000000000000000000, 0.000000000000000000, 0.000000000000000000 ) ) ;
#1307 = AXIS2_PLACEMENT_3D ( 'NONE', #23717, #20531, #14303 ) ;
#1308 = VERTEX_POINT ( 'NONE', #7751 ) ;
#1309 = FACE_OUTER_BOUND ( 'NONE', #40642, .T. ) ;
#1310 = DIRECTION ( 'NONE',  ( 0.000000000000000000, 0.000000000000000000, 1.000000000000000000 ) ) ;
#1311 = DIRECTION ( 'NONE',  ( 0.000000000000000000, 0.000000000000000000, 1.000000000000000000 ) ) ;
#1312 = ORIENTED_EDGE ( 'NONE', *, *, #35160, .F. ) ;
#1313 = AXIS2_PLACEMENT_3D ( 'NONE', #36117, #16049, #22674 ) ;
#1314 = VECTOR ( 'NONE', #9150, 1000.000000000000000 ) ;
#1315 = EDGE_CURVE ( 'NONE', #21765, #33263, #38316, .T. ) ;
#1316 = DIRECTION ( 'NONE',  ( -0.000000000000000000, 1.000000000000000000, -0.000000000000000000 ) ) ;
#1317 = AXIS2_PLACEMENT_3D ( 'NONE', #15791, #28820, #28598 ) ;
#1318 = CARTESIAN_POINT ( 'NONE',  ( -11.50000000000003020, 0.000000000000000000, -20.99999999999998579 ) ) ;
#1319 = AXIS2_PLACEMENT_3D ( 'NONE', #36409, #20602, #29773 ) ;
#1320 = DIRECTION ( 'NONE',  ( 0.000000000000000000, 1.000000000000000000, 0.000000000000000000 ) ) ;
#1321 = ADVANCED_FACE ( 'NONE', ( #28046 ), #5795, .T. ) ;
#1322 = DIRECTION ( 'NONE',  ( -0.000000000000000000, 1.000000000000000000, -0.000000000000000000 ) ) ;
#1323 = CARTESIAN_POINT ( 'NONE',  ( 22.22046505340850331, 0.000000000000000000, -25.54999999999999005 ) ) ;
#1324 = CIRCLE ( 'NONE', #6785, 1.250000000000004663 ) ;
#1325 = AXIS2_PLACEMENT_3D ( 'NONE', #12211, #38322, #6228 ) ;
#1326 = ORIENTED_EDGE ( 'NONE', *, *, #15509, .F. ) ;
#1327 = DIRECTION ( 'NONE',  ( 0.000000000000000000, 0.000000000000000000, 1.000000000000000000 ) ) ;
#1328 = ORIENTED_EDGE ( 'NONE', *, *, #22971, .F. ) ;
#1329 = EDGE_LOOP ( 'NONE', ( #28483, #7569, #6186, #27791 ) ) ;
#1330 = ORIENTED_EDGE ( 'NONE', *, *, #24865, .T. ) ;
#1331 = DIRECTION ( 'NONE',  ( -0.000000000000000000, 1.000000000000000000, -0.000000000000000000 ) ) ;
#1332 = ORIENTED_EDGE ( 'NONE', *, *, #22953, .T. ) ;
#1333 = CARTESIAN_POINT ( 'NONE',  ( -43.50000000000002842, 0.000000000000000000, -8.999999999999987566 ) ) ;
#1334 = VERTEX_POINT ( 'NONE', #8774 ) ;
#1335 = CIRCLE ( 'NONE', #15704, 1.000000000000000888 ) ;
#1336 = EDGE_CURVE ( 'NONE', #9804, #4738, #29654, .T. ) ;
#1337 = FACE_OUTER_BOUND ( 'NONE', #39133, .T. ) ;
#1338 = CIRCLE ( 'NONE', #27990, 1.249999999999997780 ) ;
#1339 = DIRECTION ( 'NONE',  ( 0.000000000000000000, 0.000000000000000000, 1.000000000000000000 ) ) ;
#1340 = VECTOR ( 'NONE', #15106, 1000.000000000000000 ) ;
#1341 = LINE ( 'NONE', #13598, #26209 ) ;
#1342 = VERTEX_POINT ( 'NONE', #4942 ) ;
#1343 = ORIENTED_EDGE ( 'NONE', *, *, #28728, .T. ) ;
#1344 = DIRECTION ( 'NONE',  ( 0.000000000000000000, 0.000000000000000000, 1.000000000000000000 ) ) ;
#1345 = ADVANCED_FACE ( 'NONE', ( #18030 ), #18867, .T. ) ;
#1346 = EDGE_CURVE ( 'NONE', #39589, #3318, #31049, .T. ) ;
#1347 = CIRCLE ( 'NONE', #2723, 1.249999999999997558 ) ;
#1348 = CARTESIAN_POINT ( 'NONE',  ( -57.77953494659149669, 0.000000000000000000, 16.45000000000001350 ) ) ;
#1349 = DIRECTION ( 'NONE',  ( 0.000000000000000000, 1.000000000000000000, -0.000000000000000000 ) ) ;
#1350 = ADVANCED_FACE ( 'NONE', ( #9217 ), #15645, .T. ) ;
#1351 = EDGE_CURVE ( 'NONE', #16266, #7475, #5351, .T. ) ;
#1352 = AXIS2_PLACEMENT_3D ( 'NONE', #30511, #1192, #14258 ) ;
#1353 = CARTESIAN_POINT ( 'NONE',  ( 20.49999999999996803, 1.000000000000000000, -7.749999999999982236 ) ) ;
#1354 = VECTOR ( 'NONE', #349, 1000.000000000000000 ) ;
#1355 = VECTOR ( 'NONE', #18049, 1000.000000000000000 ) ;
#1356 = CARTESIAN_POINT ( 'NONE',  ( -20.50000000000004619, 0.000000000000000000, -2.999999999999988898 ) ) ;
#1357 = ORIENTED_EDGE ( 'NONE', *, *, #5953, .T. ) ;
#1358 = CIRCLE ( 'NONE', #39599, 1.250000000000004663 ) ;
#1359 = DIRECTION ( 'NONE',  ( -0.000000000000000000, 1.000000000000000000, -0.000000000000000000 ) ) ;
#1360 = CIRCLE ( 'NONE', #21862, 1.250000000000001110 ) ;
#1361 = EDGE_CURVE ( 'NONE', #11170, #37336, #41974, .T. ) ;
#1362 = DIRECTION ( 'NONE',  ( 0.000000000000000000, 1.000000000000000000, -0.000000000000000000 ) ) ;
#1363 = FACE_OUTER_BOUND ( 'NONE', #31921, .T. ) ;
#1364 = ORIENTED_EDGE ( 'NONE', *, *, #15552, .F. ) ;
#1365 = DIRECTION ( 'NONE',  ( -0.000000000000000000, 0.000000000000000000, 1.000000000000000000 ) ) ;
#1366 = VERTEX_POINT ( 'NONE', #27830 ) ;
#1367 = CARTESIAN_POINT ( 'NONE',  ( 37.66619037896902711, 1.000000000000000000, -15.44999999999998508 ) ) ;
#1368 = ORIENTED_EDGE ( 'NONE', *, *, #23181, .T. ) ;
#1369 = VECTOR ( 'NONE', #27776, 1000.000000000000000 ) ;
#1370 = DIRECTION ( 'NONE',  ( 0.000000000000000000, 0.000000000000000000, 1.000000000000000000 ) ) ;
#1371 = DIRECTION ( 'NONE',  ( 0.000000000000000000, 0.000000000000000000, 1.000000000000000000 ) ) ;
#1372 = DIRECTION ( 'NONE',  ( -0.000000000000000000, 1.000000000000000000, -0.000000000000000000 ) ) ;
#1373 = VECTOR ( 'NONE', #20102, 1000.000000000000000 ) ;
#1375 = EDGE_CURVE ( 'NONE', #192, #19961, #21433, .T. ) ;
#1374 = LINE ( 'NONE', #11009, #41479 ) ;
#1376 = AXIS2_PLACEMENT_3D ( 'NONE', #4363, #33245, #17005 ) ;
#1377 = EDGE_CURVE ( 'NONE', #25033, #16744, #25275, .T. ) ;
#1378 = CYLINDRICAL_SURFACE ( 'NONE', #8158, 1.249999999999997558 ) ;
#1379 = DIRECTION ( 'NONE',  ( -0.000000000000000000, 1.000000000000000000, -0.000000000000000000 ) ) ;
#1380 = CARTESIAN_POINT ( 'NONE',  ( -57.77953494659149669, 1.000000000000000000, -19.54999999999998650 ) ) ;
#1381 = ORIENTED_EDGE ( 'NONE', *, *, #10750, .T. ) ;
#1382 = CARTESIAN_POINT ( 'NONE',  ( -37.45581391856033804, 0.000000000000000000, 26.19444444444445708 ) ) ;
#1383 = VECTOR ( 'NONE', #10703, 1000.000000000000000 ) ;
#1384 = ORIENTED_EDGE ( 'NONE', *, *, #9989, .T. ) ;
#1385 = LINE ( 'NONE', #34322, #11236 ) ;
#1386 = FACE_OUTER_BOUND ( 'NONE', #24701, .T. ) ;
#1387 = CIRCLE ( 'NONE', #25310, 1.250000000000004663 ) ;
#1388 = AXIS2_PLACEMENT_3D ( 'NONE', #16629, #29646, #39701 ) ;
#1389 = VERTEX_POINT ( 'NONE', #25494 ) ;
#1390 = VERTEX_POINT ( 'NONE', #34660 ) ;
#1391 = CARTESIAN_POINT ( 'NONE',  ( -11.50000000000003020, 1.000000000000000000, -31.74999999999998579 ) ) ;
#1392 = VERTEX_POINT ( 'NONE', #14799 ) ;
#1393 = VERTEX_POINT ( 'NONE', #18447 ) ;
#1394 = ADVANCED_FACE ( 'NONE', ( #41101 ), #31882, .T. ) ;
#1395 = DIRECTION ( 'NONE',  ( 0.000000000000000000, 0.000000000000000000, 1.000000000000000000 ) ) ;
#1396 = AXIS2_PLACEMENT_3D ( 'NONE', #41202, #7842, #20908 ) ;
#1397 = FACE_BOUND ( 'NONE', #33593, .T. ) ;
#1398 = ADVANCED_FACE ( 'NONE', ( #31683 ), #12431, .F. ) ;
#1399 = EDGE_CURVE ( 'NONE', #20511, #30480, #14650, .T. ) ;
#1400 = ORIENTED_EDGE ( 'NONE', *, *, #1768, .T. ) ;
#1401 = EDGE_CURVE ( 'NONE', #4056, #19790, #21633, .T. ) ;
#1402 = CARTESIAN_POINT ( 'NONE',  ( 27.49999999999995381, 0.000000000000000000, 21.00000000000001066 ) ) ;
#1403 = ORIENTED_EDGE ( 'NONE', *, *, #9758, .T. ) ;
#1404 = LINE ( 'NONE', #7190, #29344 ) ;
#1405 = ORIENTED_EDGE ( 'NONE', *, *, #15245, .T. ) ;
#1406 = CARTESIAN_POINT ( 'NONE',  ( 4.499999999999968914, 0.000000000000000000, 10.25000000000001954 ) ) ;
#1407 = EDGE_CURVE ( 'NONE', #14890, #24759, #16328, .T. ) ;
#1408 = CYLINDRICAL_SURFACE ( 'NONE', #4589, 1.000000000000000888 ) ;
#1409 = LINE ( 'NONE', #777, #32012 ) ;
#1410 = AXIS2_PLACEMENT_3D ( 'NONE', #22322, #9261, #2425 ) ;
#1411 = AXIS2_PLACEMENT_3D ( 'NONE', #28382, #41425, #42279 ) ;
#1412 = LINE ( 'NONE', #34139, #10592 ) ;
#1413 = DIRECTION ( 'NONE',  ( 0.000000000000000000, 1.000000000000000000, 0.000000000000000000 ) ) ;
#1414 = CIRCLE ( 'NONE', #8224, 1.249999999999997558 ) ;
#1415 = EDGE_CURVE ( 'NONE', #31110, #19628, #28258, .T. ) ;
#1416 = ORIENTED_EDGE ( 'NONE', *, *, #1887, .F. ) ;
#1417 = DIRECTION ( 'NONE',  ( -0.000000000000000000, 1.000000000000000000, -0.000000000000000000 ) ) ;
#1418 = EDGE_LOOP ( 'NONE', ( #21235, #22604, #10184, #41809 ) ) ;
#1419 = VERTEX_POINT ( 'NONE', #2802 ) ;
#1420 = CARTESIAN_POINT ( 'NONE',  ( -20.50000000000004619, 0.000000000000000000, -1.749999999999990896 ) ) ;
#1421 = LINE ( 'NONE', #40987, #11654 ) ;
#1422 = DIRECTION ( 'NONE',  ( 0.000000000000000000, 0.000000000000000000, 1.000000000000000000 ) ) ;
#1423 = CYLINDRICAL_SURFACE ( 'NONE', #41258, 1.000000000000000888 ) ;
#1424 = ORIENTED_EDGE ( 'NONE', *, *, #6716, .F. ) ;
#1425 = ADVANCED_FACE ( 'NONE', ( #16514 ), #13479, .T. ) ;
#1426 = DIRECTION ( 'NONE',  ( 0.000000000000000000, 0.000000000000000000, 1.000000000000000000 ) ) ;
#1427 = LINE ( 'NONE', #11268, #37725 ) ;
#1428 = VERTEX_POINT ( 'NONE', #16086 ) ;
#1429 = DIRECTION ( 'NONE',  ( -0.000000000000000000, 1.000000000000000000, -0.000000000000000000 ) ) ;
#1430 = CIRCLE ( 'NONE', #26066, 1.249999999999997558 ) ;
#1431 = AXIS2_PLACEMENT_3D ( 'NONE', #12521, #15959, #9299 ) ;
#1432 = DIRECTION ( 'NONE',  ( 0.000000000000000000, 1.000000000000000000, 0.000000000000000000 ) ) ;
#1433 = VERTEX_POINT ( 'NONE', #29531 ) ;
#1434 = DIRECTION ( 'NONE',  ( 1.000000000000000000, 0.000000000000000000, 0.000000000000000000 ) ) ;
#1435 = LINE ( 'NONE', #24533, #33057 ) ;
#1436 = ORIENTED_EDGE ( 'NONE', *, *, #40683, .T. ) ;
#1437 = ORIENTED_EDGE ( 'NONE', *, *, #18853, .T. ) ;
#1438 = DIRECTION ( 'NONE',  ( -0.000000000000000000, -1.000000000000000000, -0.000000000000000000 ) ) ;
#1439 = DIRECTION ( 'NONE',  ( -0.000000000000000000, 1.000000000000000000, -0.000000000000000000 ) ) ;
#1440 = EDGE_CURVE ( 'NONE', #7188, #9141, #13287, .T. ) ;
#1441 = AXIS2_PLACEMENT_3D ( 'NONE', #30210, #13966, #4318 ) ;
#1442 = ORIENTED_EDGE ( 'NONE', *, *, #1920, .T. ) ;
#1443 = AXIS2_PLACEMENT_3D ( 'NONE', #37329, #27291, #18293 ) ;
#1444 = AXIS2_PLACEMENT_3D ( 'NONE', #17538, #18763, #1689 ) ;
#1445 = CARTESIAN_POINT ( 'NONE',  ( 21.45581391856026698, 0.000000000000000000, 20.19444444444445352 ) ) ;
#1446 = AXIS2_PLACEMENT_3D ( 'NONE', #38843, #9531, #31989 ) ;
#1448 = AXIS2_PLACEMENT_3D ( 'NONE', #4536, #36642, #20404 ) ;
#1447 = DIRECTION ( 'NONE',  ( 0.000000000000000000, 1.000000000000000000, 0.000000000000000000 ) ) ;
#1449 = DIRECTION ( 'NONE',  ( 0.000000000000000000, 0.000000000000000000, 1.000000000000000000 ) ) ;
#1450 = DIRECTION ( 'NONE',  ( -0.000000000000000000, 1.000000000000000000, -0.000000000000000000 ) ) ;
#1451 = ORIENTED_EDGE ( 'NONE', *, *, #32295, .T. ) ;
#1452 = ADVANCED_FACE ( 'NONE', ( #35953 ), #219, .T. ) ;
#1453 = CARTESIAN_POINT ( 'NONE',  ( 52.49999999999997158, 1.000000000000000000, -26.99999999999998934 ) ) ;
#1454 = ORIENTED_EDGE ( 'NONE', *, *, #36533, .F. ) ;
#1455 = ORIENTED_EDGE ( 'NONE', *, *, #18427, .F. ) ;
#1456 = ADVANCED_FACE ( 'NONE', ( #6633 ), #12843, .F. ) ;
#1457 = DIRECTION ( 'NONE',  ( 0.000000000000000000, 0.000000000000000000, 1.000000000000000000 ) ) ;
#1458 = DIRECTION ( 'NONE',  ( -0.000000000000000000, -1.000000000000000000, -0.000000000000000000 ) ) ;
#1459 = EDGE_CURVE ( 'NONE', #21449, #2720, #6742, .T. ) ;
#1460 = DIRECTION ( 'NONE',  ( 1.000000000000000000, 0.000000000000000000, 0.000000000000000000 ) ) ;
#1461 = FACE_OUTER_BOUND ( 'NONE', #30165, .T. ) ;
#1462 = VERTEX_POINT ( 'NONE', #32738 ) ;
#1463 = ADVANCED_FACE ( 'NONE', ( #42152 ), #19934, .F. ) ;
#1464 = AXIS2_PLACEMENT_3D ( 'NONE', #20503, #33530, #17297 ) ;
#1465 = AXIS2_PLACEMENT_3D ( 'NONE', #2522, #29248, #38683 ) ;
#1466 = DIRECTION ( 'NONE',  ( 0.000000000000000000, -1.000000000000000000, 0.000000000000000000 ) ) ;
#1467 = DIRECTION ( 'NONE',  ( 0.000000000000000000, 1.000000000000000000, 0.000000000000000000 ) ) ;
#1468 = ORIENTED_EDGE ( 'NONE', *, *, #16926, .F. ) ;
#1469 = DIRECTION ( 'NONE',  ( -0.000000000000000000, 1.000000000000000000, -0.000000000000000000 ) ) ;
#1470 = VERTEX_POINT ( 'NONE', #22923 ) ;
#1471 = CARTESIAN_POINT ( 'NONE',  ( -57.77953494659149669, 0.000000000000000000, 28.45000000000000995 ) ) ;
#1472 = ORIENTED_EDGE ( 'NONE', *, *, #37732, .T. ) ;
#1473 = ORIENTED_EDGE ( 'NONE', *, *, #16275, .T. ) ;
#1475 = DIRECTION ( 'NONE',  ( -0.000000000000000000, 1.000000000000000000, -0.000000000000000000 ) ) ;
#1474 = CIRCLE ( 'NONE', #23358, 1.249999999999997558 ) ;
#1477 = FACE_OUTER_BOUND ( 'NONE', #10018, .T. ) ;
#1476 = VECTOR ( 'NONE', #40072, 1000.000000000000000 ) ;
#1478 = CARTESIAN_POINT ( 'NONE',  ( 37.45581391856026698, 0.000000000000000000, -32.19444444444442865 ) ) ;
#1479 = VECTOR ( 'NONE', #13173, 1000.000000000000000 ) ;
#1480 = FACE_OUTER_BOUND ( 'NONE', #9580, .T. ) ;
#1481 = AXIS2_PLACEMENT_3D ( 'NONE', #7314, #20193, #40057 ) ;
#1482 = CIRCLE ( 'NONE', #19286, 1.000000000000000888 ) ;
#1483 = ORIENTED_EDGE ( 'NONE', *, *, #37983, .T. ) ;
#1484 = EDGE_CURVE ( 'NONE', #39955, #17639, #25906, .T. ) ;
#1485 = DIRECTION ( 'NONE',  ( -0.000000000000000000, 1.000000000000000000, -0.000000000000000000 ) ) ;
#1486 = DIRECTION ( 'NONE',  ( -0.000000000000000000, 0.000000000000000000, 1.000000000000000000 ) ) ;
#1487 = FACE_OUTER_BOUND ( 'NONE', #18696, .T. ) ;
#1488 = ORIENTED_EDGE ( 'NONE', *, *, #29498, .T. ) ;
#1489 = EDGE_CURVE ( 'NONE', #25698, #31545, #9859, .T. ) ;
#1490 = DIRECTION ( 'NONE',  ( 0.000000000000000000, -1.000000000000000000, 0.000000000000000000 ) ) ;
#1491 = VERTEX_POINT ( 'NONE', #15873 ) ;
#1492 = CARTESIAN_POINT ( 'NONE',  ( 54.22046505340850331, 1.000000000000000000, -16.44999999999998508 ) ) ;
#1493 = CYLINDRICAL_SURFACE ( 'NONE', #9102, 1.499999999999997780 ) ;
#1494 = ADVANCED_FACE ( 'NONE', ( #22714 ), #35751, .T. ) ;
#1495 = EDGE_LOOP ( 'NONE', ( #9078, #12102, #18459, #2279 ) ) ;
#1496 = ORIENTED_EDGE ( 'NONE', *, *, #37442, .F. ) ;
#1497 = DIRECTION ( 'NONE',  ( -0.000000000000000000, 1.000000000000000000, -0.000000000000000000 ) ) ;
#1498 = DIRECTION ( 'NONE',  ( 0.000000000000000000, 0.000000000000000000, 1.000000000000000000 ) ) ;
#1499 = AXIS2_PLACEMENT_3D ( 'NONE', #39321, #6577, #26910 ) ;
#1500 = ORIENTED_EDGE ( 'NONE', *, *, #41442, .F. ) ;
#1501 = CARTESIAN_POINT ( 'NONE',  ( 64.00000000000055422, 1.000000000000000000, 17.50000000000000355 ) ) ;
#1502 = ORIENTED_EDGE ( 'NONE', *, *, #3719, .F. ) ;
#1503 = ORIENTED_EDGE ( 'NONE', *, *, #17477, .T. ) ;
#1504 = CARTESIAN_POINT ( 'NONE',  ( -52.50000000000004974, 0.000000000000000000, -20.99999999999998579 ) ) ;
#1505 = ORIENTED_EDGE ( 'NONE', *, *, #27135, .F. ) ;
#1506 = AXIS2_PLACEMENT_3D ( 'NONE', #564, #17078, #39323 ) ;
#1507 = CARTESIAN_POINT ( 'NONE',  ( 6.220465053408501532, 0.000000000000000000, -9.449999999999986855 ) ) ;
#1508 = EDGE_LOOP ( 'NONE', ( #8232, #9355, #40366, #14070 ) ) ;
#1509 = VECTOR ( 'NONE', #40893, 1000.000000000000000 ) ;
#1510 = VERTEX_POINT ( 'NONE', #32959 ) ;
#1511 = LINE ( 'NONE', #4078, #11072 ) ;
#1512 = VECTOR ( 'NONE', #12656, 1000.000000000000000 ) ;
#1513 = DIRECTION ( 'NONE',  ( -0.000000000000000000, -1.000000000000000000, -0.000000000000000000 ) ) ;
#1514 = FACE_OUTER_BOUND ( 'NONE', #12750, .T. ) ;
#1515 = VERTEX_POINT ( 'NONE', #39373 ) ;
#1516 = EDGE_CURVE ( 'NONE', #28931, #31210, #42266, .T. ) ;
#1517 = DIRECTION ( 'NONE',  ( 6.938893903907228378E-15, 0.000000000000000000, 1.000000000000000000 ) ) ;
#1518 = ORIENTED_EDGE ( 'NONE', *, *, #14055, .F. ) ;
#1519 = DIRECTION ( 'NONE',  ( -0.000000000000000000, 1.000000000000000000, -0.000000000000000000 ) ) ;
#1520 = LINE ( 'NONE', #18429, #42275 ) ;
#1521 = ORIENTED_EDGE ( 'NONE', *, *, #29458, .F. ) ;
#1522 = VECTOR ( 'NONE', #15340, 1000.000000000000000 ) ;
#1523 = CARTESIAN_POINT ( 'NONE',  ( -11.50000000000003020, 0.000000000000000000, -14.99999999999998579 ) ) ;
#1524 = PLANE ( 'NONE',  #32626 ) ;
#1525 = DIRECTION ( 'NONE',  ( 0.000000000000000000, 0.000000000000000000, 1.000000000000000000 ) ) ;
#1526 = DIRECTION ( 'NONE',  ( -0.000000000000000000, 1.000000000000000000, -0.000000000000000000 ) ) ;
#1527 = ORIENTED_EDGE ( 'NONE', *, *, #30805, .T. ) ;
#1528 = EDGE_CURVE ( 'NONE', #13043, #27712, #41957, .T. ) ;
#1529 = DIRECTION ( 'NONE',  ( 1.000000000000000000, 0.000000000000000000, 0.000000000000000000 ) ) ;
#1530 = LINE ( 'NONE', #5150, #29449 ) ;
#1531 = DIRECTION ( 'NONE',  ( 0.000000000000000000, 0.000000000000000000, 1.000000000000000000 ) ) ;
#1532 = ORIENTED_EDGE ( 'NONE', *, *, #20087, .T. ) ;
#1533 = AXIS2_PLACEMENT_3D ( 'NONE', #21540, #12323, #11894 ) ;
#1535 = DIRECTION ( 'NONE',  ( 0.000000000000000000, 0.000000000000000000, 1.000000000000000000 ) ) ;
#1534 = VECTOR ( 'NONE', #23736, 1000.000000000000000 ) ;
#1536 = AXIS2_PLACEMENT_3D ( 'NONE', #33141, #16890, #35501 ) ;
#1537 = DIRECTION ( 'NONE',  ( 0.000000000000000000, 0.000000000000000000, 1.000000000000000000 ) ) ;
#1538 = DIRECTION ( 'NONE',  ( -0.000000000000000000, -1.000000000000000000, -0.000000000000000000 ) ) ;
#1539 = EDGE_CURVE ( 'NONE', #3149, #29166, #6848, .T. ) ;
#1541 = CIRCLE ( 'NONE', #6300, 1.249999999999997558 ) ;
#1540 = CARTESIAN_POINT ( 'NONE',  ( -27.50000000000003197, 1.000000000000000000, 21.00000000000001066 ) ) ;
#1542 = CARTESIAN_POINT ( 'NONE',  ( 59.49999999999995737, 0.000000000000000000, 21.00000000000001066 ) ) ;
#1543 = EDGE_CURVE ( 'NONE', #15940, #1936, #39584, .T. ) ;
#1544 = ORIENTED_EDGE ( 'NONE', *, *, #40730, .T. ) ;
#1545 = CARTESIAN_POINT ( 'NONE',  ( 36.49999999999997158, 0.000000000000000000, 15.00000000000001421 ) ) ;
#1546 = ORIENTED_EDGE ( 'NONE', *, *, #38246, .F. ) ;
#1547 = DIRECTION ( 'NONE',  ( 0.000000000000000000, 1.000000000000000000, 0.000000000000000000 ) ) ;
#1548 = VERTEX_POINT ( 'NONE', #35530 ) ;
#1549 = EDGE_LOOP ( 'NONE', ( #41380, #26841, #1293, #5951 ) ) ;
#1550 = CARTESIAN_POINT ( 'NONE',  ( 21.66619037896902356, 0.000000000000000000, 8.550000000000016698 ) ) ;
#1551 = ORIENTED_EDGE ( 'NONE', *, *, #18212, .F. ) ;
#1552 = CARTESIAN_POINT ( 'NONE',  ( 6.220465053408501532, 0.000000000000000000, -13.54999999999998650 ) ) ;
#1553 = EDGE_LOOP ( 'NONE', ( #15840, #38314, #26150, #27116 ) ) ;
#1554 = DIRECTION ( 'NONE',  ( -0.000000000000000000, -1.000000000000000000, -0.000000000000000000 ) ) ;
#1555 = CARTESIAN_POINT ( 'NONE',  ( -9.779534946591498468, 0.000000000000000000, 9.450000000000013500 ) ) ;
#1556 = AXIS2_PLACEMENT_3D ( 'NONE', #5354, #30839, #31471 ) ;
#1557 = CARTESIAN_POINT ( 'NONE',  ( 38.22046505340850331, 1.000000000000000000, 33.45000000000001705 ) ) ;
#1558 = VERTEX_POINT ( 'NONE', #19072 ) ;
#1559 = VERTEX_POINT ( 'NONE', #32106 ) ;
#1560 = FACE_OUTER_BOUND ( 'NONE', #37088, .T. ) ;
#1561 = AXIS2_PLACEMENT_3D ( 'NONE', #7170, #36045, #13186 ) ;
#1562 = DIRECTION ( 'NONE',  ( 0.000000000000000000, 1.000000000000000000, -0.000000000000000000 ) ) ;
#1563 = CIRCLE ( 'NONE', #32901, 1.249999999999997558 ) ;
#1564 = VECTOR ( 'NONE', #28261, 1000.000000000000000 ) ;
#1565 = DIRECTION ( 'NONE',  ( 0.000000000000000000, -1.000000000000000000, 0.000000000000000000 ) ) ;
#1566 = EDGE_CURVE ( 'NONE', #4836, #2796, #29277, .T. ) ;
#1567 = AXIS2_PLACEMENT_3D ( 'NONE', #19180, #32200, #19392 ) ;
#1568 = CARTESIAN_POINT ( 'NONE',  ( 41.77953494659143274, 0.000000000000000000, 7.550000000000014921 ) ) ;
#1569 = ORIENTED_EDGE ( 'NONE', *, *, #33552, .T. ) ;
#1570 = CIRCLE ( 'NONE', #38462, 1.250000000000004663 ) ;
#1571 = CYLINDRICAL_SURFACE ( 'NONE', #7519, 1.250000000000004663 ) ;
#1572 = CARTESIAN_POINT ( 'NONE',  ( 42.54418608143966196, 0.000000000000000000, 8.194444444444462405 ) ) ;
#1573 = DIRECTION ( 'NONE',  ( 0.000000000000000000, 0.000000000000000000, 1.000000000000000000 ) ) ;
#1574 = ORIENTED_EDGE ( 'NONE', *, *, #21392, .T. ) ;
#1575 = DIRECTION ( 'NONE',  ( 1.040834085586084257E-14, 0.000000000000000000, 1.000000000000000000 ) ) ;
#1576 = ORIENTED_EDGE ( 'NONE', *, *, #24924, .T. ) ;
#1577 = CARTESIAN_POINT ( 'NONE',  ( 20.49999999999996803, 0.000000000000000000, -26.99999999999998934 ) ) ;
#1578 = VERTEX_POINT ( 'NONE', #24185 ) ;
#1579 = EDGE_CURVE ( 'NONE', #25670, #23092, #10908, .T. ) ;
#1580 = CARTESIAN_POINT ( 'NONE',  ( 43.49999999999995737, 0.000000000000000000, -8.999999999999987566 ) ) ;
#1581 = CARTESIAN_POINT ( 'NONE',  ( 6.220465053408501532, 0.000000000000000000, 25.55000000000001137 ) ) ;
#1582 = DIRECTION ( 'NONE',  ( 1.000000000000000000, 0.000000000000000000, 0.000000000000000000 ) ) ;
#1583 = LINE ( 'NONE', #14655, #4578 ) ;
#1584 = EDGE_CURVE ( 'NONE', #10158, #31820, #23972, .T. ) ;
#1585 = VECTOR ( 'NONE', #39525, 1000.000000000000000 ) ;
#1586 = CARTESIAN_POINT ( 'NONE',  ( -20.50000000000004619, 0.000000000000000000, 4.250000000000014211 ) ) ;
#1587 = CARTESIAN_POINT ( 'NONE',  ( 52.49999999999997158, 0.000000000000000000, -32.99999999999998579 ) ) ;
#1588 = CARTESIAN_POINT ( 'NONE',  ( -22.22046505340857081, 0.000000000000000000, -22.44999999999998863 ) ) ;
#1589 = EDGE_CURVE ( 'NONE', #6589, #27228, #20553, .T. ) ;
#1590 = AXIS2_PLACEMENT_3D ( 'NONE', #17290, #7002, #29474 ) ;
#1592 = EDGE_LOOP ( 'NONE', ( #29691, #20113, #38310, #33253 ) ) ;
#1591 = EDGE_CURVE ( 'NONE', #19481, #14679, #29407, .T. ) ;
#1593 = CARTESIAN_POINT ( 'NONE',  ( -37.45581391856033804, 0.000000000000000000, -3.805555555555541147 ) ) ;
#1594 = CIRCLE ( 'NONE', #35779, 1.249999999999997558 ) ;
#1595 = ORIENTED_EDGE ( 'NONE', *, *, #24771, .F. ) ;
#1596 = ORIENTED_EDGE ( 'NONE', *, *, #3540, .F. ) ;
#1597 = DIRECTION ( 'NONE',  ( 0.000000000000000000, 0.000000000000000000, 1.000000000000000000 ) ) ;
#1598 = DIRECTION ( 'NONE',  ( 0.000000000000000000, 1.000000000000000000, -0.000000000000000000 ) ) ;
#1599 = VECTOR ( 'NONE', #30007, 1000.000000000000000 ) ;
#1600 = EDGE_CURVE ( 'NONE', #36541, #17048, #2076, .T. ) ;
#1601 = DIRECTION ( 'NONE',  ( 0.000000000000000000, 0.000000000000000000, 1.000000000000000000 ) ) ;
#1602 = ORIENTED_EDGE ( 'NONE', *, *, #12836, .F. ) ;
#1603 = ORIENTED_EDGE ( 'NONE', *, *, #28499, .F. ) ;
#1604 = AXIS2_PLACEMENT_3D ( 'NONE', #7998, #27703, #21500 ) ;
#1605 = CARTESIAN_POINT ( 'NONE',  ( -58.54418608143973302, 1.000000000000000000, 8.194444444444455300 ) ) ;
#1606 = VECTOR ( 'NONE', #12754, 1000.000000000000000 ) ;
#1607 = ORIENTED_EDGE ( 'NONE', *, *, #11953, .F. ) ;
#1608 = ORIENTED_EDGE ( 'NONE', *, *, #4478, .F. ) ;
#1609 = DIRECTION ( 'NONE',  ( 0.000000000000000000, 1.000000000000000000, 0.000000000000000000 ) ) ;
#1610 = DIRECTION ( 'NONE',  ( 0.000000000000000000, 0.000000000000000000, 1.000000000000000000 ) ) ;
#1611 = AXIS2_PLACEMENT_3D ( 'NONE', #41826, #31558, #14874 ) ;
#1612 = ORIENTED_EDGE ( 'NONE', *, *, #6559, .T. ) ;
#1613 = EDGE_CURVE ( 'NONE', #24396, #25343, #9595, .T. ) ;
#1614 = AXIS2_PLACEMENT_3D ( 'NONE', #34775, #18567, #1211 ) ;
#1615 = DIRECTION ( 'NONE',  ( -0.000000000000000000, 1.000000000000000000, -0.000000000000000000 ) ) ;
#1617 = VERTEX_POINT ( 'NONE', #33792 ) ;
#1616 = EDGE_CURVE ( 'NONE', #11269, #20786, #5482, .T. ) ;
#1618 = DIRECTION ( 'NONE',  ( 0.000000000000000000, 1.000000000000000000, -0.000000000000000000 ) ) ;
#1619 = ORIENTED_EDGE ( 'NONE', *, *, #36818, .T. ) ;
#1620 = DIRECTION ( 'NONE',  ( 0.000000000000000000, -1.000000000000000000, 0.000000000000000000 ) ) ;
#1621 = CARTESIAN_POINT ( 'NONE',  ( -20.50000000000004619, 1.000000000000000000, 15.00000000000001421 ) ) ;
#1622 = CARTESIAN_POINT ( 'NONE',  ( 21.66619037896902356, 0.000000000000000000, 2.550000000000017586 ) ) ;
#1623 = CIRCLE ( 'NONE', #40568, 1.249999999999997558 ) ;
#1624 = CIRCLE ( 'NONE', #13949, 1.000000000000000888 ) ;
#1625 = DIRECTION ( 'NONE',  ( 0.000000000000000000, 0.000000000000000000, 1.000000000000000000 ) ) ;
#1626 = FACE_OUTER_BOUND ( 'NONE', #23360, .T. ) ;
#1627 = VERTEX_POINT ( 'NONE', #20143 ) ;
#1628 = ADVANCED_FACE ( 'NONE', ( #27164 ), #632, .T. ) ;
#1629 = CARTESIAN_POINT ( 'NONE',  ( -52.50000000000004974, 1.000000000000000000, 9.000000000000014211 ) ) ;
#1630 = AXIS2_PLACEMENT_3D ( 'NONE', #15512, #22351, #41181 ) ;
#1631 = VERTEX_POINT ( 'NONE', #4272 ) ;
#1632 = AXIS2_PLACEMENT_3D ( 'NONE', #26279, #19871, #6573 ) ;
#1633 = LINE ( 'NONE', #40767, #27985 ) ;
#1634 = CARTESIAN_POINT ( 'NONE',  ( -22.22046505340857081, 1.000000000000000000, 4.450000000000016165 ) ) ;
#1635 = CARTESIAN_POINT ( 'NONE',  ( -52.50000000000004974, 1.000000000000000000, 28.25000000000000711 ) ) ;
#1636 = LINE ( 'NONE', #40771, #270 ) ;
#1637 = EDGE_CURVE ( 'NONE', #39400, #16828, #10277, .T. ) ;
#1638 = ORIENTED_EDGE ( 'NONE', *, *, #9119, .F. ) ;
#1640 = DIRECTION ( 'NONE',  ( -0.000000000000000000, 1.000000000000000000, -0.000000000000000000 ) ) ;
#1639 = AXIS2_PLACEMENT_3D ( 'NONE', #21261, #25081, #5616 ) ;
#1641 = EDGE_CURVE ( 'NONE', #19878, #6552, #37221, .T. ) ;
#1642 = LINE ( 'NONE', #33933, #31551 ) ;
#1643 = EDGE_CURVE ( 'NONE', #3274, #706, #21914, .T. ) ;
#1644 = EDGE_LOOP ( 'NONE', ( #27407, #38280, #35901, #24806 ) ) ;
#1645 = CARTESIAN_POINT ( 'NONE',  ( -27.50000000000003197, 1.000000000000000000, 9.000000000000014211 ) ) ;
#1646 = CIRCLE ( 'NONE', #7113, 1.250000000000004663 ) ;
#1647 = EDGE_CURVE ( 'NONE', #7280, #21285, #3843, .T. ) ;
#1648 = DIRECTION ( 'NONE',  ( 0.000000000000000000, 1.000000000000000000, 0.000000000000000000 ) ) ;
#1649 = AXIS2_PLACEMENT_3D ( 'NONE', #9317, #12966, #21971 ) ;
#1650 = VERTEX_POINT ( 'NONE', #17551 ) ;
#1651 = CARTESIAN_POINT ( 'NONE',  ( -37.45581391856033804, 0.000000000000000000, 9.805555555555567793 ) ) ;
#1652 = CARTESIAN_POINT ( 'NONE',  ( -58.33380962103098000, 0.000000000000000000, -14.54999999999998650 ) ) ;
#1653 = AXIS2_PLACEMENT_3D ( 'NONE', #18557, #15335, #25150 ) ;
#1654 = EDGE_LOOP ( 'NONE', ( #34298, #29097, #35680, #33823, #37964, #41243, #27040, #6623, #11933, #38838, #24906, #12321 ) ) ;
#1655 = EDGE_CURVE ( 'NONE', #16980, #19885, #38984, .T. ) ;
#1656 = ORIENTED_EDGE ( 'NONE', *, *, #3989, .F. ) ;
#1657 = AXIS2_PLACEMENT_3D ( 'NONE', #8363, #34888, #35105 ) ;
#1658 = LINE ( 'NONE', #40599, #30276 ) ;
#1659 = CARTESIAN_POINT ( 'NONE',  ( 22.22046505340850331, 0.000000000000000000, -22.44999999999998863 ) ) ;
#1660 = AXIS2_PLACEMENT_3D ( 'NONE', #18093, #24479, #11420 ) ;
#1661 = EDGE_LOOP ( 'NONE', ( #30361, #14881, #34063, #31617 ) ) ;
#1662 = CARTESIAN_POINT ( 'NONE',  ( -42.54418608143973302, 0.000000000000000000, 32.19444444444445708 ) ) ;
#1663 = LINE ( 'NONE', #38007, #11733 ) ;
#1664 = CARTESIAN_POINT ( 'NONE',  ( 9.779534946591429190, 1.000000000000000000, 8.550000000000016698 ) ) ;
#1665 = CIRCLE ( 'NONE', #11227, 1.249999999999997558 ) ;
#1666 = CARTESIAN_POINT ( 'NONE',  ( -58.33380962103098000, 0.000000000000000000, -32.54999999999999005 ) ) ;
#1667 = VERTEX_POINT ( 'NONE', #14338 ) ;
#1668 = DIRECTION ( 'NONE',  ( 0.000000000000000000, 1.000000000000000000, 0.000000000000000000 ) ) ;
#1669 = ORIENTED_EDGE ( 'NONE', *, *, #27844, .T. ) ;
#1670 = ORIENTED_EDGE ( 'NONE', *, *, #7202, .F. ) ;
#1671 = CARTESIAN_POINT ( 'NONE',  ( 27.49999999999995381, 0.000000000000000000, -8.999999999999987566 ) ) ;
#1672 = LINE ( 'NONE', #18162, #36136 ) ;
#1673 = CARTESIAN_POINT ( 'NONE',  ( -54.22046505340857436, 0.000000000000000000, 31.55000000000001492 ) ) ;
#1674 = VECTOR ( 'NONE', #17120, 1000.000000000000000 ) ;
#1675 = CARTESIAN_POINT ( 'NONE',  ( 58.54418608143966907, 1.000000000000000000, -2.194444444444436204 ) ) ;
#1676 = EDGE_LOOP ( 'NONE', ( #17856, #25705, #2498, #798 ) ) ;
#1677 = EDGE_CURVE ( 'NONE', #16464, #3234, #851, .T. ) ;
#1678 = AXIS2_PLACEMENT_3D ( 'NONE', #31534, #2230, #41372 ) ;
#1679 = DIRECTION ( 'NONE',  ( -0.000000000000000000, 1.000000000000000000, -0.000000000000000000 ) ) ;
#1680 = DIRECTION ( 'NONE',  ( 0.000000000000000000, 0.000000000000000000, 1.000000000000000000 ) ) ;
#1681 = ORIENTED_EDGE ( 'NONE', *, *, #4653, .F. ) ;
#1682 = DIRECTION ( 'NONE',  ( 0.000000000000000000, -1.000000000000000000, 0.000000000000000000 ) ) ;
#1683 = AXIS2_PLACEMENT_3D ( 'NONE', #21489, #35354, #31740 ) ;
#1684 = ORIENTED_EDGE ( 'NONE', *, *, #9316, .F. ) ;
#1685 = DIRECTION ( 'NONE',  ( 0.000000000000000000, 1.000000000000000000, -0.000000000000000000 ) ) ;
#1686 = ORIENTED_EDGE ( 'NONE', *, *, #35187, .F. ) ;
#1687 = ORIENTED_EDGE ( 'NONE', *, *, #15766, .F. ) ;
#1688 = AXIS2_PLACEMENT_3D ( 'NONE', #41770, #5380, #12457 ) ;
#1689 = DIRECTION ( 'NONE',  ( 0.000000000000000000, 0.000000000000000000, 1.000000000000000000 ) ) ;
#1690 = CARTESIAN_POINT ( 'NONE',  ( -6.220465053408570810, 1.000000000000000000, 14.55000000000001492 ) ) ;
#1691 = DIRECTION ( 'NONE',  ( 1.000000000000000000, 0.000000000000000000, 0.000000000000000000 ) ) ;
#1692 = ORIENTED_EDGE ( 'NONE', *, *, #37014, .F. ) ;
#1693 = DIRECTION ( 'NONE',  ( 0.000000000000000000, 1.000000000000000000, 0.000000000000000000 ) ) ;
#1694 = EDGE_CURVE ( 'NONE', #36750, #14883, #26006, .T. ) ;
#1695 = CARTESIAN_POINT ( 'NONE',  ( -54.22046505340857436, 1.000000000000000000, 26.55000000000001137 ) ) ;
#1696 = FACE_OUTER_BOUND ( 'NONE', #2395, .T. ) ;
#1697 = ORIENTED_EDGE ( 'NONE', *, *, #15211, .T. ) ;
#1698 = DIRECTION ( 'NONE',  ( -0.000000000000000000, 1.000000000000000000, -0.000000000000000000 ) ) ;
#1699 = ORIENTED_EDGE ( 'NONE', *, *, #24436, .F. ) ;
#1700 = ADVANCED_FACE ( 'NONE', ( #11121 ), #4673, .F. ) ;
#1701 = CARTESIAN_POINT ( 'NONE',  ( 58.54418608143966907, 1.000000000000000000, -9.805555555555539371 ) ) ;
#1702 = DIRECTION ( 'NONE',  ( 0.000000000000000000, 1.000000000000000000, 0.000000000000000000 ) ) ;
#1703 = ORIENTED_EDGE ( 'NONE', *, *, #13369, .T. ) ;
#1704 = ORIENTED_EDGE ( 'NONE', *, *, #16141, .F. ) ;
#1705 = ADVANCED_FACE ( 'NONE', ( #14554 ), #17143, .T. ) ;
#1706 = AXIS2_PLACEMENT_3D ( 'NONE', #20476, #4601, #33508 ) ;
#1707 = CARTESIAN_POINT ( 'NONE',  ( -9.779534946591498468, 1.000000000000000000, -15.44999999999998508 ) ) ;
#1708 = LINE ( 'NONE', #4905, #40271 ) ;
#1709 = VECTOR ( 'NONE', #18944, 1000.000000000000000 ) ;
#1710 = ORIENTED_EDGE ( 'NONE', *, *, #35866, .T. ) ;
#1711 = CIRCLE ( 'NONE', #9898, 1.000000000000000888 ) ;
#1712 = CARTESIAN_POINT ( 'NONE',  ( -26.33380962103097644, 0.000000000000000000, -33.44999999999998863 ) ) ;
#1713 = ORIENTED_EDGE ( 'NONE', *, *, #36244, .F. ) ;
#1714 = ORIENTED_EDGE ( 'NONE', *, *, #6038, .T. ) ;
#1715 = CARTESIAN_POINT ( 'NONE',  ( 22.22046505340850331, 1.000000000000000000, -22.44999999999998863 ) ) ;
#1716 = ORIENTED_EDGE ( 'NONE', *, *, #36650, .F. ) ;
#1717 = DIRECTION ( 'NONE',  ( 0.000000000000000000, 0.000000000000000000, 1.000000000000000000 ) ) ;
#1718 = VERTEX_POINT ( 'NONE', #20562 ) ;
#1719 = ORIENTED_EDGE ( 'NONE', *, *, #33519, .T. ) ;
#1720 = ADVANCED_FACE ( 'NONE', ( #15179 ), #27786, .F. ) ;
#1721 = CARTESIAN_POINT ( 'NONE',  ( 38.22046505340850331, 0.000000000000000000, -34.44999999999998863 ) ) ;
#1722 = CARTESIAN_POINT ( 'NONE',  ( 20.49999999999996803, 0.000000000000000000, -32.99999999999998579 ) ) ;
#1723 = EDGE_CURVE ( 'NONE', #4094, #6911, #905, .T. ) ;
#1724 = DIRECTION ( 'NONE',  ( 0.000000000000000000, 0.000000000000000000, 1.000000000000000000 ) ) ;
#1725 = ORIENTED_EDGE ( 'NONE', *, *, #11382, .T. ) ;
#1726 = DIRECTION ( 'NONE',  ( -0.000000000000000000, 1.000000000000000000, -0.000000000000000000 ) ) ;
#1727 = ORIENTED_EDGE ( 'NONE', *, *, #39352, .F. ) ;
#1728 = DIRECTION ( 'NONE',  ( -0.000000000000000000, 1.000000000000000000, -0.000000000000000000 ) ) ;
#1729 = EDGE_CURVE ( 'NONE', #11305, #24396, #31631, .T. ) ;
#1730 = CARTESIAN_POINT ( 'NONE',  ( -36.50000000000004974, 0.000000000000000000, 34.25000000000001421 ) ) ;
#1731 = ORIENTED_EDGE ( 'NONE', *, *, #14719, .F. ) ;
#1732 = DIRECTION ( 'NONE',  ( 0.000000000000000000, 0.000000000000000000, 1.000000000000000000 ) ) ;
#1733 = DIRECTION ( 'NONE',  ( 0.000000000000000000, 0.000000000000000000, 1.000000000000000000 ) ) ;
#1734 = VECTOR ( 'NONE', #1744, 1000.000000000000000 ) ;
#1735 = DIRECTION ( 'NONE',  ( 0.000000000000000000, -1.000000000000000000, 0.000000000000000000 ) ) ;
#1736 = ORIENTED_EDGE ( 'NONE', *, *, #20832, .F. ) ;
#1737 = DIRECTION ( 'NONE',  ( 0.000000000000000000, -1.000000000000000000, 0.000000000000000000 ) ) ;
#1738 = CARTESIAN_POINT ( 'NONE',  ( -57.77953494659149669, 0.000000000000000000, 32.55000000000001847 ) ) ;
#1739 = LINE ( 'NONE', #4105, #510 ) ;
#1740 = EDGE_LOOP ( 'NONE', ( #9248, #19989, #4221, #28431 ) ) ;
#1741 = ADVANCED_FACE ( 'NONE', ( #11515 ), #2331, .F. ) ;
#1742 = DIRECTION ( 'NONE',  ( 0.000000000000000000, 1.000000000000000000, 0.000000000000000000 ) ) ;
#1743 = DIRECTION ( 'NONE',  ( 0.000000000000000000, -1.000000000000000000, 0.000000000000000000 ) ) ;
#1744 = DIRECTION ( 'NONE',  ( 0.000000000000000000, -1.000000000000000000, 0.000000000000000000 ) ) ;
#1745 = CARTESIAN_POINT ( 'NONE',  ( -42.54418608143973302, 0.000000000000000000, 3.805555555555575786 ) ) ;
#1746 = CARTESIAN_POINT ( 'NONE',  ( -43.50000000000002842, 0.000000000000000000, 15.00000000000001421 ) ) ;
#1747 = VERTEX_POINT ( 'NONE', #40827 ) ;
#1748 = EDGE_CURVE ( 'NONE', #21510, #519, #37847, .T. ) ;
#1749 = CARTESIAN_POINT ( 'NONE',  ( 38.22046505340850331, 0.000000000000000000, 4.450000000000016165 ) ) ;
#1750 = VERTEX_POINT ( 'NONE', #25005 ) ;
#1751 = FACE_OUTER_BOUND ( 'NONE', #3517, .T. ) ;
#1752 = EDGE_CURVE ( 'NONE', #1718, #15716, #37795, .T. ) ;
#1753 = EDGE_CURVE ( 'NONE', #12270, #33946, #8319, .T. ) ;
#1754 = VERTEX_POINT ( 'NONE', #5299 ) ;
#1755 = VERTEX_POINT ( 'NONE', #31411 ) ;
#1756 = CYLINDRICAL_SURFACE ( 'NONE', #10036, 1.000000000000000888 ) ;
#1757 = ORIENTED_EDGE ( 'NONE', *, *, #33731, .F. ) ;
#1758 = DIRECTION ( 'NONE',  ( 0.000000000000000000, 0.000000000000000000, 1.000000000000000000 ) ) ;
#1759 = ORIENTED_EDGE ( 'NONE', *, *, #6660, .F. ) ;
#1760 = DIRECTION ( 'NONE',  ( 0.000000000000000000, 0.000000000000000000, 1.000000000000000000 ) ) ;
#1761 = DIRECTION ( 'NONE',  ( -0.000000000000000000, 1.000000000000000000, -0.000000000000000000 ) ) ;
#1762 = EDGE_CURVE ( 'NONE', #5731, #38608, #11739, .T. ) ;
#1763 = CIRCLE ( 'NONE', #7226, 1.250000000000001110 ) ;
#1764 = CARTESIAN_POINT ( 'NONE',  ( -63.99999999999923972, 0.000000000000000000, 38.00000000000000711 ) ) ;
#1765 = ORIENTED_EDGE ( 'NONE', *, *, #6581, .T. ) ;
#1766 = ORIENTED_EDGE ( 'NONE', *, *, #6104, .T. ) ;
#1767 = CYLINDRICAL_SURFACE ( 'NONE', #19280, 1.000000000000000888 ) ;
#1768 = EDGE_CURVE ( 'NONE', #6443, #24707, #21385, .T. ) ;
#1769 = DIRECTION ( 'NONE',  ( 0.000000000000000000, 1.000000000000000000, -0.000000000000000000 ) ) ;
#1770 = FACE_OUTER_BOUND ( 'NONE', #7674, .T. ) ;
#1771 = CARTESIAN_POINT ( 'NONE',  ( 41.77953494659143274, 1.000000000000000000, 10.45000000000001528 ) ) ;
#1772 = ORIENTED_EDGE ( 'NONE', *, *, #5146, .F. ) ;
#1773 = CARTESIAN_POINT ( 'NONE',  ( -36.50000000000004974, 0.000000000000000000, 15.00000000000001421 ) ) ;
#1774 = EDGE_CURVE ( 'NONE', #12199, #22100, #30283, .T. ) ;
#1775 = EDGE_CURVE ( 'NONE', #2653, #22654, #38044, .T. ) ;
#1776 = CARTESIAN_POINT ( 'NONE',  ( 41.77953494659143274, 0.000000000000000000, 13.55000000000001315 ) ) ;
#1777 = DIRECTION ( 'NONE',  ( 0.000000000000000000, 0.000000000000000000, 1.000000000000000000 ) ) ;
#1778 = ORIENTED_EDGE ( 'NONE', *, *, #11639, .F. ) ;
#1779 = CARTESIAN_POINT ( 'NONE',  ( 38.22046505340850331, 0.000000000000000000, -1.549999999999988942 ) ) ;
#1780 = EDGE_LOOP ( 'NONE', ( #35362, #827, #1045, #2317 ) ) ;
#1781 = DIRECTION ( 'NONE',  ( 0.000000000000000000, 1.000000000000000000, 0.000000000000000000 ) ) ;
#1782 = EDGE_LOOP ( 'NONE', ( #7191, #21564, #30284, #38739 ) ) ;
#1783 = CARTESIAN_POINT ( 'NONE',  ( -11.50000000000003020, 0.000000000000000000, 31.75000000000001421 ) ) ;
#1784 = DIRECTION ( 'NONE',  ( -0.000000000000000000, 1.000000000000000000, -0.000000000000000000 ) ) ;
#1785 = CARTESIAN_POINT ( 'NONE',  ( 5.666190378969024444, 0.000000000000000000, 15.45000000000001172 ) ) ;
#1786 = FACE_OUTER_BOUND ( 'NONE', #5629, .T. ) ;
#1787 = AXIS2_PLACEMENT_3D ( 'NONE', #34792, #19427, #42285 ) ;
#1788 = DIRECTION ( 'NONE',  ( -0.000000000000000000, 0.000000000000000000, 1.000000000000000000 ) ) ;
#1789 = CYLINDRICAL_SURFACE ( 'NONE', #4059, 1.250000000000004663 ) ;
#1790 = CARTESIAN_POINT ( 'NONE',  ( 37.66619037896902711, 0.000000000000000000, -32.54999999999999005 ) ) ;
#1791 = ORIENTED_EDGE ( 'NONE', *, *, #7683, .T. ) ;
#1792 = DIRECTION ( 'NONE',  ( 0.000000000000000000, 0.000000000000000000, 1.000000000000000000 ) ) ;
#1793 = DIRECTION ( 'NONE',  ( 1.000000000000000000, 0.000000000000000000, 0.000000000000000000 ) ) ;
#1794 = EDGE_LOOP ( 'NONE', ( #37219, #39275, #11429, #34718 ) ) ;
#1795 = ORIENTED_EDGE ( 'NONE', *, *, #9844, .T. ) ;
#1796 = DIRECTION ( 'NONE',  ( -0.000000000000000000, 1.000000000000000000, -0.000000000000000000 ) ) ;
#1797 = DIRECTION ( 'NONE',  ( 8.673617379884027583E-15, 0.000000000000000000, 1.000000000000000000 ) ) ;
#1798 = CARTESIAN_POINT ( 'NONE',  ( -21.45581391856033449, 1.000000000000000000, -9.805555555555539371 ) ) ;
#1799 = ORIENTED_EDGE ( 'NONE', *, *, #37907, .F. ) ;
#1800 = ORIENTED_EDGE ( 'NONE', *, *, #40451, .F. ) ;
#1801 = DIRECTION ( 'NONE',  ( -0.000000000000000000, 1.000000000000000000, -0.000000000000000000 ) ) ;
#1802 = EDGE_LOOP ( 'NONE', ( #30307, #35494, #28145, #743 ) ) ;
#1803 = ORIENTED_EDGE ( 'NONE', *, *, #11415, .T. ) ;
#1804 = ORIENTED_EDGE ( 'NONE', *, *, #40311, .T. ) ;
#1805 = CARTESIAN_POINT ( 'NONE',  ( 38.22046505340850331, 0.000000000000000000, 10.45000000000001528 ) ) ;
#1806 = VECTOR ( 'NONE', #17341, 1000.000000000000000 ) ;
#1807 = DIRECTION ( 'NONE',  ( 0.000000000000000000, 1.000000000000000000, 0.000000000000000000 ) ) ;
#1808 = EDGE_CURVE ( 'NONE', #26202, #21183, #21797, .T. ) ;
#1809 = ORIENTED_EDGE ( 'NONE', *, *, #21101, .F. ) ;
#1810 = FACE_OUTER_BOUND ( 'NONE', #17228, .T. ) ;
#1811 = LINE ( 'NONE', #8638, #26577 ) ;
#1812 = EDGE_LOOP ( 'NONE', ( #23979, #24897, #13081, #8960 ) ) ;
#1813 = EDGE_CURVE ( 'NONE', #11021, #22299, #38267, .T. ) ;
#1814 = DIRECTION ( 'NONE',  ( -0.000000000000000000, -1.000000000000000000, -0.000000000000000000 ) ) ;
#1815 = EDGE_CURVE ( 'NONE', #34615, #28763, #10463, .T. ) ;
#1816 = CIRCLE ( 'NONE', #29847, 1.499999999999997780 ) ;
#1817 = CYLINDRICAL_SURFACE ( 'NONE', #26909, 1.250000000000004663 ) ;
#1818 = CARTESIAN_POINT ( 'NONE',  ( 11.49999999999995381, 1.000000000000000000, -14.99999999999998579 ) ) ;
#1819 = CARTESIAN_POINT ( 'NONE',  ( -11.50000000000003020, 0.000000000000000000, 28.25000000000001421 ) ) ;
#1820 = DIRECTION ( 'NONE',  ( 0.000000000000000000, 1.000000000000000000, 0.000000000000000000 ) ) ;
#1821 = DIRECTION ( 'NONE',  ( 3.469446951953611033E-15, 0.000000000000000000, 1.000000000000000000 ) ) ;
#1822 = VERTEX_POINT ( 'NONE', #14757 ) ;
#1823 = DIRECTION ( 'NONE',  ( 0.000000000000000000, 0.000000000000000000, 1.000000000000000000 ) ) ;
#1824 = VERTEX_POINT ( 'NONE', #1888 ) ;
#1825 = CARTESIAN_POINT ( 'NONE',  ( 57.77953494659143274, 1.000000000000000000, -25.54999999999999005 ) ) ;
#1826 = CARTESIAN_POINT ( 'NONE',  ( 5.666190378969024444, 0.000000000000000000, 9.450000000000013500 ) ) ;
#1827 = CARTESIAN_POINT ( 'NONE',  ( 4.499999999999968914, 0.000000000000000000, 33.00000000000001421 ) ) ;
#1828 = CARTESIAN_POINT ( 'NONE',  ( -20.50000000000004619, 0.000000000000000000, -34.24999999999998579 ) ) ;
#1829 = VECTOR ( 'NONE', #26226, 1000.000000000000000 ) ;
#1830 = ORIENTED_EDGE ( 'NONE', *, *, #4948, .F. ) ;
#1831 = FACE_OUTER_BOUND ( 'NONE', #16152, .T. ) ;
#1832 = CARTESIAN_POINT ( 'NONE',  ( 36.49999999999997158, 0.000000000000000000, 10.25000000000001954 ) ) ;
#1833 = ORIENTED_EDGE ( 'NONE', *, *, #27270, .F. ) ;
#1834 = DIRECTION ( 'NONE',  ( 0.000000000000000000, 1.000000000000000000, -0.000000000000000000 ) ) ;
#1835 = CARTESIAN_POINT ( 'NONE',  ( -25.77953494659150024, 0.000000000000000000, 34.45000000000001705 ) ) ;
#1836 = EDGE_CURVE ( 'NONE', #33211, #4672, #5107, .T. ) ;
#1837 = ORIENTED_EDGE ( 'NONE', *, *, #17544, .F. ) ;
#1838 = DIRECTION ( 'NONE',  ( 0.000000000000000000, 1.000000000000000000, 0.000000000000000000 ) ) ;
#1839 = EDGE_CURVE ( 'NONE', #31151, #12515, #39849, .T. ) ;
#1840 = DIRECTION ( 'NONE',  ( 0.000000000000000000, 0.000000000000000000, 1.000000000000000000 ) ) ;
#1841 = VERTEX_POINT ( 'NONE', #31196 ) ;
#1842 = AXIS2_PLACEMENT_3D ( 'NONE', #1550, #34276, #21448 ) ;
#1843 = ORIENTED_EDGE ( 'NONE', *, *, #4210, .T. ) ;
#1844 = FACE_OUTER_BOUND ( 'NONE', #24925, .T. ) ;
#1845 = CARTESIAN_POINT ( 'NONE',  ( -21.45581391856033449, 0.000000000000000000, 33.80555555555557135 ) ) ;
#1846 = AXIS2_PLACEMENT_3D ( 'NONE', #3189, #35505, #19277 ) ;
#1847 = ORIENTED_EDGE ( 'NONE', *, *, #31419, .F. ) ;
#1848 = CARTESIAN_POINT ( 'NONE',  ( -27.50000000000003197, 1.000000000000000000, -8.999999999999987566 ) ) ;
#1849 = DIRECTION ( 'NONE',  ( 0.000000000000000000, 1.000000000000000000, 0.000000000000000000 ) ) ;
#1850 = DIRECTION ( 'NONE',  ( -0.000000000000000000, -1.000000000000000000, -0.000000000000000000 ) ) ;
#1851 = ADVANCED_FACE ( 'NONE', ( #27994 ), #41048, .T. ) ;
#1852 = DIRECTION ( 'NONE',  ( 0.000000000000000000, 0.000000000000000000, 1.000000000000000000 ) ) ;
#1853 = ORIENTED_EDGE ( 'NONE', *, *, #284, .T. ) ;
#1854 = CYLINDRICAL_SURFACE ( 'NONE', #24336, 1.250000000000001110 ) ;
#1855 = ORIENTED_EDGE ( 'NONE', *, *, #10655, .T. ) ;
#1856 = VERTEX_POINT ( 'NONE', #23062 ) ;
#1857 = DIRECTION ( 'NONE',  ( 0.000000000000000000, 0.000000000000000000, 1.000000000000000000 ) ) ;
#1858 = EDGE_CURVE ( 'NONE', #6162, #36273, #16226, .T. ) ;
#1859 = DIRECTION ( 'NONE',  ( 0.000000000000000000, 1.000000000000000000, -0.000000000000000000 ) ) ;
#1860 = CIRCLE ( 'NONE', #21070, 1.000000000000000000 ) ;
#1861 = DIRECTION ( 'NONE',  ( -0.000000000000000000, 1.000000000000000000, -0.000000000000000000 ) ) ;
#1862 = EDGE_CURVE ( 'NONE', #35159, #26048, #10519, .T. ) ;
#1863 = ADVANCED_FACE ( 'NONE', ( #6584 ), #19659, .T. ) ;
#1864 = DIRECTION ( 'NONE',  ( 0.000000000000000000, 0.000000000000000000, 1.000000000000000000 ) ) ;
#1865 = ORIENTED_EDGE ( 'NONE', *, *, #34068, .T. ) ;
#1866 = VECTOR ( 'NONE', #946, 1000.000000000000000 ) ;
#1867 = EDGE_CURVE ( 'NONE', #26239, #22499, #31000, .T. ) ;
#1868 = CARTESIAN_POINT ( 'NONE',  ( 37.45581391856026698, 0.000000000000000000, 20.19444444444445352 ) ) ;
#1869 = DIRECTION ( 'NONE',  ( 0.000000000000000000, 1.000000000000000000, 0.000000000000000000 ) ) ;
#1870 = ORIENTED_EDGE ( 'NONE', *, *, #28779, .F. ) ;
#1871 = CARTESIAN_POINT ( 'NONE',  ( -38.22046505340857436, 1.000000000000000000, -33.44999999999998863 ) ) ;
#1872 = EDGE_CURVE ( 'NONE', #5746, #30593, #36474, .T. ) ;
#1873 = EDGE_LOOP ( 'NONE', ( #27843, #20001, #2267, #23852 ) ) ;
#1874 = DIRECTION ( 'NONE',  ( 0.000000000000000000, 1.000000000000000000, 0.000000000000000000 ) ) ;
#1875 = ORIENTED_EDGE ( 'NONE', *, *, #8132, .T. ) ;
#1876 = AXIS2_PLACEMENT_3D ( 'NONE', #14923, #21763, #37611 ) ;
#1877 = ORIENTED_EDGE ( 'NONE', *, *, #10077, .T. ) ;
#1878 = AXIS2_PLACEMENT_3D ( 'NONE', #1129, #40293, #16989 ) ;
#1879 = DIRECTION ( 'NONE',  ( 0.000000000000000000, 0.000000000000000000, 1.000000000000000000 ) ) ;
#1880 = ADVANCED_FACE ( 'NONE', ( #2962 ), #26287, .F. ) ;
#1881 = DIRECTION ( 'NONE',  ( -0.000000000000000000, 1.000000000000000000, -0.000000000000000000 ) ) ;
#1882 = ORIENTED_EDGE ( 'NONE', *, *, #29601, .T. ) ;
#1883 = CARTESIAN_POINT ( 'NONE',  ( -57.77953494659149669, 1.000000000000000000, -1.549999999999988942 ) ) ;
#1884 = LINE ( 'NONE', #14753, #6266 ) ;
#1885 = CARTESIAN_POINT ( 'NONE',  ( -11.50000000000003020, 0.000000000000000000, -20.99999999999998579 ) ) ;
#1886 = ORIENTED_EDGE ( 'NONE', *, *, #3889, .T. ) ;
#1887 = EDGE_CURVE ( 'NONE', #8046, #12141, #29055, .T. ) ;
#1888 = CARTESIAN_POINT ( 'NONE',  ( 4.499999999999968914, 0.000000000000000000, 4.250000000000021316 ) ) ;
#1889 = ORIENTED_EDGE ( 'NONE', *, *, #1836, .T. ) ;
#1890 = CARTESIAN_POINT ( 'NONE',  ( -38.22046505340857436, 0.000000000000000000, -21.44999999999998508 ) ) ;
#1891 = FACE_OUTER_BOUND ( 'NONE', #18193, .T. ) ;
#1892 = ORIENTED_EDGE ( 'NONE', *, *, #39078, .T. ) ;
#1893 = CIRCLE ( 'NONE', #39498, 1.499999999999997780 ) ;
#1894 = ORIENTED_EDGE ( 'NONE', *, *, #30979, .F. ) ;
#1895 = DIRECTION ( 'NONE',  ( 1.000000000000000000, 0.000000000000000000, 0.000000000000000000 ) ) ;
#1896 = LINE ( 'NONE', #18396, #3372 ) ;
#1897 = EDGE_CURVE ( 'NONE', #1031, #12108, #32904, .T. ) ;
#1898 = VERTEX_POINT ( 'NONE', #28628 ) ;
#1899 = CIRCLE ( 'NONE', #12844, 1.250000000000004663 ) ;
#1900 = CARTESIAN_POINT ( 'NONE',  ( 36.49999999999997158, 1.000000000000000000, -14.99999999999998579 ) ) ;
#1901 = EDGE_LOOP ( 'NONE', ( #27787, #8275, #2939, #13917 ) ) ;
#1902 = ORIENTED_EDGE ( 'NONE', *, *, #22601, .F. ) ;
#1903 = DIRECTION ( 'NONE',  ( -0.000000000000000000, 1.000000000000000000, -0.000000000000000000 ) ) ;
#1904 = VERTEX_POINT ( 'NONE', #3593 ) ;
#1905 = AXIS2_PLACEMENT_3D ( 'NONE', #34979, #5445, #25364 ) ;
#1906 = AXIS2_PLACEMENT_3D ( 'NONE', #4010, #816, #36978 ) ;
#1907 = CARTESIAN_POINT ( 'NONE',  ( 59.49999999999995737, 0.000000000000000000, -20.99999999999998579 ) ) ;
#1908 = ORIENTED_EDGE ( 'NONE', *, *, #29656, .F. ) ;
#1909 = ORIENTED_EDGE ( 'NONE', *, *, #28475, .T. ) ;
#1910 = LINE ( 'NONE', #34636, #10394 ) ;
#1911 = EDGE_CURVE ( 'NONE', #26971, #17717, #1624, .T. ) ;
#1912 = CARTESIAN_POINT ( 'NONE',  ( 52.49999999999997158, 0.000000000000000000, 7.750000000000010658 ) ) ;
#1913 = CARTESIAN_POINT ( 'NONE',  ( 37.66619037896902711, 0.000000000000000000, 32.55000000000001847 ) ) ;
#1914 = EDGE_CURVE ( 'NONE', #39341, #10427, #12562, .T. ) ;
#1915 = VERTEX_POINT ( 'NONE', #25653 ) ;
#1916 = VECTOR ( 'NONE', #15681, 1000.000000000000000 ) ;
#1917 = CIRCLE ( 'NONE', #19737, 1.000000000000000000 ) ;
#1918 = CIRCLE ( 'NONE', #10137, 1.250000000000001110 ) ;
#1919 = DIRECTION ( 'NONE',  ( 0.000000000000000000, 0.000000000000000000, 1.000000000000000000 ) ) ;
#1920 = EDGE_CURVE ( 'NONE', #35216, #35179, #14624, .T. ) ;
#1921 = ORIENTED_EDGE ( 'NONE', *, *, #10969, .F. ) ;
#1922 = EDGE_CURVE ( 'NONE', #15794, #3196, #38522, .T. ) ;
#1923 = CARTESIAN_POINT ( 'NONE',  ( 22.22046505340850331, 0.000000000000000000, -7.549999999999987388 ) ) ;
#1924 = VECTOR ( 'NONE', #2112, 1000.000000000000000 ) ;
#1925 = EDGE_CURVE ( 'NONE', #23525, #30159, #18051, .T. ) ;
#1926 = CARTESIAN_POINT ( 'NONE',  ( 27.49999999999995381, 1.000000000000000000, -20.99999999999998579 ) ) ;
#1927 = ORIENTED_EDGE ( 'NONE', *, *, #39017, .T. ) ;
#1928 = FACE_OUTER_BOUND ( 'NONE', #39348, .T. ) ;
#1929 = CARTESIAN_POINT ( 'NONE',  ( 9.779534946591429190, 1.000000000000000000, -33.44999999999998863 ) ) ;
#1930 = VECTOR ( 'NONE', #2991, 1000.000000000000000 ) ;
#1931 = DIRECTION ( 'NONE',  ( -0.000000000000000000, 1.000000000000000000, -0.000000000000000000 ) ) ;
#1932 = ORIENTED_EDGE ( 'NONE', *, *, #38718, .F. ) ;
#1933 = DIRECTION ( 'NONE',  ( 0.000000000000000000, 1.000000000000000000, 0.000000000000000000 ) ) ;
#1934 = CARTESIAN_POINT ( 'NONE',  ( -25.77953494659150024, 1.000000000000000000, 32.55000000000001847 ) ) ;
#1935 = DIRECTION ( 'NONE',  ( 0.000000000000000000, 0.000000000000000000, 1.000000000000000000 ) ) ;
#1936 = VERTEX_POINT ( 'NONE', #3379 ) ;
#1937 = AXIS2_PLACEMENT_3D ( 'NONE', #25474, #34645, #25034 ) ;
#1938 = AXIS2_PLACEMENT_3D ( 'NONE', #14915, #15141, #18344 ) ;
#1939 = CARTESIAN_POINT ( 'NONE',  ( -42.33380962103098000, 0.000000000000000000, -14.54999999999998650 ) ) ;
#1940 = CARTESIAN_POINT ( 'NONE',  ( -54.22046505340857436, 0.000000000000000000, -32.54999999999999005 ) ) ;
#1941 = CARTESIAN_POINT ( 'NONE',  ( -57.77953494659149669, 0.000000000000000000, -33.44999999999998863 ) ) ;
#1942 = CYLINDRICAL_SURFACE ( 'NONE', #24770, 1.000000000000000888 ) ;
#1943 = DIRECTION ( 'NONE',  ( 0.000000000000000000, 0.000000000000000000, 1.000000000000000000 ) ) ;
#1944 = ORIENTED_EDGE ( 'NONE', *, *, #17689, .F. ) ;
#1945 = EDGE_CURVE ( 'NONE', #29425, #37869, #23506, .T. ) ;
#1946 = VECTOR ( 'NONE', #28890, 1000.000000000000000 ) ;
#1947 = DIRECTION ( 'NONE',  ( -0.000000000000000000, 1.000000000000000000, -0.000000000000000000 ) ) ;
#1948 = VERTEX_POINT ( 'NONE', #5941 ) ;
#1949 = CARTESIAN_POINT ( 'NONE',  ( -58.54418608143973302, 0.000000000000000000, -14.19444444444442688 ) ) ;
#1950 = AXIS2_PLACEMENT_3D ( 'NONE', #24836, #37882, #37671 ) ;
#1951 = AXIS2_PLACEMENT_3D ( 'NONE', #21826, #41489, #25250 ) ;
#1952 = ORIENTED_EDGE ( 'NONE', *, *, #27191, .T. ) ;
#1953 = VECTOR ( 'NONE', #37101, 1000.000000000000000 ) ;
#1954 = VERTEX_POINT ( 'NONE', #15817 ) ;
#1955 = EDGE_CURVE ( 'NONE', #41275, #29917, #28851, .T. ) ;
#1956 = CYLINDRICAL_SURFACE ( 'NONE', #27147, 1.250000000000001110 ) ;
#1957 = ORIENTED_EDGE ( 'NONE', *, *, #22297, .T. ) ;
#1958 = CYLINDRICAL_SURFACE ( 'NONE', #20742, 1.250000000000001110 ) ;
#1959 = ORIENTED_EDGE ( 'NONE', *, *, #29883, .F. ) ;
#1960 = AXIS2_PLACEMENT_3D ( 'NONE', #31692, #37903, #8784 ) ;
#1961 = DIRECTION ( 'NONE',  ( -0.000000000000000000, 1.000000000000000000, -0.000000000000000000 ) ) ;
#1962 = EDGE_CURVE ( 'NONE', #6, #9030, #6929, .T. ) ;
#1963 = CARTESIAN_POINT ( 'NONE',  ( 5.666190378969024444, 0.000000000000000000, -26.54999999999999005 ) ) ;
#1964 = DIRECTION ( 'NONE',  ( 0.000000000000000000, 0.000000000000000000, 1.000000000000000000 ) ) ;
#1965 = ORIENTED_EDGE ( 'NONE', *, *, #32555, .F. ) ;
#1966 = VERTEX_POINT ( 'NONE', #22656 ) ;
#1967 = AXIS2_PLACEMENT_3D ( 'NONE', #7391, #27092, #40358 ) ;
#1968 = CARTESIAN_POINT ( 'NONE',  ( 5.666190378969024444, 1.000000000000000000, -15.44999999999998508 ) ) ;
#1969 = FACE_OUTER_BOUND ( 'NONE', #15042, .T. ) ;
#1970 = AXIS2_PLACEMENT_3D ( 'NONE', #6478, #26375, #18904 ) ;
#1971 = CARTESIAN_POINT ( 'NONE',  ( 38.22046505340850331, 0.000000000000000000, 13.55000000000001315 ) ) ;
#1972 = ORIENTED_EDGE ( 'NONE', *, *, #13870, .T. ) ;
#1973 = AXIS2_PLACEMENT_3D ( 'NONE', #38461, #9349, #18599 ) ;
#1974 = EDGE_CURVE ( 'NONE', #7838, #6791, #35696, .T. ) ;
#1975 = DIRECTION ( 'NONE',  ( 0.000000000000000000, -1.000000000000000000, 0.000000000000000000 ) ) ;
#1976 = DIRECTION ( 'NONE',  ( 0.000000000000000000, 0.000000000000000000, 1.000000000000000000 ) ) ;
#1977 = EDGE_CURVE ( 'NONE', #16843, #18571, #17224, .T. ) ;
#1978 = ORIENTED_EDGE ( 'NONE', *, *, #8615, .T. ) ;
#1979 = DIRECTION ( 'NONE',  ( 0.000000000000000000, 1.000000000000000000, 0.000000000000000000 ) ) ;
#1980 = CARTESIAN_POINT ( 'NONE',  ( 36.49999999999997158, 0.000000000000000000, -2.999999999999988898 ) ) ;
#1981 = VECTOR ( 'NONE', #18797, 1000.000000000000000 ) ;
#1982 = EDGE_CURVE ( 'NONE', #21298, #3849, #34319, .T. ) ;
#1983 = VECTOR ( 'NONE', #26523, 1000.000000000000000 ) ;
#1984 = EDGE_CURVE ( 'NONE', #19611, #17335, #41778, .T. ) ;
#1985 = AXIS2_PLACEMENT_3D ( 'NONE', #10657, #30538, #30126 ) ;
#1986 = FACE_OUTER_BOUND ( 'NONE', #4878, .T. ) ;
#1987 = ORIENTED_EDGE ( 'NONE', *, *, #30956, .T. ) ;
#1988 = CIRCLE ( 'NONE', #29285, 1.249999999999997780 ) ;
#1989 = CIRCLE ( 'NONE', #2657, 1.249999999999997558 ) ;
#1990 = AXIS2_PLACEMENT_3D ( 'NONE', #39836, #26570, #39621 ) ;
#1991 = FACE_OUTER_BOUND ( 'NONE', #26293, .T. ) ;
#1992 = DIRECTION ( 'NONE',  ( 0.000000000000000000, 1.000000000000000000, -0.000000000000000000 ) ) ;
#1993 = CIRCLE ( 'NONE', #36309, 1.249999999999997558 ) ;
#1994 = CIRCLE ( 'NONE', #36849, 1.000000000000000888 ) ;
#1995 = EDGE_LOOP ( 'NONE', ( #39361, #18132, #35919, #29251 ) ) ;
#1996 = CARTESIAN_POINT ( 'NONE',  ( 27.49999999999995381, 0.000000000000000000, -16.24999999999998224 ) ) ;
#1997 = CARTESIAN_POINT ( 'NONE',  ( 57.77953494659143274, 1.000000000000000000, 21.45000000000000995 ) ) ;
#1998 = DIRECTION ( 'NONE',  ( 0.000000000000000000, 0.000000000000000000, 1.000000000000000000 ) ) ;
#1999 = CYLINDRICAL_SURFACE ( 'NONE', #34628, 1.249999999999997558 ) ;
#2000 = DIRECTION ( 'NONE',  ( 1.000000000000000000, 0.000000000000000000, 0.000000000000000000 ) ) ;
#2001 = DIRECTION ( 'NONE',  ( -0.000000000000000000, 1.000000000000000000, -0.000000000000000000 ) ) ;
#2002 = CYLINDRICAL_SURFACE ( 'NONE', #13299, 1.249999999999997780 ) ;
#2003 = VERTEX_POINT ( 'NONE', #11632 ) ;
#2004 = EDGE_CURVE ( 'NONE', #6791, #17048, #32215, .T. ) ;
#2005 = CARTESIAN_POINT ( 'NONE',  ( 42.54418608143966196, 0.000000000000000000, -15.80555555555553759 ) ) ;
#2006 = CARTESIAN_POINT ( 'NONE',  ( 38.22046505340850331, 1.000000000000000000, -3.449999999999987743 ) ) ;
#2007 = AXIS2_PLACEMENT_3D ( 'NONE', #7393, #30719, #24108 ) ;
#2008 = ADVANCED_FACE ( 'NONE', ( #4213 ), #368, .F. ) ;
#2009 = ORIENTED_EDGE ( 'NONE', *, *, #4959, .F. ) ;
#2010 = ORIENTED_EDGE ( 'NONE', *, *, #15102, .T. ) ;
#2011 = CARTESIAN_POINT ( 'NONE',  ( -25.77953494659150024, 1.000000000000000000, -31.54999999999998650 ) ) ;
#2012 = CARTESIAN_POINT ( 'NONE',  ( -22.22046505340857081, 0.000000000000000000, 3.450000000000015721 ) ) ;
#2013 = EDGE_CURVE ( 'NONE', #16199, #24047, #8298, .T. ) ;
#2014 = CARTESIAN_POINT ( 'NONE',  ( 9.779534946591429190, 1.000000000000000000, -16.44999999999998508 ) ) ;
#2015 = VERTEX_POINT ( 'NONE', #10845 ) ;
#2016 = ORIENTED_EDGE ( 'NONE', *, *, #33126, .F. ) ;
#2017 = CIRCLE ( 'NONE', #36868, 1.250000000000001110 ) ;
#2018 = CIRCLE ( 'NONE', #15001, 1.499999999999997780 ) ;
#2019 = DIRECTION ( 'NONE',  ( -0.000000000000000000, 1.000000000000000000, -0.000000000000000000 ) ) ;
#2020 = AXIS2_PLACEMENT_3D ( 'NONE', #31372, #18986, #12557 ) ;
#2021 = AXIS2_PLACEMENT_3D ( 'NONE', #32889, #26685, #13414 ) ;
#2022 = CIRCLE ( 'NONE', #19118, 1.000000000000000888 ) ;
#2023 = VERTEX_POINT ( 'NONE', #3793 ) ;
#2024 = EDGE_LOOP ( 'NONE', ( #5078, #30415, #33675, #26711 ) ) ;
#2025 = EDGE_LOOP ( 'NONE', ( #33862, #12735, #39958, #39652 ) ) ;
#2026 = FACE_OUTER_BOUND ( 'NONE', #15249, .T. ) ;
#2027 = AXIS2_PLACEMENT_3D ( 'NONE', #37313, #7989, #21066 ) ;
#2028 = VECTOR ( 'NONE', #17716, 1000.000000000000000 ) ;
#2029 = FACE_BOUND ( 'NONE', #23311, .T. ) ;
#2030 = EDGE_LOOP ( 'NONE', ( #23547, #18463, #7333, #32590 ) ) ;
#2031 = CARTESIAN_POINT ( 'NONE',  ( 59.49999999999995737, 0.000000000000000000, 22.25000000000001066 ) ) ;
#2032 = DIRECTION ( 'NONE',  ( 0.000000000000000000, 0.000000000000000000, 1.000000000000000000 ) ) ;
#2033 = ORIENTED_EDGE ( 'NONE', *, *, #13898, .T. ) ;
#2034 = CARTESIAN_POINT ( 'NONE',  ( -42.54418608143973302, 1.000000000000000000, -27.80555555555555003 ) ) ;
#2035 = DIRECTION ( 'NONE',  ( 0.000000000000000000, -1.000000000000000000, 0.000000000000000000 ) ) ;
#2036 = DIRECTION ( 'NONE',  ( 0.000000000000000000, 1.000000000000000000, 0.000000000000000000 ) ) ;
#2037 = AXIS2_PLACEMENT_3D ( 'NONE', #31848, #19476, #3173 ) ;
#2038 = EDGE_CURVE ( 'NONE', #19854, #21285, #18089, .T. ) ;
#2039 = VECTOR ( 'NONE', #20866, 1000.000000000000000 ) ;
#2040 = DIRECTION ( 'NONE',  ( 0.000000000000000000, 0.000000000000000000, 1.000000000000000000 ) ) ;
#2041 = CARTESIAN_POINT ( 'NONE',  ( -26.54418608143973302, 1.000000000000000000, 33.80555555555557135 ) ) ;
#2042 = CARTESIAN_POINT ( 'NONE',  ( 59.49999999999995737, 0.000000000000000000, 9.000000000000014211 ) ) ;
#2043 = CIRCLE ( 'NONE', #25978, 1.000000000000000000 ) ;
#2044 = ORIENTED_EDGE ( 'NONE', *, *, #25100, .F. ) ;
#2045 = AXIS2_PLACEMENT_3D ( 'NONE', #35875, #144, #9339 ) ;
#2046 = CARTESIAN_POINT ( 'NONE',  ( -52.50000000000004974, 1.000000000000000000, -10.24999999999998401 ) ) ;
#2047 = CARTESIAN_POINT ( 'NONE',  ( -27.50000000000003197, 0.000000000000000000, -16.24999999999998934 ) ) ;
#2048 = VERTEX_POINT ( 'NONE', #16866 ) ;
#2049 = CARTESIAN_POINT ( 'NONE',  ( -6.220465053408570810, 0.000000000000000000, -13.54999999999998650 ) ) ;
#2050 = VECTOR ( 'NONE', #21956, 1000.000000000000000 ) ;
#2051 = CIRCLE ( 'NONE', #9568, 1.250000000000004663 ) ;
#2052 = LINE ( 'NONE', #27528, #10293 ) ;
#2053 = AXIS2_PLACEMENT_3D ( 'NONE', #22088, #35318, #18881 ) ;
#2054 = DIRECTION ( 'NONE',  ( 0.000000000000000000, 1.000000000000000000, 0.000000000000000000 ) ) ;
#2055 = DIRECTION ( 'NONE',  ( 0.000000000000000000, 0.000000000000000000, 1.000000000000000000 ) ) ;
#2056 = CIRCLE ( 'NONE', #27361, 1.250000000000004663 ) ;
#2057 = AXIS2_PLACEMENT_3D ( 'NONE', #5066, #14718, #17510 ) ;
#2058 = ORIENTED_EDGE ( 'NONE', *, *, #11670, .T. ) ;
#2059 = EDGE_CURVE ( 'NONE', #38000, #41620, #21287, .T. ) ;
#2060 = DIRECTION ( 'NONE',  ( 1.000000000000000000, 0.000000000000000000, 0.000000000000000000 ) ) ;
#2061 = DIRECTION ( 'NONE',  ( 0.000000000000000000, 0.000000000000000000, 1.000000000000000000 ) ) ;
#2062 = ORIENTED_EDGE ( 'NONE', *, *, #23435, .T. ) ;
#2063 = LINE ( 'NONE', #31579, #30794 ) ;
#2064 = CARTESIAN_POINT ( 'NONE',  ( 25.77953494659142919, 1.000000000000000000, 22.45000000000000995 ) ) ;
#2065 = EDGE_LOOP ( 'NONE', ( #21374, #33028, #29271, #20315 ) ) ;
#2066 = DIRECTION ( 'NONE',  ( 0.000000000000000000, 0.000000000000000000, 1.000000000000000000 ) ) ;
#2067 = CARTESIAN_POINT ( 'NONE',  ( 37.45581391856026698, 0.000000000000000000, -26.19444444444442865 ) ) ;
#2068 = EDGE_CURVE ( 'NONE', #24887, #15466, #1011, .T. ) ;
#2069 = ORIENTED_EDGE ( 'NONE', *, *, #34864, .F. ) ;
#2070 = EDGE_CURVE ( 'NONE', #41949, #20579, #35638, .T. ) ;
#2071 = ORIENTED_EDGE ( 'NONE', *, *, #9513, .T. ) ;
#2072 = VECTOR ( 'NONE', #32666, 1000.000000000000000 ) ;
#2073 = DIRECTION ( 'NONE',  ( 0.000000000000000000, 1.000000000000000000, -0.000000000000000000 ) ) ;
#2074 = AXIS2_PLACEMENT_3D ( 'NONE', #14644, #8823, #38358 ) ;
#2075 = EDGE_LOOP ( 'NONE', ( #8076, #38011, #27557, #19838 ) ) ;
#2076 = CIRCLE ( 'NONE', #31448, 1.249999999999997558 ) ;
#2077 = FACE_OUTER_BOUND ( 'NONE', #20479, .T. ) ;
#2078 = DIRECTION ( 'NONE',  ( 1.000000000000000000, 0.000000000000000000, 0.000000000000000000 ) ) ;
#2079 = DIRECTION ( 'NONE',  ( 0.000000000000000000, 0.000000000000000000, 1.000000000000000000 ) ) ;
#2080 = CARTESIAN_POINT ( 'NONE',  ( 22.22046505340850331, 0.000000000000000000, 26.55000000000001137 ) ) ;
#2081 = ORIENTED_EDGE ( 'NONE', *, *, #5059, .F. ) ;
#2082 = VECTOR ( 'NONE', #22118, 1000.000000000000000 ) ;
#2083 = DIRECTION ( 'NONE',  ( 0.000000000000000000, 1.000000000000000000, 0.000000000000000000 ) ) ;
#2084 = VERTEX_POINT ( 'NONE', #39522 ) ;
#2085 = VERTEX_POINT ( 'NONE', #4999 ) ;
#2086 = AXIS2_PLACEMENT_3D ( 'NONE', #9329, #15550, #25619 ) ;
#2087 = CARTESIAN_POINT ( 'NONE',  ( 26.54418608143966551, 1.000000000000000000, -14.19444444444443398 ) ) ;
#2088 = ORIENTED_EDGE ( 'NONE', *, *, #935, .F. ) ;
#2089 = ADVANCED_FACE ( 'NONE', ( #10215 ), #23280, .T. ) ;
#2090 = CIRCLE ( 'NONE', #36240, 1.249999999999997780 ) ;
#2091 = CARTESIAN_POINT ( 'NONE',  ( 41.77953494659143274, 0.000000000000000000, -10.44999999999998685 ) ) ;
#2092 = DIRECTION ( 'NONE',  ( 0.000000000000000000, 1.000000000000000000, -0.000000000000000000 ) ) ;
#2093 = DIRECTION ( 'NONE',  ( 6.938893903907222067E-15, 0.000000000000000000, 1.000000000000000000 ) ) ;
#2094 = ORIENTED_EDGE ( 'NONE', *, *, #2159, .F. ) ;
#2095 = EDGE_CURVE ( 'NONE', #28158, #41097, #14072, .T. ) ;
#2096 = DIRECTION ( 'NONE',  ( 0.000000000000000000, 1.000000000000000000, -0.000000000000000000 ) ) ;
#2097 = CARTESIAN_POINT ( 'NONE',  ( 54.22046505340850331, 1.000000000000000000, -22.44999999999998863 ) ) ;
#2098 = VERTEX_POINT ( 'NONE', #13641 ) ;
#2099 = CYLINDRICAL_SURFACE ( 'NONE', #25904, 1.249999999999997558 ) ;
#2100 = ORIENTED_EDGE ( 'NONE', *, *, #28239, .T. ) ;
#2101 = AXIS2_PLACEMENT_3D ( 'NONE', #40579, #27729, #37157 ) ;
#2102 = CARTESIAN_POINT ( 'NONE',  ( -10.33380962103097644, 1.000000000000000000, -26.54999999999999005 ) ) ;
#2103 = ORIENTED_EDGE ( 'NONE', *, *, #10750, .F. ) ;
#2104 = ORIENTED_EDGE ( 'NONE', *, *, #21267, .F. ) ;
#2105 = CIRCLE ( 'NONE', #12368, 1.000000000000000888 ) ;
#2106 = DIRECTION ( 'NONE',  ( 0.000000000000000000, 1.000000000000000000, 0.000000000000000000 ) ) ;
#2107 = CARTESIAN_POINT ( 'NONE',  ( 4.499999999999968914, 0.000000000000000000, 16.25000000000001776 ) ) ;
#2108 = ORIENTED_EDGE ( 'NONE', *, *, #26665, .T. ) ;
#2109 = EDGE_CURVE ( 'NONE', #9554, #25343, #782, .T. ) ;
#2110 = CARTESIAN_POINT ( 'NONE',  ( -42.54418608143973302, 1.000000000000000000, -3.805555555555548253 ) ) ;
#2111 = DIRECTION ( 'NONE',  ( -0.000000000000000000, 1.000000000000000000, -0.000000000000000000 ) ) ;
#2112 = DIRECTION ( 'NONE',  ( 0.000000000000000000, -1.000000000000000000, 0.000000000000000000 ) ) ;
#2113 = ORIENTED_EDGE ( 'NONE', *, *, #22910, .T. ) ;
#2114 = AXIS2_PLACEMENT_3D ( 'NONE', #42148, #38312, #5575 ) ;
#2115 = DIRECTION ( 'NONE',  ( 1.000000000000000000, 0.000000000000000000, 0.000000000000000000 ) ) ;
#2116 = CIRCLE ( 'NONE', #4156, 1.000000000000000888 ) ;
#2117 = VERTEX_POINT ( 'NONE', #36536 ) ;
#2118 = CARTESIAN_POINT ( 'NONE',  ( 20.49999999999996803, 0.000000000000000000, 15.00000000000001421 ) ) ;
#2119 = DIRECTION ( 'NONE',  ( 0.000000000000000000, -1.000000000000000000, 0.000000000000000000 ) ) ;
#2120 = EDGE_CURVE ( 'NONE', #37731, #22396, #28794, .T. ) ;
#2121 = VECTOR ( 'NONE', #7595, 1000.000000000000000 ) ;
#2122 = ORIENTED_EDGE ( 'NONE', *, *, #13444, .T. ) ;
#2123 = ORIENTED_EDGE ( 'NONE', *, *, #3985, .T. ) ;
#2124 = EDGE_CURVE ( 'NONE', #39709, #7913, #33308, .T. ) ;
#2125 = DIRECTION ( 'NONE',  ( 0.000000000000000000, 1.000000000000000000, -0.000000000000000000 ) ) ;
#2126 = CARTESIAN_POINT ( 'NONE',  ( -6.220465053408570810, 1.000000000000000000, -34.44999999999998863 ) ) ;
#2127 = ORIENTED_EDGE ( 'NONE', *, *, #33215, .T. ) ;
#2128 = CARTESIAN_POINT ( 'NONE',  ( 64.00000000000035527, 0.000000000000000000, 6.938893903907228378E-15 ) ) ;
#2129 = ORIENTED_EDGE ( 'NONE', *, *, #35614, .T. ) ;
#2130 = VERTEX_POINT ( 'NONE', #10640 ) ;
#2131 = DIRECTION ( 'NONE',  ( 1.000000000000000000, 0.000000000000000000, 0.000000000000000000 ) ) ;
#2132 = VERTEX_POINT ( 'NONE', #796 ) ;
#2133 = AXIS2_PLACEMENT_3D ( 'NONE', #25757, #42216, #15713 ) ;
#2134 = AXIS2_PLACEMENT_3D ( 'NONE', #19808, #306, #9510 ) ;
#2135 = FACE_OUTER_BOUND ( 'NONE', #4584, .T. ) ;
#2136 = VERTEX_POINT ( 'NONE', #26915 ) ;
#2137 = ORIENTED_EDGE ( 'NONE', *, *, #24575, .T. ) ;
#2139 = VECTOR ( 'NONE', #26469, 1000.000000000000000 ) ;
#2138 = FACE_OUTER_BOUND ( 'NONE', #22312, .T. ) ;
#2140 = CARTESIAN_POINT ( 'NONE',  ( -37.45581391856033804, 1.000000000000000000, 26.19444444444445708 ) ) ;
#2141 = LINE ( 'NONE', #25875, #38856 ) ;
#2142 = FACE_OUTER_BOUND ( 'NONE', #16067, .T. ) ;
#2143 = ORIENTED_EDGE ( 'NONE', *, *, #39011, .F. ) ;
#2144 = ADVANCED_FACE ( 'NONE', ( #39961 ), #36727, .T. ) ;
#2145 = CIRCLE ( 'NONE', #13093, 1.000000000000000888 ) ;
#2146 = ADVANCED_FACE ( 'NONE', ( #12267 ), #18512, .T. ) ;
#2147 = AXIS2_PLACEMENT_3D ( 'NONE', #244, #36398, #13309 ) ;
#2148 = CARTESIAN_POINT ( 'NONE',  ( 37.45581391856026698, 0.000000000000000000, -21.80555555555554648 ) ) ;
#2149 = ORIENTED_EDGE ( 'NONE', *, *, #36089, .F. ) ;
#2151 = VECTOR ( 'NONE', #17130, 1000.000000000000000 ) ;
#2150 = DIRECTION ( 'NONE',  ( -0.000000000000000000, 0.000000000000000000, 1.000000000000000000 ) ) ;
#2152 = AXIS2_PLACEMENT_3D ( 'NONE', #39857, #19774, #32799 ) ;
#2153 = AXIS2_PLACEMENT_3D ( 'NONE', #41758, #28699, #15029 ) ;
#2154 = VERTEX_POINT ( 'NONE', #2432 ) ;
#2155 = CARTESIAN_POINT ( 'NONE',  ( 27.49999999999995381, 0.000000000000000000, -19.74999999999998934 ) ) ;
#2156 = ORIENTED_EDGE ( 'NONE', *, *, #23209, .F. ) ;
#2157 = DIRECTION ( 'NONE',  ( -0.000000000000000000, 1.000000000000000000, -0.000000000000000000 ) ) ;
#2158 = DIRECTION ( 'NONE',  ( 0.000000000000000000, -1.000000000000000000, 0.000000000000000000 ) ) ;
#2159 = EDGE_CURVE ( 'NONE', #11679, #35964, #8618, .T. ) ;
#2160 = CARTESIAN_POINT ( 'NONE',  ( 21.45581391856026698, 0.000000000000000000, 3.805555555555575786 ) ) ;
#2161 = ORIENTED_EDGE ( 'NONE', *, *, #1677, .T. ) ;
#2162 = CARTESIAN_POINT ( 'NONE',  ( -42.33380962103098000, 0.000000000000000000, -32.54999999999999005 ) ) ;
#2163 = CYLINDRICAL_SURFACE ( 'NONE', #2818, 1.000000000000000888 ) ;
#2164 = LINE ( 'NONE', #37890, #27197 ) ;
#2165 = EDGE_LOOP ( 'NONE', ( #17999, #11991, #21299, #6890, #23274, #3950, #31430, #9809, #13113, #36328, #31949, #39481 ) ) ;
#2166 = VECTOR ( 'NONE', #29738, 1000.000000000000000 ) ;
#2167 = DIRECTION ( 'NONE',  ( 0.000000000000000000, 0.000000000000000000, 1.000000000000000000 ) ) ;
#2168 = DIRECTION ( 'NONE',  ( 0.000000000000000000, 1.000000000000000000, 0.000000000000000000 ) ) ;
#2169 = DIRECTION ( 'NONE',  ( 0.000000000000000000, 1.000000000000000000, 0.000000000000000000 ) ) ;
#2170 = LINE ( 'NONE', #11788, #30235 ) ;
#2171 = EDGE_CURVE ( 'NONE', #6156, #4119, #12395, .T. ) ;
#2172 = DIRECTION ( 'NONE',  ( 0.000000000000000000, 0.000000000000000000, 1.000000000000000000 ) ) ;
#2173 = ORIENTED_EDGE ( 'NONE', *, *, #1222, .T. ) ;
#2174 = EDGE_CURVE ( 'NONE', #5608, #12626, #10357, .T. ) ;
#2175 = EDGE_CURVE ( 'NONE', #22427, #26096, #15490, .T. ) ;
#2176 = CARTESIAN_POINT ( 'NONE',  ( 36.49999999999997158, 0.000000000000000000, -2.999999999999988898 ) ) ;
#2177 = EDGE_LOOP ( 'NONE', ( #39371, #27903, #28323, #35290 ) ) ;
#2178 = PLANE ( 'NONE',  #23173 ) ;
#2179 = EDGE_CURVE ( 'NONE', #39858, #24222, #39702, .T. ) ;
#2180 = AXIS2_PLACEMENT_3D ( 'NONE', #3791, #20084, #33113 ) ;
#2181 = AXIS2_PLACEMENT_3D ( 'NONE', #4919, #7284, #30400 ) ;
#2182 = ORIENTED_EDGE ( 'NONE', *, *, #27239, .T. ) ;
#2183 = ORIENTED_EDGE ( 'NONE', *, *, #23622, .F. ) ;
#2184 = AXIS2_PLACEMENT_3D ( 'NONE', #25283, #15652, #32116 ) ;
#2185 = ADVANCED_FACE ( 'NONE', ( #9270 ), #18280, .F. ) ;
#2186 = AXIS2_PLACEMENT_3D ( 'NONE', #21348, #37180, #30752 ) ;
#2187 = LINE ( 'NONE', #40498, #7311 ) ;
#2188 = ORIENTED_EDGE ( 'NONE', *, *, #40088, .F. ) ;
#2189 = ORIENTED_EDGE ( 'NONE', *, *, #19078, .T. ) ;
#2190 = EDGE_CURVE ( 'NONE', #37704, #16687, #4841, .T. ) ;
#2191 = CARTESIAN_POINT ( 'NONE',  ( -26.54418608143973302, 0.000000000000000000, 2.194444444444457076 ) ) ;
#2192 = FACE_OUTER_BOUND ( 'NONE', #9975, .T. ) ;
#2193 = CARTESIAN_POINT ( 'NONE',  ( -52.50000000000004974, 0.000000000000000000, -14.99999999999998579 ) ) ;
#2194 = VERTEX_POINT ( 'NONE', #31298 ) ;
#2195 = EDGE_LOOP ( 'NONE', ( #38197, #9071, #35757, #41962 ) ) ;
#2196 = CARTESIAN_POINT ( 'NONE',  ( 5.455813918560266096, 0.000000000000000000, 9.805555555555574898 ) ) ;
#2197 = DIRECTION ( 'NONE',  ( 0.000000000000000000, 0.000000000000000000, 1.000000000000000000 ) ) ;
#2198 = CARTESIAN_POINT ( 'NONE',  ( -25.77953494659150024, 0.000000000000000000, -33.44999999999998863 ) ) ;
#2199 = ORIENTED_EDGE ( 'NONE', *, *, #14750, .T. ) ;
#2200 = CIRCLE ( 'NONE', #9717, 1.249999999999997558 ) ;
#2201 = CARTESIAN_POINT ( 'NONE',  ( -38.22046505340857436, 1.000000000000000000, 14.55000000000001492 ) ) ;
#2202 = LINE ( 'NONE', #15468, #2573 ) ;
#2203 = ORIENTED_EDGE ( 'NONE', *, *, #6275, .T. ) ;
#2204 = CARTESIAN_POINT ( 'NONE',  ( 38.22046505340850331, 0.000000000000000000, -20.54999999999999005 ) ) ;
#2205 = CYLINDRICAL_SURFACE ( 'NONE', #26942, 1.000000000000000888 ) ;
#2206 = EDGE_CURVE ( 'NONE', #21300, #7125, #13084, .T. ) ;
#2207 = DIRECTION ( 'NONE',  ( 1.561251128379125123E-14, 0.000000000000000000, 1.000000000000000000 ) ) ;
#2208 = VERTEX_POINT ( 'NONE', #2006 ) ;
#2209 = AXIS2_PLACEMENT_3D ( 'NONE', #5157, #18034, #4946 ) ;
#2210 = DIRECTION ( 'NONE',  ( -1.387778780781444413E-14, 0.000000000000000000, 1.000000000000000000 ) ) ;
#2211 = CARTESIAN_POINT ( 'NONE',  ( 52.49999999999997158, 1.000000000000000000, 3.000000000000016431 ) ) ;
#2212 = VECTOR ( 'NONE', #38971, 1000.000000000000000 ) ;
#2213 = VERTEX_POINT ( 'NONE', #31745 ) ;
#2214 = VERTEX_POINT ( 'NONE', #15072 ) ;
#2215 = DIRECTION ( 'NONE',  ( 0.000000000000000000, 0.000000000000000000, 1.000000000000000000 ) ) ;
#2216 = CARTESIAN_POINT ( 'NONE',  ( -21.45581391856033449, 0.000000000000000000, -21.80555555555553937 ) ) ;
#2217 = DIRECTION ( 'NONE',  ( 0.000000000000000000, 0.000000000000000000, 1.000000000000000000 ) ) ;
#2218 = VERTEX_POINT ( 'NONE', #19139 ) ;
#2219 = DIRECTION ( 'NONE',  ( -0.000000000000000000, 1.000000000000000000, -0.000000000000000000 ) ) ;
#2220 = FACE_BOUND ( 'NONE', #13399, .T. ) ;
#2221 = DIRECTION ( 'NONE',  ( 0.000000000000000000, 0.000000000000000000, 1.000000000000000000 ) ) ;
#2222 = EDGE_LOOP ( 'NONE', ( #35164, #26542, #780, #32505 ) ) ;
#2223 = EDGE_CURVE ( 'NONE', #25698, #8006, #35607, .T. ) ;
#2224 = CARTESIAN_POINT ( 'NONE',  ( -11.50000000000003020, 1.000000000000000000, -7.749999999999982236 ) ) ;
#2225 = DIRECTION ( 'NONE',  ( -0.000000000000000000, 1.000000000000000000, -0.000000000000000000 ) ) ;
#2226 = ADVANCED_FACE ( 'NONE', ( #11846 ), #24905, .T. ) ;
#2227 = ORIENTED_EDGE ( 'NONE', *, *, #6271, .T. ) ;
#2228 = ORIENTED_EDGE ( 'NONE', *, *, #13910, .F. ) ;
#2229 = EDGE_CURVE ( 'NONE', #36153, #4576, #9060, .T. ) ;
#2230 = DIRECTION ( 'NONE',  ( 0.000000000000000000, 1.000000000000000000, 0.000000000000000000 ) ) ;
#2231 = DIRECTION ( 'NONE',  ( 0.000000000000000000, 0.000000000000000000, 1.000000000000000000 ) ) ;
#2232 = DIRECTION ( 'NONE',  ( 0.000000000000000000, 0.000000000000000000, 1.000000000000000000 ) ) ;
#2233 = VERTEX_POINT ( 'NONE', #35162 ) ;
#2234 = VERTEX_POINT ( 'NONE', #41572 ) ;
#2235 = EDGE_CURVE ( 'NONE', #31996, #19077, #28740, .T. ) ;
#2236 = ADVANCED_FACE ( 'NONE', ( #18721 ), #41796, .F. ) ;
#2237 = DIRECTION ( 'NONE',  ( 1.000000000000000000, 0.000000000000000000, 0.000000000000000000 ) ) ;
#2238 = EDGE_CURVE ( 'NONE', #17968, #27626, #25333, .T. ) ;
#2239 = CYLINDRICAL_SURFACE ( 'NONE', #17741, 1.000000000000000888 ) ;
#2240 = CIRCLE ( 'NONE', #2935, 1.250000000000004663 ) ;
#2241 = AXIS2_PLACEMENT_3D ( 'NONE', #1581, #21274, #28091 ) ;
#2242 = VERTEX_POINT ( 'NONE', #31935 ) ;
#2243 = ORIENTED_EDGE ( 'NONE', *, *, #14478, .F. ) ;
#2244 = VERTEX_POINT ( 'NONE', #2631 ) ;
#2245 = CIRCLE ( 'NONE', #37097, 1.250000000000004663 ) ;
#2246 = DIRECTION ( 'NONE',  ( 0.000000000000000000, 0.000000000000000000, 1.000000000000000000 ) ) ;
#2247 = FACE_BOUND ( 'NONE', #16364, .T. ) ;
#2248 = VERTEX_POINT ( 'NONE', #15707 ) ;
#2249 = CARTESIAN_POINT ( 'NONE',  ( -21.45581391856033449, 0.000000000000000000, 3.805555555555569125 ) ) ;
#2250 = DIRECTION ( 'NONE',  ( 0.000000000000000000, 1.000000000000000000, -0.000000000000000000 ) ) ;
#2251 = EDGE_CURVE ( 'NONE', #15768, #10612, #21970, .T. ) ;
#2252 = EDGE_LOOP ( 'NONE', ( #1176, #31305, #8359, #25021, #32638, #18957, #32061, #5367, #22437, #19945, #33760, #20800 ) ) ;
#2253 = LINE ( 'NONE', #12516, #8852 ) ;
#2254 = CARTESIAN_POINT ( 'NONE',  ( -41.77953494659149669, 0.000000000000000000, -20.54999999999999005 ) ) ;
#2255 = EDGE_CURVE ( 'NONE', #36306, #22474, #34228, .T. ) ;
#2256 = DIRECTION ( 'NONE',  ( 0.000000000000000000, 0.000000000000000000, 1.000000000000000000 ) ) ;
#2257 = DIRECTION ( 'NONE',  ( -0.000000000000000000, 1.000000000000000000, -0.000000000000000000 ) ) ;
#2258 = CIRCLE ( 'NONE', #24138, 1.000000000000000888 ) ;
#2259 = DIRECTION ( 'NONE',  ( -0.000000000000000000, -1.000000000000000000, -0.000000000000000000 ) ) ;
#2260 = CARTESIAN_POINT ( 'NONE',  ( -10.54418608143973479, 1.000000000000000000, 32.19444444444445708 ) ) ;
#2261 = EDGE_CURVE ( 'NONE', #15082, #30092, #33561, .T. ) ;
#2262 = AXIS2_PLACEMENT_3D ( 'NONE', #5143, #28033, #4715 ) ;
#2263 = ORIENTED_EDGE ( 'NONE', *, *, #27299, .T. ) ;
#2264 = CARTESIAN_POINT ( 'NONE',  ( -22.22046505340857081, 1.000000000000000000, -32.54999999999999005 ) ) ;
#2265 = DIRECTION ( 'NONE',  ( 0.000000000000000000, 0.000000000000000000, 1.000000000000000000 ) ) ;
#2266 = CARTESIAN_POINT ( 'NONE',  ( 52.49999999999997158, 1.000000000000000000, 21.00000000000001066 ) ) ;
#2267 = ORIENTED_EDGE ( 'NONE', *, *, #39193, .T. ) ;
#2268 = DIRECTION ( 'NONE',  ( 1.000000000000000000, 0.000000000000000000, 0.000000000000000000 ) ) ;
#2269 = CIRCLE ( 'NONE', #30963, 1.000000000000000888 ) ;
#2270 = CIRCLE ( 'NONE', #30272, 1.249999999999997558 ) ;
#2271 = CARTESIAN_POINT ( 'NONE',  ( -11.50000000000003020, 0.000000000000000000, -14.99999999999998579 ) ) ;
#2272 = CARTESIAN_POINT ( 'NONE',  ( 59.49999999999995737, 1.000000000000000000, -10.24999999999998401 ) ) ;
#2273 = CARTESIAN_POINT ( 'NONE',  ( -53.45581391856033804, 0.000000000000000000, 15.80555555555556602 ) ) ;
#2274 = CIRCLE ( 'NONE', #29513, 1.250000000000001110 ) ;
#2275 = VERTEX_POINT ( 'NONE', #22766 ) ;
#2276 = CARTESIAN_POINT ( 'NONE',  ( 4.499999999999968914, 0.000000000000000000, 7.750000000000010658 ) ) ;
#2277 = CIRCLE ( 'NONE', #26207, 1.249999999999997558 ) ;
#2278 = DIRECTION ( 'NONE',  ( 0.000000000000000000, 1.000000000000000000, 0.000000000000000000 ) ) ;
#2279 = ORIENTED_EDGE ( 'NONE', *, *, #31731, .F. ) ;
#2280 = CARTESIAN_POINT ( 'NONE',  ( 37.66619037896902711, 0.000000000000000000, 2.550000000000017586 ) ) ;
#2281 = AXIS2_PLACEMENT_3D ( 'NONE', #35867, #32439, #24045 ) ;
#2282 = EDGE_CURVE ( 'NONE', #34608, #38107, #67, .T. ) ;
#2283 = FACE_OUTER_BOUND ( 'NONE', #3659, .T. ) ;
#2284 = ORIENTED_EDGE ( 'NONE', *, *, #2764, .F. ) ;
#2285 = CARTESIAN_POINT ( 'NONE',  ( -42.33380962103098000, 1.000000000000000000, -32.54999999999999005 ) ) ;
#2286 = CARTESIAN_POINT ( 'NONE',  ( -10.54418608143973479, 0.000000000000000000, 21.80555555555557135 ) ) ;
#2287 = ORIENTED_EDGE ( 'NONE', *, *, #41827, .T. ) ;
#2288 = ADVANCED_FACE ( 'NONE', ( #25971 ), #26187, .T. ) ;
#2289 = DIRECTION ( 'NONE',  ( -0.000000000000000000, 1.000000000000000000, -0.000000000000000000 ) ) ;
#2290 = EDGE_CURVE ( 'NONE', #14330, #26387, #6277, .T. ) ;
#2291 = AXIS2_PLACEMENT_3D ( 'NONE', #22876, #6586, #29486 ) ;
#2292 = VERTEX_POINT ( 'NONE', #13136 ) ;
#2293 = CARTESIAN_POINT ( 'NONE',  ( -26.33380962103097644, 0.000000000000000000, 3.450000000000015721 ) ) ;
#2294 = DIRECTION ( 'NONE',  ( 0.000000000000000000, 0.000000000000000000, 1.000000000000000000 ) ) ;
#2295 = AXIS2_PLACEMENT_3D ( 'NONE', #31621, #12140, #19455 ) ;
#2296 = CARTESIAN_POINT ( 'NONE',  ( -6.220465053408570810, 0.000000000000000000, -16.44999999999998508 ) ) ;
#2297 = DIRECTION ( 'NONE',  ( 0.000000000000000000, 0.000000000000000000, 1.000000000000000000 ) ) ;
#2298 = EDGE_LOOP ( 'NONE', ( #36123, #14462, #2718, #2447 ) ) ;
#2299 = VECTOR ( 'NONE', #35418, 1000.000000000000000 ) ;
#2300 = DIRECTION ( 'NONE',  ( 0.000000000000000000, 1.000000000000000000, 0.000000000000000000 ) ) ;
#2301 = VERTEX_POINT ( 'NONE', #3270 ) ;
#2302 = ORIENTED_EDGE ( 'NONE', *, *, #11342, .F. ) ;
#2303 = CYLINDRICAL_SURFACE ( 'NONE', #23861, 1.250000000000004663 ) ;
#2304 = ORIENTED_EDGE ( 'NONE', *, *, #36368, .F. ) ;
#2305 = FACE_OUTER_BOUND ( 'NONE', #40472, .T. ) ;
#2306 = ADVANCED_FACE ( 'NONE', ( #9913 ), #32377, .F. ) ;
#2307 = CARTESIAN_POINT ( 'NONE',  ( -54.22046505340857436, 0.000000000000000000, 21.45000000000000995 ) ) ;
#2308 = VECTOR ( 'NONE', #33448, 1000.000000000000000 ) ;
#2309 = CARTESIAN_POINT ( 'NONE',  ( 54.22046505340850331, 1.000000000000000000, -31.54999999999998650 ) ) ;
#2310 = ORIENTED_EDGE ( 'NONE', *, *, #28788, .T. ) ;
#2311 = CIRCLE ( 'NONE', #18737, 1.249999999999997558 ) ;
#2312 = CARTESIAN_POINT ( 'NONE',  ( 36.49999999999997158, 0.000000000000000000, 15.00000000000001421 ) ) ;
#2313 = LINE ( 'NONE', #38459, #38571 ) ;
#2314 = ORIENTED_EDGE ( 'NONE', *, *, #16628, .F. ) ;
#2315 = CARTESIAN_POINT ( 'NONE',  ( 25.77953494659142919, 1.000000000000000000, -32.54999999999999005 ) ) ;
#2316 = EDGE_CURVE ( 'NONE', #38326, #27633, #16522, .T. ) ;
#2317 = ORIENTED_EDGE ( 'NONE', *, *, #7269, .T. ) ;
#2318 = CARTESIAN_POINT ( 'NONE',  ( 32.00000000000076739, 0.000000000000000000, 36.50000000000001421 ) ) ;
#2319 = ORIENTED_EDGE ( 'NONE', *, *, #28673, .T. ) ;
#2320 = VERTEX_POINT ( 'NONE', #9710 ) ;
#2321 = CARTESIAN_POINT ( 'NONE',  ( -20.50000000000004619, 0.000000000000000000, 15.00000000000001421 ) ) ;
#2322 = FACE_OUTER_BOUND ( 'NONE', #36851, .T. ) ;
#2323 = CARTESIAN_POINT ( 'NONE',  ( 26.54418608143966551, 1.000000000000000000, -20.19444444444443576 ) ) ;
#2324 = AXIS2_PLACEMENT_3D ( 'NONE', #12318, #24948, #31342 ) ;
#2325 = ORIENTED_EDGE ( 'NONE', *, *, #758, .F. ) ;
#2326 = CARTESIAN_POINT ( 'NONE',  ( 41.77953494659143274, 0.000000000000000000, 9.450000000000013500 ) ) ;
#2327 = FACE_OUTER_BOUND ( 'NONE', #17750, .T. ) ;
#2328 = DIRECTION ( 'NONE',  ( -0.000000000000000000, -1.000000000000000000, -0.000000000000000000 ) ) ;
#2329 = ORIENTED_EDGE ( 'NONE', *, *, #14865, .F. ) ;
#2330 = AXIS2_PLACEMENT_3D ( 'NONE', #16183, #33069, #16409 ) ;
#2331 = CYLINDRICAL_SURFACE ( 'NONE', #8400, 1.249999999999997558 ) ;
#2332 = EDGE_LOOP ( 'NONE', ( #17096, #15274, #18636, #2442 ) ) ;
#2333 = CARTESIAN_POINT ( 'NONE',  ( 27.49999999999995381, 0.000000000000000000, -8.999999999999987566 ) ) ;
#2334 = CARTESIAN_POINT ( 'NONE',  ( 52.49999999999997158, 0.000000000000000000, -7.749999999999982236 ) ) ;
#2335 = VERTEX_POINT ( 'NONE', #3503 ) ;
#2336 = ORIENTED_EDGE ( 'NONE', *, *, #40085, .F. ) ;
#2337 = VECTOR ( 'NONE', #1975, 1000.000000000000000 ) ;
#2338 = DIRECTION ( 'NONE',  ( 0.000000000000000000, 0.000000000000000000, 1.000000000000000000 ) ) ;
#2339 = CARTESIAN_POINT ( 'NONE',  ( -42.54418608143973302, 0.000000000000000000, 8.194444444444455300 ) ) ;
#2340 = ORIENTED_EDGE ( 'NONE', *, *, #39806, .F. ) ;
#2341 = DIRECTION ( 'NONE',  ( -0.000000000000000000, 1.000000000000000000, -0.000000000000000000 ) ) ;
#2342 = VERTEX_POINT ( 'NONE', #18924 ) ;
#2343 = ORIENTED_EDGE ( 'NONE', *, *, #872, .T. ) ;
#2344 = CIRCLE ( 'NONE', #19479, 1.000000000000000000 ) ;
#2345 = CARTESIAN_POINT ( 'NONE',  ( -20.50000000000004619, 0.000000000000000000, 3.000000000000016431 ) ) ;
#2346 = ORIENTED_EDGE ( 'NONE', *, *, #31515, .F. ) ;
#2347 = AXIS2_PLACEMENT_3D ( 'NONE', #33068, #39474, #16825 ) ;
#2348 = CARTESIAN_POINT ( 'NONE',  ( -31.99999999999963407, 1.000000000000000000, -1.499999999999990452 ) ) ;
#2349 = ORIENTED_EDGE ( 'NONE', *, *, #35326, .T. ) ;
#2350 = EDGE_LOOP ( 'NONE', ( #17978, #25800, #6540, #16725 ) ) ;
#2351 = CARTESIAN_POINT ( 'NONE',  ( -57.77953494659149669, 1.000000000000000000, 33.45000000000001705 ) ) ;
#2352 = CARTESIAN_POINT ( 'NONE',  ( 32.00000000000017053, 1.000000000000000000, -17.49999999999999645 ) ) ;
#2353 = CIRCLE ( 'NONE', #32404, 1.000000000000000888 ) ;
#2354 = CARTESIAN_POINT ( 'NONE',  ( 11.49999999999995381, 1.000000000000000000, -2.999999999999988898 ) ) ;
#2355 = ADVANCED_FACE ( 'NONE', ( #19145 ), #25561, .F. ) ;
#2356 = FACE_OUTER_BOUND ( 'NONE', #23716, .T. ) ;
#2357 = ORIENTED_EDGE ( 'NONE', *, *, #36923, .F. ) ;
#2358 = DIRECTION ( 'NONE',  ( -0.000000000000000000, 1.000000000000000000, -0.000000000000000000 ) ) ;
#2359 = ORIENTED_EDGE ( 'NONE', *, *, #17432, .F. ) ;
#2360 = CARTESIAN_POINT ( 'NONE',  ( 21.45581391856026698, 0.000000000000000000, -20.19444444444442865 ) ) ;
#2361 = EDGE_CURVE ( 'NONE', #14778, #756, #1430, .T. ) ;
#2362 = EDGE_CURVE ( 'NONE', #25220, #31892, #41802, .T. ) ;
#2363 = EDGE_CURVE ( 'NONE', #19278, #40800, #38382, .T. ) ;
#2364 = ORIENTED_EDGE ( 'NONE', *, *, #32558, .F. ) ;
#2365 = CIRCLE ( 'NONE', #26294, 1.000000000000000888 ) ;
#2366 = DIRECTION ( 'NONE',  ( -0.000000000000000000, 1.000000000000000000, -0.000000000000000000 ) ) ;
#2367 = ORIENTED_EDGE ( 'NONE', *, *, #31226, .T. ) ;
#2368 = CARTESIAN_POINT ( 'NONE',  ( -26.54418608143973302, 0.000000000000000000, -27.80555555555555003 ) ) ;
#2369 = DIRECTION ( 'NONE',  ( 0.000000000000000000, 0.000000000000000000, 1.000000000000000000 ) ) ;
#2370 = CARTESIAN_POINT ( 'NONE',  ( 36.49999999999997158, 1.000000000000000000, -32.99999999999998579 ) ) ;
#2371 = CARTESIAN_POINT ( 'NONE',  ( 31.99999999999997158, 1.000000000000000000, -39.49999999999998579 ) ) ;
#2372 = ORIENTED_EDGE ( 'NONE', *, *, #23061, .T. ) ;
#2373 = DIRECTION ( 'NONE',  ( 0.000000000000000000, 1.000000000000000000, -0.000000000000000000 ) ) ;
#2374 = CARTESIAN_POINT ( 'NONE',  ( -11.50000000000003020, 1.000000000000000000, 34.25000000000001421 ) ) ;
#2375 = DIRECTION ( 'NONE',  ( 0.000000000000000000, 0.000000000000000000, 1.000000000000000000 ) ) ;
#2376 = VERTEX_POINT ( 'NONE', #6052 ) ;
#2377 = AXIS2_PLACEMENT_3D ( 'NONE', #31748, #2437, #28963 ) ;
#2378 = CARTESIAN_POINT ( 'NONE',  ( -9.779534946591498468, 1.000000000000000000, -33.44999999999998863 ) ) ;
#2379 = CARTESIAN_POINT ( 'NONE',  ( 57.77953494659143274, 0.000000000000000000, -19.54999999999998650 ) ) ;
#2380 = CARTESIAN_POINT ( 'NONE',  ( -10.33380962103097644, 1.000000000000000000, -32.54999999999999005 ) ) ;
#2381 = CARTESIAN_POINT ( 'NONE',  ( 10.54418608143966374, 1.000000000000000000, 33.80555555555557135 ) ) ;
#2383 = AXIS2_PLACEMENT_3D ( 'NONE', #18914, #21682, #34713 ) ;
#2382 = CARTESIAN_POINT ( 'NONE',  ( 5.455813918560266096, 1.000000000000000000, -15.80555555555554470 ) ) ;
#2384 = ORIENTED_EDGE ( 'NONE', *, *, #25027, .T. ) ;
#2385 = DIRECTION ( 'NONE',  ( -0.000000000000000000, 1.000000000000000000, -0.000000000000000000 ) ) ;
#2386 = VERTEX_POINT ( 'NONE', #38797 ) ;
#2387 = CARTESIAN_POINT ( 'NONE',  ( 57.77953494659143274, 0.000000000000000000, 9.450000000000013500 ) ) ;
#2388 = CIRCLE ( 'NONE', #15384, 1.000000000000000000 ) ;
#2389 = EDGE_CURVE ( 'NONE', #17896, #14323, #24674, .T. ) ;
#2390 = VERTEX_POINT ( 'NONE', #39028 ) ;
#2391 = ORIENTED_EDGE ( 'NONE', *, *, #3031, .F. ) ;
#2392 = EDGE_CURVE ( 'NONE', #30687, #7217, #16354, .T. ) ;
#2393 = DIRECTION ( 'NONE',  ( 0.000000000000000000, 0.000000000000000000, 1.000000000000000000 ) ) ;
#2394 = VERTEX_POINT ( 'NONE', #19359 ) ;
#2395 = EDGE_LOOP ( 'NONE', ( #35257, #5381, #37104, #23783 ) ) ;
#2396 = LINE ( 'NONE', #24656, #18548 ) ;
#2397 = DIRECTION ( 'NONE',  ( -0.000000000000000000, 1.000000000000000000, -0.000000000000000000 ) ) ;
#2398 = CARTESIAN_POINT ( 'NONE',  ( 43.49999999999995737, 1.000000000000000000, -1.749999999999990896 ) ) ;
#2399 = ORIENTED_EDGE ( 'NONE', *, *, #34541, .T. ) ;
#2400 = ORIENTED_EDGE ( 'NONE', *, *, #6384, .T. ) ;
#2401 = DIRECTION ( 'NONE',  ( -0.000000000000000000, 1.000000000000000000, -0.000000000000000000 ) ) ;
#2402 = DIRECTION ( 'NONE',  ( 6.938893903907228378E-15, 0.000000000000000000, 1.000000000000000000 ) ) ;
#2404 = EDGE_CURVE ( 'NONE', #25353, #9043, #32168, .T. ) ;
#2403 = EDGE_LOOP ( 'NONE', ( #8000, #22092, #3506, #15966 ) ) ;
#2405 = DIRECTION ( 'NONE',  ( -0.000000000000000000, -1.000000000000000000, -0.000000000000000000 ) ) ;
#2406 = ORIENTED_EDGE ( 'NONE', *, *, #960, .T. ) ;
#2407 = CARTESIAN_POINT ( 'NONE',  ( -20.50000000000004619, 0.000000000000000000, -14.99999999999998579 ) ) ;
#2408 = CYLINDRICAL_SURFACE ( 'NONE', #39473, 1.250000000000004663 ) ;
#2409 = ORIENTED_EDGE ( 'NONE', *, *, #27343, .T. ) ;
#2410 = EDGE_CURVE ( 'NONE', #9586, #21903, #31506, .T. ) ;
#2411 = DIRECTION ( 'NONE',  ( -0.000000000000000000, -1.000000000000000000, -0.000000000000000000 ) ) ;
#2412 = CARTESIAN_POINT ( 'NONE',  ( 36.49999999999997158, 1.000000000000000000, 33.00000000000001421 ) ) ;
#2413 = EDGE_CURVE ( 'NONE', #3975, #9424, #36990, .T. ) ;
#2414 = EDGE_CURVE ( 'NONE', #1392, #40058, #13747, .T. ) ;
#2415 = DIRECTION ( 'NONE',  ( -0.000000000000000000, 1.000000000000000000, -0.000000000000000000 ) ) ;
#2416 = FACE_OUTER_BOUND ( 'NONE', #18893, .T. ) ;
#2418 = ADVANCED_FACE ( 'NONE', ( #32807 ), #16142, .F. ) ;
#2417 = ORIENTED_EDGE ( 'NONE', *, *, #31651, .T. ) ;
#2419 = DIRECTION ( 'NONE',  ( 0.000000000000000000, 0.000000000000000000, 1.000000000000000000 ) ) ;
#2420 = CARTESIAN_POINT ( 'NONE',  ( -25.77953494659150024, 0.000000000000000000, 33.45000000000001705 ) ) ;
#2421 = VERTEX_POINT ( 'NONE', #15932 ) ;
#2422 = EDGE_CURVE ( 'NONE', #2640, #31269, #9068, .T. ) ;
#2423 = ORIENTED_EDGE ( 'NONE', *, *, #41721, .T. ) ;
#2424 = DIRECTION ( 'NONE',  ( 1.000000000000000000, 0.000000000000000000, 0.000000000000000000 ) ) ;
#2425 = DIRECTION ( 'NONE',  ( 0.000000000000000000, 0.000000000000000000, 1.000000000000000000 ) ) ;
#2426 = CARTESIAN_POINT ( 'NONE',  ( -20.50000000000004619, 0.000000000000000000, -32.99999999999998579 ) ) ;
#2427 = DIRECTION ( 'NONE',  ( 0.000000000000000000, 0.000000000000000000, 1.000000000000000000 ) ) ;
#2428 = FACE_BOUND ( 'NONE', #37709, .T. ) ;
#2429 = CARTESIAN_POINT ( 'NONE',  ( -57.77953494659149669, 0.000000000000000000, 22.45000000000000995 ) ) ;
#2430 = ORIENTED_EDGE ( 'NONE', *, *, #31742, .F. ) ;
#2431 = CARTESIAN_POINT ( 'NONE',  ( -10.33380962103097644, 0.000000000000000000, 14.55000000000001492 ) ) ;
#2432 = CARTESIAN_POINT ( 'NONE',  ( -21.45581391856033449, 1.000000000000000000, -21.80555555555553937 ) ) ;
#2433 = ADVANCED_FACE ( 'NONE', ( #22976 ), #36006, .T. ) ;
#2434 = AXIS2_PLACEMENT_3D ( 'NONE', #12811, #32701, #25870 ) ;
#2435 = ORIENTED_EDGE ( 'NONE', *, *, #4872, .T. ) ;
#2436 = EDGE_LOOP ( 'NONE', ( #39869, #28178, #19559, #30902 ) ) ;
#2437 = DIRECTION ( 'NONE',  ( -0.000000000000000000, 1.000000000000000000, -0.000000000000000000 ) ) ;
#2438 = EDGE_CURVE ( 'NONE', #39024, #19674, #6229, .T. ) ;
#2439 = CARTESIAN_POINT ( 'NONE',  ( -43.50000000000002842, 0.000000000000000000, -4.249999999999993783 ) ) ;
#2440 = CARTESIAN_POINT ( 'NONE',  ( 22.22046505340850331, 0.000000000000000000, 19.55000000000001137 ) ) ;
#2441 = ORIENTED_EDGE ( 'NONE', *, *, #15761, .F. ) ;
#2442 = ORIENTED_EDGE ( 'NONE', *, *, #7119, .T. ) ;
#2443 = CARTESIAN_POINT ( 'NONE',  ( 20.49999999999996803, 1.000000000000000000, 33.00000000000001421 ) ) ;
#2444 = EDGE_CURVE ( 'NONE', #913, #35012, #30139, .T. ) ;
#2445 = DIRECTION ( 'NONE',  ( -0.000000000000000000, 1.000000000000000000, -0.000000000000000000 ) ) ;
#2446 = ORIENTED_EDGE ( 'NONE', *, *, #7157, .T. ) ;
#2447 = ORIENTED_EDGE ( 'NONE', *, *, #37499, .T. ) ;
#2448 = ORIENTED_EDGE ( 'NONE', *, *, #14940, .F. ) ;
#2449 = CARTESIAN_POINT ( 'NONE',  ( -38.22046505340857436, 1.000000000000000000, 8.550000000000016698 ) ) ;
#2450 = DIRECTION ( 'NONE',  ( 1.734723475976805517E-14, 0.000000000000000000, 1.000000000000000000 ) ) ;
#2451 = ORIENTED_EDGE ( 'NONE', *, *, #18918, .T. ) ;
#2452 = FACE_OUTER_BOUND ( 'NONE', #15650, .T. ) ;
#2453 = DIRECTION ( 'NONE',  ( -0.000000000000000000, -1.000000000000000000, -0.000000000000000000 ) ) ;
#2454 = VERTEX_POINT ( 'NONE', #35595 ) ;
#2455 = CARTESIAN_POINT ( 'NONE',  ( -26.54418608143973302, 1.000000000000000000, -20.19444444444442865 ) ) ;
#2456 = LINE ( 'NONE', #24933, #18708 ) ;
#2457 = CARTESIAN_POINT ( 'NONE',  ( -58.33380962103098000, 0.000000000000000000, 20.55000000000001137 ) ) ;
#2458 = EDGE_CURVE ( 'NONE', #6239, #37813, #33652, .T. ) ;
#2459 = CARTESIAN_POINT ( 'NONE',  ( 42.54418608143966196, 1.000000000000000000, 33.80555555555557135 ) ) ;
#2460 = AXIS2_PLACEMENT_3D ( 'NONE', #38658, #6126, #19216 ) ;
#2461 = CARTESIAN_POINT ( 'NONE',  ( -54.22046505340857436, 1.000000000000000000, -21.44999999999998508 ) ) ;
#2462 = ADVANCED_FACE ( 'NONE', ( #1117 ), #26822, .T. ) ;
#2463 = DIRECTION ( 'NONE',  ( 0.000000000000000000, 1.000000000000000000, 0.000000000000000000 ) ) ;
#2464 = VERTEX_POINT ( 'NONE', #40064 ) ;
#2465 = EDGE_CURVE ( 'NONE', #19090, #1390, #17416, .T. ) ;
#2466 = DIRECTION ( 'NONE',  ( 0.000000000000000000, 1.000000000000000000, -0.000000000000000000 ) ) ;
#2467 = DIRECTION ( 'NONE',  ( 0.000000000000000000, 0.000000000000000000, 1.000000000000000000 ) ) ;
#2468 = DIRECTION ( 'NONE',  ( 1.000000000000000000, 0.000000000000000000, 0.000000000000000000 ) ) ;
#2469 = CARTESIAN_POINT ( 'NONE',  ( 57.77953494659143274, 1.000000000000000000, 22.45000000000000995 ) ) ;
#2470 = VERTEX_POINT ( 'NONE', #29797 ) ;
#2471 = LINE ( 'NONE', #18958, #9550 ) ;
#2472 = DIRECTION ( 'NONE',  ( -0.000000000000000000, 1.000000000000000000, -0.000000000000000000 ) ) ;
#2473 = DIRECTION ( 'NONE',  ( -0.000000000000000000, 1.000000000000000000, -0.000000000000000000 ) ) ;
#2474 = DIRECTION ( 'NONE',  ( 0.000000000000000000, 1.000000000000000000, 0.000000000000000000 ) ) ;
#2475 = VERTEX_POINT ( 'NONE', #14178 ) ;
#2476 = DIRECTION ( 'NONE',  ( 0.000000000000000000, 1.000000000000000000, 0.000000000000000000 ) ) ;
#2477 = DIRECTION ( 'NONE',  ( 1.734723475976805517E-14, 0.000000000000000000, 1.000000000000000000 ) ) ;
#2478 = ORIENTED_EDGE ( 'NONE', *, *, #29328, .T. ) ;
#2479 = CARTESIAN_POINT ( 'NONE',  ( 9.779534946591429190, 0.000000000000000000, -3.449999999999987743 ) ) ;
#2480 = DIRECTION ( 'NONE',  ( 0.000000000000000000, 0.000000000000000000, 1.000000000000000000 ) ) ;
#2481 = EDGE_LOOP ( 'NONE', ( #2595, #3579, #26901, #25600 ) ) ;
#2482 = EDGE_CURVE ( 'NONE', #15346, #31563, #26392, .T. ) ;
#2483 = DIRECTION ( 'NONE',  ( -0.000000000000000000, 1.000000000000000000, -0.000000000000000000 ) ) ;
#2484 = CARTESIAN_POINT ( 'NONE',  ( 52.49999999999997158, 0.000000000000000000, -34.24999999999998579 ) ) ;
#2485 = ORIENTED_EDGE ( 'NONE', *, *, #2890, .F. ) ;
#2486 = AXIS2_PLACEMENT_3D ( 'NONE', #3633, #39365, #16718 ) ;
#2487 = EDGE_CURVE ( 'NONE', #20508, #6594, #12363, .T. ) ;
#2488 = LINE ( 'NONE', #19206, #13706 ) ;
#2489 = ORIENTED_EDGE ( 'NONE', *, *, #29605, .F. ) ;
#2490 = DIRECTION ( 'NONE',  ( 0.000000000000000000, 0.000000000000000000, 1.000000000000000000 ) ) ;
#2491 = DIRECTION ( 'NONE',  ( 0.000000000000000000, -1.000000000000000000, 0.000000000000000000 ) ) ;
#2492 = EDGE_CURVE ( 'NONE', #38421, #10026, #41752, .T. ) ;
#2493 = CARTESIAN_POINT ( 'NONE',  ( 57.77953494659143274, 0.000000000000000000, -26.54999999999999005 ) ) ;
#2494 = CARTESIAN_POINT ( 'NONE',  ( 21.45581391856026698, 0.000000000000000000, 21.80555555555557135 ) ) ;
#2495 = ORIENTED_EDGE ( 'NONE', *, *, #22148, .T. ) ;
#2496 = VECTOR ( 'NONE', #1153, 1000.000000000000000 ) ;
#2497 = DIRECTION ( 'NONE',  ( 0.000000000000000000, 0.000000000000000000, 1.000000000000000000 ) ) ;
#2498 = ORIENTED_EDGE ( 'NONE', *, *, #21098, .F. ) ;
#2499 = VERTEX_POINT ( 'NONE', #36637 ) ;
#2500 = FACE_OUTER_BOUND ( 'NONE', #24433, .T. ) ;
#2501 = EDGE_LOOP ( 'NONE', ( #16916, #4309, #35937, #26353 ) ) ;
#2502 = DIRECTION ( 'NONE',  ( 1.000000000000000000, 0.000000000000000000, 0.000000000000000000 ) ) ;
#2503 = LINE ( 'NONE', #5717, #25807 ) ;
#2504 = DIRECTION ( 'NONE',  ( -5.204170427930416550E-15, 0.000000000000000000, 1.000000000000000000 ) ) ;
#2505 = ORIENTED_EDGE ( 'NONE', *, *, #11973, .F. ) ;
#2506 = EDGE_CURVE ( 'NONE', #17982, #19632, #30441, .T. ) ;
#2507 = CARTESIAN_POINT ( 'NONE',  ( 25.77953494659142919, 1.000000000000000000, -33.44999999999998863 ) ) ;
#2508 = DIRECTION ( 'NONE',  ( 0.000000000000000000, 0.000000000000000000, 1.000000000000000000 ) ) ;
#2509 = EDGE_LOOP ( 'NONE', ( #17024, #8530, #8959, #31114 ) ) ;
#2510 = DIRECTION ( 'NONE',  ( -0.000000000000000000, 1.000000000000000000, -0.000000000000000000 ) ) ;
#2511 = VERTEX_POINT ( 'NONE', #20632 ) ;
#2512 = EDGE_CURVE ( 'NONE', #30076, #8046, #3890, .T. ) ;
#2513 = DIRECTION ( 'NONE',  ( -0.000000000000000000, 1.000000000000000000, -0.000000000000000000 ) ) ;
#2514 = ADVANCED_FACE ( 'NONE', ( #27227 ), #3704, .F. ) ;
#2515 = ORIENTED_EDGE ( 'NONE', *, *, #29359, .F. ) ;
#2516 = VERTEX_POINT ( 'NONE', #23182 ) ;
#2517 = DIRECTION ( 'NONE',  ( -0.000000000000000000, 1.000000000000000000, -0.000000000000000000 ) ) ;
#2518 = CARTESIAN_POINT ( 'NONE',  ( 43.49999999999995737, 1.000000000000000000, -32.99999999999998579 ) ) ;
#2519 = LINE ( 'NONE', #28843, #20767 ) ;
#2520 = AXIS2_PLACEMENT_3D ( 'NONE', #29952, #23565, #30177 ) ;
#2521 = ORIENTED_EDGE ( 'NONE', *, *, #2229, .F. ) ;
#2522 = CARTESIAN_POINT ( 'NONE',  ( 22.22046505340850331, 0.000000000000000000, 13.55000000000001315 ) ) ;
#2523 = LINE ( 'NONE', #34611, #37000 ) ;
#2524 = EDGE_LOOP ( 'NONE', ( #23957, #30359, #29452, #4245 ) ) ;
#2525 = AXIS2_PLACEMENT_3D ( 'NONE', #26318, #22457, #29720 ) ;
#2526 = DIRECTION ( 'NONE',  ( 0.000000000000000000, 0.000000000000000000, 1.000000000000000000 ) ) ;
#2527 = ORIENTED_EDGE ( 'NONE', *, *, #26300, .F. ) ;
#2528 = CARTESIAN_POINT ( 'NONE',  ( 20.49999999999996803, 0.000000000000000000, -10.24999999999999112 ) ) ;
#2529 = DIRECTION ( 'NONE',  ( -4.336808689942013792E-15, 0.000000000000000000, 1.000000000000000000 ) ) ;
#2530 = ORIENTED_EDGE ( 'NONE', *, *, #28471, .T. ) ;
#2531 = ORIENTED_EDGE ( 'NONE', *, *, #41227, .T. ) ;
#2532 = EDGE_CURVE ( 'NONE', #4540, #38733, #19652, .T. ) ;
#2533 = DIRECTION ( 'NONE',  ( 0.000000000000000000, 1.000000000000000000, 0.000000000000000000 ) ) ;
#2534 = LINE ( 'NONE', #35061, #42350 ) ;
#2535 = ORIENTED_EDGE ( 'NONE', *, *, #31419, .T. ) ;
#2536 = CARTESIAN_POINT ( 'NONE',  ( 21.66619037896902356, 1.000000000000000000, -21.44999999999998508 ) ) ;
#2537 = ORIENTED_EDGE ( 'NONE', *, *, #16854, .T. ) ;
#2539 = ORIENTED_EDGE ( 'NONE', *, *, #29737, .T. ) ;
#2538 = EDGE_CURVE ( 'NONE', #576, #2909, #10977, .T. ) ;
#2540 = AXIS2_PLACEMENT_3D ( 'NONE', #27691, #18079, #14841 ) ;
#2541 = CIRCLE ( 'NONE', #3248, 1.000000000000000888 ) ;
#2542 = DIRECTION ( 'NONE',  ( -0.000000000000000000, 1.000000000000000000, -0.000000000000000000 ) ) ;
#2543 = ORIENTED_EDGE ( 'NONE', *, *, #24637, .T. ) ;
#2544 = CARTESIAN_POINT ( 'NONE',  ( -41.77953494659149669, 0.000000000000000000, 34.45000000000001705 ) ) ;
#2545 = VERTEX_POINT ( 'NONE', #39651 ) ;
#2546 = ORIENTED_EDGE ( 'NONE', *, *, #17650, .F. ) ;
#2547 = CARTESIAN_POINT ( 'NONE',  ( -57.77953494659149669, 0.000000000000000000, -9.449999999999986855 ) ) ;
#2548 = DIRECTION ( 'NONE',  ( 0.000000000000000000, 0.000000000000000000, 1.000000000000000000 ) ) ;
#2549 = CARTESIAN_POINT ( 'NONE',  ( 58.54418608143966907, 0.000000000000000000, 21.80555555555556424 ) ) ;
#2550 = DIRECTION ( 'NONE',  ( -0.000000000000000000, 1.000000000000000000, -0.000000000000000000 ) ) ;
#2551 = VERTEX_POINT ( 'NONE', #20399 ) ;
#2552 = AXIS2_PLACEMENT_3D ( 'NONE', #29032, #26452, #28821 ) ;
#2553 = AXIS2_PLACEMENT_3D ( 'NONE', #23820, #33443, #27240 ) ;
#2554 = DIRECTION ( 'NONE',  ( 0.000000000000000000, 1.000000000000000000, 0.000000000000000000 ) ) ;
#2555 = ORIENTED_EDGE ( 'NONE', *, *, #5628, .F. ) ;
#2556 = LINE ( 'NONE', #15628, #28568 ) ;
#2557 = ORIENTED_EDGE ( 'NONE', *, *, #18202, .F. ) ;
#2558 = DIRECTION ( 'NONE',  ( 0.000000000000000000, 1.000000000000000000, 0.000000000000000000 ) ) ;
#2559 = ADVANCED_FACE ( 'NONE', ( #40280 ), #6917, .F. ) ;
#2560 = ORIENTED_EDGE ( 'NONE', *, *, #3088, .T. ) ;
#2561 = DIRECTION ( 'NONE',  ( 0.000000000000000000, 1.000000000000000000, -0.000000000000000000 ) ) ;
#2562 = DIRECTION ( 'NONE',  ( 0.000000000000000000, 0.000000000000000000, 1.000000000000000000 ) ) ;
#2563 = AXIS2_PLACEMENT_3D ( 'NONE', #41991, #32355, #12462 ) ;
#2564 = CARTESIAN_POINT ( 'NONE',  ( 26.54418608143966551, 0.000000000000000000, 3.805555555555569125 ) ) ;
#2565 = CIRCLE ( 'NONE', #14189, 1.249999999999997558 ) ;
#2566 = ORIENTED_EDGE ( 'NONE', *, *, #21336, .T. ) ;
#2567 = CARTESIAN_POINT ( 'NONE',  ( 21.45581391856026698, 0.000000000000000000, 26.19444444444444997 ) ) ;
#2568 = CARTESIAN_POINT ( 'NONE',  ( -38.22046505340857436, 0.000000000000000000, 9.450000000000013500 ) ) ;
#2569 = CARTESIAN_POINT ( 'NONE',  ( -59.50000000000003553, 0.000000000000000000, 34.25000000000001421 ) ) ;
#2570 = ORIENTED_EDGE ( 'NONE', *, *, #13677, .T. ) ;
#2571 = LINE ( 'NONE', #1939, #15757 ) ;
#2572 = DIRECTION ( 'NONE',  ( 0.000000000000000000, 1.000000000000000000, 0.000000000000000000 ) ) ;
#2573 = VECTOR ( 'NONE', #15261, 1000.000000000000000 ) ;
#2574 = DIRECTION ( 'NONE',  ( -0.000000000000000000, -1.000000000000000000, 0.000000000000000000 ) ) ;
#2575 = CYLINDRICAL_SURFACE ( 'NONE', #24106, 1.250000000000004663 ) ;
#2576 = CARTESIAN_POINT ( 'NONE',  ( 37.66619037896902711, 0.000000000000000000, 8.550000000000016698 ) ) ;
#2577 = ORIENTED_EDGE ( 'NONE', *, *, #27810, .F. ) ;
#2578 = EDGE_CURVE ( 'NONE', #36164, #20786, #39430, .T. ) ;
#2579 = DIRECTION ( 'NONE',  ( 0.000000000000000000, 1.000000000000000000, 0.000000000000000000 ) ) ;
#2580 = DIRECTION ( 'NONE',  ( 0.000000000000000000, 1.000000000000000000, 0.000000000000000000 ) ) ;
#2581 = VECTOR ( 'NONE', #29771, 1000.000000000000000 ) ;
#2582 = CIRCLE ( 'NONE', #36763, 1.249999999999997558 ) ;
#2583 = VERTEX_POINT ( 'NONE', #7128 ) ;
#2584 = ADVANCED_FACE ( 'NONE', ( #33020 ), #474, .F. ) ;
#2585 = CARTESIAN_POINT ( 'NONE',  ( 57.77953494659143274, 0.000000000000000000, -31.54999999999998650 ) ) ;
#2586 = ORIENTED_EDGE ( 'NONE', *, *, #24951, .F. ) ;
#2587 = EDGE_LOOP ( 'NONE', ( #2314, #25967, #17467, #8601 ) ) ;
#2588 = ADVANCED_FACE ( 'NONE', ( #20198 ), #33221, .T. ) ;
#2589 = EDGE_CURVE ( 'NONE', #34056, #37102, #18044, .T. ) ;
#2590 = CARTESIAN_POINT ( 'NONE',  ( 54.22046505340850331, 0.000000000000000000, -33.44999999999998863 ) ) ;
#2591 = EDGE_CURVE ( 'NONE', #5253, #32240, #12786, .T. ) ;
#2592 = CARTESIAN_POINT ( 'NONE',  ( -57.77953494659149669, 0.000000000000000000, 22.45000000000000995 ) ) ;
#2593 = AXIS2_PLACEMENT_3D ( 'NONE', #22849, #35882, #9982 ) ;
#2594 = LINE ( 'NONE', #15892, #9924 ) ;
#2595 = ORIENTED_EDGE ( 'NONE', *, *, #18345, .F. ) ;
#2596 = CIRCLE ( 'NONE', #26519, 1.249999999999997558 ) ;
#2597 = ORIENTED_EDGE ( 'NONE', *, *, #20249, .F. ) ;
#2598 = DIRECTION ( 'NONE',  ( -0.000000000000000000, 1.000000000000000000, -0.000000000000000000 ) ) ;
#2599 = VECTOR ( 'NONE', #14162, 1000.000000000000000 ) ;
#2600 = DIRECTION ( 'NONE',  ( -0.000000000000000000, 1.000000000000000000, -0.000000000000000000 ) ) ;
#2601 = VERTEX_POINT ( 'NONE', #34673 ) ;
#2602 = DIRECTION ( 'NONE',  ( 1.000000000000000000, 0.000000000000000000, 0.000000000000000000 ) ) ;
#2603 = ORIENTED_EDGE ( 'NONE', *, *, #28180, .F. ) ;
#2604 = AXIS2_PLACEMENT_3D ( 'NONE', #11348, #31447, #40467 ) ;
#2605 = CYLINDRICAL_SURFACE ( 'NONE', #516, 1.249999999999997558 ) ;
#2606 = ORIENTED_EDGE ( 'NONE', *, *, #21547, .T. ) ;
#2607 = DIRECTION ( 'NONE',  ( 0.000000000000000000, 0.000000000000000000, 1.000000000000000000 ) ) ;
#2608 = DIRECTION ( 'NONE',  ( 0.000000000000000000, 0.000000000000000000, 1.000000000000000000 ) ) ;
#2609 = CARTESIAN_POINT ( 'NONE',  ( -4.500000000000045297, 0.000000000000000000, 7.750000000000016875 ) ) ;
#2610 = FACE_OUTER_BOUND ( 'NONE', #12038, .T. ) ;
#2611 = ORIENTED_EDGE ( 'NONE', *, *, #41440, .T. ) ;
#2612 = AXIS2_PLACEMENT_3D ( 'NONE', #19423, #36061, #5909 ) ;
#2613 = EDGE_CURVE ( 'NONE', #27744, #28593, #33276, .T. ) ;
#2614 = DIRECTION ( 'NONE',  ( 0.000000000000000000, 0.000000000000000000, 1.000000000000000000 ) ) ;
#2615 = PLANE ( 'NONE',  #30073 ) ;
#2616 = VERTEX_POINT ( 'NONE', #14810 ) ;
#2617 = ORIENTED_EDGE ( 'NONE', *, *, #1087, .F. ) ;
#2618 = DIRECTION ( 'NONE',  ( -0.000000000000000000, 1.000000000000000000, -0.000000000000000000 ) ) ;
#2619 = CARTESIAN_POINT ( 'NONE',  ( -22.22046505340857081, 0.000000000000000000, 2.550000000000017586 ) ) ;
#2620 = DIRECTION ( 'NONE',  ( 1.000000000000000000, 0.000000000000000000, 0.000000000000000000 ) ) ;
#2621 = VERTEX_POINT ( 'NONE', #12005 ) ;
#2622 = CIRCLE ( 'NONE', #17001, 1.000000000000000888 ) ;
#2623 = CARTESIAN_POINT ( 'NONE',  ( -11.50000000000003020, 0.000000000000000000, -2.999999999999988898 ) ) ;
#2624 = FACE_BOUND ( 'NONE', #3753, .T. ) ;
#2625 = CIRCLE ( 'NONE', #1253, 1.249999999999997558 ) ;
#2626 = DIRECTION ( 'NONE',  ( 0.000000000000000000, 0.000000000000000000, 1.000000000000000000 ) ) ;
#2627 = ORIENTED_EDGE ( 'NONE', *, *, #28141, .T. ) ;
#2628 = EDGE_CURVE ( 'NONE', #30630, #19901, #14836, .T. ) ;
#2629 = EDGE_CURVE ( 'NONE', #41447, #3875, #8580, .T. ) ;
#2630 = CYLINDRICAL_SURFACE ( 'NONE', #2854, 1.249999999999997558 ) ;
#2631 = CARTESIAN_POINT ( 'NONE',  ( 58.54418608143966907, 0.000000000000000000, 32.19444444444446418 ) ) ;
#2632 = EDGE_LOOP ( 'NONE', ( #18647, #11337, #11583, #38062, #33528, #14682, #41888, #35068, #23068, #10381, #28530, #20367 ) ) ;
#2633 = ORIENTED_EDGE ( 'NONE', *, *, #35650, .T. ) ;
#2634 = PLANE ( 'NONE',  #27643 ) ;
#2635 = DIRECTION ( 'NONE',  ( -0.000000000000000000, -1.000000000000000000, -0.000000000000000000 ) ) ;
#2636 = EDGE_CURVE ( 'NONE', #1036, #30820, #2187, .T. ) ;
#2637 = CARTESIAN_POINT ( 'NONE',  ( 43.49999999999995737, 1.000000000000000000, -2.999999999999988898 ) ) ;
#2638 = EDGE_LOOP ( 'NONE', ( #18241, #11656, #8482, #26499, #22290, #18989, #14388, #36961, #30381, #28633, #3007, #22829 ) ) ;
#2639 = CARTESIAN_POINT ( 'NONE',  ( 41.77953494659143274, 0.000000000000000000, 25.55000000000001137 ) ) ;
#2640 = VERTEX_POINT ( 'NONE', #5366 ) ;
#2641 = EDGE_CURVE ( 'NONE', #36732, #2136, #31215, .T. ) ;
#2642 = CARTESIAN_POINT ( 'NONE',  ( 21.45581391856026698, 0.000000000000000000, -3.805555555555548253 ) ) ;
#2643 = LINE ( 'NONE', #12058, #41632 ) ;
#2644 = CIRCLE ( 'NONE', #36159, 1.000000000000000888 ) ;
#2645 = EDGE_CURVE ( 'NONE', #16310, #41674, #27845, .T. ) ;
#2646 = ORIENTED_EDGE ( 'NONE', *, *, #37039, .F. ) ;
#2647 = VERTEX_POINT ( 'NONE', #5595 ) ;
#2648 = ORIENTED_EDGE ( 'NONE', *, *, #41238, .T. ) ;
#2649 = CYLINDRICAL_SURFACE ( 'NONE', #21279, 1.249999999999997780 ) ;
#2650 = CIRCLE ( 'NONE', #17028, 1.250000000000001110 ) ;
#2651 = FACE_OUTER_BOUND ( 'NONE', #30816, .T. ) ;
#2652 = CIRCLE ( 'NONE', #42272, 1.000000000000000888 ) ;
#2653 = VERTEX_POINT ( 'NONE', #18462 ) ;
#2654 = VECTOR ( 'NONE', #14571, 1000.000000000000000 ) ;
#2655 = CIRCLE ( 'NONE', #603, 1.000000000000000888 ) ;
#2656 = DIRECTION ( 'NONE',  ( 0.000000000000000000, 0.000000000000000000, 1.000000000000000000 ) ) ;
#2657 = AXIS2_PLACEMENT_3D ( 'NONE', #23944, #30346, #11296 ) ;
#2658 = CIRCLE ( 'NONE', #5364, 1.000000000000000888 ) ;
#2659 = CARTESIAN_POINT ( 'NONE',  ( 5.455813918560266096, 0.000000000000000000, -15.80555555555554470 ) ) ;
#2660 = ORIENTED_EDGE ( 'NONE', *, *, #38251, .T. ) ;
#2661 = CIRCLE ( 'NONE', #29996, 1.000000000000000000 ) ;
#2662 = DIRECTION ( 'NONE',  ( 0.000000000000000000, 1.000000000000000000, -0.000000000000000000 ) ) ;
#2663 = AXIS2_PLACEMENT_3D ( 'NONE', #37691, #34270, #21641 ) ;
#2664 = DIRECTION ( 'NONE',  ( 0.000000000000000000, 0.000000000000000000, 1.000000000000000000 ) ) ;
#2665 = CARTESIAN_POINT ( 'NONE',  ( 57.77953494659143274, 1.000000000000000000, 10.45000000000001528 ) ) ;
#2666 = EDGE_CURVE ( 'NONE', #21294, #11379, #24247, .T. ) ;
#2667 = EDGE_CURVE ( 'NONE', #12678, #11282, #34899, .T. ) ;
#2668 = DIRECTION ( 'NONE',  ( 0.000000000000000000, 1.000000000000000000, -0.000000000000000000 ) ) ;
#2669 = ADVANCED_FACE ( 'NONE', ( #30854 ), #31061, .T. ) ;
#2670 = CIRCLE ( 'NONE', #38869, 1.249999999999997558 ) ;
#2671 = CARTESIAN_POINT ( 'NONE',  ( -11.50000000000003020, 0.000000000000000000, -22.24999999999999289 ) ) ;
#2672 = LINE ( 'NONE', #5230, #13615 ) ;
#2673 = VERTEX_POINT ( 'NONE', #11378 ) ;
#2674 = CIRCLE ( 'NONE', #25933, 1.250000000000001110 ) ;
#2675 = DIRECTION ( 'NONE',  ( 1.000000000000000000, 0.000000000000000000, 0.000000000000000000 ) ) ;
#2676 = LINE ( 'NONE', #18954, #15884 ) ;
#2677 = DIRECTION ( 'NONE',  ( 0.000000000000000000, 0.000000000000000000, 1.000000000000000000 ) ) ;
#2678 = CARTESIAN_POINT ( 'NONE',  ( -9.779534946591498468, 0.000000000000000000, 25.55000000000001137 ) ) ;
#2679 = AXIS2_PLACEMENT_3D ( 'NONE', #354, #39504, #6991 ) ;
#2680 = ORIENTED_EDGE ( 'NONE', *, *, #526, .T. ) ;
#2681 = CARTESIAN_POINT ( 'NONE',  ( -21.45581391856033449, 0.000000000000000000, -3.805555555555541147 ) ) ;
#2682 = DIRECTION ( 'NONE',  ( 0.000000000000000000, 0.000000000000000000, 1.000000000000000000 ) ) ;
#2683 = DIRECTION ( 'NONE',  ( 0.000000000000000000, 0.000000000000000000, 1.000000000000000000 ) ) ;
#2684 = DIRECTION ( 'NONE',  ( 0.000000000000000000, 0.000000000000000000, 1.000000000000000000 ) ) ;
#2685 = EDGE_LOOP ( 'NONE', ( #26936, #27304, #12663, #14966 ) ) ;
#2686 = CIRCLE ( 'NONE', #14999, 1.000000000000000888 ) ;
#2687 = DIRECTION ( 'NONE',  ( -0.000000000000000000, -1.000000000000000000, -0.000000000000000000 ) ) ;
#2688 = FACE_OUTER_BOUND ( 'NONE', #27828, .T. ) ;
#2689 = ORIENTED_EDGE ( 'NONE', *, *, #38862, .F. ) ;
#2690 = CARTESIAN_POINT ( 'NONE',  ( -27.50000000000003197, 0.000000000000000000, -34.24999999999998579 ) ) ;
#2691 = CIRCLE ( 'NONE', #10881, 1.000000000000000888 ) ;
#2693 = CIRCLE ( 'NONE', #34770, 1.250000000000004663 ) ;
#2692 = CARTESIAN_POINT ( 'NONE',  ( 36.49999999999997158, 0.000000000000000000, -10.24999999999999112 ) ) ;
#2694 = AXIS2_PLACEMENT_3D ( 'NONE', #12294, #41824, #28764 ) ;
#2695 = CIRCLE ( 'NONE', #29321, 1.249999999999997558 ) ;
#2696 = ORIENTED_EDGE ( 'NONE', *, *, #7313, .T. ) ;
#2697 = CARTESIAN_POINT ( 'NONE',  ( 25.77953494659142919, 0.000000000000000000, 34.45000000000001705 ) ) ;
#2698 = CARTESIAN_POINT ( 'NONE',  ( 11.49999999999995381, 0.000000000000000000, 3.000000000000016431 ) ) ;
#2699 = EDGE_CURVE ( 'NONE', #4933, #22020, #16900, .T. ) ;
#2700 = CIRCLE ( 'NONE', #32786, 1.250000000000001110 ) ;
#2701 = AXIS2_PLACEMENT_3D ( 'NONE', #16924, #36593, #39808 ) ;
#2702 = ORIENTED_EDGE ( 'NONE', *, *, #35647, .F. ) ;
#2703 = ADVANCED_FACE ( 'NONE', ( #40701 ), #37701, .F. ) ;
#2704 = ADVANCED_FACE ( 'NONE', ( #21029 ), #1956, .F. ) ;
#2705 = CYLINDRICAL_SURFACE ( 'NONE', #16443, 1.250000000000001110 ) ;
#2706 = ADVANCED_FACE ( 'NONE', ( #15240 ), #1756, .T. ) ;
#2707 = ORIENTED_EDGE ( 'NONE', *, *, #17958, .F. ) ;
#2708 = LINE ( 'NONE', #21981, #1606 ) ;
#2709 = DIRECTION ( 'NONE',  ( 1.000000000000000000, 0.000000000000000000, 0.000000000000000000 ) ) ;
#2710 = EDGE_CURVE ( 'NONE', #28697, #14245, #3228, .T. ) ;
#2711 = CARTESIAN_POINT ( 'NONE',  ( -53.45581391856033804, 0.000000000000000000, -27.80555555555554292 ) ) ;
#2712 = FACE_OUTER_BOUND ( 'NONE', #26629, .T. ) ;
#2713 = EDGE_LOOP ( 'NONE', ( #30901, #36081, #23582, #24520 ) ) ;
#2714 = AXIS2_PLACEMENT_3D ( 'NONE', #25452, #38279, #15832 ) ;
#2715 = AXIS2_PLACEMENT_3D ( 'NONE', #39890, #27263, #30465 ) ;
#2716 = CARTESIAN_POINT ( 'NONE',  ( -11.50000000000003020, 1.000000000000000000, -2.999999999999988898 ) ) ;
#2717 = ORIENTED_EDGE ( 'NONE', *, *, #15511, .T. ) ;
#2718 = ORIENTED_EDGE ( 'NONE', *, *, #12602, .T. ) ;
#2719 = DIRECTION ( 'NONE',  ( 0.000000000000000000, 1.000000000000000000, -0.000000000000000000 ) ) ;
#2720 = VERTEX_POINT ( 'NONE', #41117 ) ;
#2721 = EDGE_CURVE ( 'NONE', #7912, #28805, #14814, .T. ) ;
#2722 = CARTESIAN_POINT ( 'NONE',  ( 21.66619037896902356, 0.000000000000000000, -14.54999999999998650 ) ) ;
#2723 = AXIS2_PLACEMENT_3D ( 'NONE', #11247, #4815, #10614 ) ;
#2724 = CARTESIAN_POINT ( 'NONE',  ( 38.22046505340850331, 0.000000000000000000, -26.54999999999999005 ) ) ;
#2725 = LINE ( 'NONE', #22209, #30306 ) ;
#2726 = ORIENTED_EDGE ( 'NONE', *, *, #38777, .T. ) ;
#2727 = AXIS2_PLACEMENT_3D ( 'NONE', #25591, #38629, #28355 ) ;
#2728 = AXIS2_PLACEMENT_3D ( 'NONE', #17632, #14197, #10573 ) ;
#2729 = CARTESIAN_POINT ( 'NONE',  ( -27.50000000000003197, 1.000000000000000000, 3.000000000000016431 ) ) ;
#2730 = DIRECTION ( 'NONE',  ( -0.000000000000000000, 1.000000000000000000, -0.000000000000000000 ) ) ;
#2731 = ORIENTED_EDGE ( 'NONE', *, *, #3006, .F. ) ;
#2732 = CYLINDRICAL_SURFACE ( 'NONE', #23151, 1.249999999999997558 ) ;
#2733 = AXIS2_PLACEMENT_3D ( 'NONE', #906, #1316, #10963 ) ;
#2734 = AXIS2_PLACEMENT_3D ( 'NONE', #20514, #3388, #26923 ) ;
#2735 = ORIENTED_EDGE ( 'NONE', *, *, #37778, .T. ) ;
#2736 = ADVANCED_FACE ( 'NONE', ( #12218 ), #35121, .F. ) ;
#2737 = DIRECTION ( 'NONE',  ( 0.000000000000000000, 0.000000000000000000, 1.000000000000000000 ) ) ;
#2738 = ORIENTED_EDGE ( 'NONE', *, *, #17653, .T. ) ;
#2739 = ORIENTED_EDGE ( 'NONE', *, *, #11649, .F. ) ;
#2740 = DIRECTION ( 'NONE',  ( -0.000000000000000000, 1.000000000000000000, -0.000000000000000000 ) ) ;
#2741 = CYLINDRICAL_SURFACE ( 'NONE', #6832, 1.250000000000004663 ) ;
#2742 = CARTESIAN_POINT ( 'NONE',  ( -4.500000000000045297, 1.000000000000000000, -16.24999999999998224 ) ) ;
#2743 = ORIENTED_EDGE ( 'NONE', *, *, #31742, .T. ) ;
#2744 = CIRCLE ( 'NONE', #17794, 1.000000000000000888 ) ;
#2745 = DIRECTION ( 'NONE',  ( 0.000000000000000000, 0.000000000000000000, 1.000000000000000000 ) ) ;
#2746 = DIRECTION ( 'NONE',  ( 0.000000000000000000, 0.000000000000000000, 1.000000000000000000 ) ) ;
#2747 = EDGE_CURVE ( 'NONE', #4343, #13853, #18877, .T. ) ;
#2748 = AXIS2_PLACEMENT_3D ( 'NONE', #3392, #27348, #37596 ) ;
#2749 = DIRECTION ( 'NONE',  ( 0.000000000000000000, 1.000000000000000000, 0.000000000000000000 ) ) ;
#2750 = ORIENTED_EDGE ( 'NONE', *, *, #27046, .T. ) ;
#2751 = AXIS2_PLACEMENT_3D ( 'NONE', #16764, #10320, #29981 ) ;
#2752 = DIRECTION ( 'NONE',  ( 0.000000000000000000, 0.000000000000000000, 1.000000000000000000 ) ) ;
#2753 = ORIENTED_EDGE ( 'NONE', *, *, #5093, .F. ) ;
#2754 = DIRECTION ( 'NONE',  ( -0.000000000000000000, 1.000000000000000000, -0.000000000000000000 ) ) ;
#2755 = DIRECTION ( 'NONE',  ( 0.000000000000000000, 1.000000000000000000, -0.000000000000000000 ) ) ;
#2756 = VECTOR ( 'NONE', #32155, 1000.000000000000000 ) ;
#2757 = VERTEX_POINT ( 'NONE', #35763 ) ;
#2758 = ORIENTED_EDGE ( 'NONE', *, *, #42131, .T. ) ;
#2759 = DIRECTION ( 'NONE',  ( -0.000000000000000000, -1.000000000000000000, 0.000000000000000000 ) ) ;
#2760 = CARTESIAN_POINT ( 'NONE',  ( 37.45581391856026698, 0.000000000000000000, 32.19444444444445708 ) ) ;
#2761 = EDGE_CURVE ( 'NONE', #33698, #39858, #31189, .T. ) ;
#2762 = AXIS2_PLACEMENT_3D ( 'NONE', #37718, #2411, #18489 ) ;
#2763 = ORIENTED_EDGE ( 'NONE', *, *, #41292, .F. ) ;
#2764 = EDGE_CURVE ( 'NONE', #22805, #154, #22083, .T. ) ;
#2765 = CARTESIAN_POINT ( 'NONE',  ( -26.33380962103097644, 0.000000000000000000, 9.450000000000013500 ) ) ;
#2766 = AXIS2_PLACEMENT_3D ( 'NONE', #36532, #25905, #38961 ) ;
#2767 = ORIENTED_EDGE ( 'NONE', *, *, #19078, .F. ) ;
#2768 = EDGE_CURVE ( 'NONE', #25171, #39596, #1816, .T. ) ;
#2769 = CARTESIAN_POINT ( 'NONE',  ( -52.50000000000004974, 0.000000000000000000, -14.99999999999998579 ) ) ;
#2771 = EDGE_CURVE ( 'NONE', #3196, #34085, #9330, .T. ) ;
#2770 = ORIENTED_EDGE ( 'NONE', *, *, #41204, .T. ) ;
#2772 = DIRECTION ( 'NONE',  ( 1.000000000000000000, 0.000000000000000000, 0.000000000000000000 ) ) ;
#2773 = ORIENTED_EDGE ( 'NONE', *, *, #34694, .T. ) ;
#2774 = EDGE_LOOP ( 'NONE', ( #40275, #4884, #26302, #4703 ) ) ;
#2775 = LINE ( 'NONE', #25023, #9392 ) ;
#2776 = DIRECTION ( 'NONE',  ( 0.000000000000000000, 0.000000000000000000, 1.000000000000000000 ) ) ;
#2777 = CARTESIAN_POINT ( 'NONE',  ( -4.500000000000045297, 0.000000000000000000, 33.00000000000001421 ) ) ;
#2778 = CARTESIAN_POINT ( 'NONE',  ( -26.54418608143973302, 0.000000000000000000, -3.805555555555548253 ) ) ;
#2779 = ORIENTED_EDGE ( 'NONE', *, *, #24930, .F. ) ;
#2780 = DIRECTION ( 'NONE',  ( -0.000000000000000000, 1.000000000000000000, -0.000000000000000000 ) ) ;
#2781 = ORIENTED_EDGE ( 'NONE', *, *, #37861, .F. ) ;
#2782 = DIRECTION ( 'NONE',  ( 0.000000000000000000, 1.000000000000000000, 0.000000000000000000 ) ) ;
#2783 = ORIENTED_EDGE ( 'NONE', *, *, #13611, .T. ) ;
#2784 = ADVANCED_FACE ( 'NONE', ( #28914 ), #3028, .F. ) ;
#2785 = CARTESIAN_POINT ( 'NONE',  ( 9.779534946591429190, 1.000000000000000000, 33.45000000000001705 ) ) ;
#2786 = ORIENTED_EDGE ( 'NONE', *, *, #39970, .F. ) ;
#2787 = CARTESIAN_POINT ( 'NONE',  ( -43.50000000000002842, 0.000000000000000000, 31.75000000000001421 ) ) ;
#2788 = EDGE_CURVE ( 'NONE', #40738, #21271, #8642, .T. ) ;
#2790 = CARTESIAN_POINT ( 'NONE',  ( 36.49999999999997158, 1.000000000000000000, -26.99999999999998934 ) ) ;
#2789 = AXIS2_PLACEMENT_3D ( 'NONE', #4152, #30260, #36257 ) ;
#2792 = CARTESIAN_POINT ( 'NONE',  ( -10.54418608143973479, 1.000000000000000000, -21.80555555555554648 ) ) ;
#2791 = VECTOR ( 'NONE', #29846, 1000.000000000000000 ) ;
#2793 = LINE ( 'NONE', #22473, #36131 ) ;
#2794 = VECTOR ( 'NONE', #39959, 1000.000000000000000 ) ;
#2795 = EDGE_CURVE ( 'NONE', #7806, #39400, #18242, .T. ) ;
#2796 = VERTEX_POINT ( 'NONE', #29323 ) ;
#2797 = CARTESIAN_POINT ( 'NONE',  ( 41.77953494659143274, 1.000000000000000000, 22.45000000000000995 ) ) ;
#2798 = CARTESIAN_POINT ( 'NONE',  ( -63.99999999999943157, 0.000000000000000000, 20.50000000000000000 ) ) ;
#2799 = CARTESIAN_POINT ( 'NONE',  ( -25.77953494659150024, 0.000000000000000000, 2.550000000000017586 ) ) ;
#2800 = EDGE_LOOP ( 'NONE', ( #14804, #10010, #7648, #41579, #1400, #34101, #28142, #31296, #2773, #2310, #40699, #38253 ) ) ;
#2801 = CARTESIAN_POINT ( 'NONE',  ( -21.45581391856033449, 0.000000000000000000, -8.194444444444433984 ) ) ;
#2802 = CARTESIAN_POINT ( 'NONE',  ( -63.99999999999923972, 0.000000000000000000, 39.50000000000000000 ) ) ;
#2803 = CARTESIAN_POINT ( 'NONE',  ( 57.77953494659143274, 0.000000000000000000, -34.44999999999998863 ) ) ;
#2804 = CARTESIAN_POINT ( 'NONE',  ( -9.779534946591498468, 0.000000000000000000, -9.449999999999986855 ) ) ;
#2805 = DIRECTION ( 'NONE',  ( 0.000000000000000000, 1.000000000000000000, 0.000000000000000000 ) ) ;
#2806 = VERTEX_POINT ( 'NONE', #12855 ) ;
#2807 = ORIENTED_EDGE ( 'NONE', *, *, #8255, .F. ) ;
#2808 = DIRECTION ( 'NONE',  ( 0.000000000000000000, -1.000000000000000000, 0.000000000000000000 ) ) ;
#2809 = CARTESIAN_POINT ( 'NONE',  ( 43.49999999999995737, 0.000000000000000000, 21.00000000000001066 ) ) ;
#2810 = AXIS2_PLACEMENT_3D ( 'NONE', #25342, #29158, #22135 ) ;
#2811 = CIRCLE ( 'NONE', #15806, 1.250000000000004663 ) ;
#2812 = ORIENTED_EDGE ( 'NONE', *, *, #15953, .F. ) ;
#2813 = CARTESIAN_POINT ( 'NONE',  ( -54.22046505340857436, 1.000000000000000000, 9.450000000000013500 ) ) ;
#2814 = ORIENTED_EDGE ( 'NONE', *, *, #38008, .T. ) ;
#2815 = ORIENTED_EDGE ( 'NONE', *, *, #12415, .F. ) ;
#2816 = CYLINDRICAL_SURFACE ( 'NONE', #10920, 1.000000000000000888 ) ;
#2817 = EDGE_CURVE ( 'NONE', #31147, #13405, #10711, .T. ) ;
#2818 = AXIS2_PLACEMENT_3D ( 'NONE', #30832, #33839, #21629 ) ;
#2819 = DIRECTION ( 'NONE',  ( 0.000000000000000000, 0.000000000000000000, 1.000000000000000000 ) ) ;
#2820 = ORIENTED_EDGE ( 'NONE', *, *, #31157, .T. ) ;
#2821 = ORIENTED_EDGE ( 'NONE', *, *, #22272, .T. ) ;
#2822 = CIRCLE ( 'NONE', #26746, 1.250000000000004663 ) ;
#2823 = CARTESIAN_POINT ( 'NONE',  ( 57.77953494659143274, 0.000000000000000000, -32.54999999999999005 ) ) ;
#2824 = AXIS2_PLACEMENT_3D ( 'NONE', #16581, #22776, #16789 ) ;
#2825 = CARTESIAN_POINT ( 'NONE',  ( -42.33380962103098000, 0.000000000000000000, 2.550000000000017586 ) ) ;
#2826 = ORIENTED_EDGE ( 'NONE', *, *, #23014, .T. ) ;
#2827 = DIRECTION ( 'NONE',  ( 0.000000000000000000, 0.000000000000000000, 1.000000000000000000 ) ) ;
#2828 = VERTEX_POINT ( 'NONE', #2813 ) ;
#2829 = DIRECTION ( 'NONE',  ( 0.000000000000000000, 0.000000000000000000, 1.000000000000000000 ) ) ;
#2830 = ORIENTED_EDGE ( 'NONE', *, *, #29365, .F. ) ;
#2831 = DIRECTION ( 'NONE',  ( 1.734723475976805517E-15, 0.000000000000000000, 1.000000000000000000 ) ) ;
#2832 = LINE ( 'NONE', #23529, #3685 ) ;
#2833 = ADVANCED_FACE ( 'NONE', ( #22289 ), #25713, .T. ) ;
#2834 = CARTESIAN_POINT ( 'NONE',  ( 57.77953494659143274, 0.000000000000000000, 1.550000000000016698 ) ) ;
#2835 = AXIS2_PLACEMENT_3D ( 'NONE', #29690, #31102, #37525 ) ;
#2836 = CARTESIAN_POINT ( 'NONE',  ( 43.49999999999995737, 0.000000000000000000, 27.00000000000001066 ) ) ;
#2837 = ORIENTED_EDGE ( 'NONE', *, *, #1098, .F. ) ;
#2838 = VECTOR ( 'NONE', #11944, 1000.000000000000000 ) ;
#2839 = DIRECTION ( 'NONE',  ( 0.000000000000000000, 1.000000000000000000, 0.000000000000000000 ) ) ;
#2840 = DIRECTION ( 'NONE',  ( 0.000000000000000000, 0.000000000000000000, 1.000000000000000000 ) ) ;
#2841 = EDGE_CURVE ( 'NONE', #22956, #10694, #38974, .T. ) ;
#2842 = CARTESIAN_POINT ( 'NONE',  ( -27.50000000000003197, 1.000000000000000000, 7.750000000000010658 ) ) ;
#2843 = EDGE_CURVE ( 'NONE', #29501, #36164, #35287, .T. ) ;
#2844 = EDGE_LOOP ( 'NONE', ( #25753, #10472, #22414, #32391 ) ) ;
#2845 = FACE_OUTER_BOUND ( 'NONE', #23926, .T. ) ;
#2846 = DIRECTION ( 'NONE',  ( -0.000000000000000000, 1.000000000000000000, -0.000000000000000000 ) ) ;
#2847 = DIRECTION ( 'NONE',  ( -0.000000000000000000, 1.000000000000000000, -0.000000000000000000 ) ) ;
#2848 = ORIENTED_EDGE ( 'NONE', *, *, #39449, .T. ) ;
#2849 = VECTOR ( 'NONE', #13072, 1000.000000000000000 ) ;
#2850 = FACE_OUTER_BOUND ( 'NONE', #17861, .T. ) ;
#2851 = VECTOR ( 'NONE', #9435, 1000.000000000000000 ) ;
#2852 = FACE_BOUND ( 'NONE', #11978, .T. ) ;
#2853 = DIRECTION ( 'NONE',  ( -0.000000000000000000, 1.000000000000000000, -0.000000000000000000 ) ) ;
#2854 = AXIS2_PLACEMENT_3D ( 'NONE', #19137, #34950, #35357 ) ;
#2855 = AXIS2_PLACEMENT_3D ( 'NONE', #32695, #35126, #31895 ) ;
#2856 = ORIENTED_EDGE ( 'NONE', *, *, #2979, .T. ) ;
#2857 = LINE ( 'NONE', #2431, #11700 ) ;
#2858 = DIRECTION ( 'NONE',  ( -0.000000000000000000, -1.000000000000000000, 0.000000000000000000 ) ) ;
#2859 = VERTEX_POINT ( 'NONE', #35542 ) ;
#2860 = ORIENTED_EDGE ( 'NONE', *, *, #28348, .T. ) ;
#2861 = DIRECTION ( 'NONE',  ( -0.000000000000000000, -1.000000000000000000, -0.000000000000000000 ) ) ;
#2862 = CARTESIAN_POINT ( 'NONE',  ( -4.500000000000045297, 0.000000000000000000, 9.000000000000014211 ) ) ;
#2863 = ORIENTED_EDGE ( 'NONE', *, *, #32017, .T. ) ;
#2864 = CARTESIAN_POINT ( 'NONE',  ( 43.49999999999995737, 0.000000000000000000, 13.75000000000001599 ) ) ;
#2865 = EDGE_LOOP ( 'NONE', ( #32302, #32438, #12070, #4807 ) ) ;
#2866 = FACE_OUTER_BOUND ( 'NONE', #2685, .T. ) ;
#2867 = CARTESIAN_POINT ( 'NONE',  ( 20.49999999999996803, 0.000000000000000000, -8.999999999999987566 ) ) ;
#2868 = ADVANCED_FACE ( 'NONE', ( #19529 ), #12444, .F. ) ;
#2869 = ORIENTED_EDGE ( 'NONE', *, *, #17618, .T. ) ;
#2870 = ORIENTED_EDGE ( 'NONE', *, *, #8867, .T. ) ;
#2871 = ORIENTED_EDGE ( 'NONE', *, *, #25601, .T. ) ;
#2872 = CYLINDRICAL_SURFACE ( 'NONE', #9636, 1.249999999999997558 ) ;
#2873 = FACE_OUTER_BOUND ( 'NONE', #39888, .T. ) ;
#2874 = ORIENTED_EDGE ( 'NONE', *, *, #14791, .F. ) ;
#2875 = DIRECTION ( 'NONE',  ( 0.000000000000000000, 0.000000000000000000, 1.000000000000000000 ) ) ;
#2876 = VECTOR ( 'NONE', #12309, 1000.000000000000000 ) ;
#2877 = AXIS2_PLACEMENT_3D ( 'NONE', #31657, #28019, #5321 ) ;
#2878 = DIRECTION ( 'NONE',  ( 0.000000000000000000, 0.000000000000000000, 1.000000000000000000 ) ) ;
#2879 = ORIENTED_EDGE ( 'NONE', *, *, #35947, .T. ) ;
#2880 = CIRCLE ( 'NONE', #23394, 1.000000000000000000 ) ;
#2881 = DIRECTION ( 'NONE',  ( 0.000000000000000000, 0.000000000000000000, 1.000000000000000000 ) ) ;
#2882 = LINE ( 'NONE', #29813, #30316 ) ;
#2883 = EDGE_CURVE ( 'NONE', #28921, #2342, #35998, .T. ) ;
#2884 = EDGE_CURVE ( 'NONE', #35633, #8088, #16872, .T. ) ;
#2885 = CARTESIAN_POINT ( 'NONE',  ( -41.77953494659149669, 0.000000000000000000, -20.54999999999999005 ) ) ;
#2886 = CARTESIAN_POINT ( 'NONE',  ( -52.50000000000004974, 0.000000000000000000, -1.749999999999990896 ) ) ;
#2887 = CARTESIAN_POINT ( 'NONE',  ( -58.33380962103098000, 1.000000000000000000, 33.45000000000001705 ) ) ;
#2888 = ADVANCED_FACE ( 'NONE', ( #17362 ), #32755, .T. ) ;
#2889 = ORIENTED_EDGE ( 'NONE', *, *, #26954, .T. ) ;
#2890 = EDGE_CURVE ( 'NONE', #27367, #3806, #10065, .T. ) ;
#2891 = CARTESIAN_POINT ( 'NONE',  ( 53.66619037896902711, 1.000000000000000000, -20.54999999999999005 ) ) ;
#2892 = LINE ( 'NONE', #16388, #6328 ) ;
#2893 = DIRECTION ( 'NONE',  ( 0.000000000000000000, 1.000000000000000000, -0.000000000000000000 ) ) ;
#2894 = FACE_OUTER_BOUND ( 'NONE', #39785, .T. ) ;
#2895 = VERTEX_POINT ( 'NONE', #19944 ) ;
#2896 = AXIS2_PLACEMENT_3D ( 'NONE', #26025, #27217, #9745 ) ;
#2897 = DIRECTION ( 'NONE',  ( -0.000000000000000000, 1.000000000000000000, -0.000000000000000000 ) ) ;
#2898 = CARTESIAN_POINT ( 'NONE',  ( -20.50000000000004619, 0.000000000000000000, -7.749999999999989342 ) ) ;
#2899 = DIRECTION ( 'NONE',  ( 0.000000000000000000, 0.000000000000000000, 1.000000000000000000 ) ) ;
#2900 = ORIENTED_EDGE ( 'NONE', *, *, #21791, .T. ) ;
#2901 = DIRECTION ( 'NONE',  ( -0.000000000000000000, 1.000000000000000000, -0.000000000000000000 ) ) ;
#2902 = CARTESIAN_POINT ( 'NONE',  ( 22.22046505340850331, 0.000000000000000000, -28.44999999999998863 ) ) ;
#2903 = VERTEX_POINT ( 'NONE', #1068 ) ;
#2904 = DIRECTION ( 'NONE',  ( 0.000000000000000000, 1.000000000000000000, -0.000000000000000000 ) ) ;
#2905 = CARTESIAN_POINT ( 'NONE',  ( 11.49999999999995381, 1.000000000000000000, 13.75000000000001599 ) ) ;
#2906 = VECTOR ( 'NONE', #27444, 1000.000000000000000 ) ;
#2907 = AXIS2_PLACEMENT_3D ( 'NONE', #10143, #19597, #9518 ) ;
#2908 = AXIS2_PLACEMENT_3D ( 'NONE', #25874, #3185, #29279 ) ;
#2909 = VERTEX_POINT ( 'NONE', #16739 ) ;
#2910 = DIRECTION ( 'NONE',  ( -0.000000000000000000, 1.000000000000000000, -0.000000000000000000 ) ) ;
#2911 = CARTESIAN_POINT ( 'NONE',  ( -38.22046505340857436, 0.000000000000000000, 8.550000000000016698 ) ) ;
#2912 = VECTOR ( 'NONE', #11955, 1000.000000000000000 ) ;
#2913 = ORIENTED_EDGE ( 'NONE', *, *, #14959, .T. ) ;
#2914 = LINE ( 'NONE', #22610, #31431 ) ;
#2915 = EDGE_CURVE ( 'NONE', #14234, #15667, #27117, .T. ) ;
#2916 = EDGE_CURVE ( 'NONE', #35776, #11895, #25748, .T. ) ;
#2917 = ORIENTED_EDGE ( 'NONE', *, *, #35887, .T. ) ;
#2918 = ADVANCED_FACE ( 'NONE', ( #4286 ), #36595, .F. ) ;
#2919 = CYLINDRICAL_SURFACE ( 'NONE', #30281, 1.000000000000000000 ) ;
#2920 = CARTESIAN_POINT ( 'NONE',  ( -22.22046505340857081, 1.000000000000000000, 20.55000000000001137 ) ) ;
#2921 = CARTESIAN_POINT ( 'NONE',  ( 37.45581391856026698, 1.000000000000000000, 32.19444444444445708 ) ) ;
#2922 = CARTESIAN_POINT ( 'NONE',  ( -59.50000000000003553, 1.000000000000000000, 15.00000000000001421 ) ) ;
#2923 = VERTEX_POINT ( 'NONE', #3450 ) ;
#2924 = AXIS2_PLACEMENT_3D ( 'NONE', #9416, #28903, #5990 ) ;
#2925 = CARTESIAN_POINT ( 'NONE',  ( -25.77953494659150024, 0.000000000000000000, -4.449999999999988631 ) ) ;
#2926 = EDGE_LOOP ( 'NONE', ( #36557, #28535, #3217, #33117 ) ) ;
#2927 = ORIENTED_EDGE ( 'NONE', *, *, #18952, .F. ) ;
#2928 = CARTESIAN_POINT ( 'NONE',  ( 4.499999999999968914, 0.000000000000000000, -26.99999999999998934 ) ) ;
#2929 = ORIENTED_EDGE ( 'NONE', *, *, #26571, .F. ) ;
#2930 = LINE ( 'NONE', #35440, #9500 ) ;
#2931 = DIRECTION ( 'NONE',  ( 0.000000000000000000, 1.000000000000000000, 0.000000000000000000 ) ) ;
#2932 = EDGE_CURVE ( 'NONE', #7272, #20949, #16527, .T. ) ;
#2933 = LINE ( 'NONE', #25826, #28251 ) ;
#2934 = VECTOR ( 'NONE', #10726, 1000.000000000000000 ) ;
#2935 = AXIS2_PLACEMENT_3D ( 'NONE', #27834, #34891, #11177 ) ;
#2936 = CIRCLE ( 'NONE', #8392, 1.000000000000000000 ) ;
#2937 = CYLINDRICAL_SURFACE ( 'NONE', #8049, 1.249999999999997558 ) ;
#2938 = LINE ( 'NONE', #41882, #35848 ) ;
#2939 = ORIENTED_EDGE ( 'NONE', *, *, #33532, .F. ) ;
#2940 = DIRECTION ( 'NONE',  ( 0.000000000000000000, 0.000000000000000000, 1.000000000000000000 ) ) ;
#2941 = AXIS2_PLACEMENT_3D ( 'NONE', #808, #24538, #33316 ) ;
#2942 = EDGE_CURVE ( 'NONE', #10015, #20585, #23026, .T. ) ;
#2943 = VERTEX_POINT ( 'NONE', #32973 ) ;
#2944 = CARTESIAN_POINT ( 'NONE',  ( -59.50000000000003553, 0.000000000000000000, -10.24999999999999112 ) ) ;
#2945 = ADVANCED_FACE ( 'NONE', ( #10290 ), #646, .F. ) ;
#2946 = EDGE_CURVE ( 'NONE', #22495, #7399, #11405, .T. ) ;
#2947 = ORIENTED_EDGE ( 'NONE', *, *, #17490, .F. ) ;
#2948 = EDGE_LOOP ( 'NONE', ( #41723, #22821, #21269, #23336 ) ) ;
#2949 = AXIS2_PLACEMENT_3D ( 'NONE', #5339, #21221, #27636 ) ;
#2950 = AXIS2_PLACEMENT_3D ( 'NONE', #32477, #29483, #35259 ) ;
#2951 = DIRECTION ( 'NONE',  ( 0.000000000000000000, 0.000000000000000000, 1.000000000000000000 ) ) ;
#2952 = EDGE_CURVE ( 'NONE', #37379, #4076, #29542, .T. ) ;
#2953 = CARTESIAN_POINT ( 'NONE',  ( -63.99999999999983658, 0.000000000000000000, -18.99999999999999289 ) ) ;
#2954 = CARTESIAN_POINT ( 'NONE',  ( 43.49999999999995737, 0.000000000000000000, 33.00000000000001421 ) ) ;
#2955 = EDGE_CURVE ( 'NONE', #33076, #15132, #3863, .T. ) ;
#2956 = ORIENTED_EDGE ( 'NONE', *, *, #3989, .T. ) ;
#2957 = DIRECTION ( 'NONE',  ( -0.000000000000000000, -1.000000000000000000, -0.000000000000000000 ) ) ;
#2958 = CARTESIAN_POINT ( 'NONE',  ( -41.77953494659149669, 0.000000000000000000, -3.449999999999987743 ) ) ;
#2959 = CARTESIAN_POINT ( 'NONE',  ( 57.77953494659143274, 1.000000000000000000, -27.44999999999998863 ) ) ;
#2960 = ORIENTED_EDGE ( 'NONE', *, *, #35285, .F. ) ;
#2961 = AXIS2_PLACEMENT_3D ( 'NONE', #27788, #20967, #31198 ) ;
#2962 = FACE_OUTER_BOUND ( 'NONE', #36333, .T. ) ;
#2963 = ORIENTED_EDGE ( 'NONE', *, *, #9021, .T. ) ;
#2964 = CARTESIAN_POINT ( 'NONE',  ( 9.779534946591429190, 1.000000000000000000, -34.44999999999998863 ) ) ;
#2965 = CARTESIAN_POINT ( 'NONE',  ( -52.50000000000004974, 0.000000000000000000, 15.00000000000001421 ) ) ;
#2966 = CIRCLE ( 'NONE', #36466, 1.000000000000000888 ) ;
#2967 = ORIENTED_EDGE ( 'NONE', *, *, #9335, .F. ) ;
#2968 = ORIENTED_EDGE ( 'NONE', *, *, #14562, .F. ) ;
#2969 = DIRECTION ( 'NONE',  ( -0.000000000000000000, 1.000000000000000000, -0.000000000000000000 ) ) ;
#2970 = FACE_OUTER_BOUND ( 'NONE', #24353, .T. ) ;
#2971 = VECTOR ( 'NONE', #19024, 1000.000000000000000 ) ;
#2972 = ORIENTED_EDGE ( 'NONE', *, *, #13015, .F. ) ;
#2973 = DIRECTION ( 'NONE',  ( -0.000000000000000000, -1.000000000000000000, -0.000000000000000000 ) ) ;
#2974 = ORIENTED_EDGE ( 'NONE', *, *, #26740, .T. ) ;
#2975 = PLANE ( 'NONE',  #40850 ) ;
#2976 = CIRCLE ( 'NONE', #32357, 1.000000000000000888 ) ;
#2977 = DIRECTION ( 'NONE',  ( 1.000000000000000000, 0.000000000000000000, 0.000000000000000000 ) ) ;
#2978 = ORIENTED_EDGE ( 'NONE', *, *, #19749, .T. ) ;
#2979 = EDGE_CURVE ( 'NONE', #34435, #33970, #13929, .T. ) ;
#2980 = AXIS2_PLACEMENT_3D ( 'NONE', #20049, #29845, #20844 ) ;
#2981 = CARTESIAN_POINT ( 'NONE',  ( 21.66619037896902356, 0.000000000000000000, 27.45000000000000995 ) ) ;
#2982 = VERTEX_POINT ( 'NONE', #36388 ) ;
#2983 = ORIENTED_EDGE ( 'NONE', *, *, #40792, .T. ) ;
#2984 = EDGE_CURVE ( 'NONE', #2132, #29141, #7285, .T. ) ;
#2985 = DIRECTION ( 'NONE',  ( 0.000000000000000000, 0.000000000000000000, 1.000000000000000000 ) ) ;
#2986 = LINE ( 'NONE', #393, #41173 ) ;
#2987 = DIRECTION ( 'NONE',  ( 0.000000000000000000, 0.000000000000000000, 1.000000000000000000 ) ) ;
#2988 = LINE ( 'NONE', #39551, #35319 ) ;
#2989 = ORIENTED_EDGE ( 'NONE', *, *, #40675, .T. ) ;
#2990 = AXIS2_PLACEMENT_3D ( 'NONE', #25801, #6110, #38213 ) ;
#2991 = DIRECTION ( 'NONE',  ( 1.000000000000000000, 0.000000000000000000, 0.000000000000000000 ) ) ;
#2992 = ORIENTED_EDGE ( 'NONE', *, *, #30744, .F. ) ;
#2993 = CARTESIAN_POINT ( 'NONE',  ( -36.50000000000004974, 0.000000000000000000, 31.75000000000001421 ) ) ;
#2994 = AXIS2_PLACEMENT_3D ( 'NONE', #40581, #11264, #8260 ) ;
#2995 = VERTEX_POINT ( 'NONE', #39385 ) ;
#2996 = DIRECTION ( 'NONE',  ( -0.000000000000000000, 1.000000000000000000, -0.000000000000000000 ) ) ;
#2997 = EDGE_CURVE ( 'NONE', #32287, #9043, #1146, .T. ) ;
#2998 = VERTEX_POINT ( 'NONE', #6863 ) ;
#2999 = CIRCLE ( 'NONE', #15321, 1.249999999999997558 ) ;
#3000 = DIRECTION ( 'NONE',  ( 0.000000000000000000, 1.000000000000000000, 0.000000000000000000 ) ) ;
#3001 = DIRECTION ( 'NONE',  ( -0.000000000000000000, 1.000000000000000000, -0.000000000000000000 ) ) ;
#3002 = AXIS2_PLACEMENT_3D ( 'NONE', #42322, #6164, #41904 ) ;
#3003 = DIRECTION ( 'NONE',  ( 0.000000000000000000, 0.000000000000000000, 1.000000000000000000 ) ) ;
#3004 = EDGE_CURVE ( 'NONE', #20812, #4910, #20989, .T. ) ;
#3005 = DIRECTION ( 'NONE',  ( -0.000000000000000000, 1.000000000000000000, -0.000000000000000000 ) ) ;
#3006 = EDGE_CURVE ( 'NONE', #15156, #15382, #33376, .T. ) ;
#3007 = ORIENTED_EDGE ( 'NONE', *, *, #16547, .F. ) ;
#3008 = AXIS2_PLACEMENT_3D ( 'NONE', #9499, #3092, #2656 ) ;
#3009 = CARTESIAN_POINT ( 'NONE',  ( -63.99999999999983658, 0.000000000000000000, -20.49999999999998934 ) ) ;
#3010 = DIRECTION ( 'NONE',  ( 0.000000000000000000, 0.000000000000000000, 1.000000000000000000 ) ) ;
#3011 = CARTESIAN_POINT ( 'NONE',  ( -9.779534946591498468, 0.000000000000000000, -20.54999999999999005 ) ) ;
#3012 = ORIENTED_EDGE ( 'NONE', *, *, #9109, .T. ) ;
#3013 = AXIS2_PLACEMENT_3D ( 'NONE', #11777, #24841, #8560 ) ;
#3014 = CARTESIAN_POINT ( 'NONE',  ( 43.49999999999995737, 1.000000000000000000, 21.00000000000001066 ) ) ;
#3015 = CARTESIAN_POINT ( 'NONE',  ( 9.779534946591429190, 0.000000000000000000, -28.44999999999998863 ) ) ;
#3016 = CARTESIAN_POINT ( 'NONE',  ( -11.50000000000003020, 0.000000000000000000, 9.000000000000014211 ) ) ;
#3017 = CARTESIAN_POINT ( 'NONE',  ( 43.49999999999995737, 1.000000000000000000, 22.25000000000001066 ) ) ;
#3018 = CARTESIAN_POINT ( 'NONE',  ( -22.22046505340857081, 0.000000000000000000, 7.550000000000014921 ) ) ;
#3019 = VERTEX_POINT ( 'NONE', #17155 ) ;
#3020 = ORIENTED_EDGE ( 'NONE', *, *, #2629, .T. ) ;
#3021 = AXIS2_PLACEMENT_3D ( 'NONE', #42195, #22959, #13326 ) ;
#3022 = CIRCLE ( 'NONE', #8467, 1.249999999999997558 ) ;
#3023 = DIRECTION ( 'NONE',  ( 0.000000000000000000, 0.000000000000000000, 1.000000000000000000 ) ) ;
#3024 = DIRECTION ( 'NONE',  ( 0.000000000000000000, 0.000000000000000000, 1.000000000000000000 ) ) ;
#3025 = ORIENTED_EDGE ( 'NONE', *, *, #25009, .T. ) ;
#3026 = ADVANCED_FACE ( 'NONE', ( #865 ), #20978, .F. ) ;
#3027 = CIRCLE ( 'NONE', #13975, 1.000000000000000888 ) ;
#3028 = CYLINDRICAL_SURFACE ( 'NONE', #17573, 1.499999999999994449 ) ;
#3029 = ORIENTED_EDGE ( 'NONE', *, *, #35988, .T. ) ;
#3030 = ORIENTED_EDGE ( 'NONE', *, *, #1762, .T. ) ;
#3031 = EDGE_CURVE ( 'NONE', #2292, #17018, #18943, .T. ) ;
#3032 = CARTESIAN_POINT ( 'NONE',  ( 43.49999999999995737, 0.000000000000000000, -7.749999999999989342 ) ) ;
#3033 = AXIS2_PLACEMENT_3D ( 'NONE', #7808, #4575, #21078 ) ;
#3034 = CARTESIAN_POINT ( 'NONE',  ( -10.54418608143973479, 0.000000000000000000, 15.80555555555557312 ) ) ;
#3035 = VERTEX_POINT ( 'NONE', #30585 ) ;
#3036 = ORIENTED_EDGE ( 'NONE', *, *, #17582, .F. ) ;
#3037 = FACE_OUTER_BOUND ( 'NONE', #13743, .T. ) ;
#3038 = EDGE_CURVE ( 'NONE', #9733, #25406, #33998, .T. ) ;
#3039 = DIRECTION ( 'NONE',  ( 0.000000000000000000, 0.000000000000000000, 1.000000000000000000 ) ) ;
#3040 = EDGE_LOOP ( 'NONE', ( #11238, #32977, #7237, #40843 ) ) ;
#3041 = DIRECTION ( 'NONE',  ( 0.000000000000000000, 0.000000000000000000, 1.000000000000000000 ) ) ;
#3042 = VERTEX_POINT ( 'NONE', #1501 ) ;
#3043 = DIRECTION ( 'NONE',  ( 0.000000000000000000, 0.000000000000000000, 1.000000000000000000 ) ) ;
#3044 = ORIENTED_EDGE ( 'NONE', *, *, #23086, .F. ) ;
#3045 = CARTESIAN_POINT ( 'NONE',  ( -22.22046505340857081, 0.000000000000000000, -25.54999999999999005 ) ) ;
#3046 = AXIS2_PLACEMENT_3D ( 'NONE', #20123, #28933, #33148 ) ;
#3047 = LINE ( 'NONE', #6024, #31969 ) ;
#3048 = CARTESIAN_POINT ( 'NONE',  ( 41.77953494659143274, 0.000000000000000000, 22.45000000000000995 ) ) ;
#3049 = AXIS2_PLACEMENT_3D ( 'NONE', #16267, #42368, #25263 ) ;
#3050 = EDGE_CURVE ( 'NONE', #38285, #31996, #21175, .T. ) ;
#3051 = ORIENTED_EDGE ( 'NONE', *, *, #42160, .F. ) ;
#3052 = CARTESIAN_POINT ( 'NONE',  ( -26.33380962103097644, 0.000000000000000000, 20.55000000000001137 ) ) ;
#3053 = CARTESIAN_POINT ( 'NONE',  ( 57.77953494659143274, 1.000000000000000000, 19.55000000000001137 ) ) ;
#3054 = AXIS2_PLACEMENT_3D ( 'NONE', #7752, #33643, #13972 ) ;
#3055 = EDGE_LOOP ( 'NONE', ( #34533, #24199, #39446, #29662 ) ) ;
#3056 = ADVANCED_FACE ( 'NONE', ( #28009 ), #14766, .F. ) ;
#3057 = ORIENTED_EDGE ( 'NONE', *, *, #34337, .F. ) ;
#3058 = CARTESIAN_POINT ( 'NONE',  ( -20.50000000000004619, 1.000000000000000000, 9.000000000000014211 ) ) ;
#3059 = LINE ( 'NONE', #12257, #32842 ) ;
#3060 = EDGE_CURVE ( 'NONE', #22305, #27842, #16390, .T. ) ;
#3061 = CYLINDRICAL_SURFACE ( 'NONE', #33992, 1.249999999999997558 ) ;
#3062 = VERTEX_POINT ( 'NONE', #40840 ) ;
#3063 = VECTOR ( 'NONE', #31535, 1000.000000000000000 ) ;
#3064 = FACE_OUTER_BOUND ( 'NONE', #40572, .T. ) ;
#3065 = FACE_BOUND ( 'NONE', #13928, .T. ) ;
#3066 = CARTESIAN_POINT ( 'NONE',  ( 20.49999999999996803, 0.000000000000000000, -2.999999999999988898 ) ) ;
#3067 = VERTEX_POINT ( 'NONE', #17778 ) ;
#3068 = CARTESIAN_POINT ( 'NONE',  ( -52.50000000000004974, 1.000000000000000000, -14.99999999999998579 ) ) ;
#3069 = DIRECTION ( 'NONE',  ( 0.000000000000000000, 1.000000000000000000, 0.000000000000000000 ) ) ;
#3070 = EDGE_CURVE ( 'NONE', #10256, #13234, #14352, .T. ) ;
#3071 = ORIENTED_EDGE ( 'NONE', *, *, #32623, .T. ) ;
#3072 = ORIENTED_EDGE ( 'NONE', *, *, #35344, .F. ) ;
#3073 = CARTESIAN_POINT ( 'NONE',  ( -42.54418608143973302, 1.000000000000000000, 3.805555555555575786 ) ) ;
#3074 = DIRECTION ( 'NONE',  ( -0.000000000000000000, 1.000000000000000000, -0.000000000000000000 ) ) ;
#3075 = VERTEX_POINT ( 'NONE', #31205 ) ;
#3076 = DIRECTION ( 'NONE',  ( -0.000000000000000000, -1.000000000000000000, -0.000000000000000000 ) ) ;
#3077 = ORIENTED_EDGE ( 'NONE', *, *, #18134, .T. ) ;
#3078 = EDGE_CURVE ( 'NONE', #88, #33671, #30713, .T. ) ;
#3079 = AXIS2_PLACEMENT_3D ( 'NONE', #11049, #30924, #30507 ) ;
#3080 = DIRECTION ( 'NONE',  ( 0.000000000000000000, 0.000000000000000000, 1.000000000000000000 ) ) ;
#3081 = DIRECTION ( 'NONE',  ( -0.000000000000000000, 1.000000000000000000, -0.000000000000000000 ) ) ;
#3082 = CIRCLE ( 'NONE', #6504, 1.250000000000001110 ) ;
#3083 = ORIENTED_EDGE ( 'NONE', *, *, #5908, .F. ) ;
#3084 = ORIENTED_EDGE ( 'NONE', *, *, #33015, .T. ) ;
#3085 = CARTESIAN_POINT ( 'NONE',  ( 43.49999999999995737, 0.000000000000000000, -20.99999999999998579 ) ) ;
#3086 = AXIS2_PLACEMENT_3D ( 'NONE', #39585, #35531, #6220 ) ;
#3087 = EDGE_CURVE ( 'NONE', #5502, #33343, #41276, .T. ) ;
#3088 = EDGE_CURVE ( 'NONE', #22299, #5654, #27608, .T. ) ;
#3089 = DIRECTION ( 'NONE',  ( 0.000000000000000000, 1.000000000000000000, 0.000000000000000000 ) ) ;
#3090 = ORIENTED_EDGE ( 'NONE', *, *, #23376, .F. ) ;
#3091 = VECTOR ( 'NONE', #41075, 1000.000000000000000 ) ;
#3092 = DIRECTION ( 'NONE',  ( 0.000000000000000000, 1.000000000000000000, -0.000000000000000000 ) ) ;
#3093 = DIRECTION ( 'NONE',  ( 0.000000000000000000, 1.000000000000000000, -0.000000000000000000 ) ) ;
#3094 = ORIENTED_EDGE ( 'NONE', *, *, #12958, .T. ) ;
#3095 = EDGE_CURVE ( 'NONE', #27288, #19908, #31408, .T. ) ;
#3096 = CYLINDRICAL_SURFACE ( 'NONE', #27356, 1.249999999999997558 ) ;
#3097 = DIRECTION ( 'NONE',  ( 0.000000000000000000, -1.000000000000000000, 0.000000000000000000 ) ) ;
#3098 = CYLINDRICAL_SURFACE ( 'NONE', #14953, 1.000000000000000888 ) ;
#3099 = DIRECTION ( 'NONE',  ( -0.000000000000000000, 1.000000000000000000, -0.000000000000000000 ) ) ;
#3100 = CARTESIAN_POINT ( 'NONE',  ( -6.220465053408570810, 0.000000000000000000, 21.45000000000000995 ) ) ;
#3101 = ORIENTED_EDGE ( 'NONE', *, *, #35834, .F. ) ;
#3102 = CARTESIAN_POINT ( 'NONE',  ( 27.49999999999995381, 0.000000000000000000, -10.24999999999998401 ) ) ;
#3103 = DIRECTION ( 'NONE',  ( -0.000000000000000000, -1.000000000000000000, 0.000000000000000000 ) ) ;
#3104 = CARTESIAN_POINT ( 'NONE',  ( -52.50000000000004974, 0.000000000000000000, 3.000000000000016431 ) ) ;
#3105 = CARTESIAN_POINT ( 'NONE',  ( 27.49999999999995381, 0.000000000000000000, 13.75000000000001599 ) ) ;
#3106 = ORIENTED_EDGE ( 'NONE', *, *, #38219, .T. ) ;
#3107 = CIRCLE ( 'NONE', #18832, 1.249999999999997558 ) ;
#3108 = DIRECTION ( 'NONE',  ( 0.000000000000000000, 0.000000000000000000, 1.000000000000000000 ) ) ;
#3109 = DIRECTION ( 'NONE',  ( 0.000000000000000000, 0.000000000000000000, 1.000000000000000000 ) ) ;
#3110 = DIRECTION ( 'NONE',  ( -0.000000000000000000, 1.000000000000000000, -0.000000000000000000 ) ) ;
#3111 = EDGE_LOOP ( 'NONE', ( #11346, #8713, #37866, #2660 ) ) ;
#3112 = DIRECTION ( 'NONE',  ( -0.000000000000000000, 1.000000000000000000, -0.000000000000000000 ) ) ;
#3113 = DIRECTION ( 'NONE',  ( 0.000000000000000000, 1.000000000000000000, 0.000000000000000000 ) ) ;
#3114 = ORIENTED_EDGE ( 'NONE', *, *, #6516, .T. ) ;
#3115 = DIRECTION ( 'NONE',  ( 0.000000000000000000, 0.000000000000000000, 1.000000000000000000 ) ) ;
#3116 = CARTESIAN_POINT ( 'NONE',  ( 20.49999999999996803, 0.000000000000000000, 3.000000000000016431 ) ) ;
#3117 = LINE ( 'NONE', #10385, #12221 ) ;
#3118 = ORIENTED_EDGE ( 'NONE', *, *, #23207, .T. ) ;
#3119 = DIRECTION ( 'NONE',  ( 0.000000000000000000, 0.000000000000000000, 1.000000000000000000 ) ) ;
#3120 = DIRECTION ( 'NONE',  ( -0.000000000000000000, -1.000000000000000000, 0.000000000000000000 ) ) ;
#3121 = ORIENTED_EDGE ( 'NONE', *, *, #35783, .F. ) ;
#3122 = EDGE_CURVE ( 'NONE', #40800, #29475, #31374, .T. ) ;
#3123 = CARTESIAN_POINT ( 'NONE',  ( -59.50000000000003553, 0.000000000000000000, -4.249999999999993783 ) ) ;
#3124 = ORIENTED_EDGE ( 'NONE', *, *, #8406, .T. ) ;
#3125 = DIRECTION ( 'NONE',  ( 0.000000000000000000, 1.000000000000000000, 0.000000000000000000 ) ) ;
#3126 = EDGE_CURVE ( 'NONE', #16631, #35288, #7507, .T. ) ;
#3127 = CARTESIAN_POINT ( 'NONE',  ( -6.220465053408570810, 1.000000000000000000, -22.44999999999998863 ) ) ;
#3128 = EDGE_CURVE ( 'NONE', #36104, #38391, #19816, .T. ) ;
#3129 = FACE_BOUND ( 'NONE', #41641, .T. ) ;
#3130 = EDGE_CURVE ( 'NONE', #7107, #20470, #1338, .T. ) ;
#3131 = CARTESIAN_POINT ( 'NONE',  ( -59.50000000000003553, 0.000000000000000000, -32.99999999999998579 ) ) ;
#3132 = ORIENTED_EDGE ( 'NONE', *, *, #14970, .T. ) ;
#3133 = VECTOR ( 'NONE', #19900, 1000.000000000000000 ) ;
#3134 = CARTESIAN_POINT ( 'NONE',  ( -36.50000000000004974, 0.000000000000000000, -8.999999999999987566 ) ) ;
#3135 = ORIENTED_EDGE ( 'NONE', *, *, #30352, .T. ) ;
#3136 = ORIENTED_EDGE ( 'NONE', *, *, #23028, .F. ) ;
#3137 = CARTESIAN_POINT ( 'NONE',  ( -38.22046505340857436, 1.000000000000000000, -32.54999999999999005 ) ) ;
#3138 = VERTEX_POINT ( 'NONE', #8328 ) ;
#3139 = DIRECTION ( 'NONE',  ( 0.000000000000000000, 1.000000000000000000, -0.000000000000000000 ) ) ;
#3140 = CARTESIAN_POINT ( 'NONE',  ( 54.22046505340850331, 0.000000000000000000, -10.44999999999998685 ) ) ;
#3141 = DIRECTION ( 'NONE',  ( 0.000000000000000000, -1.000000000000000000, 0.000000000000000000 ) ) ;
#3142 = CARTESIAN_POINT ( 'NONE',  ( 21.66619037896902356, 0.000000000000000000, -21.44999999999998508 ) ) ;
#3143 = DIRECTION ( 'NONE',  ( 0.000000000000000000, 0.000000000000000000, 1.000000000000000000 ) ) ;
#3144 = ORIENTED_EDGE ( 'NONE', *, *, #12059, .F. ) ;
#3145 = CYLINDRICAL_SURFACE ( 'NONE', #33439, 1.000000000000000888 ) ;
#3146 = ORIENTED_EDGE ( 'NONE', *, *, #30194, .F. ) ;
#3147 = DIRECTION ( 'NONE',  ( 0.000000000000000000, 0.000000000000000000, 1.000000000000000000 ) ) ;
#3148 = VERTEX_POINT ( 'NONE', #11750 ) ;
#3149 = VERTEX_POINT ( 'NONE', #20788 ) ;
#3150 = CARTESIAN_POINT ( 'NONE',  ( -9.779534946591498468, 0.000000000000000000, -14.54999999999998650 ) ) ;
#3151 = EDGE_CURVE ( 'NONE', #30587, #10937, #21600, .T. ) ;
#3152 = CARTESIAN_POINT ( 'NONE',  ( 20.49999999999996803, 0.000000000000000000, 27.00000000000001066 ) ) ;
#3153 = DIRECTION ( 'NONE',  ( 0.000000000000000000, 1.000000000000000000, 0.000000000000000000 ) ) ;
#3154 = DIRECTION ( 'NONE',  ( 0.000000000000000000, 1.000000000000000000, 0.000000000000000000 ) ) ;
#3155 = EDGE_CURVE ( 'NONE', #27357, #2982, #4750, .T. ) ;
#3156 = CIRCLE ( 'NONE', #27079, 1.249999999999997558 ) ;
#3157 = ORIENTED_EDGE ( 'NONE', *, *, #4416, .T. ) ;
#3158 = CARTESIAN_POINT ( 'NONE',  ( 57.77953494659143274, 0.000000000000000000, -31.54999999999998650 ) ) ;
#3159 = CARTESIAN_POINT ( 'NONE',  ( -59.50000000000003553, 0.000000000000000000, -14.99999999999998579 ) ) ;
#3160 = DIRECTION ( 'NONE',  ( -0.000000000000000000, -1.000000000000000000, -0.000000000000000000 ) ) ;
#3161 = ORIENTED_EDGE ( 'NONE', *, *, #34102, .F. ) ;
#3162 = CARTESIAN_POINT ( 'NONE',  ( 4.499999999999968914, 0.000000000000000000, 27.00000000000001066 ) ) ;
#3163 = ORIENTED_EDGE ( 'NONE', *, *, #29074, .F. ) ;
#3164 = CARTESIAN_POINT ( 'NONE',  ( 52.49999999999997158, 1.000000000000000000, 33.00000000000001421 ) ) ;
#3165 = CARTESIAN_POINT ( 'NONE',  ( 37.66619037896902711, 0.000000000000000000, -2.549999999999989608 ) ) ;
#3166 = ORIENTED_EDGE ( 'NONE', *, *, #20860, .T. ) ;
#3167 = ORIENTED_EDGE ( 'NONE', *, *, #4306, .T. ) ;
#3168 = ORIENTED_EDGE ( 'NONE', *, *, #28768, .F. ) ;
#3169 = ADVANCED_FACE ( 'NONE', ( #5310 ), #31426, .T. ) ;
#3170 = CYLINDRICAL_SURFACE ( 'NONE', #15943, 1.000000000000000000 ) ;
#3171 = DIRECTION ( 'NONE',  ( -0.000000000000000000, 1.000000000000000000, -0.000000000000000000 ) ) ;
#3172 = EDGE_LOOP ( 'NONE', ( #10762, #22542, #6603, #19428 ) ) ;
#3173 = DIRECTION ( 'NONE',  ( 0.000000000000000000, 0.000000000000000000, 1.000000000000000000 ) ) ;
#3174 = EDGE_CURVE ( 'NONE', #24035, #1131, #12947, .T. ) ;
#3175 = VERTEX_POINT ( 'NONE', #19033 ) ;
#3176 = DIRECTION ( 'NONE',  ( -0.000000000000000000, 1.000000000000000000, -0.000000000000000000 ) ) ;
#3177 = EDGE_CURVE ( 'NONE', #16994, #5980, #15706, .T. ) ;
#3178 = CARTESIAN_POINT ( 'NONE',  ( 25.77953494659142919, 0.000000000000000000, 25.55000000000001137 ) ) ;
#3179 = VERTEX_POINT ( 'NONE', #28641 ) ;
#3180 = ADVANCED_FACE ( 'NONE', ( #42116 ), #16044, .T. ) ;
#3181 = DIRECTION ( 'NONE',  ( 0.000000000000000000, 0.000000000000000000, 1.000000000000000000 ) ) ;
#3182 = VERTEX_POINT ( 'NONE', #5950 ) ;
#3183 = EDGE_LOOP ( 'NONE', ( #6144, #24824, #17213, #17318, #20004, #40829, #6350, #39018, #16227, #20654, #17931, #27600 ) ) ;
#3184 = DIRECTION ( 'NONE',  ( 1.000000000000000000, 0.000000000000000000, 0.000000000000000000 ) ) ;
#3185 = DIRECTION ( 'NONE',  ( 0.000000000000000000, 1.000000000000000000, 0.000000000000000000 ) ) ;
#3186 = CYLINDRICAL_SURFACE ( 'NONE', #23837, 1.249999999999997558 ) ;
#3187 = EDGE_CURVE ( 'NONE', #17988, #24488, #15030, .T. ) ;
#3188 = AXIS2_PLACEMENT_3D ( 'NONE', #2469, #12085, #35627 ) ;
#3189 = CARTESIAN_POINT ( 'NONE',  ( 32.00000000000037659, 1.000000000000000000, 6.938893903907228378E-15 ) ) ;
#3190 = LINE ( 'NONE', #16488, #5751 ) ;
#3191 = ORIENTED_EDGE ( 'NONE', *, *, #21761, .T. ) ;
#3192 = DIRECTION ( 'NONE',  ( 0.000000000000000000, 0.000000000000000000, 1.000000000000000000 ) ) ;
#3193 = EDGE_LOOP ( 'NONE', ( #7420, #17997, #2696, #6556 ) ) ;
#3194 = CYLINDRICAL_SURFACE ( 'NONE', #29949, 1.000000000000000888 ) ;
#3195 = AXIS2_PLACEMENT_3D ( 'NONE', #35313, #28472, #15888 ) ;
#3196 = VERTEX_POINT ( 'NONE', #25863 ) ;
#3197 = CARTESIAN_POINT ( 'NONE',  ( -54.22046505340857436, 1.000000000000000000, -10.44999999999998685 ) ) ;
#3198 = EDGE_CURVE ( 'NONE', #4915, #857, #3389, .T. ) ;
#3199 = AXIS2_PLACEMENT_3D ( 'NONE', #41840, #12531, #29629 ) ;
#3200 = EDGE_LOOP ( 'NONE', ( #2812, #587, #28614, #36236 ) ) ;
#3201 = FACE_OUTER_BOUND ( 'NONE', #1508, .T. ) ;
#3202 = LINE ( 'NONE', #33156, #2151 ) ;
#3203 = EDGE_CURVE ( 'NONE', #15391, #11679, #35066, .T. ) ;
#3204 = DIRECTION ( 'NONE',  ( 0.000000000000000000, 0.000000000000000000, 1.000000000000000000 ) ) ;
#3205 = DIRECTION ( 'NONE',  ( -0.000000000000000000, 1.000000000000000000, -0.000000000000000000 ) ) ;
#3206 = EDGE_LOOP ( 'NONE', ( #9223, #7695, #3766, #39480 ) ) ;
#3207 = DIRECTION ( 'NONE',  ( -1.000000000000000000, 0.000000000000000000, -0.000000000000000000 ) ) ;
#3208 = DIRECTION ( 'NONE',  ( 0.000000000000000000, 0.000000000000000000, 1.000000000000000000 ) ) ;
#3209 = DIRECTION ( 'NONE',  ( -0.000000000000000000, -1.000000000000000000, -0.000000000000000000 ) ) ;
#3210 = ADVANCED_FACE ( 'NONE', ( #32062 ), #29267, .F. ) ;
#3211 = ORIENTED_EDGE ( 'NONE', *, *, #17844, .F. ) ;
#3212 = DIRECTION ( 'NONE',  ( 0.000000000000000000, 0.000000000000000000, 1.000000000000000000 ) ) ;
#3213 = DIRECTION ( 'NONE',  ( -0.000000000000000000, 1.000000000000000000, -0.000000000000000000 ) ) ;
#3214 = CARTESIAN_POINT ( 'NONE',  ( -59.50000000000003553, 0.000000000000000000, -32.99999999999998579 ) ) ;
#3215 = DIRECTION ( 'NONE',  ( -0.000000000000000000, -1.000000000000000000, -0.000000000000000000 ) ) ;
#3216 = LINE ( 'NONE', #28689, #26863 ) ;
#3217 = ORIENTED_EDGE ( 'NONE', *, *, #41314, .T. ) ;
#3218 = AXIS2_PLACEMENT_3D ( 'NONE', #20871, #33886, #11624 ) ;
#3219 = ORIENTED_EDGE ( 'NONE', *, *, #11474, .T. ) ;
#3220 = CARTESIAN_POINT ( 'NONE',  ( 53.45581391856026698, 1.000000000000000000, -14.19444444444442688 ) ) ;
#3222 = AXIS2_PLACEMENT_3D ( 'NONE', #16763, #42000, #12684 ) ;
#3221 = CARTESIAN_POINT ( 'NONE',  ( 36.49999999999997158, 1.000000000000000000, 3.000000000000016431 ) ) ;
#3223 = ORIENTED_EDGE ( 'NONE', *, *, #10582, .T. ) ;
#3224 = EDGE_CURVE ( 'NONE', #34438, #3636, #20515, .T. ) ;
#3225 = DIRECTION ( 'NONE',  ( 0.000000000000000000, 0.000000000000000000, 1.000000000000000000 ) ) ;
#3226 = EDGE_LOOP ( 'NONE', ( #27281, #6746, #3459, #27173, #29159, #996, #11178, #31933, #13680, #3734, #7397, #3563 ) ) ;
#3227 = ORIENTED_EDGE ( 'NONE', *, *, #33929, .F. ) ;
#3228 = CIRCLE ( 'NONE', #6618, 1.249999999999997558 ) ;
#3229 = ADVANCED_FACE ( 'NONE', ( #29067 ), #13036, .F. ) ;
#3230 = DIRECTION ( 'NONE',  ( 0.000000000000000000, 1.000000000000000000, 0.000000000000000000 ) ) ;
#3231 = CIRCLE ( 'NONE', #20994, 1.000000000000000888 ) ;
#3232 = FACE_OUTER_BOUND ( 'NONE', #24811, .T. ) ;
#3233 = EDGE_LOOP ( 'NONE', ( #21515, #14082, #3720, #16125 ) ) ;
#3234 = VERTEX_POINT ( 'NONE', #9375 ) ;
#3235 = ADVANCED_FACE ( 'NONE', ( #5755 ), #38055, .T. ) ;
#3236 = PLANE ( 'NONE',  #2147 ) ;
#3237 = CARTESIAN_POINT ( 'NONE',  ( 36.49999999999997158, 1.000000000000000000, 28.25000000000001421 ) ) ;
#3238 = EDGE_CURVE ( 'NONE', #28607, #580, #27309, .T. ) ;
#3239 = ORIENTED_EDGE ( 'NONE', *, *, #34043, .F. ) ;
#3240 = LINE ( 'NONE', #29129, #22194 ) ;
#3241 = ORIENTED_EDGE ( 'NONE', *, *, #4879, .T. ) ;
#3242 = CIRCLE ( 'NONE', #21686, 1.000000000000000888 ) ;
#3243 = CARTESIAN_POINT ( 'NONE',  ( -22.22046505340857081, 1.000000000000000000, -10.44999999999998685 ) ) ;
#3244 = ORIENTED_EDGE ( 'NONE', *, *, #34616, .F. ) ;
#3245 = DIRECTION ( 'NONE',  ( 0.000000000000000000, 1.000000000000000000, 0.000000000000000000 ) ) ;
#3246 = AXIS2_PLACEMENT_3D ( 'NONE', #39010, #6678, #38780 ) ;
#3247 = CARTESIAN_POINT ( 'NONE',  ( 52.49999999999997158, 0.000000000000000000, 27.00000000000001066 ) ) ;
#3248 = AXIS2_PLACEMENT_3D ( 'NONE', #35570, #6257, #19339 ) ;
#3249 = CARTESIAN_POINT ( 'NONE',  ( -36.50000000000004974, 1.000000000000000000, 3.000000000000016431 ) ) ;
#3250 = EDGE_LOOP ( 'NONE', ( #40203, #3680, #22261, #31483 ) ) ;
#3251 = DIRECTION ( 'NONE',  ( -0.000000000000000000, 1.000000000000000000, -0.000000000000000000 ) ) ;
#3252 = CARTESIAN_POINT ( 'NONE',  ( 7.632783294297951215E-13, 1.000000000000000000, 38.00000000000000711 ) ) ;
#3253 = CARTESIAN_POINT ( 'NONE',  ( -20.50000000000004619, 1.000000000000000000, -2.999999999999988898 ) ) ;
#3254 = EDGE_CURVE ( 'NONE', #40156, #2470, #8174, .T. ) ;
#3255 = ORIENTED_EDGE ( 'NONE', *, *, #30875, .T. ) ;
#3256 = LINE ( 'NONE', #35990, #5683 ) ;
#3257 = CARTESIAN_POINT ( 'NONE',  ( 27.49999999999995381, 0.000000000000000000, -4.249999999999986677 ) ) ;
#3258 = FACE_OUTER_BOUND ( 'NONE', #14761, .T. ) ;
#3259 = ORIENTED_EDGE ( 'NONE', *, *, #15992, .F. ) ;
#3260 = VECTOR ( 'NONE', #16435, 1000.000000000000000 ) ;
#3261 = AXIS2_PLACEMENT_3D ( 'NONE', #40074, #10759, #36869 ) ;
#3262 = DIRECTION ( 'NONE',  ( 1.000000000000000000, 0.000000000000000000, 0.000000000000000000 ) ) ;
#3263 = FACE_BOUND ( 'NONE', #49, .T. ) ;
#3264 = CARTESIAN_POINT ( 'NONE',  ( 64.00000000000017053, 1.000000000000000000, -20.49999999999998934 ) ) ;
#3265 = EDGE_CURVE ( 'NONE', #36780, #24682, #25232, .T. ) ;
#3266 = VERTEX_POINT ( 'NONE', #38917 ) ;
#3267 = EDGE_CURVE ( 'NONE', #30812, #21379, #16240, .T. ) ;
#3268 = CARTESIAN_POINT ( 'NONE',  ( 52.49999999999997158, 0.000000000000000000, -19.74999999999998224 ) ) ;
#3269 = ORIENTED_EDGE ( 'NONE', *, *, #11549, .T. ) ;
#3270 = CARTESIAN_POINT ( 'NONE',  ( -57.77953494659149669, 0.000000000000000000, 27.45000000000000995 ) ) ;
#3271 = AXIS2_PLACEMENT_3D ( 'NONE', #6771, #39501, #16849 ) ;
#3272 = CIRCLE ( 'NONE', #11443, 1.249999999999997558 ) ;
#3273 = ORIENTED_EDGE ( 'NONE', *, *, #3291, .T. ) ;
#3274 = VERTEX_POINT ( 'NONE', #15405 ) ;
#3275 = CARTESIAN_POINT ( 'NONE',  ( 27.49999999999995381, 0.000000000000000000, -16.24999999999998224 ) ) ;
#3276 = DIRECTION ( 'NONE',  ( 0.000000000000000000, 0.000000000000000000, 1.000000000000000000 ) ) ;
#3277 = ORIENTED_EDGE ( 'NONE', *, *, #27987, .T. ) ;
#3278 = DIRECTION ( 'NONE',  ( -0.000000000000000000, 1.000000000000000000, -0.000000000000000000 ) ) ;
#3279 = EDGE_LOOP ( 'NONE', ( #18359, #13311, #21939, #31729 ) ) ;
#3280 = VECTOR ( 'NONE', #41512, 1000.000000000000000 ) ;
#3281 = CYLINDRICAL_SURFACE ( 'NONE', #10315, 1.250000000000001110 ) ;
#3282 = CARTESIAN_POINT ( 'NONE',  ( 6.220465053408501532, 0.000000000000000000, -13.54999999999998650 ) ) ;
#3283 = ADVANCED_FACE ( 'NONE', ( #22442 ), #28426, .F. ) ;
#3284 = ORIENTED_EDGE ( 'NONE', *, *, #36903, .F. ) ;
#3285 = ORIENTED_EDGE ( 'NONE', *, *, #23813, .F. ) ;
#3286 = ADVANCED_FACE ( 'NONE', ( #39138 ), #19891, .T. ) ;
#3287 = CARTESIAN_POINT ( 'NONE',  ( 9.779534946591429190, 0.000000000000000000, -28.44999999999998863 ) ) ;
#3288 = EDGE_CURVE ( 'NONE', #31735, #33151, #382, .T. ) ;
#3289 = CARTESIAN_POINT ( 'NONE',  ( 54.22046505340850331, 1.000000000000000000, 1.550000000000016698 ) ) ;
#3290 = ORIENTED_EDGE ( 'NONE', *, *, #6745, .F. ) ;
#3291 = EDGE_CURVE ( 'NONE', #1617, #27018, #33544, .T. ) ;
#3292 = VECTOR ( 'NONE', #13041, 1000.000000000000000 ) ;
#3293 = DIRECTION ( 'NONE',  ( 0.000000000000000000, 1.000000000000000000, -0.000000000000000000 ) ) ;
#3294 = CARTESIAN_POINT ( 'NONE',  ( -5.455813918560335374, 1.000000000000000000, -15.80555555555553759 ) ) ;
#3295 = ORIENTED_EDGE ( 'NONE', *, *, #15094, .T. ) ;
#3296 = FACE_OUTER_BOUND ( 'NONE', #10615, .T. ) ;
#3297 = DIRECTION ( 'NONE',  ( 0.000000000000000000, 0.000000000000000000, 1.000000000000000000 ) ) ;
#3298 = DIRECTION ( 'NONE',  ( 0.000000000000000000, 0.000000000000000000, 1.000000000000000000 ) ) ;
#3299 = AXIS2_PLACEMENT_3D ( 'NONE', #30609, #1300, #14587 ) ;
#3300 = AXIS2_PLACEMENT_3D ( 'NONE', #659, #36814, #26994 ) ;
#3301 = AXIS2_PLACEMENT_3D ( 'NONE', #11032, #24095, #15039 ) ;
#3302 = CARTESIAN_POINT ( 'NONE',  ( -5.455813918560335374, 1.000000000000000000, 33.80555555555557135 ) ) ;
#3303 = CARTESIAN_POINT ( 'NONE',  ( -41.77953494659149669, 0.000000000000000000, 33.45000000000001705 ) ) ;
#3304 = CIRCLE ( 'NONE', #10140, 1.499999999999997780 ) ;
#3305 = ORIENTED_EDGE ( 'NONE', *, *, #15417, .F. ) ;
#3306 = EDGE_CURVE ( 'NONE', #32435, #34404, #24580, .T. ) ;
#3307 = DIRECTION ( 'NONE',  ( 1.000000000000000000, 0.000000000000000000, 0.000000000000000000 ) ) ;
#3308 = CARTESIAN_POINT ( 'NONE',  ( -42.33380962103098000, 0.000000000000000000, 8.550000000000016698 ) ) ;
#3309 = CARTESIAN_POINT ( 'NONE',  ( 57.77953494659143274, 0.000000000000000000, -20.54999999999999005 ) ) ;
#3310 = CYLINDRICAL_SURFACE ( 'NONE', #18261, 1.499999999999997780 ) ;
#3311 = ORIENTED_EDGE ( 'NONE', *, *, #29592, .T. ) ;
#3312 = ADVANCED_FACE ( 'NONE', ( #39534 ), #23294, .T. ) ;
#3313 = CARTESIAN_POINT ( 'NONE',  ( 4.499999999999968914, 1.000000000000000000, 21.00000000000001066 ) ) ;
#3314 = CARTESIAN_POINT ( 'NONE',  ( -6.220465053408570810, 0.000000000000000000, -4.449999999999988631 ) ) ;
#3315 = AXIS2_PLACEMENT_3D ( 'NONE', #6415, #9198, #6197 ) ;
#3316 = CARTESIAN_POINT ( 'NONE',  ( -38.22046505340857436, 1.000000000000000000, -10.44999999999998685 ) ) ;
#3317 = EDGE_CURVE ( 'NONE', #11108, #39231, #5413, .T. ) ;
#3318 = VERTEX_POINT ( 'NONE', #4227 ) ;
#3319 = DIRECTION ( 'NONE',  ( -0.000000000000000000, 1.000000000000000000, -0.000000000000000000 ) ) ;
#3320 = DIRECTION ( 'NONE',  ( -4.336808689942013792E-15, 0.000000000000000000, 1.000000000000000000 ) ) ;
#3321 = CARTESIAN_POINT ( 'NONE',  ( 43.49999999999995737, 1.000000000000000000, 3.000000000000016431 ) ) ;
#3322 = CIRCLE ( 'NONE', #35412, 1.249999999999997558 ) ;
#3323 = CARTESIAN_POINT ( 'NONE',  ( -6.220465053408570810, 1.000000000000000000, 8.550000000000016698 ) ) ;
#3324 = AXIS2_PLACEMENT_3D ( 'NONE', #42072, #137, #29023 ) ;
#3325 = CARTESIAN_POINT ( 'NONE',  ( 36.49999999999997158, 0.000000000000000000, 27.00000000000001066 ) ) ;
#3326 = ORIENTED_EDGE ( 'NONE', *, *, #19149, .F. ) ;
#3327 = AXIS2_PLACEMENT_3D ( 'NONE', #16281, #10053, #23115 ) ;
#3328 = CARTESIAN_POINT ( 'NONE',  ( -43.50000000000002842, 0.000000000000000000, 3.000000000000016431 ) ) ;
#3329 = DIRECTION ( 'NONE',  ( 0.000000000000000000, 0.000000000000000000, 1.000000000000000000 ) ) ;
#3330 = ORIENTED_EDGE ( 'NONE', *, *, #18719, .T. ) ;
#3331 = CIRCLE ( 'NONE', #33379, 1.000000000000000888 ) ;
#3332 = AXIS2_PLACEMENT_3D ( 'NONE', #17451, #24069, #20868 ) ;
#3333 = CARTESIAN_POINT ( 'NONE',  ( -25.77953494659150024, 0.000000000000000000, -1.549999999999988942 ) ) ;
#3334 = CIRCLE ( 'NONE', #24528, 1.000000000000000888 ) ;
#3335 = CIRCLE ( 'NONE', #22461, 1.249999999999997780 ) ;
#3336 = ORIENTED_EDGE ( 'NONE', *, *, #4582, .T. ) ;
#3337 = ORIENTED_EDGE ( 'NONE', *, *, #31564, .F. ) ;
#3338 = AXIS2_PLACEMENT_3D ( 'NONE', #3249, #32779, #19752 ) ;
#3339 = DIRECTION ( 'NONE',  ( 1.734723475976805517E-15, 0.000000000000000000, 1.000000000000000000 ) ) ;
#3340 = DIRECTION ( 'NONE',  ( 0.000000000000000000, 0.000000000000000000, 1.000000000000000000 ) ) ;
#3341 = AXIS2_PLACEMENT_3D ( 'NONE', #20, #38972, #29111 ) ;
#3342 = FACE_BOUND ( 'NONE', #3555, .T. ) ;
#3343 = CYLINDRICAL_SURFACE ( 'NONE', #34051, 1.000000000000000000 ) ;
#3344 = ORIENTED_EDGE ( 'NONE', *, *, #9811, .F. ) ;
#3345 = EDGE_CURVE ( 'NONE', #21226, #39035, #29339, .T. ) ;
#3346 = CARTESIAN_POINT ( 'NONE',  ( -27.50000000000003197, 0.000000000000000000, 3.000000000000016431 ) ) ;
#3347 = ORIENTED_EDGE ( 'NONE', *, *, #24393, .F. ) ;
#3348 = ORIENTED_EDGE ( 'NONE', *, *, #22568, .F. ) ;
#3349 = AXIS2_PLACEMENT_3D ( 'NONE', #37771, #8453, #9090 ) ;
#3350 = CARTESIAN_POINT ( 'NONE',  ( -4.500000000000045297, 1.000000000000000000, 33.00000000000001421 ) ) ;
#3351 = ORIENTED_EDGE ( 'NONE', *, *, #26988, .F. ) ;
#3352 = DIRECTION ( 'NONE',  ( 0.000000000000000000, 0.000000000000000000, 1.000000000000000000 ) ) ;
#3354 = DIRECTION ( 'NONE',  ( 0.000000000000000000, 0.000000000000000000, 1.000000000000000000 ) ) ;
#3353 = CIRCLE ( 'NONE', #14992, 1.000000000000000888 ) ;
#3355 = CARTESIAN_POINT ( 'NONE',  ( 10.54418608143966374, 0.000000000000000000, -32.19444444444443576 ) ) ;
#3356 = CYLINDRICAL_SURFACE ( 'NONE', #35141, 1.250000000000001110 ) ;
#3357 = LINE ( 'NONE', #16440, #41613 ) ;
#3358 = VERTEX_POINT ( 'NONE', #7428 ) ;
#3359 = AXIS2_PLACEMENT_3D ( 'NONE', #17730, #823, #17321 ) ;
#3360 = EDGE_CURVE ( 'NONE', #8024, #22305, #3604, .T. ) ;
#3361 = CARTESIAN_POINT ( 'NONE',  ( 26.54418608143966551, 1.000000000000000000, -27.80555555555554292 ) ) ;
#3362 = VERTEX_POINT ( 'NONE', #36334 ) ;
#3363 = ORIENTED_EDGE ( 'NONE', *, *, #38136, .F. ) ;
#3364 = PLANE ( 'NONE',  #38191 ) ;
#3365 = CIRCLE ( 'NONE', #4064, 1.250000000000004663 ) ;
#3366 = VECTOR ( 'NONE', #38234, 1000.000000000000000 ) ;
#3367 = DIRECTION ( 'NONE',  ( 0.000000000000000000, 0.000000000000000000, 1.000000000000000000 ) ) ;
#3368 = AXIS2_PLACEMENT_3D ( 'NONE', #5650, #25986, #9073 ) ;
#3369 = DIRECTION ( 'NONE',  ( 0.000000000000000000, 1.000000000000000000, -0.000000000000000000 ) ) ;
#3370 = DIRECTION ( 'NONE',  ( 0.000000000000000000, 0.000000000000000000, 1.000000000000000000 ) ) ;
#3371 = EDGE_CURVE ( 'NONE', #4624, #29401, #35513, .T. ) ;
#3372 = VECTOR ( 'NONE', #14961, 1000.000000000000000 ) ;
#3373 = EDGE_CURVE ( 'NONE', #2394, #15410, #34170, .T. ) ;
#3374 = ORIENTED_EDGE ( 'NONE', *, *, #42284, .T. ) ;
#3375 = CARTESIAN_POINT ( 'NONE',  ( 43.49999999999995737, 1.000000000000000000, -20.99999999999998579 ) ) ;
#3376 = LINE ( 'NONE', #16864, #33605 ) ;
#3377 = DIRECTION ( 'NONE',  ( 0.000000000000000000, 1.000000000000000000, -0.000000000000000000 ) ) ;
#3378 = ORIENTED_EDGE ( 'NONE', *, *, #40325, .T. ) ;
#3379 = CARTESIAN_POINT ( 'NONE',  ( 38.22046505340850331, 1.000000000000000000, 27.45000000000000995 ) ) ;
#3380 = ORIENTED_EDGE ( 'NONE', *, *, #3801, .F. ) ;
#3381 = CARTESIAN_POINT ( 'NONE',  ( -52.50000000000004974, 1.000000000000000000, 1.750000000000018652 ) ) ;
#3382 = DIRECTION ( 'NONE',  ( 1.000000000000000000, 0.000000000000000000, 0.000000000000000000 ) ) ;
#3383 = ORIENTED_EDGE ( 'NONE', *, *, #27998, .F. ) ;
#3384 = EDGE_LOOP ( 'NONE', ( #21760, #10500, #11521, #16201 ) ) ;
#3385 = EDGE_LOOP ( 'NONE', ( #13240, #15684, #33203, #30426 ) ) ;
#3386 = VECTOR ( 'NONE', #28558, 1000.000000000000000 ) ;
#3387 = DIRECTION ( 'NONE',  ( 0.000000000000000000, 0.000000000000000000, 1.000000000000000000 ) ) ;
#3388 = DIRECTION ( 'NONE',  ( 0.000000000000000000, 1.000000000000000000, 0.000000000000000000 ) ) ;
#3389 = CIRCLE ( 'NONE', #23218, 1.000000000000000888 ) ;
#3390 = CIRCLE ( 'NONE', #631, 1.249999999999997558 ) ;
#3391 = EDGE_LOOP ( 'NONE', ( #669, #27838, #3498, #16115 ) ) ;
#3392 = CARTESIAN_POINT ( 'NONE',  ( -57.77953494659149669, 0.000000000000000000, -31.54999999999998650 ) ) ;
#3393 = ORIENTED_EDGE ( 'NONE', *, *, #19820, .F. ) ;
#3394 = DIRECTION ( 'NONE',  ( 0.000000000000000000, -1.000000000000000000, 0.000000000000000000 ) ) ;
#3395 = AXIS2_PLACEMENT_3D ( 'NONE', #3769, #12564, #16429 ) ;
#3396 = CARTESIAN_POINT ( 'NONE',  ( 6.220465053408501532, 0.000000000000000000, 31.55000000000001492 ) ) ;
#3397 = CARTESIAN_POINT ( 'NONE',  ( 43.49999999999995737, 1.000000000000000000, -34.24999999999998579 ) ) ;
#3398 = VERTEX_POINT ( 'NONE', #6595 ) ;
#3399 = CIRCLE ( 'NONE', #27321, 1.250000000000004663 ) ;
#3400 = EDGE_CURVE ( 'NONE', #25549, #29904, #39758, .T. ) ;
#3401 = LINE ( 'NONE', #39347, #5171 ) ;
#3402 = ORIENTED_EDGE ( 'NONE', *, *, #39817, .F. ) ;
#3403 = AXIS2_PLACEMENT_3D ( 'NONE', #4817, #30082, #17906 ) ;
#3404 = ORIENTED_EDGE ( 'NONE', *, *, #15745, .F. ) ;
#3405 = CIRCLE ( 'NONE', #38242, 1.000000000000000888 ) ;
#3406 = CARTESIAN_POINT ( 'NONE',  ( -11.50000000000003020, 0.000000000000000000, 3.000000000000016431 ) ) ;
#3407 = CARTESIAN_POINT ( 'NONE',  ( -69.00000000000002842, 0.000000000000000000, -42.99999999999999289 ) ) ;
#3408 = VECTOR ( 'NONE', #2000, 1000.000000000000000 ) ;
#3409 = AXIS2_PLACEMENT_3D ( 'NONE', #22884, #6803, #20293 ) ;
#3410 = CARTESIAN_POINT ( 'NONE',  ( 54.22046505340850331, 0.000000000000000000, -10.44999999999998685 ) ) ;
#3411 = CARTESIAN_POINT ( 'NONE',  ( -6.220465053408570810, 1.000000000000000000, -31.54999999999998650 ) ) ;
#3412 = DIRECTION ( 'NONE',  ( 0.000000000000000000, 0.000000000000000000, 1.000000000000000000 ) ) ;
#3413 = ORIENTED_EDGE ( 'NONE', *, *, #17104, .F. ) ;
#3414 = DIRECTION ( 'NONE',  ( -0.000000000000000000, 1.000000000000000000, -0.000000000000000000 ) ) ;
#3415 = EDGE_LOOP ( 'NONE', ( #23487, #7884, #3295, #4071 ) ) ;
#3416 = CARTESIAN_POINT ( 'NONE',  ( -9.779534946591498468, 0.000000000000000000, 22.45000000000000995 ) ) ;
#3417 = ORIENTED_EDGE ( 'NONE', *, *, #19341, .T. ) ;
#3418 = VECTOR ( 'NONE', #2268, 1000.000000000000000 ) ;
#3419 = EDGE_CURVE ( 'NONE', #8274, #20945, #30748, .T. ) ;
#3420 = CARTESIAN_POINT ( 'NONE',  ( -9.779534946591498468, 1.000000000000000000, -2.549999999999989608 ) ) ;
#3421 = AXIS2_PLACEMENT_3D ( 'NONE', #21555, #34381, #40605 ) ;
#3422 = AXIS2_PLACEMENT_3D ( 'NONE', #24064, #497, #10367 ) ;
#3423 = EDGE_CURVE ( 'NONE', #16748, #33076, #29703, .T. ) ;
#3424 = EDGE_LOOP ( 'NONE', ( #33850, #35119, #31133, #4501 ) ) ;
#3425 = LINE ( 'NONE', #4260, #8336 ) ;
#3426 = CARTESIAN_POINT ( 'NONE',  ( 6.220465053408501532, 0.000000000000000000, 13.55000000000001315 ) ) ;
#3427 = CARTESIAN_POINT ( 'NONE',  ( 53.45581391856026698, 0.000000000000000000, 21.80555555555557135 ) ) ;
#3428 = VECTOR ( 'NONE', #22808, 1000.000000000000000 ) ;
#3429 = CARTESIAN_POINT ( 'NONE',  ( 53.45581391856026698, 1.000000000000000000, 33.80555555555557135 ) ) ;
#3430 = EDGE_CURVE ( 'NONE', #30628, #25500, #6834, .T. ) ;
#3431 = EDGE_CURVE ( 'NONE', #4163, #9999, #10938, .T. ) ;
#3432 = VERTEX_POINT ( 'NONE', #23508 ) ;
#3433 = DIRECTION ( 'NONE',  ( 0.000000000000000000, 0.000000000000000000, 1.000000000000000000 ) ) ;
#3434 = DIRECTION ( 'NONE',  ( -0.000000000000000000, 1.000000000000000000, -0.000000000000000000 ) ) ;
#3435 = DIRECTION ( 'NONE',  ( -0.000000000000000000, 1.000000000000000000, -0.000000000000000000 ) ) ;
#3436 = VERTEX_POINT ( 'NONE', #36547 ) ;
#3437 = AXIS2_PLACEMENT_3D ( 'NONE', #40517, #20418, #17440 ) ;
#3438 = DIRECTION ( 'NONE',  ( 1.000000000000000000, 0.000000000000000000, 0.000000000000000000 ) ) ;
#3439 = AXIS2_PLACEMENT_3D ( 'NONE', #1071, #34437, #5124 ) ;
#3440 = CARTESIAN_POINT ( 'NONE',  ( -4.500000000000045297, 1.000000000000000000, 9.000000000000014211 ) ) ;
#3441 = CYLINDRICAL_SURFACE ( 'NONE', #5670, 1.250000000000004663 ) ;
#3442 = DIRECTION ( 'NONE',  ( 0.000000000000000000, 1.000000000000000000, 0.000000000000000000 ) ) ;
#3443 = VECTOR ( 'NONE', #30623, 1000.000000000000000 ) ;
#3444 = AXIS2_PLACEMENT_3D ( 'NONE', #11473, #23923, #24539 ) ;
#3445 = ORIENTED_EDGE ( 'NONE', *, *, #41662, .T. ) ;
#3446 = ORIENTED_EDGE ( 'NONE', *, *, #39011, .T. ) ;
#3447 = CARTESIAN_POINT ( 'NONE',  ( 20.49999999999996803, 0.000000000000000000, -8.999999999999987566 ) ) ;
#3448 = DIRECTION ( 'NONE',  ( -0.000000000000000000, 1.000000000000000000, -0.000000000000000000 ) ) ;
#3449 = VERTEX_POINT ( 'NONE', #1020 ) ;
#3450 = CARTESIAN_POINT ( 'NONE',  ( -36.50000000000004974, 1.000000000000000000, 34.25000000000001421 ) ) ;
#3451 = ORIENTED_EDGE ( 'NONE', *, *, #36652, .F. ) ;
#3452 = ORIENTED_EDGE ( 'NONE', *, *, #36367, .T. ) ;
#3453 = CIRCLE ( 'NONE', #27340, 1.250000000000004663 ) ;
#3454 = DIRECTION ( 'NONE',  ( -0.000000000000000000, 1.000000000000000000, -0.000000000000000000 ) ) ;
#3455 = EDGE_CURVE ( 'NONE', #2640, #11043, #39644, .T. ) ;
#3456 = CIRCLE ( 'NONE', #2074, 1.249999999999997558 ) ;
#3457 = EDGE_CURVE ( 'NONE', #15048, #9733, #21876, .T. ) ;
#3458 = CARTESIAN_POINT ( 'NONE',  ( 22.22046505340850331, 0.000000000000000000, 8.550000000000016698 ) ) ;
#3459 = ORIENTED_EDGE ( 'NONE', *, *, #14051, .T. ) ;
#3460 = ORIENTED_EDGE ( 'NONE', *, *, #31177, .F. ) ;
#3461 = VECTOR ( 'NONE', #1490, 1000.000000000000000 ) ;
#3462 = FACE_OUTER_BOUND ( 'NONE', #4269, .T. ) ;
#3463 = CARTESIAN_POINT ( 'NONE',  ( 41.77953494659143274, 1.000000000000000000, 28.45000000000000995 ) ) ;
#3464 = ORIENTED_EDGE ( 'NONE', *, *, #17793, .T. ) ;
#3465 = CARTESIAN_POINT ( 'NONE',  ( 11.49999999999995381, 0.000000000000000000, 3.000000000000016431 ) ) ;
#3466 = ORIENTED_EDGE ( 'NONE', *, *, #29626, .F. ) ;
#3467 = VECTOR ( 'NONE', #19421, 1000.000000000000000 ) ;
#3468 = DIRECTION ( 'NONE',  ( -0.000000000000000000, 1.000000000000000000, -0.000000000000000000 ) ) ;
#3469 = EDGE_LOOP ( 'NONE', ( #10744, #33847, #17884, #19133 ) ) ;
#3470 = DIRECTION ( 'NONE',  ( 0.000000000000000000, 1.000000000000000000, -0.000000000000000000 ) ) ;
#3471 = VECTOR ( 'NONE', #40588, 1000.000000000000000 ) ;
#3472 = AXIS2_PLACEMENT_3D ( 'NONE', #39033, #478, #23187 ) ;
#3473 = CYLINDRICAL_SURFACE ( 'NONE', #19048, 1.000000000000000888 ) ;
#3474 = CARTESIAN_POINT ( 'NONE',  ( 37.45581391856026698, 0.000000000000000000, -8.194444444444428655 ) ) ;
#3475 = ORIENTED_EDGE ( 'NONE', *, *, #28648, .F. ) ;
#3476 = DIRECTION ( 'NONE',  ( -0.000000000000000000, 0.000000000000000000, 1.000000000000000000 ) ) ;
#3477 = DIRECTION ( 'NONE',  ( -0.000000000000000000, 1.000000000000000000, -0.000000000000000000 ) ) ;
#3478 = EDGE_CURVE ( 'NONE', #26222, #6995, #12299, .T. ) ;
#3479 = CARTESIAN_POINT ( 'NONE',  ( -9.779534946591498468, 0.000000000000000000, 28.45000000000000995 ) ) ;
#3480 = VERTEX_POINT ( 'NONE', #1445 ) ;
#3481 = ADVANCED_FACE ( 'NONE', ( #24542 ), #27953, .F. ) ;
#3482 = EDGE_CURVE ( 'NONE', #7492, #19481, #18468, .T. ) ;
#3483 = LINE ( 'NONE', #9690, #39177 ) ;
#3484 = DIRECTION ( 'NONE',  ( 0.000000000000000000, 0.000000000000000000, 1.000000000000000000 ) ) ;
#3485 = CARTESIAN_POINT ( 'NONE',  ( 54.22046505340850331, 0.000000000000000000, 22.45000000000000995 ) ) ;
#3486 = ORIENTED_EDGE ( 'NONE', *, *, #27679, .F. ) ;
#3487 = EDGE_CURVE ( 'NONE', #31508, #36997, #11699, .T. ) ;
#3488 = VECTOR ( 'NONE', #22360, 1000.000000000000000 ) ;
#3489 = DIRECTION ( 'NONE',  ( 0.000000000000000000, 1.000000000000000000, 0.000000000000000000 ) ) ;
#3490 = FACE_BOUND ( 'NONE', #40722, .T. ) ;
#3491 = DIRECTION ( 'NONE',  ( -0.000000000000000000, 1.000000000000000000, -0.000000000000000000 ) ) ;
#3492 = EDGE_CURVE ( 'NONE', #10688, #3875, #14910, .T. ) ;
#3493 = CARTESIAN_POINT ( 'NONE',  ( 21.45581391856026698, 1.000000000000000000, 21.80555555555557135 ) ) ;
#3494 = ORIENTED_EDGE ( 'NONE', *, *, #18486, .F. ) ;
#3495 = VECTOR ( 'NONE', #8767, 1000.000000000000000 ) ;
#3496 = VECTOR ( 'NONE', #12063, 1000.000000000000000 ) ;
#3497 = VERTEX_POINT ( 'NONE', #20929 ) ;
#3498 = ORIENTED_EDGE ( 'NONE', *, *, #2070, .T. ) ;
#3499 = DIRECTION ( 'NONE',  ( 0.000000000000000000, 0.000000000000000000, 1.000000000000000000 ) ) ;
#3500 = AXIS2_PLACEMENT_3D ( 'NONE', #40423, #1475, #17339 ) ;
#3501 = AXIS2_PLACEMENT_3D ( 'NONE', #3321, #13184, #12745 ) ;
#3502 = CIRCLE ( 'NONE', #6244, 1.250000000000001110 ) ;
#3503 = CARTESIAN_POINT ( 'NONE',  ( 59.49999999999995737, 0.000000000000000000, 7.750000000000016875 ) ) ;
#3504 = ORIENTED_EDGE ( 'NONE', *, *, #1415, .F. ) ;
#3505 = CARTESIAN_POINT ( 'NONE',  ( 5.666190378969024444, 0.000000000000000000, 20.55000000000001137 ) ) ;
#3506 = ORIENTED_EDGE ( 'NONE', *, *, #3203, .T. ) ;
#3507 = CARTESIAN_POINT ( 'NONE',  ( -5.455813918560335374, 0.000000000000000000, 27.80555555555556424 ) ) ;
#3508 = FACE_OUTER_BOUND ( 'NONE', #1780, .T. ) ;
#3509 = ORIENTED_EDGE ( 'NONE', *, *, #33096, .F. ) ;
#3510 = ORIENTED_EDGE ( 'NONE', *, *, #17313, .F. ) ;
#3511 = LINE ( 'NONE', #23413, #5524 ) ;
#3512 = CARTESIAN_POINT ( 'NONE',  ( -31.99999999999963407, 1.000000000000000000, 1.500000000000004441 ) ) ;
#3513 = ORIENTED_EDGE ( 'NONE', *, *, #21238, .F. ) ;
#3514 = AXIS2_PLACEMENT_3D ( 'NONE', #28320, #25104, #8839 ) ;
#3515 = DIRECTION ( 'NONE',  ( -0.000000000000000000, 1.000000000000000000, -0.000000000000000000 ) ) ;
#3516 = CARTESIAN_POINT ( 'NONE',  ( 4.499999999999968914, 1.000000000000000000, 9.000000000000014211 ) ) ;
#3517 = EDGE_LOOP ( 'NONE', ( #19729, #20457, #10644, #17301 ) ) ;
#3518 = DIRECTION ( 'NONE',  ( 0.000000000000000000, 1.000000000000000000, -0.000000000000000000 ) ) ;
#3519 = CARTESIAN_POINT ( 'NONE',  ( -9.779534946591498468, 0.000000000000000000, -9.449999999999986855 ) ) ;
#3520 = CARTESIAN_POINT ( 'NONE',  ( -36.50000000000004974, 0.000000000000000000, 33.00000000000001421 ) ) ;
#3521 = VECTOR ( 'NONE', #19931, 1000.000000000000000 ) ;
#3522 = AXIS2_PLACEMENT_3D ( 'NONE', #5605, #41981, #25299 ) ;
#3523 = CARTESIAN_POINT ( 'NONE',  ( 25.77953494659142919, 0.000000000000000000, 21.45000000000000995 ) ) ;
#3524 = CARTESIAN_POINT ( 'NONE',  ( -27.50000000000003197, 1.000000000000000000, -14.99999999999998579 ) ) ;
#3525 = VECTOR ( 'NONE', #30685, 1000.000000000000000 ) ;
#3526 = AXIS2_PLACEMENT_3D ( 'NONE', #6118, #18789, #15355 ) ;
#3527 = ORIENTED_EDGE ( 'NONE', *, *, #23031, .F. ) ;
#3528 = PLANE ( 'NONE',  #30053 ) ;
#3529 = EDGE_CURVE ( 'NONE', #22362, #18850, #19848, .T. ) ;
#3530 = CYLINDRICAL_SURFACE ( 'NONE', #5653, 1.250000000000004663 ) ;
#3531 = DIRECTION ( 'NONE',  ( 0.000000000000000000, 0.000000000000000000, 1.000000000000000000 ) ) ;
#3532 = DIRECTION ( 'NONE',  ( -0.000000000000000000, 1.000000000000000000, -0.000000000000000000 ) ) ;
#3533 = ORIENTED_EDGE ( 'NONE', *, *, #19028, .F. ) ;
#3534 = EDGE_CURVE ( 'NONE', #34414, #16929, #37373, .T. ) ;
#3535 = CARTESIAN_POINT ( 'NONE',  ( -26.54418608143973302, 1.000000000000000000, 8.194444444444455300 ) ) ;
#3536 = DIRECTION ( 'NONE',  ( -0.000000000000000000, 1.000000000000000000, -0.000000000000000000 ) ) ;
#3537 = EDGE_CURVE ( 'NONE', #34485, #6423, #40393, .T. ) ;
#3538 = FACE_OUTER_BOUND ( 'NONE', #32305, .T. ) ;
#3539 = ORIENTED_EDGE ( 'NONE', *, *, #26663, .T. ) ;
#3540 = EDGE_CURVE ( 'NONE', #1060, #1755, #27344, .T. ) ;
#3541 = CARTESIAN_POINT ( 'NONE',  ( 22.22046505340850331, 0.000000000000000000, 19.55000000000001137 ) ) ;
#3542 = DIRECTION ( 'NONE',  ( -0.000000000000000000, 1.000000000000000000, -0.000000000000000000 ) ) ;
#3543 = VECTOR ( 'NONE', #11267, 1000.000000000000000 ) ;
#3544 = CARTESIAN_POINT ( 'NONE',  ( 37.66619037896902711, 1.000000000000000000, 14.55000000000001492 ) ) ;
#3545 = FACE_OUTER_BOUND ( 'NONE', #9179, .T. ) ;
#3546 = ORIENTED_EDGE ( 'NONE', *, *, #36469, .T. ) ;
#3547 = DIRECTION ( 'NONE',  ( 0.000000000000000000, 1.000000000000000000, -0.000000000000000000 ) ) ;
#3548 = DIRECTION ( 'NONE',  ( -0.000000000000000000, 1.000000000000000000, -0.000000000000000000 ) ) ;
#3549 = ORIENTED_EDGE ( 'NONE', *, *, #12193, .F. ) ;
#3550 = DIRECTION ( 'NONE',  ( 0.000000000000000000, 0.000000000000000000, 1.000000000000000000 ) ) ;
#3551 = AXIS2_PLACEMENT_3D ( 'NONE', #15341, #5243, #18323 ) ;
#3552 = VECTOR ( 'NONE', #33854, 1000.000000000000000 ) ;
#3553 = ORIENTED_EDGE ( 'NONE', *, *, #14127, .T. ) ;
#3554 = AXIS2_PLACEMENT_3D ( 'NONE', #15843, #25463, #22254 ) ;
#3555 = EDGE_LOOP ( 'NONE', ( #1364, #11987, #21692, #35202, #12435, #38450, #32576, #13057, #16785, #9514, #25181, #17687 ) ) ;
#3556 = ADVANCED_FACE ( 'NONE', ( #11083 ), #27124, .F. ) ;
#3557 = DIRECTION ( 'NONE',  ( -0.000000000000000000, 1.000000000000000000, -0.000000000000000000 ) ) ;
#3558 = AXIS2_PLACEMENT_3D ( 'NONE', #21864, #19309, #31475 ) ;
#3559 = DIRECTION ( 'NONE',  ( 0.000000000000000000, 0.000000000000000000, 1.000000000000000000 ) ) ;
#3560 = ADVANCED_FACE ( 'NONE', ( #21346 ), #31365, .T. ) ;
#3561 = CARTESIAN_POINT ( 'NONE',  ( -27.50000000000003197, 1.000000000000000000, 15.00000000000001421 ) ) ;
#3562 = CARTESIAN_POINT ( 'NONE',  ( 54.22046505340850331, 0.000000000000000000, 14.55000000000001492 ) ) ;
#3563 = ORIENTED_EDGE ( 'NONE', *, *, #10839, .T. ) ;
#3564 = CARTESIAN_POINT ( 'NONE',  ( 21.45581391856026698, 0.000000000000000000, -27.80555555555555003 ) ) ;
#3565 = ORIENTED_EDGE ( 'NONE', *, *, #16874, .T. ) ;
#3566 = VERTEX_POINT ( 'NONE', #17513 ) ;
#3567 = DIRECTION ( 'NONE',  ( 0.000000000000000000, 1.000000000000000000, 0.000000000000000000 ) ) ;
#3568 = ORIENTED_EDGE ( 'NONE', *, *, #1579, .T. ) ;
#3569 = EDGE_CURVE ( 'NONE', #8337, #9618, #26668, .T. ) ;
#3570 = CARTESIAN_POINT ( 'NONE',  ( 11.49999999999995381, 0.000000000000000000, -13.74999999999998757 ) ) ;
#3571 = CARTESIAN_POINT ( 'NONE',  ( -4.500000000000045297, 0.000000000000000000, 21.00000000000001066 ) ) ;
#3572 = AXIS2_PLACEMENT_3D ( 'NONE', #35408, #2901, #6100 ) ;
#3573 = DIRECTION ( 'NONE',  ( -0.000000000000000000, 1.000000000000000000, -0.000000000000000000 ) ) ;
#3574 = LINE ( 'NONE', #39308, #40650 ) ;
#3575 = CARTESIAN_POINT ( 'NONE',  ( -4.500000000000045297, 0.000000000000000000, 22.25000000000001066 ) ) ;
#3576 = ORIENTED_EDGE ( 'NONE', *, *, #20748, .F. ) ;
#3577 = CARTESIAN_POINT ( 'NONE',  ( -25.77953494659150024, 1.000000000000000000, 2.550000000000017586 ) ) ;
#3578 = EDGE_LOOP ( 'NONE', ( #1772, #5928, #7077, #12446 ) ) ;
#3579 = ORIENTED_EDGE ( 'NONE', *, *, #5675, .F. ) ;
#3580 = EDGE_CURVE ( 'NONE', #35123, #17157, #14368, .T. ) ;
#3581 = CARTESIAN_POINT ( 'NONE',  ( -41.77953494659149669, 0.000000000000000000, 3.450000000000015721 ) ) ;
#3582 = AXIS2_PLACEMENT_3D ( 'NONE', #24953, #22183, #15974 ) ;
#3583 = LINE ( 'NONE', #16662, #6192 ) ;
#3584 = DIRECTION ( 'NONE',  ( 0.000000000000000000, 0.000000000000000000, 1.000000000000000000 ) ) ;
#3585 = CARTESIAN_POINT ( 'NONE',  ( 36.49999999999997158, 0.000000000000000000, -26.99999999999998934 ) ) ;
#3586 = AXIS2_PLACEMENT_3D ( 'NONE', #40015, #34429, #24193 ) ;
#3587 = ORIENTED_EDGE ( 'NONE', *, *, #5787, .F. ) ;
#3588 = EDGE_CURVE ( 'NONE', #23633, #21552, #4632, .T. ) ;
#3589 = DIRECTION ( 'NONE',  ( 0.000000000000000000, -1.000000000000000000, 0.000000000000000000 ) ) ;
#3590 = LINE ( 'NONE', #42319, #17928 ) ;
#3591 = ORIENTED_EDGE ( 'NONE', *, *, #13125, .F. ) ;
#3592 = EDGE_CURVE ( 'NONE', #4457, #30293, #17719, .T. ) ;
#3593 = CARTESIAN_POINT ( 'NONE',  ( -20.50000000000004619, 1.000000000000000000, -4.249999999999986677 ) ) ;
#3594 = ORIENTED_EDGE ( 'NONE', *, *, #24873, .F. ) ;
#3595 = CARTESIAN_POINT ( 'NONE',  ( -63.99999999999983658, 0.000000000000000000, -17.49999999999999645 ) ) ;
#3596 = DIRECTION ( 'NONE',  ( 0.000000000000000000, 0.000000000000000000, 1.000000000000000000 ) ) ;
#3597 = ORIENTED_EDGE ( 'NONE', *, *, #21550, .F. ) ;
#3598 = ORIENTED_EDGE ( 'NONE', *, *, #1087, .T. ) ;
#3599 = EDGE_LOOP ( 'NONE', ( #33322, #29348, #36354, #1236 ) ) ;
#3600 = CARTESIAN_POINT ( 'NONE',  ( 41.77953494659143274, 1.000000000000000000, 20.55000000000001137 ) ) ;
#3601 = CARTESIAN_POINT ( 'NONE',  ( 43.49999999999995737, 0.000000000000000000, 28.25000000000000711 ) ) ;
#3602 = AXIS2_PLACEMENT_3D ( 'NONE', #26972, #33367, #36587 ) ;
#3603 = ORIENTED_EDGE ( 'NONE', *, *, #19574, .F. ) ;
#3604 = LINE ( 'NONE', #19672, #30042 ) ;
#3605 = EDGE_LOOP ( 'NONE', ( #5421, #34552, #32279, #35311 ) ) ;
#3606 = CARTESIAN_POINT ( 'NONE',  ( -20.50000000000004619, 0.000000000000000000, 9.000000000000014211 ) ) ;
#3607 = EDGE_CURVE ( 'NONE', #34882, #12683, #28225, .T. ) ;
#3608 = CARTESIAN_POINT ( 'NONE',  ( -59.50000000000003553, 1.000000000000000000, -8.999999999999987566 ) ) ;
#3609 = DIRECTION ( 'NONE',  ( 0.000000000000000000, 1.000000000000000000, 0.000000000000000000 ) ) ;
#3610 = ORIENTED_EDGE ( 'NONE', *, *, #40363, .F. ) ;
#3611 = AXIS2_PLACEMENT_3D ( 'NONE', #26535, #27167, #10692 ) ;
#3612 = DIRECTION ( 'NONE',  ( 0.000000000000000000, -1.000000000000000000, 0.000000000000000000 ) ) ;
#3613 = ORIENTED_EDGE ( 'NONE', *, *, #335, .F. ) ;
#3614 = CIRCLE ( 'NONE', #9075, 1.000000000000000888 ) ;
#3615 = ORIENTED_EDGE ( 'NONE', *, *, #19666, .T. ) ;
#3616 = LINE ( 'NONE', #35723, #40255 ) ;
#3617 = DIRECTION ( 'NONE',  ( 0.000000000000000000, 0.000000000000000000, 1.000000000000000000 ) ) ;
#3618 = AXIS2_PLACEMENT_3D ( 'NONE', #40387, #20925, #33943 ) ;
#3619 = EDGE_CURVE ( 'NONE', #7247, #17584, #4433, .T. ) ;
#3620 = DIRECTION ( 'NONE',  ( 0.000000000000000000, 0.000000000000000000, 1.000000000000000000 ) ) ;
#3621 = DIRECTION ( 'NONE',  ( -0.000000000000000000, 1.000000000000000000, -0.000000000000000000 ) ) ;
#3622 = CYLINDRICAL_SURFACE ( 'NONE', #13312, 1.000000000000000888 ) ;
#3623 = ORIENTED_EDGE ( 'NONE', *, *, #34209, .T. ) ;
#3624 = CARTESIAN_POINT ( 'NONE',  ( 43.49999999999995737, 0.000000000000000000, -25.74999999999999289 ) ) ;
#3625 = VERTEX_POINT ( 'NONE', #1662 ) ;
#3626 = CARTESIAN_POINT ( 'NONE',  ( 53.45581391856026698, 0.000000000000000000, 3.805555555555575786 ) ) ;
#3627 = ORIENTED_EDGE ( 'NONE', *, *, #14051, .F. ) ;
#3628 = DIRECTION ( 'NONE',  ( 0.000000000000000000, 1.000000000000000000, -0.000000000000000000 ) ) ;
#3629 = ORIENTED_EDGE ( 'NONE', *, *, #33504, .T. ) ;
#3630 = AXIS2_PLACEMENT_3D ( 'NONE', #38480, #22236, #19023 ) ;
#3631 = CYLINDRICAL_SURFACE ( 'NONE', #26808, 1.249999999999997558 ) ;
#3632 = CARTESIAN_POINT ( 'NONE',  ( -11.50000000000003020, 1.000000000000000000, 27.00000000000001066 ) ) ;
#3633 = CARTESIAN_POINT ( 'NONE',  ( -43.50000000000002842, 1.000000000000000000, 3.000000000000016431 ) ) ;
#3634 = LINE ( 'NONE', #30564, #26204 ) ;
#3635 = DIRECTION ( 'NONE',  ( 6.938893903907228378E-15, 0.000000000000000000, 1.000000000000000000 ) ) ;
#3636 = VERTEX_POINT ( 'NONE', #14722 ) ;
#3637 = DIRECTION ( 'NONE',  ( 0.000000000000000000, 0.000000000000000000, 1.000000000000000000 ) ) ;
#3638 = CARTESIAN_POINT ( 'NONE',  ( 6.220465053408501532, 1.000000000000000000, -21.44999999999998508 ) ) ;
#3639 = DIRECTION ( 'NONE',  ( -0.000000000000000000, -1.000000000000000000, -0.000000000000000000 ) ) ;
#3640 = ORIENTED_EDGE ( 'NONE', *, *, #33900, .T. ) ;
#3641 = CIRCLE ( 'NONE', #18693, 1.249999999999997558 ) ;
#3642 = CIRCLE ( 'NONE', #11160, 1.000000000000000888 ) ;
#3643 = CARTESIAN_POINT ( 'NONE',  ( -10.33380962103097644, 1.000000000000000000, -27.44999999999998863 ) ) ;
#3644 = LINE ( 'NONE', #7064, #20208 ) ;
#3646 = VECTOR ( 'NONE', #23184, 1000.000000000000000 ) ;
#3645 = CARTESIAN_POINT ( 'NONE',  ( 54.22046505340850331, 0.000000000000000000, -1.549999999999988942 ) ) ;
#3647 = CARTESIAN_POINT ( 'NONE',  ( 38.22046505340850331, 1.000000000000000000, 9.450000000000013500 ) ) ;
#3648 = ORIENTED_EDGE ( 'NONE', *, *, #38301, .F. ) ;
#3649 = VERTEX_POINT ( 'NONE', #27748 ) ;
#3650 = CIRCLE ( 'NONE', #10494, 1.250000000000001110 ) ;
#3651 = DIRECTION ( 'NONE',  ( 0.000000000000000000, 0.000000000000000000, 1.000000000000000000 ) ) ;
#3652 = CARTESIAN_POINT ( 'NONE',  ( -5.455813918560335374, 1.000000000000000000, -20.19444444444443576 ) ) ;
#3653 = ORIENTED_EDGE ( 'NONE', *, *, #32044, .T. ) ;
#3654 = DIRECTION ( 'NONE',  ( 0.000000000000000000, 0.000000000000000000, 1.000000000000000000 ) ) ;
#3655 = ORIENTED_EDGE ( 'NONE', *, *, #1351, .T. ) ;
#3656 = ORIENTED_EDGE ( 'NONE', *, *, #25465, .F. ) ;
#3657 = EDGE_CURVE ( 'NONE', #11350, #2601, #7749, .T. ) ;
#3658 = CARTESIAN_POINT ( 'NONE',  ( -54.22046505340857436, 0.000000000000000000, 28.45000000000000995 ) ) ;
#3659 = EDGE_LOOP ( 'NONE', ( #17565, #39932, #27992, #38 ) ) ;
#3660 = VECTOR ( 'NONE', #14712, 1000.000000000000000 ) ;
#3661 = FACE_OUTER_BOUND ( 'NONE', #32118, .T. ) ;
#3662 = ORIENTED_EDGE ( 'NONE', *, *, #31959, .T. ) ;
#3663 = ORIENTED_EDGE ( 'NONE', *, *, #11823, .T. ) ;
#3664 = CARTESIAN_POINT ( 'NONE',  ( 54.22046505340850331, 0.000000000000000000, 21.45000000000000995 ) ) ;
#3665 = EDGE_CURVE ( 'NONE', #23787, #3699, #31650, .T. ) ;
#3666 = CIRCLE ( 'NONE', #25548, 1.249999999999997558 ) ;
#3667 = ADVANCED_FACE ( 'NONE', ( #12109 ), #9548, .T. ) ;
#3668 = CARTESIAN_POINT ( 'NONE',  ( 25.77953494659142919, 1.000000000000000000, 10.45000000000001528 ) ) ;
#3669 = ORIENTED_EDGE ( 'NONE', *, *, #16547, .T. ) ;
#3670 = LINE ( 'NONE', #26561, #304 ) ;
#3671 = ORIENTED_EDGE ( 'NONE', *, *, #5963, .F. ) ;
#3672 = CIRCLE ( 'NONE', #35807, 1.000000000000000888 ) ;
#3673 = DIRECTION ( 'NONE',  ( 0.000000000000000000, 1.000000000000000000, 0.000000000000000000 ) ) ;
#3674 = ORIENTED_EDGE ( 'NONE', *, *, #33490, .F. ) ;
#3675 = PLANE ( 'NONE',  #17634 ) ;
#3676 = AXIS2_PLACEMENT_3D ( 'NONE', #15312, #41389, #35185 ) ;
#3677 = CARTESIAN_POINT ( 'NONE',  ( 38.22046505340850331, 0.000000000000000000, 3.450000000000015721 ) ) ;
#3678 = CIRCLE ( 'NONE', #27606, 1.249999999999997558 ) ;
#3679 = CYLINDRICAL_SURFACE ( 'NONE', #25244, 1.250000000000004663 ) ;
#3680 = ORIENTED_EDGE ( 'NONE', *, *, #20776, .F. ) ;
#3681 = CARTESIAN_POINT ( 'NONE',  ( -6.220465053408570810, 0.000000000000000000, 15.45000000000001172 ) ) ;
#3682 = CARTESIAN_POINT ( 'NONE',  ( -27.50000000000003197, 0.000000000000000000, -32.99999999999998579 ) ) ;
#3683 = DIRECTION ( 'NONE',  ( -0.000000000000000000, 1.000000000000000000, -0.000000000000000000 ) ) ;
#3684 = VERTEX_POINT ( 'NONE', #15776 ) ;
#3685 = VECTOR ( 'NONE', #36138, 1000.000000000000000 ) ;
#3686 = DIRECTION ( 'NONE',  ( 0.000000000000000000, 1.000000000000000000, 0.000000000000000000 ) ) ;
#3687 = CARTESIAN_POINT ( 'NONE',  ( 21.45581391856026698, 0.000000000000000000, 9.805555555555574898 ) ) ;
#3688 = FACE_OUTER_BOUND ( 'NONE', #20658, .T. ) ;
#3689 = ORIENTED_EDGE ( 'NONE', *, *, #21149, .T. ) ;
#3690 = VECTOR ( 'NONE', #22384, 1000.000000000000000 ) ;
#3691 = EDGE_CURVE ( 'NONE', #28763, #35321, #18577, .T. ) ;
#3692 = DIRECTION ( 'NONE',  ( 0.000000000000000000, 1.000000000000000000, -0.000000000000000000 ) ) ;
#3693 = AXIS2_PLACEMENT_3D ( 'NONE', #38846, #5695, #31796 ) ;
#3694 = FACE_BOUND ( 'NONE', #11909, .T. ) ;
#3695 = CARTESIAN_POINT ( 'NONE',  ( -59.50000000000003553, 1.000000000000000000, 1.750000000000011990 ) ) ;
#3696 = ADVANCED_FACE ( 'NONE', ( #5704 ), #2919, .T. ) ;
#3697 = AXIS2_PLACEMENT_3D ( 'NONE', #40374, #24121, #11678 ) ;
#3698 = PLANE ( 'NONE',  #26087 ) ;
#3699 = VERTEX_POINT ( 'NONE', #35655 ) ;
#3700 = AXIS2_PLACEMENT_3D ( 'NONE', #16826, #14032, #8223 ) ;
#3701 = ORIENTED_EDGE ( 'NONE', *, *, #25130, .T. ) ;
#3702 = EDGE_LOOP ( 'NONE', ( #6934, #29030, #34034, #29490 ) ) ;
#3703 = DIRECTION ( 'NONE',  ( -0.000000000000000000, 1.000000000000000000, -0.000000000000000000 ) ) ;
#3704 = CYLINDRICAL_SURFACE ( 'NONE', #36691, 1.250000000000004663 ) ;
#3705 = ORIENTED_EDGE ( 'NONE', *, *, #15356, .F. ) ;
#3706 = CARTESIAN_POINT ( 'NONE',  ( 27.49999999999995381, 0.000000000000000000, -32.99999999999998579 ) ) ;
#3707 = VERTEX_POINT ( 'NONE', #5483 ) ;
#3708 = EDGE_CURVE ( 'NONE', #36793, #784, #24819, .T. ) ;
#3709 = AXIS2_PLACEMENT_3D ( 'NONE', #36348, #20120, #3822 ) ;
#3710 = CARTESIAN_POINT ( 'NONE',  ( -21.45581391856033449, 0.000000000000000000, -33.80555555555554292 ) ) ;
#3711 = FACE_OUTER_BOUND ( 'NONE', #32354, .T. ) ;
#3712 = ORIENTED_EDGE ( 'NONE', *, *, #19117, .T. ) ;
#3713 = ORIENTED_EDGE ( 'NONE', *, *, #6912, .F. ) ;
#3714 = LINE ( 'NONE', #16988, #22622 ) ;
#3715 = ADVANCED_FACE ( 'NONE', ( #32229 ), #41224, .F. ) ;
#3716 = PLANE ( 'NONE',  #35351 ) ;
#3717 = AXIS2_PLACEMENT_3D ( 'NONE', #7881, #1467, #40621 ) ;
#3718 = EDGE_CURVE ( 'NONE', #21921, #29972, #2708, .T. ) ;
#3719 = EDGE_CURVE ( 'NONE', #14951, #5177, #22108, .T. ) ;
#3720 = ORIENTED_EDGE ( 'NONE', *, *, #21025, .F. ) ;
#3721 = AXIS2_PLACEMENT_3D ( 'NONE', #8622, #28745, #34721 ) ;
#3722 = EDGE_CURVE ( 'NONE', #30687, #5047, #11825, .T. ) ;
#3723 = DIRECTION ( 'NONE',  ( 0.000000000000000000, 1.000000000000000000, -0.000000000000000000 ) ) ;
#3724 = CARTESIAN_POINT ( 'NONE',  ( -31.99999999999943157, 0.000000000000000000, 17.50000000000000355 ) ) ;
#3725 = ORIENTED_EDGE ( 'NONE', *, *, #17037, .F. ) ;
#3726 = CIRCLE ( 'NONE', #33110, 1.250000000000004663 ) ;
#3727 = DIRECTION ( 'NONE',  ( 0.000000000000000000, 0.000000000000000000, 1.000000000000000000 ) ) ;
#3728 = EDGE_CURVE ( 'NONE', #19743, #28590, #29607, .T. ) ;
#3729 = CARTESIAN_POINT ( 'NONE',  ( 11.49999999999995381, 0.000000000000000000, -8.999999999999987566 ) ) ;
#3730 = CYLINDRICAL_SURFACE ( 'NONE', #10859, 1.000000000000000000 ) ;
#3731 = AXIS2_PLACEMENT_3D ( 'NONE', #3465, #22739, #247 ) ;
#3732 = DIRECTION ( 'NONE',  ( 0.000000000000000000, 0.000000000000000000, 1.000000000000000000 ) ) ;
#3733 = LINE ( 'NONE', #2887, #23925 ) ;
#3734 = ORIENTED_EDGE ( 'NONE', *, *, #33968, .T. ) ;
#3735 = CARTESIAN_POINT ( 'NONE',  ( -6.220465053408570810, 0.000000000000000000, -31.54999999999998650 ) ) ;
#3736 = DIRECTION ( 'NONE',  ( 0.000000000000000000, 0.000000000000000000, 1.000000000000000000 ) ) ;
#3737 = LINE ( 'NONE', #26853, #21980 ) ;
#3739 = ADVANCED_FACE ( 'NONE', ( #29019 ), #11910, .F. ) ;
#3738 = CARTESIAN_POINT ( 'NONE',  ( 52.49999999999997158, 1.000000000000000000, -16.24999999999998934 ) ) ;
#3740 = VERTEX_POINT ( 'NONE', #24966 ) ;
#3741 = PLANE ( 'NONE',  #18245 ) ;
#3742 = DIRECTION ( 'NONE',  ( 0.000000000000000000, 0.000000000000000000, 1.000000000000000000 ) ) ;
#3743 = CARTESIAN_POINT ( 'NONE',  ( -58.54418608143973302, 1.000000000000000000, 2.194444444444457076 ) ) ;
#3744 = ORIENTED_EDGE ( 'NONE', *, *, #34009, .T. ) ;
#3745 = FACE_OUTER_BOUND ( 'NONE', #24347, .T. ) ;
#3746 = EDGE_CURVE ( 'NONE', #29520, #1308, #230, .T. ) ;
#3747 = CIRCLE ( 'NONE', #322, 1.250000000000004663 ) ;
#3748 = DIRECTION ( 'NONE',  ( 0.000000000000000000, 0.000000000000000000, 1.000000000000000000 ) ) ;
#3749 = DIRECTION ( 'NONE',  ( 0.000000000000000000, 0.000000000000000000, 1.000000000000000000 ) ) ;
#3750 = ORIENTED_EDGE ( 'NONE', *, *, #15330, .T. ) ;
#3751 = LINE ( 'NONE', #26430, #18066 ) ;
#3752 = CARTESIAN_POINT ( 'NONE',  ( -43.50000000000002842, 1.000000000000000000, -7.749999999999982236 ) ) ;
#3753 = EDGE_LOOP ( 'NONE', ( #24229, #29859, #9713, #12574, #28086, #5765, #5130, #16751, #17949, #35235, #2874, #11970 ) ) ;
#3754 = LINE ( 'NONE', #9760, #36913 ) ;
#3755 = AXIS2_PLACEMENT_3D ( 'NONE', #12404, #38070, #38508 ) ;
#3756 = EDGE_LOOP ( 'NONE', ( #29364, #27205 ) ) ;
#3757 = ORIENTED_EDGE ( 'NONE', *, *, #27850, .F. ) ;
#3758 = CARTESIAN_POINT ( 'NONE',  ( 5.455813918560266096, 0.000000000000000000, 8.194444444444455300 ) ) ;
#3759 = ADVANCED_FACE ( 'NONE', ( #2077 ), #18981, .T. ) ;
#3760 = DIRECTION ( 'NONE',  ( 0.000000000000000000, 0.000000000000000000, 1.000000000000000000 ) ) ;
#3761 = FACE_BOUND ( 'NONE', #2632, .T. ) ;
#3762 = EDGE_CURVE ( 'NONE', #24622, #33098, #38222, .T. ) ;
#3763 = CARTESIAN_POINT ( 'NONE',  ( 27.49999999999995381, 1.000000000000000000, 3.000000000000016431 ) ) ;
#3764 = ORIENTED_EDGE ( 'NONE', *, *, #39397, .F. ) ;
#3765 = CARTESIAN_POINT ( 'NONE',  ( -54.22046505340857436, 0.000000000000000000, 1.550000000000016698 ) ) ;
#3766 = ORIENTED_EDGE ( 'NONE', *, *, #23842, .T. ) ;
#3767 = ORIENTED_EDGE ( 'NONE', *, *, #35734, .T. ) ;
#3768 = ADVANCED_FACE ( 'NONE', ( #35013 ), #9328, .T. ) ;
#3769 = CARTESIAN_POINT ( 'NONE',  ( 5.666190378969024444, 0.000000000000000000, 32.55000000000001847 ) ) ;
#3770 = ORIENTED_EDGE ( 'NONE', *, *, #30176, .F. ) ;
#3771 = CARTESIAN_POINT ( 'NONE',  ( -43.50000000000002842, 1.000000000000000000, -32.99999999999998579 ) ) ;
#3772 = EDGE_CURVE ( 'NONE', #1824, #20056, #34783, .T. ) ;
#3773 = DIRECTION ( 'NONE',  ( -0.000000000000000000, 1.000000000000000000, -0.000000000000000000 ) ) ;
#3774 = AXIS2_PLACEMENT_3D ( 'NONE', #34440, #11756, #37653 ) ;
#3775 = DIRECTION ( 'NONE',  ( -0.000000000000000000, 0.000000000000000000, 1.000000000000000000 ) ) ;
#3776 = DIRECTION ( 'NONE',  ( -0.000000000000000000, 0.000000000000000000, 1.000000000000000000 ) ) ;
#3777 = CYLINDRICAL_SURFACE ( 'NONE', #18398, 1.000000000000000888 ) ;
#3778 = AXIS2_PLACEMENT_3D ( 'NONE', #11571, #25050, #19073 ) ;
#3779 = ORIENTED_EDGE ( 'NONE', *, *, #34415, .T. ) ;
#3780 = CARTESIAN_POINT ( 'NONE',  ( -59.50000000000003553, 1.000000000000000000, -10.24999999999999112 ) ) ;
#3781 = ORIENTED_EDGE ( 'NONE', *, *, #26255, .T. ) ;
#3782 = ORIENTED_EDGE ( 'NONE', *, *, #9274, .F. ) ;
#3783 = DIRECTION ( 'NONE',  ( 0.000000000000000000, 1.000000000000000000, 0.000000000000000000 ) ) ;
#3784 = CARTESIAN_POINT ( 'NONE',  ( -5.455813918560335374, 0.000000000000000000, -8.194444444444433984 ) ) ;
#3785 = CARTESIAN_POINT ( 'NONE',  ( 36.49999999999997158, 1.000000000000000000, -7.749999999999982236 ) ) ;
#3786 = ADVANCED_FACE ( 'NONE', ( #26040 ), #6756, .F. ) ;
#3787 = DIRECTION ( 'NONE',  ( 0.000000000000000000, 0.000000000000000000, 1.000000000000000000 ) ) ;
#3788 = EDGE_LOOP ( 'NONE', ( #3725, #747, #8760, #31850 ) ) ;
#3789 = EDGE_CURVE ( 'NONE', #35508, #35383, #33702, .T. ) ;
#3790 = DIRECTION ( 'NONE',  ( 1.000000000000000000, 0.000000000000000000, 0.000000000000000000 ) ) ;
#3791 = CARTESIAN_POINT ( 'NONE',  ( 54.22046505340850331, 1.000000000000000000, 31.55000000000001492 ) ) ;
#3792 = ORIENTED_EDGE ( 'NONE', *, *, #14464, .T. ) ;
#3793 = CARTESIAN_POINT ( 'NONE',  ( 43.49999999999995737, 0.000000000000000000, -31.74999999999998579 ) ) ;
#3794 = ORIENTED_EDGE ( 'NONE', *, *, #1042, .F. ) ;
#3795 = EDGE_CURVE ( 'NONE', #35952, #41447, #18701, .T. ) ;
#3796 = CARTESIAN_POINT ( 'NONE',  ( 36.49999999999997158, 0.000000000000000000, -8.999999999999987566 ) ) ;
#3797 = CARTESIAN_POINT ( 'NONE',  ( -43.50000000000002842, 0.000000000000000000, 3.000000000000016431 ) ) ;
#3798 = ORIENTED_EDGE ( 'NONE', *, *, #39157, .F. ) ;
#3799 = EDGE_LOOP ( 'NONE', ( #7092, #23765, #22780, #31664 ) ) ;
#3800 = VERTEX_POINT ( 'NONE', #13395 ) ;
#3801 = EDGE_CURVE ( 'NONE', #36695, #41871, #15977, .T. ) ;
#3802 = DIRECTION ( 'NONE',  ( 0.000000000000000000, -1.000000000000000000, 0.000000000000000000 ) ) ;
#3803 = DIRECTION ( 'NONE',  ( 0.000000000000000000, 0.000000000000000000, 1.000000000000000000 ) ) ;
#3804 = EDGE_CURVE ( 'NONE', #7009, #9816, #17327, .T. ) ;
#3805 = CIRCLE ( 'NONE', #42075, 1.000000000000000888 ) ;
#3806 = VERTEX_POINT ( 'NONE', #12979 ) ;
#3807 = CARTESIAN_POINT ( 'NONE',  ( 59.49999999999995737, 0.000000000000000000, -32.99999999999998579 ) ) ;
#3808 = ORIENTED_EDGE ( 'NONE', *, *, #3718, .T. ) ;
#3809 = DIRECTION ( 'NONE',  ( -0.000000000000000000, 1.000000000000000000, -0.000000000000000000 ) ) ;
#3810 = CARTESIAN_POINT ( 'NONE',  ( 54.22046505340850331, 0.000000000000000000, 33.45000000000001705 ) ) ;
#3811 = DIRECTION ( 'NONE',  ( 0.000000000000000000, 1.000000000000000000, 0.000000000000000000 ) ) ;
#3812 = ORIENTED_EDGE ( 'NONE', *, *, #3580, .F. ) ;
#3813 = ADVANCED_FACE ( 'NONE', ( #33861 ), #11195, .T. ) ;
#3814 = DIRECTION ( 'NONE',  ( 1.000000000000000000, 0.000000000000000000, 0.000000000000000000 ) ) ;
#3815 = VERTEX_POINT ( 'NONE', #16835 ) ;
#3816 = ORIENTED_EDGE ( 'NONE', *, *, #33566, .T. ) ;
#3817 = LINE ( 'NONE', #23085, #25912 ) ;
#3818 = LINE ( 'NONE', #595, #31583 ) ;
#3819 = CARTESIAN_POINT ( 'NONE',  ( 52.49999999999997158, 0.000000000000000000, -4.249999999999993783 ) ) ;
#3820 = EDGE_CURVE ( 'NONE', #38871, #7782, #10497, .T. ) ;
#3821 = DIRECTION ( 'NONE',  ( 1.000000000000000000, 0.000000000000000000, 0.000000000000000000 ) ) ;
#3822 = DIRECTION ( 'NONE',  ( 0.000000000000000000, 0.000000000000000000, 1.000000000000000000 ) ) ;
#3823 = ORIENTED_EDGE ( 'NONE', *, *, #28524, .T. ) ;
#3824 = ADVANCED_FACE ( 'NONE', ( #16190 ), #338, .F. ) ;
#3825 = LINE ( 'NONE', #12463, #39945 ) ;
#3826 = VERTEX_POINT ( 'NONE', #9968 ) ;
#3827 = DIRECTION ( 'NONE',  ( -0.000000000000000000, 1.000000000000000000, -0.000000000000000000 ) ) ;
#3828 = VERTEX_POINT ( 'NONE', #26439 ) ;
#3829 = DIRECTION ( 'NONE',  ( 0.000000000000000000, 0.000000000000000000, 1.000000000000000000 ) ) ;
#3830 = VERTEX_POINT ( 'NONE', #29213 ) ;
#3831 = FACE_OUTER_BOUND ( 'NONE', #10914, .T. ) ;
#3832 = CIRCLE ( 'NONE', #18882, 1.000000000000000000 ) ;
#3833 = CARTESIAN_POINT ( 'NONE',  ( 52.49999999999997158, 1.000000000000000000, 19.75000000000000711 ) ) ;
#3834 = CARTESIAN_POINT ( 'NONE',  ( -52.50000000000004974, 0.000000000000000000, -32.99999999999998579 ) ) ;
#3835 = DIRECTION ( 'NONE',  ( 0.000000000000000000, 1.000000000000000000, 0.000000000000000000 ) ) ;
#3836 = CARTESIAN_POINT ( 'NONE',  ( 36.49999999999997158, 0.000000000000000000, 9.000000000000014211 ) ) ;
#3837 = ORIENTED_EDGE ( 'NONE', *, *, #26773, .T. ) ;
#3838 = EDGE_CURVE ( 'NONE', #1841, #42228, #23244, .T. ) ;
#3839 = DIRECTION ( 'NONE',  ( -0.000000000000000000, 0.000000000000000000, 1.000000000000000000 ) ) ;
#3840 = DIRECTION ( 'NONE',  ( 0.000000000000000000, -1.000000000000000000, 0.000000000000000000 ) ) ;
#3841 = DIRECTION ( 'NONE',  ( 0.000000000000000000, 0.000000000000000000, 1.000000000000000000 ) ) ;
#3842 = ORIENTED_EDGE ( 'NONE', *, *, #11078, .F. ) ;
#3843 = LINE ( 'NONE', #20965, #33499 ) ;
#3844 = DIRECTION ( 'NONE',  ( 1.000000000000000000, 0.000000000000000000, 0.000000000000000000 ) ) ;
#3845 = DIRECTION ( 'NONE',  ( 0.000000000000000000, 0.000000000000000000, 1.000000000000000000 ) ) ;
#3846 = DIRECTION ( 'NONE',  ( 0.000000000000000000, 0.000000000000000000, 1.000000000000000000 ) ) ;
#3847 = EDGE_CURVE ( 'NONE', #18315, #42306, #9764, .T. ) ;
#3848 = EDGE_LOOP ( 'NONE', ( #33171, #14774, #485, #4694 ) ) ;
#3849 = VERTEX_POINT ( 'NONE', #33077 ) ;
#3850 = LINE ( 'NONE', #19, #28161 ) ;
#3851 = DIRECTION ( 'NONE',  ( 0.000000000000000000, 0.000000000000000000, 1.000000000000000000 ) ) ;
#3852 = ORIENTED_EDGE ( 'NONE', *, *, #27511, .F. ) ;
#3853 = CARTESIAN_POINT ( 'NONE',  ( 42.54418608143966196, 0.000000000000000000, 20.19444444444446063 ) ) ;
#3854 = ORIENTED_EDGE ( 'NONE', *, *, #12447, .F. ) ;
#3855 = ORIENTED_EDGE ( 'NONE', *, *, #27644, .T. ) ;
#3856 = AXIS2_PLACEMENT_3D ( 'NONE', #28783, #15528, #22366 ) ;
#3857 = DIRECTION ( 'NONE',  ( 6.938893903907228378E-15, 0.000000000000000000, 1.000000000000000000 ) ) ;
#3858 = ORIENTED_EDGE ( 'NONE', *, *, #12447, .T. ) ;
#3859 = CARTESIAN_POINT ( 'NONE',  ( 41.77953494659143274, 0.000000000000000000, -34.44999999999998863 ) ) ;
#3860 = ORIENTED_EDGE ( 'NONE', *, *, #38628, .T. ) ;
#3861 = EDGE_LOOP ( 'NONE', ( #5757, #28712, #31500, #25499 ) ) ;
#3862 = LINE ( 'NONE', #7085, #16566 ) ;
#3863 = CIRCLE ( 'NONE', #30528, 1.000000000000000888 ) ;
#3864 = DIRECTION ( 'NONE',  ( -0.000000000000000000, 1.000000000000000000, -0.000000000000000000 ) ) ;
#3865 = VERTEX_POINT ( 'NONE', #3758 ) ;
#3866 = CARTESIAN_POINT ( 'NONE',  ( -43.50000000000002842, 0.000000000000000000, -19.74999999999998224 ) ) ;
#3867 = VERTEX_POINT ( 'NONE', #6547 ) ;
#3868 = EDGE_CURVE ( 'NONE', #4119, #33908, #11171, .T. ) ;
#3869 = AXIS2_PLACEMENT_3D ( 'NONE', #31784, #5684, #18767 ) ;
#3870 = CARTESIAN_POINT ( 'NONE',  ( 10.54418608143966374, 1.000000000000000000, -33.80555555555554292 ) ) ;
#3871 = VERTEX_POINT ( 'NONE', #19620 ) ;
#3872 = CARTESIAN_POINT ( 'NONE',  ( -58.54418608143973302, 0.000000000000000000, 32.19444444444445708 ) ) ;
#3873 = DIRECTION ( 'NONE',  ( -0.000000000000000000, -1.000000000000000000, -0.000000000000000000 ) ) ;
#3874 = CARTESIAN_POINT ( 'NONE',  ( 36.49999999999997158, 0.000000000000000000, -14.99999999999998579 ) ) ;
#3875 = VERTEX_POINT ( 'NONE', #527 ) ;
#3876 = CYLINDRICAL_SURFACE ( 'NONE', #20948, 1.250000000000004663 ) ;
#3877 = DIRECTION ( 'NONE',  ( 0.000000000000000000, 0.000000000000000000, 1.000000000000000000 ) ) ;
#3878 = DIRECTION ( 'NONE',  ( 0.000000000000000000, 0.000000000000000000, 1.000000000000000000 ) ) ;
#3879 = ORIENTED_EDGE ( 'NONE', *, *, #3691, .F. ) ;
#3880 = EDGE_CURVE ( 'NONE', #33435, #8579, #1341, .T. ) ;
#3881 = CYLINDRICAL_SURFACE ( 'NONE', #31641, 1.000000000000000000 ) ;
#3882 = CARTESIAN_POINT ( 'NONE',  ( -9.779534946591498468, 0.000000000000000000, 33.45000000000001705 ) ) ;
#3883 = CARTESIAN_POINT ( 'NONE',  ( 57.77953494659143274, 1.000000000000000000, -15.44999999999998508 ) ) ;
#3884 = ORIENTED_EDGE ( 'NONE', *, *, #29074, .T. ) ;
#3885 = DIRECTION ( 'NONE',  ( -0.000000000000000000, 1.000000000000000000, -0.000000000000000000 ) ) ;
#3886 = CARTESIAN_POINT ( 'NONE',  ( 52.49999999999997158, 0.000000000000000000, 28.25000000000001421 ) ) ;
#3887 = DIRECTION ( 'NONE',  ( -0.000000000000000000, 0.000000000000000000, 1.000000000000000000 ) ) ;
#3888 = EDGE_CURVE ( 'NONE', #6464, #11119, #35073, .T. ) ;
#3889 = EDGE_CURVE ( 'NONE', #41674, #15054, #33035, .T. ) ;
#3890 = CIRCLE ( 'NONE', #32603, 1.249999999999997780 ) ;
#3891 = ORIENTED_EDGE ( 'NONE', *, *, #27917, .T. ) ;
#3892 = ADVANCED_FACE ( 'NONE', ( #29443 ), #134, .T. ) ;
#3893 = EDGE_CURVE ( 'NONE', #27798, #38448, #27852, .T. ) ;
#3894 = CARTESIAN_POINT ( 'NONE',  ( -4.500000000000045297, 0.000000000000000000, 31.75000000000001421 ) ) ;
#3895 = ORIENTED_EDGE ( 'NONE', *, *, #39916, .T. ) ;
#3896 = CIRCLE ( 'NONE', #33281, 1.250000000000001110 ) ;
#3897 = ORIENTED_EDGE ( 'NONE', *, *, #27135, .T. ) ;
#3898 = ORIENTED_EDGE ( 'NONE', *, *, #37499, .F. ) ;
#3899 = DIRECTION ( 'NONE',  ( -0.000000000000000000, 1.000000000000000000, -0.000000000000000000 ) ) ;
#3900 = CARTESIAN_POINT ( 'NONE',  ( 54.22046505340850331, 0.000000000000000000, 27.45000000000000995 ) ) ;
#3901 = VERTEX_POINT ( 'NONE', #34061 ) ;
#3902 = CARTESIAN_POINT ( 'NONE',  ( -6.220465053408570810, 1.000000000000000000, -19.54999999999998650 ) ) ;
#3903 = ORIENTED_EDGE ( 'NONE', *, *, #26056, .F. ) ;
#3904 = DIRECTION ( 'NONE',  ( 0.000000000000000000, 0.000000000000000000, 1.000000000000000000 ) ) ;
#3905 = CARTESIAN_POINT ( 'NONE',  ( 54.22046505340850331, 0.000000000000000000, -34.44999999999998863 ) ) ;
#3906 = ORIENTED_EDGE ( 'NONE', *, *, #14637, .T. ) ;
#3907 = VERTEX_POINT ( 'NONE', #1557 ) ;
#3908 = DIRECTION ( 'NONE',  ( 0.000000000000000000, 1.000000000000000000, 0.000000000000000000 ) ) ;
#3909 = VECTOR ( 'NONE', #40688, 1000.000000000000000 ) ;
#3910 = CARTESIAN_POINT ( 'NONE',  ( -2.775557561562891351E-14, 1.000000000000000000, -37.99999999999999289 ) ) ;
#3911 = ORIENTED_EDGE ( 'NONE', *, *, #2223, .T. ) ;
#3912 = CARTESIAN_POINT ( 'NONE',  ( 58.54418608143966907, 0.000000000000000000, -2.194444444444436204 ) ) ;
#3913 = EDGE_CURVE ( 'NONE', #7816, #28406, #8431, .T. ) ;
#3914 = DIRECTION ( 'NONE',  ( -0.000000000000000000, 1.000000000000000000, -0.000000000000000000 ) ) ;
#3915 = VERTEX_POINT ( 'NONE', #31261 ) ;
#3916 = CARTESIAN_POINT ( 'NONE',  ( 6.220465053408501532, 1.000000000000000000, 2.550000000000017586 ) ) ;
#3917 = DIRECTION ( 'NONE',  ( -0.000000000000000000, 1.000000000000000000, -0.000000000000000000 ) ) ;
#3918 = AXIS2_PLACEMENT_3D ( 'NONE', #35238, #41441, #35025 ) ;
#3919 = DIRECTION ( 'NONE',  ( -0.000000000000000000, 1.000000000000000000, -0.000000000000000000 ) ) ;
#3920 = ORIENTED_EDGE ( 'NONE', *, *, #23181, .F. ) ;
#3921 = CIRCLE ( 'NONE', #7343, 1.250000000000004663 ) ;
#3922 = LINE ( 'NONE', #16807, #30809 ) ;
#3923 = DIRECTION ( 'NONE',  ( 0.000000000000000000, 0.000000000000000000, 1.000000000000000000 ) ) ;
#3924 = EDGE_LOOP ( 'NONE', ( #26068, #3044, #9394, #26948 ) ) ;
#3925 = EDGE_CURVE ( 'NONE', #3907, #18566, #28068, .T. ) ;
#3926 = CYLINDRICAL_SURFACE ( 'NONE', #676, 1.000000000000000000 ) ;
#3927 = EDGE_CURVE ( 'NONE', #25213, #25996, #18052, .T. ) ;
#3928 = DIRECTION ( 'NONE',  ( 0.000000000000000000, 0.000000000000000000, 1.000000000000000000 ) ) ;
#3929 = DIRECTION ( 'NONE',  ( 0.000000000000000000, -1.000000000000000000, 0.000000000000000000 ) ) ;
#3930 = DIRECTION ( 'NONE',  ( -0.000000000000000000, 1.000000000000000000, -0.000000000000000000 ) ) ;
#3931 = FACE_OUTER_BOUND ( 'NONE', #38383, .T. ) ;
#3932 = CIRCLE ( 'NONE', #42211, 1.249999999999997558 ) ;
#3933 = CARTESIAN_POINT ( 'NONE',  ( 25.77953494659142919, 0.000000000000000000, -13.54999999999998650 ) ) ;
#3934 = CARTESIAN_POINT ( 'NONE',  ( -54.22046505340857436, 0.000000000000000000, -22.44999999999998863 ) ) ;
#3935 = ADVANCED_FACE ( 'NONE', ( #37707 ), #24869, .F. ) ;
#3936 = AXIS2_PLACEMENT_3D ( 'NONE', #16724, #32523, #32735 ) ;
#3938 = ORIENTED_EDGE ( 'NONE', *, *, #27717, .F. ) ;
#3937 = EDGE_CURVE ( 'NONE', #7661, #34934, #6366, .T. ) ;
#3939 = DIRECTION ( 'NONE',  ( 0.000000000000000000, 1.000000000000000000, 0.000000000000000000 ) ) ;
#3940 = CARTESIAN_POINT ( 'NONE',  ( -36.50000000000004974, 1.000000000000000000, 16.25000000000001066 ) ) ;
#3941 = CARTESIAN_POINT ( 'NONE',  ( 6.220465053408501532, 0.000000000000000000, 14.55000000000001492 ) ) ;
#3942 = VERTEX_POINT ( 'NONE', #41333 ) ;
#3943 = CIRCLE ( 'NONE', #21728, 1.000000000000000888 ) ;
#3944 = CARTESIAN_POINT ( 'NONE',  ( 20.49999999999996803, 0.000000000000000000, -14.99999999999998579 ) ) ;
#3945 = LINE ( 'NONE', #23653, #17413 ) ;
#3946 = ORIENTED_EDGE ( 'NONE', *, *, #28948, .F. ) ;
#3947 = CARTESIAN_POINT ( 'NONE',  ( -25.77953494659150024, 0.000000000000000000, 31.55000000000001492 ) ) ;
#3948 = AXIS2_PLACEMENT_3D ( 'NONE', #18117, #21711, #27720 ) ;
#3949 = CIRCLE ( 'NONE', #27211, 1.250000000000004663 ) ;
#3950 = ORIENTED_EDGE ( 'NONE', *, *, #12157, .F. ) ;
#3951 = VERTEX_POINT ( 'NONE', #15457 ) ;
#3952 = CARTESIAN_POINT ( 'NONE',  ( 6.220465053408501532, 0.000000000000000000, 15.45000000000001172 ) ) ;
#3954 = EDGE_CURVE ( 'NONE', #34872, #1393, #37824, .T. ) ;
#3953 = FACE_BOUND ( 'NONE', #30326, .T. ) ;
#3955 = CYLINDRICAL_SURFACE ( 'NONE', #9470, 1.250000000000004663 ) ;
#3956 = ORIENTED_EDGE ( 'NONE', *, *, #32158, .F. ) ;
#3957 = EDGE_CURVE ( 'NONE', #8783, #28881, #24195, .T. ) ;
#3958 = VECTOR ( 'NONE', #32560, 1000.000000000000000 ) ;
#3959 = DIRECTION ( 'NONE',  ( 0.000000000000000000, 0.000000000000000000, 1.000000000000000000 ) ) ;
#3960 = ORIENTED_EDGE ( 'NONE', *, *, #31453, .T. ) ;
#3962 = EDGE_LOOP ( 'NONE', ( #16672, #2417, #29275, #37487 ) ) ;
#3961 = EDGE_CURVE ( 'NONE', #4000, #17660, #2311, .T. ) ;
#3963 = AXIS2_PLACEMENT_3D ( 'NONE', #41767, #5817, #3039 ) ;
#3964 = DIRECTION ( 'NONE',  ( 0.000000000000000000, 0.000000000000000000, 1.000000000000000000 ) ) ;
#3965 = ORIENTED_EDGE ( 'NONE', *, *, #40130, .T. ) ;
#3966 = CARTESIAN_POINT ( 'NONE',  ( -10.54418608143973479, 0.000000000000000000, -15.80555555555554470 ) ) ;
#3967 = CARTESIAN_POINT ( 'NONE',  ( 7.632783294297951215E-13, 1.000000000000000000, 38.00000000000000711 ) ) ;
#3968 = CIRCLE ( 'NONE', #15603, 1.250000000000001110 ) ;
#3969 = DIRECTION ( 'NONE',  ( -0.000000000000000000, 1.000000000000000000, -0.000000000000000000 ) ) ;
#3970 = CARTESIAN_POINT ( 'NONE',  ( 4.499999999999968914, 0.000000000000000000, 19.75000000000000711 ) ) ;
#3971 = ORIENTED_EDGE ( 'NONE', *, *, #1489, .T. ) ;
#3972 = CARTESIAN_POINT ( 'NONE',  ( 57.77953494659143274, 0.000000000000000000, 9.450000000000013500 ) ) ;
#3973 = EDGE_LOOP ( 'NONE', ( #37046, #35072, #29496, #3509 ) ) ;
#3974 = CIRCLE ( 'NONE', #1270, 1.000000000000000888 ) ;
#3975 = VERTEX_POINT ( 'NONE', #2398 ) ;
#3976 = DIRECTION ( 'NONE',  ( 0.000000000000000000, -1.000000000000000000, 0.000000000000000000 ) ) ;
#3977 = AXIS2_PLACEMENT_3D ( 'NONE', #38225, #11480, #38009 ) ;
#3978 = CARTESIAN_POINT ( 'NONE',  ( 57.77953494659143274, 1.000000000000000000, 32.55000000000001847 ) ) ;
#3979 = DIRECTION ( 'NONE',  ( -0.000000000000000000, 1.000000000000000000, -0.000000000000000000 ) ) ;
#3980 = DIRECTION ( 'NONE',  ( -0.000000000000000000, 1.000000000000000000, -0.000000000000000000 ) ) ;
#3981 = ORIENTED_EDGE ( 'NONE', *, *, #30913, .T. ) ;
#3982 = DIRECTION ( 'NONE',  ( 0.000000000000000000, 1.000000000000000000, 0.000000000000000000 ) ) ;
#3983 = EDGE_CURVE ( 'NONE', #15148, #21818, #9142, .T. ) ;
#3984 = CARTESIAN_POINT ( 'NONE',  ( 27.49999999999995381, 0.000000000000000000, -7.749999999999989342 ) ) ;
#3985 = EDGE_CURVE ( 'NONE', #1419, #31758, #15302, .T. ) ;
#3986 = CIRCLE ( 'NONE', #599, 1.000000000000000888 ) ;
#3987 = ORIENTED_EDGE ( 'NONE', *, *, #9743, .F. ) ;
#3988 = DIRECTION ( 'NONE',  ( 0.000000000000000000, 0.000000000000000000, 1.000000000000000000 ) ) ;
#3989 = EDGE_CURVE ( 'NONE', #17749, #39199, #936, .T. ) ;
#3990 = VECTOR ( 'NONE', #33622, 1000.000000000000000 ) ;
#3991 = DIRECTION ( 'NONE',  ( 0.000000000000000000, 0.000000000000000000, 1.000000000000000000 ) ) ;
#3992 = CIRCLE ( 'NONE', #30668, 1.249999999999997558 ) ;
#3993 = AXIS2_PLACEMENT_3D ( 'NONE', #33709, #10399, #17042 ) ;
#3994 = ORIENTED_EDGE ( 'NONE', *, *, #19261, .F. ) ;
#3995 = DIRECTION ( 'NONE',  ( -0.000000000000000000, 1.000000000000000000, -0.000000000000000000 ) ) ;
#3996 = DIRECTION ( 'NONE',  ( 0.000000000000000000, 1.000000000000000000, -0.000000000000000000 ) ) ;
#3997 = ADVANCED_FACE ( 'NONE', ( #34488 ), #11386, .T. ) ;
#3998 = VERTEX_POINT ( 'NONE', #37915 ) ;
#3999 = AXIS2_PLACEMENT_3D ( 'NONE', #28204, #17977, #28413 ) ;
#4000 = VERTEX_POINT ( 'NONE', #38335 ) ;
#4001 = EDGE_CURVE ( 'NONE', #3865, #32418, #35103, .T. ) ;
#4002 = ORIENTED_EDGE ( 'NONE', *, *, #9877, .F. ) ;
#4003 = DIRECTION ( 'NONE',  ( -0.000000000000000000, 1.000000000000000000, -0.000000000000000000 ) ) ;
#4004 = DIRECTION ( 'NONE',  ( 0.000000000000000000, 1.000000000000000000, 0.000000000000000000 ) ) ;
#4005 = ORIENTED_EDGE ( 'NONE', *, *, #16553, .T. ) ;
#4006 = CIRCLE ( 'NONE', #1295, 1.250000000000004663 ) ;
#4007 = CARTESIAN_POINT ( 'NONE',  ( 54.22046505340850331, 0.000000000000000000, 31.55000000000001492 ) ) ;
#4008 = EDGE_LOOP ( 'NONE', ( #33359, #23666 ) ) ;
#4009 = DIRECTION ( 'NONE',  ( 0.000000000000000000, 0.000000000000000000, 1.000000000000000000 ) ) ;
#4010 = CARTESIAN_POINT ( 'NONE',  ( 20.49999999999996803, 1.000000000000000000, -20.99999999999998579 ) ) ;
#4011 = LINE ( 'NONE', #7657, #25915 ) ;
#4012 = ORIENTED_EDGE ( 'NONE', *, *, #21524, .F. ) ;
#4013 = CIRCLE ( 'NONE', #22479, 1.250000000000004663 ) ;
#4014 = CARTESIAN_POINT ( 'NONE',  ( 27.49999999999995381, 0.000000000000000000, 33.00000000000001421 ) ) ;
#4015 = ORIENTED_EDGE ( 'NONE', *, *, #30194, .T. ) ;
#4016 = VERTEX_POINT ( 'NONE', #41125 ) ;
#4017 = DIRECTION ( 'NONE',  ( -0.000000000000000000, 1.000000000000000000, -0.000000000000000000 ) ) ;
#4018 = DIRECTION ( 'NONE',  ( -0.000000000000000000, -1.000000000000000000, -0.000000000000000000 ) ) ;
#4019 = VECTOR ( 'NONE', #10130, 1000.000000000000000 ) ;
#4020 = EDGE_CURVE ( 'NONE', #7080, #4441, #37154, .T. ) ;
#4021 = DIRECTION ( 'NONE',  ( 0.000000000000000000, 0.000000000000000000, 1.000000000000000000 ) ) ;
#4022 = CIRCLE ( 'NONE', #38885, 1.250000000000001110 ) ;
#4023 = DIRECTION ( 'NONE',  ( -0.000000000000000000, 1.000000000000000000, -0.000000000000000000 ) ) ;
#4024 = ORIENTED_EDGE ( 'NONE', *, *, #41715, .T. ) ;
#4025 = CIRCLE ( 'NONE', #27936, 1.000000000000000888 ) ;
#4026 = CIRCLE ( 'NONE', #32035, 1.250000000000001110 ) ;
#4027 = AXIS2_PLACEMENT_3D ( 'NONE', #19905, #32929, #3620 ) ;
#4028 = CARTESIAN_POINT ( 'NONE',  ( -41.77953494659149669, 0.000000000000000000, -31.54999999999998650 ) ) ;
#4029 = CARTESIAN_POINT ( 'NONE',  ( -57.77953494659149669, 0.000000000000000000, -31.54999999999998650 ) ) ;
#4030 = EDGE_LOOP ( 'NONE', ( #6779, #38296, #37048, #37356, #8465, #13550, #35623, #6907, #5017, #18804, #36194, #27319 ) ) ;
#4031 = CYLINDRICAL_SURFACE ( 'NONE', #17020, 1.249999999999997558 ) ;
#4032 = VECTOR ( 'NONE', #41324, 1000.000000000000000 ) ;
#4033 = EDGE_LOOP ( 'NONE', ( #18038, #21922, #31141, #27783 ) ) ;
#4034 = FACE_OUTER_BOUND ( 'NONE', #40010, .T. ) ;
#4035 = EDGE_CURVE ( 'NONE', #15815, #15833, #12225, .T. ) ;
#4036 = ORIENTED_EDGE ( 'NONE', *, *, #40017, .F. ) ;
#4037 = DIRECTION ( 'NONE',  ( 1.000000000000000000, 0.000000000000000000, 0.000000000000000000 ) ) ;
#4038 = CARTESIAN_POINT ( 'NONE',  ( -4.500000000000045297, 1.000000000000000000, 1.750000000000018652 ) ) ;
#4039 = DIRECTION ( 'NONE',  ( -0.000000000000000000, 1.000000000000000000, -0.000000000000000000 ) ) ;
#4040 = DIRECTION ( 'NONE',  ( 0.000000000000000000, 1.000000000000000000, 0.000000000000000000 ) ) ;
#4041 = DIRECTION ( 'NONE',  ( 0.000000000000000000, 0.000000000000000000, 1.000000000000000000 ) ) ;
#4042 = ORIENTED_EDGE ( 'NONE', *, *, #35900, .F. ) ;
#4043 = CIRCLE ( 'NONE', #9516, 1.249999999999997558 ) ;
#4044 = CARTESIAN_POINT ( 'NONE',  ( -58.33380962103098000, 1.000000000000000000, -9.449999999999986855 ) ) ;
#4045 = LINE ( 'NONE', #29739, #4177 ) ;
#4046 = CYLINDRICAL_SURFACE ( 'NONE', #10116, 1.249999999999997558 ) ;
#4047 = ORIENTED_EDGE ( 'NONE', *, *, #33752, .F. ) ;
#4048 = VECTOR ( 'NONE', #27921, 1000.000000000000000 ) ;
#4049 = EDGE_CURVE ( 'NONE', #8060, #565, #4963, .T. ) ;
#4050 = DIRECTION ( 'NONE',  ( 1.040834085586084257E-14, 0.000000000000000000, 1.000000000000000000 ) ) ;
#4051 = ORIENTED_EDGE ( 'NONE', *, *, #35457, .T. ) ;
#4052 = EDGE_CURVE ( 'NONE', #32382, #32743, #29638, .T. ) ;
#4053 = CARTESIAN_POINT ( 'NONE',  ( -36.50000000000004974, 1.000000000000000000, 3.000000000000016431 ) ) ;
#4054 = DIRECTION ( 'NONE',  ( 0.000000000000000000, 0.000000000000000000, 1.000000000000000000 ) ) ;
#4055 = EDGE_LOOP ( 'NONE', ( #17034, #12791, #21048, #25833, #37620, #9428, #16844, #26512, #19841, #2100, #9598, #24702 ) ) ;
#4056 = VERTEX_POINT ( 'NONE', #29547 ) ;
#4057 = VECTOR ( 'NONE', #3184, 1000.000000000000000 ) ;
#4058 = ADVANCED_FACE ( 'NONE', ( #22504 ), #35320, .F. ) ;
#4059 = AXIS2_PLACEMENT_3D ( 'NONE', #14844, #1379, #1154 ) ;
#4060 = DIRECTION ( 'NONE',  ( 0.000000000000000000, 1.000000000000000000, -0.000000000000000000 ) ) ;
#4061 = CARTESIAN_POINT ( 'NONE',  ( -59.50000000000003553, 1.000000000000000000, 27.00000000000001066 ) ) ;
#4062 = EDGE_CURVE ( 'NONE', #6048, #26762, #11858, .T. ) ;
#4063 = VECTOR ( 'NONE', #5489, 1000.000000000000000 ) ;
#4064 = AXIS2_PLACEMENT_3D ( 'NONE', #29465, #10197, #3147 ) ;
#4065 = AXIS2_PLACEMENT_3D ( 'NONE', #4189, #26889, #30298 ) ;
#4066 = CIRCLE ( 'NONE', #23200, 1.000000000000000000 ) ;
#4067 = ORIENTED_EDGE ( 'NONE', *, *, #26453, .T. ) ;
#4068 = DIRECTION ( 'NONE',  ( -0.000000000000000000, 1.000000000000000000, -0.000000000000000000 ) ) ;
#4069 = ORIENTED_EDGE ( 'NONE', *, *, #30545, .T. ) ;
#4070 = AXIS2_PLACEMENT_3D ( 'NONE', #39419, #7114, #16773 ) ;
#4071 = ORIENTED_EDGE ( 'NONE', *, *, #30481, .F. ) ;
#4072 = AXIS2_PLACEMENT_3D ( 'NONE', #19942, #20783, #3851 ) ;
#4073 = DIRECTION ( 'NONE',  ( 0.000000000000000000, 1.000000000000000000, 0.000000000000000000 ) ) ;
#4074 = VERTEX_POINT ( 'NONE', #32543 ) ;
#4075 = CARTESIAN_POINT ( 'NONE',  ( -41.77953494659149669, 1.000000000000000000, 16.45000000000001350 ) ) ;
#4076 = VERTEX_POINT ( 'NONE', #22090 ) ;
#4077 = ORIENTED_EDGE ( 'NONE', *, *, #22179, .T. ) ;
#4078 = CARTESIAN_POINT ( 'NONE',  ( -54.22046505340857436, 0.000000000000000000, -26.54999999999999005 ) ) ;
#4079 = DIRECTION ( 'NONE',  ( 0.000000000000000000, 0.000000000000000000, 1.000000000000000000 ) ) ;
#4080 = ADVANCED_FACE ( 'NONE', ( #16532 ), #42174, .T. ) ;
#4081 = CIRCLE ( 'NONE', #25968, 1.250000000000004663 ) ;
#4082 = VERTEX_POINT ( 'NONE', #35128 ) ;
#4083 = DIRECTION ( 'NONE',  ( 0.000000000000000000, 1.000000000000000000, 0.000000000000000000 ) ) ;
#4084 = VERTEX_POINT ( 'NONE', #19534 ) ;
#4085 = VECTOR ( 'NONE', #25015, 1000.000000000000000 ) ;
#4086 = CIRCLE ( 'NONE', #3422, 1.250000000000004663 ) ;
#4087 = CARTESIAN_POINT ( 'NONE',  ( -20.50000000000004619, 0.000000000000000000, 33.00000000000001421 ) ) ;
#4088 = ORIENTED_EDGE ( 'NONE', *, *, #23932, .F. ) ;
#4089 = CARTESIAN_POINT ( 'NONE',  ( -54.22046505340857436, 0.000000000000000000, -15.44999999999998508 ) ) ;
#4090 = EDGE_CURVE ( 'NONE', #18738, #3362, #35549, .T. ) ;
#4091 = AXIS2_PLACEMENT_3D ( 'NONE', #29029, #3567, #42079 ) ;
#4092 = FACE_OUTER_BOUND ( 'NONE', #15920, .T. ) ;
#4093 = DIRECTION ( 'NONE',  ( 0.000000000000000000, 1.000000000000000000, 0.000000000000000000 ) ) ;
#4094 = VERTEX_POINT ( 'NONE', #19097 ) ;
#4095 = VECTOR ( 'NONE', #17642, 1000.000000000000000 ) ;
#4096 = CIRCLE ( 'NONE', #28006, 1.250000000000004663 ) ;
#4097 = VECTOR ( 'NONE', #21455, 1000.000000000000000 ) ;
#4098 = CYLINDRICAL_SURFACE ( 'NONE', #17531, 1.000000000000000888 ) ;
#4099 = DIRECTION ( 'NONE',  ( -0.000000000000000000, 1.000000000000000000, -0.000000000000000000 ) ) ;
#4100 = CIRCLE ( 'NONE', #20532, 1.249999999999997558 ) ;
#4101 = CARTESIAN_POINT ( 'NONE',  ( -20.50000000000004619, 1.000000000000000000, -26.99999999999998934 ) ) ;
#4102 = ORIENTED_EDGE ( 'NONE', *, *, #19482, .T. ) ;
#4103 = CARTESIAN_POINT ( 'NONE',  ( -57.77953494659149669, 0.000000000000000000, -21.44999999999998508 ) ) ;
#4104 = DIRECTION ( 'NONE',  ( -0.000000000000000000, -1.000000000000000000, 0.000000000000000000 ) ) ;
#4105 = CARTESIAN_POINT ( 'NONE',  ( -27.50000000000003197, 0.000000000000000000, 16.25000000000001776 ) ) ;
#4106 = ORIENTED_EDGE ( 'NONE', *, *, #33047, .T. ) ;
#4107 = CARTESIAN_POINT ( 'NONE',  ( 42.54418608143966196, 0.000000000000000000, -14.19444444444443398 ) ) ;
#4108 = FACE_BOUND ( 'NONE', #40126, .T. ) ;
#4109 = DIRECTION ( 'NONE',  ( 0.000000000000000000, 0.000000000000000000, 1.000000000000000000 ) ) ;
#4110 = DIRECTION ( 'NONE',  ( 0.000000000000000000, 0.000000000000000000, 1.000000000000000000 ) ) ;
#4111 = EDGE_LOOP ( 'NONE', ( #9905, #15593, #14473, #36098 ) ) ;
#4112 = ADVANCED_FACE ( 'NONE', ( #32762 ), #12862, .F. ) ;
#4113 = CIRCLE ( 'NONE', #33492, 1.249999999999997558 ) ;
#4114 = CARTESIAN_POINT ( 'NONE',  ( -21.45581391856033449, 1.000000000000000000, 15.80555555555556602 ) ) ;
#4115 = ORIENTED_EDGE ( 'NONE', *, *, #35569, .F. ) ;
#4116 = EDGE_CURVE ( 'NONE', #33172, #10393, #16693, .T. ) ;
#4117 = AXIS2_PLACEMENT_3D ( 'NONE', #19551, #36205, #12472 ) ;
#4118 = VERTEX_POINT ( 'NONE', #22733 ) ;
#4119 = VERTEX_POINT ( 'NONE', #39197 ) ;
#4120 = VECTOR ( 'NONE', #26811, 1000.000000000000000 ) ;
#4121 = DIRECTION ( 'NONE',  ( -0.000000000000000000, 1.000000000000000000, -0.000000000000000000 ) ) ;
#4122 = VERTEX_POINT ( 'NONE', #26358 ) ;
#4123 = DIRECTION ( 'NONE',  ( 0.000000000000000000, 1.000000000000000000, 0.000000000000000000 ) ) ;
#4124 = VERTEX_POINT ( 'NONE', #19322 ) ;
#4125 = CYLINDRICAL_SURFACE ( 'NONE', #9672, 1.000000000000000000 ) ;
#4126 = LINE ( 'NONE', #26608, #34150 ) ;
#4127 = AXIS2_PLACEMENT_3D ( 'NONE', #31923, #16127, #12478 ) ;
#4128 = AXIS2_PLACEMENT_3D ( 'NONE', #34693, #38125, #5386 ) ;
#4129 = VERTEX_POINT ( 'NONE', #3458 ) ;
#4130 = ORIENTED_EDGE ( 'NONE', *, *, #5005, .T. ) ;
#4131 = CARTESIAN_POINT ( 'NONE',  ( -41.77953494659149669, 0.000000000000000000, 19.55000000000001137 ) ) ;
#4132 = CIRCLE ( 'NONE', #32847, 1.000000000000000000 ) ;
#4133 = VECTOR ( 'NONE', #11907, 1000.000000000000000 ) ;
#4134 = DIRECTION ( 'NONE',  ( 0.000000000000000000, 1.000000000000000000, 0.000000000000000000 ) ) ;
#4135 = EDGE_CURVE ( 'NONE', #24622, #27626, #3678, .T. ) ;
#4136 = ORIENTED_EDGE ( 'NONE', *, *, #16069, .F. ) ;
#4137 = DIRECTION ( 'NONE',  ( -1.387778780781444413E-14, 0.000000000000000000, 1.000000000000000000 ) ) ;
#4138 = FACE_OUTER_BOUND ( 'NONE', #9752, .T. ) ;
#4139 = VERTEX_POINT ( 'NONE', #31899 ) ;
#4140 = EDGE_CURVE ( 'NONE', #17717, #24576, #2594, .T. ) ;
#4141 = DIRECTION ( 'NONE',  ( -0.000000000000000000, 1.000000000000000000, -0.000000000000000000 ) ) ;
#4142 = ADVANCED_FACE ( 'NONE', ( #38754 ), #38981, .F. ) ;
#4143 = DIRECTION ( 'NONE',  ( 0.000000000000000000, 0.000000000000000000, 1.000000000000000000 ) ) ;
#4144 = CIRCLE ( 'NONE', #15773, 1.000000000000000888 ) ;
#4145 = DIRECTION ( 'NONE',  ( 0.000000000000000000, 0.000000000000000000, 1.000000000000000000 ) ) ;
#4146 = EDGE_LOOP ( 'NONE', ( #39240, #31306, #59, #24763 ) ) ;
#4147 = DIRECTION ( 'NONE',  ( 0.000000000000000000, 1.000000000000000000, -0.000000000000000000 ) ) ;
#4148 = CARTESIAN_POINT ( 'NONE',  ( 36.49999999999997158, 0.000000000000000000, -8.999999999999987566 ) ) ;
#4149 = ORIENTED_EDGE ( 'NONE', *, *, #18985, .F. ) ;
#4150 = LINE ( 'NONE', #34308, #4095 ) ;
#4151 = DIRECTION ( 'NONE',  ( 0.000000000000000000, 0.000000000000000000, 1.000000000000000000 ) ) ;
#4152 = CARTESIAN_POINT ( 'NONE',  ( -20.50000000000004619, 0.000000000000000000, 27.00000000000001066 ) ) ;
#4153 = CARTESIAN_POINT ( 'NONE',  ( -57.77953494659149669, 0.000000000000000000, -19.54999999999998650 ) ) ;
#4154 = VECTOR ( 'NONE', #22476, 1000.000000000000000 ) ;
#4155 = DIRECTION ( 'NONE',  ( -0.000000000000000000, 1.000000000000000000, -0.000000000000000000 ) ) ;
#4156 = AXIS2_PLACEMENT_3D ( 'NONE', #6064, #25766, #9080 ) ;
#4157 = DIRECTION ( 'NONE',  ( 0.000000000000000000, 1.000000000000000000, -0.000000000000000000 ) ) ;
#4158 = LINE ( 'NONE', #30266, #15349 ) ;
#4159 = CIRCLE ( 'NONE', #24665, 1.250000000000004663 ) ;
#4160 = ORIENTED_EDGE ( 'NONE', *, *, #1196, .T. ) ;
#4161 = DIRECTION ( 'NONE',  ( 0.000000000000000000, 0.000000000000000000, 1.000000000000000000 ) ) ;
#4162 = EDGE_CURVE ( 'NONE', #26202, #30006, #31103, .T. ) ;
#4163 = VERTEX_POINT ( 'NONE', #9023 ) ;
#4164 = CARTESIAN_POINT ( 'NONE',  ( -4.500000000000045297, 1.000000000000000000, -2.999999999999988898 ) ) ;
#4165 = DIRECTION ( 'NONE',  ( 0.000000000000000000, 1.000000000000000000, 0.000000000000000000 ) ) ;
#4166 = ORIENTED_EDGE ( 'NONE', *, *, #37322, .T. ) ;
#4167 = DIRECTION ( 'NONE',  ( 0.000000000000000000, 1.000000000000000000, -0.000000000000000000 ) ) ;
#4168 = AXIS2_PLACEMENT_3D ( 'NONE', #12494, #35364, #9917 ) ;
#4169 = CIRCLE ( 'NONE', #755, 1.000000000000000888 ) ;
#4170 = ORIENTED_EDGE ( 'NONE', *, *, #9993, .T. ) ;
#4171 = ORIENTED_EDGE ( 'NONE', *, *, #7177, .F. ) ;
#4172 = CYLINDRICAL_SURFACE ( 'NONE', #5494, 1.249999999999997558 ) ;
#4173 = FACE_BOUND ( 'NONE', #41003, .T. ) ;
#4174 = EDGE_CURVE ( 'NONE', #27228, #19743, #41761, .T. ) ;
#4175 = DIRECTION ( 'NONE',  ( -0.000000000000000000, 1.000000000000000000, -0.000000000000000000 ) ) ;
#4176 = VERTEX_POINT ( 'NONE', #6458 ) ;
#4177 = VECTOR ( 'NONE', #3434, 1000.000000000000000 ) ;
#4178 = DIRECTION ( 'NONE',  ( -1.387778780781445676E-14, 0.000000000000000000, 1.000000000000000000 ) ) ;
#4179 = EDGE_LOOP ( 'NONE', ( #38761, #2956, #37528, #25408, #7853, #35526, #17345, #13683, #36343, #23202, #33180, #42286 ) ) ;
#4180 = ORIENTED_EDGE ( 'NONE', *, *, #13668, .T. ) ;
#4181 = CIRCLE ( 'NONE', #3522, 1.250000000000004663 ) ;
#4182 = LINE ( 'NONE', #7612, #671 ) ;
#4183 = CIRCLE ( 'NONE', #5526, 1.249999999999997558 ) ;
#4184 = EDGE_LOOP ( 'NONE', ( #28175, #9829, #35439, #41247, #33584, #37816, #36872, #24501, #38539, #13080, #19563, #31234 ) ) ;
#4185 = ADVANCED_FACE ( 'NONE', ( #3232 ), #16303, .F. ) ;
#4186 = CIRCLE ( 'NONE', #25400, 1.000000000000000888 ) ;
#4187 = EDGE_CURVE ( 'NONE', #22307, #11418, #36395, .T. ) ;
#4188 = AXIS2_PLACEMENT_3D ( 'NONE', #24437, #40502, #7957 ) ;
#4189 = CARTESIAN_POINT ( 'NONE',  ( -27.50000000000003197, 0.000000000000000000, -8.999999999999987566 ) ) ;
#4190 = EDGE_CURVE ( 'NONE', #12098, #20517, #33184, .T. ) ;
#4191 = DIRECTION ( 'NONE',  ( 0.000000000000000000, 1.000000000000000000, 0.000000000000000000 ) ) ;
#4192 = DIRECTION ( 'NONE',  ( 0.000000000000000000, 0.000000000000000000, 1.000000000000000000 ) ) ;
#4193 = CARTESIAN_POINT ( 'NONE',  ( -20.50000000000004619, 0.000000000000000000, 19.75000000000001421 ) ) ;
#4194 = DIRECTION ( 'NONE',  ( 0.000000000000000000, 1.000000000000000000, 0.000000000000000000 ) ) ;
#4195 = VERTEX_POINT ( 'NONE', #10929 ) ;
#4196 = LINE ( 'NONE', #37345, #25273 ) ;
#4197 = VECTOR ( 'NONE', #34523, 1000.000000000000000 ) ;
#4198 = VERTEX_POINT ( 'NONE', #26989 ) ;
#4199 = ORIENTED_EDGE ( 'NONE', *, *, #21884, .F. ) ;
#4200 = DIRECTION ( 'NONE',  ( 0.000000000000000000, 1.000000000000000000, 0.000000000000000000 ) ) ;
#4201 = AXIS2_PLACEMENT_3D ( 'NONE', #6844, #19930, #3637 ) ;
#4202 = CARTESIAN_POINT ( 'NONE',  ( -22.22046505340857081, 1.000000000000000000, -21.44999999999998508 ) ) ;
#4203 = DIRECTION ( 'NONE',  ( -0.000000000000000000, 1.000000000000000000, -0.000000000000000000 ) ) ;
#4204 = CARTESIAN_POINT ( 'NONE',  ( 22.22046505340850331, 1.000000000000000000, -14.54999999999998650 ) ) ;
#4205 = VERTEX_POINT ( 'NONE', #17568 ) ;
#4206 = CARTESIAN_POINT ( 'NONE',  ( -25.77953494659150024, 0.000000000000000000, 28.45000000000000995 ) ) ;
#4207 = DIRECTION ( 'NONE',  ( 0.000000000000000000, 1.000000000000000000, -0.000000000000000000 ) ) ;
#4208 = VERTEX_POINT ( 'NONE', #30397 ) ;
#4209 = CARTESIAN_POINT ( 'NONE',  ( 57.77953494659143274, 0.000000000000000000, 4.450000000000016165 ) ) ;
#4210 = EDGE_CURVE ( 'NONE', #33598, #41905, #29742, .T. ) ;
#4211 = CIRCLE ( 'NONE', #15883, 1.250000000000004663 ) ;
#4212 = EDGE_CURVE ( 'NONE', #16585, #17660, #11289, .T. ) ;
#4213 = FACE_OUTER_BOUND ( 'NONE', #18399, .T. ) ;
#4214 = VECTOR ( 'NONE', #31441, 1000.000000000000000 ) ;
#4215 = EDGE_LOOP ( 'NONE', ( #30257, #3852, #34530, #11749 ) ) ;
#4216 = CARTESIAN_POINT ( 'NONE',  ( -43.50000000000002842, 0.000000000000000000, -8.999999999999987566 ) ) ;
#4217 = EDGE_CURVE ( 'NONE', #27753, #35822, #14054, .T. ) ;
#4218 = DIRECTION ( 'NONE',  ( 0.000000000000000000, 0.000000000000000000, 1.000000000000000000 ) ) ;
#4219 = AXIS2_PLACEMENT_3D ( 'NONE', #2176, #8575, #5994 ) ;
#4220 = AXIS2_PLACEMENT_3D ( 'NONE', #13445, #23710, #13249 ) ;
#4221 = ORIENTED_EDGE ( 'NONE', *, *, #28136, .T. ) ;
#4222 = ORIENTED_EDGE ( 'NONE', *, *, #38331, .T. ) ;
#4223 = ORIENTED_EDGE ( 'NONE', *, *, #41382, .F. ) ;
#4224 = DIRECTION ( 'NONE',  ( 0.000000000000000000, 0.000000000000000000, 1.000000000000000000 ) ) ;
#4225 = DIRECTION ( 'NONE',  ( 0.000000000000000000, 1.000000000000000000, -0.000000000000000000 ) ) ;
#4226 = VERTEX_POINT ( 'NONE', #26550 ) ;
#4227 = CARTESIAN_POINT ( 'NONE',  ( -54.22046505340857436, 0.000000000000000000, -32.54999999999999005 ) ) ;
#4228 = EDGE_LOOP ( 'NONE', ( #16669, #42045, #16905, #11066 ) ) ;
#4229 = CARTESIAN_POINT ( 'NONE',  ( 37.45581391856026698, 1.000000000000000000, -8.194444444444428655 ) ) ;
#4230 = DIRECTION ( 'NONE',  ( -0.000000000000000000, 1.000000000000000000, -0.000000000000000000 ) ) ;
#4231 = ADVANCED_FACE ( 'NONE', ( #20356 ), #20794, .T. ) ;
#4232 = DIRECTION ( 'NONE',  ( -0.000000000000000000, 1.000000000000000000, -0.000000000000000000 ) ) ;
#4233 = ORIENTED_EDGE ( 'NONE', *, *, #37759, .T. ) ;
#4234 = AXIS2_PLACEMENT_3D ( 'NONE', #22651, #35470, #2745 ) ;
#4235 = CARTESIAN_POINT ( 'NONE',  ( -38.22046505340857436, 1.000000000000000000, -21.44999999999998508 ) ) ;
#4236 = ORIENTED_EDGE ( 'NONE', *, *, #5662, .F. ) ;
#4237 = EDGE_LOOP ( 'NONE', ( #7129, #31320, #29448, #390 ) ) ;
#4238 = FACE_OUTER_BOUND ( 'NONE', #289, .T. ) ;
#4239 = ADVANCED_FACE ( 'NONE', ( #19951 ), #13719, .F. ) ;
#4240 = CARTESIAN_POINT ( 'NONE',  ( 36.49999999999997158, 1.000000000000000000, 27.00000000000001066 ) ) ;
#4241 = CARTESIAN_POINT ( 'NONE',  ( -10.54418608143973479, 0.000000000000000000, -27.80555555555555003 ) ) ;
#4242 = EDGE_CURVE ( 'NONE', #30408, #40256, #30416, .T. ) ;
#4243 = EDGE_CURVE ( 'NONE', #4082, #27043, #7870, .T. ) ;
#4244 = CARTESIAN_POINT ( 'NONE',  ( -43.50000000000002842, 0.000000000000000000, 16.25000000000001776 ) ) ;
#4245 = ORIENTED_EDGE ( 'NONE', *, *, #2361, .T. ) ;
#4246 = ADVANCED_FACE ( 'NONE', ( #7082 ), #4489, .T. ) ;
#4247 = CIRCLE ( 'NONE', #3582, 1.000000000000000888 ) ;
#4248 = AXIS2_PLACEMENT_3D ( 'NONE', #14108, #27153, #23322 ) ;
#4249 = AXIS2_PLACEMENT_3D ( 'NONE', #25024, #35276, #21410 ) ;
#4250 = CARTESIAN_POINT ( 'NONE',  ( -38.22046505340857436, 0.000000000000000000, 22.45000000000000995 ) ) ;
#4251 = DIRECTION ( 'NONE',  ( 0.000000000000000000, 1.000000000000000000, -0.000000000000000000 ) ) ;
#4252 = VERTEX_POINT ( 'NONE', #36601 ) ;
#4253 = FACE_OUTER_BOUND ( 'NONE', #27209, .T. ) ;
#4254 = CIRCLE ( 'NONE', #36387, 1.250000000000004663 ) ;
#4255 = ADVANCED_FACE ( 'NONE', ( #16937 ), #23571, .T. ) ;
#4256 = ORIENTED_EDGE ( 'NONE', *, *, #16184, .F. ) ;
#4257 = CARTESIAN_POINT ( 'NONE',  ( -58.33380962103098000, 0.000000000000000000, -3.449999999999987743 ) ) ;
#4258 = ORIENTED_EDGE ( 'NONE', *, *, #41825, .F. ) ;
#4259 = VERTEX_POINT ( 'NONE', #6870 ) ;
#4260 = CARTESIAN_POINT ( 'NONE',  ( 41.77953494659143274, 0.000000000000000000, 27.45000000000000995 ) ) ;
#4261 = LINE ( 'NONE', #38194, #21952 ) ;
#4262 = DIRECTION ( 'NONE',  ( 0.000000000000000000, 1.000000000000000000, 0.000000000000000000 ) ) ;
#4263 = CARTESIAN_POINT ( 'NONE',  ( -54.22046505340857436, 1.000000000000000000, -4.449999999999988631 ) ) ;
#4264 = CARTESIAN_POINT ( 'NONE',  ( -27.50000000000003197, 0.000000000000000000, 33.00000000000001421 ) ) ;
#4265 = ORIENTED_EDGE ( 'NONE', *, *, #37774, .T. ) ;
#4266 = DIRECTION ( 'NONE',  ( -0.000000000000000000, 1.000000000000000000, -0.000000000000000000 ) ) ;
#4267 = CARTESIAN_POINT ( 'NONE',  ( 21.66619037896902356, 0.000000000000000000, -8.549999999999988276 ) ) ;
#4268 = CARTESIAN_POINT ( 'NONE',  ( -6.220465053408570810, 1.000000000000000000, 4.450000000000016165 ) ) ;
#4269 = EDGE_LOOP ( 'NONE', ( #2807, #2856, #27574, #13133 ) ) ;
#4270 = ADVANCED_FACE ( 'NONE', ( #3661 ), #36807, .F. ) ;
#4271 = CIRCLE ( 'NONE', #6313, 1.249999999999997558 ) ;
#4272 = CARTESIAN_POINT ( 'NONE',  ( 21.45581391856026698, 1.000000000000000000, 9.805555555555574898 ) ) ;
#4273 = ORIENTED_EDGE ( 'NONE', *, *, #15879, .F. ) ;
#4274 = DIRECTION ( 'NONE',  ( 0.000000000000000000, 1.000000000000000000, 0.000000000000000000 ) ) ;
#4275 = DIRECTION ( 'NONE',  ( -0.000000000000000000, 1.000000000000000000, -0.000000000000000000 ) ) ;
#4276 = VERTEX_POINT ( 'NONE', #16746 ) ;
#4277 = ORIENTED_EDGE ( 'NONE', *, *, #36232, .F. ) ;
#4278 = DIRECTION ( 'NONE',  ( 0.000000000000000000, 0.000000000000000000, 1.000000000000000000 ) ) ;
#4279 = LINE ( 'NONE', #20575, #13634 ) ;
#4280 = ADVANCED_FACE ( 'NONE', ( #7498 ), #17162, .F. ) ;
#4281 = CIRCLE ( 'NONE', #28185, 1.249999999999997558 ) ;
#4282 =( GEOMETRIC_REPRESENTATION_CONTEXT ( 3 ) GLOBAL_UNCERTAINTY_ASSIGNED_CONTEXT ( ( #33803 ) ) GLOBAL_UNIT_ASSIGNED_CONTEXT ( ( #26107, #20309, #13885 ) ) REPRESENTATION_CONTEXT ( 'NONE', 'WORKASPACE' ) );
#4283 = ORIENTED_EDGE ( 'NONE', *, *, #19007, .F. ) ;
#4284 = ADVANCED_FACE ( 'NONE', ( #13937 ), #32978, .T. ) ;
#4285 = CIRCLE ( 'NONE', #2941, 1.000000000000000888 ) ;
#4286 = FACE_OUTER_BOUND ( 'NONE', #36798, .T. ) ;
#4287 = ORIENTED_EDGE ( 'NONE', *, *, #1982, .F. ) ;
#4288 = ORIENTED_EDGE ( 'NONE', *, *, #37934, .T. ) ;
#4289 = CARTESIAN_POINT ( 'NONE',  ( -52.50000000000004974, 0.000000000000000000, 19.75000000000001421 ) ) ;
#4290 = ORIENTED_EDGE ( 'NONE', *, *, #39122, .F. ) ;
#4291 = DIRECTION ( 'NONE',  ( -0.000000000000000000, 1.000000000000000000, -0.000000000000000000 ) ) ;
#4292 = ORIENTED_EDGE ( 'NONE', *, *, #2532, .T. ) ;
#4293 = VERTEX_POINT ( 'NONE', #40663 ) ;
#4294 = DIRECTION ( 'NONE',  ( 0.000000000000000000, 0.000000000000000000, 1.000000000000000000 ) ) ;
#4295 = CYLINDRICAL_SURFACE ( 'NONE', #31970, 1.249999999999997558 ) ;
#4296 = ORIENTED_EDGE ( 'NONE', *, *, #5835, .T. ) ;
#4297 = DIRECTION ( 'NONE',  ( 0.000000000000000000, 1.000000000000000000, 0.000000000000000000 ) ) ;
#4298 = EDGE_CURVE ( 'NONE', #38690, #7691, #13351, .T. ) ;
#4299 = ORIENTED_EDGE ( 'NONE', *, *, #32490, .T. ) ;
#4300 = CIRCLE ( 'NONE', #28206, 1.000000000000000888 ) ;
#4301 = CARTESIAN_POINT ( 'NONE',  ( 37.66619037896902711, 1.000000000000000000, 2.550000000000017586 ) ) ;
#4302 = EDGE_CURVE ( 'NONE', #31674, #21667, #3107, .T. ) ;
#4303 = ORIENTED_EDGE ( 'NONE', *, *, #2404, .F. ) ;
#4304 = FACE_OUTER_BOUND ( 'NONE', #39320, .T. ) ;
#4305 = AXIS2_PLACEMENT_3D ( 'NONE', #122, #19829, #32853 ) ;
#4306 = EDGE_CURVE ( 'NONE', #9116, #7742, #8557, .T. ) ;
#4307 = LINE ( 'NONE', #13516, #24495 ) ;
#4308 = DIRECTION ( 'NONE',  ( 0.000000000000000000, 0.000000000000000000, 1.000000000000000000 ) ) ;
#4309 = ORIENTED_EDGE ( 'NONE', *, *, #11352, .F. ) ;
#4310 = VECTOR ( 'NONE', #6441, 1000.000000000000000 ) ;
#4311 = DIRECTION ( 'NONE',  ( 0.000000000000000000, 1.000000000000000000, 0.000000000000000000 ) ) ;
#4312 = VECTOR ( 'NONE', #17398, 1000.000000000000000 ) ;
#4313 = CYLINDRICAL_SURFACE ( 'NONE', #13422, 1.000000000000000888 ) ;
#4314 = CARTESIAN_POINT ( 'NONE',  ( -57.77953494659149669, 0.000000000000000000, 1.550000000000016698 ) ) ;
#4315 = CARTESIAN_POINT ( 'NONE',  ( 43.49999999999995737, 0.000000000000000000, 21.00000000000001066 ) ) ;
#4316 = VERTEX_POINT ( 'NONE', #37432 ) ;
#4317 = LINE ( 'NONE', #7303, #4312 ) ;
#4318 = DIRECTION ( 'NONE',  ( 0.000000000000000000, 0.000000000000000000, 1.000000000000000000 ) ) ;
#4319 = DIRECTION ( 'NONE',  ( 0.000000000000000000, 0.000000000000000000, 1.000000000000000000 ) ) ;
#4320 = EDGE_LOOP ( 'NONE', ( #13155, #33853, #4166, #26312 ) ) ;
#4321 = VECTOR ( 'NONE', #36974, 1000.000000000000000 ) ;
#4322 = DIRECTION ( 'NONE',  ( 0.000000000000000000, 1.000000000000000000, 0.000000000000000000 ) ) ;
#4323 = DIRECTION ( 'NONE',  ( 0.000000000000000000, 0.000000000000000000, 1.000000000000000000 ) ) ;
#4324 = DIRECTION ( 'NONE',  ( -0.000000000000000000, 1.000000000000000000, -0.000000000000000000 ) ) ;
#4325 = ADVANCED_FACE ( 'NONE', ( #2135 ), #18002, .F. ) ;
#4326 = PLANE ( 'NONE',  #2896 ) ;
#4327 = CARTESIAN_POINT ( 'NONE',  ( 32.00000000000017053, 0.000000000000000000, -17.49999999999999645 ) ) ;
#4328 = ORIENTED_EDGE ( 'NONE', *, *, #1897, .T. ) ;
#4329 = EDGE_CURVE ( 'NONE', #27947, #17988, #5141, .T. ) ;
#4330 = FACE_OUTER_BOUND ( 'NONE', #11388, .T. ) ;
#4331 = VERTEX_POINT ( 'NONE', #27615 ) ;
#4332 = CIRCLE ( 'NONE', #13902, 1.000000000000000000 ) ;
#4333 = EDGE_LOOP ( 'NONE', ( #11459, #14176, #34644, #17517 ) ) ;
#4334 = ORIENTED_EDGE ( 'NONE', *, *, #42160, .T. ) ;
#4335 = DIRECTION ( 'NONE',  ( 0.000000000000000000, 1.000000000000000000, -0.000000000000000000 ) ) ;
#4336 = ORIENTED_EDGE ( 'NONE', *, *, #17922, .F. ) ;
#4337 = CARTESIAN_POINT ( 'NONE',  ( -26.54418608143973302, 0.000000000000000000, 3.805555555555575786 ) ) ;
#4338 = ORIENTED_EDGE ( 'NONE', *, *, #42237, .T. ) ;
#4339 = CYLINDRICAL_SURFACE ( 'NONE', #23330, 1.250000000000001110 ) ;
#4340 = CARTESIAN_POINT ( 'NONE',  ( -36.50000000000004974, 0.000000000000000000, -22.24999999999998579 ) ) ;
#4341 = CIRCLE ( 'NONE', #8421, 1.250000000000004663 ) ;
#4342 = VERTEX_POINT ( 'NONE', #5128 ) ;
#4343 = VERTEX_POINT ( 'NONE', #24822 ) ;
#4344 = DIRECTION ( 'NONE',  ( 0.000000000000000000, 0.000000000000000000, 1.000000000000000000 ) ) ;
#4345 = DIRECTION ( 'NONE',  ( 0.000000000000000000, 1.000000000000000000, 0.000000000000000000 ) ) ;
#4346 = AXIS2_PLACEMENT_3D ( 'NONE', #5084, #15151, #2093 ) ;
#4347 = CYLINDRICAL_SURFACE ( 'NONE', #40971, 1.000000000000000888 ) ;
#4348 = ORIENTED_EDGE ( 'NONE', *, *, #2768, .T. ) ;
#4349 = EDGE_CURVE ( 'NONE', #4482, #12048, #39306, .T. ) ;
#4350 = CARTESIAN_POINT ( 'NONE',  ( 11.49999999999995381, 1.000000000000000000, 27.00000000000001066 ) ) ;
#4351 = DIRECTION ( 'NONE',  ( 0.000000000000000000, 1.000000000000000000, 0.000000000000000000 ) ) ;
#4352 = ORIENTED_EDGE ( 'NONE', *, *, #14791, .T. ) ;
#4353 = DIRECTION ( 'NONE',  ( 0.000000000000000000, -1.000000000000000000, 0.000000000000000000 ) ) ;
#4354 = DIRECTION ( 'NONE',  ( 0.000000000000000000, 1.000000000000000000, 0.000000000000000000 ) ) ;
#4355 = ADVANCED_FACE ( 'NONE', ( #21607 ), #5318, .F. ) ;
#4356 = VECTOR ( 'NONE', #15427, 1000.000000000000000 ) ;
#4357 = EDGE_CURVE ( 'NONE', #31032, #33517, #21561, .T. ) ;
#4358 = DIRECTION ( 'NONE',  ( 0.000000000000000000, 1.000000000000000000, 0.000000000000000000 ) ) ;
#4359 = VECTOR ( 'NONE', #20091, 1000.000000000000000 ) ;
#4360 = ORIENTED_EDGE ( 'NONE', *, *, #40936, .T. ) ;
#4361 = CARTESIAN_POINT ( 'NONE',  ( 41.77953494659143274, 1.000000000000000000, -3.449999999999987743 ) ) ;
#4362 = VERTEX_POINT ( 'NONE', #14977 ) ;
#4363 = CARTESIAN_POINT ( 'NONE',  ( -43.50000000000002842, 0.000000000000000000, 27.00000000000001066 ) ) ;
#4364 = AXIS2_PLACEMENT_3D ( 'NONE', #26021, #3110, #13806 ) ;
#4365 = ORIENTED_EDGE ( 'NONE', *, *, #20576, .T. ) ;
#4366 = CARTESIAN_POINT ( 'NONE',  ( 25.77953494659142919, 0.000000000000000000, 31.55000000000001492 ) ) ;
#4367 = LINE ( 'NONE', #27267, #41880 ) ;
#4368 = DIRECTION ( 'NONE',  ( 0.000000000000000000, 0.000000000000000000, 1.000000000000000000 ) ) ;
#4369 = DIRECTION ( 'NONE',  ( 0.000000000000000000, -1.000000000000000000, 0.000000000000000000 ) ) ;
#4370 = VECTOR ( 'NONE', #15129, 1000.000000000000000 ) ;
#4371 = CARTESIAN_POINT ( 'NONE',  ( -42.33380962103098000, 1.000000000000000000, -9.449999999999986855 ) ) ;
#4372 = CARTESIAN_POINT ( 'NONE',  ( -31.99999999999963407, 0.000000000000000000, 6.938893903907228378E-15 ) ) ;
#4373 = CARTESIAN_POINT ( 'NONE',  ( 21.45581391856026698, 0.000000000000000000, -3.805555555555548253 ) ) ;
#4374 = ORIENTED_EDGE ( 'NONE', *, *, #30412, .F. ) ;
#4375 = EDGE_CURVE ( 'NONE', #15458, #14583, #40456, .T. ) ;
#4376 = VECTOR ( 'NONE', #26838, 1000.000000000000000 ) ;
#4377 = CARTESIAN_POINT ( 'NONE',  ( -57.77953494659149669, 0.000000000000000000, 25.55000000000001137 ) ) ;
#4378 = ORIENTED_EDGE ( 'NONE', *, *, #992, .T. ) ;
#4379 = PLANE ( 'NONE',  #36492 ) ;
#4380 = DIRECTION ( 'NONE',  ( 1.000000000000000000, 0.000000000000000000, 0.000000000000000000 ) ) ;
#4381 = EDGE_CURVE ( 'NONE', #23120, #1070, #14028, .T. ) ;
#4382 = ORIENTED_EDGE ( 'NONE', *, *, #1815, .F. ) ;
#4383 = CIRCLE ( 'NONE', #15338, 1.249999999999997558 ) ;
#4384 = DIRECTION ( 'NONE',  ( 0.000000000000000000, 0.000000000000000000, 1.000000000000000000 ) ) ;
#4385 = VECTOR ( 'NONE', #13388, 1000.000000000000000 ) ;
#4386 = ORIENTED_EDGE ( 'NONE', *, *, #21930, .F. ) ;
#4387 = VERTEX_POINT ( 'NONE', #11537 ) ;
#4388 = DIRECTION ( 'NONE',  ( 0.000000000000000000, 0.000000000000000000, 1.000000000000000000 ) ) ;
#4389 = EDGE_CURVE ( 'NONE', #33098, #17968, #351, .T. ) ;
#4390 = FACE_BOUND ( 'NONE', #5311, .T. ) ;
#4391 = CYLINDRICAL_SURFACE ( 'NONE', #16307, 1.499999999999997335 ) ;
#4392 = ORIENTED_EDGE ( 'NONE', *, *, #12698, .T. ) ;
#4393 = AXIS2_PLACEMENT_3D ( 'NONE', #18780, #31799, #38647 ) ;
#4394 = DIRECTION ( 'NONE',  ( 0.000000000000000000, 0.000000000000000000, 1.000000000000000000 ) ) ;
#4395 = VERTEX_POINT ( 'NONE', #1507 ) ;
#4396 = VERTEX_POINT ( 'NONE', #38064 ) ;
#4397 = CARTESIAN_POINT ( 'NONE',  ( 42.54418608143966196, 0.000000000000000000, -21.80555555555553937 ) ) ;
#4398 = ORIENTED_EDGE ( 'NONE', *, *, #42108, .T. ) ;
#4399 = CARTESIAN_POINT ( 'NONE',  ( 6.220465053408501532, 1.000000000000000000, 14.55000000000001492 ) ) ;
#4400 = DIRECTION ( 'NONE',  ( 0.000000000000000000, 0.000000000000000000, 1.000000000000000000 ) ) ;
#4401 = CIRCLE ( 'NONE', #24903, 1.250000000000001110 ) ;
#4402 = DIRECTION ( 'NONE',  ( 0.000000000000000000, 1.000000000000000000, 0.000000000000000000 ) ) ;
#4403 = CARTESIAN_POINT ( 'NONE',  ( -4.500000000000045297, 0.000000000000000000, -28.24999999999998579 ) ) ;
#4404 = DIRECTION ( 'NONE',  ( 0.000000000000000000, 1.000000000000000000, 0.000000000000000000 ) ) ;
#4405 = ORIENTED_EDGE ( 'NONE', *, *, #11694, .F. ) ;
#4406 = CIRCLE ( 'NONE', #23558, 1.250000000000004663 ) ;
#4407 = CARTESIAN_POINT ( 'NONE',  ( 54.22046505340850331, 1.000000000000000000, 15.45000000000001172 ) ) ;
#4408 = ORIENTED_EDGE ( 'NONE', *, *, #35237, .F. ) ;
#4409 = ORIENTED_EDGE ( 'NONE', *, *, #7340, .T. ) ;
#4410 = AXIS2_PLACEMENT_3D ( 'NONE', #25893, #41944, #38948 ) ;
#4411 = CARTESIAN_POINT ( 'NONE',  ( -54.22046505340857436, 1.000000000000000000, 14.55000000000001492 ) ) ;
#4412 = FACE_OUTER_BOUND ( 'NONE', #14980, .T. ) ;
#4413 = DIRECTION ( 'NONE',  ( 1.613696256722611405E-16, 0.000000000000000000, 1.000000000000000000 ) ) ;
#4414 = DIRECTION ( 'NONE',  ( 0.000000000000000000, 1.000000000000000000, -0.000000000000000000 ) ) ;
#4415 = ORIENTED_EDGE ( 'NONE', *, *, #27890, .T. ) ;
#4416 = EDGE_CURVE ( 'NONE', #26399, #2943, #9246, .T. ) ;
#4417 = CARTESIAN_POINT ( 'NONE',  ( 5.666190378969024444, 1.000000000000000000, -2.549999999999989608 ) ) ;
#4418 = LINE ( 'NONE', #8264, #6292 ) ;
#4419 = VERTEX_POINT ( 'NONE', #21407 ) ;
#4420 = DIRECTION ( 'NONE',  ( -0.000000000000000000, -1.000000000000000000, -0.000000000000000000 ) ) ;
#4421 = AXIS2_PLACEMENT_3D ( 'NONE', #24704, #2635, #18519 ) ;
#4422 = VERTEX_POINT ( 'NONE', #18635 ) ;
#4423 = DIRECTION ( 'NONE',  ( -0.000000000000000000, 1.000000000000000000, -0.000000000000000000 ) ) ;
#4424 = CARTESIAN_POINT ( 'NONE',  ( 4.499999999999968914, 0.000000000000000000, 9.000000000000014211 ) ) ;
#4425 = EDGE_CURVE ( 'NONE', #6287, #34144, #8543, .T. ) ;
#4426 = ORIENTED_EDGE ( 'NONE', *, *, #41993, .T. ) ;
#4427 = EDGE_CURVE ( 'NONE', #2895, #7856, #21817, .T. ) ;
#4428 = ORIENTED_EDGE ( 'NONE', *, *, #22707, .T. ) ;
#4429 = DIRECTION ( 'NONE',  ( 0.000000000000000000, 0.000000000000000000, 1.000000000000000000 ) ) ;
#4430 = CARTESIAN_POINT ( 'NONE',  ( -43.50000000000002842, 1.000000000000000000, 9.000000000000014211 ) ) ;
#4431 = EDGE_CURVE ( 'NONE', #35935, #11376, #19515, .T. ) ;
#4432 = ORIENTED_EDGE ( 'NONE', *, *, #28119, .T. ) ;
#4433 = LINE ( 'NONE', #30957, #15267 ) ;
#4434 = CARTESIAN_POINT ( 'NONE',  ( -20.50000000000004619, 0.000000000000000000, 9.000000000000014211 ) ) ;
#4435 = DIRECTION ( 'NONE',  ( 0.000000000000000000, 1.000000000000000000, 0.000000000000000000 ) ) ;
#4436 = DIRECTION ( 'NONE',  ( 0.000000000000000000, 0.000000000000000000, 1.000000000000000000 ) ) ;
#4437 = ORIENTED_EDGE ( 'NONE', *, *, #20060, .T. ) ;
#4438 = VECTOR ( 'NONE', #20909, 1000.000000000000000 ) ;
#4439 = AXIS2_PLACEMENT_3D ( 'NONE', #1075, #23359, #33606 ) ;
#4440 = CARTESIAN_POINT ( 'NONE',  ( -20.50000000000004619, 1.000000000000000000, -32.99999999999998579 ) ) ;
#4441 = VERTEX_POINT ( 'NONE', #2348 ) ;
#4442 = VERTEX_POINT ( 'NONE', #11140 ) ;
#4443 = CARTESIAN_POINT ( 'NONE',  ( -21.45581391856033449, 0.000000000000000000, 9.805555555555567793 ) ) ;
#4444 = VECTOR ( 'NONE', #29744, 1000.000000000000000 ) ;
#4445 = CARTESIAN_POINT ( 'NONE',  ( 41.77953494659143274, 1.000000000000000000, -31.54999999999998650 ) ) ;
#4446 = DIRECTION ( 'NONE',  ( -0.000000000000000000, -1.000000000000000000, -0.000000000000000000 ) ) ;
#4447 = DIRECTION ( 'NONE',  ( 0.000000000000000000, 0.000000000000000000, 1.000000000000000000 ) ) ;
#4448 = ORIENTED_EDGE ( 'NONE', *, *, #20478, .T. ) ;
#4449 = ADVANCED_FACE ( 'NONE', ( #4693 ), #17786, .T. ) ;
#4450 = DIRECTION ( 'NONE',  ( -0.000000000000000000, 1.000000000000000000, -0.000000000000000000 ) ) ;
#4451 = CARTESIAN_POINT ( 'NONE',  ( -11.50000000000003020, 0.000000000000000000, 33.00000000000001421 ) ) ;
#4452 = EDGE_LOOP ( 'NONE', ( #3504, #31568, #42326, #16833 ) ) ;
#4453 = CARTESIAN_POINT ( 'NONE',  ( -5.455813918560335374, 0.000000000000000000, -21.80555555555553937 ) ) ;
#4454 = EDGE_CURVE ( 'NONE', #31713, #26491, #15838, .T. ) ;
#4455 = EDGE_LOOP ( 'NONE', ( #40942, #6982, #6467, #40032 ) ) ;
#4456 = DIRECTION ( 'NONE',  ( 0.000000000000000000, 1.000000000000000000, 0.000000000000000000 ) ) ;
#4457 = VERTEX_POINT ( 'NONE', #22042 ) ;
#4458 = VERTEX_POINT ( 'NONE', #22893 ) ;
#4459 = FACE_OUTER_BOUND ( 'NONE', #4678, .T. ) ;
#4460 = DIRECTION ( 'NONE',  ( 0.000000000000000000, 0.000000000000000000, 1.000000000000000000 ) ) ;
#4461 = DIRECTION ( 'NONE',  ( 0.000000000000000000, 1.000000000000000000, -0.000000000000000000 ) ) ;
#4462 = DIRECTION ( 'NONE',  ( 0.000000000000000000, 0.000000000000000000, 1.000000000000000000 ) ) ;
#4463 = DIRECTION ( 'NONE',  ( 0.000000000000000000, 0.000000000000000000, 1.000000000000000000 ) ) ;
#4464 = VERTEX_POINT ( 'NONE', #42343 ) ;
#4465 = ADVANCED_FACE ( 'NONE', ( #18840 ), #19484, .T. ) ;
#4466 = DIRECTION ( 'NONE',  ( 0.000000000000000000, 0.000000000000000000, 1.000000000000000000 ) ) ;
#4467 = DIRECTION ( 'NONE',  ( -0.000000000000000000, 1.000000000000000000, -0.000000000000000000 ) ) ;
#4468 = FILL_AREA_STYLE_COLOUR ( '', #40895 ) ;
#4469 = ORIENTED_EDGE ( 'NONE', *, *, #39649, .F. ) ;
#4470 = CIRCLE ( 'NONE', #31129, 1.250000000000001110 ) ;
#4471 = DIRECTION ( 'NONE',  ( 0.000000000000000000, 0.000000000000000000, 1.000000000000000000 ) ) ;
#4472 = ORIENTED_EDGE ( 'NONE', *, *, #34565, .T. ) ;
#4473 = DIRECTION ( 'NONE',  ( -0.000000000000000000, -1.000000000000000000, -0.000000000000000000 ) ) ;
#4474 = DIRECTION ( 'NONE',  ( -0.000000000000000000, 1.000000000000000000, -0.000000000000000000 ) ) ;
#4475 = EDGE_CURVE ( 'NONE', #413, #31660, #31854, .T. ) ;
#4476 = VERTEX_POINT ( 'NONE', #12170 ) ;
#4477 = ORIENTED_EDGE ( 'NONE', *, *, #41940, .F. ) ;
#4478 = EDGE_CURVE ( 'NONE', #26356, #17170, #3805, .T. ) ;
#4479 = DIRECTION ( 'NONE',  ( 0.000000000000000000, 0.000000000000000000, 1.000000000000000000 ) ) ;
#4480 = CARTESIAN_POINT ( 'NONE',  ( -43.50000000000002842, 1.000000000000000000, -14.99999999999998579 ) ) ;
#4481 = EDGE_CURVE ( 'NONE', #7554, #41656, #22949, .T. ) ;
#4482 = VERTEX_POINT ( 'NONE', #15411 ) ;
#4483 = CARTESIAN_POINT ( 'NONE',  ( 11.49999999999995381, 1.000000000000000000, -14.99999999999998579 ) ) ;
#4484 = VERTEX_POINT ( 'NONE', #41922 ) ;
#4485 = EDGE_LOOP ( 'NONE', ( #25747, #5089, #1145, #3057 ) ) ;
#4486 = EDGE_CURVE ( 'NONE', #41329, #26932, #379, .T. ) ;
#4487 = DIRECTION ( 'NONE',  ( 0.000000000000000000, 1.000000000000000000, 0.000000000000000000 ) ) ;
#4488 = ORIENTED_EDGE ( 'NONE', *, *, #12193, .T. ) ;
#4489 = CYLINDRICAL_SURFACE ( 'NONE', #42051, 1.000000000000000888 ) ;
#4490 = ORIENTED_EDGE ( 'NONE', *, *, #18009, .F. ) ;
#4491 = EDGE_LOOP ( 'NONE', ( #10879, #6825, #13030, #29866, #13182, #11259, #9942, #1297, #41700, #32385, #2103, #13416 ) ) ;
#4492 = CARTESIAN_POINT ( 'NONE',  ( 4.499999999999968914, 0.000000000000000000, -32.99999999999998579 ) ) ;
#4493 = DIRECTION ( 'NONE',  ( 0.000000000000000000, 1.000000000000000000, 0.000000000000000000 ) ) ;
#4494 = ORIENTED_EDGE ( 'NONE', *, *, #5370, .F. ) ;
#4495 = DIRECTION ( 'NONE',  ( 0.000000000000000000, 0.000000000000000000, 1.000000000000000000 ) ) ;
#4496 = ORIENTED_EDGE ( 'NONE', *, *, #36172, .F. ) ;
#4497 = EDGE_CURVE ( 'NONE', #36714, #18525, #23644, .T. ) ;
#4498 = AXIS2_PLACEMENT_3D ( 'NONE', #33085, #26883, #39930 ) ;
#4499 = ADVANCED_FACE ( 'NONE', ( #35719 ), #8971, .F. ) ;
#4500 = CARTESIAN_POINT ( 'NONE',  ( -38.22046505340857436, 0.000000000000000000, -27.44999999999998863 ) ) ;
#4501 = ORIENTED_EDGE ( 'NONE', *, *, #9759, .F. ) ;
#4502 = DIRECTION ( 'NONE',  ( 0.000000000000000000, 0.000000000000000000, 1.000000000000000000 ) ) ;
#4503 = DIRECTION ( 'NONE',  ( 0.000000000000000000, 0.000000000000000000, 1.000000000000000000 ) ) ;
#4504 = CARTESIAN_POINT ( 'NONE',  ( 27.49999999999995381, 1.000000000000000000, 21.00000000000001066 ) ) ;
#4505 = ORIENTED_EDGE ( 'NONE', *, *, #14688, .T. ) ;
#4506 = DIRECTION ( 'NONE',  ( -0.000000000000000000, 1.000000000000000000, -0.000000000000000000 ) ) ;
#4507 = DIRECTION ( 'NONE',  ( 0.000000000000000000, 0.000000000000000000, 1.000000000000000000 ) ) ;
#4508 = DIRECTION ( 'NONE',  ( -0.000000000000000000, -1.000000000000000000, -0.000000000000000000 ) ) ;
#4509 = DIRECTION ( 'NONE',  ( 0.000000000000000000, 1.000000000000000000, 0.000000000000000000 ) ) ;
#4510 = ORIENTED_EDGE ( 'NONE', *, *, #331, .T. ) ;
#4511 = CARTESIAN_POINT ( 'NONE',  ( -9.779534946591498468, 0.000000000000000000, -1.549999999999988942 ) ) ;
#4512 = CARTESIAN_POINT ( 'NONE',  ( 27.49999999999995381, 1.000000000000000000, -2.999999999999988898 ) ) ;
#4513 = CARTESIAN_POINT ( 'NONE',  ( -20.50000000000004619, 0.000000000000000000, -1.749999999999990896 ) ) ;
#4514 = VERTEX_POINT ( 'NONE', #25458 ) ;
#4515 = DIRECTION ( 'NONE',  ( 0.000000000000000000, 0.000000000000000000, 1.000000000000000000 ) ) ;
#4516 = LINE ( 'NONE', #17601, #4120 ) ;
#4517 = CARTESIAN_POINT ( 'NONE',  ( 59.49999999999995737, 0.000000000000000000, 3.000000000000016431 ) ) ;
#4518 = CARTESIAN_POINT ( 'NONE',  ( 32.00000000000076739, 0.000000000000000000, 38.00000000000000711 ) ) ;
#4519 = EDGE_CURVE ( 'NONE', #5999, #35216, #22679, .T. ) ;
#4520 = CYLINDRICAL_SURFACE ( 'NONE', #19338, 1.250000000000004663 ) ;
#4521 = AXIS2_PLACEMENT_3D ( 'NONE', #14997, #8353, #14788 ) ;
#4522 = EDGE_LOOP ( 'NONE', ( #182, #41118, #20232, #2384 ) ) ;
#4523 = ADVANCED_FACE ( 'NONE', ( #19682 ), #9187, .F. ) ;
#4524 = ADVANCED_FACE ( 'NONE', ( #35272 ), #32070, .F. ) ;
#4525 = DIRECTION ( 'NONE',  ( 1.000000000000000000, 0.000000000000000000, 0.000000000000000000 ) ) ;
#4526 = ORIENTED_EDGE ( 'NONE', *, *, #41490, .F. ) ;
#4527 = ADVANCED_FACE ( 'NONE', ( #12617 ), #38704, .T. ) ;
#4528 = AXIS2_PLACEMENT_3D ( 'NONE', #34341, #34540, #37136 ) ;
#4529 = ORIENTED_EDGE ( 'NONE', *, *, #11179, .F. ) ;
#4530 = ORIENTED_EDGE ( 'NONE', *, *, #21, .T. ) ;
#4531 = CARTESIAN_POINT ( 'NONE',  ( -43.50000000000002842, 0.000000000000000000, 15.00000000000001421 ) ) ;
#4532 = ORIENTED_EDGE ( 'NONE', *, *, #2997, .F. ) ;
#4533 = LINE ( 'NONE', #18046, #40458 ) ;
#4534 = EDGE_LOOP ( 'NONE', ( #24246, #14715, #20330, #37627, #10406, #5992, #33139, #26482, #14039, #34321, #5610, #9787 ) ) ;
#4535 = ADVANCED_FACE ( 'NONE', ( #16052 ), #29075, .T. ) ;
#4536 = CARTESIAN_POINT ( 'NONE',  ( 11.49999999999995381, 0.000000000000000000, 21.00000000000001066 ) ) ;
#4537 = LINE ( 'NONE', #37706, #39624 ) ;
#4538 = AXIS2_PLACEMENT_3D ( 'NONE', #9308, #2472, #25597 ) ;
#4539 = DIRECTION ( 'NONE',  ( 0.000000000000000000, -1.000000000000000000, 0.000000000000000000 ) ) ;
#4540 = VERTEX_POINT ( 'NONE', #16247 ) ;
#4541 = ORIENTED_EDGE ( 'NONE', *, *, #32732, .T. ) ;
#4542 = CARTESIAN_POINT ( 'NONE',  ( 54.22046505340850331, 0.000000000000000000, 10.45000000000001528 ) ) ;
#4543 = ADVANCED_FACE ( 'NONE', ( #9617 ), #39145, .T. ) ;
#4544 = CARTESIAN_POINT ( 'NONE',  ( -27.50000000000003197, 0.000000000000000000, -31.74999999999998579 ) ) ;
#4545 = DIRECTION ( 'NONE',  ( 1.000000000000000000, 0.000000000000000000, 0.000000000000000000 ) ) ;
#4546 = CARTESIAN_POINT ( 'NONE',  ( -26.33380962103097644, 1.000000000000000000, 3.450000000000015721 ) ) ;
#4547 = DIRECTION ( 'NONE',  ( -0.000000000000000000, -1.000000000000000000, -0.000000000000000000 ) ) ;
#4548 = EDGE_LOOP ( 'NONE', ( #31775, #6924, #37696, #16933 ) ) ;
#4549 = CARTESIAN_POINT ( 'NONE',  ( -27.50000000000003197, 0.000000000000000000, -10.24999999999999112 ) ) ;
#4551 = CARTESIAN_POINT ( 'NONE',  ( -20.50000000000004619, 1.000000000000000000, 27.00000000000001066 ) ) ;
#4550 = VECTOR ( 'NONE', #19061, 1000.000000000000000 ) ;
#4552 = EDGE_CURVE ( 'NONE', #11037, #4583, #16694, .T. ) ;
#4553 = CARTESIAN_POINT ( 'NONE',  ( -11.50000000000003020, 0.000000000000000000, 19.75000000000000711 ) ) ;
#4554 = ORIENTED_EDGE ( 'NONE', *, *, #22263, .F. ) ;
#4555 = DIRECTION ( 'NONE',  ( 0.000000000000000000, 1.000000000000000000, -0.000000000000000000 ) ) ;
#4556 = VERTEX_POINT ( 'NONE', #16480 ) ;
#4557 = LINE ( 'NONE', #1367, #39613 ) ;
#4558 = ORIENTED_EDGE ( 'NONE', *, *, #14785, .F. ) ;
#4559 = VECTOR ( 'NONE', #26351, 1000.000000000000000 ) ;
#4560 = CARTESIAN_POINT ( 'NONE',  ( 54.22046505340850331, 0.000000000000000000, -8.549999999999988276 ) ) ;
#4561 = DIRECTION ( 'NONE',  ( 0.000000000000000000, 1.000000000000000000, 0.000000000000000000 ) ) ;
#4562 = CARTESIAN_POINT ( 'NONE',  ( 5.455813918560266096, 0.000000000000000000, -20.19444444444442865 ) ) ;
#4563 = EDGE_CURVE ( 'NONE', #3867, #19674, #30128, .T. ) ;
#4564 = CYLINDRICAL_SURFACE ( 'NONE', #42158, 1.499999999999994449 ) ;
#4565 = VECTOR ( 'NONE', #3821, 1000.000000000000000 ) ;
#4566 = CARTESIAN_POINT ( 'NONE',  ( -38.22046505340857436, 1.000000000000000000, -26.54999999999999005 ) ) ;
#4567 = CARTESIAN_POINT ( 'NONE',  ( -38.22046505340857436, 0.000000000000000000, -1.549999999999988942 ) ) ;
#4568 = CARTESIAN_POINT ( 'NONE',  ( 20.49999999999996803, 0.000000000000000000, -20.99999999999998579 ) ) ;
#4569 = ORIENTED_EDGE ( 'NONE', *, *, #34281, .F. ) ;
#4570 = LINE ( 'NONE', #17654, #3525 ) ;
#4571 = EDGE_CURVE ( 'NONE', #25514, #39822, #13256, .T. ) ;
#4572 = VERTEX_POINT ( 'NONE', #40174 ) ;
#4573 = EDGE_CURVE ( 'NONE', #2213, #23127, #39543, .T. ) ;
#4574 = CARTESIAN_POINT ( 'NONE',  ( 6.220465053408501532, 1.000000000000000000, -31.54999999999998650 ) ) ;
#4575 = DIRECTION ( 'NONE',  ( -0.000000000000000000, 1.000000000000000000, -0.000000000000000000 ) ) ;
#4576 = VERTEX_POINT ( 'NONE', #29503 ) ;
#4577 = ORIENTED_EDGE ( 'NONE', *, *, #17429, .T. ) ;
#4578 = VECTOR ( 'NONE', #22119, 1000.000000000000000 ) ;
#4579 = ADVANCED_FACE ( 'NONE', ( #389 ), #23937, .T. ) ;
#4580 = CYLINDRICAL_SURFACE ( 'NONE', #16476, 1.000000000000000000 ) ;
#4581 = CIRCLE ( 'NONE', #23724, 1.499999999999994449 ) ;
#4582 = EDGE_CURVE ( 'NONE', #20396, #33441, #38657, .T. ) ;
#4583 = VERTEX_POINT ( 'NONE', #29902 ) ;
#4584 = EDGE_LOOP ( 'NONE', ( #16369, #30977, #24774, #21590 ) ) ;
#4585 = DIRECTION ( 'NONE',  ( 0.000000000000000000, 1.000000000000000000, -0.000000000000000000 ) ) ;
#4586 = FACE_BOUND ( 'NONE', #29054, .T. ) ;
#4587 = FACE_OUTER_BOUND ( 'NONE', #22608, .T. ) ;
#4588 = ORIENTED_EDGE ( 'NONE', *, *, #12254, .F. ) ;
#4589 = AXIS2_PLACEMENT_3D ( 'NONE', #17275, #986, #37146 ) ;
#4590 = DIRECTION ( 'NONE',  ( -0.000000000000000000, 1.000000000000000000, -0.000000000000000000 ) ) ;
#4591 = ORIENTED_EDGE ( 'NONE', *, *, #16231, .T. ) ;
#4592 = DIRECTION ( 'NONE',  ( 0.000000000000000000, 0.000000000000000000, 1.000000000000000000 ) ) ;
#4593 = ORIENTED_EDGE ( 'NONE', *, *, #18252, .T. ) ;
#4594 = DIRECTION ( 'NONE',  ( -0.000000000000000000, -1.000000000000000000, 0.000000000000000000 ) ) ;
#4595 = EDGE_CURVE ( 'NONE', #24488, #28228, #30341, .T. ) ;
#4596 = DIRECTION ( 'NONE',  ( 0.000000000000000000, 0.000000000000000000, 1.000000000000000000 ) ) ;
#4597 = DIRECTION ( 'NONE',  ( 0.000000000000000000, 0.000000000000000000, 1.000000000000000000 ) ) ;
#4598 = EDGE_CURVE ( 'NONE', #9337, #27083, #27722, .T. ) ;
#4599 = VECTOR ( 'NONE', #15532, 1000.000000000000000 ) ;
#4600 = AXIS2_PLACEMENT_3D ( 'NONE', #25941, #830, #36567 ) ;
#4601 = DIRECTION ( 'NONE',  ( 0.000000000000000000, 1.000000000000000000, 0.000000000000000000 ) ) ;
#4602 = DIRECTION ( 'NONE',  ( 0.000000000000000000, 0.000000000000000000, 1.000000000000000000 ) ) ;
#4603 = EDGE_CURVE ( 'NONE', #31908, #4996, #36341, .T. ) ;
#4604 = AXIS2_PLACEMENT_3D ( 'NONE', #39219, #13331, #29144 ) ;
#4605 = ORIENTED_EDGE ( 'NONE', *, *, #24715, .T. ) ;
#4606 = DIRECTION ( 'NONE',  ( -0.000000000000000000, 1.000000000000000000, -0.000000000000000000 ) ) ;
#4607 = ORIENTED_EDGE ( 'NONE', *, *, #32054, .F. ) ;
#4608 = ORIENTED_EDGE ( 'NONE', *, *, #21599, .F. ) ;
#4609 = CYLINDRICAL_SURFACE ( 'NONE', #6119, 1.249999999999997558 ) ;
#4610 = DIRECTION ( 'NONE',  ( 0.000000000000000000, 0.000000000000000000, 1.000000000000000000 ) ) ;
#4611 = CYLINDRICAL_SURFACE ( 'NONE', #11596, 1.250000000000004663 ) ;
#4612 = CARTESIAN_POINT ( 'NONE',  ( 11.49999999999995381, 0.000000000000000000, -34.24999999999998579 ) ) ;
#4613 = ORIENTED_EDGE ( 'NONE', *, *, #32068, .F. ) ;
#4614 = CYLINDRICAL_SURFACE ( 'NONE', #29502, 1.000000000000000888 ) ;
#4615 = CYLINDRICAL_SURFACE ( 'NONE', #11755, 1.000000000000000000 ) ;
#4616 = ORIENTED_EDGE ( 'NONE', *, *, #34515, .F. ) ;
#4617 = CARTESIAN_POINT ( 'NONE',  ( 11.49999999999995381, 1.000000000000000000, -7.749999999999989342 ) ) ;
#4618 = VECTOR ( 'NONE', #15519, 1000.000000000000000 ) ;
#4619 = DIRECTION ( 'NONE',  ( 1.000000000000000000, 0.000000000000000000, 0.000000000000000000 ) ) ;
#4620 = AXIS2_PLACEMENT_3D ( 'NONE', #9385, #22452, #9620 ) ;
#4621 = VERTEX_POINT ( 'NONE', #36749 ) ;
#4622 = CARTESIAN_POINT ( 'NONE',  ( -42.33380962103098000, 0.000000000000000000, 32.55000000000001847 ) ) ;
#4623 = CARTESIAN_POINT ( 'NONE',  ( -10.33380962103097644, 1.000000000000000000, -9.449999999999986855 ) ) ;
#4624 = VERTEX_POINT ( 'NONE', #191 ) ;
#4625 = EDGE_LOOP ( 'NONE', ( #21242, #1214, #41803, #30973 ) ) ;
#4626 = DIRECTION ( 'NONE',  ( 0.000000000000000000, -1.000000000000000000, 0.000000000000000000 ) ) ;
#4627 = DIRECTION ( 'NONE',  ( -0.000000000000000000, -1.000000000000000000, -0.000000000000000000 ) ) ;
#4628 = EDGE_CURVE ( 'NONE', #25289, #1856, #7436, .T. ) ;
#4629 = CIRCLE ( 'NONE', #6005, 1.250000000000001110 ) ;
#4630 = AXIS2_PLACEMENT_3D ( 'NONE', #10303, #23367, #33614 ) ;
#4631 = EDGE_LOOP ( 'NONE', ( #19536, #27371, #33003, #33637 ) ) ;
#4632 = LINE ( 'NONE', #8052, #41685 ) ;
#4633 = CARTESIAN_POINT ( 'NONE',  ( -25.77953494659150024, 1.000000000000000000, -7.549999999999987388 ) ) ;
#4634 = VECTOR ( 'NONE', #16512, 1000.000000000000000 ) ;
#4635 = CYLINDRICAL_SURFACE ( 'NONE', #7372, 1.499999999999994449 ) ;
#4636 = LINE ( 'NONE', #1666, #33418 ) ;
#4637 = ORIENTED_EDGE ( 'NONE', *, *, #31687, .T. ) ;
#4638 = CARTESIAN_POINT ( 'NONE',  ( -42.54418608143973302, 0.000000000000000000, 2.194444444444457076 ) ) ;
#4639 = ORIENTED_EDGE ( 'NONE', *, *, #41156, .T. ) ;
#4640 = EDGE_LOOP ( 'NONE', ( #25513, #30584, #12780, #15447, #20407, #1833, #31974, #24992, #3494, #27182, #30, #15602 ) ) ;
#4641 = DIRECTION ( 'NONE',  ( 0.000000000000000000, 1.000000000000000000, -0.000000000000000000 ) ) ;
#4642 = DIRECTION ( 'NONE',  ( 0.000000000000000000, 0.000000000000000000, 1.000000000000000000 ) ) ;
#4643 = EDGE_CURVE ( 'NONE', #10754, #41520, #14089, .T. ) ;
#4644 = DIRECTION ( 'NONE',  ( 0.000000000000000000, 1.000000000000000000, 0.000000000000000000 ) ) ;
#4645 = DIRECTION ( 'NONE',  ( -0.000000000000000000, 1.000000000000000000, -0.000000000000000000 ) ) ;
#4646 = ORIENTED_EDGE ( 'NONE', *, *, #23836, .F. ) ;
#4647 = CIRCLE ( 'NONE', #10127, 1.250000000000004663 ) ;
#4648 = CIRCLE ( 'NONE', #42230, 1.250000000000004663 ) ;
#4649 = CARTESIAN_POINT ( 'NONE',  ( 42.54418608143966196, 1.000000000000000000, 15.80555555555556602 ) ) ;
#4650 = DIRECTION ( 'NONE',  ( 0.000000000000000000, 1.000000000000000000, -0.000000000000000000 ) ) ;
#4651 = ORIENTED_EDGE ( 'NONE', *, *, #33047, .F. ) ;
#4652 = DIRECTION ( 'NONE',  ( -0.000000000000000000, 1.000000000000000000, -0.000000000000000000 ) ) ;
#4653 = EDGE_CURVE ( 'NONE', #9134, #41399, #11983, .T. ) ;
#4654 = EDGE_CURVE ( 'NONE', #39540, #9003, #39765, .T. ) ;
#4655 = ORIENTED_EDGE ( 'NONE', *, *, #21846, .F. ) ;
#4656 = DIRECTION ( 'NONE',  ( -0.000000000000000000, 1.000000000000000000, -0.000000000000000000 ) ) ;
#4657 = ORIENTED_EDGE ( 'NONE', *, *, #36753, .F. ) ;
#4658 = ORIENTED_EDGE ( 'NONE', *, *, #3174, .F. ) ;
#4659 = CARTESIAN_POINT ( 'NONE',  ( 59.49999999999995737, 0.000000000000000000, 33.00000000000001421 ) ) ;
#4660 = VECTOR ( 'NONE', #28244, 1000.000000000000000 ) ;
#4661 = CYLINDRICAL_SURFACE ( 'NONE', #33611, 1.250000000000004663 ) ;
#4662 = CIRCLE ( 'NONE', #37473, 1.000000000000000888 ) ;
#4663 = LINE ( 'NONE', #7462, #1806 ) ;
#4664 = DIRECTION ( 'NONE',  ( -0.000000000000000000, 1.000000000000000000, -0.000000000000000000 ) ) ;
#4665 = VECTOR ( 'NONE', #13398, 1000.000000000000000 ) ;
#4666 = LINE ( 'NONE', #27778, #9495 ) ;
#4667 = VECTOR ( 'NONE', #169, 1000.000000000000000 ) ;
#4668 = EDGE_LOOP ( 'NONE', ( #8401, #34466, #6212, #16730 ) ) ;
#4669 = CARTESIAN_POINT ( 'NONE',  ( -54.22046505340857436, 1.000000000000000000, -34.44999999999998863 ) ) ;
#4670 = CARTESIAN_POINT ( 'NONE',  ( 5.455813918560266096, 0.000000000000000000, 32.19444444444445708 ) ) ;
#4671 = DIRECTION ( 'NONE',  ( -0.000000000000000000, 1.000000000000000000, -0.000000000000000000 ) ) ;
#4672 = VERTEX_POINT ( 'NONE', #4235 ) ;
#4673 = CYLINDRICAL_SURFACE ( 'NONE', #36929, 1.250000000000001110 ) ;
#4674 = AXIS2_PLACEMENT_3D ( 'NONE', #5327, #21415, #1517 ) ;
#4675 = VERTEX_POINT ( 'NONE', #27131 ) ;
#4676 = CARTESIAN_POINT ( 'NONE',  ( 11.49999999999995381, 1.000000000000000000, 25.75000000000001421 ) ) ;
#4677 = CARTESIAN_POINT ( 'NONE',  ( 32.00000000000056843, 0.000000000000000000, 20.50000000000000000 ) ) ;
#4678 = EDGE_LOOP ( 'NONE', ( #27934, #32253, #18553, #158 ) ) ;
#4679 = ORIENTED_EDGE ( 'NONE', *, *, #17628, .T. ) ;
#4680 = LINE ( 'NONE', #35483, #39120 ) ;
#4681 = LINE ( 'NONE', #27403, #12935 ) ;
#4682 = EDGE_CURVE ( 'NONE', #16304, #9273, #32516, .T. ) ;
#4683 = ORIENTED_EDGE ( 'NONE', *, *, #21507, .T. ) ;
#4684 = DIRECTION ( 'NONE',  ( 0.000000000000000000, 0.000000000000000000, 1.000000000000000000 ) ) ;
#4685 = ORIENTED_EDGE ( 'NONE', *, *, #18303, .F. ) ;
#4686 = VERTEX_POINT ( 'NONE', #36981 ) ;
#4687 = AXIS2_PLACEMENT_3D ( 'NONE', #1356, #17630, #27469 ) ;
#4688 = CIRCLE ( 'NONE', #18371, 1.000000000000000888 ) ;
#4689 = CARTESIAN_POINT ( 'NONE',  ( -20.50000000000004619, 1.000000000000000000, 10.25000000000001243 ) ) ;
#4690 = ORIENTED_EDGE ( 'NONE', *, *, #25614, .F. ) ;
#4691 = AXIS2_PLACEMENT_3D ( 'NONE', #11533, #4487, #24603 ) ;
#4692 = CIRCLE ( 'NONE', #12213, 1.249999999999997558 ) ;
#4693 = FACE_OUTER_BOUND ( 'NONE', #25765, .T. ) ;
#4694 = ORIENTED_EDGE ( 'NONE', *, *, #4486, .T. ) ;
#4695 = CIRCLE ( 'NONE', #23168, 1.250000000000004663 ) ;
#4696 = VERTEX_POINT ( 'NONE', #39980 ) ;
#4697 = CIRCLE ( 'NONE', #29287, 1.000000000000000000 ) ;
#4698 = DIRECTION ( 'NONE',  ( 1.000000000000000000, 0.000000000000000000, 0.000000000000000000 ) ) ;
#4699 = AXIS2_PLACEMENT_3D ( 'NONE', #33413, #6895, #19976 ) ;
#4700 = DIRECTION ( 'NONE',  ( 0.000000000000000000, 1.000000000000000000, -0.000000000000000000 ) ) ;
#4701 = EDGE_CURVE ( 'NONE', #8046, #21538, #17486, .T. ) ;
#4702 = DIRECTION ( 'NONE',  ( 0.000000000000000000, 1.000000000000000000, 0.000000000000000000 ) ) ;
#4703 = ORIENTED_EDGE ( 'NONE', *, *, #437, .T. ) ;
#4704 = EDGE_CURVE ( 'NONE', #4514, #37968, #3401, .T. ) ;
#4705 = CIRCLE ( 'NONE', #12228, 1.000000000000000000 ) ;
#4706 = CARTESIAN_POINT ( 'NONE',  ( -42.33380962103098000, 1.000000000000000000, 27.45000000000000995 ) ) ;
#4707 = ORIENTED_EDGE ( 'NONE', *, *, #6439, .F. ) ;
#4708 = DIRECTION ( 'NONE',  ( 0.000000000000000000, 0.000000000000000000, 1.000000000000000000 ) ) ;
#4709 = EDGE_CURVE ( 'NONE', #14130, #28474, #10659, .T. ) ;
#4710 = EDGE_CURVE ( 'NONE', #21086, #18394, #1763, .T. ) ;
#4711 = AXIS2_PLACEMENT_3D ( 'NONE', #35461, #25643, #25429 ) ;
#4712 = DIRECTION ( 'NONE',  ( 0.000000000000000000, 1.000000000000000000, -0.000000000000000000 ) ) ;
#4713 = AXIS2_PLACEMENT_3D ( 'NONE', #36515, #12080, #24937 ) ;
#4714 = ORIENTED_EDGE ( 'NONE', *, *, #11796, .T. ) ;
#4715 = DIRECTION ( 'NONE',  ( 0.000000000000000000, 0.000000000000000000, 1.000000000000000000 ) ) ;
#4716 = DIRECTION ( 'NONE',  ( -0.000000000000000000, 0.000000000000000000, 1.000000000000000000 ) ) ;
#4717 = CARTESIAN_POINT ( 'NONE',  ( 10.54418608143966374, 1.000000000000000000, -3.805555555555541147 ) ) ;
#4718 = EDGE_CURVE ( 'NONE', #15614, #768, #4470, .T. ) ;
#4719 = DIRECTION ( 'NONE',  ( 0.000000000000000000, 0.000000000000000000, 1.000000000000000000 ) ) ;
#4720 = AXIS2_PLACEMENT_3D ( 'NONE', #30131, #24348, #13884 ) ;
#4721 = ORIENTED_EDGE ( 'NONE', *, *, #14287, .F. ) ;
#4722 = DIRECTION ( 'NONE',  ( 0.000000000000000000, 1.000000000000000000, 0.000000000000000000 ) ) ;
#4723 = DIRECTION ( 'NONE',  ( 0.000000000000000000, 0.000000000000000000, 1.000000000000000000 ) ) ;
#4724 = DIRECTION ( 'NONE',  ( 0.000000000000000000, 1.000000000000000000, -0.000000000000000000 ) ) ;
#4725 = ORIENTED_EDGE ( 'NONE', *, *, #22225, .T. ) ;
#4726 = AXIS2_PLACEMENT_3D ( 'NONE', #38922, #25866, #387 ) ;
#4727 = CIRCLE ( 'NONE', #24559, 1.499999999999994449 ) ;
#4728 = DIRECTION ( 'NONE',  ( -0.000000000000000000, 1.000000000000000000, -0.000000000000000000 ) ) ;
#4729 = AXIS2_PLACEMENT_3D ( 'NONE', #24502, #14050, #11439 ) ;
#4730 = CARTESIAN_POINT ( 'NONE',  ( 53.66619037896902711, 1.000000000000000000, 8.550000000000016698 ) ) ;
#4731 = DIRECTION ( 'NONE',  ( 0.000000000000000000, 0.000000000000000000, 1.000000000000000000 ) ) ;
#4732 = DIRECTION ( 'NONE',  ( 0.000000000000000000, 0.000000000000000000, 1.000000000000000000 ) ) ;
#4733 = DIRECTION ( 'NONE',  ( 0.000000000000000000, 0.000000000000000000, 1.000000000000000000 ) ) ;
#4734 = VECTOR ( 'NONE', #7744, 1000.000000000000000 ) ;
#4735 = AXIS2_PLACEMENT_3D ( 'NONE', #5115, #38051, #1498 ) ;
#4736 = ORIENTED_EDGE ( 'NONE', *, *, #32300, .T. ) ;
#4737 = DIRECTION ( 'NONE',  ( 0.000000000000000000, 0.000000000000000000, 1.000000000000000000 ) ) ;
#4738 = VERTEX_POINT ( 'NONE', #5077 ) ;
#4739 = CARTESIAN_POINT ( 'NONE',  ( 6.220465053408501532, 0.000000000000000000, -19.54999999999998650 ) ) ;
#4740 = EDGE_CURVE ( 'NONE', #5858, #28151, #14081, .T. ) ;
#4741 = ADVANCED_FACE ( 'NONE', ( #1226 ), #17948, .F. ) ;
#4742 = VERTEX_POINT ( 'NONE', #37602 ) ;
#4743 = ORIENTED_EDGE ( 'NONE', *, *, #16951, .T. ) ;
#4744 = CARTESIAN_POINT ( 'NONE',  ( -52.50000000000004974, 1.000000000000000000, 27.00000000000001066 ) ) ;
#4745 = ORIENTED_EDGE ( 'NONE', *, *, #33266, .T. ) ;
#4746 = CARTESIAN_POINT ( 'NONE',  ( -41.77953494659149669, 0.000000000000000000, 26.55000000000001137 ) ) ;
#4747 = EDGE_LOOP ( 'NONE', ( #21708, #8051, #26447, #23342 ) ) ;
#4748 = VECTOR ( 'NONE', #20485, 1000.000000000000000 ) ;
#4749 = DIRECTION ( 'NONE',  ( -0.000000000000000000, -1.000000000000000000, 0.000000000000000000 ) ) ;
#4750 = CIRCLE ( 'NONE', #7470, 1.250000000000004663 ) ;
#4751 = CARTESIAN_POINT ( 'NONE',  ( 25.77953494659142919, 0.000000000000000000, -21.44999999999998508 ) ) ;
#4752 = AXIS2_PLACEMENT_3D ( 'NONE', #34086, #1781, #41553 ) ;
#4753 = DIRECTION ( 'NONE',  ( 0.000000000000000000, 1.000000000000000000, 0.000000000000000000 ) ) ;
#4754 = VERTEX_POINT ( 'NONE', #33952 ) ;
#4755 = ORIENTED_EDGE ( 'NONE', *, *, #15622, .T. ) ;
#4756 = CARTESIAN_POINT ( 'NONE',  ( -57.77953494659149669, 0.000000000000000000, 9.450000000000013500 ) ) ;
#4757 = AXIS2_PLACEMENT_3D ( 'NONE', #16001, #22843, #26449 ) ;
#4758 = DIRECTION ( 'NONE',  ( 0.000000000000000000, 0.000000000000000000, 1.000000000000000000 ) ) ;
#4759 = EDGE_CURVE ( 'NONE', #35067, #20760, #28386, .T. ) ;
#4760 = DIRECTION ( 'NONE',  ( -0.000000000000000000, -1.000000000000000000, -0.000000000000000000 ) ) ;
#4761 = AXIS2_PLACEMENT_3D ( 'NONE', #42046, #39457, #36255 ) ;
#4762 = FACE_OUTER_BOUND ( 'NONE', #11212, .T. ) ;
#4763 = AXIS2_PLACEMENT_3D ( 'NONE', #31123, #38179, #14873 ) ;
#4764 = AXIS2_PLACEMENT_3D ( 'NONE', #2592, #3454, #10296 ) ;
#4765 = DIRECTION ( 'NONE',  ( -0.000000000000000000, 1.000000000000000000, -0.000000000000000000 ) ) ;
#4766 = ORIENTED_EDGE ( 'NONE', *, *, #31067, .T. ) ;
#4767 = EDGE_CURVE ( 'NONE', #1558, #23221, #14300, .T. ) ;
#4768 = VECTOR ( 'NONE', #40933, 1000.000000000000000 ) ;
#4769 = CARTESIAN_POINT ( 'NONE',  ( -43.50000000000002842, 0.000000000000000000, 13.75000000000000888 ) ) ;
#4770 = AXIS2_PLACEMENT_3D ( 'NONE', #36332, #20098, #3803 ) ;
#4771 = DIRECTION ( 'NONE',  ( -0.000000000000000000, 1.000000000000000000, -0.000000000000000000 ) ) ;
#4772 = EDGE_CURVE ( 'NONE', #5731, #35917, #28174, .T. ) ;
#4773 = EDGE_CURVE ( 'NONE', #4996, #41352, #19566, .T. ) ;
#4774 = CARTESIAN_POINT ( 'NONE',  ( 4.499999999999968914, 1.000000000000000000, 22.25000000000001776 ) ) ;
#4776 = EDGE_CURVE ( 'NONE', #13890, #25743, #33759, .T. ) ;
#4775 = EDGE_LOOP ( 'NONE', ( #24630, #8329, #4477, #40612 ) ) ;
#4777 = CARTESIAN_POINT ( 'NONE',  ( 21.66619037896902356, 0.000000000000000000, 32.55000000000001847 ) ) ;
#4778 = ORIENTED_EDGE ( 'NONE', *, *, #15057, .F. ) ;
#4779 = DIRECTION ( 'NONE',  ( 0.000000000000000000, 0.000000000000000000, 1.000000000000000000 ) ) ;
#4780 = ORIENTED_EDGE ( 'NONE', *, *, #27816, .F. ) ;
#4781 = EDGE_CURVE ( 'NONE', #31476, #10731, #22267, .T. ) ;
#4782 = VECTOR ( 'NONE', #26071, 1000.000000000000000 ) ;
#4783 = CARTESIAN_POINT ( 'NONE',  ( 53.45581391856026698, 0.000000000000000000, 20.19444444444445352 ) ) ;
#4784 = LINE ( 'NONE', #11407, #37783 ) ;
#4785 = CARTESIAN_POINT ( 'NONE',  ( -21.45581391856033449, 1.000000000000000000, -27.80555555555554292 ) ) ;
#4786 = AXIS2_PLACEMENT_3D ( 'NONE', #20297, #16472, #33321 ) ;
#4787 = CARTESIAN_POINT ( 'NONE',  ( 57.77953494659143274, 1.000000000000000000, -33.44999999999998863 ) ) ;
#4788 = CIRCLE ( 'NONE', #33471, 1.000000000000000888 ) ;
#4789 = DIRECTION ( 'NONE',  ( -1.387778780781444413E-14, 0.000000000000000000, 1.000000000000000000 ) ) ;
#4790 = CARTESIAN_POINT ( 'NONE',  ( 5.455813918560266096, 0.000000000000000000, -9.805555555555546476 ) ) ;
#4791 = CARTESIAN_POINT ( 'NONE',  ( -59.50000000000003553, 0.000000000000000000, 7.750000000000010658 ) ) ;
#4792 = VECTOR ( 'NONE', #2001, 1000.000000000000000 ) ;
#4793 = ORIENTED_EDGE ( 'NONE', *, *, #9566, .T. ) ;
#4794 = CARTESIAN_POINT ( 'NONE',  ( 20.49999999999996803, 1.000000000000000000, -32.99999999999998579 ) ) ;
#4795 = VECTOR ( 'NONE', #13363, 1000.000000000000000 ) ;
#4796 = AXIS2_PLACEMENT_3D ( 'NONE', #12393, #41063, #31434 ) ;
#4797 = ORIENTED_EDGE ( 'NONE', *, *, #10376, .F. ) ;
#4798 = CARTESIAN_POINT ( 'NONE',  ( -52.50000000000004974, 0.000000000000000000, 21.00000000000001066 ) ) ;
#4799 = CYLINDRICAL_SURFACE ( 'NONE', #26956, 1.000000000000000888 ) ;
#4800 = VECTOR ( 'NONE', #34887, 1000.000000000000000 ) ;
#4801 = CIRCLE ( 'NONE', #34187, 1.000000000000000888 ) ;
#4802 = DIRECTION ( 'NONE',  ( 0.000000000000000000, 0.000000000000000000, 1.000000000000000000 ) ) ;
#4803 = ORIENTED_EDGE ( 'NONE', *, *, #13379, .F. ) ;
#4804 = EDGE_LOOP ( 'NONE', ( #28167, #19783, #13407, #33331 ) ) ;
#4805 = DIRECTION ( 'NONE',  ( -0.000000000000000000, 1.000000000000000000, -0.000000000000000000 ) ) ;
#4806 = ADVANCED_FACE ( 'NONE', ( #18348 ), #14918, .T. ) ;
#4807 = ORIENTED_EDGE ( 'NONE', *, *, #41662, .F. ) ;
#4808 = EDGE_LOOP ( 'NONE', ( #23479, #25880, #39094, #33186 ) ) ;
#4809 = DIRECTION ( 'NONE',  ( -0.000000000000000000, 1.000000000000000000, -0.000000000000000000 ) ) ;
#4810 = VECTOR ( 'NONE', #20272, 1000.000000000000000 ) ;
#4811 = FACE_BOUND ( 'NONE', #5956, .T. ) ;
#4812 = ORIENTED_EDGE ( 'NONE', *, *, #41428, .F. ) ;
#4813 = CARTESIAN_POINT ( 'NONE',  ( 5.455813918560266096, 0.000000000000000000, 27.80555555555556779 ) ) ;
#4814 = ORIENTED_EDGE ( 'NONE', *, *, #6933, .F. ) ;
#4815 = DIRECTION ( 'NONE',  ( 0.000000000000000000, 1.000000000000000000, 0.000000000000000000 ) ) ;
#4816 = ORIENTED_EDGE ( 'NONE', *, *, #29458, .T. ) ;
#4817 = CARTESIAN_POINT ( 'NONE',  ( -59.50000000000003553, 1.000000000000000000, 3.000000000000016431 ) ) ;
#4818 = LINE ( 'NONE', #38406, #40848 ) ;
#4819 = EDGE_CURVE ( 'NONE', #2335, #36944, #21588, .T. ) ;
#4820 = CARTESIAN_POINT ( 'NONE',  ( 27.49999999999995381, 0.000000000000000000, -32.99999999999998579 ) ) ;
#4821 = AXIS2_PLACEMENT_3D ( 'NONE', #18909, #22755, #5631 ) ;
#4822 = AXIS2_PLACEMENT_3D ( 'NONE', #12110, #39089, #9766 ) ;
#4823 = CARTESIAN_POINT ( 'NONE',  ( 25.77953494659142919, 1.000000000000000000, 19.55000000000001137 ) ) ;
#4824 = ADVANCED_FACE ( 'NONE', ( #41233 ), #24973, .F. ) ;
#4825 = FACE_OUTER_BOUND ( 'NONE', #26687, .T. ) ;
#4826 = CIRCLE ( 'NONE', #32138, 1.250000000000004663 ) ;
#4827 = CIRCLE ( 'NONE', #17178, 1.250000000000004663 ) ;
#4828 = ORIENTED_EDGE ( 'NONE', *, *, #34043, .T. ) ;
#4829 = EDGE_CURVE ( 'NONE', #32133, #7455, #11290, .T. ) ;
#4830 = CARTESIAN_POINT ( 'NONE',  ( 32.00000000000037659, 0.000000000000000000, 1.500000000000004441 ) ) ;
#4831 = VERTEX_POINT ( 'NONE', #8686 ) ;
#4832 = CARTESIAN_POINT ( 'NONE',  ( -20.50000000000004619, 0.000000000000000000, 33.00000000000001421 ) ) ;
#4833 = CARTESIAN_POINT ( 'NONE',  ( -59.50000000000003553, 0.000000000000000000, 15.00000000000001421 ) ) ;
#4834 = CARTESIAN_POINT ( 'NONE',  ( -36.50000000000004974, 0.000000000000000000, 33.00000000000001421 ) ) ;
#4835 = DIRECTION ( 'NONE',  ( -0.000000000000000000, 1.000000000000000000, -0.000000000000000000 ) ) ;
#4836 = VERTEX_POINT ( 'NONE', #14727 ) ;
#4837 = PLANE ( 'NONE',  #30866 ) ;
#4838 = CARTESIAN_POINT ( 'NONE',  ( 58.54418608143966907, 1.000000000000000000, 20.19444444444446063 ) ) ;
#4839 = ORIENTED_EDGE ( 'NONE', *, *, #27122, .T. ) ;
#4840 = CARTESIAN_POINT ( 'NONE',  ( -59.50000000000003553, 0.000000000000000000, 9.000000000000014211 ) ) ;
#4841 = CIRCLE ( 'NONE', #89, 1.000000000000000888 ) ;
#4842 = CYLINDRICAL_SURFACE ( 'NONE', #5145, 1.250000000000004663 ) ;
#4843 = VERTEX_POINT ( 'NONE', #34179 ) ;
#4844 = EDGE_CURVE ( 'NONE', #31660, #29467, #13401, .T. ) ;
#4845 = CARTESIAN_POINT ( 'NONE',  ( -9.779534946591498468, 1.000000000000000000, 10.45000000000001528 ) ) ;
#4846 = DIRECTION ( 'NONE',  ( 0.000000000000000000, 0.000000000000000000, 1.000000000000000000 ) ) ;
#4847 = ORIENTED_EDGE ( 'NONE', *, *, #23471, .F. ) ;
#4848 = VERTEX_POINT ( 'NONE', #11483 ) ;
#4849 = ADVANCED_FACE ( 'NONE', ( #34389 ), #1854, .F. ) ;
#4850 = FACE_OUTER_BOUND ( 'NONE', #36009, .T. ) ;
#4851 = CARTESIAN_POINT ( 'NONE',  ( -52.50000000000004974, 0.000000000000000000, 13.75000000000001599 ) ) ;
#4852 = VECTOR ( 'NONE', #31463, 1000.000000000000000 ) ;
#4853 = ORIENTED_EDGE ( 'NONE', *, *, #28293, .F. ) ;
#4854 = AXIS2_PLACEMENT_3D ( 'NONE', #19703, #22913, #35943 ) ;
#4855 = DIRECTION ( 'NONE',  ( 0.000000000000000000, -1.000000000000000000, 0.000000000000000000 ) ) ;
#4856 = AXIS2_PLACEMENT_3D ( 'NONE', #33477, #20671, #39906 ) ;
#4857 = EDGE_CURVE ( 'NONE', #15156, #10740, #14780, .T. ) ;
#4859 = AXIS2_PLACEMENT_3D ( 'NONE', #35815, #29593, #3080 ) ;
#4858 = DIRECTION ( 'NONE',  ( 0.000000000000000000, 1.000000000000000000, 0.000000000000000000 ) ) ;
#4860 = CARTESIAN_POINT ( 'NONE',  ( 22.22046505340850331, 0.000000000000000000, -10.44999999999998685 ) ) ;
#4861 = CARTESIAN_POINT ( 'NONE',  ( -42.54418608143973302, 0.000000000000000000, -2.194444444444429543 ) ) ;
#4862 = ORIENTED_EDGE ( 'NONE', *, *, #17083, .F. ) ;
#4863 = CARTESIAN_POINT ( 'NONE',  ( -38.22046505340857436, 1.000000000000000000, -4.449999999999988631 ) ) ;
#4864 = ORIENTED_EDGE ( 'NONE', *, *, #10939, .F. ) ;
#4865 = ORIENTED_EDGE ( 'NONE', *, *, #7924, .T. ) ;
#4866 = PLANE ( 'NONE',  #3359 ) ;
#4867 = FACE_OUTER_BOUND ( 'NONE', #31653, .T. ) ;
#4868 = CARTESIAN_POINT ( 'NONE',  ( 37.66619037896902711, 0.000000000000000000, -21.44999999999998508 ) ) ;
#4869 = DIRECTION ( 'NONE',  ( 0.000000000000000000, 1.000000000000000000, 0.000000000000000000 ) ) ;
#4870 = ORIENTED_EDGE ( 'NONE', *, *, #35124, .T. ) ;
#4871 = AXIS2_PLACEMENT_3D ( 'NONE', #21918, #41160, #38596 ) ;
#4872 = EDGE_CURVE ( 'NONE', #41695, #5281, #20255, .T. ) ;
#4873 = AXIS2_PLACEMENT_3D ( 'NONE', #40639, #1485, #30784 ) ;
#4874 = FACE_OUTER_BOUND ( 'NONE', #20789, .T. ) ;
#4875 = DIRECTION ( 'NONE',  ( 0.000000000000000000, 0.000000000000000000, 1.000000000000000000 ) ) ;
#4876 = EDGE_LOOP ( 'NONE', ( #12285, #6198, #39314, #910 ) ) ;
#4877 = CARTESIAN_POINT ( 'NONE',  ( 36.49999999999997158, 0.000000000000000000, 33.00000000000001421 ) ) ;
#4878 = EDGE_LOOP ( 'NONE', ( #25102, #31023, #16659, #14765 ) ) ;
#4879 = EDGE_CURVE ( 'NONE', #31473, #18097, #25816, .T. ) ;
#4880 = DIRECTION ( 'NONE',  ( -0.000000000000000000, 1.000000000000000000, -0.000000000000000000 ) ) ;
#4881 = ADVANCED_FACE ( 'NONE', ( #15997 ), #29220, .F. ) ;
#4882 = EDGE_LOOP ( 'NONE', ( #28639, #38410, #27668, #3662 ) ) ;
#4883 = EDGE_CURVE ( 'NONE', #27289, #17098, #32542, .T. ) ;
#4884 = ORIENTED_EDGE ( 'NONE', *, *, #22623, .T. ) ;
#4886 = DIRECTION ( 'NONE',  ( -0.000000000000000000, -1.000000000000000000, -0.000000000000000000 ) ) ;
#4885 = VECTOR ( 'NONE', #37407, 1000.000000000000000 ) ;
#4887 = CARTESIAN_POINT ( 'NONE',  ( -36.50000000000004974, 0.000000000000000000, -34.24999999999998579 ) ) ;
#4888 = AXIS2_PLACEMENT_3D ( 'NONE', #9946, #42048, #19815 ) ;
#4889 = CARTESIAN_POINT ( 'NONE',  ( -36.50000000000004974, 1.000000000000000000, 27.00000000000001066 ) ) ;
#4890 = AXIS2_PLACEMENT_3D ( 'NONE', #29999, #912, #39423 ) ;
#4891 = AXIS2_PLACEMENT_3D ( 'NONE', #21985, #6339, #38223 ) ;
#4892 = ORIENTED_EDGE ( 'NONE', *, *, #22063, .F. ) ;
#4893 = CARTESIAN_POINT ( 'NONE',  ( 36.49999999999997158, 1.000000000000000000, -34.24999999999998579 ) ) ;
#4894 = CARTESIAN_POINT ( 'NONE',  ( 59.49999999999995737, 1.000000000000000000, 31.75000000000001421 ) ) ;
#4895 = FACE_OUTER_BOUND ( 'NONE', #20639, .T. ) ;
#4896 = ORIENTED_EDGE ( 'NONE', *, *, #42284, .F. ) ;
#4897 = CARTESIAN_POINT ( 'NONE',  ( 36.49999999999997158, 0.000000000000000000, 3.000000000000016431 ) ) ;
#4898 = ORIENTED_EDGE ( 'NONE', *, *, #33266, .F. ) ;
#4899 = DIRECTION ( 'NONE',  ( 0.000000000000000000, 0.000000000000000000, 1.000000000000000000 ) ) ;
#4900 = DIRECTION ( 'NONE',  ( 0.000000000000000000, 0.000000000000000000, 1.000000000000000000 ) ) ;
#4901 = ORIENTED_EDGE ( 'NONE', *, *, #38394, .F. ) ;
#4902 = VERTEX_POINT ( 'NONE', #38866 ) ;
#4903 = EDGE_CURVE ( 'NONE', #27633, #17966, #6345, .T. ) ;
#4904 = DIRECTION ( 'NONE',  ( -1.387778780781444413E-14, 0.000000000000000000, 1.000000000000000000 ) ) ;
#4905 = CARTESIAN_POINT ( 'NONE',  ( -21.45581391856033449, 0.000000000000000000, -26.19444444444443576 ) ) ;
#4906 = CIRCLE ( 'NONE', #23379, 1.249999999999997558 ) ;
#4907 = EDGE_LOOP ( 'NONE', ( #6871, #31537, #423, #3402 ) ) ;
#4908 = CARTESIAN_POINT ( 'NONE',  ( 36.49999999999997158, 1.000000000000000000, 21.00000000000001066 ) ) ;
#4909 = ORIENTED_EDGE ( 'NONE', *, *, #1042, .T. ) ;
#4910 = VERTEX_POINT ( 'NONE', #12115 ) ;
#4911 = EDGE_CURVE ( 'NONE', #15087, #11119, #5491, .T. ) ;
#4912 = DIRECTION ( 'NONE',  ( -0.000000000000000000, -1.000000000000000000, -0.000000000000000000 ) ) ;
#4913 = ORIENTED_EDGE ( 'NONE', *, *, #23341, .T. ) ;
#4914 = DIRECTION ( 'NONE',  ( 0.000000000000000000, 0.000000000000000000, 1.000000000000000000 ) ) ;
#4915 = VERTEX_POINT ( 'NONE', #35434 ) ;
#4916 = AXIS2_PLACEMENT_3D ( 'NONE', #4263, #3835, #33784 ) ;
#4917 = VERTEX_POINT ( 'NONE', #9336 ) ;
#4918 = VECTOR ( 'NONE', #7922, 1000.000000000000000 ) ;
#4919 = CARTESIAN_POINT ( 'NONE',  ( 32.00000000000037659, 0.000000000000000000, 6.938893903907228378E-15 ) ) ;
#4920 = AXIS2_PLACEMENT_3D ( 'NONE', #37276, #24242, #7948 ) ;
#4921 = DIRECTION ( 'NONE',  ( 0.000000000000000000, 0.000000000000000000, 1.000000000000000000 ) ) ;
#4922 = CARTESIAN_POINT ( 'NONE',  ( -6.220465053408570810, 0.000000000000000000, 16.45000000000001350 ) ) ;
#4923 = ORIENTED_EDGE ( 'NONE', *, *, #28232, .F. ) ;
#4924 = CARTESIAN_POINT ( 'NONE',  ( 4.499999999999968914, 0.000000000000000000, -14.99999999999998579 ) ) ;
#4925 = ORIENTED_EDGE ( 'NONE', *, *, #3400, .F. ) ;
#4926 = CARTESIAN_POINT ( 'NONE',  ( 11.49999999999995381, 0.000000000000000000, -28.24999999999998579 ) ) ;
#4927 = DIRECTION ( 'NONE',  ( 0.000000000000000000, 0.000000000000000000, 1.000000000000000000 ) ) ;
#4928 = VERTEX_POINT ( 'NONE', #18584 ) ;
#4929 = AXIS2_PLACEMENT_3D ( 'NONE', #35849, #26813, #909 ) ;
#4930 = LINE ( 'NONE', #14376, #5673 ) ;
#4931 = DIRECTION ( 'NONE',  ( 1.000000000000000000, 0.000000000000000000, 0.000000000000000000 ) ) ;
#4932 = CARTESIAN_POINT ( 'NONE',  ( -20.50000000000004619, 1.000000000000000000, 21.00000000000001066 ) ) ;
#4933 = VERTEX_POINT ( 'NONE', #31811 ) ;
#4934 = CARTESIAN_POINT ( 'NONE',  ( -36.50000000000004974, 0.000000000000000000, 3.000000000000016431 ) ) ;
#4935 = DIRECTION ( 'NONE',  ( 0.000000000000000000, 0.000000000000000000, 1.000000000000000000 ) ) ;
#4936 = DIRECTION ( 'NONE',  ( 0.000000000000000000, 0.000000000000000000, 1.000000000000000000 ) ) ;
#4937 = ORIENTED_EDGE ( 'NONE', *, *, #33707, .F. ) ;
#4938 = VECTOR ( 'NONE', #40054, 1000.000000000000000 ) ;
#4940 = FACE_OUTER_BOUND ( 'NONE', #38923, .T. ) ;
#4939 = VECTOR ( 'NONE', #3103, 1000.000000000000000 ) ;
#4941 = PRESENTATION_LAYER_ASSIGNMENT (  '', '', ( #13160 ) ) ;
#4942 = CARTESIAN_POINT ( 'NONE',  ( -25.77953494659150024, 1.000000000000000000, -9.449999999999986855 ) ) ;
#4943 = FACE_OUTER_BOUND ( 'NONE', #32175, .T. ) ;
#4945 = AXIS2_PLACEMENT_3D ( 'NONE', #17772, #14346, #23981 ) ;
#4944 = DIRECTION ( 'NONE',  ( 1.000000000000000000, 0.000000000000000000, 0.000000000000000000 ) ) ;
#4946 = DIRECTION ( 'NONE',  ( 0.000000000000000000, 0.000000000000000000, 1.000000000000000000 ) ) ;
#4947 = ORIENTED_EDGE ( 'NONE', *, *, #15906, .F. ) ;
#4948 = EDGE_CURVE ( 'NONE', #31892, #2233, #5876, .T. ) ;
#4949 = CYLINDRICAL_SURFACE ( 'NONE', #11044, 1.249999999999997558 ) ;
#4950 = ORIENTED_EDGE ( 'NONE', *, *, #40928, .F. ) ;
#4951 = CARTESIAN_POINT ( 'NONE',  ( 42.54418608143966196, 0.000000000000000000, 27.80555555555556424 ) ) ;
#4952 = EDGE_LOOP ( 'NONE', ( #723, #27373, #24919, #2478 ) ) ;
#4953 = VERTEX_POINT ( 'NONE', #32445 ) ;
#4954 = EDGE_CURVE ( 'NONE', #31508, #36546, #39363, .T. ) ;
#4955 = DIRECTION ( 'NONE',  ( 0.000000000000000000, 1.000000000000000000, 0.000000000000000000 ) ) ;
#4956 = ORIENTED_EDGE ( 'NONE', *, *, #12103, .F. ) ;
#4957 = DIRECTION ( 'NONE',  ( -1.387778780781444413E-14, 0.000000000000000000, 1.000000000000000000 ) ) ;
#4958 = ORIENTED_EDGE ( 'NONE', *, *, #32013, .T. ) ;
#4959 = EDGE_CURVE ( 'NONE', #1390, #12956, #19592, .T. ) ;
#4960 = DIRECTION ( 'NONE',  ( -0.000000000000000000, 1.000000000000000000, -0.000000000000000000 ) ) ;
#4961 = LINE ( 'NONE', #7551, #15046 ) ;
#4962 = AXIS2_PLACEMENT_3D ( 'NONE', #4053, #20145, #27166 ) ;
#4963 = LINE ( 'NONE', #15033, #35785 ) ;
#4964 = EDGE_LOOP ( 'NONE', ( #40658, #13038, #40008, #18171 ) ) ;
#4965 = VERTEX_POINT ( 'NONE', #35019 ) ;
#4966 = CARTESIAN_POINT ( 'NONE',  ( 36.49999999999997158, 1.000000000000000000, -20.99999999999998579 ) ) ;
#4967 = AXIS2_PLACEMENT_3D ( 'NONE', #11159, #24223, #37258 ) ;
#4968 = CYLINDRICAL_SURFACE ( 'NONE', #29404, 1.000000000000000888 ) ;
#4969 = VECTOR ( 'NONE', #32529, 1000.000000000000000 ) ;
#4970 = CARTESIAN_POINT ( 'NONE',  ( 52.49999999999997158, 0.000000000000000000, -26.99999999999998934 ) ) ;
#4971 = AXIS2_PLACEMENT_3D ( 'NONE', #20434, #14434, #40529 ) ;
#4972 = CARTESIAN_POINT ( 'NONE',  ( 4.499999999999968914, 0.000000000000000000, 21.00000000000001066 ) ) ;
#4973 = ORIENTED_EDGE ( 'NONE', *, *, #27364, .T. ) ;
#4974 = CIRCLE ( 'NONE', #9079, 1.000000000000000000 ) ;
#4975 = DIRECTION ( 'NONE',  ( -0.000000000000000000, 1.000000000000000000, -0.000000000000000000 ) ) ;
#4976 = CARTESIAN_POINT ( 'NONE',  ( -57.77953494659149669, 0.000000000000000000, 33.45000000000001705 ) ) ;
#4977 = DIRECTION ( 'NONE',  ( 0.000000000000000000, -1.000000000000000000, 0.000000000000000000 ) ) ;
#4978 = VECTOR ( 'NONE', #8139, 1000.000000000000000 ) ;
#4979 = AXIS2_PLACEMENT_3D ( 'NONE', #25219, #21179, #18388 ) ;
#4980 = VERTEX_POINT ( 'NONE', #15362 ) ;
#4981 = ADVANCED_FACE ( 'NONE', ( #22619 ), #9133, .F. ) ;
#4982 = CARTESIAN_POINT ( 'NONE',  ( -27.50000000000003197, 1.000000000000000000, 27.00000000000001066 ) ) ;
#4983 = EDGE_LOOP ( 'NONE', ( #13993, #17879, #34332, #36855 ) ) ;
#4984 = CARTESIAN_POINT ( 'NONE',  ( 64.00000000000017053, 0.000000000000000000, -20.49999999999998934 ) ) ;
#4985 = EDGE_CURVE ( 'NONE', #35731, #3179, #25718, .T. ) ;
#4986 = ORIENTED_EDGE ( 'NONE', *, *, #30228, .T. ) ;
#4987 = FACE_OUTER_BOUND ( 'NONE', #34007, .T. ) ;
#4988 = DIRECTION ( 'NONE',  ( 0.000000000000000000, 0.000000000000000000, 1.000000000000000000 ) ) ;
#4989 = CARTESIAN_POINT ( 'NONE',  ( -41.77953494659149669, 0.000000000000000000, 3.450000000000015721 ) ) ;
#4990 = CARTESIAN_POINT ( 'NONE',  ( -11.50000000000003020, 0.000000000000000000, -20.99999999999998579 ) ) ;
#4991 = AXIS2_PLACEMENT_3D ( 'NONE', #33742, #4423, #23064 ) ;
#4992 = DIRECTION ( 'NONE',  ( 0.000000000000000000, 1.000000000000000000, 0.000000000000000000 ) ) ;
#4993 = CARTESIAN_POINT ( 'NONE',  ( 43.49999999999995737, 1.000000000000000000, -2.999999999999988898 ) ) ;
#4994 = DIRECTION ( 'NONE',  ( -0.000000000000000000, 0.000000000000000000, 1.000000000000000000 ) ) ;
#4995 = CIRCLE ( 'NONE', #20093, 1.000000000000000888 ) ;
#4996 = VERTEX_POINT ( 'NONE', #25180 ) ;
#4997 = EDGE_CURVE ( 'NONE', #22746, #16922, #22397, .T. ) ;
#4998 = CARTESIAN_POINT ( 'NONE',  ( -10.54418608143973479, 0.000000000000000000, 3.805555555555575786 ) ) ;
#4999 = CARTESIAN_POINT ( 'NONE',  ( 36.49999999999997158, 1.000000000000000000, -1.749999999999984235 ) ) ;
#5000 = AXIS2_PLACEMENT_3D ( 'NONE', #15182, #20778, #37850 ) ;
#5001 = ORIENTED_EDGE ( 'NONE', *, *, #35614, .F. ) ;
#5002 = ORIENTED_EDGE ( 'NONE', *, *, #30440, .F. ) ;
#5003 = FACE_OUTER_BOUND ( 'NONE', #25773, .T. ) ;
#5004 = DIRECTION ( 'NONE',  ( 0.000000000000000000, 0.000000000000000000, 1.000000000000000000 ) ) ;
#5005 = EDGE_CURVE ( 'NONE', #3915, #7835, #11347, .T. ) ;
#5006 = DIRECTION ( 'NONE',  ( 0.000000000000000000, 0.000000000000000000, 1.000000000000000000 ) ) ;
#5007 = ORIENTED_EDGE ( 'NONE', *, *, #18122, .F. ) ;
#5008 = ORIENTED_EDGE ( 'NONE', *, *, #40659, .T. ) ;
#5010 = ADVANCED_FACE ( 'NONE', ( #41867 ), #12560, .F. ) ;
#5009 = VECTOR ( 'NONE', #19436, 1000.000000000000000 ) ;
#5011 = EDGE_CURVE ( 'NONE', #5189, #22680, #3832, .T. ) ;
#5012 = CYLINDRICAL_SURFACE ( 'NONE', #8251, 1.249999999999997558 ) ;
#5013 = AXIS2_PLACEMENT_3D ( 'NONE', #39705, #3125, #26252 ) ;
#5014 = EDGE_CURVE ( 'NONE', #10699, #1915, #9974, .T. ) ;
#5015 = EDGE_LOOP ( 'NONE', ( #3259, #18195, #10515, #16393, #37512, #8743, #34704, #6481, #32179, #13721, #7921, #10558 ) ) ;
#5016 = VERTEX_POINT ( 'NONE', #141 ) ;
#5017 = ORIENTED_EDGE ( 'NONE', *, *, #19095, .T. ) ;
#5018 = DIRECTION ( 'NONE',  ( 1.000000000000000000, 0.000000000000000000, 0.000000000000000000 ) ) ;
#5019 = ADVANCED_FACE ( 'NONE', ( #6554 ), #13402, .F. ) ;
#5020 = FACE_BOUND ( 'NONE', #23959, .T. ) ;
#5021 = AXIS2_PLACEMENT_3D ( 'NONE', #15518, #38181, #5029 ) ;
#5022 = ORIENTED_EDGE ( 'NONE', *, *, #30105, .F. ) ;
#5023 = CARTESIAN_POINT ( 'NONE',  ( 6.220465053408501532, 1.000000000000000000, -2.549999999999989608 ) ) ;
#5024 = DIRECTION ( 'NONE',  ( 0.000000000000000000, 1.000000000000000000, -0.000000000000000000 ) ) ;
#5025 = EDGE_CURVE ( 'NONE', #15287, #36361, #10611, .T. ) ;
#5026 = ORIENTED_EDGE ( 'NONE', *, *, #8120, .F. ) ;
#5027 = VECTOR ( 'NONE', #14702, 1000.000000000000000 ) ;
#5028 = DIRECTION ( 'NONE',  ( -0.000000000000000000, 1.000000000000000000, -0.000000000000000000 ) ) ;
#5029 = DIRECTION ( 'NONE',  ( 0.000000000000000000, 0.000000000000000000, 1.000000000000000000 ) ) ;
#5030 = FACE_OUTER_BOUND ( 'NONE', #29205, .T. ) ;
#5031 = EDGE_CURVE ( 'NONE', #29289, #4422, #5196, .T. ) ;
#5032 = DIRECTION ( 'NONE',  ( -0.000000000000000000, 1.000000000000000000, -0.000000000000000000 ) ) ;
#5033 = VECTOR ( 'NONE', #8672, 1000.000000000000000 ) ;
#5034 = AXIS2_PLACEMENT_3D ( 'NONE', #24801, #8524, #34614 ) ;
#5035 = DIRECTION ( 'NONE',  ( 0.000000000000000000, 0.000000000000000000, 1.000000000000000000 ) ) ;
#5036 = LINE ( 'NONE', #11879, #27310 ) ;
#5037 = ORIENTED_EDGE ( 'NONE', *, *, #3762, .F. ) ;
#5038 = LINE ( 'NONE', #36943, #15043 ) ;
#5039 = AXIS2_PLACEMENT_3D ( 'NONE', #25770, #22154, #2875 ) ;
#5040 = EDGE_CURVE ( 'NONE', #28010, #17749, #29854, .T. ) ;
#5041 = ORIENTED_EDGE ( 'NONE', *, *, #4162, .F. ) ;
#5042 = CIRCLE ( 'NONE', #28972, 1.250000000000004663 ) ;
#5043 = LINE ( 'NONE', #27320, #8172 ) ;
#5044 = CARTESIAN_POINT ( 'NONE',  ( 43.49999999999995737, 0.000000000000000000, -2.999999999999988898 ) ) ;
#5045 = DIRECTION ( 'NONE',  ( 0.000000000000000000, 1.000000000000000000, -0.000000000000000000 ) ) ;
#5046 = DIRECTION ( 'NONE',  ( -0.000000000000000000, 1.000000000000000000, -0.000000000000000000 ) ) ;
#5047 = VERTEX_POINT ( 'NONE', #32646 ) ;
#5049 = CYLINDRICAL_SURFACE ( 'NONE', #26797, 1.249999999999997558 ) ;
#5048 = CIRCLE ( 'NONE', #34436, 1.000000000000000888 ) ;
#5050 = CARTESIAN_POINT ( 'NONE',  ( -59.50000000000003553, 1.000000000000000000, 21.00000000000001066 ) ) ;
#5051 = ORIENTED_EDGE ( 'NONE', *, *, #33039, .T. ) ;
#5052 = DIRECTION ( 'NONE',  ( 0.000000000000000000, 0.000000000000000000, 1.000000000000000000 ) ) ;
#5053 = AXIS2_PLACEMENT_3D ( 'NONE', #3328, #3547, #17025 ) ;
#5054 = DIRECTION ( 'NONE',  ( -0.000000000000000000, 1.000000000000000000, -0.000000000000000000 ) ) ;
#5055 = CIRCLE ( 'NONE', #9155, 1.000000000000000888 ) ;
#5056 = ORIENTED_EDGE ( 'NONE', *, *, #7602, .F. ) ;
#5057 = LINE ( 'NONE', #8671, #3660 ) ;
#5058 = CARTESIAN_POINT ( 'NONE',  ( 54.22046505340850331, 0.000000000000000000, 13.55000000000001315 ) ) ;
#5059 = EDGE_CURVE ( 'NONE', #14449, #19090, #9298, .T. ) ;
#5060 = AXIS2_PLACEMENT_3D ( 'NONE', #1588, #11225, #34316 ) ;
#5061 = ORIENTED_EDGE ( 'NONE', *, *, #36867, .F. ) ;
#5062 = ORIENTED_EDGE ( 'NONE', *, *, #21371, .F. ) ;
#5063 = VECTOR ( 'NONE', #8568, 1000.000000000000000 ) ;
#5064 = ADVANCED_FACE ( 'NONE', ( #13204 ), #36697, .F. ) ;
#5065 = CARTESIAN_POINT ( 'NONE',  ( -36.50000000000004974, 0.000000000000000000, -7.749999999999989342 ) ) ;
#5066 = CARTESIAN_POINT ( 'NONE',  ( -11.50000000000003020, 1.000000000000000000, -20.99999999999998579 ) ) ;
#5067 = VECTOR ( 'NONE', #37747, 1000.000000000000000 ) ;
#5068 = ORIENTED_EDGE ( 'NONE', *, *, #7048, .F. ) ;
#5069 = EDGE_CURVE ( 'NONE', #9263, #21871, #42103, .T. ) ;
#5070 = CARTESIAN_POINT ( 'NONE',  ( -22.22046505340857081, 0.000000000000000000, -1.549999999999988942 ) ) ;
#5071 = LINE ( 'NONE', #18342, #30853 ) ;
#5072 = EDGE_CURVE ( 'NONE', #41656, #42089, #25004, .T. ) ;
#5073 = DIRECTION ( 'NONE',  ( -0.000000000000000000, -1.000000000000000000, -0.000000000000000000 ) ) ;
#5074 = AXIS2_PLACEMENT_3D ( 'NONE', #40181, #30137, #20314 ) ;
#5075 = DIRECTION ( 'NONE',  ( -0.000000000000000000, 1.000000000000000000, -0.000000000000000000 ) ) ;
#5076 = VERTEX_POINT ( 'NONE', #39298 ) ;
#5077 = CARTESIAN_POINT ( 'NONE',  ( -10.54418608143973479, 1.000000000000000000, -32.19444444444442865 ) ) ;
#5078 = ORIENTED_EDGE ( 'NONE', *, *, #9993, .F. ) ;
#5079 = EDGE_LOOP ( 'NONE', ( #33194, #21570, #9314, #38851 ) ) ;
#5080 = CARTESIAN_POINT ( 'NONE',  ( -63.99999999999923972, 0.000000000000000000, 38.00000000000000711 ) ) ;
#5081 = CARTESIAN_POINT ( 'NONE',  ( -6.220465053408570810, 0.000000000000000000, 7.550000000000014921 ) ) ;
#5082 = CARTESIAN_POINT ( 'NONE',  ( -26.54418608143973302, 0.000000000000000000, -14.19444444444442688 ) ) ;
#5083 = CIRCLE ( 'NONE', #28329, 1.000000000000000888 ) ;
#5084 = CARTESIAN_POINT ( 'NONE',  ( -22.22046505340857081, 0.000000000000000000, 28.45000000000000995 ) ) ;
#5085 = ORIENTED_EDGE ( 'NONE', *, *, #8501, .T. ) ;
#5086 = VECTOR ( 'NONE', #32093, 1000.000000000000000 ) ;
#5087 = DIRECTION ( 'NONE',  ( 0.000000000000000000, 0.000000000000000000, 1.000000000000000000 ) ) ;
#5088 = DIRECTION ( 'NONE',  ( -0.000000000000000000, 1.000000000000000000, -0.000000000000000000 ) ) ;
#5089 = ORIENTED_EDGE ( 'NONE', *, *, #40190, .F. ) ;
#5090 = CARTESIAN_POINT ( 'NONE',  ( -37.45581391856033804, 1.000000000000000000, 20.19444444444446063 ) ) ;
#5091 = AXIS2_PLACEMENT_3D ( 'NONE', #5844, #41365, #18277 ) ;
#5092 = EDGE_LOOP ( 'NONE', ( #26292, #25534, #25078, #29844 ) ) ;
#5093 = EDGE_CURVE ( 'NONE', #37246, #29728, #533, .T. ) ;
#5094 = CARTESIAN_POINT ( 'NONE',  ( -54.22046505340857436, 1.000000000000000000, -9.449999999999986855 ) ) ;
#5095 = EDGE_LOOP ( 'NONE', ( #12394, #13020, #24067, #13141 ) ) ;
#5096 = ORIENTED_EDGE ( 'NONE', *, *, #11585, .T. ) ;
#5097 = AXIS2_PLACEMENT_3D ( 'NONE', #25303, #9440, #3041 ) ;
#5098 = DIRECTION ( 'NONE',  ( 0.000000000000000000, 1.000000000000000000, -0.000000000000000000 ) ) ;
#5099 = EDGE_CURVE ( 'NONE', #1182, #29895, #28415, .T. ) ;
#5100 = DIRECTION ( 'NONE',  ( -0.000000000000000000, 1.000000000000000000, -0.000000000000000000 ) ) ;
#5101 = VERTEX_POINT ( 'NONE', #10182 ) ;
#5102 = DIRECTION ( 'NONE',  ( -0.000000000000000000, 1.000000000000000000, -0.000000000000000000 ) ) ;
#5103 = LINE ( 'NONE', #4670, #39741 ) ;
#5104 = EDGE_CURVE ( 'NONE', #36732, #29176, #35942, .T. ) ;
#5105 = DIRECTION ( 'NONE',  ( -0.000000000000000000, 1.000000000000000000, -0.000000000000000000 ) ) ;
#5106 = ORIENTED_EDGE ( 'NONE', *, *, #1643, .T. ) ;
#5107 = LINE ( 'NONE', #8951, #15949 ) ;
#5108 = ORIENTED_EDGE ( 'NONE', *, *, #40659, .F. ) ;
#5109 = FACE_OUTER_BOUND ( 'NONE', #23407, .T. ) ;
#5110 = DIRECTION ( 'NONE',  ( 0.000000000000000000, 0.000000000000000000, 1.000000000000000000 ) ) ;
#5111 = VERTEX_POINT ( 'NONE', #16638 ) ;
#5112 = ORIENTED_EDGE ( 'NONE', *, *, #39264, .T. ) ;
#5113 = CIRCLE ( 'NONE', #37228, 1.000000000000000888 ) ;
#5114 = CARTESIAN_POINT ( 'NONE',  ( -63.99999999999962341, 0.000000000000000000, -1.499999999999990452 ) ) ;
#5115 = CARTESIAN_POINT ( 'NONE',  ( -20.50000000000004619, 1.000000000000000000, -8.999999999999987566 ) ) ;
#5116 = EDGE_CURVE ( 'NONE', #13539, #40764, #30075, .T. ) ;
#5117 = ORIENTED_EDGE ( 'NONE', *, *, #38562, .T. ) ;
#5118 = EDGE_CURVE ( 'NONE', #36306, #20560, #38003, .T. ) ;
#5119 = AXIS2_PLACEMENT_3D ( 'NONE', #21332, #27737, #11898 ) ;
#5120 = CARTESIAN_POINT ( 'NONE',  ( -22.22046505340857081, 1.000000000000000000, 19.55000000000001137 ) ) ;
#5121 = ORIENTED_EDGE ( 'NONE', *, *, #13974, .T. ) ;
#5122 = VERTEX_POINT ( 'NONE', #33282 ) ;
#5123 = EDGE_CURVE ( 'NONE', #23083, #14890, #20465, .T. ) ;
#5124 = DIRECTION ( 'NONE',  ( 0.000000000000000000, 0.000000000000000000, 1.000000000000000000 ) ) ;
#5126 = ADVANCED_FACE ( 'NONE', ( #766 ), #17044, .F. ) ;
#5125 = EDGE_LOOP ( 'NONE', ( #13576, #12208, #8608, #20608 ) ) ;
#5127 = AXIS2_PLACEMENT_3D ( 'NONE', #1292, #27418, #40465 ) ;
#5128 = CARTESIAN_POINT ( 'NONE',  ( 5.455813918560266096, 1.000000000000000000, -27.80555555555555003 ) ) ;
#5129 = EDGE_LOOP ( 'NONE', ( #38100, #23667, #21687, #3466 ) ) ;
#5130 = ORIENTED_EDGE ( 'NONE', *, *, #30440, .T. ) ;
#5131 = CARTESIAN_POINT ( 'NONE',  ( 11.49999999999995381, 0.000000000000000000, -8.999999999999987566 ) ) ;
#5132 = DIRECTION ( 'NONE',  ( -0.000000000000000000, -1.000000000000000000, -0.000000000000000000 ) ) ;
#5133 = CARTESIAN_POINT ( 'NONE',  ( -20.50000000000004619, 0.000000000000000000, -2.999999999999988898 ) ) ;
#5134 = EDGE_LOOP ( 'NONE', ( #6109, #36473, #13486, #12219 ) ) ;
#5135 = CARTESIAN_POINT ( 'NONE',  ( 54.22046505340850331, 0.000000000000000000, 32.55000000000001847 ) ) ;
#5136 = VERTEX_POINT ( 'NONE', #33496 ) ;
#5137 = LINE ( 'NONE', #37049, #10830 ) ;
#5138 = EDGE_CURVE ( 'NONE', #20555, #5862, #980, .T. ) ;
#5139 = LINE ( 'NONE', #18213, #8751 ) ;
#5140 = ORIENTED_EDGE ( 'NONE', *, *, #2363, .F. ) ;
#5141 = CIRCLE ( 'NONE', #27038, 1.249999999999997558 ) ;
#5142 = EDGE_CURVE ( 'NONE', #35756, #11767, #9973, .T. ) ;
#5143 = CARTESIAN_POINT ( 'NONE',  ( -36.50000000000004974, 0.000000000000000000, -32.99999999999998579 ) ) ;
#5144 = DIRECTION ( 'NONE',  ( 0.000000000000000000, 0.000000000000000000, 1.000000000000000000 ) ) ;
#5145 = AXIS2_PLACEMENT_3D ( 'NONE', #37166, #40590, #11272 ) ;
#5146 = EDGE_CURVE ( 'NONE', #41789, #19665, #10810, .T. ) ;
#5147 = DIRECTION ( 'NONE',  ( 0.000000000000000000, 1.000000000000000000, -0.000000000000000000 ) ) ;
#5148 = ORIENTED_EDGE ( 'NONE', *, *, #4954, .F. ) ;
#5149 = CARTESIAN_POINT ( 'NONE',  ( -42.54418608143973302, 1.000000000000000000, 21.80555555555557135 ) ) ;
#5150 = CARTESIAN_POINT ( 'NONE',  ( -36.50000000000004974, 0.000000000000000000, -31.74999999999998579 ) ) ;
#5151 = CARTESIAN_POINT ( 'NONE',  ( -4.500000000000045297, 0.000000000000000000, 33.00000000000001421 ) ) ;
#5152 = ORIENTED_EDGE ( 'NONE', *, *, #178, .T. ) ;
#5153 = DIRECTION ( 'NONE',  ( 0.000000000000000000, 0.000000000000000000, 1.000000000000000000 ) ) ;
#5154 = DIRECTION ( 'NONE',  ( 0.000000000000000000, 0.000000000000000000, 1.000000000000000000 ) ) ;
#5155 = DIRECTION ( 'NONE',  ( -0.000000000000000000, 1.000000000000000000, -0.000000000000000000 ) ) ;
#5156 = DIRECTION ( 'NONE',  ( 0.000000000000000000, 1.000000000000000000, 0.000000000000000000 ) ) ;
#5157 = CARTESIAN_POINT ( 'NONE',  ( 52.49999999999997158, 1.000000000000000000, 33.00000000000001421 ) ) ;
#5158 = VERTEX_POINT ( 'NONE', #18110 ) ;
#5159 = DIRECTION ( 'NONE',  ( 0.000000000000000000, 1.000000000000000000, 0.000000000000000000 ) ) ;
#5160 = EDGE_LOOP ( 'NONE', ( #10887, #29726, #29336, #26602 ) ) ;
#5161 = DIRECTION ( 'NONE',  ( 1.000000000000000000, 0.000000000000000000, 0.000000000000000000 ) ) ;
#5162 = EDGE_LOOP ( 'NONE', ( #40241, #5429, #13497, #24601 ) ) ;
#5163 = EDGE_LOOP ( 'NONE', ( #20750, #26350, #25417, #25167 ) ) ;
#5164 = DIRECTION ( 'NONE',  ( 0.000000000000000000, 0.000000000000000000, 1.000000000000000000 ) ) ;
#5165 = ORIENTED_EDGE ( 'NONE', *, *, #40337, .T. ) ;
#5166 = DIRECTION ( 'NONE',  ( 0.000000000000000000, 0.000000000000000000, 1.000000000000000000 ) ) ;
#5167 = ORIENTED_EDGE ( 'NONE', *, *, #14058, .T. ) ;
#5168 = CYLINDRICAL_SURFACE ( 'NONE', #21284, 1.250000000000004663 ) ;
#5169 = CARTESIAN_POINT ( 'NONE',  ( -43.50000000000002842, 1.000000000000000000, -20.99999999999998579 ) ) ;
#5170 = ADVANCED_FACE ( 'NONE', ( #17478 ), #33910, .F. ) ;
#5171 = VECTOR ( 'NONE', #20304, 1000.000000000000000 ) ;
#5172 = CARTESIAN_POINT ( 'NONE',  ( 4.499999999999968914, 0.000000000000000000, 9.000000000000014211 ) ) ;
#5173 = ORIENTED_EDGE ( 'NONE', *, *, #30989, .T. ) ;
#5174 = ORIENTED_EDGE ( 'NONE', *, *, #14970, .F. ) ;
#5175 = DIRECTION ( 'NONE',  ( 0.000000000000000000, 1.000000000000000000, -0.000000000000000000 ) ) ;
#5176 = CARTESIAN_POINT ( 'NONE',  ( 54.22046505340850331, 0.000000000000000000, 28.45000000000000995 ) ) ;
#5177 = VERTEX_POINT ( 'NONE', #31120 ) ;
#5178 = CARTESIAN_POINT ( 'NONE',  ( 4.499999999999968914, 0.000000000000000000, 13.75000000000000888 ) ) ;
#5179 = CARTESIAN_POINT ( 'NONE',  ( -54.22046505340857436, 0.000000000000000000, -10.44999999999998685 ) ) ;
#5180 = VERTEX_POINT ( 'NONE', #14468 ) ;
#5181 = DIRECTION ( 'NONE',  ( 0.000000000000000000, 1.000000000000000000, -0.000000000000000000 ) ) ;
#5182 = CARTESIAN_POINT ( 'NONE',  ( 9.779534946591429190, 1.000000000000000000, -15.44999999999998508 ) ) ;
#5183 = EDGE_CURVE ( 'NONE', #7691, #24198, #17899, .T. ) ;
#5184 = CARTESIAN_POINT ( 'NONE',  ( 57.77953494659143274, 1.000000000000000000, 14.55000000000001492 ) ) ;
#5185 = EDGE_LOOP ( 'NONE', ( #7978, #41235, #8005, #32273, #41312, #21520, #9201, #24536, #16571, #23016, #27756, #22938 ) ) ;
#5186 = CARTESIAN_POINT ( 'NONE',  ( -42.54418608143973302, 0.000000000000000000, 26.19444444444444997 ) ) ;
#5187 = FACE_OUTER_BOUND ( 'NONE', #30589, .T. ) ;
#5188 = EDGE_CURVE ( 'NONE', #413, #15035, #30495, .T. ) ;
#5189 = VERTEX_POINT ( 'NONE', #30916 ) ;
#5190 = ADVANCED_FACE ( 'NONE', ( #1810 ), #40122, .F. ) ;
#5191 = CIRCLE ( 'NONE', #42188, 1.000000000000000888 ) ;
#5192 = DIRECTION ( 'NONE',  ( -1.000000000000000000, -0.000000000000000000, -0.000000000000000000 ) ) ;
#5193 = LINE ( 'NONE', #17864, #14591 ) ;
#5194 = DIRECTION ( 'NONE',  ( 0.000000000000000000, 1.000000000000000000, -0.000000000000000000 ) ) ;
#5195 = CARTESIAN_POINT ( 'NONE',  ( -25.77953494659150024, 1.000000000000000000, 4.450000000000016165 ) ) ;
#5196 = CIRCLE ( 'NONE', #27084, 1.499999999999997335 ) ;
#5197 = DIRECTION ( 'NONE',  ( 0.000000000000000000, 1.000000000000000000, 0.000000000000000000 ) ) ;
#5198 = FACE_BOUND ( 'NONE', #40507, .T. ) ;
#5199 = CARTESIAN_POINT ( 'NONE',  ( -43.50000000000002842, 0.000000000000000000, 9.000000000000014211 ) ) ;
#5200 = ORIENTED_EDGE ( 'NONE', *, *, #1543, .F. ) ;
#5201 = DIRECTION ( 'NONE',  ( -0.000000000000000000, 1.000000000000000000, -0.000000000000000000 ) ) ;
#5202 = DIRECTION ( 'NONE',  ( -0.000000000000000000, 1.000000000000000000, -0.000000000000000000 ) ) ;
#5203 = ORIENTED_EDGE ( 'NONE', *, *, #2038, .F. ) ;
#5204 = ORIENTED_EDGE ( 'NONE', *, *, #4643, .F. ) ;
#5205 = DIRECTION ( 'NONE',  ( 0.000000000000000000, 0.000000000000000000, 1.000000000000000000 ) ) ;
#5206 = DIRECTION ( 'NONE',  ( 0.000000000000000000, 1.000000000000000000, -0.000000000000000000 ) ) ;
#5207 = LINE ( 'NONE', #34723, #16295 ) ;
#5208 = ORIENTED_EDGE ( 'NONE', *, *, #36761, .T. ) ;
#5209 = ORIENTED_EDGE ( 'NONE', *, *, #36495, .T. ) ;
#5210 = FACE_OUTER_BOUND ( 'NONE', #4983, .T. ) ;
#5211 = ADVANCED_FACE ( 'NONE', ( #7825 ), #18298, .F. ) ;
#5212 = VERTEX_POINT ( 'NONE', #14681 ) ;
#5213 = ORIENTED_EDGE ( 'NONE', *, *, #29360, .T. ) ;
#5214 = ORIENTED_EDGE ( 'NONE', *, *, #21835, .F. ) ;
#5215 = DIRECTION ( 'NONE',  ( 0.000000000000000000, 1.000000000000000000, 0.000000000000000000 ) ) ;
#5216 = AXIS2_PLACEMENT_3D ( 'NONE', #28359, #25595, #12734 ) ;
#5217 = FACE_BOUND ( 'NONE', #15305, .T. ) ;
#5218 = ORIENTED_EDGE ( 'NONE', *, *, #26954, .F. ) ;
#5219 = DIRECTION ( 'NONE',  ( 0.000000000000000000, 0.000000000000000000, 1.000000000000000000 ) ) ;
#5220 = CARTESIAN_POINT ( 'NONE',  ( -20.50000000000004619, 0.000000000000000000, -32.99999999999998579 ) ) ;
#5221 = VERTEX_POINT ( 'NONE', #5023 ) ;
#5222 = LINE ( 'NONE', #18538, #38928 ) ;
#5223 = VECTOR ( 'NONE', #9426, 1000.000000000000000 ) ;
#5224 = CARTESIAN_POINT ( 'NONE',  ( -22.22046505340857081, 0.000000000000000000, -14.54999999999998650 ) ) ;
#5225 = DIRECTION ( 'NONE',  ( -0.000000000000000000, 1.000000000000000000, -0.000000000000000000 ) ) ;
#5226 = EDGE_CURVE ( 'NONE', #13642, #6248, #41422, .T. ) ;
#5227 = AXIS2_PLACEMENT_3D ( 'NONE', #23438, #16394, #36036 ) ;
#5228 = LINE ( 'NONE', #11875, #14291 ) ;
#5229 = DIRECTION ( 'NONE',  ( 0.000000000000000000, 0.000000000000000000, 1.000000000000000000 ) ) ;
#5230 = CARTESIAN_POINT ( 'NONE',  ( -53.45581391856033804, 0.000000000000000000, -32.19444444444443576 ) ) ;
#5231 = ADVANCED_FACE ( 'NONE', ( #27713 ), #31322, .T. ) ;
#5232 = ORIENTED_EDGE ( 'NONE', *, *, #32670, .T. ) ;
#5233 = EDGE_CURVE ( 'NONE', #38057, #18047, #10524, .T. ) ;
#5234 = DIRECTION ( 'NONE',  ( 0.000000000000000000, 1.000000000000000000, -0.000000000000000000 ) ) ;
#5235 = ORIENTED_EDGE ( 'NONE', *, *, #37074, .F. ) ;
#5236 = DIRECTION ( 'NONE',  ( 0.000000000000000000, 0.000000000000000000, 1.000000000000000000 ) ) ;
#5237 = CARTESIAN_POINT ( 'NONE',  ( -41.77953494659149669, 0.000000000000000000, -31.54999999999998650 ) ) ;
#5238 = CARTESIAN_POINT ( 'NONE',  ( 36.49999999999997158, 1.000000000000000000, -26.99999999999998934 ) ) ;
#5239 = CYLINDRICAL_SURFACE ( 'NONE', #11216, 1.000000000000000888 ) ;
#5240 = VECTOR ( 'NONE', #18711, 1000.000000000000000 ) ;
#5241 = ORIENTED_EDGE ( 'NONE', *, *, #3317, .T. ) ;
#5242 = CARTESIAN_POINT ( 'NONE',  ( 5.666190378969024444, 1.000000000000000000, -8.549999999999988276 ) ) ;
#5243 = DIRECTION ( 'NONE',  ( -0.000000000000000000, 1.000000000000000000, -0.000000000000000000 ) ) ;
#5244 = CIRCLE ( 'NONE', #33293, 1.250000000000004663 ) ;
#5245 = ORIENTED_EDGE ( 'NONE', *, *, #37711, .T. ) ;
#5246 = CARTESIAN_POINT ( 'NONE',  ( 4.499999999999968914, 0.000000000000000000, -8.999999999999987566 ) ) ;
#5247 = CARTESIAN_POINT ( 'NONE',  ( 6.220465053408501532, 0.000000000000000000, 8.550000000000016698 ) ) ;
#5248 = ORIENTED_EDGE ( 'NONE', *, *, #6004, .F. ) ;
#5249 = CARTESIAN_POINT ( 'NONE',  ( 27.49999999999995381, 0.000000000000000000, 21.00000000000001066 ) ) ;
#5250 = CYLINDRICAL_SURFACE ( 'NONE', #39233, 1.000000000000000888 ) ;
#5251 = ORIENTED_EDGE ( 'NONE', *, *, #39342, .F. ) ;
#5252 = AXIS2_PLACEMENT_3D ( 'NONE', #27031, #30638, #26601 ) ;
#5253 = VERTEX_POINT ( 'NONE', #2031 ) ;
#5254 = DIRECTION ( 'NONE',  ( 0.000000000000000000, 1.000000000000000000, 0.000000000000000000 ) ) ;
#5255 = EDGE_CURVE ( 'NONE', #15722, #38867, #13953, .T. ) ;
#5256 = EDGE_CURVE ( 'NONE', #40496, #4836, #40559, .T. ) ;
#5257 = ORIENTED_EDGE ( 'NONE', *, *, #19553, .F. ) ;
#5258 = DIRECTION ( 'NONE',  ( 0.000000000000000000, 1.000000000000000000, -0.000000000000000000 ) ) ;
#5259 = CARTESIAN_POINT ( 'NONE',  ( -20.50000000000004619, 1.000000000000000000, -22.24999999999998579 ) ) ;
#5260 = CARTESIAN_POINT ( 'NONE',  ( -22.22046505340857081, 1.000000000000000000, -4.449999999999988631 ) ) ;
#5261 = CARTESIAN_POINT ( 'NONE',  ( -11.50000000000003020, 0.000000000000000000, 21.00000000000001066 ) ) ;
#5262 = ORIENTED_EDGE ( 'NONE', *, *, #3478, .T. ) ;
#5263 = DIRECTION ( 'NONE',  ( 0.000000000000000000, 1.000000000000000000, 0.000000000000000000 ) ) ;
#5264 = ORIENTED_EDGE ( 'NONE', *, *, #39862, .F. ) ;
#5265 = ORIENTED_EDGE ( 'NONE', *, *, #17367, .F. ) ;
#5266 = CIRCLE ( 'NONE', #23928, 1.249999999999997558 ) ;
#5267 = CARTESIAN_POINT ( 'NONE',  ( -27.50000000000003197, 0.000000000000000000, 27.00000000000001066 ) ) ;
#5268 = EDGE_LOOP ( 'NONE', ( #27006, #36571, #36720, #38525 ) ) ;
#5269 = ADVANCED_FACE ( 'NONE', ( #1178 ), #14240, .T. ) ;
#5270 = DIRECTION ( 'NONE',  ( 0.000000000000000000, 1.000000000000000000, 0.000000000000000000 ) ) ;
#5271 = AXIS2_PLACEMENT_3D ( 'NONE', #3485, #16561, #6897 ) ;
#5272 = CARTESIAN_POINT ( 'NONE',  ( -5.455813918560335374, 1.000000000000000000, -2.194444444444436204 ) ) ;
#5273 = DIRECTION ( 'NONE',  ( 0.000000000000000000, 0.000000000000000000, 1.000000000000000000 ) ) ;
#5274 = ORIENTED_EDGE ( 'NONE', *, *, #34186, .F. ) ;
#5275 = AXIS2_PLACEMENT_3D ( 'NONE', #7521, #20605, #5144 ) ;
#5276 = DIRECTION ( 'NONE',  ( 0.000000000000000000, 0.000000000000000000, 1.000000000000000000 ) ) ;
#5277 = DIRECTION ( 'NONE',  ( 0.000000000000000000, 0.000000000000000000, 1.000000000000000000 ) ) ;
#5278 = VERTEX_POINT ( 'NONE', #37550 ) ;
#5279 = DIRECTION ( 'NONE',  ( 0.000000000000000000, 0.000000000000000000, 1.000000000000000000 ) ) ;
#5280 = EDGE_CURVE ( 'NONE', #17996, #32071, #20781, .T. ) ;
#5281 = VERTEX_POINT ( 'NONE', #37333 ) ;
#5282 = DIRECTION ( 'NONE',  ( -0.000000000000000000, 1.000000000000000000, -0.000000000000000000 ) ) ;
#5283 = ADVANCED_FACE ( 'NONE', ( #8013 ), #34127, .F. ) ;
#5284 = ADVANCED_FACE ( 'NONE', ( #2452 ), #38174, .F. ) ;
#5285 = ORIENTED_EDGE ( 'NONE', *, *, #46, .F. ) ;
#5286 = CIRCLE ( 'NONE', #36726, 1.250000000000004663 ) ;
#5287 = ORIENTED_EDGE ( 'NONE', *, *, #33123, .T. ) ;
#5288 = EDGE_CURVE ( 'NONE', #1131, #35229, #18746, .T. ) ;
#5289 = AXIS2_PLACEMENT_3D ( 'NONE', #3910, #26835, #719 ) ;
#5290 = DIRECTION ( 'NONE',  ( 0.000000000000000000, 0.000000000000000000, 1.000000000000000000 ) ) ;
#5291 = CYLINDRICAL_SURFACE ( 'NONE', #23864, 1.249999999999997558 ) ;
#5292 = EDGE_CURVE ( 'NONE', #32237, #25658, #39905, .T. ) ;
#5293 = ADVANCED_FACE ( 'NONE', ( #31552 ), #6293, .T. ) ;
#5294 = ORIENTED_EDGE ( 'NONE', *, *, #1566, .T. ) ;
#5295 = DIRECTION ( 'NONE',  ( 0.000000000000000000, 0.000000000000000000, 1.000000000000000000 ) ) ;
#5296 = CARTESIAN_POINT ( 'NONE',  ( -54.22046505340857436, 1.000000000000000000, 27.45000000000000995 ) ) ;
#5297 = ORIENTED_EDGE ( 'NONE', *, *, #35583, .F. ) ;
#5298 = AXIS2_PLACEMENT_3D ( 'NONE', #10192, #9782, #16437 ) ;
#5299 = CARTESIAN_POINT ( 'NONE',  ( -52.50000000000004974, 1.000000000000000000, -34.24999999999998579 ) ) ;
#5300 = AXIS2_PLACEMENT_3D ( 'NONE', #16116, #35782, #27572 ) ;
#5301 = EDGE_LOOP ( 'NONE', ( #15800, #14735 ) ) ;
#5302 = CARTESIAN_POINT ( 'NONE',  ( -58.54418608143973302, 1.000000000000000000, -26.19444444444442865 ) ) ;
#5303 = DIRECTION ( 'NONE',  ( 0.000000000000000000, 0.000000000000000000, 1.000000000000000000 ) ) ;
#5304 = EDGE_LOOP ( 'NONE', ( #21738, #23357, #20690, #24408, #39358, #28220, #16038, #11417, #325, #28234, #12020, #19015 ) ) ;
#5305 = ORIENTED_EDGE ( 'NONE', *, *, #12664, .F. ) ;
#5306 = CARTESIAN_POINT ( 'NONE',  ( -4.500000000000045297, 1.000000000000000000, -28.24999999999998579 ) ) ;
#5307 = DIRECTION ( 'NONE',  ( 0.000000000000000000, 0.000000000000000000, 1.000000000000000000 ) ) ;
#5308 = ORIENTED_EDGE ( 'NONE', *, *, #17732, .F. ) ;
#5309 = AXIS2_PLACEMENT_3D ( 'NONE', #31715, #24879, #28490 ) ;
#5310 = FACE_OUTER_BOUND ( 'NONE', #32651, .T. ) ;
#5311 = EDGE_LOOP ( 'NONE', ( #3812, #13769, #34489, #25287, #1921, #22836, #15764, #11279, #27855, #10854, #18278, #33430 ) ) ;
#5312 = VERTEX_POINT ( 'NONE', #2249 ) ;
#5313 = EDGE_CURVE ( 'NONE', #27089, #34250, #35609, .T. ) ;
#5314 = DIRECTION ( 'NONE',  ( 0.000000000000000000, 1.000000000000000000, 0.000000000000000000 ) ) ;
#5315 = ORIENTED_EDGE ( 'NONE', *, *, #38593, .F. ) ;
#5316 = VECTOR ( 'NONE', #14686, 1000.000000000000000 ) ;
#5317 = VECTOR ( 'NONE', #36551, 1000.000000000000000 ) ;
#5318 = CYLINDRICAL_SURFACE ( 'NONE', #29064, 1.249999999999997558 ) ;
#5319 = VERTEX_POINT ( 'NONE', #34971 ) ;
#5320 = ORIENTED_EDGE ( 'NONE', *, *, #29723, .F. ) ;
#5321 = DIRECTION ( 'NONE',  ( -4.336808689942013792E-15, 0.000000000000000000, 1.000000000000000000 ) ) ;
#5322 = DIRECTION ( 'NONE',  ( 0.000000000000000000, 0.000000000000000000, 1.000000000000000000 ) ) ;
#5323 = DIRECTION ( 'NONE',  ( -0.000000000000000000, 1.000000000000000000, -0.000000000000000000 ) ) ;
#5325 = EDGE_CURVE ( 'NONE', #14245, #1856, #37854, .T. ) ;
#5324 = VERTEX_POINT ( 'NONE', #28342 ) ;
#5326 = CIRCLE ( 'NONE', #15625, 1.000000000000000888 ) ;
#5327 = CARTESIAN_POINT ( 'NONE',  ( -57.77953494659149669, 0.000000000000000000, -7.549999999999987388 ) ) ;
#5328 = ORIENTED_EDGE ( 'NONE', *, *, #11249, .T. ) ;
#5329 = CARTESIAN_POINT ( 'NONE',  ( 21.45581391856026698, 0.000000000000000000, -8.194444444444428655 ) ) ;
#5330 = CIRCLE ( 'NONE', #21097, 1.000000000000000888 ) ;
#5331 = CARTESIAN_POINT ( 'NONE',  ( -27.50000000000003197, 0.000000000000000000, 9.000000000000014211 ) ) ;
#5332 = EDGE_CURVE ( 'NONE', #38115, #6545, #38526, .T. ) ;
#5333 = EDGE_CURVE ( 'NONE', #14995, #1462, #7099, .T. ) ;
#5334 = ORIENTED_EDGE ( 'NONE', *, *, #25815, .T. ) ;
#5335 = CARTESIAN_POINT ( 'NONE',  ( 27.49999999999995381, 0.000000000000000000, 33.00000000000001421 ) ) ;
#5336 = CARTESIAN_POINT ( 'NONE',  ( -58.54418608143973302, 1.000000000000000000, 32.19444444444445708 ) ) ;
#5337 = CIRCLE ( 'NONE', #21075, 1.249999999999997558 ) ;
#5338 = EDGE_CURVE ( 'NONE', #27626, #7902, #41272, .T. ) ;
#5339 = CARTESIAN_POINT ( 'NONE',  ( 20.49999999999996803, 0.000000000000000000, -14.99999999999998579 ) ) ;
#5340 = EDGE_CURVE ( 'NONE', #38650, #35702, #19435, .T. ) ;
#5341 = VERTEX_POINT ( 'NONE', #18938 ) ;
#5342 = EDGE_CURVE ( 'NONE', #41399, #33617, #22139, .T. ) ;
#5343 = FACE_OUTER_BOUND ( 'NONE', #11917, .T. ) ;
#5344 = DIRECTION ( 'NONE',  ( 0.000000000000000000, 0.000000000000000000, 1.000000000000000000 ) ) ;
#5345 = EDGE_CURVE ( 'NONE', #22499, #36104, #31961, .T. ) ;
#5346 = CARTESIAN_POINT ( 'NONE',  ( -26.54418608143973302, 0.000000000000000000, -2.194444444444429543 ) ) ;
#5347 = EDGE_LOOP ( 'NONE', ( #4947, #40166, #26768, #25615 ) ) ;
#5348 = AXIS2_PLACEMENT_3D ( 'NONE', #38513, #2782, #9200 ) ;
#5349 = CIRCLE ( 'NONE', #34070, 1.000000000000000888 ) ;
#5350 = DIRECTION ( 'NONE',  ( 0.000000000000000000, 1.000000000000000000, -0.000000000000000000 ) ) ;
#5351 = LINE ( 'NONE', #34263, #12590 ) ;
#5352 = AXIS2_PLACEMENT_3D ( 'NONE', #26531, #26134, #39178 ) ;
#5353 = DIRECTION ( 'NONE',  ( -0.000000000000000000, -1.000000000000000000, -0.000000000000000000 ) ) ;
#5354 = CARTESIAN_POINT ( 'NONE',  ( -4.500000000000045297, 0.000000000000000000, -20.99999999999998579 ) ) ;
#5355 = CARTESIAN_POINT ( 'NONE',  ( -25.77953494659150024, 1.000000000000000000, 14.55000000000001492 ) ) ;
#5356 = ORIENTED_EDGE ( 'NONE', *, *, #2532, .F. ) ;
#5357 = AXIS2_PLACEMENT_3D ( 'NONE', #20416, #10994, #488 ) ;
#5358 = VECTOR ( 'NONE', #10683, 1000.000000000000000 ) ;
#5359 = CARTESIAN_POINT ( 'NONE',  ( -52.50000000000004974, 0.000000000000000000, -28.24999999999998579 ) ) ;
#5360 = ORIENTED_EDGE ( 'NONE', *, *, #33240, .F. ) ;
#5361 = DIRECTION ( 'NONE',  ( 0.000000000000000000, 0.000000000000000000, 1.000000000000000000 ) ) ;
#5362 = AXIS2_PLACEMENT_3D ( 'NONE', #27149, #1685, #27375 ) ;
#5363 = VERTEX_POINT ( 'NONE', #38813 ) ;
#5364 = AXIS2_PLACEMENT_3D ( 'NONE', #18900, #28085, #15053 ) ;
#5365 = ORIENTED_EDGE ( 'NONE', *, *, #331, .F. ) ;
#5366 = CARTESIAN_POINT ( 'NONE',  ( 4.499999999999968914, 0.000000000000000000, -16.24999999999998934 ) ) ;
#5367 = ORIENTED_EDGE ( 'NONE', *, *, #34363, .T. ) ;
#5368 = ORIENTED_EDGE ( 'NONE', *, *, #32825, .T. ) ;
#5369 = AXIS2_PLACEMENT_3D ( 'NONE', #3325, #16406, #29836 ) ;
#5370 = EDGE_CURVE ( 'NONE', #28679, #33233, #12568, .T. ) ;
#5371 = DIRECTION ( 'NONE',  ( 0.000000000000000000, 0.000000000000000000, 1.000000000000000000 ) ) ;
#5372 = CARTESIAN_POINT ( 'NONE',  ( -63.99999999999943157, 0.000000000000000000, 19.00000000000000355 ) ) ;
[truncated: 2,780,975 more chars]
