# Supplementary material for: A Workflow to Produce a Low-Cost In Vitro Platform for the Electric-Field Pacing of Cellularised 3D Porous Scaffolds
Source: ACS Biomater Sci Eng. 2023 Aug 2;9(8):4573–82. doi: 10.1021/acsbiomaterials.3c00756 (PMC10428090; doi:10.1021/acsbiomaterials.3c00756)
Supplement: Supplementary file 9 — ab3c00756_si_009.zip [file ab3c00756_si_009.zip › Supplementary_STEP_files/ElastomericBars_Mould_TOP.STEP]

ISO-10303-21;
HEADER;
FILE_DESCRIPTION (( 'STEP AP214' ),
    '1' );
FILE_NAME ('Mould for negative of bars - top.STEP',
    '2023-06-07T19:25:45',
    ( '' ),
    ( '' ),
    'SwSTEP 2.0',
    'SolidWorks 2021',
    '' );
FILE_SCHEMA (( 'AUTOMOTIVE_DESIGN' ));
ENDSEC;

DATA;
#1 = DIRECTION ( 'NONE',  ( 0.000000000000000000, 0.000000000000000000, 1.000000000000000000 ) ) ;
#2 = CIRCLE ( 'NONE', #11280, 0.8000000000000038192 ) ;
#3 = CARTESIAN_POINT ( 'NONE',  ( -27.49999999999999645, 1.000000000000000000, 33.00000000000001421 ) ) ;
#4 = FACE_OUTER_BOUND ( 'NONE', #1537, .T. ) ;
#5 = CYLINDRICAL_SURFACE ( 'NONE', #1699, 0.8000000000000038192 ) ;
#6 = VERTEX_POINT ( 'NONE', #15816 ) ;
#7 = ADVANCED_FACE ( 'NONE', ( #10539 ), #15570, .F. ) ;
#8 = ORIENTED_EDGE ( 'NONE', *, *, #13324, .F. ) ;
#9 = DIRECTION ( 'NONE',  ( 0.000000000000000000, 1.000000000000000000, -0.000000000000000000 ) ) ;
#10 = CIRCLE ( 'NONE', #8662, 0.8000000000000029310 ) ;
#11 = VECTOR ( 'NONE', #15512, 1000.000000000000000 ) ;
#12 = DIRECTION ( 'NONE',  ( -0.000000000000000000, 1.000000000000000000, -0.000000000000000000 ) ) ;
#13 = DIRECTION ( 'NONE',  ( -0.000000000000000000, 1.000000000000000000, -0.000000000000000000 ) ) ;
#14 = DIRECTION ( 'NONE',  ( 0.000000000000000000, 0.000000000000000000, 1.000000000000000000 ) ) ;
#15 = ORIENTED_EDGE ( 'NONE', *, *, #5414, .F. ) ;
#16 = ORIENTED_EDGE ( 'NONE', *, *, #5370, .F. ) ;
#17 = AXIS2_PLACEMENT_3D ( 'NONE', #13194, #8340, #9401 ) ;
#18 = ORIENTED_EDGE ( 'NONE', *, *, #7333, .F. ) ;
#19 = CARTESIAN_POINT ( 'NONE',  ( 52.50000000000000711, 0.000000000000000000, -20.19999999999998508 ) ) ;
#20 = AXIS2_PLACEMENT_3D ( 'NONE', #7296, #7370, #5984 ) ;
#21 = EDGE_CURVE ( 'NONE', #12056, #8139, #13189, .T. ) ;
#22 = CARTESIAN_POINT ( 'NONE',  ( 20.50000000000000355, 1.000000000000000000, 2.200000000000013500 ) ) ;
#23 = CARTESIAN_POINT ( 'NONE',  ( 7.910339050454240351E-13, 0.000000000000000000, 38.00000000000000711 ) ) ;
#24 = CIRCLE ( 'NONE', #13164, 0.8000000000000020428 ) ;
#25 = LINE ( 'NONE', #14902, #7621 ) ;
#26 = AXIS2_PLACEMENT_3D ( 'NONE', #2701, #13714, #159 ) ;
#27 = LINE ( 'NONE', #5039, #8198 ) ;
#28 = EDGE_CURVE ( 'NONE', #5309, #3228, #3006, .T. ) ;
#29 = EDGE_LOOP ( 'NONE', ( #11026, #3634 ) ) ;
#30 = DIRECTION ( 'NONE',  ( 0.000000000000000000, 0.000000000000000000, 1.000000000000000000 ) ) ;
#31 = ADVANCED_FACE ( 'NONE', ( #13424 ), #13723, .F. ) ;
#32 = ADVANCED_FACE ( 'NONE', ( #2169 ), #10868, .F. ) ;
#33 = DIRECTION ( 'NONE',  ( 0.000000000000000000, 0.000000000000000000, 1.000000000000000000 ) ) ;
#34 = ADVANCED_FACE ( 'NONE', ( #4649 ), #7639, .F. ) ;
#35 = ORIENTED_EDGE ( 'NONE', *, *, #13621, .F. ) ;
#36 = CIRCLE ( 'NONE', #14476, 0.8000000000000020428 ) ;
#37 = FACE_BOUND ( 'NONE', #2555, .T. ) ;
#38 = CIRCLE ( 'NONE', #9214, 0.8000000000000020428 ) ;
#39 = CARTESIAN_POINT ( 'NONE',  ( -31.99999999999921130, 0.000000000000000000, 39.50000000000000000 ) ) ;
#40 = ORIENTED_EDGE ( 'NONE', *, *, #12128, .F. ) ;
#42 = CIRCLE ( 'NONE', #15529, 0.8000000000000020428 ) ;
#41 = CARTESIAN_POINT ( 'NONE',  ( -59.50000000000000000, 1.000000000000000000, 26.20000000000000639 ) ) ;
#43 = EDGE_CURVE ( 'NONE', #1964, #3969, #9579, .T. ) ;
#44 = ORIENTED_EDGE ( 'NONE', *, *, #5660, .F. ) ;
#45 = EDGE_LOOP ( 'NONE', ( #3448, #8060 ) ) ;
#46 = LINE ( 'NONE', #5055, #12364 ) ;
#47 = DIRECTION ( 'NONE',  ( 0.000000000000000000, 0.000000000000000000, 1.000000000000000000 ) ) ;
#48 = DIRECTION ( 'NONE',  ( 0.000000000000000000, 0.000000000000000000, 1.000000000000000000 ) ) ;
#49 = DIRECTION ( 'NONE',  ( 0.000000000000000000, 0.000000000000000000, 1.000000000000000000 ) ) ;
#50 = DIRECTION ( 'NONE',  ( -0.000000000000000000, 1.000000000000000000, -0.000000000000000000 ) ) ;
#51 = ORIENTED_EDGE ( 'NONE', *, *, #8327, .F. ) ;
#52 = CARTESIAN_POINT ( 'NONE',  ( 69.00000000000000000, 0.000000000000000000, -42.99999999999999289 ) ) ;
#53 = VERTEX_POINT ( 'NONE', #14655 ) ;
#54 = ORIENTED_EDGE ( 'NONE', *, *, #4407, .F. ) ;
#55 = CARTESIAN_POINT ( 'NONE',  ( 59.49999999999999289, 0.000000000000000000, -8.999999999999987566 ) ) ;
#56 = CARTESIAN_POINT ( 'NONE',  ( -4.500000000000010658, 1.000000000000000000, -8.999999999999987566 ) ) ;
#57 = LINE ( 'NONE', #7387, #5955 ) ;
#58 = EDGE_CURVE ( 'NONE', #3854, #6368, #15901, .T. ) ;
#59 = CIRCLE ( 'NONE', #9233, 0.8000000000000038192 ) ;
#60 = EDGE_CURVE ( 'NONE', #10345, #7894, #15119, .T. ) ;
#61 = AXIS2_PLACEMENT_3D ( 'NONE', #5482, #14172, #14257 ) ;
#62 = VERTEX_POINT ( 'NONE', #3878 ) ;
#63 = ORIENTED_EDGE ( 'NONE', *, *, #12590, .F. ) ;
#64 = VECTOR ( 'NONE', #13448, 1000.000000000000000 ) ;
#65 = CARTESIAN_POINT ( 'NONE',  ( 32.00000000000059686, 0.000000000000000000, 20.50000000000000000 ) ) ;
#66 = DIRECTION ( 'NONE',  ( 0.000000000000000000, 1.000000000000000000, -0.000000000000000000 ) ) ;
#67 = ADVANCED_FACE ( 'NONE', ( #173 ), #5093, .F. ) ;
#68 = DIRECTION ( 'NONE',  ( 0.000000000000000000, 1.000000000000000000, -0.000000000000000000 ) ) ;
#69 = FACE_BOUND ( 'NONE', #9428, .T. ) ;
#70 = EDGE_CURVE ( 'NONE', #10971, #15389, #3416, .T. ) ;
#71 = VECTOR ( 'NONE', #13909, 1000.000000000000000 ) ;
#72 = AXIS2_PLACEMENT_3D ( 'NONE', #10039, #11124, #12444 ) ;
#73 = CIRCLE ( 'NONE', #14338, 0.8000000000000020428 ) ;
#74 = EDGE_CURVE ( 'NONE', #9329, #8497, #6724, .T. ) ;
#75 = CARTESIAN_POINT ( 'NONE',  ( -4.500000000000010658, 1.000000000000000000, -20.19999999999998508 ) ) ;
#76 = ORIENTED_EDGE ( 'NONE', *, *, #12326, .F. ) ;
#77 = CARTESIAN_POINT ( 'NONE',  ( 59.49999999999999289, 0.000000000000000000, 9.000000000000014211 ) ) ;
#78 = ORIENTED_EDGE ( 'NONE', *, *, #568, .T. ) ;
#79 = DIRECTION ( 'NONE',  ( 0.000000000000000000, 1.000000000000000000, -0.000000000000000000 ) ) ;
#80 = VERTEX_POINT ( 'NONE', #5176 ) ;
#81 = EDGE_CURVE ( 'NONE', #9217, #5953, #941, .T. ) ;
#82 = CARTESIAN_POINT ( 'NONE',  ( 4.500000000000003553, 1.000000000000000000, -14.19999999999998153 ) ) ;
#83 = ORIENTED_EDGE ( 'NONE', *, *, #3385, .F. ) ;
#84 = EDGE_LOOP ( 'NONE', ( #2421, #2375 ) ) ;
#85 = CIRCLE ( 'NONE', #6121, 0.8000000000000038192 ) ;
#86 = DIRECTION ( 'NONE',  ( 0.000000000000000000, 0.000000000000000000, 1.000000000000000000 ) ) ;
#87 = ORIENTED_EDGE ( 'NONE', *, *, #11340, .T. ) ;
#88 = DIRECTION ( 'NONE',  ( 0.000000000000000000, 0.000000000000000000, 1.000000000000000000 ) ) ;
#89 = CARTESIAN_POINT ( 'NONE',  ( -27.49999999999999645, 0.000000000000000000, 3.000000000000016431 ) ) ;
#90 = DIRECTION ( 'NONE',  ( 0.000000000000000000, 0.000000000000000000, 1.000000000000000000 ) ) ;
#91 = CYLINDRICAL_SURFACE ( 'NONE', #9572, 0.8000000000000020428 ) ;
#92 = ORIENTED_EDGE ( 'NONE', *, *, #5292, .T. ) ;
#93 = ORIENTED_EDGE ( 'NONE', *, *, #14680, .F. ) ;
#94 = DIRECTION ( 'NONE',  ( 0.000000000000000000, 1.000000000000000000, -0.000000000000000000 ) ) ;
#95 = DIRECTION ( 'NONE',  ( 0.000000000000000000, 1.000000000000000000, -0.000000000000000000 ) ) ;
#96 = DIRECTION ( 'NONE',  ( -0.000000000000000000, 1.000000000000000000, -0.000000000000000000 ) ) ;
#97 = AXIS2_PLACEMENT_3D ( 'NONE', #3782, #10082, #7553 ) ;
#98 = DIRECTION ( 'NONE',  ( -0.000000000000000000, 1.000000000000000000, -0.000000000000000000 ) ) ;
#99 = VERTEX_POINT ( 'NONE', #2092 ) ;
#100 = ORIENTED_EDGE ( 'NONE', *, *, #10854, .T. ) ;
#101 = CIRCLE ( 'NONE', #7704, 0.8000000000000020428 ) ;
#102 = ORIENTED_EDGE ( 'NONE', *, *, #5989, .F. ) ;
#103 = DIRECTION ( 'NONE',  ( 0.000000000000000000, 0.000000000000000000, 1.000000000000000000 ) ) ;
#104 = CARTESIAN_POINT ( 'NONE',  ( -11.49999999999999645, 0.000000000000000000, -9.799999999999991829 ) ) ;
#105 = LINE ( 'NONE', #11445, #5144 ) ;
#106 = CYLINDRICAL_SURFACE ( 'NONE', #1896, 1.499999999999997335 ) ;
#108 = CARTESIAN_POINT ( 'NONE',  ( 4.500000000000003553, 0.000000000000000000, -2.999999999999988898 ) ) ;
#107 = VECTOR ( 'NONE', #4734, 1000.000000000000000 ) ;
#109 = AXIS2_PLACEMENT_3D ( 'NONE', #2123, #13226, #8445 ) ;
#110 = ORIENTED_EDGE ( 'NONE', *, *, #12590, .T. ) ;
#111 = DIRECTION ( 'NONE',  ( 0.000000000000000000, 0.000000000000000000, 1.000000000000000000 ) ) ;
#112 = AXIS2_PLACEMENT_3D ( 'NONE', #4617, #9433, #3220 ) ;
#113 = DIRECTION ( 'NONE',  ( 0.000000000000000000, 1.000000000000000000, -0.000000000000000000 ) ) ;
#114 = ORIENTED_EDGE ( 'NONE', *, *, #3957, .F. ) ;
#115 = FACE_BOUND ( 'NONE', #2917, .T. ) ;
#116 = CARTESIAN_POINT ( 'NONE',  ( 4.500000000000003553, 1.000000000000000000, -8.199999999999983302 ) ) ;
#117 = ORIENTED_EDGE ( 'NONE', *, *, #7198, .F. ) ;
#118 = AXIS2_PLACEMENT_3D ( 'NONE', #10314, #13937, #10229 ) ;
#119 = DIRECTION ( 'NONE',  ( -0.000000000000000000, 1.000000000000000000, -0.000000000000000000 ) ) ;
#120 = AXIS2_PLACEMENT_3D ( 'NONE', #1408, #11511, #3965 ) ;
#121 = EDGE_CURVE ( 'NONE', #4443, #3898, #8534, .T. ) ;
#122 = CIRCLE ( 'NONE', #10617, 1.499999999999997780 ) ;
#123 = ORIENTED_EDGE ( 'NONE', *, *, #14418, .T. ) ;
#124 = ORIENTED_EDGE ( 'NONE', *, *, #2885, .F. ) ;
#125 = DIRECTION ( 'NONE',  ( -1.000000000000000000, -0.000000000000000000, -0.000000000000000000 ) ) ;
#126 = AXIS2_PLACEMENT_3D ( 'NONE', #5257, #10255, #11761 ) ;
#127 = AXIS2_PLACEMENT_3D ( 'NONE', #12504, #2712, #5254 ) ;
#128 = EDGE_CURVE ( 'NONE', #12631, #4547, #10173, .T. ) ;
#129 = DIRECTION ( 'NONE',  ( 0.000000000000000000, 1.000000000000000000, -0.000000000000000000 ) ) ;
#130 = LINE ( 'NONE', #5137, #1997 ) ;
#131 = EDGE_CURVE ( 'NONE', #8985, #3042, #3833, .T. ) ;
#132 = EDGE_CURVE ( 'NONE', #7875, #9706, #16190, .T. ) ;
#133 = DIRECTION ( 'NONE',  ( 0.000000000000000000, 1.000000000000000000, -0.000000000000000000 ) ) ;
#134 = CARTESIAN_POINT ( 'NONE',  ( 11.49999999999998934, 0.000000000000000000, 9.000000000000014211 ) ) ;
#135 = ORIENTED_EDGE ( 'NONE', *, *, #4954, .F. ) ;
#136 = LINE ( 'NONE', #218, #2439 ) ;
#137 = AXIS2_PLACEMENT_3D ( 'NONE', #5594, #9026, #7811 ) ;
#138 = VECTOR ( 'NONE', #998, 1000.000000000000000 ) ;
#139 = CIRCLE ( 'NONE', #11963, 0.8000000000000020428 ) ;
#140 = ORIENTED_EDGE ( 'NONE', *, *, #5154, .F. ) ;
#141 = ORIENTED_EDGE ( 'NONE', *, *, #5865, .T. ) ;
#142 = CARTESIAN_POINT ( 'NONE',  ( -36.50000000000001421, 0.000000000000000000, 15.80000000000001492 ) ) ;
#143 = AXIS2_PLACEMENT_3D ( 'NONE', #8255, #11878, #3101 ) ;
#144 = DIRECTION ( 'NONE',  ( 0.000000000000000000, 0.000000000000000000, 1.000000000000000000 ) ) ;
#145 = DIRECTION ( 'NONE',  ( 0.000000000000000000, 0.000000000000000000, 1.000000000000000000 ) ) ;
#146 = EDGE_LOOP ( 'NONE', ( #570, #8204, #15450, #5177 ) ) ;
#147 = ORIENTED_EDGE ( 'NONE', *, *, #10706, .F. ) ;
#148 = DIRECTION ( 'NONE',  ( 0.000000000000000000, 1.000000000000000000, -0.000000000000000000 ) ) ;
#149 = CIRCLE ( 'NONE', #11971, 0.8000000000000038192 ) ;
#150 = LINE ( 'NONE', #4017, #14325 ) ;
#151 = ADVANCED_FACE ( 'NONE', ( #858 ), #5875, .F. ) ;
#152 = VECTOR ( 'NONE', #10808, 1000.000000000000000 ) ;
#153 = LINE ( 'NONE', #15348, #11560 ) ;
#154 = FACE_BOUND ( 'NONE', #7538, .T. ) ;
#155 = EDGE_CURVE ( 'NONE', #16260, #5789, #3315, .T. ) ;
#156 = ADVANCED_FACE ( 'NONE', ( #1309 ), #6332, .F. ) ;
#157 = ORIENTED_EDGE ( 'NONE', *, *, #5557, .F. ) ;
#158 = CIRCLE ( 'NONE', #951, 0.8000000000000020428 ) ;
#159 = DIRECTION ( 'NONE',  ( 0.000000000000000000, 0.000000000000000000, 1.000000000000000000 ) ) ;
#160 = EDGE_CURVE ( 'NONE', #10938, #3914, #6183, .T. ) ;
#161 = EDGE_LOOP ( 'NONE', ( #7143, #10683, #6281, #11739 ) ) ;
#162 = CARTESIAN_POINT ( 'NONE',  ( 11.49999999999998934, 1.000000000000000000, -32.99999999999998579 ) ) ;
#163 = ORIENTED_EDGE ( 'NONE', *, *, #5715, .F. ) ;
#164 = CIRCLE ( 'NONE', #9081, 0.8000000000000020428 ) ;
#165 = AXIS2_PLACEMENT_3D ( 'NONE', #11778, #6781, #13016 ) ;
#166 = DIRECTION ( 'NONE',  ( 0.000000000000000000, 0.000000000000000000, 1.000000000000000000 ) ) ;
#167 = ORIENTED_EDGE ( 'NONE', *, *, #13681, .T. ) ;
#168 = CARTESIAN_POINT ( 'NONE',  ( -59.50000000000000000, 0.000000000000000000, -14.99999999999998579 ) ) ;
#169 = ORIENTED_EDGE ( 'NONE', *, *, #12029, .F. ) ;
#170 = DIRECTION ( 'NONE',  ( 0.000000000000000000, 1.000000000000000000, 0.000000000000000000 ) ) ;
#171 = STYLED_ITEM ( 'NONE', ( #10402 ), #2290 ) ;
#172 = AXIS2_PLACEMENT_3D ( 'NONE', #9053, #3973, #355 ) ;
#173 = FACE_OUTER_BOUND ( 'NONE', #5074, .T. ) ;
#174 = ORIENTED_EDGE ( 'NONE', *, *, #7853, .F. ) ;
#175 = EDGE_CURVE ( 'NONE', #9856, #4241, #15358, .T. ) ;
#176 = CARTESIAN_POINT ( 'NONE',  ( 36.50000000000000711, 1.000000000000000000, 27.80000000000001137 ) ) ;
#177 = LINE ( 'NONE', #3800, #12176 ) ;
#178 = LINE ( 'NONE', #5182, #4602 ) ;
#179 = CARTESIAN_POINT ( 'NONE',  ( 20.50000000000000355, 1.000000000000000000, -26.99999999999998934 ) ) ;
#180 = AXIS2_PLACEMENT_3D ( 'NONE', #1570, #13597, #2345 ) ;
#181 = ORIENTED_EDGE ( 'NONE', *, *, #953, .T. ) ;
#182 = EDGE_CURVE ( 'NONE', #2149, #8071, #331, .T. ) ;
#183 = EDGE_CURVE ( 'NONE', #5310, #14757, #6663, .T. ) ;
#184 = ORIENTED_EDGE ( 'NONE', *, *, #7564, .T. ) ;
#185 = CYLINDRICAL_SURFACE ( 'NONE', #11146, 0.8000000000000038192 ) ;
#186 = ORIENTED_EDGE ( 'NONE', *, *, #5660, .T. ) ;
#187 = DIRECTION ( 'NONE',  ( 0.000000000000000000, 1.000000000000000000, -0.000000000000000000 ) ) ;
#188 = DIRECTION ( 'NONE',  ( 0.000000000000000000, 1.000000000000000000, -0.000000000000000000 ) ) ;
#189 = CARTESIAN_POINT ( 'NONE',  ( -36.50000000000001421, 0.000000000000000000, -26.99999999999998934 ) ) ;
#190 = CARTESIAN_POINT ( 'NONE',  ( 20.50000000000000355, 1.000000000000000000, -15.79999999999998828 ) ) ;
#191 = VERTEX_POINT ( 'NONE', #7723 ) ;
#192 = ORIENTED_EDGE ( 'NONE', *, *, #15905, .T. ) ;
#193 = AXIS2_PLACEMENT_3D ( 'NONE', #4016, #5415, #9007 ) ;
#194 = VERTEX_POINT ( 'NONE', #4283 ) ;
#195 = CARTESIAN_POINT ( 'NONE',  ( 43.49999999999999289, 1.000000000000000000, -21.79999999999999005 ) ) ;
#196 = DIRECTION ( 'NONE',  ( -0.000000000000000000, 1.000000000000000000, -0.000000000000000000 ) ) ;
#197 = CARTESIAN_POINT ( 'NONE',  ( 59.49999999999999289, 0.000000000000000000, -2.999999999999988898 ) ) ;
#198 = CARTESIAN_POINT ( 'NONE',  ( 27.49999999999998934, 0.000000000000000000, 2.200000000000013500 ) ) ;
#199 = CARTESIAN_POINT ( 'NONE',  ( -43.50000000000000000, 0.000000000000000000, 15.80000000000001492 ) ) ;
#200 = ORIENTED_EDGE ( 'NONE', *, *, #11472, .T. ) ;
#201 = DIRECTION ( 'NONE',  ( 0.000000000000000000, 1.000000000000000000, 0.000000000000000000 ) ) ;
#202 = VECTOR ( 'NONE', #7276, 1000.000000000000000 ) ;
#203 = CARTESIAN_POINT ( 'NONE',  ( -11.49999999999999645, 0.000000000000000000, -2.999999999999988898 ) ) ;
#204 = ORIENTED_EDGE ( 'NONE', *, *, #2984, .T. ) ;
#205 = DIRECTION ( 'NONE',  ( 0.000000000000000000, 1.000000000000000000, -0.000000000000000000 ) ) ;
#206 = PRESENTATION_STYLE_ASSIGNMENT (( #12449 ) ) ;
#207 = VERTEX_POINT ( 'NONE', #11662 ) ;
#208 = DIRECTION ( 'NONE',  ( -0.000000000000000000, 1.000000000000000000, -0.000000000000000000 ) ) ;
#209 = ORIENTED_EDGE ( 'NONE', *, *, #6704, .T. ) ;
#210 = VERTEX_POINT ( 'NONE', #14207 ) ;
#211 = FACE_OUTER_BOUND ( 'NONE', #7325, .T. ) ;
#212 = CIRCLE ( 'NONE', #11770, 0.8000000000000020428 ) ;
#213 = CYLINDRICAL_SURFACE ( 'NONE', #12658, 1.499999999999997780 ) ;
#214 = DIRECTION ( 'NONE',  ( -0.000000000000000000, 1.000000000000000000, -0.000000000000000000 ) ) ;
#215 = DIRECTION ( 'NONE',  ( 0.000000000000000000, 0.000000000000000000, 1.000000000000000000 ) ) ;
#216 = CARTESIAN_POINT ( 'NONE',  ( 27.49999999999998934, 1.000000000000000000, 9.800000000000018474 ) ) ;
#217 = ORIENTED_EDGE ( 'NONE', *, *, #15911, .F. ) ;
#218 = CARTESIAN_POINT ( 'NONE',  ( -11.49999999999999645, 0.000000000000000000, -3.799999999999991829 ) ) ;
#219 = EDGE_CURVE ( 'NONE', #3885, #13306, #11694, .T. ) ;
#220 = EDGE_LOOP ( 'NONE', ( #2648, #9373, #11994, #8294 ) ) ;
#221 = ORIENTED_EDGE ( 'NONE', *, *, #3852, .F. ) ;
#222 = DIRECTION ( 'NONE',  ( 1.613696256722611405E-16, 0.000000000000000000, 1.000000000000000000 ) ) ;
#223 = EDGE_CURVE ( 'NONE', #14313, #3206, #10423, .T. ) ;
#224 = DIRECTION ( 'NONE',  ( 0.000000000000000000, 0.000000000000000000, 1.000000000000000000 ) ) ;
#225 = CARTESIAN_POINT ( 'NONE',  ( 11.49999999999998934, 0.000000000000000000, 27.80000000000001137 ) ) ;
#226 = ORIENTED_EDGE ( 'NONE', *, *, #182, .F. ) ;
#227 = ORIENTED_EDGE ( 'NONE', *, *, #5672, .T. ) ;
#228 = DIRECTION ( 'NONE',  ( 0.000000000000000000, 1.000000000000000000, -0.000000000000000000 ) ) ;
#229 = CARTESIAN_POINT ( 'NONE',  ( 11.49999999999998934, 0.000000000000000000, -32.19999999999998863 ) ) ;
#230 = ADVANCED_FACE ( 'NONE', ( #5435 ), #9267, .F. ) ;
#231 = FACE_OUTER_BOUND ( 'NONE', #4021, .T. ) ;
#232 = FACE_BOUND ( 'NONE', #13694, .T. ) ;
#233 = EDGE_LOOP ( 'NONE', ( #480, #6764, #9522, #8645 ) ) ;
#234 = CARTESIAN_POINT ( 'NONE',  ( -27.49999999999999645, 0.000000000000000000, -3.799999999999991829 ) ) ;
#235 = ADVANCED_FACE ( 'NONE', ( #7967 ), #2875, .F. ) ;
#236 = VERTEX_POINT ( 'NONE', #6833 ) ;
#237 = CARTESIAN_POINT ( 'NONE',  ( 27.49999999999998934, 1.000000000000000000, -26.99999999999998934 ) ) ;
#238 = EDGE_LOOP ( 'NONE', ( #2803, #8531 ) ) ;
#239 = AXIS2_PLACEMENT_3D ( 'NONE', #4300, #14388, #11067 ) ;
#240 = DIRECTION ( 'NONE',  ( 0.000000000000000000, 1.000000000000000000, -0.000000000000000000 ) ) ;
#241 = ORIENTED_EDGE ( 'NONE', *, *, #8063, .F. ) ;
#242 = DIRECTION ( 'NONE',  ( 0.000000000000000000, 0.000000000000000000, 1.000000000000000000 ) ) ;
#243 = EDGE_LOOP ( 'NONE', ( #5552, #1283, #10982, #11133 ) ) ;
#244 = DIRECTION ( 'NONE',  ( 0.000000000000000000, 1.000000000000000000, -0.000000000000000000 ) ) ;
#245 = ADVANCED_FACE ( 'NONE', ( #1728 ), #15273, .F. ) ;
#246 = CARTESIAN_POINT ( 'NONE',  ( -11.49999999999999645, 0.000000000000000000, 15.00000000000001421 ) ) ;
#247 = ORIENTED_EDGE ( 'NONE', *, *, #14326, .T. ) ;
#248 = CARTESIAN_POINT ( 'NONE',  ( 52.50000000000000711, 1.000000000000000000, 27.00000000000001066 ) ) ;
#249 = CARTESIAN_POINT ( 'NONE',  ( 59.49999999999999289, 0.000000000000000000, 2.200000000000013500 ) ) ;
#250 = CARTESIAN_POINT ( 'NONE',  ( 20.50000000000000355, 0.000000000000000000, 27.00000000000001066 ) ) ;
#251 = DIRECTION ( 'NONE',  ( 0.000000000000000000, 1.000000000000000000, -0.000000000000000000 ) ) ;
#252 = ORIENTED_EDGE ( 'NONE', *, *, #11999, .T. ) ;
#253 = AXIS2_PLACEMENT_3D ( 'NONE', #11230, #5068, #11307 ) ;
#254 = ORIENTED_EDGE ( 'NONE', *, *, #885, .T. ) ;
#255 = CARTESIAN_POINT ( 'NONE',  ( 4.500000000000003553, 1.000000000000000000, -2.999999999999988898 ) ) ;
#256 = ORIENTED_EDGE ( 'NONE', *, *, #8159, .F. ) ;
#257 = CARTESIAN_POINT ( 'NONE',  ( 52.50000000000000711, 1.000000000000000000, 27.00000000000001066 ) ) ;
#258 = EDGE_CURVE ( 'NONE', #10154, #6451, #8280, .T. ) ;
#259 = CARTESIAN_POINT ( 'NONE',  ( 43.49999999999999289, 1.000000000000000000, 26.20000000000000639 ) ) ;
#260 = CARTESIAN_POINT ( 'NONE',  ( -43.50000000000000000, 0.000000000000000000, 32.20000000000000995 ) ) ;
#261 = CARTESIAN_POINT ( 'NONE',  ( -43.50000000000000000, 0.000000000000000000, 3.000000000000016431 ) ) ;
#262 = ORIENTED_EDGE ( 'NONE', *, *, #5370, .T. ) ;
#263 = ORIENTED_EDGE ( 'NONE', *, *, #128, .F. ) ;
#264 = EDGE_CURVE ( 'NONE', #10829, #10672, #12818, .T. ) ;
#265 = CIRCLE ( 'NONE', #6840, 0.8000000000000020428 ) ;
#266 = ADVANCED_FACE ( 'NONE', ( #12742 ), #10582, .F. ) ;
#267 = ORIENTED_EDGE ( 'NONE', *, *, #14801, .T. ) ;
#268 = CARTESIAN_POINT ( 'NONE',  ( 52.50000000000000711, 1.000000000000000000, 33.80000000000001847 ) ) ;
#269 = DIRECTION ( 'NONE',  ( 0.000000000000000000, 1.000000000000000000, -0.000000000000000000 ) ) ;
#270 = DIRECTION ( 'NONE',  ( -0.000000000000000000, 1.000000000000000000, -0.000000000000000000 ) ) ;
#271 = EDGE_CURVE ( 'NONE', #10092, #3911, #675, .T. ) ;
#272 = VECTOR ( 'NONE', #1485, 1000.000000000000000 ) ;
#273 = DIRECTION ( 'NONE',  ( -0.000000000000000000, 1.000000000000000000, -0.000000000000000000 ) ) ;
#274 = ORIENTED_EDGE ( 'NONE', *, *, #5411, .F. ) ;
#275 = CARTESIAN_POINT ( 'NONE',  ( 43.49999999999999289, 0.000000000000000000, 9.000000000000014211 ) ) ;
#276 = CIRCLE ( 'NONE', #15488, 0.8000000000000020428 ) ;
#277 = VERTEX_POINT ( 'NONE', #6578 ) ;
#278 = DIRECTION ( 'NONE',  ( 0.000000000000000000, 0.000000000000000000, 1.000000000000000000 ) ) ;
#279 = ADVANCED_FACE ( 'NONE', ( #11756 ), #11579, .F. ) ;
#280 = DIRECTION ( 'NONE',  ( -0.000000000000000000, 1.000000000000000000, -0.000000000000000000 ) ) ;
#281 = EDGE_LOOP ( 'NONE', ( #6523, #7331, #7674, #14661 ) ) ;
#282 = FACE_BOUND ( 'NONE', #7033, .T. ) ;
#283 = AXIS2_PLACEMENT_3D ( 'NONE', #5120, #10197, #10276 ) ;
#284 = CARTESIAN_POINT ( 'NONE',  ( 11.49999999999998934, 1.000000000000000000, -2.199999999999985967 ) ) ;
#285 = VERTEX_POINT ( 'NONE', #9110 ) ;
#286 = AXIS2_PLACEMENT_3D ( 'NONE', #10713, #5794, #14250 ) ;
#287 = DIRECTION ( 'NONE',  ( 0.000000000000000000, 0.000000000000000000, 1.000000000000000000 ) ) ;
#288 = AXIS2_PLACEMENT_3D ( 'NONE', #667, #4452, #8135 ) ;
#289 = EDGE_LOOP ( 'NONE', ( #11187, #1503 ) ) ;
#290 = ORIENTED_EDGE ( 'NONE', *, *, #15303, .T. ) ;
#291 = CARTESIAN_POINT ( 'NONE',  ( -27.49999999999999645, 1.000000000000000000, 9.000000000000014211 ) ) ;
#292 = FACE_OUTER_BOUND ( 'NONE', #13107, .T. ) ;
#293 = LINE ( 'NONE', #1602, #16156 ) ;
#294 = EDGE_CURVE ( 'NONE', #9106, #14219, #3045, .T. ) ;
#295 = DIRECTION ( 'NONE',  ( -0.000000000000000000, 1.000000000000000000, -0.000000000000000000 ) ) ;
#296 = DIRECTION ( 'NONE',  ( 0.000000000000000000, 0.000000000000000000, 1.000000000000000000 ) ) ;
#297 = EDGE_LOOP ( 'NONE', ( #14756, #5817, #13720, #1994 ) ) ;
#298 = VECTOR ( 'NONE', #12116, 1000.000000000000000 ) ;
#299 = DIRECTION ( 'NONE',  ( 0.000000000000000000, 1.000000000000000000, -0.000000000000000000 ) ) ;
#300 = AXIS2_PLACEMENT_3D ( 'NONE', #13058, #9583, #8200 ) ;
#301 = ORIENTED_EDGE ( 'NONE', *, *, #11360, .T. ) ;
#302 = ORIENTED_EDGE ( 'NONE', *, *, #10051, .T. ) ;
#303 = FACE_BOUND ( 'NONE', #3077, .T. ) ;
#304 = AXIS2_PLACEMENT_3D ( 'NONE', #9442, #13163, #1652 ) ;
#305 = DIRECTION ( 'NONE',  ( 0.000000000000000000, 0.000000000000000000, 1.000000000000000000 ) ) ;
#306 = SURFACE_SIDE_STYLE ('',( #5313 ) ) ;
#307 = VERTEX_POINT ( 'NONE', #13314 ) ;
#308 = ORIENTED_EDGE ( 'NONE', *, *, #11208, .F. ) ;
#309 = CARTESIAN_POINT ( 'NONE',  ( 11.49999999999998934, 1.000000000000000000, -32.99999999999998579 ) ) ;
#310 = ADVANCED_FACE ( 'NONE', ( #14695 ), #3136, .F. ) ;
#311 = AXIS2_PLACEMENT_3D ( 'NONE', #2576, #12591, #1334 ) ;
#312 = DIRECTION ( 'NONE',  ( 0.000000000000000000, 1.000000000000000000, -0.000000000000000000 ) ) ;
#313 = AXIS2_PLACEMENT_3D ( 'NONE', #8098, #3014, #3350 ) ;
#314 = DIRECTION ( 'NONE',  ( -0.000000000000000000, 1.000000000000000000, -0.000000000000000000 ) ) ;
#315 = FACE_BOUND ( 'NONE', #14836, .T. ) ;
#316 = ORIENTED_EDGE ( 'NONE', *, *, #8802, .F. ) ;
#317 = EDGE_LOOP ( 'NONE', ( #7058, #13850 ) ) ;
#318 = DIRECTION ( 'NONE',  ( 0.000000000000000000, 0.000000000000000000, 1.000000000000000000 ) ) ;
#319 = VECTOR ( 'NONE', #7786, 1000.000000000000000 ) ;
#320 = AXIS2_PLACEMENT_3D ( 'NONE', #12595, #360, #5284 ) ;
#321 = ORIENTED_EDGE ( 'NONE', *, *, #14826, .F. ) ;
#322 = FACE_OUTER_BOUND ( 'NONE', #9136, .T. ) ;
#323 = ORIENTED_EDGE ( 'NONE', *, *, #1623, .F. ) ;
#324 = EDGE_CURVE ( 'NONE', #7807, #7961, #14053, .T. ) ;
#325 = LINE ( 'NONE', #15361, #3580 ) ;
#326 = EDGE_LOOP ( 'NONE', ( #7332, #12256, #1388, #9083 ) ) ;
#327 = CARTESIAN_POINT ( 'NONE',  ( 27.49999999999998934, 1.000000000000000000, 33.80000000000001847 ) ) ;
#328 = ORIENTED_EDGE ( 'NONE', *, *, #7512, .F. ) ;
#329 = CARTESIAN_POINT ( 'NONE',  ( 59.49999999999999289, 1.000000000000000000, -26.99999999999998934 ) ) ;
#330 = EDGE_CURVE ( 'NONE', #11312, #10271, #6199, .T. ) ;
#331 = LINE ( 'NONE', #5515, #2512 ) ;
#332 = ORIENTED_EDGE ( 'NONE', *, *, #10257, .T. ) ;
#333 = DIRECTION ( 'NONE',  ( 0.000000000000000000, 0.000000000000000000, 1.000000000000000000 ) ) ;
#334 = EDGE_CURVE ( 'NONE', #638, #12497, #7000, .T. ) ;
#336 = CARTESIAN_POINT ( 'NONE',  ( 20.50000000000000355, 0.000000000000000000, 2.200000000000013500 ) ) ;
#335 = AXIS2_PLACEMENT_3D ( 'NONE', #15062, #3836, #6219 ) ;
#337 = DIRECTION ( 'NONE',  ( -0.000000000000000000, 1.000000000000000000, -0.000000000000000000 ) ) ;
#338 = CARTESIAN_POINT ( 'NONE',  ( -63.99999999999960210, 1.000000000000000000, 6.938893903907228378E-15 ) ) ;
#339 = AXIS2_PLACEMENT_3D ( 'NONE', #11632, #2763, #5398 ) ;
#340 = CIRCLE ( 'NONE', #5843, 0.8000000000000020428 ) ;
#341 = ADVANCED_FACE ( 'NONE', ( #4450 ), #4533, .F. ) ;
#342 = ORIENTED_EDGE ( 'NONE', *, *, #7512, .T. ) ;
#343 = ORIENTED_EDGE ( 'NONE', *, *, #6048, .F. ) ;
#344 = LINE ( 'NONE', #9119, #1182 ) ;
#345 = ORIENTED_EDGE ( 'NONE', *, *, #13902, .T. ) ;
#346 = ORIENTED_EDGE ( 'NONE', *, *, #15433, .T. ) ;
#347 = CYLINDRICAL_SURFACE ( 'NONE', #2933, 0.8000000000000020428 ) ;
#348 = CARTESIAN_POINT ( 'NONE',  ( -52.50000000000001421, 1.000000000000000000, -9.799999999999991829 ) ) ;
#349 = DIRECTION ( 'NONE',  ( 0.000000000000000000, 1.000000000000000000, -0.000000000000000000 ) ) ;
#350 = LINE ( 'NONE', #12914, #5663 ) ;
#351 = ORIENTED_EDGE ( 'NONE', *, *, #10854, .F. ) ;
#352 = ORIENTED_EDGE ( 'NONE', *, *, #1720, .F. ) ;
#353 = ORIENTED_EDGE ( 'NONE', *, *, #10743, .F. ) ;
#354 = DIRECTION ( 'NONE',  ( 0.000000000000000000, 0.000000000000000000, 1.000000000000000000 ) ) ;
#355 = DIRECTION ( 'NONE',  ( 0.000000000000000000, 0.000000000000000000, 1.000000000000000000 ) ) ;
#356 = DIRECTION ( 'NONE',  ( 0.000000000000000000, 0.000000000000000000, 1.000000000000000000 ) ) ;
#357 = EDGE_CURVE ( 'NONE', #7232, #2946, #13382, .T. ) ;
#358 = DIRECTION ( 'NONE',  ( -0.000000000000000000, 1.000000000000000000, -0.000000000000000000 ) ) ;
#359 = ORIENTED_EDGE ( 'NONE', *, *, #9492, .F. ) ;
#360 = DIRECTION ( 'NONE',  ( 0.000000000000000000, 1.000000000000000000, -0.000000000000000000 ) ) ;
#361 = ORIENTED_EDGE ( 'NONE', *, *, #9675, .F. ) ;
#362 = DIRECTION ( 'NONE',  ( 0.000000000000000000, 0.000000000000000000, 1.000000000000000000 ) ) ;
#363 = EDGE_CURVE ( 'NONE', #7875, #2953, #4103, .T. ) ;
#364 = CIRCLE ( 'NONE', #10052, 0.8000000000000020428 ) ;
#365 = EDGE_CURVE ( 'NONE', #2563, #8106, #4633, .T. ) ;
#366 = CYLINDRICAL_SURFACE ( 'NONE', #13756, 0.8000000000000020428 ) ;
#367 = ORIENTED_EDGE ( 'NONE', *, *, #14343, .T. ) ;
#368 = VECTOR ( 'NONE', #5341, 1000.000000000000000 ) ;
#369 = FACE_BOUND ( 'NONE', #15184, .T. ) ;
#370 = ADVANCED_FACE ( 'NONE', ( #9431 ), #7076, .F. ) ;
#371 = CARTESIAN_POINT ( 'NONE',  ( -36.50000000000001421, 0.000000000000000000, 21.00000000000001066 ) ) ;
#372 = EDGE_LOOP ( 'NONE', ( #10933, #8092, #1764, #8703 ) ) ;
#373 = FACE_OUTER_BOUND ( 'NONE', #6778, .T. ) ;
#374 = VERTEX_POINT ( 'NONE', #4613 ) ;
#375 = VERTEX_POINT ( 'NONE', #986 ) ;
#376 = FACE_OUTER_BOUND ( 'NONE', #4821, .T. ) ;
#377 = AXIS2_PLACEMENT_3D ( 'NONE', #7672, #14079, #5209 ) ;
#378 = DIRECTION ( 'NONE',  ( 0.000000000000000000, 0.000000000000000000, 1.000000000000000000 ) ) ;
#379 = DIRECTION ( 'NONE',  ( -0.000000000000000000, 1.000000000000000000, -0.000000000000000000 ) ) ;
#380 = AXIS2_PLACEMENT_3D ( 'NONE', #12462, #13690, #4829 ) ;
#381 = DIRECTION ( 'NONE',  ( 0.000000000000000000, 0.000000000000000000, 1.000000000000000000 ) ) ;
#382 = CIRCLE ( 'NONE', #11650, 0.8000000000000020428 ) ;
#383 = CARTESIAN_POINT ( 'NONE',  ( -4.500000000000010658, 0.000000000000000000, -2.999999999999988898 ) ) ;
#384 = ORIENTED_EDGE ( 'NONE', *, *, #12034, .F. ) ;
#385 = DIRECTION ( 'NONE',  ( 0.000000000000000000, 0.000000000000000000, 1.000000000000000000 ) ) ;
#386 = EDGE_CURVE ( 'NONE', #12064, #7540, #7247, .T. ) ;
#387 = DIRECTION ( 'NONE',  ( 0.000000000000000000, 0.000000000000000000, 1.000000000000000000 ) ) ;
#388 = ORIENTED_EDGE ( 'NONE', *, *, #13752, .F. ) ;
#389 = ORIENTED_EDGE ( 'NONE', *, *, #3831, .F. ) ;
#390 = FACE_BOUND ( 'NONE', #9158, .T. ) ;
#391 = VECTOR ( 'NONE', #6432, 1000.000000000000000 ) ;
#392 = CIRCLE ( 'NONE', #7472, 0.8000000000000020428 ) ;
#393 = AXIS2_PLACEMENT_3D ( 'NONE', #5999, #9744, #9511 ) ;
#394 = CARTESIAN_POINT ( 'NONE',  ( -4.500000000000010658, 0.000000000000000000, 14.20000000000000995 ) ) ;
#395 = DIRECTION ( 'NONE',  ( 0.000000000000000000, 0.000000000000000000, 1.000000000000000000 ) ) ;
#396 = AXIS2_PLACEMENT_3D ( 'NONE', #3384, #5840, #6926 ) ;
#397 = ORIENTED_EDGE ( 'NONE', *, *, #11737, .F. ) ;
#398 = VERTEX_POINT ( 'NONE', #9517 ) ;
#399 = DIRECTION ( 'NONE',  ( 0.000000000000000000, 0.000000000000000000, 1.000000000000000000 ) ) ;
#400 = DIRECTION ( 'NONE',  ( 0.000000000000000000, 0.000000000000000000, 1.000000000000000000 ) ) ;
#401 = AXIS2_PLACEMENT_3D ( 'NONE', #4590, #6986, #11986 ) ;
#402 = CIRCLE ( 'NONE', #15631, 0.8000000000000020428 ) ;
#403 = CARTESIAN_POINT ( 'NONE',  ( 43.49999999999999289, 0.000000000000000000, -8.999999999999987566 ) ) ;
#404 = AXIS2_PLACEMENT_3D ( 'NONE', #13965, #11262, #14134 ) ;
#405 = FACE_BOUND ( 'NONE', #4894, .T. ) ;
#406 = CIRCLE ( 'NONE', #11684, 0.8000000000000029310 ) ;
#407 = ORIENTED_EDGE ( 'NONE', *, *, #8901, .F. ) ;
#408 = EDGE_LOOP ( 'NONE', ( #15652, #1927, #16158, #9322 ) ) ;
#409 = CARTESIAN_POINT ( 'NONE',  ( -36.50000000000001421, 0.000000000000000000, -26.99999999999998934 ) ) ;
#410 = ORIENTED_EDGE ( 'NONE', *, *, #7062, .T. ) ;
#411 = DIRECTION ( 'NONE',  ( 0.000000000000000000, 0.000000000000000000, 1.000000000000000000 ) ) ;
#412 = ORIENTED_EDGE ( 'NONE', *, *, #6340, .T. ) ;
#413 = ADVANCED_FACE ( 'NONE', ( #2131 ), #11914, .F. ) ;
#414 = AXIS2_PLACEMENT_3D ( 'NONE', #246, #2710, #4033 ) ;
#415 = CIRCLE ( 'NONE', #8022, 0.8000000000000038192 ) ;
#416 = DIRECTION ( 'NONE',  ( 0.000000000000000000, 0.000000000000000000, 1.000000000000000000 ) ) ;
#417 = ORIENTED_EDGE ( 'NONE', *, *, #16192, .T. ) ;
#418 = DIRECTION ( 'NONE',  ( 0.000000000000000000, 0.000000000000000000, 1.000000000000000000 ) ) ;
#419 = VERTEX_POINT ( 'NONE', #5925 ) ;
#420 = DIRECTION ( 'NONE',  ( 0.000000000000000000, 0.000000000000000000, 1.000000000000000000 ) ) ;
#421 = AXIS2_PLACEMENT_3D ( 'NONE', #7240, #10835, #6008 ) ;
#422 = AXIS2_PLACEMENT_3D ( 'NONE', #10793, #4571, #3348 ) ;
#423 = DIRECTION ( 'NONE',  ( 0.000000000000000000, 0.000000000000000000, 1.000000000000000000 ) ) ;
#424 = ORIENTED_EDGE ( 'NONE', *, *, #13518, .F. ) ;
#425 = CARTESIAN_POINT ( 'NONE',  ( 36.50000000000000711, 0.000000000000000000, -33.79999999999999005 ) ) ;
#426 = FACE_OUTER_BOUND ( 'NONE', #16018, .T. ) ;
#427 = CARTESIAN_POINT ( 'NONE',  ( -43.50000000000000000, 0.000000000000000000, -8.199999999999983302 ) ) ;
#428 = DIRECTION ( 'NONE',  ( 0.000000000000000000, 0.000000000000000000, 1.000000000000000000 ) ) ;
#429 = ORIENTED_EDGE ( 'NONE', *, *, #7676, .T. ) ;
#430 = VECTOR ( 'NONE', #13377, 1000.000000000000000 ) ;
#431 = VERTEX_POINT ( 'NONE', #13466 ) ;
#432 = DIRECTION ( 'NONE',  ( -0.000000000000000000, 1.000000000000000000, -0.000000000000000000 ) ) ;
#433 = EDGE_LOOP ( 'NONE', ( #7510, #8377, #4093, #14054 ) ) ;
#434 = ORIENTED_EDGE ( 'NONE', *, *, #4189, .T. ) ;
#435 = FACE_OUTER_BOUND ( 'NONE', #11102, .T. ) ;
#436 = AXIS2_PLACEMENT_3D ( 'NONE', #7585, #1419, #13828 ) ;
#437 = EDGE_CURVE ( 'NONE', #5548, #8717, #2525, .T. ) ;
#438 = DIRECTION ( 'NONE',  ( 0.000000000000000000, 0.000000000000000000, 1.000000000000000000 ) ) ;
#439 = LINE ( 'NONE', #11512, #9418 ) ;
#440 = EDGE_CURVE ( 'NONE', #9566, #1112, #2004, .T. ) ;
#441 = CARTESIAN_POINT ( 'NONE',  ( 4.500000000000003553, 1.000000000000000000, -20.99999999999998579 ) ) ;
#442 = VERTEX_POINT ( 'NONE', #7236 ) ;
#443 = EDGE_LOOP ( 'NONE', ( #9729, #1983 ) ) ;
#444 = ORIENTED_EDGE ( 'NONE', *, *, #2444, .F. ) ;
#445 = DIRECTION ( 'NONE',  ( 0.000000000000000000, 0.000000000000000000, 1.000000000000000000 ) ) ;
#446 = AXIS2_PLACEMENT_3D ( 'NONE', #6756, #10168, #9182 ) ;
#447 = CARTESIAN_POINT ( 'NONE',  ( -43.50000000000000000, 0.000000000000000000, -8.199999999999983302 ) ) ;
#448 = DIRECTION ( 'NONE',  ( 0.000000000000000000, 1.000000000000000000, -0.000000000000000000 ) ) ;
#449 = CYLINDRICAL_SURFACE ( 'NONE', #8152, 0.8000000000000038192 ) ;
#450 = VERTEX_POINT ( 'NONE', #5758 ) ;
#451 = DIRECTION ( 'NONE',  ( 0.000000000000000000, 1.000000000000000000, -0.000000000000000000 ) ) ;
#452 = ORIENTED_EDGE ( 'NONE', *, *, #10662, .T. ) ;
#453 = DIRECTION ( 'NONE',  ( -0.000000000000000000, 1.000000000000000000, -0.000000000000000000 ) ) ;
#454 = ORIENTED_EDGE ( 'NONE', *, *, #830, .F. ) ;
#455 = FACE_BOUND ( 'NONE', #904, .T. ) ;
#456 = ADVANCED_FACE ( 'NONE', ( #15776 ), #6005, .F. ) ;
#457 = CARTESIAN_POINT ( 'NONE',  ( 36.50000000000000711, 1.000000000000000000, 32.20000000000000995 ) ) ;
#458 = VERTEX_POINT ( 'NONE', #9355 ) ;
#459 = CARTESIAN_POINT ( 'NONE',  ( 20.50000000000000355, 1.000000000000000000, 33.00000000000001421 ) ) ;
#460 = VERTEX_POINT ( 'NONE', #13149 ) ;
#461 = ORIENTED_EDGE ( 'NONE', *, *, #6259, .T. ) ;
#462 = DIRECTION ( 'NONE',  ( 0.000000000000000000, 0.000000000000000000, 1.000000000000000000 ) ) ;
#463 = DIRECTION ( 'NONE',  ( -0.000000000000000000, 1.000000000000000000, -0.000000000000000000 ) ) ;
#464 = EDGE_CURVE ( 'NONE', #7176, #13855, #10376, .T. ) ;
#465 = DIRECTION ( 'NONE',  ( 0.000000000000000000, 0.000000000000000000, 1.000000000000000000 ) ) ;
#466 = CARTESIAN_POINT ( 'NONE',  ( -4.500000000000010658, 1.000000000000000000, -2.999999999999988898 ) ) ;
#467 = CIRCLE ( 'NONE', #4923, 0.8000000000000020428 ) ;
#468 = CARTESIAN_POINT ( 'NONE',  ( -4.500000000000010658, 0.000000000000000000, 9.800000000000018474 ) ) ;
#469 = ORIENTED_EDGE ( 'NONE', *, *, #14309, .T. ) ;
#470 = FACE_OUTER_BOUND ( 'NONE', #3379, .T. ) ;
#471 = CARTESIAN_POINT ( 'NONE',  ( -20.50000000000001066, 1.000000000000000000, 15.80000000000001492 ) ) ;
#472 = ORIENTED_EDGE ( 'NONE', *, *, #8212, .F. ) ;
#473 = ORIENTED_EDGE ( 'NONE', *, *, #3092, .T. ) ;
#474 = FACE_BOUND ( 'NONE', #13928, .T. ) ;
#475 = EDGE_CURVE ( 'NONE', #10028, #11002, #5076, .T. ) ;
#476 = DIRECTION ( 'NONE',  ( 0.000000000000000000, 1.000000000000000000, -0.000000000000000000 ) ) ;
#477 = CARTESIAN_POINT ( 'NONE',  ( 20.50000000000000355, 0.000000000000000000, -8.999999999999987566 ) ) ;
#478 = DIRECTION ( 'NONE',  ( -0.000000000000000000, 1.000000000000000000, -0.000000000000000000 ) ) ;
#479 = CIRCLE ( 'NONE', #8855, 0.8000000000000020428 ) ;
#480 = ORIENTED_EDGE ( 'NONE', *, *, #12734, .F. ) ;
#481 = ORIENTED_EDGE ( 'NONE', *, *, #3466, .F. ) ;
#482 = CARTESIAN_POINT ( 'NONE',  ( 64.00000000000000000, 0.000000000000000000, -39.49999999999998579 ) ) ;
#483 = EDGE_CURVE ( 'NONE', #5123, #6320, #149, .T. ) ;
#484 = CARTESIAN_POINT ( 'NONE',  ( 52.50000000000000711, 1.000000000000000000, -2.999999999999988898 ) ) ;
#485 = ADVANCED_FACE ( 'NONE', ( #2542 ), #2458, .F. ) ;
#486 = CARTESIAN_POINT ( 'NONE',  ( -36.50000000000001421, 0.000000000000000000, 15.00000000000001421 ) ) ;
#487 = FACE_BOUND ( 'NONE', #84, .T. ) ;
#488 = VECTOR ( 'NONE', #4031, 1000.000000000000000 ) ;
#489 = ORIENTED_EDGE ( 'NONE', *, *, #7950, .F. ) ;
#490 = FACE_OUTER_BOUND ( 'NONE', #8542, .T. ) ;
#491 = ORIENTED_EDGE ( 'NONE', *, *, #4891, .F. ) ;
#492 = CARTESIAN_POINT ( 'NONE',  ( 59.49999999999999289, 1.000000000000000000, -8.999999999999987566 ) ) ;
#493 = ORIENTED_EDGE ( 'NONE', *, *, #14131, .F. ) ;
#494 = CARTESIAN_POINT ( 'NONE',  ( -52.50000000000001421, 0.000000000000000000, 14.20000000000000995 ) ) ;
#495 = VERTEX_POINT ( 'NONE', #3537 ) ;
#496 = DIRECTION ( 'NONE',  ( 0.000000000000000000, 0.000000000000000000, 1.000000000000000000 ) ) ;
#497 = CARTESIAN_POINT ( 'NONE',  ( -11.49999999999999645, 0.000000000000000000, 33.00000000000001421 ) ) ;
#498 = CARTESIAN_POINT ( 'NONE',  ( -64.00000000000000000, 0.000000000000000000, -37.99999999999999289 ) ) ;
#499 = EDGE_LOOP ( 'NONE', ( #15191, #5816 ) ) ;
#500 = FACE_OUTER_BOUND ( 'NONE', #1892, .T. ) ;
#501 = DIRECTION ( 'NONE',  ( 0.000000000000000000, 1.000000000000000000, -0.000000000000000000 ) ) ;
#502 = CYLINDRICAL_SURFACE ( 'NONE', #14305, 0.8000000000000020428 ) ;
#503 = ORIENTED_EDGE ( 'NONE', *, *, #74, .T. ) ;
#504 = ORIENTED_EDGE ( 'NONE', *, *, #871, .F. ) ;
#505 = LINE ( 'NONE', #4381, #15587 ) ;
#506 = ORIENTED_EDGE ( 'NONE', *, *, #2001, .F. ) ;
#507 = ORIENTED_EDGE ( 'NONE', *, *, #15327, .F. ) ;
#508 = CYLINDRICAL_SURFACE ( 'NONE', #4521, 0.8000000000000020428 ) ;
#509 = AXIS2_PLACEMENT_3D ( 'NONE', #11434, #8959, #13970 ) ;
#510 = DIRECTION ( 'NONE',  ( 0.000000000000000000, 0.000000000000000000, 1.000000000000000000 ) ) ;
#511 = CARTESIAN_POINT ( 'NONE',  ( -64.00000000000000000, 1.000000000000000000, -36.50000000000000000 ) ) ;
#512 = DIRECTION ( 'NONE',  ( 0.000000000000000000, 0.000000000000000000, 1.000000000000000000 ) ) ;
#513 = EDGE_LOOP ( 'NONE', ( #2098, #11278 ) ) ;
#514 = EDGE_LOOP ( 'NONE', ( #8241, #9365 ) ) ;
#515 = EDGE_LOOP ( 'NONE', ( #3219, #15714, #200, #3469 ) ) ;
#516 = FACE_OUTER_BOUND ( 'NONE', #10645, .T. ) ;
#517 = ADVANCED_FACE ( 'NONE', ( #2377 ), #7316, .F. ) ;
#518 = VECTOR ( 'NONE', #15692, 1000.000000000000000 ) ;
#519 = DIRECTION ( 'NONE',  ( 0.000000000000000000, 0.000000000000000000, 1.000000000000000000 ) ) ;
#520 = DIRECTION ( 'NONE',  ( -0.000000000000000000, 1.000000000000000000, -0.000000000000000000 ) ) ;
#521 = DIRECTION ( 'NONE',  ( -0.000000000000000000, 1.000000000000000000, -0.000000000000000000 ) ) ;
#522 = EDGE_LOOP ( 'NONE', ( #10333, #2331, #8129, #10563 ) ) ;
#523 = DIRECTION ( 'NONE',  ( 0.000000000000000000, 1.000000000000000000, -0.000000000000000000 ) ) ;
#524 = ORIENTED_EDGE ( 'NONE', *, *, #15096, .F. ) ;
#525 = LINE ( 'NONE', #10532, #1060 ) ;
#526 = FACE_OUTER_BOUND ( 'NONE', #765, .T. ) ;
#527 = DIRECTION ( 'NONE',  ( 0.000000000000000000, 0.000000000000000000, 1.000000000000000000 ) ) ;
#528 = ORIENTED_EDGE ( 'NONE', *, *, #7998, .T. ) ;
#529 = EDGE_CURVE ( 'NONE', #14371, #3228, #12492, .T. ) ;
#530 = FACE_OUTER_BOUND ( 'NONE', #14036, .T. ) ;
#531 = VERTEX_POINT ( 'NONE', #8617 ) ;
#532 = ORIENTED_EDGE ( 'NONE', *, *, #1486, .F. ) ;
#533 = CARTESIAN_POINT ( 'NONE',  ( 43.49999999999999289, 0.000000000000000000, -14.99999999999998579 ) ) ;
#534 = EDGE_CURVE ( 'NONE', #2052, #5837, #5416, .T. ) ;
#535 = DIRECTION ( 'NONE',  ( 0.000000000000000000, 0.000000000000000000, 1.000000000000000000 ) ) ;
#536 = CYLINDRICAL_SURFACE ( 'NONE', #4627, 0.8000000000000020428 ) ;
#537 = DIRECTION ( 'NONE',  ( 0.000000000000000000, 0.000000000000000000, 1.000000000000000000 ) ) ;
#538 = EDGE_CURVE ( 'NONE', #14176, #1758, #8689, .T. ) ;
#539 = CIRCLE ( 'NONE', #7617, 1.499999999999994449 ) ;
#540 = CARTESIAN_POINT ( 'NONE',  ( 43.49999999999999289, 1.000000000000000000, -32.19999999999998863 ) ) ;
#541 = EDGE_CURVE ( 'NONE', #9748, #935, #11424, .T. ) ;
#542 = EDGE_CURVE ( 'NONE', #1403, #7232, #14585, .T. ) ;
#543 = VERTEX_POINT ( 'NONE', #10993 ) ;
#544 = DIRECTION ( 'NONE',  ( 0.000000000000000000, 0.000000000000000000, 1.000000000000000000 ) ) ;
#545 = AXIS2_PLACEMENT_3D ( 'NONE', #8494, #12280, #1021 ) ;
#546 = CARTESIAN_POINT ( 'NONE',  ( -36.50000000000001421, 0.000000000000000000, -20.99999999999998579 ) ) ;
#547 = ORIENTED_EDGE ( 'NONE', *, *, #8097, .F. ) ;
#548 = CIRCLE ( 'NONE', #13911, 0.8000000000000020428 ) ;
#549 = ORIENTED_EDGE ( 'NONE', *, *, #8570, .F. ) ;
#550 = FACE_BOUND ( 'NONE', #12692, .T. ) ;
#551 = DIRECTION ( 'NONE',  ( 0.000000000000000000, 1.000000000000000000, -0.000000000000000000 ) ) ;
#552 = CARTESIAN_POINT ( 'NONE',  ( 27.49999999999998934, 1.000000000000000000, -20.99999999999998579 ) ) ;
#553 = CARTESIAN_POINT ( 'NONE',  ( 27.49999999999998934, 0.000000000000000000, 27.00000000000001066 ) ) ;
#554 = ORIENTED_EDGE ( 'NONE', *, *, #12712, .T. ) ;
#555 = ORIENTED_EDGE ( 'NONE', *, *, #10191, .T. ) ;
#556 = CARTESIAN_POINT ( 'NONE',  ( 52.50000000000000711, 0.000000000000000000, 15.80000000000001492 ) ) ;
#557 = CIRCLE ( 'NONE', #8419, 0.8000000000000020428 ) ;
#558 = CARTESIAN_POINT ( 'NONE',  ( -52.50000000000001421, 0.000000000000000000, -14.99999999999998579 ) ) ;
#559 = AXIS2_PLACEMENT_3D ( 'NONE', #12781, #14088, #15317 ) ;
#560 = DIRECTION ( 'NONE',  ( -0.000000000000000000, 1.000000000000000000, -0.000000000000000000 ) ) ;
#561 = AXIS2_PLACEMENT_3D ( 'NONE', #3613, #15999, #16233 ) ;
#562 = EDGE_CURVE ( 'NONE', #6142, #8133, #15108, .T. ) ;
#563 = FACE_BOUND ( 'NONE', #15549, .T. ) ;
#564 = AXIS2_PLACEMENT_3D ( 'NONE', #5505, #9256, #318 ) ;
#565 = EDGE_LOOP ( 'NONE', ( #11498, #2619 ) ) ;
#566 = VERTEX_POINT ( 'NONE', #10070 ) ;
#567 = CYLINDRICAL_SURFACE ( 'NONE', #2919, 0.8000000000000020428 ) ;
#568 = EDGE_CURVE ( 'NONE', #3914, #10938, #8036, .T. ) ;
#569 = ADVANCED_FACE ( 'NONE', ( #16178 ), #4928, .F. ) ;
#570 = ORIENTED_EDGE ( 'NONE', *, *, #6560, .F. ) ;
#571 = DIRECTION ( 'NONE',  ( 0.000000000000000000, 1.000000000000000000, -0.000000000000000000 ) ) ;
#572 = ORIENTED_EDGE ( 'NONE', *, *, #11923, .T. ) ;
#573 = VECTOR ( 'NONE', #7830, 1000.000000000000000 ) ;
#574 = EDGE_CURVE ( 'NONE', #13049, #543, #4365, .T. ) ;
#575 = DIRECTION ( 'NONE',  ( -0.000000000000000000, 1.000000000000000000, -0.000000000000000000 ) ) ;
#576 = ORIENTED_EDGE ( 'NONE', *, *, #4605, .T. ) ;
#577 = ORIENTED_EDGE ( 'NONE', *, *, #1133, .T. ) ;
#578 = DIRECTION ( 'NONE',  ( 0.000000000000000000, 0.000000000000000000, 1.000000000000000000 ) ) ;
#579 = DIRECTION ( 'NONE',  ( -0.000000000000000000, 1.000000000000000000, -0.000000000000000000 ) ) ;
#580 = EDGE_LOOP ( 'NONE', ( #2889, #15765 ) ) ;
#581 = DIRECTION ( 'NONE',  ( 0.000000000000000000, 0.000000000000000000, 1.000000000000000000 ) ) ;
#582 = EDGE_CURVE ( 'NONE', #12554, #11149, #13535, .T. ) ;
#583 = FACE_OUTER_BOUND ( 'NONE', #7016, .T. ) ;
#584 = DIRECTION ( 'NONE',  ( 0.000000000000000000, 1.000000000000000000, -0.000000000000000000 ) ) ;
#585 = EDGE_CURVE ( 'NONE', #12037, #12435, #15644, .T. ) ;
#586 = ORIENTED_EDGE ( 'NONE', *, *, #11785, .F. ) ;
#587 = VECTOR ( 'NONE', #10125, 1000.000000000000000 ) ;
#588 = ORIENTED_EDGE ( 'NONE', *, *, #4593, .T. ) ;
#589 = CARTESIAN_POINT ( 'NONE',  ( 4.500000000000003553, 0.000000000000000000, -15.79999999999998828 ) ) ;
#590 = VERTEX_POINT ( 'NONE', #15013 ) ;
#591 = EDGE_LOOP ( 'NONE', ( #5681, #10767 ) ) ;
#592 = DIRECTION ( 'NONE',  ( 0.000000000000000000, 0.000000000000000000, 1.000000000000000000 ) ) ;
#593 = EDGE_CURVE ( 'NONE', #13595, #7904, #11439, .T. ) ;
#594 = DIRECTION ( 'NONE',  ( 0.000000000000000000, 0.000000000000000000, 1.000000000000000000 ) ) ;
#595 = PLANE ( 'NONE',  #8635 ) ;
#596 = CARTESIAN_POINT ( 'NONE',  ( 11.49999999999998934, 0.000000000000000000, -14.99999999999998579 ) ) ;
#597 = VERTEX_POINT ( 'NONE', #16012 ) ;
#598 = ORIENTED_EDGE ( 'NONE', *, *, #7950, .T. ) ;
#599 = CIRCLE ( 'NONE', #9757, 0.8000000000000029310 ) ;
#600 = VECTOR ( 'NONE', #3107, 1000.000000000000000 ) ;
#601 = VERTEX_POINT ( 'NONE', #2303 ) ;
#602 = CIRCLE ( 'NONE', #4803, 0.8000000000000020428 ) ;
#603 = CARTESIAN_POINT ( 'NONE',  ( -31.99999999999940314, 0.000000000000000000, 19.00000000000000355 ) ) ;
#604 = LINE ( 'NONE', #5619, #2476 ) ;
#605 = CARTESIAN_POINT ( 'NONE',  ( -27.49999999999999645, 1.000000000000000000, -20.99999999999998579 ) ) ;
#606 = DIRECTION ( 'NONE',  ( 0.000000000000000000, 1.000000000000000000, -0.000000000000000000 ) ) ;
#607 = ORIENTED_EDGE ( 'NONE', *, *, #7785, .F. ) ;
#608 = DIRECTION ( 'NONE',  ( 0.000000000000000000, 0.000000000000000000, 1.000000000000000000 ) ) ;
#609 = ORIENTED_EDGE ( 'NONE', *, *, #13868, .T. ) ;
#610 = CARTESIAN_POINT ( 'NONE',  ( -43.50000000000000000, 0.000000000000000000, -8.999999999999987566 ) ) ;
#611 = CIRCLE ( 'NONE', #335, 0.8000000000000020428 ) ;
#612 = AXIS2_PLACEMENT_3D ( 'NONE', #13507, #2261, #2336 ) ;
#613 = DIRECTION ( 'NONE',  ( 0.000000000000000000, 1.000000000000000000, -0.000000000000000000 ) ) ;
#614 = CYLINDRICAL_SURFACE ( 'NONE', #14779, 0.8000000000000038192 ) ;
#615 = ORIENTED_EDGE ( 'NONE', *, *, #5349, .T. ) ;
#616 = CYLINDRICAL_SURFACE ( 'NONE', #10426, 0.8000000000000038192 ) ;
#617 = ORIENTED_EDGE ( 'NONE', *, *, #14892, .T. ) ;
#618 = DIRECTION ( 'NONE',  ( 0.000000000000000000, 0.000000000000000000, 1.000000000000000000 ) ) ;
#619 = CARTESIAN_POINT ( 'NONE',  ( 27.49999999999998934, 1.000000000000000000, 21.00000000000001066 ) ) ;
#620 = VECTOR ( 'NONE', #10864, 1000.000000000000000 ) ;
#621 = LINE ( 'NONE', #15573, #10564 ) ;
#622 = CARTESIAN_POINT ( 'NONE',  ( 4.500000000000003553, 1.000000000000000000, 27.00000000000001066 ) ) ;
#623 = DIRECTION ( 'NONE',  ( 0.000000000000000000, 0.000000000000000000, 1.000000000000000000 ) ) ;
#624 = CARTESIAN_POINT ( 'NONE',  ( -43.50000000000000000, 0.000000000000000000, 21.00000000000001066 ) ) ;
#625 = ORIENTED_EDGE ( 'NONE', *, *, #8063, .T. ) ;
#626 = AXIS2_PLACEMENT_3D ( 'NONE', #14641, #7260, #2321 ) ;
#627 = DIRECTION ( 'NONE',  ( 0.000000000000000000, 0.000000000000000000, 1.000000000000000000 ) ) ;
#628 = DIRECTION ( 'NONE',  ( -0.000000000000000000, 1.000000000000000000, -0.000000000000000000 ) ) ;
#629 = CARTESIAN_POINT ( 'NONE',  ( -36.50000000000001421, 0.000000000000000000, 15.00000000000001421 ) ) ;
#630 = ORIENTED_EDGE ( 'NONE', *, *, #529, .F. ) ;
#631 = ORIENTED_EDGE ( 'NONE', *, *, #13334, .T. ) ;
#632 = FACE_BOUND ( 'NONE', #12780, .T. ) ;
#633 = EDGE_CURVE ( 'NONE', #9015, #12331, #12238, .T. ) ;
#634 = FACE_OUTER_BOUND ( 'NONE', #10708, .T. ) ;
#635 = CARTESIAN_POINT ( 'NONE',  ( 52.50000000000000711, 1.000000000000000000, 33.00000000000001421 ) ) ;
#636 = ADVANCED_FACE ( 'NONE', ( #14188 ), #3032, .F. ) ;
#637 = EDGE_CURVE ( 'NONE', #10226, #15541, #9339, .T. ) ;
#638 = VERTEX_POINT ( 'NONE', #12800 ) ;
#639 = ORIENTED_EDGE ( 'NONE', *, *, #43, .F. ) ;
#640 = EDGE_CURVE ( 'NONE', #8634, #10572, #158, .T. ) ;
#641 = DIRECTION ( 'NONE',  ( 0.000000000000000000, 0.000000000000000000, 1.000000000000000000 ) ) ;
#642 = CARTESIAN_POINT ( 'NONE',  ( 20.50000000000000355, 1.000000000000000000, 33.00000000000001421 ) ) ;
#643 = LINE ( 'NONE', #9499, #822 ) ;
#644 = FACE_BOUND ( 'NONE', #10182, .T. ) ;
#645 = CIRCLE ( 'NONE', #14805, 0.8000000000000038192 ) ;
#646 = CIRCLE ( 'NONE', #8257, 0.8000000000000029310 ) ;
#647 = EDGE_LOOP ( 'NONE', ( #226, #6011, #7522, #8686 ) ) ;
#648 = DIRECTION ( 'NONE',  ( 0.000000000000000000, 1.000000000000000000, -0.000000000000000000 ) ) ;
#649 = AXIS2_PLACEMENT_3D ( 'NONE', #12656, #1400, #6421 ) ;
#650 = ORIENTED_EDGE ( 'NONE', *, *, #12080, .T. ) ;
#651 = CARTESIAN_POINT ( 'NONE',  ( 27.49999999999998934, 0.000000000000000000, -32.99999999999998579 ) ) ;
#652 = VERTEX_POINT ( 'NONE', #11481 ) ;
#653 = EDGE_CURVE ( 'NONE', #14083, #4648, #150, .T. ) ;
#654 = DIRECTION ( 'NONE',  ( 0.000000000000000000, 0.000000000000000000, 1.000000000000000000 ) ) ;
#655 = ORIENTED_EDGE ( 'NONE', *, *, #10488, .T. ) ;
#656 = ORIENTED_EDGE ( 'NONE', *, *, #60, .F. ) ;
#657 = DIRECTION ( 'NONE',  ( 0.000000000000000000, 0.000000000000000000, 1.000000000000000000 ) ) ;
#658 = CIRCLE ( 'NONE', #11395, 0.8000000000000020428 ) ;
#659 = CIRCLE ( 'NONE', #5907, 0.8000000000000020428 ) ;
#660 = CIRCLE ( 'NONE', #4857, 0.8000000000000038192 ) ;
#661 = CARTESIAN_POINT ( 'NONE',  ( -43.50000000000000000, 0.000000000000000000, -20.99999999999998579 ) ) ;
#662 = ORIENTED_EDGE ( 'NONE', *, *, #7062, .F. ) ;
#663 = AXIS2_PLACEMENT_3D ( 'NONE', #6514, #1567, #9036 ) ;
#664 = CARTESIAN_POINT ( 'NONE',  ( 27.49999999999998934, 0.000000000000000000, 27.00000000000001066 ) ) ;
#665 = CIRCLE ( 'NONE', #13761, 0.8000000000000020428 ) ;
#666 = ADVANCED_FACE ( 'NONE', ( #11742 ), #4182, .F. ) ;
#667 = CARTESIAN_POINT ( 'NONE',  ( 36.50000000000000711, 0.000000000000000000, 9.000000000000014211 ) ) ;
#668 = EDGE_CURVE ( 'NONE', #7005, #14446, #9038, .T. ) ;
#669 = CARTESIAN_POINT ( 'NONE',  ( -64.00000000000000000, 0.000000000000000000, -36.50000000000000000 ) ) ;
#670 = EDGE_LOOP ( 'NONE', ( #6500, #7650, #10087, #7410 ) ) ;
#671 = EDGE_CURVE ( 'NONE', #13422, #2009, #14106, .T. ) ;
#672 = EDGE_LOOP ( 'NONE', ( #4255, #3098, #6202, #5042 ) ) ;
#673 = DIRECTION ( 'NONE',  ( 0.000000000000000000, 0.000000000000000000, 1.000000000000000000 ) ) ;
#674 = ORIENTED_EDGE ( 'NONE', *, *, #1286, .T. ) ;
#676 = ORIENTED_EDGE ( 'NONE', *, *, #6298, .T. ) ;
#675 = CIRCLE ( 'NONE', #13282, 0.8000000000000020428 ) ;
#677 = DIRECTION ( 'NONE',  ( -0.000000000000000000, 1.000000000000000000, -0.000000000000000000 ) ) ;
#678 = AXIS2_PLACEMENT_3D ( 'NONE', #4136, #9123, #7900 ) ;
#679 = CIRCLE ( 'NONE', #14561, 0.8000000000000029310 ) ;
#680 = VECTOR ( 'NONE', #11078, 1000.000000000000000 ) ;
#681 = DIRECTION ( 'NONE',  ( -0.000000000000000000, 1.000000000000000000, -0.000000000000000000 ) ) ;
#682 = CIRCLE ( 'NONE', #9842, 0.8000000000000020428 ) ;
#683 = EDGE_CURVE ( 'NONE', #16009, #12124, #13257, .T. ) ;
#684 = DIRECTION ( 'NONE',  ( 0.000000000000000000, 0.000000000000000000, 1.000000000000000000 ) ) ;
#685 = ORIENTED_EDGE ( 'NONE', *, *, #8076, .F. ) ;
#686 = ORIENTED_EDGE ( 'NONE', *, *, #9260, .T. ) ;
#687 = ORIENTED_EDGE ( 'NONE', *, *, #5233, .T. ) ;
#688 = DIRECTION ( 'NONE',  ( 0.000000000000000000, 0.000000000000000000, 1.000000000000000000 ) ) ;
#689 = AXIS2_PLACEMENT_3D ( 'NONE', #10923, #15943, #10750 ) ;
#690 = ADVANCED_FACE ( 'NONE', ( #6484 ), #9249, .F. ) ;
#691 = AXIS2_PLACEMENT_3D ( 'NONE', #7877, #6497, #416 ) ;
#692 = DIRECTION ( 'NONE',  ( -0.000000000000000000, 1.000000000000000000, -0.000000000000000000 ) ) ;
#693 = EDGE_CURVE ( 'NONE', #16189, #3993, #5906, .T. ) ;
#694 = DIRECTION ( 'NONE',  ( -0.000000000000000000, 1.000000000000000000, -0.000000000000000000 ) ) ;
#695 = CARTESIAN_POINT ( 'NONE',  ( 4.500000000000003553, 1.000000000000000000, -21.79999999999999005 ) ) ;
#696 = AXIS2_PLACEMENT_3D ( 'NONE', #3660, #12524, #8580 ) ;
#697 = ORIENTED_EDGE ( 'NONE', *, *, #15228, .F. ) ;
#698 = ORIENTED_EDGE ( 'NONE', *, *, #8111, .F. ) ;
#699 = DIRECTION ( 'NONE',  ( -0.000000000000000000, 1.000000000000000000, -0.000000000000000000 ) ) ;
#700 = CIRCLE ( 'NONE', #6209, 0.8000000000000020428 ) ;
#701 = DIRECTION ( 'NONE',  ( 0.000000000000000000, 1.000000000000000000, -0.000000000000000000 ) ) ;
#702 = CARTESIAN_POINT ( 'NONE',  ( 59.49999999999999289, 0.000000000000000000, 33.00000000000001421 ) ) ;
#703 = ORIENTED_EDGE ( 'NONE', *, *, #4951, .F. ) ;
#704 = AXIS2_PLACEMENT_3D ( 'NONE', #4425, #10882, #15915 ) ;
#705 = DIRECTION ( 'NONE',  ( 0.000000000000000000, 1.000000000000000000, -0.000000000000000000 ) ) ;
#706 = ORIENTED_EDGE ( 'NONE', *, *, #4957, .F. ) ;
#707 = VERTEX_POINT ( 'NONE', #9167 ) ;
#708 = DIRECTION ( 'NONE',  ( 0.000000000000000000, 0.000000000000000000, 1.000000000000000000 ) ) ;
#709 = AXIS2_PLACEMENT_3D ( 'NONE', #13427, #4725, #945 ) ;
#710 = FACE_OUTER_BOUND ( 'NONE', #7066, .T. ) ;
#711 = LINE ( 'NONE', #8176, #3573 ) ;
#712 = DIRECTION ( 'NONE',  ( -0.000000000000000000, 1.000000000000000000, -0.000000000000000000 ) ) ;
#713 = LINE ( 'NONE', #12046, #4528 ) ;
#714 = ORIENTED_EDGE ( 'NONE', *, *, #4695, .T. ) ;
#715 = CARTESIAN_POINT ( 'NONE',  ( -52.50000000000001421, 0.000000000000000000, 33.00000000000001421 ) ) ;
#716 = CIRCLE ( 'NONE', #3862, 0.8000000000000020428 ) ;
#717 = DIRECTION ( 'NONE',  ( 0.000000000000000000, 1.000000000000000000, -0.000000000000000000 ) ) ;
#718 = CYLINDRICAL_SURFACE ( 'NONE', #4584, 0.8000000000000038192 ) ;
#719 = ORIENTED_EDGE ( 'NONE', *, *, #2284, .T. ) ;
#720 = FACE_BOUND ( 'NONE', #3508, .T. ) ;
#721 = CARTESIAN_POINT ( 'NONE',  ( -4.500000000000010658, 0.000000000000000000, -2.999999999999988898 ) ) ;
#722 = FACE_OUTER_BOUND ( 'NONE', #5939, .T. ) ;
#723 = EDGE_LOOP ( 'NONE', ( #6197, #5730 ) ) ;
#724 = ORIENTED_EDGE ( 'NONE', *, *, #5085, .F. ) ;
#725 = ORIENTED_EDGE ( 'NONE', *, *, #7591, .F. ) ;
#726 = CARTESIAN_POINT ( 'NONE',  ( 11.49999999999998934, 0.000000000000000000, 33.80000000000001847 ) ) ;
#727 = AXIS2_PLACEMENT_3D ( 'NONE', #10973, #1200, #6224 ) ;
#728 = CARTESIAN_POINT ( 'NONE',  ( -27.49999999999999645, 0.000000000000000000, 33.00000000000001421 ) ) ;
#729 = LINE ( 'NONE', #15927, #11365 ) ;
#730 = EDGE_CURVE ( 'NONE', #6852, #12579, #10887, .T. ) ;
#731 = CARTESIAN_POINT ( 'NONE',  ( 59.49999999999999289, 0.000000000000000000, 14.20000000000000995 ) ) ;
#732 = FACE_BOUND ( 'NONE', #6613, .T. ) ;
#733 = ADVANCED_FACE ( 'NONE', ( #13057 ), #6740, .F. ) ;
#734 = ORIENTED_EDGE ( 'NONE', *, *, #7998, .F. ) ;
#735 = ORIENTED_EDGE ( 'NONE', *, *, #750, .T. ) ;
#736 = DIRECTION ( 'NONE',  ( -0.000000000000000000, 1.000000000000000000, -0.000000000000000000 ) ) ;
#737 = CIRCLE ( 'NONE', #14366, 0.8000000000000038192 ) ;
#738 = ORIENTED_EDGE ( 'NONE', *, *, #4470, .F. ) ;
#739 = DIRECTION ( 'NONE',  ( -0.000000000000000000, 1.000000000000000000, -0.000000000000000000 ) ) ;
#740 = EDGE_LOOP ( 'NONE', ( #12830, #7083 ) ) ;
#741 = CARTESIAN_POINT ( 'NONE',  ( 5.969285727558937811E-13, 0.000000000000000000, 17.50000000000000355 ) ) ;
#742 = ORIENTED_EDGE ( 'NONE', *, *, #132, .F. ) ;
#743 = ORIENTED_EDGE ( 'NONE', *, *, #8365, .F. ) ;
#744 = CARTESIAN_POINT ( 'NONE',  ( -43.50000000000000000, 0.000000000000000000, -3.799999999999991829 ) ) ;
#745 = EDGE_CURVE ( 'NONE', #7531, #652, #12196, .T. ) ;
#746 = DIRECTION ( 'NONE',  ( 0.000000000000000000, 1.000000000000000000, 0.000000000000000000 ) ) ;
#747 = CARTESIAN_POINT ( 'NONE',  ( -4.500000000000010658, 0.000000000000000000, -14.19999999999998153 ) ) ;
#748 = DIRECTION ( 'NONE',  ( 0.000000000000000000, 0.000000000000000000, 1.000000000000000000 ) ) ;
#749 = ORIENTED_EDGE ( 'NONE', *, *, #1528, .F. ) ;
#750 = EDGE_CURVE ( 'NONE', #566, #2002, #4073, .T. ) ;
#751 = ORIENTED_EDGE ( 'NONE', *, *, #2460, .F. ) ;
#752 = CYLINDRICAL_SURFACE ( 'NONE', #10875, 0.8000000000000020428 ) ;
#753 = ORIENTED_EDGE ( 'NONE', *, *, #15078, .T. ) ;
#754 = FACE_OUTER_BOUND ( 'NONE', #8348, .T. ) ;
#755 = ORIENTED_EDGE ( 'NONE', *, *, #10999, .F. ) ;
#756 = DIRECTION ( 'NONE',  ( -0.000000000000000000, 1.000000000000000000, -0.000000000000000000 ) ) ;
#757 = ADVANCED_FACE ( 'NONE', ( #3933 ), #7706, .F. ) ;
#758 = DIRECTION ( 'NONE',  ( 0.000000000000000000, 0.000000000000000000, 1.000000000000000000 ) ) ;
#759 = ORIENTED_EDGE ( 'NONE', *, *, #11619, .T. ) ;
#760 = ORIENTED_EDGE ( 'NONE', *, *, #15954, .T. ) ;
#761 = EDGE_LOOP ( 'NONE', ( #5586, #3195 ) ) ;
#762 = CARTESIAN_POINT ( 'NONE',  ( 43.49999999999999289, 0.000000000000000000, 15.00000000000001421 ) ) ;
#763 = FACE_OUTER_BOUND ( 'NONE', #7843, .T. ) ;
#764 = DIRECTION ( 'NONE',  ( -0.000000000000000000, -1.000000000000000000, -0.000000000000000000 ) ) ;
#765 = EDGE_LOOP ( 'NONE', ( #9183, #9800, #12369, #9809 ) ) ;
#766 = VERTEX_POINT ( 'NONE', #6647 ) ;
#767 = CYLINDRICAL_SURFACE ( 'NONE', #2107, 0.8000000000000038192 ) ;
#768 = DIRECTION ( 'NONE',  ( 0.000000000000000000, 1.000000000000000000, -0.000000000000000000 ) ) ;
#769 = EDGE_CURVE ( 'NONE', #9847, #6513, #10613, .T. ) ;
#770 = EDGE_CURVE ( 'NONE', #5592, #11945, #6168, .T. ) ;
#771 = EDGE_CURVE ( 'NONE', #2119, #15691, #1177, .T. ) ;
#772 = DIRECTION ( 'NONE',  ( -0.000000000000000000, 1.000000000000000000, -0.000000000000000000 ) ) ;
#773 = ORIENTED_EDGE ( 'NONE', *, *, #15745, .T. ) ;
#774 = CARTESIAN_POINT ( 'NONE',  ( -11.49999999999999645, 0.000000000000000000, -2.999999999999988898 ) ) ;
#775 = AXIS2_PLACEMENT_3D ( 'NONE', #14307, #1906, #3150 ) ;
#776 = EDGE_LOOP ( 'NONE', ( #9196, #11875, #13977, #6905 ) ) ;
#777 = EDGE_CURVE ( 'NONE', #7593, #6730, #10072, .T. ) ;
#778 = ORIENTED_EDGE ( 'NONE', *, *, #2843, .F. ) ;
#779 = CARTESIAN_POINT ( 'NONE',  ( -36.50000000000001421, 0.000000000000000000, 21.80000000000001492 ) ) ;
#780 = DIRECTION ( 'NONE',  ( 0.000000000000000000, 0.000000000000000000, 1.000000000000000000 ) ) ;
#781 = CARTESIAN_POINT ( 'NONE',  ( -27.49999999999999645, 0.000000000000000000, 26.20000000000000639 ) ) ;
#782 = DIRECTION ( 'NONE',  ( -0.000000000000000000, 1.000000000000000000, -0.000000000000000000 ) ) ;
#783 = DIRECTION ( 'NONE',  ( -0.000000000000000000, 1.000000000000000000, -0.000000000000000000 ) ) ;
#784 = EDGE_CURVE ( 'NONE', #13640, #15353, #2225, .T. ) ;
#785 = EDGE_CURVE ( 'NONE', #12752, #5164, #9568, .T. ) ;
#786 = ORIENTED_EDGE ( 'NONE', *, *, #13316, .T. ) ;
#787 = DIRECTION ( 'NONE',  ( 0.000000000000000000, 0.000000000000000000, 1.000000000000000000 ) ) ;
#789 = LINE ( 'NONE', #8420, #13031 ) ;
#788 = VECTOR ( 'NONE', #9174, 1000.000000000000000 ) ;
#790 = LINE ( 'NONE', #9644, #6959 ) ;
#791 = ORIENTED_EDGE ( 'NONE', *, *, #12039, .T. ) ;
#792 = FACE_BOUND ( 'NONE', #10867, .T. ) ;
#793 = EDGE_CURVE ( 'NONE', #15312, #14183, #3021, .T. ) ;
#794 = CYLINDRICAL_SURFACE ( 'NONE', #8470, 0.8000000000000038192 ) ;
#795 =( NAMED_UNIT ( * ) SI_UNIT ( $, .STERADIAN. ) SOLID_ANGLE_UNIT ( ) );
#796 = CARTESIAN_POINT ( 'NONE',  ( 59.49999999999999289, 0.000000000000000000, -32.99999999999998579 ) ) ;
#797 = CIRCLE ( 'NONE', #10223, 0.8000000000000020428 ) ;
#798 = ORIENTED_EDGE ( 'NONE', *, *, #7198, .T. ) ;
#799 = VERTEX_POINT ( 'NONE', #11897 ) ;
#800 = ORIENTED_EDGE ( 'NONE', *, *, #1230, .T. ) ;
#801 = CARTESIAN_POINT ( 'NONE',  ( 27.49999999999998934, 1.000000000000000000, 9.000000000000014211 ) ) ;
#802 = AXIS2_PLACEMENT_3D ( 'NONE', #2162, #11867, #3165 ) ;
#803 = DIRECTION ( 'NONE',  ( 0.000000000000000000, 0.000000000000000000, 1.000000000000000000 ) ) ;
#804 = CARTESIAN_POINT ( 'NONE',  ( 59.49999999999999289, 0.000000000000000000, -20.99999999999998579 ) ) ;
#805 = CARTESIAN_POINT ( 'NONE',  ( -59.50000000000000000, 0.000000000000000000, 14.20000000000000995 ) ) ;
#806 = FACE_BOUND ( 'NONE', #6589, .T. ) ;
#807 = CIRCLE ( 'NONE', #3189, 0.8000000000000029310 ) ;
#808 = ORIENTED_EDGE ( 'NONE', *, *, #437, .T. ) ;
#809 = VERTEX_POINT ( 'NONE', #7136 ) ;
#810 = DIRECTION ( 'NONE',  ( 0.000000000000000000, 0.000000000000000000, 1.000000000000000000 ) ) ;
#811 = ORIENTED_EDGE ( 'NONE', *, *, #1040, .F. ) ;
#812 = DIRECTION ( 'NONE',  ( 0.000000000000000000, 1.000000000000000000, -0.000000000000000000 ) ) ;
#813 = EDGE_CURVE ( 'NONE', #9618, #6755, #9822, .T. ) ;
#814 = ORIENTED_EDGE ( 'NONE', *, *, #11386, .F. ) ;
#815 = AXIS2_PLACEMENT_3D ( 'NONE', #4419, #5727, #537 ) ;
#816 = LINE ( 'NONE', #741, #10105 ) ;
#817 = ORIENTED_EDGE ( 'NONE', *, *, #3558, .T. ) ;
#818 = VERTEX_POINT ( 'NONE', #10814 ) ;
#819 = CARTESIAN_POINT ( 'NONE',  ( -59.50000000000000000, 1.000000000000000000, -2.199999999999985967 ) ) ;
#820 = CIRCLE ( 'NONE', #9199, 0.8000000000000020428 ) ;
#821 = CARTESIAN_POINT ( 'NONE',  ( -63.99999999999940314, 0.000000000000000000, 20.50000000000000000 ) ) ;
#822 = VECTOR ( 'NONE', #4437, 1000.000000000000000 ) ;
#823 = AXIS2_PLACEMENT_3D ( 'NONE', #1387, #11486, #8697 ) ;
#824 = DIRECTION ( 'NONE',  ( -0.000000000000000000, 1.000000000000000000, -0.000000000000000000 ) ) ;
#825 = CARTESIAN_POINT ( 'NONE',  ( 59.49999999999999289, 0.000000000000000000, -2.199999999999985967 ) ) ;
#826 = EDGE_LOOP ( 'NONE', ( #10821, #15711, #8987, #15981 ) ) ;
#827 = ORIENTED_EDGE ( 'NONE', *, *, #6154, .F. ) ;
#828 = DIRECTION ( 'NONE',  ( 0.000000000000000000, 1.000000000000000000, -0.000000000000000000 ) ) ;
#829 = VERTEX_POINT ( 'NONE', #14673 ) ;
#830 = EDGE_CURVE ( 'NONE', #7340, #15245, #13131, .T. ) ;
#831 = FACE_OUTER_BOUND ( 'NONE', #14535, .T. ) ;
#832 = VERTEX_POINT ( 'NONE', #15925 ) ;
#833 = LINE ( 'NONE', #8385, #15359 ) ;
#834 = AXIS2_PLACEMENT_3D ( 'NONE', #7166, #2065, #4623 ) ;
#835 = EDGE_CURVE ( 'NONE', #12700, #9060, #9416, .T. ) ;
#836 = FACE_OUTER_BOUND ( 'NONE', #4153, .T. ) ;
#837 = ORIENTED_EDGE ( 'NONE', *, *, #7178, .F. ) ;
#838 = EDGE_LOOP ( 'NONE', ( #6270, #11648, #7501, #8971 ) ) ;
#839 = EDGE_CURVE ( 'NONE', #2972, #6413, #658, .T. ) ;
#840 = ORIENTED_EDGE ( 'NONE', *, *, #9989, .T. ) ;
#841 = EDGE_CURVE ( 'NONE', #5199, #9108, #9296, .T. ) ;
#842 = FACE_OUTER_BOUND ( 'NONE', #8636, .T. ) ;
#843 = DIRECTION ( 'NONE',  ( -0.000000000000000000, 1.000000000000000000, -0.000000000000000000 ) ) ;
#844 = DIRECTION ( 'NONE',  ( -0.000000000000000000, 1.000000000000000000, -0.000000000000000000 ) ) ;
#845 = ORIENTED_EDGE ( 'NONE', *, *, #6301, .F. ) ;
#846 = VERTEX_POINT ( 'NONE', #15686 ) ;
#847 = CARTESIAN_POINT ( 'NONE',  ( 11.49999999999998934, 1.000000000000000000, 27.80000000000001137 ) ) ;
#848 = FACE_OUTER_BOUND ( 'NONE', #9173, .T. ) ;
#849 = DIRECTION ( 'NONE',  ( 0.000000000000000000, 1.000000000000000000, -0.000000000000000000 ) ) ;
#850 = AXIS2_PLACEMENT_3D ( 'NONE', #6146, #16171, #5152 ) ;
#851 = AXIS2_PLACEMENT_3D ( 'NONE', #2266, #1104, #2422 ) ;
#852 = DIRECTION ( 'NONE',  ( 0.000000000000000000, 0.000000000000000000, 1.000000000000000000 ) ) ;
#853 = EDGE_LOOP ( 'NONE', ( #7088, #2635, #5445, #5752 ) ) ;
#854 = CIRCLE ( 'NONE', #8460, 0.8000000000000020428 ) ;
#855 = CARTESIAN_POINT ( 'NONE',  ( -27.49999999999999645, 0.000000000000000000, -33.79999999999999005 ) ) ;
#856 = ORIENTED_EDGE ( 'NONE', *, *, #5761, .F. ) ;
#857 = EDGE_CURVE ( 'NONE', #277, #3454, #3301, .T. ) ;
#858 = FACE_OUTER_BOUND ( 'NONE', #1460, .T. ) ;
#859 = CARTESIAN_POINT ( 'NONE',  ( -31.99999999999980105, 0.000000000000000000, -18.99999999999999289 ) ) ;
#860 = CARTESIAN_POINT ( 'NONE',  ( 20.50000000000000355, 0.000000000000000000, -2.999999999999988898 ) ) ;
#861 = DIRECTION ( 'NONE',  ( -0.000000000000000000, 1.000000000000000000, -0.000000000000000000 ) ) ;
#862 = LINE ( 'NONE', #3258, #6865 ) ;
#863 = EDGE_CURVE ( 'NONE', #7789, #15610, #12465, .T. ) ;
#864 = CARTESIAN_POINT ( 'NONE',  ( 59.49999999999999289, 0.000000000000000000, -21.79999999999999005 ) ) ;
#865 = CIRCLE ( 'NONE', #9770, 0.8000000000000020428 ) ;
#866 = EDGE_CURVE ( 'NONE', #14493, #1066, #4611, .T. ) ;
#867 = AXIS2_PLACEMENT_3D ( 'NONE', #16143, #12681, #10372 ) ;
#868 = ORIENTED_EDGE ( 'NONE', *, *, #8250, .F. ) ;
#869 = DIRECTION ( 'NONE',  ( 0.000000000000000000, 0.000000000000000000, 1.000000000000000000 ) ) ;
#870 = CARTESIAN_POINT ( 'NONE',  ( -59.50000000000000000, 1.000000000000000000, 3.800000000000019362 ) ) ;
#871 = EDGE_CURVE ( 'NONE', #3911, #10092, #15612, .T. ) ;
#872 = FACE_OUTER_BOUND ( 'NONE', #4531, .T. ) ;
#873 = VERTEX_POINT ( 'NONE', #8430 ) ;
#874 = FACE_BOUND ( 'NONE', #5082, .T. ) ;
#875 = DIRECTION ( 'NONE',  ( 0.000000000000000000, 0.000000000000000000, 1.000000000000000000 ) ) ;
#876 = DIRECTION ( 'NONE',  ( 0.000000000000000000, 1.000000000000000000, -0.000000000000000000 ) ) ;
#877 = VECTOR ( 'NONE', #6347, 1000.000000000000000 ) ;
#878 = ORIENTED_EDGE ( 'NONE', *, *, #7220, .T. ) ;
#879 = EDGE_CURVE ( 'NONE', #1272, #4284, #13505, .T. ) ;
#880 = ORIENTED_EDGE ( 'NONE', *, *, #4261, .F. ) ;
#881 = DIRECTION ( 'NONE',  ( 0.000000000000000000, 0.000000000000000000, 1.000000000000000000 ) ) ;
#882 = DIRECTION ( 'NONE',  ( 0.000000000000000000, 0.000000000000000000, 1.000000000000000000 ) ) ;
#883 = DIRECTION ( 'NONE',  ( 0.000000000000000000, 1.000000000000000000, -0.000000000000000000 ) ) ;
#884 = DIRECTION ( 'NONE',  ( 0.000000000000000000, 1.000000000000000000, -0.000000000000000000 ) ) ;
#885 = EDGE_CURVE ( 'NONE', #9127, #14739, #8782, .T. ) ;
#886 = FACE_BOUND ( 'NONE', #9918, .T. ) ;
#887 = ORIENTED_EDGE ( 'NONE', *, *, #10467, .F. ) ;
#888 = VERTEX_POINT ( 'NONE', #1952 ) ;
#889 = CARTESIAN_POINT ( 'NONE',  ( 4.500000000000003553, 0.000000000000000000, -2.999999999999988898 ) ) ;
#890 = AXIS2_PLACEMENT_3D ( 'NONE', #13321, #2063, #7084 ) ;
#891 = ORIENTED_EDGE ( 'NONE', *, *, #8073, .T. ) ;
#892 = DIRECTION ( 'NONE',  ( 0.000000000000000000, 0.000000000000000000, 1.000000000000000000 ) ) ;
#893 = CARTESIAN_POINT ( 'NONE',  ( 52.50000000000000711, 1.000000000000000000, 32.20000000000000995 ) ) ;
#894 = VECTOR ( 'NONE', #7727, 1000.000000000000000 ) ;
#895 = CARTESIAN_POINT ( 'NONE',  ( -20.50000000000001066, 0.000000000000000000, -3.799999999999991829 ) ) ;
#896 = VERTEX_POINT ( 'NONE', #8356 ) ;
#897 = ORIENTED_EDGE ( 'NONE', *, *, #8288, .T. ) ;
#898 = FACE_OUTER_BOUND ( 'NONE', #15922, .T. ) ;
#899 = DIRECTION ( 'NONE',  ( 0.000000000000000000, 0.000000000000000000, 1.000000000000000000 ) ) ;
#900 = DIRECTION ( 'NONE',  ( 0.000000000000000000, 0.000000000000000000, 1.000000000000000000 ) ) ;
#901 = CARTESIAN_POINT ( 'NONE',  ( -43.50000000000000000, 1.000000000000000000, -20.19999999999998508 ) ) ;
#902 = CIRCLE ( 'NONE', #4063, 0.8000000000000020428 ) ;
#903 = CARTESIAN_POINT ( 'NONE',  ( 36.50000000000000711, 1.000000000000000000, -32.99999999999998579 ) ) ;
#904 = EDGE_LOOP ( 'NONE', ( #5852, #1672 ) ) ;
#905 = ORIENTED_EDGE ( 'NONE', *, *, #1775, .F. ) ;
#906 = CARTESIAN_POINT ( 'NONE',  ( 27.49999999999998934, 0.000000000000000000, 27.00000000000001066 ) ) ;
#907 = ORIENTED_EDGE ( 'NONE', *, *, #9505, .F. ) ;
#908 = EDGE_CURVE ( 'NONE', #11382, #7489, #10870, .T. ) ;
#909 = DIRECTION ( 'NONE',  ( 0.000000000000000000, 0.000000000000000000, 1.000000000000000000 ) ) ;
#910 = EDGE_LOOP ( 'NONE', ( #11906, #9356 ) ) ;
#911 = DIRECTION ( 'NONE',  ( 0.000000000000000000, 0.000000000000000000, 1.000000000000000000 ) ) ;
#912 = AXIS2_PLACEMENT_3D ( 'NONE', #10946, #3890, #1249 ) ;
#913 = CIRCLE ( 'NONE', #10074, 0.8000000000000020428 ) ;
#914 = CIRCLE ( 'NONE', #4858, 0.8000000000000020428 ) ;
#915 = DIRECTION ( 'NONE',  ( -0.000000000000000000, 1.000000000000000000, -0.000000000000000000 ) ) ;
#916 = ORIENTED_EDGE ( 'NONE', *, *, #475, .F. ) ;
#917 = EDGE_LOOP ( 'NONE', ( #9982, #9297, #12234, #10538 ) ) ;
#918 = VECTOR ( 'NONE', #6182, 1000.000000000000000 ) ;
#919 = EDGE_LOOP ( 'NONE', ( #7588, #9765 ) ) ;
#920 = DIRECTION ( 'NONE',  ( 0.000000000000000000, 0.000000000000000000, 1.000000000000000000 ) ) ;
#921 = LINE ( 'NONE', #5948, #15309 ) ;
#922 = DIRECTION ( 'NONE',  ( 0.000000000000000000, 1.000000000000000000, -0.000000000000000000 ) ) ;
#923 = VERTEX_POINT ( 'NONE', #15592 ) ;
#924 = AXIS2_PLACEMENT_3D ( 'NONE', #4299, #5609, #13004 ) ;
#925 = ADVANCED_FACE ( 'NONE', ( #2283 ), #11294, .F. ) ;
#926 = VECTOR ( 'NONE', #1498, 1000.000000000000000 ) ;
#927 = EDGE_LOOP ( 'NONE', ( #5263, #2983, #14474, #15889 ) ) ;
#928 = CIRCLE ( 'NONE', #8285, 1.499999999999997335 ) ;
#929 = CARTESIAN_POINT ( 'NONE',  ( -52.50000000000001421, 0.000000000000000000, 3.800000000000019362 ) ) ;
#930 = CIRCLE ( 'NONE', #127, 0.8000000000000038192 ) ;
#931 = EDGE_CURVE ( 'NONE', #2309, #5248, #2954, .T. ) ;
#932 = DIRECTION ( 'NONE',  ( 0.000000000000000000, 0.000000000000000000, 1.000000000000000000 ) ) ;
#933 = DIRECTION ( 'NONE',  ( -0.000000000000000000, 1.000000000000000000, -0.000000000000000000 ) ) ;
#934 = DIRECTION ( 'NONE',  ( 0.000000000000000000, 1.000000000000000000, -0.000000000000000000 ) ) ;
#935 = VERTEX_POINT ( 'NONE', #7298 ) ;
#936 = AXIS2_PLACEMENT_3D ( 'NONE', #2612, #14864, #13553 ) ;
#937 = DIRECTION ( 'NONE',  ( 0.000000000000000000, 0.000000000000000000, 1.000000000000000000 ) ) ;
#938 = CIRCLE ( 'NONE', #5937, 0.8000000000000020428 ) ;
#939 = CIRCLE ( 'NONE', #9595, 0.8000000000000038192 ) ;
#940 = EDGE_LOOP ( 'NONE', ( #1734, #6515, #9207, #14363 ) ) ;
#941 = LINE ( 'NONE', #5015, #15896 ) ;
#942 = CARTESIAN_POINT ( 'NONE',  ( 27.49999999999998934, 1.000000000000000000, -20.99999999999998579 ) ) ;
#943 = AXIS2_PLACEMENT_3D ( 'NONE', #8712, #12417, #7417 ) ;
#944 = VECTOR ( 'NONE', #6878, 1000.000000000000000 ) ;
#945 = DIRECTION ( 'NONE',  ( 0.000000000000000000, 0.000000000000000000, 1.000000000000000000 ) ) ;
#946 = DIRECTION ( 'NONE',  ( 0.000000000000000000, 0.000000000000000000, 1.000000000000000000 ) ) ;
#947 = CARTESIAN_POINT ( 'NONE',  ( 43.49999999999999289, 0.000000000000000000, 33.00000000000001421 ) ) ;
#948 = DIRECTION ( 'NONE',  ( -0.000000000000000000, 1.000000000000000000, -0.000000000000000000 ) ) ;
#949 = EDGE_LOOP ( 'NONE', ( #786, #6751 ) ) ;
#950 = CARTESIAN_POINT ( 'NONE',  ( -52.50000000000001421, 0.000000000000000000, 27.00000000000001066 ) ) ;
#951 = AXIS2_PLACEMENT_3D ( 'NONE', #5418, #11394, #400 ) ;
#952 = CARTESIAN_POINT ( 'NONE',  ( 20.50000000000000355, 0.000000000000000000, 32.20000000000000995 ) ) ;
#953 = EDGE_CURVE ( 'NONE', #3746, #829, #854, .T. ) ;
#954 = CARTESIAN_POINT ( 'NONE',  ( -59.50000000000000000, 0.000000000000000000, -2.199999999999985967 ) ) ;
#955 = EDGE_LOOP ( 'NONE', ( #8051, #8885, #14575, #4939 ) ) ;
#956 = FACE_BOUND ( 'NONE', #11969, .T. ) ;
#957 = CIRCLE ( 'NONE', #7017, 1.499999999999997335 ) ;
#958 = AXIS2_PLACEMENT_3D ( 'NONE', #10120, #3821, #8818 ) ;
#959 = CARTESIAN_POINT ( 'NONE',  ( 36.50000000000000711, 0.000000000000000000, -8.999999999999987566 ) ) ;
#960 = AXIS2_PLACEMENT_3D ( 'NONE', #11311, #15337, #15503 ) ;
#961 = CARTESIAN_POINT ( 'NONE',  ( 52.50000000000000711, 1.000000000000000000, -3.799999999999991829 ) ) ;
#962 = EDGE_CURVE ( 'NONE', #3517, #12837, #13450, .T. ) ;
#963 = ORIENTED_EDGE ( 'NONE', *, *, #14720, .F. ) ;
#964 = ORIENTED_EDGE ( 'NONE', *, *, #14004, .T. ) ;
#965 = DIRECTION ( 'NONE',  ( 0.000000000000000000, 0.000000000000000000, 1.000000000000000000 ) ) ;
#966 = FACE_OUTER_BOUND ( 'NONE', #8122, .T. ) ;
#967 = DIRECTION ( 'NONE',  ( 0.000000000000000000, 0.000000000000000000, 1.000000000000000000 ) ) ;
#968 = AXIS2_PLACEMENT_3D ( 'NONE', #4816, #9803, #14827 ) ;
#969 = CYLINDRICAL_SURFACE ( 'NONE', #1673, 0.8000000000000038192 ) ;
#970 = DIRECTION ( 'NONE',  ( 0.000000000000000000, 0.000000000000000000, 1.000000000000000000 ) ) ;
#971 = FACE_BOUND ( 'NONE', #8886, .T. ) ;
#972 = EDGE_CURVE ( 'NONE', #7904, #7757, #1118, .T. ) ;
#973 = EDGE_LOOP ( 'NONE', ( #8654, #12251, #8834, #8624 ) ) ;
#974 = EDGE_LOOP ( 'NONE', ( #13701, #3772, #1631, #12410 ) ) ;
#975 = CARTESIAN_POINT ( 'NONE',  ( -27.49999999999999645, 1.000000000000000000, 21.80000000000001492 ) ) ;
#976 = VERTEX_POINT ( 'NONE', #2522 ) ;
#977 = DIRECTION ( 'NONE',  ( -0.000000000000000000, 1.000000000000000000, -0.000000000000000000 ) ) ;
#978 = CYLINDRICAL_SURFACE ( 'NONE', #393, 0.8000000000000020428 ) ;
#979 = ADVANCED_FACE ( 'NONE', ( #966 ), #9973, .F. ) ;
#980 = CIRCLE ( 'NONE', #727, 0.8000000000000020428 ) ;
#981 = EDGE_CURVE ( 'NONE', #14686, #11634, #6225, .T. ) ;
#982 = DIRECTION ( 'NONE',  ( -0.000000000000000000, 1.000000000000000000, -0.000000000000000000 ) ) ;
#983 = ORIENTED_EDGE ( 'NONE', *, *, #9756, .T. ) ;
#984 = ORIENTED_EDGE ( 'NONE', *, *, #12217, .T. ) ;
#985 = DIRECTION ( 'NONE',  ( -0.000000000000000000, 1.000000000000000000, -0.000000000000000000 ) ) ;
#986 = CARTESIAN_POINT ( 'NONE',  ( 64.00000000000081002, 0.000000000000000000, 36.50000000000001421 ) ) ;
#987 = CARTESIAN_POINT ( 'NONE',  ( 11.49999999999998934, 0.000000000000000000, -14.99999999999998579 ) ) ;
#988 = DIRECTION ( 'NONE',  ( 0.000000000000000000, 1.000000000000000000, -0.000000000000000000 ) ) ;
#989 = CARTESIAN_POINT ( 'NONE',  ( 4.500000000000003553, 0.000000000000000000, -14.19999999999998153 ) ) ;
#990 = VERTEX_POINT ( 'NONE', #12542 ) ;
#991 = AXIS2_PLACEMENT_3D ( 'NONE', #14331, #8249, #15662 ) ;
#992 = ADVANCED_FACE ( 'NONE', ( #12459 ), #8668, .F. ) ;
#993 = ORIENTED_EDGE ( 'NONE', *, *, #835, .T. ) ;
#994 = DIRECTION ( 'NONE',  ( 0.000000000000000000, 0.000000000000000000, 1.000000000000000000 ) ) ;
#995 = ORIENTED_EDGE ( 'NONE', *, *, #13222, .T. ) ;
#996 = DIRECTION ( 'NONE',  ( -0.000000000000000000, 1.000000000000000000, -0.000000000000000000 ) ) ;
#997 = EDGE_LOOP ( 'NONE', ( #12645, #3895, #13615, #9489 ) ) ;
#998 = DIRECTION ( 'NONE',  ( -0.000000000000000000, 1.000000000000000000, -0.000000000000000000 ) ) ;
#999 = DIRECTION ( 'NONE',  ( -0.000000000000000000, 1.000000000000000000, -0.000000000000000000 ) ) ;
#1000 = ORIENTED_EDGE ( 'NONE', *, *, #9590, .F. ) ;
#1001 = ORIENTED_EDGE ( 'NONE', *, *, #14069, .F. ) ;
#1002 = VECTOR ( 'NONE', #2457, 1000.000000000000000 ) ;
#1003 = EDGE_LOOP ( 'NONE', ( #15473, #2395, #625, #14009 ) ) ;
#1004 = EDGE_CURVE ( 'NONE', #9023, #9970, #6295, .T. ) ;
#1005 = CARTESIAN_POINT ( 'NONE',  ( 20.50000000000000355, 0.000000000000000000, -8.199999999999983302 ) ) ;
#1006 = CARTESIAN_POINT ( 'NONE',  ( -59.50000000000000000, 0.000000000000000000, -14.19999999999998153 ) ) ;
#1007 = DIRECTION ( 'NONE',  ( 0.000000000000000000, 0.000000000000000000, 1.000000000000000000 ) ) ;
#1008 = VERTEX_POINT ( 'NONE', #14844 ) ;
#1009 = EDGE_LOOP ( 'NONE', ( #3694, #3816, #12999, #10680 ) ) ;
#1010 = DIRECTION ( 'NONE',  ( 0.000000000000000000, 0.000000000000000000, 1.000000000000000000 ) ) ;
#1011 = CIRCLE ( 'NONE', #9397, 0.8000000000000029310 ) ;
#1012 = DIRECTION ( 'NONE',  ( 0.000000000000000000, 0.000000000000000000, 1.000000000000000000 ) ) ;
#1013 = CARTESIAN_POINT ( 'NONE',  ( -20.50000000000001066, 1.000000000000000000, -26.19999999999998863 ) ) ;
#1014 = DIRECTION ( 'NONE',  ( 0.000000000000000000, 0.000000000000000000, 1.000000000000000000 ) ) ;
#1015 = EDGE_LOOP ( 'NONE', ( #7630, #11269, #2666, #11392 ) ) ;
#1016 = CARTESIAN_POINT ( 'NONE',  ( -43.50000000000000000, 1.000000000000000000, 2.200000000000013500 ) ) ;
#1017 = ORIENTED_EDGE ( 'NONE', *, *, #464, .T. ) ;
#1018 = DIRECTION ( 'NONE',  ( 0.000000000000000000, 1.000000000000000000, 0.000000000000000000 ) ) ;
#1019 = DIRECTION ( 'NONE',  ( 0.000000000000000000, 0.000000000000000000, 1.000000000000000000 ) ) ;
#1020 = FACE_OUTER_BOUND ( 'NONE', #4347, .T. ) ;
#1021 = DIRECTION ( 'NONE',  ( 0.000000000000000000, 0.000000000000000000, 1.000000000000000000 ) ) ;
#1022 = DIRECTION ( 'NONE',  ( 0.000000000000000000, 1.000000000000000000, -0.000000000000000000 ) ) ;
#1023 = ORIENTED_EDGE ( 'NONE', *, *, #357, .T. ) ;
#1024 = DIRECTION ( 'NONE',  ( 0.000000000000000000, 1.000000000000000000, 0.000000000000000000 ) ) ;
#1025 = CARTESIAN_POINT ( 'NONE',  ( -43.50000000000000000, 0.000000000000000000, -27.79999999999999005 ) ) ;
#1026 = DIRECTION ( 'NONE',  ( -0.000000000000000000, 1.000000000000000000, -0.000000000000000000 ) ) ;
#1027 = ORIENTED_EDGE ( 'NONE', *, *, #10662, .F. ) ;
#1028 = EDGE_CURVE ( 'NONE', #13993, #9286, #7372, .T. ) ;
#1029 = FACE_BOUND ( 'NONE', #9512, .T. ) ;
#1030 = CIRCLE ( 'NONE', #10194, 1.499999999999997780 ) ;
#1031 = DIRECTION ( 'NONE',  ( 0.000000000000000000, 1.000000000000000000, 0.000000000000000000 ) ) ;
#1032 = DIRECTION ( 'NONE',  ( 0.000000000000000000, 1.000000000000000000, -0.000000000000000000 ) ) ;
#1033 = EDGE_CURVE ( 'NONE', #8935, #11904, #8599, .T. ) ;
#1034 = ORIENTED_EDGE ( 'NONE', *, *, #11205, .F. ) ;
#1035 = EDGE_LOOP ( 'NONE', ( #10846, #3617, #9457, #2850 ) ) ;
#1036 = DIRECTION ( 'NONE',  ( 0.000000000000000000, 1.000000000000000000, 0.000000000000000000 ) ) ;
#1037 = EDGE_CURVE ( 'NONE', #5983, #8553, #4275, .T. ) ;
#1038 = CARTESIAN_POINT ( 'NONE',  ( 36.50000000000000711, 1.000000000000000000, -8.999999999999987566 ) ) ;
#1039 = DIRECTION ( 'NONE',  ( 0.000000000000000000, 1.000000000000000000, -0.000000000000000000 ) ) ;
#1040 = EDGE_CURVE ( 'NONE', #3299, #3055, #12141, .T. ) ;
#1041 = EDGE_CURVE ( 'NONE', #935, #9748, #10548, .T. ) ;
#1042 = FACE_OUTER_BOUND ( 'NONE', #9911, .T. ) ;
#1043 = CIRCLE ( 'NONE', #4194, 0.8000000000000029310 ) ;
#1044 = CARTESIAN_POINT ( 'NONE',  ( -4.500000000000010658, 0.000000000000000000, -2.199999999999985967 ) ) ;
#1045 = FACE_BOUND ( 'NONE', #2081, .T. ) ;
#1046 = VERTEX_POINT ( 'NONE', #5057 ) ;
#1047 = ORIENTED_EDGE ( 'NONE', *, *, #2282, .F. ) ;
#1048 = DIRECTION ( 'NONE',  ( 0.000000000000000000, 1.000000000000000000, -0.000000000000000000 ) ) ;
#1049 = DIRECTION ( 'NONE',  ( -1.613696256722611405E-16, 0.000000000000000000, -1.000000000000000000 ) ) ;
#1050 = DIRECTION ( 'NONE',  ( 0.000000000000000000, 0.000000000000000000, 1.000000000000000000 ) ) ;
#1051 = AXIS2_PLACEMENT_3D ( 'NONE', #13343, #849, #15892 ) ;
#1052 = CARTESIAN_POINT ( 'NONE',  ( -27.49999999999999645, 0.000000000000000000, 9.000000000000014211 ) ) ;
#1053 = ORIENTED_EDGE ( 'NONE', *, *, #6492, .T. ) ;
#1054 = EDGE_LOOP ( 'NONE', ( #7151, #5952 ) ) ;
#1055 = DIRECTION ( 'NONE',  ( -0.000000000000000000, 1.000000000000000000, -0.000000000000000000 ) ) ;
#1056 = CARTESIAN_POINT ( 'NONE',  ( 27.49999999999998934, 0.000000000000000000, -14.99999999999998579 ) ) ;
#1057 = EDGE_CURVE ( 'NONE', #1293, #8962, #3758, .T. ) ;
#1058 = CARTESIAN_POINT ( 'NONE',  ( 59.49999999999999289, 1.000000000000000000, -14.19999999999998153 ) ) ;
#1059 = DIRECTION ( 'NONE',  ( 0.000000000000000000, 0.000000000000000000, 1.000000000000000000 ) ) ;
#1060 = VECTOR ( 'NONE', #15561, 1000.000000000000000 ) ;
#1061 = FACE_BOUND ( 'NONE', #11370, .T. ) ;
#1062 = EDGE_CURVE ( 'NONE', #1724, #12275, #15073, .T. ) ;
#1063 = EDGE_CURVE ( 'NONE', #3407, #5607, #9234, .T. ) ;
#1064 = ORIENTED_EDGE ( 'NONE', *, *, #9798, .T. ) ;
#1065 = CARTESIAN_POINT ( 'NONE',  ( -11.49999999999999645, 0.000000000000000000, 33.00000000000001421 ) ) ;
#1066 = VERTEX_POINT ( 'NONE', #3520 ) ;
#1067 = DIRECTION ( 'NONE',  ( 0.000000000000000000, 1.000000000000000000, -0.000000000000000000 ) ) ;
#1068 = AXIS2_PLACEMENT_3D ( 'NONE', #11880, #10716, #623 ) ;
#1069 = ADVANCED_FACE ( 'NONE', ( #8515 ), #2841, .F. ) ;
#1070 = ORIENTED_EDGE ( 'NONE', *, *, #2025, .F. ) ;
#1071 = DIRECTION ( 'NONE',  ( 0.000000000000000000, 0.000000000000000000, 1.000000000000000000 ) ) ;
#1072 = AXIS2_PLACEMENT_3D ( 'NONE', #762, #14145, #7907 ) ;
#1073 = AXIS2_PLACEMENT_3D ( 'NONE', #12008, #10587, #2213 ) ;
#1074 = DIRECTION ( 'NONE',  ( -0.000000000000000000, 1.000000000000000000, -0.000000000000000000 ) ) ;
#1075 = EDGE_LOOP ( 'NONE', ( #7546, #2550, #10147, #8879 ) ) ;
#1076 = EDGE_LOOP ( 'NONE', ( #15781, #10189, #7478, #5463 ) ) ;
#1077 = EDGE_CURVE ( 'NONE', #5703, #6873, #2166, .T. ) ;
#1078 = ORIENTED_EDGE ( 'NONE', *, *, #9534, .T. ) ;
#1079 = CARTESIAN_POINT ( 'NONE',  ( 59.49999999999999289, 0.000000000000000000, 27.00000000000001066 ) ) ;
#1080 = EDGE_CURVE ( 'NONE', #766, #207, #4552, .T. ) ;
#1081 = CARTESIAN_POINT ( 'NONE',  ( 59.49999999999999289, 0.000000000000000000, 33.00000000000001421 ) ) ;
#1082 = CARTESIAN_POINT ( 'NONE',  ( -36.50000000000001421, 1.000000000000000000, -8.199999999999983302 ) ) ;
#1083 = CYLINDRICAL_SURFACE ( 'NONE', #1183, 0.8000000000000020428 ) ;
#1084 = AXIS2_PLACEMENT_3D ( 'NONE', #13841, #3915, #1599 ) ;
#1085 = VERTEX_POINT ( 'NONE', #10387 ) ;
#1086 = EDGE_CURVE ( 'NONE', #2138, #12894, #3496, .T. ) ;
#1087 = AXIS2_PLACEMENT_3D ( 'NONE', #8039, #560, #9736 ) ;
#1088 = VERTEX_POINT ( 'NONE', #6463 ) ;
#1089 = CARTESIAN_POINT ( 'NONE',  ( -27.49999999999999645, 0.000000000000000000, -26.19999999999998863 ) ) ;
#1090 = AXIS2_PLACEMENT_3D ( 'NONE', #12728, #6405, #14943 ) ;
#1091 = CYLINDRICAL_SURFACE ( 'NONE', #15613, 0.8000000000000020428 ) ;
#1092 = DIRECTION ( 'NONE',  ( 0.000000000000000000, 1.000000000000000000, -0.000000000000000000 ) ) ;
#1093 = DIRECTION ( 'NONE',  ( 0.000000000000000000, 0.000000000000000000, 1.000000000000000000 ) ) ;
#1094 = ORIENTED_EDGE ( 'NONE', *, *, #3582, .T. ) ;
#1095 = CARTESIAN_POINT ( 'NONE',  ( -36.50000000000001421, 0.000000000000000000, 3.000000000000016431 ) ) ;
#1096 = AXIS2_PLACEMENT_3D ( 'NONE', #134, #2923, #5139 ) ;
#1097 = ORIENTED_EDGE ( 'NONE', *, *, #1656, .F. ) ;
#1098 = DIRECTION ( 'NONE',  ( 0.000000000000000000, 1.000000000000000000, 0.000000000000000000 ) ) ;
#1099 = DIRECTION ( 'NONE',  ( 0.000000000000000000, 1.000000000000000000, -0.000000000000000000 ) ) ;
#1100 = DIRECTION ( 'NONE',  ( 0.000000000000000000, 0.000000000000000000, 1.000000000000000000 ) ) ;
#1101 = CARTESIAN_POINT ( 'NONE',  ( 11.49999999999998934, 0.000000000000000000, 9.000000000000014211 ) ) ;
#1102 = CARTESIAN_POINT ( 'NONE',  ( -52.50000000000001421, 0.000000000000000000, -3.799999999999991829 ) ) ;
#1103 = VERTEX_POINT ( 'NONE', #12947 ) ;
#1104 = DIRECTION ( 'NONE',  ( 0.000000000000000000, 1.000000000000000000, -0.000000000000000000 ) ) ;
#1105 = CARTESIAN_POINT ( 'NONE',  ( -11.49999999999999645, 1.000000000000000000, 15.00000000000001421 ) ) ;
#1106 = AXIS2_PLACEMENT_3D ( 'NONE', #14101, #6809, #4178 ) ;
#1107 = VECTOR ( 'NONE', #9218, 1000.000000000000000 ) ;
#1108 = CYLINDRICAL_SURFACE ( 'NONE', #3793, 0.8000000000000020428 ) ;
#1109 = VERTEX_POINT ( 'NONE', #1523 ) ;
#1110 = FACE_BOUND ( 'NONE', #8725, .T. ) ;
#1111 = DIRECTION ( 'NONE',  ( 0.000000000000000000, 1.000000000000000000, -0.000000000000000000 ) ) ;
#1112 = VERTEX_POINT ( 'NONE', #13999 ) ;
#1113 = CARTESIAN_POINT ( 'NONE',  ( -27.49999999999999645, 1.000000000000000000, -2.199999999999985967 ) ) ;
#1114 = ORIENTED_EDGE ( 'NONE', *, *, #3514, .F. ) ;
#1115 = EDGE_LOOP ( 'NONE', ( #13464, #2108, #11535, #14301 ) ) ;
#1116 = LINE ( 'NONE', #8512, #11043 ) ;
#1117 = AXIS2_PLACEMENT_3D ( 'NONE', #13029, #6866, #15566 ) ;
#1118 = LINE ( 'NONE', #12218, #1913 ) ;
#1119 = VECTOR ( 'NONE', #5643, 1000.000000000000000 ) ;
#1120 = CARTESIAN_POINT ( 'NONE',  ( 36.50000000000000711, 0.000000000000000000, 32.20000000000000995 ) ) ;
#1121 = VECTOR ( 'NONE', #9817, 1000.000000000000000 ) ;
#1122 = DIRECTION ( 'NONE',  ( -0.000000000000000000, -0.000000000000000000, -1.000000000000000000 ) ) ;
#1123 = CARTESIAN_POINT ( 'NONE',  ( -4.500000000000010658, 1.000000000000000000, -32.99999999999998579 ) ) ;
#1124 = FACE_OUTER_BOUND ( 'NONE', #10549, .T. ) ;
#1125 = ADVANCED_FACE ( 'NONE', ( #9148 ), #1442, .F. ) ;
#1126 = ORIENTED_EDGE ( 'NONE', *, *, #13577, .T. ) ;
#1127 = ORIENTED_EDGE ( 'NONE', *, *, #12827, .T. ) ;
#1128 = CARTESIAN_POINT ( 'NONE',  ( 4.500000000000003553, 0.000000000000000000, 20.20000000000000995 ) ) ;
#1129 = ADVANCED_FACE ( 'NONE', ( #292 ), #213, .F. ) ;
#1130 = CIRCLE ( 'NONE', #8731, 0.8000000000000038192 ) ;
#1131 = EDGE_CURVE ( 'NONE', #15604, #6731, #1376, .T. ) ;
#1132 = DIRECTION ( 'NONE',  ( 0.000000000000000000, 0.000000000000000000, 1.000000000000000000 ) ) ;
#1133 = EDGE_CURVE ( 'NONE', #11122, #9459, #4164, .T. ) ;
#1134 = DIRECTION ( 'NONE',  ( 0.000000000000000000, 1.000000000000000000, -0.000000000000000000 ) ) ;
#1135 = DIRECTION ( 'NONE',  ( 0.000000000000000000, 0.000000000000000000, 1.000000000000000000 ) ) ;
#1136 = VERTEX_POINT ( 'NONE', #7927 ) ;
#1137 = ORIENTED_EDGE ( 'NONE', *, *, #7090, .T. ) ;
#1138 = CYLINDRICAL_SURFACE ( 'NONE', #9913, 0.8000000000000020428 ) ;
#1139 = DIRECTION ( 'NONE',  ( 0.000000000000000000, 1.000000000000000000, 0.000000000000000000 ) ) ;
#1140 = CARTESIAN_POINT ( 'NONE',  ( 11.49999999999998934, 0.000000000000000000, 8.200000000000011724 ) ) ;
#1141 = FACE_BOUND ( 'NONE', #13162, .T. ) ;
#1142 = AXIS2_PLACEMENT_3D ( 'NONE', #8621, #12252, #2140 ) ;
#1143 = CARTESIAN_POINT ( 'NONE',  ( 36.50000000000000711, 0.000000000000000000, -14.19999999999998153 ) ) ;
#1144 = ORIENTED_EDGE ( 'NONE', *, *, #10731, .T. ) ;
#1145 = CARTESIAN_POINT ( 'NONE',  ( -20.50000000000001066, 1.000000000000000000, 9.800000000000018474 ) ) ;
#1146 = EDGE_CURVE ( 'NONE', #4373, #10810, #5318, .T. ) ;
#1147 = ORIENTED_EDGE ( 'NONE', *, *, #2366, .F. ) ;
#1148 = CARTESIAN_POINT ( 'NONE',  ( 4.500000000000003553, 1.000000000000000000, 3.800000000000019362 ) ) ;
#1149 = CARTESIAN_POINT ( 'NONE',  ( 52.50000000000000711, 0.000000000000000000, 9.000000000000014211 ) ) ;
#1150 = ORIENTED_EDGE ( 'NONE', *, *, #5292, .F. ) ;
#1151 = ORIENTED_EDGE ( 'NONE', *, *, #9253, .F. ) ;
#1152 = CIRCLE ( 'NONE', #7460, 0.8000000000000020428 ) ;
#1153 = EDGE_CURVE ( 'NONE', #3228, #14371, #602, .T. ) ;
#1154 = EDGE_LOOP ( 'NONE', ( #2091, #6026 ) ) ;
#1155 = DIRECTION ( 'NONE',  ( 1.000000000000000000, 0.000000000000000000, 0.000000000000000000 ) ) ;
#1156 = CIRCLE ( 'NONE', #11921, 0.8000000000000029310 ) ;
#1157 = CIRCLE ( 'NONE', #10322, 0.8000000000000038192 ) ;
#1158 = CARTESIAN_POINT ( 'NONE',  ( -63.99999999999980815, 0.000000000000000000, -18.99999999999999289 ) ) ;
#1159 = DIRECTION ( 'NONE',  ( -0.000000000000000000, 1.000000000000000000, -0.000000000000000000 ) ) ;
#1160 = CARTESIAN_POINT ( 'NONE',  ( 36.50000000000000711, 0.000000000000000000, -20.19999999999998508 ) ) ;
#1161 = ORIENTED_EDGE ( 'NONE', *, *, #7081, .T. ) ;
#1162 = ADVANCED_FACE ( 'NONE', ( #12856 ), #5301, .F. ) ;
#1163 = VERTEX_POINT ( 'NONE', #14089 ) ;
#1164 = CYLINDRICAL_SURFACE ( 'NONE', #10618, 0.8000000000000029310 ) ;
#1165 = EDGE_CURVE ( 'NONE', #9970, #11509, #13962, .T. ) ;
#1166 = DIRECTION ( 'NONE',  ( 0.000000000000000000, 1.000000000000000000, 0.000000000000000000 ) ) ;
#1167 = DIRECTION ( 'NONE',  ( 0.000000000000000000, 1.000000000000000000, -0.000000000000000000 ) ) ;
#1168 = AXIS2_PLACEMENT_3D ( 'NONE', #6098, #2399, #15452 ) ;
#1169 = CARTESIAN_POINT ( 'NONE',  ( -4.500000000000010658, 0.000000000000000000, 21.00000000000001066 ) ) ;
#1170 = EDGE_LOOP ( 'NONE', ( #1714, #110, #9368, #14452 ) ) ;
#1171 = EDGE_LOOP ( 'NONE', ( #8321, #5959, #8479, #607 ) ) ;
#1172 = DIRECTION ( 'NONE',  ( 0.000000000000000000, 1.000000000000000000, -0.000000000000000000 ) ) ;
#1173 = EDGE_CURVE ( 'NONE', #10345, #13964, #3745, .T. ) ;
#1174 = ADVANCED_FACE ( 'NONE', ( #6628 ), #15237, .F. ) ;
#1175 = EDGE_LOOP ( 'NONE', ( #12327, #11690, #3327, #10739 ) ) ;
#1176 = CARTESIAN_POINT ( 'NONE',  ( -52.50000000000001421, 1.000000000000000000, -8.999999999999987566 ) ) ;
#1177 = CIRCLE ( 'NONE', #401, 0.8000000000000038192 ) ;
#1178 = CIRCLE ( 'NONE', #9040, 1.499999999999997780 ) ;
#1179 = CIRCLE ( 'NONE', #11397, 0.8000000000000020428 ) ;
#1180 = DIRECTION ( 'NONE',  ( 0.000000000000000000, 0.000000000000000000, 1.000000000000000000 ) ) ;
#1181 = CARTESIAN_POINT ( 'NONE',  ( -4.500000000000010658, 0.000000000000000000, 32.20000000000000995 ) ) ;
#1182 = VECTOR ( 'NONE', #5102, 1000.000000000000000 ) ;
#1183 = AXIS2_PLACEMENT_3D ( 'NONE', #5949, #7181, #12178 ) ;
#1184 = CARTESIAN_POINT ( 'NONE',  ( 5.967448757360216405E-13, 0.000000000000000000, 19.00000000000000355 ) ) ;
#1185 = AXIS2_PLACEMENT_3D ( 'NONE', #7373, #2285, #11053 ) ;
#1186 = CARTESIAN_POINT ( 'NONE',  ( 11.49999999999998934, 0.000000000000000000, 32.20000000000000995 ) ) ;
#1187 = ORIENTED_EDGE ( 'NONE', *, *, #3296, .T. ) ;
#1188 = DIRECTION ( 'NONE',  ( 0.000000000000000000, 0.000000000000000000, 1.000000000000000000 ) ) ;
#1189 = CYLINDRICAL_SURFACE ( 'NONE', #10317, 0.8000000000000029310 ) ;
#1190 = ORIENTED_EDGE ( 'NONE', *, *, #12188, .T. ) ;
#1191 = FACE_BOUND ( 'NONE', #7561, .T. ) ;
#1192 = AXIS2_PLACEMENT_3D ( 'NONE', #7980, #6679, #510 ) ;
#1193 = CIRCLE ( 'NONE', #4090, 0.8000000000000038192 ) ;
#1194 = ORIENTED_EDGE ( 'NONE', *, *, #7601, .T. ) ;
#1195 = AXIS2_PLACEMENT_3D ( 'NONE', #9360, #14379, #11920 ) ;
#1196 = DIRECTION ( 'NONE',  ( 0.000000000000000000, 1.000000000000000000, -0.000000000000000000 ) ) ;
#1197 = CIRCLE ( 'NONE', #4096, 0.8000000000000038192 ) ;
#1198 = ORIENTED_EDGE ( 'NONE', *, *, #8762, .F. ) ;
#1199 = ORIENTED_EDGE ( 'NONE', *, *, #4891, .T. ) ;
#1200 = DIRECTION ( 'NONE',  ( 0.000000000000000000, 1.000000000000000000, -0.000000000000000000 ) ) ;
#1201 = CARTESIAN_POINT ( 'NONE',  ( 52.50000000000000711, 0.000000000000000000, -20.19999999999998508 ) ) ;
#1202 = CARTESIAN_POINT ( 'NONE',  ( -43.50000000000000000, 0.000000000000000000, 9.800000000000018474 ) ) ;
#1203 = AXIS2_PLACEMENT_3D ( 'NONE', #8132, #746, #2211 ) ;
#1204 = CARTESIAN_POINT ( 'NONE',  ( 20.50000000000000355, 0.000000000000000000, -2.999999999999988898 ) ) ;
#1205 = VECTOR ( 'NONE', #11176, 1000.000000000000000 ) ;
#1206 = DIRECTION ( 'NONE',  ( 0.000000000000000000, 0.000000000000000000, 1.000000000000000000 ) ) ;
#1207 = CYLINDRICAL_SURFACE ( 'NONE', #1644, 0.8000000000000038192 ) ;
#1208 = AXIS2_PLACEMENT_3D ( 'NONE', #10611, #694, #14316 ) ;
#1209 = EDGE_LOOP ( 'NONE', ( #1579, #814, #1406, #9855 ) ) ;
#1210 = VERTEX_POINT ( 'NONE', #8990 ) ;
#1211 = CARTESIAN_POINT ( 'NONE',  ( -43.50000000000000000, 0.000000000000000000, -20.99999999999998579 ) ) ;
#1212 = AXIS2_PLACEMENT_3D ( 'NONE', #477, #3025, #395 ) ;
#1213 = DIRECTION ( 'NONE',  ( 0.000000000000000000, 0.000000000000000000, 1.000000000000000000 ) ) ;
#1214 = CARTESIAN_POINT ( 'NONE',  ( 52.50000000000000711, 0.000000000000000000, 21.00000000000001066 ) ) ;
#1215 = CARTESIAN_POINT ( 'NONE',  ( -36.50000000000001421, 0.000000000000000000, 3.000000000000016431 ) ) ;
#1216 = ORIENTED_EDGE ( 'NONE', *, *, #3897, .F. ) ;
#1217 = ORIENTED_EDGE ( 'NONE', *, *, #8995, .F. ) ;
#1218 = DIRECTION ( 'NONE',  ( 0.000000000000000000, 1.000000000000000000, -0.000000000000000000 ) ) ;
#1219 = CIRCLE ( 'NONE', #10654, 1.499999999999997780 ) ;
#1220 = EDGE_CURVE ( 'NONE', #15445, #7338, #340, .T. ) ;
#1221 = CARTESIAN_POINT ( 'NONE',  ( 11.49999999999998934, 1.000000000000000000, 9.000000000000014211 ) ) ;
#1222 = DIRECTION ( 'NONE',  ( -0.000000000000000000, 1.000000000000000000, -0.000000000000000000 ) ) ;
#1223 = FACE_BOUND ( 'NONE', #10604, .T. ) ;
#1224 = DIRECTION ( 'NONE',  ( -0.000000000000000000, 1.000000000000000000, -0.000000000000000000 ) ) ;
#1225 = ORIENTED_EDGE ( 'NONE', *, *, #14100, .T. ) ;
#1226 = CARTESIAN_POINT ( 'NONE',  ( 36.50000000000000711, 0.000000000000000000, 3.000000000000016431 ) ) ;
#1227 = EDGE_LOOP ( 'NONE', ( #4839, #7743 ) ) ;
#1228 = CARTESIAN_POINT ( 'NONE',  ( 52.50000000000000711, 1.000000000000000000, -9.799999999999991829 ) ) ;
#1229 = ORIENTED_EDGE ( 'NONE', *, *, #14884, .T. ) ;
#1230 = EDGE_CURVE ( 'NONE', #11122, #9441, #11081, .T. ) ;
#1231 = CARTESIAN_POINT ( 'NONE',  ( -59.50000000000000000, 0.000000000000000000, -20.99999999999998579 ) ) ;
#1232 = ORIENTED_EDGE ( 'NONE', *, *, #962, .F. ) ;
#1233 = EDGE_LOOP ( 'NONE', ( #14193, #10013, #10553, #10583 ) ) ;
#1234 = EDGE_CURVE ( 'NONE', #5755, #9451, #4015, .T. ) ;
#1235 = DIRECTION ( 'NONE',  ( 0.000000000000000000, 0.000000000000000000, 1.000000000000000000 ) ) ;
#1236 = ORIENTED_EDGE ( 'NONE', *, *, #6009, .T. ) ;
#1237 = CYLINDRICAL_SURFACE ( 'NONE', #13006, 0.8000000000000020428 ) ;
#1238 = AXIS2_PLACEMENT_3D ( 'NONE', #15758, #15590, #3365 ) ;
#1239 = DIRECTION ( 'NONE',  ( 0.000000000000000000, 0.000000000000000000, 1.000000000000000000 ) ) ;
#1240 = EDGE_CURVE ( 'NONE', #13048, #10810, #13038, .T. ) ;
#1241 = LINE ( 'NONE', #4945, #10108 ) ;
#1242 = DIRECTION ( 'NONE',  ( -1.000000000000000000, 0.000000000000000000, 0.000000000000000000 ) ) ;
#1243 = EDGE_CURVE ( 'NONE', #7619, #8814, #11615, .T. ) ;
#1244 = EDGE_CURVE ( 'NONE', #4959, #9384, #4292, .T. ) ;
#1245 = ORIENTED_EDGE ( 'NONE', *, *, #16094, .F. ) ;
#1246 = ORIENTED_EDGE ( 'NONE', *, *, #1131, .F. ) ;
#1247 = CARTESIAN_POINT ( 'NONE',  ( 36.50000000000000711, 1.000000000000000000, -8.999999999999987566 ) ) ;
#1248 = EDGE_CURVE ( 'NONE', #1272, #12020, #621, .T. ) ;
#1249 = DIRECTION ( 'NONE',  ( 0.000000000000000000, 0.000000000000000000, 1.000000000000000000 ) ) ;
#1250 = DIRECTION ( 'NONE',  ( 0.000000000000000000, 0.000000000000000000, 1.000000000000000000 ) ) ;
#1251 = AXIS2_PLACEMENT_3D ( 'NONE', #13269, #9393, #7039 ) ;
#1252 = CARTESIAN_POINT ( 'NONE',  ( 27.49999999999998934, 0.000000000000000000, 33.00000000000001421 ) ) ;
#1253 = ORIENTED_EDGE ( 'NONE', *, *, #14978, .T. ) ;
#1254 = VERTEX_POINT ( 'NONE', #10714 ) ;
#1255 = EDGE_LOOP ( 'NONE', ( #11229, #15972 ) ) ;
#1256 = DIRECTION ( 'NONE',  ( 0.000000000000000000, 1.000000000000000000, -0.000000000000000000 ) ) ;
#1257 = DIRECTION ( 'NONE',  ( 0.000000000000000000, 0.000000000000000000, 1.000000000000000000 ) ) ;
#1258 = CARTESIAN_POINT ( 'NONE',  ( 27.49999999999998934, 1.000000000000000000, -2.199999999999985967 ) ) ;
#1259 = DIRECTION ( 'NONE',  ( 0.000000000000000000, 1.000000000000000000, -0.000000000000000000 ) ) ;
#1260 = VECTOR ( 'NONE', #7153, 1000.000000000000000 ) ;
#1261 = CARTESIAN_POINT ( 'NONE',  ( 1.942890293094023946E-13, 0.000000000000000000, -18.99999999999999289 ) ) ;
#1262 = VERTEX_POINT ( 'NONE', #12118 ) ;
#1263 = CARTESIAN_POINT ( 'NONE',  ( -43.50000000000000000, 1.000000000000000000, 15.00000000000001421 ) ) ;
#1264 = ADVANCED_FACE ( 'NONE', ( #3256 ), #14415, .F. ) ;
#1265 = ADVANCED_FACE ( 'NONE', ( #7043 ), #9229, .F. ) ;
#1266 = EDGE_CURVE ( 'NONE', #14933, #8843, #6380, .T. ) ;
#1267 = DIRECTION ( 'NONE',  ( 0.000000000000000000, 0.000000000000000000, 1.000000000000000000 ) ) ;
#1268 = ORIENTED_EDGE ( 'NONE', *, *, #11206, .F. ) ;
#1269 = FACE_BOUND ( 'NONE', #14913, .T. ) ;
#1270 = EDGE_CURVE ( 'NONE', #6238, #2959, #12151, .T. ) ;
#1271 = DIRECTION ( 'NONE',  ( 0.000000000000000000, 0.000000000000000000, 1.000000000000000000 ) ) ;
#1272 = VERTEX_POINT ( 'NONE', #4489 ) ;
#1273 = DIRECTION ( 'NONE',  ( -0.000000000000000000, 1.000000000000000000, -0.000000000000000000 ) ) ;
#1274 = ORIENTED_EDGE ( 'NONE', *, *, #11475, .F. ) ;
#1275 = ORIENTED_EDGE ( 'NONE', *, *, #668, .F. ) ;
#1276 = CARTESIAN_POINT ( 'NONE',  ( -59.50000000000000000, 0.000000000000000000, -26.99999999999998934 ) ) ;
#1277 = EDGE_CURVE ( 'NONE', #8319, #7441, #15669, .T. ) ;
#1278 = DIRECTION ( 'NONE',  ( -0.000000000000000000, 1.000000000000000000, -0.000000000000000000 ) ) ;
#1279 = LINE ( 'NONE', #10976, #11151 ) ;
#1280 = EDGE_CURVE ( 'NONE', #10730, #5740, #4570, .T. ) ;
#1281 = LINE ( 'NONE', #11140, #3277 ) ;
#1282 = DIRECTION ( 'NONE',  ( -0.000000000000000000, 1.000000000000000000, -0.000000000000000000 ) ) ;
#1283 = ORIENTED_EDGE ( 'NONE', *, *, #16096, .F. ) ;
#1284 = FACE_BOUND ( 'NONE', #8391, .T. ) ;
#1285 = AXIS2_PLACEMENT_3D ( 'NONE', #8845, #5228, #1213 ) ;
#1286 = EDGE_CURVE ( 'NONE', #846, #15264, #5060, .T. ) ;
#1287 = ORIENTED_EDGE ( 'NONE', *, *, #4597, .T. ) ;
#1288 = ORIENTED_EDGE ( 'NONE', *, *, #258, .T. ) ;
#1289 = DIRECTION ( 'NONE',  ( -0.000000000000000000, 1.000000000000000000, -0.000000000000000000 ) ) ;
#1290 = CARTESIAN_POINT ( 'NONE',  ( -36.50000000000001421, 0.000000000000000000, 20.20000000000000995 ) ) ;
#1291 = CARTESIAN_POINT ( 'NONE',  ( -11.49999999999999645, 1.000000000000000000, 15.00000000000001421 ) ) ;
#1292 = ORIENTED_EDGE ( 'NONE', *, *, #2341, .T. ) ;
#1293 = VERTEX_POINT ( 'NONE', #9398 ) ;
#1294 = DIRECTION ( 'NONE',  ( 0.000000000000000000, 0.000000000000000000, 1.000000000000000000 ) ) ;
#1295 = AXIS2_PLACEMENT_3D ( 'NONE', #12808, #15600, #2948 ) ;
#1296 = DIRECTION ( 'NONE',  ( 0.000000000000000000, 1.000000000000000000, -0.000000000000000000 ) ) ;
#1297 = CARTESIAN_POINT ( 'NONE',  ( 20.50000000000000355, 0.000000000000000000, -32.99999999999998579 ) ) ;
#1298 = FACE_BOUND ( 'NONE', #761, .T. ) ;
#1299 = DIRECTION ( 'NONE',  ( 0.000000000000000000, 1.000000000000000000, -0.000000000000000000 ) ) ;
#1300 = EDGE_LOOP ( 'NONE', ( #9777, #5531, #15340, #1966 ) ) ;
#1301 = DIRECTION ( 'NONE',  ( 0.000000000000000000, 0.000000000000000000, 1.000000000000000000 ) ) ;
#1302 = CIRCLE ( 'NONE', #14435, 0.8000000000000020428 ) ;
#1303 = ORIENTED_EDGE ( 'NONE', *, *, #11503, .F. ) ;
#1304 = CARTESIAN_POINT ( 'NONE',  ( 36.50000000000000711, 0.000000000000000000, 20.20000000000000995 ) ) ;
#1305 = EDGE_LOOP ( 'NONE', ( #15623, #3029 ) ) ;
#1306 = DIRECTION ( 'NONE',  ( 0.000000000000000000, 1.000000000000000000, -0.000000000000000000 ) ) ;
#1307 = ORIENTED_EDGE ( 'NONE', *, *, #1720, .T. ) ;
#1308 = ORIENTED_EDGE ( 'NONE', *, *, #5668, .T. ) ;
#1309 = FACE_OUTER_BOUND ( 'NONE', #14133, .T. ) ;
#1310 = ORIENTED_EDGE ( 'NONE', *, *, #6973, .F. ) ;
#1311 = VECTOR ( 'NONE', #3164, 1000.000000000000000 ) ;
#1312 = CARTESIAN_POINT ( 'NONE',  ( 52.50000000000000711, 1.000000000000000000, 15.00000000000001421 ) ) ;
#1313 = CARTESIAN_POINT ( 'NONE',  ( 11.49999999999998934, 0.000000000000000000, 20.20000000000000995 ) ) ;
#1314 = DIRECTION ( 'NONE',  ( -0.000000000000000000, 1.000000000000000000, -0.000000000000000000 ) ) ;
#1315 = CARTESIAN_POINT ( 'NONE',  ( -52.50000000000001421, 0.000000000000000000, -26.99999999999998934 ) ) ;
#1316 = EDGE_CURVE ( 'NONE', #1210, #6805, #8473, .T. ) ;
#1317 = EDGE_LOOP ( 'NONE', ( #7716, #13009 ) ) ;
#1318 = VECTOR ( 'NONE', #3503, 1000.000000000000000 ) ;
#1319 = ORIENTED_EDGE ( 'NONE', *, *, #745, .F. ) ;
#1320 = CARTESIAN_POINT ( 'NONE',  ( 27.49999999999998934, 0.000000000000000000, -14.99999999999998579 ) ) ;
#1321 = VECTOR ( 'NONE', #14314, 1000.000000000000000 ) ;
#1322 = EDGE_CURVE ( 'NONE', #9108, #13669, #3347, .T. ) ;
#1323 = CIRCLE ( 'NONE', #7381, 0.8000000000000029310 ) ;
#1324 = DIRECTION ( 'NONE',  ( 0.000000000000000000, 1.000000000000000000, -0.000000000000000000 ) ) ;
#1325 = DIRECTION ( 'NONE',  ( 0.000000000000000000, 0.000000000000000000, 1.000000000000000000 ) ) ;
#1326 = EDGE_CURVE ( 'NONE', #7632, #15362, #14251, .T. ) ;
#1327 = ADVANCED_FACE ( 'NONE', ( #710 ), #10541, .F. ) ;
#1328 = CARTESIAN_POINT ( 'NONE',  ( -11.49999999999999645, 0.000000000000000000, 27.00000000000001066 ) ) ;
#1329 = ORIENTED_EDGE ( 'NONE', *, *, #9305, .F. ) ;
#1330 = EDGE_CURVE ( 'NONE', #12668, #10770, #9247, .T. ) ;
#1331 = ORIENTED_EDGE ( 'NONE', *, *, #5897, .F. ) ;
#1332 = AXIS2_PLACEMENT_3D ( 'NONE', #15414, #14167, #2922 ) ;
#1333 = ORIENTED_EDGE ( 'NONE', *, *, #15227, .F. ) ;
#1334 = DIRECTION ( 'NONE',  ( 0.000000000000000000, 0.000000000000000000, 1.000000000000000000 ) ) ;
#1335 = CIRCLE ( 'NONE', #16038, 0.8000000000000029310 ) ;
#1336 = CARTESIAN_POINT ( 'NONE',  ( 11.49999999999998934, 0.000000000000000000, -20.99999999999998579 ) ) ;
#1337 = FACE_OUTER_BOUND ( 'NONE', #12069, .T. ) ;
#1338 = VECTOR ( 'NONE', #2041, 1000.000000000000000 ) ;
#1339 = CYLINDRICAL_SURFACE ( 'NONE', #8960, 0.8000000000000020428 ) ;
#1340 = DIRECTION ( 'NONE',  ( -0.000000000000000000, 1.000000000000000000, -0.000000000000000000 ) ) ;
#1341 = EDGE_LOOP ( 'NONE', ( #4441, #1114 ) ) ;
#1342 = DIRECTION ( 'NONE',  ( 0.000000000000000000, 1.000000000000000000, -0.000000000000000000 ) ) ;
#1343 = CARTESIAN_POINT ( 'NONE',  ( -4.500000000000010658, 1.000000000000000000, 27.00000000000001066 ) ) ;
#1344 = ORIENTED_EDGE ( 'NONE', *, *, #386, .T. ) ;
#1345 = AXIS2_PLACEMENT_3D ( 'NONE', #9396, #9550, #14414 ) ;
#1346 = FACE_BOUND ( 'NONE', #1341, .T. ) ;
#1347 = CIRCLE ( 'NONE', #11057, 0.8000000000000020428 ) ;
#1348 = ADVANCED_FACE ( 'NONE', ( #3100 ), #8094, .F. ) ;
#1349 = CARTESIAN_POINT ( 'NONE',  ( -20.50000000000001066, 1.000000000000000000, 27.80000000000001137 ) ) ;
#1350 = ORIENTED_EDGE ( 'NONE', *, *, #9390, .T. ) ;
#1352 = CIRCLE ( 'NONE', #5826, 0.8000000000000038192 ) ;
#1351 = DIRECTION ( 'NONE',  ( 0.000000000000000000, 0.000000000000000000, 1.000000000000000000 ) ) ;
#1353 = ORIENTED_EDGE ( 'NONE', *, *, #13334, .F. ) ;
#1354 = ORIENTED_EDGE ( 'NONE', *, *, #1834, .T. ) ;
#1355 = DIRECTION ( 'NONE',  ( 0.000000000000000000, 1.000000000000000000, -0.000000000000000000 ) ) ;
#1356 = EDGE_CURVE ( 'NONE', #14217, #10091, #12669, .T. ) ;
#1357 = CARTESIAN_POINT ( 'NONE',  ( -36.50000000000001421, 0.000000000000000000, -14.99999999999998579 ) ) ;
#1358 = EDGE_CURVE ( 'NONE', #14739, #5591, #6117, .T. ) ;
#1359 = LINE ( 'NONE', #15413, #9586 ) ;
#1360 = CARTESIAN_POINT ( 'NONE',  ( 36.50000000000000711, 1.000000000000000000, -15.79999999999998828 ) ) ;
#1361 = CARTESIAN_POINT ( 'NONE',  ( -52.50000000000001421, 0.000000000000000000, -3.799999999999991829 ) ) ;
#1362 = AXIS2_PLACEMENT_3D ( 'NONE', #13594, #16056, #9954 ) ;
#1363 = ORIENTED_EDGE ( 'NONE', *, *, #2246, .F. ) ;
#1364 = CARTESIAN_POINT ( 'NONE',  ( 11.49999999999998934, 1.000000000000000000, 15.00000000000001421 ) ) ;
#1365 = ORIENTED_EDGE ( 'NONE', *, *, #12993, .T. ) ;
#1366 = ORIENTED_EDGE ( 'NONE', *, *, #3296, .F. ) ;
#1367 = DIRECTION ( 'NONE',  ( -0.000000000000000000, 1.000000000000000000, -0.000000000000000000 ) ) ;
#1368 = EDGE_CURVE ( 'NONE', #16079, #11466, #12936, .T. ) ;
#1369 = DIRECTION ( 'NONE',  ( 0.000000000000000000, 0.000000000000000000, 1.000000000000000000 ) ) ;
#1370 = AXIS2_PLACEMENT_3D ( 'NONE', #1418, #7664, #12674 ) ;
#1371 = CARTESIAN_POINT ( 'NONE',  ( 36.50000000000000711, 1.000000000000000000, 27.00000000000001066 ) ) ;
#1372 = CIRCLE ( 'NONE', #11868, 1.499999999999997780 ) ;
#1373 = AXIS2_PLACEMENT_3D ( 'NONE', #6886, #5731, #14584 ) ;
#1374 = VERTEX_POINT ( 'NONE', #9793 ) ;
#1375 = EDGE_LOOP ( 'NONE', ( #4079, #9981, #5114, #3638 ) ) ;
#1376 = CIRCLE ( 'NONE', #3238, 0.8000000000000020428 ) ;
#1377 = DIRECTION ( 'NONE',  ( 0.000000000000000000, 0.000000000000000000, 1.000000000000000000 ) ) ;
#1378 = EDGE_CURVE ( 'NONE', #13855, #10983, #8648, .T. ) ;
#1379 = CARTESIAN_POINT ( 'NONE',  ( 43.49999999999999289, 0.000000000000000000, 15.80000000000001492 ) ) ;
#1380 = EDGE_CURVE ( 'NONE', #8814, #7619, #5600, .T. ) ;
#1381 = CARTESIAN_POINT ( 'NONE',  ( -59.50000000000000000, 1.000000000000000000, -15.79999999999998828 ) ) ;
#1382 = FACE_BOUND ( 'NONE', #12797, .T. ) ;
#1383 = AXIS2_PLACEMENT_3D ( 'NONE', #13103, #10452, #8087 ) ;
#1384 = CIRCLE ( 'NONE', #5058, 0.8000000000000020428 ) ;
#1385 = CARTESIAN_POINT ( 'NONE',  ( -11.49999999999999645, 0.000000000000000000, 9.000000000000014211 ) ) ;
#1386 = ORIENTED_EDGE ( 'NONE', *, *, #5275, .F. ) ;
#1387 = CARTESIAN_POINT ( 'NONE',  ( -4.500000000000010658, 0.000000000000000000, 15.00000000000001421 ) ) ;
#1388 = ORIENTED_EDGE ( 'NONE', *, *, #1831, .T. ) ;
#1389 = CARTESIAN_POINT ( 'NONE',  ( 59.49999999999999289, 0.000000000000000000, 33.80000000000001847 ) ) ;
#1390 = EDGE_LOOP ( 'NONE', ( #4384, #13740 ) ) ;
#1391 = CARTESIAN_POINT ( 'NONE',  ( -11.49999999999999645, 0.000000000000000000, 15.00000000000001421 ) ) ;
#1392 = EDGE_LOOP ( 'NONE', ( #5379, #15282 ) ) ;
#1393 = DIRECTION ( 'NONE',  ( 0.000000000000000000, 1.000000000000000000, -0.000000000000000000 ) ) ;
#1394 = VERTEX_POINT ( 'NONE', #7195 ) ;
#1395 = AXIS2_PLACEMENT_3D ( 'NONE', #2013, #5788, #9629 ) ;
#1396 = DIRECTION ( 'NONE',  ( 0.000000000000000000, 1.000000000000000000, -0.000000000000000000 ) ) ;
#1397 = EDGE_LOOP ( 'NONE', ( #3663, #14775 ) ) ;
#1398 = CARTESIAN_POINT ( 'NONE',  ( 20.50000000000000355, 0.000000000000000000, -20.19999999999998508 ) ) ;
#1399 = CARTESIAN_POINT ( 'NONE',  ( 11.49999999999998934, 0.000000000000000000, -3.799999999999991829 ) ) ;
#1400 = DIRECTION ( 'NONE',  ( 0.000000000000000000, 1.000000000000000000, -0.000000000000000000 ) ) ;
#1401 = CYLINDRICAL_SURFACE ( 'NONE', #11400, 0.8000000000000020428 ) ;
#1402 = AXIS2_PLACEMENT_3D ( 'NONE', #4674, #5438, #13451 ) ;
#1403 = VERTEX_POINT ( 'NONE', #15977 ) ;
#1404 = ORIENTED_EDGE ( 'NONE', *, *, #3240, .F. ) ;
#1405 = DIRECTION ( 'NONE',  ( 0.000000000000000000, 0.000000000000000000, 1.000000000000000000 ) ) ;
#1406 = ORIENTED_EDGE ( 'NONE', *, *, #8305, .T. ) ;
#1407 = DIRECTION ( 'NONE',  ( -0.000000000000000000, 1.000000000000000000, -0.000000000000000000 ) ) ;
#1408 = CARTESIAN_POINT ( 'NONE',  ( 20.50000000000000355, 0.000000000000000000, -14.99999999999998579 ) ) ;
#1409 = LINE ( 'NONE', #260, #12568 ) ;
#1410 = VECTOR ( 'NONE', #14258, 1000.000000000000000 ) ;
#1411 = CARTESIAN_POINT ( 'NONE',  ( -59.50000000000000000, 1.000000000000000000, -14.99999999999998579 ) ) ;
#1412 = ORIENTED_EDGE ( 'NONE', *, *, #7371, .T. ) ;
#1413 = EDGE_LOOP ( 'NONE', ( #6033, #13374, #13849, #12294 ) ) ;
#1414 = CIRCLE ( 'NONE', #12443, 0.8000000000000020428 ) ;
#1415 = EDGE_LOOP ( 'NONE', ( #11341, #11517 ) ) ;
#1416 = DIRECTION ( 'NONE',  ( 0.000000000000000000, 1.000000000000000000, -0.000000000000000000 ) ) ;
#1417 = ADVANCED_FACE ( 'NONE', ( #13590 ), #12523, .F. ) ;
#1418 = CARTESIAN_POINT ( 'NONE',  ( -52.50000000000001421, 0.000000000000000000, 21.00000000000001066 ) ) ;
#1419 = DIRECTION ( 'NONE',  ( 0.000000000000000000, 1.000000000000000000, -0.000000000000000000 ) ) ;
#1420 = DIRECTION ( 'NONE',  ( 0.000000000000000000, 0.000000000000000000, 1.000000000000000000 ) ) ;
#1422 = DIRECTION ( 'NONE',  ( 0.000000000000000000, 0.000000000000000000, 1.000000000000000000 ) ) ;
#1421 = AXIS2_PLACEMENT_3D ( 'NONE', #3595, #11041, #7358 ) ;
#1423 = EDGE_CURVE ( 'NONE', #6408, #1797, #15906, .T. ) ;
#1424 = AXIS2_PLACEMENT_3D ( 'NONE', #15769, #812, #13307 ) ;
#1425 = ORIENTED_EDGE ( 'NONE', *, *, #1230, .F. ) ;
#1426 = CARTESIAN_POINT ( 'NONE',  ( 20.50000000000000355, 0.000000000000000000, 27.00000000000001066 ) ) ;
#1427 = AXIS2_PLACEMENT_3D ( 'NONE', #1560, #337, #2880 ) ;
#1428 = CARTESIAN_POINT ( 'NONE',  ( 11.49999999999998934, 0.000000000000000000, 3.000000000000016431 ) ) ;
#1429 = VERTEX_POINT ( 'NONE', #12278 ) ;
#1430 = FACE_BOUND ( 'NONE', #5565, .T. ) ;
#1431 = FACE_OUTER_BOUND ( 'NONE', #5091, .T. ) ;
#1432 = ORIENTED_EDGE ( 'NONE', *, *, #730, .T. ) ;
#1433 = CARTESIAN_POINT ( 'NONE',  ( 59.49999999999999289, 0.000000000000000000, -9.799999999999991829 ) ) ;
#1434 = AXIS2_PLACEMENT_3D ( 'NONE', #2567, #95, #12513 ) ;
#1435 = AXIS2_PLACEMENT_3D ( 'NONE', #9897, #876, #3673 ) ;
#1436 = ORIENTED_EDGE ( 'NONE', *, *, #13132, .F. ) ;
#1437 = AXIS2_PLACEMENT_3D ( 'NONE', #15040, #94, #3143 ) ;
#1438 = ORIENTED_EDGE ( 'NONE', *, *, #9613, .F. ) ;
#1439 = CARTESIAN_POINT ( 'NONE',  ( 36.50000000000000711, 1.000000000000000000, -32.19999999999998863 ) ) ;
#1440 = AXIS2_PLACEMENT_3D ( 'NONE', #12995, #3140, #9272 ) ;
#1441 = VECTOR ( 'NONE', #8871, 1000.000000000000000 ) ;
#1442 = CYLINDRICAL_SURFACE ( 'NONE', #6366, 0.8000000000000020428 ) ;
#1443 = CARTESIAN_POINT ( 'NONE',  ( 20.50000000000000355, 0.000000000000000000, 33.80000000000001847 ) ) ;
#1444 = FACE_OUTER_BOUND ( 'NONE', #7718, .T. ) ;
#1445 = CARTESIAN_POINT ( 'NONE',  ( 36.50000000000000711, 0.000000000000000000, 21.00000000000001066 ) ) ;
#1446 = EDGE_CURVE ( 'NONE', #14176, #14840, #73, .T. ) ;
#1447 = VERTEX_POINT ( 'NONE', #7433 ) ;
#1448 = FACE_OUTER_BOUND ( 'NONE', #3078, .T. ) ;
#1449 = VECTOR ( 'NONE', #13035, 1000.000000000000000 ) ;
#1450 = AXIS2_PLACEMENT_3D ( 'NONE', #7021, #756, #5770 ) ;
#1451 = AXIS2_PLACEMENT_3D ( 'NONE', #3540, #2306, #12318 ) ;
#1452 = ORIENTED_EDGE ( 'NONE', *, *, #6122, .F. ) ;
#1453 = EDGE_LOOP ( 'NONE', ( #1878, #14230 ) ) ;
#1454 = DIRECTION ( 'NONE',  ( 0.000000000000000000, 0.000000000000000000, 1.000000000000000000 ) ) ;
#1455 = AXIS2_PLACEMENT_3D ( 'NONE', #10462, #14001, #6379 ) ;
#1456 = EDGE_CURVE ( 'NONE', #15001, #2746, #10661, .T. ) ;
#1457 = DIRECTION ( 'NONE',  ( 0.000000000000000000, 1.000000000000000000, -0.000000000000000000 ) ) ;
#1458 = DIRECTION ( 'NONE',  ( 0.000000000000000000, 0.000000000000000000, 1.000000000000000000 ) ) ;
#1459 = ORIENTED_EDGE ( 'NONE', *, *, #5078, .T. ) ;
#1460 = EDGE_LOOP ( 'NONE', ( #15357, #3767, #13948, #11641 ) ) ;
#1461 = CARTESIAN_POINT ( 'NONE',  ( -4.500000000000010658, 0.000000000000000000, 14.20000000000000995 ) ) ;
#1462 = DIRECTION ( 'NONE',  ( 0.000000000000000000, 0.000000000000000000, 1.000000000000000000 ) ) ;
#1463 = VECTOR ( 'NONE', #15471, 1000.000000000000000 ) ;
#1464 = CARTESIAN_POINT ( 'NONE',  ( -11.49999999999999645, 0.000000000000000000, 26.20000000000000639 ) ) ;
#1465 = ADVANCED_FACE ( 'NONE', ( #11032 ), #12199, .F. ) ;
#1466 = FACE_BOUND ( 'NONE', #1415, .T. ) ;
#1467 = ORIENTED_EDGE ( 'NONE', *, *, #15648, .T. ) ;
#1468 = DIRECTION ( 'NONE',  ( 0.000000000000000000, 1.000000000000000000, 0.000000000000000000 ) ) ;
#1469 = EDGE_CURVE ( 'NONE', #11406, #10163, #3604, .T. ) ;
#1470 = EDGE_CURVE ( 'NONE', #8907, #15030, #7270, .T. ) ;
#1471 = ORIENTED_EDGE ( 'NONE', *, *, #12277, .T. ) ;
#1472 = CARTESIAN_POINT ( 'NONE',  ( 59.49999999999999289, 1.000000000000000000, -14.99999999999998579 ) ) ;
#1473 = VERTEX_POINT ( 'NONE', #4961 ) ;
#1474 = CIRCLE ( 'NONE', #11728, 0.8000000000000020428 ) ;
#1475 = VECTOR ( 'NONE', #8078, 1000.000000000000000 ) ;
#1476 = EDGE_CURVE ( 'NONE', #11110, #13048, #5150, .T. ) ;
#1477 = FACE_OUTER_BOUND ( 'NONE', #11414, .T. ) ;
#1478 = ORIENTED_EDGE ( 'NONE', *, *, #1330, .T. ) ;
#1479 = DIRECTION ( 'NONE',  ( 0.000000000000000000, 1.000000000000000000, -0.000000000000000000 ) ) ;
#1480 = ORIENTED_EDGE ( 'NONE', *, *, #10588, .F. ) ;
#1481 = CARTESIAN_POINT ( 'NONE',  ( 4.500000000000003553, 1.000000000000000000, -32.99999999999998579 ) ) ;
#1482 = AXIS2_PLACEMENT_3D ( 'NONE', #6147, #13854, #11153 ) ;
#1483 = CARTESIAN_POINT ( 'NONE',  ( -27.49999999999999645, 1.000000000000000000, -26.99999999999998934 ) ) ;
#1484 = ORIENTED_EDGE ( 'NONE', *, *, #2588, .F. ) ;
#1485 = DIRECTION ( 'NONE',  ( -0.000000000000000000, 1.000000000000000000, -0.000000000000000000 ) ) ;
#1486 = EDGE_CURVE ( 'NONE', #10356, #7255, #6477, .T. ) ;
#1487 = CARTESIAN_POINT ( 'NONE',  ( -36.50000000000001421, 0.000000000000000000, -2.199999999999985967 ) ) ;
#1488 = DIRECTION ( 'NONE',  ( -0.000000000000000000, 1.000000000000000000, -0.000000000000000000 ) ) ;
#1489 = CYLINDRICAL_SURFACE ( 'NONE', #11681, 0.8000000000000020428 ) ;
#1490 = CIRCLE ( 'NONE', #4914, 0.8000000000000038192 ) ;
#1491 = VERTEX_POINT ( 'NONE', #4809 ) ;
#1492 = VERTEX_POINT ( 'NONE', #4889 ) ;
#1493 = DIRECTION ( 'NONE',  ( 0.000000000000000000, 0.000000000000000000, 1.000000000000000000 ) ) ;
#1494 = ORIENTED_EDGE ( 'NONE', *, *, #15813, .T. ) ;
#1495 = DIRECTION ( 'NONE',  ( 0.000000000000000000, 0.000000000000000000, 1.000000000000000000 ) ) ;
#1496 = DIRECTION ( 'NONE',  ( 0.000000000000000000, 0.000000000000000000, 1.000000000000000000 ) ) ;
#1497 = FACE_OUTER_BOUND ( 'NONE', #7574, .T. ) ;
#1498 = DIRECTION ( 'NONE',  ( -0.000000000000000000, -0.000000000000000000, -1.000000000000000000 ) ) ;
#1499 = VERTEX_POINT ( 'NONE', #11199 ) ;
#1500 = EDGE_CURVE ( 'NONE', #15852, #10096, #15668, .T. ) ;
#1501 = EDGE_LOOP ( 'NONE', ( #11570, #6843, #5741, #9409 ) ) ;
#1502 = VECTOR ( 'NONE', #8115, 1000.000000000000000 ) ;
#1503 = ORIENTED_EDGE ( 'NONE', *, *, #7456, .T. ) ;
#1504 = DIRECTION ( 'NONE',  ( 0.000000000000000000, 1.000000000000000000, -0.000000000000000000 ) ) ;
#1505 = DIRECTION ( 'NONE',  ( 0.000000000000000000, 1.000000000000000000, -0.000000000000000000 ) ) ;
#1506 = CARTESIAN_POINT ( 'NONE',  ( -63.99999999999980815, 1.000000000000000000, -18.99999999999999289 ) ) ;
#1507 = DIRECTION ( 'NONE',  ( 0.000000000000000000, 1.000000000000000000, -0.000000000000000000 ) ) ;
#1508 = ORIENTED_EDGE ( 'NONE', *, *, #11227, .T. ) ;
#1509 = LINE ( 'NONE', #12844, #15263 ) ;
#1510 = ORIENTED_EDGE ( 'NONE', *, *, #13658, .T. ) ;
#1511 = CARTESIAN_POINT ( 'NONE',  ( -4.500000000000010658, 0.000000000000000000, -3.799999999999991829 ) ) ;
#1512 = VECTOR ( 'NONE', #14735, 1000.000000000000000 ) ;
#1513 = CARTESIAN_POINT ( 'NONE',  ( -59.50000000000000000, 0.000000000000000000, 15.00000000000001421 ) ) ;
#1514 = ORIENTED_EDGE ( 'NONE', *, *, #14131, .T. ) ;
#1515 = FACE_BOUND ( 'NONE', #919, .T. ) ;
#1516 = FACE_OUTER_BOUND ( 'NONE', #1175, .T. ) ;
#1517 = ORIENTED_EDGE ( 'NONE', *, *, #8794, .F. ) ;
#1518 = CYLINDRICAL_SURFACE ( 'NONE', #12467, 0.8000000000000020428 ) ;
#1519 = ORIENTED_EDGE ( 'NONE', *, *, #15428, .T. ) ;
#1520 = ORIENTED_EDGE ( 'NONE', *, *, #8005, .T. ) ;
#1521 = DIRECTION ( 'NONE',  ( 0.000000000000000000, 0.000000000000000000, 1.000000000000000000 ) ) ;
#1522 = CIRCLE ( 'NONE', #3383, 0.8000000000000020428 ) ;
#1523 = CARTESIAN_POINT ( 'NONE',  ( 52.50000000000000711, 0.000000000000000000, 8.200000000000011724 ) ) ;
#1524 = CARTESIAN_POINT ( 'NONE',  ( -20.50000000000001066, 0.000000000000000000, 9.800000000000018474 ) ) ;
#1525 = CARTESIAN_POINT ( 'NONE',  ( -52.50000000000001421, 1.000000000000000000, -3.799999999999991829 ) ) ;
#1526 = CARTESIAN_POINT ( 'NONE',  ( -11.49999999999999645, 0.000000000000000000, -27.79999999999999005 ) ) ;
#1527 = EDGE_LOOP ( 'NONE', ( #1843, #10439, #15480, #9072 ) ) ;
#1528 = EDGE_CURVE ( 'NONE', #3042, #8985, #2801, .T. ) ;
#1529 = DIRECTION ( 'NONE',  ( 0.000000000000000000, 1.000000000000000000, -0.000000000000000000 ) ) ;
#1530 = ORIENTED_EDGE ( 'NONE', *, *, #7303, .F. ) ;
#1531 = ORIENTED_EDGE ( 'NONE', *, *, #28, .F. ) ;
#1532 = FACE_BOUND ( 'NONE', #6625, .T. ) ;
#1533 = EDGE_CURVE ( 'NONE', #8962, #15858, #11992, .T. ) ;
#1534 = DIRECTION ( 'NONE',  ( 0.000000000000000000, 0.000000000000000000, 1.000000000000000000 ) ) ;
#1535 = EDGE_CURVE ( 'NONE', #9451, #5755, #2278, .T. ) ;
#1536 = EDGE_LOOP ( 'NONE', ( #5222, #3471, #14034, #13982 ) ) ;
#1537 = EDGE_LOOP ( 'NONE', ( #11210, #662, #993, #4131 ) ) ;
#1538 = EDGE_CURVE ( 'NONE', #15958, #4968, #4390, .T. ) ;
#1539 = LINE ( 'NONE', #5496, #11496 ) ;
#1540 = DIRECTION ( 'NONE',  ( -0.000000000000000000, 1.000000000000000000, -0.000000000000000000 ) ) ;
#1541 = DIRECTION ( 'NONE',  ( 0.000000000000000000, 1.000000000000000000, 0.000000000000000000 ) ) ;
#1542 = FACE_BOUND ( 'NONE', #16113, .T. ) ;
#1543 = EDGE_LOOP ( 'NONE', ( #2402, #6844 ) ) ;
#1544 = ORIENTED_EDGE ( 'NONE', *, *, #15705, .F. ) ;
#1545 = DIRECTION ( 'NONE',  ( 0.000000000000000000, 1.000000000000000000, -0.000000000000000000 ) ) ;
#1546 = ORIENTED_EDGE ( 'NONE', *, *, #4379, .F. ) ;
#1547 = DIRECTION ( 'NONE',  ( -0.000000000000000000, 1.000000000000000000, -0.000000000000000000 ) ) ;
#1548 = ORIENTED_EDGE ( 'NONE', *, *, #14269, .T. ) ;
#1549 = EDGE_CURVE ( 'NONE', #6802, #12651, #5363, .T. ) ;
#1550 = CARTESIAN_POINT ( 'NONE',  ( -20.50000000000001066, 0.000000000000000000, -27.79999999999999005 ) ) ;
#1551 = VERTEX_POINT ( 'NONE', #15297 ) ;
#1552 = CARTESIAN_POINT ( 'NONE',  ( 43.49999999999999289, 0.000000000000000000, 8.200000000000011724 ) ) ;
#1553 = ORIENTED_EDGE ( 'NONE', *, *, #2456, .F. ) ;
#1554 = LINE ( 'NONE', #6576, #2580 ) ;
#1555 = DIRECTION ( 'NONE',  ( 0.000000000000000000, 0.000000000000000000, 1.000000000000000000 ) ) ;
#1556 = ORIENTED_EDGE ( 'NONE', *, *, #1080, .F. ) ;
#1557 = CARTESIAN_POINT ( 'NONE',  ( 20.50000000000000355, 0.000000000000000000, -32.19999999999998863 ) ) ;
#1558 = EDGE_CURVE ( 'NONE', #13950, #5413, #2936, .T. ) ;
#1559 = DIRECTION ( 'NONE',  ( 0.000000000000000000, 0.000000000000000000, 1.000000000000000000 ) ) ;
#1560 = CARTESIAN_POINT ( 'NONE',  ( 27.49999999999998934, 0.000000000000000000, -8.999999999999987566 ) ) ;
#1561 = EDGE_CURVE ( 'NONE', #2149, #9900, #12122, .T. ) ;
#1562 = FACE_OUTER_BOUND ( 'NONE', #7628, .T. ) ;
#1563 = EDGE_LOOP ( 'NONE', ( #800, #7191 ) ) ;
#1564 = AXIS2_PLACEMENT_3D ( 'NONE', #14928, #1367, #16239 ) ;
#1565 = EDGE_CURVE ( 'NONE', #1473, #4985, #5036, .T. ) ;
#1566 = ORIENTED_EDGE ( 'NONE', *, *, #8857, .F. ) ;
#1567 = DIRECTION ( 'NONE',  ( 0.000000000000000000, 1.000000000000000000, -0.000000000000000000 ) ) ;
#1568 = ORIENTED_EDGE ( 'NONE', *, *, #7310, .F. ) ;
#1569 = ORIENTED_EDGE ( 'NONE', *, *, #15207, .F. ) ;
#1570 = CARTESIAN_POINT ( 'NONE',  ( 59.49999999999999289, 0.000000000000000000, 33.00000000000001421 ) ) ;
#1571 = CARTESIAN_POINT ( 'NONE',  ( 64.00000000000038369, 0.000000000000000000, 1.500000000000004441 ) ) ;
#1572 = DIRECTION ( 'NONE',  ( 0.000000000000000000, 0.000000000000000000, 1.000000000000000000 ) ) ;
#1573 = EDGE_CURVE ( 'NONE', #8860, #62, #3479, .T. ) ;
#1574 = CIRCLE ( 'NONE', #9447, 0.8000000000000020428 ) ;
#1575 = CARTESIAN_POINT ( 'NONE',  ( -59.50000000000000000, 0.000000000000000000, -8.199999999999983302 ) ) ;
#1576 = VERTEX_POINT ( 'NONE', #10364 ) ;
#1577 = VERTEX_POINT ( 'NONE', #11604 ) ;
#1578 = VECTOR ( 'NONE', #15583, 1000.000000000000000 ) ;
#1579 = ORIENTED_EDGE ( 'NONE', *, *, #12372, .F. ) ;
#1580 = CARTESIAN_POINT ( 'NONE',  ( -27.49999999999999645, 0.000000000000000000, 15.00000000000001421 ) ) ;
#1581 = DIRECTION ( 'NONE',  ( 0.000000000000000000, 0.000000000000000000, 1.000000000000000000 ) ) ;
#1582 = EDGE_CURVE ( 'NONE', #13793, #10485, #5571, .T. ) ;
#1583 = DIRECTION ( 'NONE',  ( 0.000000000000000000, 0.000000000000000000, 1.000000000000000000 ) ) ;
#1584 = VECTOR ( 'NONE', #14232, 1000.000000000000000 ) ;
#1585 = CARTESIAN_POINT ( 'NONE',  ( 20.50000000000000355, 0.000000000000000000, 15.00000000000001421 ) ) ;
#1586 = ORIENTED_EDGE ( 'NONE', *, *, #908, .F. ) ;
#1587 = DIRECTION ( 'NONE',  ( -0.000000000000000000, 1.000000000000000000, -0.000000000000000000 ) ) ;
#1588 = CIRCLE ( 'NONE', #2641, 0.8000000000000020428 ) ;
#1589 = VERTEX_POINT ( 'NONE', #5201 ) ;
#1590 = DIRECTION ( 'NONE',  ( 0.000000000000000000, 1.000000000000000000, -0.000000000000000000 ) ) ;
#1591 = CARTESIAN_POINT ( 'NONE',  ( -27.49999999999999645, 0.000000000000000000, 15.00000000000001421 ) ) ;
#1592 = ORIENTED_EDGE ( 'NONE', *, *, #7604, .F. ) ;
#1593 = FACE_BOUND ( 'NONE', #11705, .T. ) ;
#1594 = DIRECTION ( 'NONE',  ( 0.000000000000000000, 0.000000000000000000, 1.000000000000000000 ) ) ;
#1595 = ORIENTED_EDGE ( 'NONE', *, *, #330, .T. ) ;
#1596 = DIRECTION ( 'NONE',  ( 0.000000000000000000, 0.000000000000000000, 1.000000000000000000 ) ) ;
#1597 = ORIENTED_EDGE ( 'NONE', *, *, #11829, .T. ) ;
#1598 = VERTEX_POINT ( 'NONE', #22 ) ;
#1599 = DIRECTION ( 'NONE',  ( 0.000000000000000000, 0.000000000000000000, 1.000000000000000000 ) ) ;
#1600 = AXIS2_PLACEMENT_3D ( 'NONE', #16021, #3633, #3316 ) ;
#1601 = CARTESIAN_POINT ( 'NONE',  ( 32.00000000000000000, 0.000000000000000000, -37.99999999999999289 ) ) ;
#1602 = CARTESIAN_POINT ( 'NONE',  ( -52.50000000000001421, 0.000000000000000000, -8.199999999999983302 ) ) ;
#1603 = DIRECTION ( 'NONE',  ( 0.000000000000000000, 0.000000000000000000, 1.000000000000000000 ) ) ;
#1604 = DIRECTION ( 'NONE',  ( 0.000000000000000000, 0.000000000000000000, 1.000000000000000000 ) ) ;
#1605 = ORIENTED_EDGE ( 'NONE', *, *, #9354, .T. ) ;
#1606 = CIRCLE ( 'NONE', #2401, 0.8000000000000020428 ) ;
#1607 = CYLINDRICAL_SURFACE ( 'NONE', #4550, 0.8000000000000020428 ) ;
#1608 = AXIS2_PLACEMENT_3D ( 'NONE', #7199, #9885, #4964 ) ;
#1609 = EDGE_LOOP ( 'NONE', ( #14681, #2863 ) ) ;
#1610 = VERTEX_POINT ( 'NONE', #14070 ) ;
#1611 = FACE_BOUND ( 'NONE', #14073, .T. ) ;
#1612 = AXIS2_PLACEMENT_3D ( 'NONE', #10687, #1904, #1742 ) ;
#1613 = DIRECTION ( 'NONE',  ( 0.000000000000000000, 0.000000000000000000, 1.000000000000000000 ) ) ;
#1614 = ORIENTED_EDGE ( 'NONE', *, *, #9899, .T. ) ;
#1615 = EDGE_LOOP ( 'NONE', ( #15201, #8124 ) ) ;
#1616 = DIRECTION ( 'NONE',  ( 0.000000000000000000, 1.000000000000000000, -0.000000000000000000 ) ) ;
#1617 = AXIS2_PLACEMENT_3D ( 'NONE', #11775, #1914, #7989 ) ;
#1618 = CARTESIAN_POINT ( 'NONE',  ( -36.50000000000001421, 0.000000000000000000, 27.00000000000001066 ) ) ;
#1619 = EDGE_CURVE ( 'NONE', #6872, #3314, #12762, .T. ) ;
#1620 = CYLINDRICAL_SURFACE ( 'NONE', #13677, 0.8000000000000020428 ) ;
#1621 = FACE_BOUND ( 'NONE', #4431, .T. ) ;
#1622 = EDGE_CURVE ( 'NONE', #15718, #5582, #6346, .T. ) ;
#1623 = EDGE_CURVE ( 'NONE', #9017, #4459, #12652, .T. ) ;
#1624 = ORIENTED_EDGE ( 'NONE', *, *, #3167, .T. ) ;
#1625 = LINE ( 'NONE', #2790, #788 ) ;
#1626 = AXIS2_PLACEMENT_3D ( 'NONE', #7291, #11046, #6049 ) ;
#1627 = AXIS2_PLACEMENT_3D ( 'NONE', #1759, #7996, #15559 ) ;
#1628 = ORIENTED_EDGE ( 'NONE', *, *, #14737, .F. ) ;
#1629 = AXIS2_PLACEMENT_3D ( 'NONE', #11462, #6717, #2672 ) ;
#1630 = DIRECTION ( 'NONE',  ( 0.000000000000000000, 0.000000000000000000, 1.000000000000000000 ) ) ;
#1631 = ORIENTED_EDGE ( 'NONE', *, *, #10907, .T. ) ;
#1632 = CARTESIAN_POINT ( 'NONE',  ( -11.49999999999999645, 0.000000000000000000, -27.79999999999999005 ) ) ;
#1633 = EDGE_LOOP ( 'NONE', ( #8614, #2384 ) ) ;
#1634 = DIRECTION ( 'NONE',  ( 0.000000000000000000, 1.000000000000000000, -0.000000000000000000 ) ) ;
#1635 = ORIENTED_EDGE ( 'NONE', *, *, #15227, .T. ) ;
#1636 = CARTESIAN_POINT ( 'NONE',  ( -52.50000000000001421, 0.000000000000000000, -20.19999999999998508 ) ) ;
#1637 = CARTESIAN_POINT ( 'NONE',  ( -36.50000000000001421, 0.000000000000000000, -2.999999999999988898 ) ) ;
#1638 = ORIENTED_EDGE ( 'NONE', *, *, #8502, .F. ) ;
#1639 = DIRECTION ( 'NONE',  ( 0.000000000000000000, 1.000000000000000000, -0.000000000000000000 ) ) ;
#1641 = DIRECTION ( 'NONE',  ( -0.000000000000000000, 1.000000000000000000, -0.000000000000000000 ) ) ;
#1640 = AXIS2_PLACEMENT_3D ( 'NONE', #3094, #6705, #14245 ) ;
#1642 = DIRECTION ( 'NONE',  ( 0.000000000000000000, 1.000000000000000000, -0.000000000000000000 ) ) ;
#1643 = DIRECTION ( 'NONE',  ( 0.000000000000000000, 1.000000000000000000, -0.000000000000000000 ) ) ;
#1644 = AXIS2_PLACEMENT_3D ( 'NONE', #3525, #6230, #8519 ) ;
#1645 = AXIS2_PLACEMENT_3D ( 'NONE', #860, #1769, #12043 ) ;
#1646 = EDGE_LOOP ( 'NONE', ( #3106, #9027 ) ) ;
#1647 = EDGE_CURVE ( 'NONE', #7904, #13595, #13445, .T. ) ;
#1648 = ORIENTED_EDGE ( 'NONE', *, *, #15200, .T. ) ;
#1649 = LINE ( 'NONE', #4541, #11373 ) ;
#1650 = EDGE_LOOP ( 'NONE', ( #15059, #3097 ) ) ;
#1651 = EDGE_LOOP ( 'NONE', ( #13544, #5283 ) ) ;
#1652 = DIRECTION ( 'NONE',  ( 0.000000000000000000, 0.000000000000000000, 1.000000000000000000 ) ) ;
#1653 = CARTESIAN_POINT ( 'NONE',  ( 64.00000000000058265, 1.000000000000000000, 19.00000000000000355 ) ) ;
#1654 = DIRECTION ( 'NONE',  ( 0.000000000000000000, 0.000000000000000000, 1.000000000000000000 ) ) ;
#1655 = VECTOR ( 'NONE', #13266, 1000.000000000000000 ) ;
#1656 = EDGE_CURVE ( 'NONE', #2812, #13863, #3488, .T. ) ;
#1657 = DIRECTION ( 'NONE',  ( 0.000000000000000000, 0.000000000000000000, 1.000000000000000000 ) ) ;
#1658 = ORIENTED_EDGE ( 'NONE', *, *, #14343, .F. ) ;
#1659 = EDGE_LOOP ( 'NONE', ( #8333, #15543 ) ) ;
#1660 = ORIENTED_EDGE ( 'NONE', *, *, #15791, .T. ) ;
#1661 = DIRECTION ( 'NONE',  ( -0.000000000000000000, 1.000000000000000000, -0.000000000000000000 ) ) ;
#1662 = CARTESIAN_POINT ( 'NONE',  ( 59.49999999999999289, 0.000000000000000000, 21.00000000000001066 ) ) ;
#1663 = EDGE_CURVE ( 'NONE', #3969, #1964, #5649, .T. ) ;
#1664 = CARTESIAN_POINT ( 'NONE',  ( -59.50000000000000000, 0.000000000000000000, -26.99999999999998934 ) ) ;
#1665 = CARTESIAN_POINT ( 'NONE',  ( 27.49999999999998934, 0.000000000000000000, 15.00000000000001421 ) ) ;
#1666 = ORIENTED_EDGE ( 'NONE', *, *, #7421, .F. ) ;
#1667 = CARTESIAN_POINT ( 'NONE',  ( -52.50000000000001421, 0.000000000000000000, 3.000000000000016431 ) ) ;
#1668 = EDGE_CURVE ( 'NONE', #11029, #7757, #8562, .T. ) ;
#1669 = ORIENTED_EDGE ( 'NONE', *, *, #12786, .T. ) ;
#1670 = CARTESIAN_POINT ( 'NONE',  ( 59.49999999999999289, 0.000000000000000000, 9.800000000000018474 ) ) ;
#1671 = AXIS2_PLACEMENT_3D ( 'NONE', #5444, #4211, #9197 ) ;
#1672 = ORIENTED_EDGE ( 'NONE', *, *, #1456, .F. ) ;
#1673 = AXIS2_PLACEMENT_3D ( 'NONE', #9498, #14604, #13367 ) ;
#1674 = CARTESIAN_POINT ( 'NONE',  ( 36.50000000000000711, 0.000000000000000000, 21.80000000000001492 ) ) ;
#1675 = EDGE_CURVE ( 'NONE', #5773, #5048, #13827, .T. ) ;
#1676 = ADVANCED_FACE ( 'NONE', ( #2577 ), #7584, .F. ) ;
#1677 = DIRECTION ( 'NONE',  ( 0.000000000000000000, 1.000000000000000000, -0.000000000000000000 ) ) ;
#1678 = ORIENTED_EDGE ( 'NONE', *, *, #10289, .T. ) ;
#1679 = LINE ( 'NONE', #6708, #3374 ) ;
#1680 = ORIENTED_EDGE ( 'NONE', *, *, #8858, .T. ) ;
#1681 = EDGE_LOOP ( 'NONE', ( #407, #10592, #14894, #4445 ) ) ;
#1682 = CARTESIAN_POINT ( 'NONE',  ( 11.49999999999998934, 1.000000000000000000, -20.99999999999998579 ) ) ;
#1683 = DIRECTION ( 'NONE',  ( 0.000000000000000000, 1.000000000000000000, -0.000000000000000000 ) ) ;
#1684 = DIRECTION ( 'NONE',  ( 0.000000000000000000, 0.000000000000000000, 1.000000000000000000 ) ) ;
#1685 = CIRCLE ( 'NONE', #5894, 1.499999999999997335 ) ;
#1686 = CARTESIAN_POINT ( 'NONE',  ( 11.49999999999998934, 0.000000000000000000, 3.000000000000016431 ) ) ;
#1687 = AXIS2_PLACEMENT_3D ( 'NONE', #6024, #8711, #16035 ) ;
#1688 = CYLINDRICAL_SURFACE ( 'NONE', #1096, 0.8000000000000038192 ) ;
#1689 = ORIENTED_EDGE ( 'NONE', *, *, #11723, .F. ) ;
#1690 = CYLINDRICAL_SURFACE ( 'NONE', #12400, 0.8000000000000038192 ) ;
#1691 = CARTESIAN_POINT ( 'NONE',  ( 4.500000000000003553, 0.000000000000000000, 9.800000000000018474 ) ) ;
#1692 = ORIENTED_EDGE ( 'NONE', *, *, #4855, .F. ) ;
#1693 = ORIENTED_EDGE ( 'NONE', *, *, #5596, .F. ) ;
#1694 = CARTESIAN_POINT ( 'NONE',  ( -27.49999999999999645, 0.000000000000000000, 21.80000000000001492 ) ) ;
#1695 = VECTOR ( 'NONE', #2814, 1000.000000000000000 ) ;
#1696 = CIRCLE ( 'NONE', #16136, 0.8000000000000020428 ) ;
#1697 = CARTESIAN_POINT ( 'NONE',  ( -27.49999999999999645, 1.000000000000000000, 3.800000000000019362 ) ) ;
#1698 = CYLINDRICAL_SURFACE ( 'NONE', #1212, 0.8000000000000038192 ) ;
#1699 = AXIS2_PLACEMENT_3D ( 'NONE', #5020, #14052, #13812 ) ;
#1700 = DIRECTION ( 'NONE',  ( 0.000000000000000000, 0.000000000000000000, 1.000000000000000000 ) ) ;
#1701 = CIRCLE ( 'NONE', #3542, 0.8000000000000020428 ) ;
#1702 = EDGE_LOOP ( 'NONE', ( #6351, #2126, #14402, #6633 ) ) ;
#1703 = ORIENTED_EDGE ( 'NONE', *, *, #11729, .T. ) ;
#1704 = DIRECTION ( 'NONE',  ( 0.000000000000000000, 0.000000000000000000, 1.000000000000000000 ) ) ;
#1705 = CARTESIAN_POINT ( 'NONE',  ( 43.49999999999999289, 0.000000000000000000, 21.00000000000001066 ) ) ;
#1706 = AXIS2_PLACEMENT_3D ( 'NONE', #11817, #3122, #13213 ) ;
#1707 = AXIS2_PLACEMENT_3D ( 'NONE', #5698, #1905, #8066 ) ;
#1708 = CIRCLE ( 'NONE', #14833, 0.8000000000000020428 ) ;
#1709 = DIRECTION ( 'NONE',  ( 0.000000000000000000, 0.000000000000000000, 1.000000000000000000 ) ) ;
#1710 = VECTOR ( 'NONE', #2326, 1000.000000000000000 ) ;
#1711 = AXIS2_PLACEMENT_3D ( 'NONE', #9676, #4846, #9844 ) ;
#1712 = FACE_BOUND ( 'NONE', #13179, .T. ) ;
#1713 = CIRCLE ( 'NONE', #16139, 0.8000000000000020428 ) ;
#1714 = ORIENTED_EDGE ( 'NONE', *, *, #155, .F. ) ;
#1715 = CYLINDRICAL_SURFACE ( 'NONE', #2359, 0.8000000000000029310 ) ;
#1716 = ORIENTED_EDGE ( 'NONE', *, *, #6973, .T. ) ;
#1717 = CARTESIAN_POINT ( 'NONE',  ( 36.50000000000000711, 1.000000000000000000, -33.79999999999999005 ) ) ;
#1718 = VERTEX_POINT ( 'NONE', #11443 ) ;
#1719 = VECTOR ( 'NONE', #7631, 1000.000000000000000 ) ;
#1720 = EDGE_CURVE ( 'NONE', #12241, #11822, #12246, .T. ) ;
#1721 = FACE_OUTER_BOUND ( 'NONE', #5702, .T. ) ;
#1722 = ORIENTED_EDGE ( 'NONE', *, *, #15221, .F. ) ;
#1723 = LINE ( 'NONE', #4281, #5143 ) ;
#1724 = VERTEX_POINT ( 'NONE', #5457 ) ;
#1725 = DIRECTION ( 'NONE',  ( 0.000000000000000000, 1.000000000000000000, -0.000000000000000000 ) ) ;
#1726 = CIRCLE ( 'NONE', #10904, 0.8000000000000020428 ) ;
#1727 = VECTOR ( 'NONE', #5391, 1000.000000000000000 ) ;
#1728 = FACE_OUTER_BOUND ( 'NONE', #12057, .T. ) ;
#1729 = ORIENTED_EDGE ( 'NONE', *, *, #2649, .F. ) ;
#1730 = DIRECTION ( 'NONE',  ( 0.000000000000000000, 0.000000000000000000, 1.000000000000000000 ) ) ;
#1731 = CARTESIAN_POINT ( 'NONE',  ( -31.99999999999980105, 0.000000000000000000, -20.49999999999998934 ) ) ;
#1732 = CARTESIAN_POINT ( 'NONE',  ( -20.50000000000001066, 1.000000000000000000, -9.799999999999991829 ) ) ;
#1733 = AXIS2_PLACEMENT_3D ( 'NONE', #14537, #10675, #899 ) ;
#1734 = ORIENTED_EDGE ( 'NONE', *, *, #9097, .F. ) ;
#1735 = CIRCLE ( 'NONE', #8813, 0.8000000000000038192 ) ;
#1736 = ORIENTED_EDGE ( 'NONE', *, *, #11405, .F. ) ;
#1737 = CYLINDRICAL_SURFACE ( 'NONE', #5106, 0.8000000000000020428 ) ;
#1738 = ORIENTED_EDGE ( 'NONE', *, *, #8771, .T. ) ;
#1739 = EDGE_CURVE ( 'NONE', #1589, #12896, #12763, .T. ) ;
#1740 = AXIS2_PLACEMENT_3D ( 'NONE', #15363, #9107, #14121 ) ;
#1741 = ORIENTED_EDGE ( 'NONE', *, *, #13589, .T. ) ;
#1742 = DIRECTION ( 'NONE',  ( 0.000000000000000000, 0.000000000000000000, 1.000000000000000000 ) ) ;
#1743 = CARTESIAN_POINT ( 'NONE',  ( -4.500000000000010658, 0.000000000000000000, 33.80000000000001847 ) ) ;
#1744 = DIRECTION ( 'NONE',  ( 0.000000000000000000, 1.000000000000000000, -0.000000000000000000 ) ) ;
#1745 = EDGE_CURVE ( 'NONE', #1804, #11382, #13015, .T. ) ;
#1746 = DIRECTION ( 'NONE',  ( 0.000000000000000000, 1.000000000000000000, 0.000000000000000000 ) ) ;
#1747 = ORIENTED_EDGE ( 'NONE', *, *, #574, .T. ) ;
#1748 = ORIENTED_EDGE ( 'NONE', *, *, #9938, .T. ) ;
#1749 = EDGE_CURVE ( 'NONE', #14219, #9106, #5145, .T. ) ;
#1750 = EDGE_LOOP ( 'NONE', ( #6949, #14159 ) ) ;
#1751 = ADVANCED_FACE ( 'NONE', ( #763 ), #10696, .F. ) ;
#1752 = ADVANCED_FACE ( 'NONE', ( #14315 ), #8324, .F. ) ;
#1753 = CYLINDRICAL_SURFACE ( 'NONE', #14710, 0.8000000000000020428 ) ;
#1754 = CIRCLE ( 'NONE', #180, 0.8000000000000020428 ) ;
#1755 = CARTESIAN_POINT ( 'NONE',  ( 43.49999999999999289, 1.000000000000000000, 14.20000000000000995 ) ) ;
#1756 = CARTESIAN_POINT ( 'NONE',  ( -20.50000000000001066, 0.000000000000000000, 27.00000000000001066 ) ) ;
#1757 = CARTESIAN_POINT ( 'NONE',  ( 64.00000000000038369, 0.000000000000000000, -1.499999999999990452 ) ) ;
#1758 = VERTEX_POINT ( 'NONE', #11941 ) ;
#1759 = CARTESIAN_POINT ( 'NONE',  ( -27.49999999999999645, 0.000000000000000000, -32.99999999999998579 ) ) ;
#1760 = ORIENTED_EDGE ( 'NONE', *, *, #6769, .T. ) ;
#1761 = DIRECTION ( 'NONE',  ( 0.000000000000000000, 0.000000000000000000, 1.000000000000000000 ) ) ;
#1762 = FACE_BOUND ( 'NONE', #9452, .T. ) ;
#1763 = DIRECTION ( 'NONE',  ( 0.000000000000000000, 0.000000000000000000, 1.000000000000000000 ) ) ;
#1764 = ORIENTED_EDGE ( 'NONE', *, *, #2249, .T. ) ;
#1765 = CARTESIAN_POINT ( 'NONE',  ( -36.50000000000001421, 1.000000000000000000, 21.00000000000001066 ) ) ;
#1766 = ORIENTED_EDGE ( 'NONE', *, *, #11208, .T. ) ;
#1767 = VERTEX_POINT ( 'NONE', #13255 ) ;
#1768 = FACE_OUTER_BOUND ( 'NONE', #2603, .T. ) ;
#1769 = DIRECTION ( 'NONE',  ( -0.000000000000000000, 1.000000000000000000, -0.000000000000000000 ) ) ;
#1770 = FACE_OUTER_BOUND ( 'NONE', #917, .T. ) ;
#1771 = CARTESIAN_POINT ( 'NONE',  ( -59.50000000000000000, 0.000000000000000000, 33.00000000000001421 ) ) ;
#1772 = EDGE_CURVE ( 'NONE', #6674, #5309, #4386, .T. ) ;
#1773 = CIRCLE ( 'NONE', #10414, 0.8000000000000038192 ) ;
#1774 = CYLINDRICAL_SURFACE ( 'NONE', #13421, 0.8000000000000029310 ) ;
#1775 = EDGE_CURVE ( 'NONE', #2867, #15858, #6945, .T. ) ;
#1776 = ORIENTED_EDGE ( 'NONE', *, *, #15819, .F. ) ;
#1777 = CARTESIAN_POINT ( 'NONE',  ( -52.50000000000001421, 0.000000000000000000, 9.000000000000014211 ) ) ;
#1778 = ADVANCED_FACE ( 'NONE', ( #7029 ), #3241, .F. ) ;
#1779 = DIRECTION ( 'NONE',  ( 0.000000000000000000, 0.000000000000000000, 1.000000000000000000 ) ) ;
#1780 = ORIENTED_EDGE ( 'NONE', *, *, #9492, .T. ) ;
#1781 = ORIENTED_EDGE ( 'NONE', *, *, #6935, .T. ) ;
#1782 = FACE_BOUND ( 'NONE', #3030, .T. ) ;
#1783 = DIRECTION ( 'NONE',  ( 0.000000000000000000, 1.000000000000000000, -0.000000000000000000 ) ) ;
#1784 = DIRECTION ( 'NONE',  ( 0.000000000000000000, 0.000000000000000000, 1.000000000000000000 ) ) ;
#1785 = LINE ( 'NONE', #10557, #13774 ) ;
#1786 = ADVANCED_FACE ( 'NONE', ( #14557 ), #3081, .F. ) ;
#1787 = EDGE_LOOP ( 'NONE', ( #2778, #3753, #4150, #6455 ) ) ;
#1788 = ORIENTED_EDGE ( 'NONE', *, *, #1063, .T. ) ;
#1789 = EDGE_CURVE ( 'NONE', #10529, #12862, #14477, .T. ) ;
#1790 = CARTESIAN_POINT ( 'NONE',  ( 32.00000000000078870, 0.000000000000000000, 36.50000000000001421 ) ) ;
#1791 = DIRECTION ( 'NONE',  ( 0.000000000000000000, 1.000000000000000000, 0.000000000000000000 ) ) ;
#1792 = DIRECTION ( 'NONE',  ( -0.000000000000000000, 1.000000000000000000, -0.000000000000000000 ) ) ;
#1793 = EDGE_CURVE ( 'NONE', #12703, #8945, #5696, .T. ) ;
#1794 = FACE_BOUND ( 'NONE', #11526, .T. ) ;
#1795 = AXIS2_PLACEMENT_3D ( 'NONE', #497, #3051, #13071 ) ;
#1796 = ORIENTED_EDGE ( 'NONE', *, *, #437, .F. ) ;
#1797 = VERTEX_POINT ( 'NONE', #8153 ) ;
#1798 = DIRECTION ( 'NONE',  ( -0.000000000000000000, 1.000000000000000000, -0.000000000000000000 ) ) ;
#1799 = ORIENTED_EDGE ( 'NONE', *, *, #1086, .F. ) ;
#1800 = CARTESIAN_POINT ( 'NONE',  ( -4.500000000000010658, 0.000000000000000000, -14.99999999999998579 ) ) ;
#1801 = ORIENTED_EDGE ( 'NONE', *, *, #13824, .F. ) ;
#1802 = CARTESIAN_POINT ( 'NONE',  ( -36.50000000000001421, 1.000000000000000000, -21.79999999999999005 ) ) ;
#1803 = ORIENTED_EDGE ( 'NONE', *, *, #1165, .F. ) ;
#1804 = VERTEX_POINT ( 'NONE', #13094 ) ;
#1805 = CARTESIAN_POINT ( 'NONE',  ( 27.49999999999998934, 0.000000000000000000, 21.00000000000001066 ) ) ;
#1806 = DIRECTION ( 'NONE',  ( -0.000000000000000000, 1.000000000000000000, -0.000000000000000000 ) ) ;
#1807 = ORIENTED_EDGE ( 'NONE', *, *, #9853, .F. ) ;
#1808 = DIRECTION ( 'NONE',  ( 0.000000000000000000, 0.000000000000000000, 1.000000000000000000 ) ) ;
#1809 = LINE ( 'NONE', #9271, #3813 ) ;
#1810 = CARTESIAN_POINT ( 'NONE',  ( -20.50000000000001066, 1.000000000000000000, -26.99999999999998934 ) ) ;
#1811 = ORIENTED_EDGE ( 'NONE', *, *, #2775, .T. ) ;
#1812 = EDGE_LOOP ( 'NONE', ( #5792, #12970 ) ) ;
#1813 = DIRECTION ( 'NONE',  ( 0.000000000000000000, 0.000000000000000000, 1.000000000000000000 ) ) ;
#1814 = ORIENTED_EDGE ( 'NONE', *, *, #1165, .T. ) ;
#1815 = VERTEX_POINT ( 'NONE', #6688 ) ;
#1816 = DIRECTION ( 'NONE',  ( 0.000000000000000000, 0.000000000000000000, 1.000000000000000000 ) ) ;
#1817 = AXIS2_PLACEMENT_3D ( 'NONE', #1819, #10986, #10598 ) ;
#1818 = DIRECTION ( 'NONE',  ( 0.000000000000000000, 0.000000000000000000, 1.000000000000000000 ) ) ;
#1819 = CARTESIAN_POINT ( 'NONE',  ( -52.50000000000001421, 1.000000000000000000, 15.00000000000001421 ) ) ;
#1820 = CYLINDRICAL_SURFACE ( 'NONE', #7235, 0.8000000000000020428 ) ;
#1821 = ORIENTED_EDGE ( 'NONE', *, *, #15734, .F. ) ;
#1822 = VERTEX_POINT ( 'NONE', #447 ) ;
#1823 = ORIENTED_EDGE ( 'NONE', *, *, #14644, .F. ) ;
#1824 = CARTESIAN_POINT ( 'NONE',  ( 32.00000000000078870, 0.000000000000000000, 39.50000000000000000 ) ) ;
#1825 = AXIS2_PLACEMENT_3D ( 'NONE', #16080, #3207, #15767 ) ;
#1826 = DIRECTION ( 'NONE',  ( -1.000000000000000000, 0.000000000000000000, -0.000000000000000000 ) ) ;
#1827 = CARTESIAN_POINT ( 'NONE',  ( 59.49999999999999289, 1.000000000000000000, 21.00000000000001066 ) ) ;
#1828 = FACE_OUTER_BOUND ( 'NONE', #826, .T. ) ;
#1829 = EDGE_LOOP ( 'NONE', ( #14065, #5734 ) ) ;
#1830 = LINE ( 'NONE', #8158, #4793 ) ;
#1831 = EDGE_CURVE ( 'NONE', #10287, #10493, #10863, .T. ) ;
#1832 = VERTEX_POINT ( 'NONE', #1755 ) ;
#1833 = DIRECTION ( 'NONE',  ( 0.000000000000000000, 0.000000000000000000, 1.000000000000000000 ) ) ;
#1834 = EDGE_CURVE ( 'NONE', #7884, #10639, #604, .T. ) ;
#1835 = ADVANCED_FACE ( 'NONE', ( #4398 ), #9378, .F. ) ;
#1836 = EDGE_CURVE ( 'NONE', #5406, #9450, #14541, .T. ) ;
#1837 = DIRECTION ( 'NONE',  ( 0.000000000000000000, 0.000000000000000000, 1.000000000000000000 ) ) ;
#1838 = CIRCLE ( 'NONE', #2372, 0.8000000000000029310 ) ;
#1839 = DIRECTION ( 'NONE',  ( 0.000000000000000000, 0.000000000000000000, 1.000000000000000000 ) ) ;
#1840 = ORIENTED_EDGE ( 'NONE', *, *, #1772, .T. ) ;
#1841 = DIRECTION ( 'NONE',  ( 0.000000000000000000, 0.000000000000000000, 1.000000000000000000 ) ) ;
#1842 = ORIENTED_EDGE ( 'NONE', *, *, #10150, .F. ) ;
#1843 = ORIENTED_EDGE ( 'NONE', *, *, #12080, .F. ) ;
#1844 = CARTESIAN_POINT ( 'NONE',  ( 27.49999999999998934, 0.000000000000000000, -8.999999999999987566 ) ) ;
#1845 = CARTESIAN_POINT ( 'NONE',  ( -20.50000000000001066, 0.000000000000000000, 21.00000000000001066 ) ) ;
#1846 = DIRECTION ( 'NONE',  ( 0.000000000000000000, 0.000000000000000000, 1.000000000000000000 ) ) ;
#1847 = AXIS2_PLACEMENT_3D ( 'NONE', #14078, #5287, #7758 ) ;
#1848 = DIRECTION ( 'NONE',  ( 0.000000000000000000, 0.000000000000000000, 1.000000000000000000 ) ) ;
#1849 = DIRECTION ( 'NONE',  ( 0.000000000000000000, 0.000000000000000000, 1.000000000000000000 ) ) ;
#1850 = ORIENTED_EDGE ( 'NONE', *, *, #11165, .T. ) ;
#1851 = CARTESIAN_POINT ( 'NONE',  ( 11.49999999999998934, 0.000000000000000000, -8.999999999999987566 ) ) ;
#1852 = AXIS2_PLACEMENT_3D ( 'NONE', #2579, #5282, #7753 ) ;
#1853 = LINE ( 'NONE', #4499, #11186 ) ;
#1854 = EDGE_CURVE ( 'NONE', #14446, #7005, #13749, .T. ) ;
#1855 = DIRECTION ( 'NONE',  ( -0.000000000000000000, 1.000000000000000000, -0.000000000000000000 ) ) ;
#1856 = ORIENTED_EDGE ( 'NONE', *, *, #4805, .T. ) ;
#1857 = AXIS2_PLACEMENT_3D ( 'NONE', #13403, #7095, #12333 ) ;
#1858 = VERTEX_POINT ( 'NONE', #1006 ) ;
#1859 = FACE_BOUND ( 'NONE', #4197, .T. ) ;
#1860 = CIRCLE ( 'NONE', #11034, 0.8000000000000038192 ) ;
#1861 = CARTESIAN_POINT ( 'NONE',  ( -27.49999999999999645, 0.000000000000000000, -2.999999999999988898 ) ) ;
#1862 = CARTESIAN_POINT ( 'NONE',  ( -52.50000000000001421, 0.000000000000000000, 3.800000000000019362 ) ) ;
#1863 = EDGE_CURVE ( 'NONE', #11082, #14824, #5859, .T. ) ;
#1864 = EDGE_CURVE ( 'NONE', #3145, #7788, #6149, .T. ) ;
#1865 = ORIENTED_EDGE ( 'NONE', *, *, #7371, .F. ) ;
#1866 = ORIENTED_EDGE ( 'NONE', *, *, #13388, .T. ) ;
#1867 = CARTESIAN_POINT ( 'NONE',  ( 43.49999999999999289, 0.000000000000000000, -26.99999999999998934 ) ) ;
#1869 = EDGE_CURVE ( 'NONE', #14563, #9697, #1157, .T. ) ;
#1868 = VECTOR ( 'NONE', #14091, 1000.000000000000000 ) ;
#1870 = CARTESIAN_POINT ( 'NONE',  ( -20.50000000000001066, 1.000000000000000000, 33.00000000000001421 ) ) ;
#1871 = AXIS2_PLACEMENT_3D ( 'NONE', #15994, #7682, #5217 ) ;
#1872 = DIRECTION ( 'NONE',  ( 0.000000000000000000, 0.000000000000000000, 1.000000000000000000 ) ) ;
#1873 = CIRCLE ( 'NONE', #300, 0.8000000000000020428 ) ;
#1874 = FACE_BOUND ( 'NONE', #2415, .T. ) ;
#1875 = AXIS2_PLACEMENT_3D ( 'NONE', #15786, #7086, #15871 ) ;
#1876 = EDGE_CURVE ( 'NONE', #16102, #9217, #3278, .T. ) ;
#1877 = ORIENTED_EDGE ( 'NONE', *, *, #8195, .F. ) ;
#1878 = ORIENTED_EDGE ( 'NONE', *, *, #14884, .F. ) ;
#1879 = CARTESIAN_POINT ( 'NONE',  ( 11.49999999999998934, 0.000000000000000000, 3.000000000000016431 ) ) ;
#1880 = EDGE_LOOP ( 'NONE', ( #493, #4567 ) ) ;
#1881 = CARTESIAN_POINT ( 'NONE',  ( -27.49999999999999645, 0.000000000000000000, 26.20000000000000639 ) ) ;
#1882 = VERTEX_POINT ( 'NONE', #16196 ) ;
#1883 = AXIS2_PLACEMENT_3D ( 'NONE', #1176, #10869, #2170 ) ;
#1884 = EDGE_CURVE ( 'NONE', #8945, #12703, #6685, .T. ) ;
#1885 = EDGE_CURVE ( 'NONE', #12816, #5244, #382, .T. ) ;
#1886 = VECTOR ( 'NONE', #9716, 1000.000000000000000 ) ;
#1887 = FACE_OUTER_BOUND ( 'NONE', #1536, .T. ) ;
#1888 = ORIENTED_EDGE ( 'NONE', *, *, #9474, .T. ) ;
#1889 = EDGE_LOOP ( 'NONE', ( #1624, #3518 ) ) ;
#1890 = LINE ( 'NONE', #6920, #13593 ) ;
#1891 = DIRECTION ( 'NONE',  ( 0.000000000000000000, 0.000000000000000000, 1.000000000000000000 ) ) ;
#1892 = EDGE_LOOP ( 'NONE', ( #9129, #15870, #7330, #11566 ) ) ;
#1893 = DIRECTION ( 'NONE',  ( 0.000000000000000000, 1.000000000000000000, -0.000000000000000000 ) ) ;
#1894 = FACE_OUTER_BOUND ( 'NONE', #8824, .T. ) ;
#1895 = CARTESIAN_POINT ( 'NONE',  ( -36.50000000000001421, 0.000000000000000000, -8.999999999999987566 ) ) ;
#1896 = AXIS2_PLACEMENT_3D ( 'NONE', #10367, #3902, #1420 ) ;
#1897 = ORIENTED_EDGE ( 'NONE', *, *, #13971, .T. ) ;
#1898 = CIRCLE ( 'NONE', #13447, 0.8000000000000020428 ) ;
#1899 = CIRCLE ( 'NONE', #320, 0.8000000000000029310 ) ;
#1900 = VERTEX_POINT ( 'NONE', #3719 ) ;
#1901 = CARTESIAN_POINT ( 'NONE',  ( -27.49999999999999645, 0.000000000000000000, 3.000000000000016431 ) ) ;
#1902 = ORIENTED_EDGE ( 'NONE', *, *, #4084, .F. ) ;
#1903 = ORIENTED_EDGE ( 'NONE', *, *, #4207, .F. ) ;
#1904 = DIRECTION ( 'NONE',  ( -0.000000000000000000, 1.000000000000000000, -0.000000000000000000 ) ) ;
#1905 = DIRECTION ( 'NONE',  ( 0.000000000000000000, 1.000000000000000000, -0.000000000000000000 ) ) ;
#1906 = DIRECTION ( 'NONE',  ( 0.000000000000000000, 1.000000000000000000, -0.000000000000000000 ) ) ;
#1907 = DIRECTION ( 'NONE',  ( 0.000000000000000000, 1.000000000000000000, -0.000000000000000000 ) ) ;
#1908 = EDGE_LOOP ( 'NONE', ( #11832, #9470 ) ) ;
#1909 = VERTEX_POINT ( 'NONE', #6097 ) ;
#1910 = AXIS2_PLACEMENT_3D ( 'NONE', #371, #1677, #9223 ) ;
#1911 = AXIS2_PLACEMENT_3D ( 'NONE', #16077, #2926, #11727 ) ;
#1912 = ORIENTED_EDGE ( 'NONE', *, *, #11092, .F. ) ;
#1913 = VECTOR ( 'NONE', #6056, 1000.000000000000000 ) ;
#1914 = DIRECTION ( 'NONE',  ( -0.000000000000000000, 1.000000000000000000, -0.000000000000000000 ) ) ;
#1915 = CARTESIAN_POINT ( 'NONE',  ( 52.50000000000000711, 0.000000000000000000, -20.99999999999998579 ) ) ;
#1916 = CYLINDRICAL_SURFACE ( 'NONE', #7263, 0.8000000000000020428 ) ;
#1917 = CYLINDRICAL_SURFACE ( 'NONE', #6741, 0.8000000000000020428 ) ;
#1918 = EDGE_LOOP ( 'NONE', ( #5230, #11847, #15756, #92 ) ) ;
#1919 = EDGE_LOOP ( 'NONE', ( #10341, #16128, #9154, #734 ) ) ;
#1920 = DIRECTION ( 'NONE',  ( -0.000000000000000000, 1.000000000000000000, -0.000000000000000000 ) ) ;
#1921 = CIRCLE ( 'NONE', #2189, 0.8000000000000038192 ) ;
#1922 = CARTESIAN_POINT ( 'NONE',  ( 4.500000000000003553, 0.000000000000000000, -26.99999999999998934 ) ) ;
#1923 = FACE_OUTER_BOUND ( 'NONE', #16002, .T. ) ;
#1924 = EDGE_LOOP ( 'NONE', ( #13585, #15396 ) ) ;
#1925 = DIRECTION ( 'NONE',  ( 0.000000000000000000, 0.000000000000000000, 1.000000000000000000 ) ) ;
#1926 = EDGE_CURVE ( 'NONE', #3248, #5773, #4589, .T. ) ;
#1927 = ORIENTED_EDGE ( 'NONE', *, *, #14782, .T. ) ;
#1928 = CARTESIAN_POINT ( 'NONE',  ( 59.49999999999999289, 0.000000000000000000, 14.20000000000000995 ) ) ;
#1929 = DIRECTION ( 'NONE',  ( 0.000000000000000000, 0.000000000000000000, 1.000000000000000000 ) ) ;
#1930 = CIRCLE ( 'NONE', #11959, 0.8000000000000020428 ) ;
#1931 = DIRECTION ( 'NONE',  ( 0.000000000000000000, 0.000000000000000000, 1.000000000000000000 ) ) ;
#1932 = FACE_OUTER_BOUND ( 'NONE', #4701, .T. ) ;
#1933 = EDGE_CURVE ( 'NONE', #1429, #4619, #8760, .T. ) ;
#1934 = CYLINDRICAL_SURFACE ( 'NONE', #14187, 1.499999999999997780 ) ;
#1935 = CARTESIAN_POINT ( 'NONE',  ( -20.50000000000001066, 0.000000000000000000, 33.80000000000001847 ) ) ;
#1936 = ORIENTED_EDGE ( 'NONE', *, *, #365, .F. ) ;
#1937 = AXIS2_PLACEMENT_3D ( 'NONE', #13300, #9417, #7061 ) ;
#1938 = CARTESIAN_POINT ( 'NONE',  ( 59.49999999999999289, 0.000000000000000000, -26.19999999999998863 ) ) ;
#1939 = DIRECTION ( 'NONE',  ( 0.000000000000000000, 0.000000000000000000, 1.000000000000000000 ) ) ;
#1940 = DIRECTION ( 'NONE',  ( 0.000000000000000000, 1.000000000000000000, -0.000000000000000000 ) ) ;
#1941 = VERTEX_POINT ( 'NONE', #7097 ) ;
#1942 = ADVANCED_FACE ( 'NONE', ( #9621 ), #4790, .F. ) ;
#1943 = FACE_BOUND ( 'NONE', #14811, .T. ) ;
#1944 = LINE ( 'NONE', #15832, #3742 ) ;
#1945 = APPLICATION_PROTOCOL_DEFINITION ( 'draft international standard', 'automotive_design', 1998, #11059 ) ;
#1946 = CARTESIAN_POINT ( 'NONE',  ( -63.99999999999921130, 0.000000000000000000, 38.00000000000000711 ) ) ;
#1947 = AXIS2_PLACEMENT_3D ( 'NONE', #10470, #15496, #1779 ) ;
#1948 = ORIENTED_EDGE ( 'NONE', *, *, #7876, .T. ) ;
#1949 = ORIENTED_EDGE ( 'NONE', *, *, #6009, .F. ) ;
#1950 = LINE ( 'NONE', #14516, #9100 ) ;
#1951 = VECTOR ( 'NONE', #8602, 1000.000000000000000 ) ;
#1952 = CARTESIAN_POINT ( 'NONE',  ( -27.49999999999999645, 1.000000000000000000, 27.80000000000001137 ) ) ;
#1953 = EDGE_CURVE ( 'NONE', #7731, #1499, #4308, .T. ) ;
#1954 = CARTESIAN_POINT ( 'NONE',  ( 11.49999999999998934, 0.000000000000000000, -20.99999999999998579 ) ) ;
#1955 = DIRECTION ( 'NONE',  ( 0.000000000000000000, 1.000000000000000000, 0.000000000000000000 ) ) ;
#1956 = FACE_BOUND ( 'NONE', #8942, .T. ) ;
#1957 = AXIS2_PLACEMENT_3D ( 'NONE', #9063, #5288, #2661 ) ;
#1958 = EDGE_CURVE ( 'NONE', #4280, #6416, #2195, .T. ) ;
#1959 = VECTOR ( 'NONE', #10742, 1000.000000000000000 ) ;
#1960 = ORIENTED_EDGE ( 'NONE', *, *, #3852, .T. ) ;
#1961 = EDGE_LOOP ( 'NONE', ( #11074, #2704 ) ) ;
#1962 = DIRECTION ( 'NONE',  ( 0.000000000000000000, 0.000000000000000000, 1.000000000000000000 ) ) ;
#1963 = AXIS2_PLACEMENT_3D ( 'NONE', #4038, #10505, #15372 ) ;
#1964 = VERTEX_POINT ( 'NONE', #3563 ) ;
#1965 = CYLINDRICAL_SURFACE ( 'NONE', #8772, 0.8000000000000020428 ) ;
#1966 = ORIENTED_EDGE ( 'NONE', *, *, #972, .F. ) ;
#1967 = CYLINDRICAL_SURFACE ( 'NONE', #4885, 0.8000000000000020428 ) ;
#1968 = EDGE_LOOP ( 'NONE', ( #3805, #14375, #3484, #16206 ) ) ;
#1969 = ORIENTED_EDGE ( 'NONE', *, *, #12510, .T. ) ;
#1970 = CARTESIAN_POINT ( 'NONE',  ( 59.49999999999999289, 0.000000000000000000, -20.99999999999998579 ) ) ;
#1971 = AXIS2_PLACEMENT_3D ( 'NONE', #7949, #14268, #8037 ) ;
#1972 = CIRCLE ( 'NONE', #6972, 0.8000000000000020428 ) ;
#1973 = AXIS2_PLACEMENT_3D ( 'NONE', #11047, #5891, #2106 ) ;
#1974 = DIRECTION ( 'NONE',  ( 0.000000000000000000, 1.000000000000000000, 0.000000000000000000 ) ) ;
#1975 = ORIENTED_EDGE ( 'NONE', *, *, #10507, .T. ) ;
#1976 = CIRCLE ( 'NONE', #11680, 0.8000000000000038192 ) ;
#1977 = EDGE_CURVE ( 'NONE', #4619, #1429, #5083, .T. ) ;
#1978 = AXIS2_PLACEMENT_3D ( 'NONE', #13960, #2807, #7729 ) ;
#1979 = CIRCLE ( 'NONE', #14822, 0.8000000000000029310 ) ;
#1980 = DIRECTION ( 'NONE',  ( -0.000000000000000000, 1.000000000000000000, -0.000000000000000000 ) ) ;
#1981 = CARTESIAN_POINT ( 'NONE',  ( -32.00000000000000000, 0.000000000000000000, -39.49999999999998579 ) ) ;
#1982 = EDGE_CURVE ( 'NONE', #6248, #13325, #921, .T. ) ;
#1983 = ORIENTED_EDGE ( 'NONE', *, *, #13998, .F. ) ;
#1984 = ADVANCED_FACE ( 'NONE', ( #10941 ), #15963, .F. ) ;
#1985 = EDGE_CURVE ( 'NONE', #9661, #5607, #8475, .T. ) ;
#1986 = ORIENTED_EDGE ( 'NONE', *, *, #13971, .F. ) ;
#1987 = DIRECTION ( 'NONE',  ( 0.000000000000000000, 0.000000000000000000, 1.000000000000000000 ) ) ;
#1988 = EDGE_LOOP ( 'NONE', ( #15531, #3340, #7702, #1628 ) ) ;
#1989 = AXIS2_PLACEMENT_3D ( 'NONE', #10095, #12650, #14950 ) ;
#1990 = CYLINDRICAL_SURFACE ( 'NONE', #14470, 0.8000000000000020428 ) ;
#1991 = AXIS2_PLACEMENT_3D ( 'NONE', #3727, #8719, #2489 ) ;
#1992 = CIRCLE ( 'NONE', #10629, 1.499999999999997780 ) ;
#1993 = ADVANCED_FACE ( 'NONE', ( #7335 ), #12264, .F. ) ;
#1994 = ORIENTED_EDGE ( 'NONE', *, *, #2540, .T. ) ;
#1995 = AXIS2_PLACEMENT_3D ( 'NONE', #553, #15681, #5490 ) ;
#1996 = CARTESIAN_POINT ( 'NONE',  ( 20.50000000000000355, 0.000000000000000000, -8.999999999999987566 ) ) ;
#1997 = VECTOR ( 'NONE', #7687, 1000.000000000000000 ) ;
#1998 = CARTESIAN_POINT ( 'NONE',  ( 43.49999999999999289, 1.000000000000000000, -26.99999999999998934 ) ) ;
#1999 = ORIENTED_EDGE ( 'NONE', *, *, #8793, .T. ) ;
#2000 = ORIENTED_EDGE ( 'NONE', *, *, #11811, .T. ) ;
#2001 = EDGE_CURVE ( 'NONE', #1576, #601, #9788, .T. ) ;
#2002 = VERTEX_POINT ( 'NONE', #11421 ) ;
#2003 = CARTESIAN_POINT ( 'NONE',  ( -31.99999999999980105, 0.000000000000000000, -18.99999999999999289 ) ) ;
#2004 = CIRCLE ( 'NONE', #1203, 1.499999999999997780 ) ;
#2005 = CARTESIAN_POINT ( 'NONE',  ( -36.50000000000001421, 0.000000000000000000, 9.000000000000014211 ) ) ;
#2006 = DIRECTION ( 'NONE',  ( 0.000000000000000000, 1.000000000000000000, -0.000000000000000000 ) ) ;
#2007 = CIRCLE ( 'NONE', #12243, 0.8000000000000029310 ) ;
#2008 = ORIENTED_EDGE ( 'NONE', *, *, #2984, .F. ) ;
#2009 = VERTEX_POINT ( 'NONE', #10253 ) ;
#2010 = DIRECTION ( 'NONE',  ( 0.000000000000000000, 0.000000000000000000, 1.000000000000000000 ) ) ;
#2011 = AXIS2_PLACEMENT_3D ( 'NONE', #15090, #10066, #4992 ) ;
#2012 = LINE ( 'NONE', #3338, #7606 ) ;
#2013 = CARTESIAN_POINT ( 'NONE',  ( -59.50000000000000000, 0.000000000000000000, -8.999999999999987566 ) ) ;
#2014 = ORIENTED_EDGE ( 'NONE', *, *, #2066, .T. ) ;
#2015 = AXIS2_PLACEMENT_3D ( 'NONE', #14203, #9265, #13951 ) ;
#2016 = DIRECTION ( 'NONE',  ( -0.000000000000000000, 1.000000000000000000, -0.000000000000000000 ) ) ;
#2017 = VERTEX_POINT ( 'NONE', #7569 ) ;
#2018 = ORIENTED_EDGE ( 'NONE', *, *, #12917, .T. ) ;
#2019 = CYLINDRICAL_SURFACE ( 'NONE', #7379, 0.8000000000000038192 ) ;
#2020 = CARTESIAN_POINT ( 'NONE',  ( -52.50000000000001421, 0.000000000000000000, -14.19999999999998153 ) ) ;
#2021 = DIRECTION ( 'NONE',  ( 0.000000000000000000, 0.000000000000000000, 1.000000000000000000 ) ) ;
#2022 = CARTESIAN_POINT ( 'NONE',  ( -43.50000000000000000, 0.000000000000000000, 9.000000000000014211 ) ) ;
#2023 = DIRECTION ( 'NONE',  ( 0.000000000000000000, 0.000000000000000000, 1.000000000000000000 ) ) ;
#2024 = ORIENTED_EDGE ( 'NONE', *, *, #6916, .T. ) ;
#2025 = EDGE_CURVE ( 'NONE', #1718, #14446, #9031, .T. ) ;
#2026 = CARTESIAN_POINT ( 'NONE',  ( 43.49999999999999289, 0.000000000000000000, 20.20000000000000995 ) ) ;
#2027 = CARTESIAN_POINT ( 'NONE',  ( -59.50000000000000000, 1.000000000000000000, -27.79999999999999005 ) ) ;
#2028 = CARTESIAN_POINT ( 'NONE',  ( 27.49999999999998934, 0.000000000000000000, -2.999999999999988898 ) ) ;
#2029 = ORIENTED_EDGE ( 'NONE', *, *, #8856, .T. ) ;
#2030 = FACE_BOUND ( 'NONE', #15940, .T. ) ;
#2031 = CARTESIAN_POINT ( 'NONE',  ( -20.50000000000001066, 0.000000000000000000, -2.199999999999985967 ) ) ;
#2032 = CARTESIAN_POINT ( 'NONE',  ( -36.50000000000001421, 0.000000000000000000, -14.19999999999998153 ) ) ;
#2033 = EDGE_LOOP ( 'NONE', ( #15697, #2965 ) ) ;
#2034 = EDGE_LOOP ( 'NONE', ( #8952, #6896, #11955, #361 ) ) ;
#2035 = VERTEX_POINT ( 'NONE', #3882 ) ;
#2036 = CARTESIAN_POINT ( 'NONE',  ( 43.49999999999999289, 1.000000000000000000, -33.79999999999999005 ) ) ;
#2037 = AXIS2_PLACEMENT_3D ( 'NONE', #14105, #13935, #399 ) ;
#2038 = CARTESIAN_POINT ( 'NONE',  ( 36.50000000000000711, 0.000000000000000000, 27.00000000000001066 ) ) ;
#2039 = EDGE_CURVE ( 'NONE', #4536, #6349, #16100, .T. ) ;
#2040 = CYLINDRICAL_SURFACE ( 'NONE', #1402, 0.8000000000000038192 ) ;
#2041 = DIRECTION ( 'NONE',  ( -0.000000000000000000, 1.000000000000000000, -0.000000000000000000 ) ) ;
#2042 = FACE_BOUND ( 'NONE', #8864, .T. ) ;
#2043 = EDGE_CURVE ( 'NONE', #9576, #14724, #2805, .T. ) ;
#2044 = ORIENTED_EDGE ( 'NONE', *, *, #14425, .T. ) ;
#2045 = ORIENTED_EDGE ( 'NONE', *, *, #12301, .F. ) ;
#2046 = CARTESIAN_POINT ( 'NONE',  ( -52.50000000000001421, 0.000000000000000000, 15.80000000000001492 ) ) ;
#2047 = CIRCLE ( 'NONE', #13583, 0.8000000000000020428 ) ;
#2048 = ADVANCED_FACE ( 'NONE', ( #2478 ), #12745, .F. ) ;
#2049 = EDGE_LOOP ( 'NONE', ( #7515, #4160, #6041, #13682 ) ) ;
#2050 = ADVANCED_FACE ( 'NONE', ( #8872 ), #6582, .F. ) ;
#2051 = DIRECTION ( 'NONE',  ( 0.000000000000000000, 0.000000000000000000, 1.000000000000000000 ) ) ;
#2052 = VERTEX_POINT ( 'NONE', #6420 ) ;
#2053 = CARTESIAN_POINT ( 'NONE',  ( 32.00000000000059686, 0.000000000000000000, 17.50000000000000355 ) ) ;
#2054 = VERTEX_POINT ( 'NONE', #2632 ) ;
#2055 = ORIENTED_EDGE ( 'NONE', *, *, #11467, .T. ) ;
#2056 = CARTESIAN_POINT ( 'NONE',  ( 59.49999999999999289, 0.000000000000000000, 3.000000000000016431 ) ) ;
#2057 = DIRECTION ( 'NONE',  ( -0.000000000000000000, 1.000000000000000000, -0.000000000000000000 ) ) ;
#2058 = AXIS2_PLACEMENT_3D ( 'NONE', #2302, #1218, #16245 ) ;
#2059 = DIRECTION ( 'NONE',  ( -0.000000000000000000, 1.000000000000000000, -0.000000000000000000 ) ) ;
#2060 = CARTESIAN_POINT ( 'NONE',  ( -52.50000000000001421, 1.000000000000000000, 20.20000000000000995 ) ) ;
#2061 = ORIENTED_EDGE ( 'NONE', *, *, #12407, .F. ) ;
#2062 = ORIENTED_EDGE ( 'NONE', *, *, #5673, .F. ) ;
#2063 = DIRECTION ( 'NONE',  ( -0.000000000000000000, 1.000000000000000000, -0.000000000000000000 ) ) ;
#2064 = ORIENTED_EDGE ( 'NONE', *, *, #9474, .F. ) ;
#2065 = DIRECTION ( 'NONE',  ( -0.000000000000000000, 1.000000000000000000, -0.000000000000000000 ) ) ;
#2066 = EDGE_CURVE ( 'NONE', #2017, #14934, #12822, .T. ) ;
#2067 = EDGE_LOOP ( 'NONE', ( #274, #417, #13251, #5016 ) ) ;
#2068 = DIRECTION ( 'NONE',  ( -0.000000000000000000, 1.000000000000000000, -0.000000000000000000 ) ) ;
#2069 = DIRECTION ( 'NONE',  ( -0.000000000000000000, 1.000000000000000000, -0.000000000000000000 ) ) ;
#2070 = ORIENTED_EDGE ( 'NONE', *, *, #5762, .F. ) ;
#2071 = VERTEX_POINT ( 'NONE', #249 ) ;
#2072 = EDGE_CURVE ( 'NONE', #9347, #14265, #2713, .T. ) ;
#2073 = EDGE_CURVE ( 'NONE', #5064, #1598, #11582, .T. ) ;
#2074 = EDGE_LOOP ( 'NONE', ( #15378, #9926 ) ) ;
#2075 = CARTESIAN_POINT ( 'NONE',  ( -52.50000000000001421, 0.000000000000000000, -26.99999999999998934 ) ) ;
#2076 = DIRECTION ( 'NONE',  ( 0.000000000000000000, 0.000000000000000000, 1.000000000000000000 ) ) ;
#2077 = DIRECTION ( 'NONE',  ( 0.000000000000000000, 0.000000000000000000, 1.000000000000000000 ) ) ;
#2078 = EDGE_CURVE ( 'NONE', #9459, #15793, #2206, .T. ) ;
#2079 = ORIENTED_EDGE ( 'NONE', *, *, #1368, .T. ) ;
#2080 = AXIS2_PLACEMENT_3D ( 'NONE', #9831, #9281, #6937 ) ;
#2081 = EDGE_LOOP ( 'NONE', ( #10486, #1432 ) ) ;
#2082 = CARTESIAN_POINT ( 'NONE',  ( -43.50000000000000000, 0.000000000000000000, -20.19999999999998508 ) ) ;
#2083 = EDGE_CURVE ( 'NONE', #9900, #707, #3953, .T. ) ;
#2084 = DIRECTION ( 'NONE',  ( 0.000000000000000000, 0.000000000000000000, 1.000000000000000000 ) ) ;
#2085 = CARTESIAN_POINT ( 'NONE',  ( -31.99999999999921130, 1.000000000000000000, 36.50000000000001421 ) ) ;
#2086 = CARTESIAN_POINT ( 'NONE',  ( 52.50000000000000711, 0.000000000000000000, -27.79999999999999005 ) ) ;
#2087 = ORIENTED_EDGE ( 'NONE', *, *, #8314, .F. ) ;
#2088 = DIRECTION ( 'NONE',  ( 0.000000000000000000, 1.000000000000000000, -0.000000000000000000 ) ) ;
#2089 = AXIS2_PLACEMENT_3D ( 'NONE', #2296, #15937, #9743 ) ;
#2090 = EDGE_CURVE ( 'NONE', #4666, #2700, #15856, .T. ) ;
#2091 = ORIENTED_EDGE ( 'NONE', *, *, #13139, .F. ) ;
#2092 = CARTESIAN_POINT ( 'NONE',  ( 20.50000000000000355, 0.000000000000000000, 14.20000000000000995 ) ) ;
#2093 = LINE ( 'NONE', #5876, #14983 ) ;
#2094 = DIRECTION ( 'NONE',  ( 0.000000000000000000, 0.000000000000000000, 1.000000000000000000 ) ) ;
#2095 = CARTESIAN_POINT ( 'NONE',  ( 43.49999999999999289, 0.000000000000000000, 15.80000000000001492 ) ) ;
#2096 = CYLINDRICAL_SURFACE ( 'NONE', #6069, 0.8000000000000038192 ) ;
#2097 = DIRECTION ( 'NONE',  ( 0.000000000000000000, 0.000000000000000000, 1.000000000000000000 ) ) ;
#2098 = ORIENTED_EDGE ( 'NONE', *, *, #4467, .T. ) ;
#2099 = DIRECTION ( 'NONE',  ( 0.000000000000000000, 0.000000000000000000, 1.000000000000000000 ) ) ;
#2101 = DIRECTION ( 'NONE',  ( 0.000000000000000000, 0.000000000000000000, 1.000000000000000000 ) ) ;
#2100 = AXIS2_PLACEMENT_3D ( 'NONE', #2365, #6233, #2534 ) ;
#2102 = DIRECTION ( 'NONE',  ( -0.000000000000000000, 1.000000000000000000, -0.000000000000000000 ) ) ;
#2103 = ORIENTED_EDGE ( 'NONE', *, *, #11379, .T. ) ;
#2104 = FACE_BOUND ( 'NONE', #6151, .T. ) ;
#2105 = FACE_OUTER_BOUND ( 'NONE', #1300, .T. ) ;
#2106 = DIRECTION ( 'NONE',  ( 0.000000000000000000, 0.000000000000000000, 1.000000000000000000 ) ) ;
#2107 = AXIS2_PLACEMENT_3D ( 'NONE', #610, #7034, #5625 ) ;
#2108 = ORIENTED_EDGE ( 'NONE', *, *, #5721, .F. ) ;
#2109 = EDGE_LOOP ( 'NONE', ( #8741, #13759 ) ) ;
#2110 = FACE_OUTER_BOUND ( 'NONE', #8388, .T. ) ;
#2111 = AXIS2_PLACEMENT_3D ( 'NONE', #4879, #13, #6031 ) ;
#2112 = DIRECTION ( 'NONE',  ( 0.000000000000000000, 1.000000000000000000, -0.000000000000000000 ) ) ;
#2113 = EDGE_CURVE ( 'NONE', #13097, #10305, #6507, .T. ) ;
#2114 = CARTESIAN_POINT ( 'NONE',  ( 59.49999999999999289, 0.000000000000000000, 26.20000000000000639 ) ) ;
#2115 = LINE ( 'NONE', #805, #7899 ) ;
#2116 = CIRCLE ( 'NONE', #4226, 0.8000000000000020428 ) ;
#2117 = FACE_BOUND ( 'NONE', #12548, .T. ) ;
#2118 = CIRCLE ( 'NONE', #8664, 0.8000000000000020428 ) ;
#2119 = VERTEX_POINT ( 'NONE', #7495 ) ;
#2120 = EDGE_LOOP ( 'NONE', ( #2062, #11156 ) ) ;
#2121 = DIRECTION ( 'NONE',  ( 0.000000000000000000, 1.000000000000000000, 0.000000000000000000 ) ) ;
#2122 = EDGE_LOOP ( 'NONE', ( #4088, #14643, #3234, #15194 ) ) ;
#2123 = CARTESIAN_POINT ( 'NONE',  ( 27.49999999999998934, 0.000000000000000000, 33.00000000000001421 ) ) ;
#2124 = AXIS2_PLACEMENT_3D ( 'NONE', #466, #6630, #381 ) ;
#2125 = CYLINDRICAL_SURFACE ( 'NONE', #15645, 0.8000000000000029310 ) ;
#2126 = ORIENTED_EDGE ( 'NONE', *, *, #11354, .F. ) ;
#2127 = EDGE_LOOP ( 'NONE', ( #14220, #9835, #10761, #2739 ) ) ;
#2128 = CARTESIAN_POINT ( 'NONE',  ( 52.50000000000000711, 0.000000000000000000, 21.80000000000001492 ) ) ;
#2129 = VECTOR ( 'NONE', #10385, 1000.000000000000000 ) ;
#2130 = EDGE_CURVE ( 'NONE', #3876, #10855, #177, .T. ) ;
#2131 = FACE_OUTER_BOUND ( 'NONE', #8810, .T. ) ;
#2132 = AXIS2_PLACEMENT_3D ( 'NONE', #15762, #4517, #3369 ) ;
#2133 = CIRCLE ( 'NONE', #1090, 1.499999999999994449 ) ;
#2134 = CARTESIAN_POINT ( 'NONE',  ( -27.49999999999999645, 0.000000000000000000, -26.99999999999998934 ) ) ;
#2135 = CARTESIAN_POINT ( 'NONE',  ( 43.49999999999999289, 1.000000000000000000, 15.80000000000001492 ) ) ;
#2136 = EDGE_CURVE ( 'NONE', #12084, #6827, #9273, .T. ) ;
#2137 = CARTESIAN_POINT ( 'NONE',  ( 27.49999999999998934, 0.000000000000000000, 26.20000000000000639 ) ) ;
#2138 = VERTEX_POINT ( 'NONE', #1399 ) ;
#2139 = ORIENTED_EDGE ( 'NONE', *, *, #4467, .F. ) ;
#2140 = DIRECTION ( 'NONE',  ( 0.000000000000000000, 0.000000000000000000, 1.000000000000000000 ) ) ;
#2141 = ORIENTED_EDGE ( 'NONE', *, *, #12397, .F. ) ;
#2142 = AXIS2_PLACEMENT_3D ( 'NONE', #15817, #8014, #9316 ) ;
#2143 = CYLINDRICAL_SURFACE ( 'NONE', #3715, 0.8000000000000029310 ) ;
#2144 = AXIS2_PLACEMENT_3D ( 'NONE', #9232, #15576, #1849 ) ;
#2145 = EDGE_LOOP ( 'NONE', ( #8297, #5719 ) ) ;
#2146 = CYLINDRICAL_SURFACE ( 'NONE', #3302, 0.8000000000000038192 ) ;
#2147 = CARTESIAN_POINT ( 'NONE',  ( 11.49999999999998934, 0.000000000000000000, 27.00000000000001066 ) ) ;
#2148 = ORIENTED_EDGE ( 'NONE', *, *, #16186, .F. ) ;
#2149 = VERTEX_POINT ( 'NONE', #1313 ) ;
#2150 = AXIS2_PLACEMENT_3D ( 'NONE', #9131, #6605, #15216 ) ;
#2151 = VERTEX_POINT ( 'NONE', #10099 ) ;
#2152 = DIRECTION ( 'NONE',  ( 0.000000000000000000, 0.000000000000000000, 1.000000000000000000 ) ) ;
#2153 = DIRECTION ( 'NONE',  ( 0.000000000000000000, 0.000000000000000000, 1.000000000000000000 ) ) ;
#2154 = DIRECTION ( 'NONE',  ( 0.000000000000000000, 1.000000000000000000, -0.000000000000000000 ) ) ;
#2155 = AXIS2_PLACEMENT_3D ( 'NONE', #1667, #2993, #5541 ) ;
#2156 = EDGE_CURVE ( 'NONE', #1262, #11888, #7202, .T. ) ;
#2157 = ORIENTED_EDGE ( 'NONE', *, *, #5697, .T. ) ;
#2158 = VERTEX_POINT ( 'NONE', #13878 ) ;
#2159 = LINE ( 'NONE', #929, #5253 ) ;
#2160 = ADVANCED_FACE ( 'NONE', ( #3368 ), #2040, .F. ) ;
#2161 = CARTESIAN_POINT ( 'NONE',  ( -59.50000000000000000, 0.000000000000000000, -20.99999999999998579 ) ) ;
#2162 = CARTESIAN_POINT ( 'NONE',  ( 43.49999999999999289, 0.000000000000000000, -20.99999999999998579 ) ) ;
#2163 = CIRCLE ( 'NONE', #15007, 0.8000000000000020428 ) ;
#2164 = DIRECTION ( 'NONE',  ( 0.000000000000000000, 1.000000000000000000, -0.000000000000000000 ) ) ;
#2165 = ORIENTED_EDGE ( 'NONE', *, *, #10998, .T. ) ;
#2166 = CIRCLE ( 'NONE', #12401, 0.8000000000000029310 ) ;
#2167 = CARTESIAN_POINT ( 'NONE',  ( 11.49999999999998934, 0.000000000000000000, -8.999999999999987566 ) ) ;
#2168 = EDGE_LOOP ( 'NONE', ( #907, #3049, #6385, #9503 ) ) ;
#2169 = FACE_OUTER_BOUND ( 'NONE', #5646, .T. ) ;
#2170 = DIRECTION ( 'NONE',  ( 0.000000000000000000, 0.000000000000000000, 1.000000000000000000 ) ) ;
#2171 = CARTESIAN_POINT ( 'NONE',  ( 4.500000000000003553, 0.000000000000000000, -8.199999999999983302 ) ) ;
#2172 = DIRECTION ( 'NONE',  ( 0.000000000000000000, 0.000000000000000000, 1.000000000000000000 ) ) ;
#2173 = EDGE_CURVE ( 'NONE', #8777, #3415, #101, .T. ) ;
#2174 = CARTESIAN_POINT ( 'NONE',  ( -20.50000000000001066, 1.000000000000000000, -27.79999999999999005 ) ) ;
#2175 = FACE_OUTER_BOUND ( 'NONE', #1375, .T. ) ;
#2176 = AXIS2_PLACEMENT_3D ( 'NONE', #4905, #12535, #1271 ) ;
#2177 = CIRCLE ( 'NONE', #4291, 0.8000000000000029310 ) ;
#2178 = VECTOR ( 'NONE', #6960, 1000.000000000000000 ) ;
#2179 = ORIENTED_EDGE ( 'NONE', *, *, #9500, .T. ) ;
#2180 = FACE_OUTER_BOUND ( 'NONE', #12231, .T. ) ;
#2181 = EDGE_CURVE ( 'NONE', #6459, #15604, #729, .T. ) ;
#2182 = DIRECTION ( 'NONE',  ( -0.000000000000000000, 1.000000000000000000, -0.000000000000000000 ) ) ;
#2183 = ADVANCED_FACE ( 'NONE', ( #8435 ), #9658, .F. ) ;
#2184 = DIRECTION ( 'NONE',  ( 0.000000000000000000, 0.000000000000000000, 1.000000000000000000 ) ) ;
#2185 = ORIENTED_EDGE ( 'NONE', *, *, #9250, .F. ) ;
#2186 = FACE_BOUND ( 'NONE', #2252, .T. ) ;
#2187 = CARTESIAN_POINT ( 'NONE',  ( -11.49999999999999645, 0.000000000000000000, -21.79999999999999005 ) ) ;
#2188 = DIRECTION ( 'NONE',  ( -0.000000000000000000, 1.000000000000000000, -0.000000000000000000 ) ) ;
#2189 = AXIS2_PLACEMENT_3D ( 'NONE', #12667, #9786, #3814 ) ;
#2190 = ORIENTED_EDGE ( 'NONE', *, *, #11723, .T. ) ;
#2191 = ORIENTED_EDGE ( 'NONE', *, *, #15603, .T. ) ;
#2192 = CARTESIAN_POINT ( 'NONE',  ( -59.50000000000000000, 0.000000000000000000, 15.00000000000001421 ) ) ;
#2193 = CARTESIAN_POINT ( 'NONE',  ( 36.50000000000000711, 1.000000000000000000, 33.00000000000001421 ) ) ;
#2194 = DIRECTION ( 'NONE',  ( 0.000000000000000000, 1.000000000000000000, -0.000000000000000000 ) ) ;
#2195 = CIRCLE ( 'NONE', #8487, 0.8000000000000029310 ) ;
#2196 = CARTESIAN_POINT ( 'NONE',  ( 59.49999999999999289, 1.000000000000000000, 27.80000000000001137 ) ) ;
#2197 = CARTESIAN_POINT ( 'NONE',  ( 11.49999999999998934, 0.000000000000000000, -27.79999999999999005 ) ) ;
#2198 = FACE_BOUND ( 'NONE', #3637, .T. ) ;
#2199 = ORIENTED_EDGE ( 'NONE', *, *, #14484, .T. ) ;
#2200 = EDGE_LOOP ( 'NONE', ( #6942, #11250 ) ) ;
#2201 = CARTESIAN_POINT ( 'NONE',  ( 64.00000000000081002, 0.000000000000000000, 38.00000000000000711 ) ) ;
#2202 = AXIS2_PLACEMENT_3D ( 'NONE', #1385, #3866, #15020 ) ;
#2203 = ORIENTED_EDGE ( 'NONE', *, *, #13485, .F. ) ;
#2204 = CYLINDRICAL_SURFACE ( 'NONE', #11248, 1.499999999999997335 ) ;
#2205 = LINE ( 'NONE', #12068, #1959 ) ;
#2206 = CIRCLE ( 'NONE', #11111, 0.8000000000000038192 ) ;
#2207 = CARTESIAN_POINT ( 'NONE',  ( 32.00000000000078870, 0.000000000000000000, 38.00000000000000711 ) ) ;
#2208 = ORIENTED_EDGE ( 'NONE', *, *, #908, .T. ) ;
#2209 = ORIENTED_EDGE ( 'NONE', *, *, #13823, .T. ) ;
#2210 = DIRECTION ( 'NONE',  ( -0.000000000000000000, 1.000000000000000000, -0.000000000000000000 ) ) ;
#2211 = DIRECTION ( 'NONE',  ( 0.000000000000000000, 0.000000000000000000, 1.000000000000000000 ) ) ;
#2212 = CIRCLE ( 'NONE', #9540, 0.8000000000000038192 ) ;
#2213 = DIRECTION ( 'NONE',  ( 0.000000000000000000, 0.000000000000000000, 1.000000000000000000 ) ) ;
#2214 = DIRECTION ( 'NONE',  ( 0.000000000000000000, 1.000000000000000000, -0.000000000000000000 ) ) ;
#2215 = AXIS2_PLACEMENT_3D ( 'NONE', #492, #11652, #411 ) ;
#2216 = CARTESIAN_POINT ( 'NONE',  ( 4.500000000000003553, 0.000000000000000000, 27.00000000000001066 ) ) ;
#2217 = ORIENTED_EDGE ( 'NONE', *, *, #4509, .F. ) ;
#2218 = VECTOR ( 'NONE', #13384, 1000.000000000000000 ) ;
#2219 = ORIENTED_EDGE ( 'NONE', *, *, #3831, .T. ) ;
#2220 = DIRECTION ( 'NONE',  ( 0.000000000000000000, 0.000000000000000000, 1.000000000000000000 ) ) ;
#2221 = ORIENTED_EDGE ( 'NONE', *, *, #4897, .T. ) ;
#2222 = DIRECTION ( 'NONE',  ( 0.000000000000000000, 0.000000000000000000, 1.000000000000000000 ) ) ;
#2223 = VERTEX_POINT ( 'NONE', #7218 ) ;
#2224 = CARTESIAN_POINT ( 'NONE',  ( 36.50000000000000711, 0.000000000000000000, 26.20000000000000639 ) ) ;
#2225 = CIRCLE ( 'NONE', #10344, 1.499999999999997335 ) ;
#2226 = VECTOR ( 'NONE', #8806, 1000.000000000000000 ) ;
#2227 = VECTOR ( 'NONE', #2188, 1000.000000000000000 ) ;
#2228 = CIRCLE ( 'NONE', #1437, 0.8000000000000020428 ) ;
#2229 = CARTESIAN_POINT ( 'NONE',  ( 43.49999999999999289, 1.000000000000000000, 32.20000000000000995 ) ) ;
#2230 = ORIENTED_EDGE ( 'NONE', *, *, #3995, .T. ) ;
#2231 = ORIENTED_EDGE ( 'NONE', *, *, #3491, .T. ) ;
#2232 = CIRCLE ( 'NONE', #10620, 0.8000000000000038192 ) ;
#2233 = VECTOR ( 'NONE', #15074, 1000.000000000000000 ) ;
#2234 = EDGE_LOOP ( 'NONE', ( #10320, #8439 ) ) ;
#2235 = LINE ( 'NONE', #4708, #14440 ) ;
#2236 = DIRECTION ( 'NONE',  ( -0.000000000000000000, 1.000000000000000000, -0.000000000000000000 ) ) ;
#2237 = CARTESIAN_POINT ( 'NONE',  ( 59.49999999999999289, 0.000000000000000000, 33.00000000000001421 ) ) ;
#2238 = ADVANCED_FACE ( 'NONE', ( #12060 ), #15843, .F. ) ;
#2239 = VERTEX_POINT ( 'NONE', #13214 ) ;
#2240 = CIRCLE ( 'NONE', #9569, 0.8000000000000038192 ) ;
#2241 = CIRCLE ( 'NONE', #12733, 0.8000000000000020428 ) ;
#2242 = ORIENTED_EDGE ( 'NONE', *, *, #15137, .F. ) ;
#2243 = CIRCLE ( 'NONE', #13526, 0.8000000000000020428 ) ;
#2244 = DIRECTION ( 'NONE',  ( 0.000000000000000000, 0.000000000000000000, 1.000000000000000000 ) ) ;
#2245 = AXIS2_PLACEMENT_3D ( 'NONE', #11118, #4890, #4962 ) ;
#2246 = EDGE_CURVE ( 'NONE', #2071, #2659, #3522, .T. ) ;
#2247 = FACE_OUTER_BOUND ( 'NONE', #7905, .T. ) ;
#2248 = DIRECTION ( 'NONE',  ( 0.000000000000000000, 0.000000000000000000, 1.000000000000000000 ) ) ;
#2249 = EDGE_CURVE ( 'NONE', #5595, #2257, #11643, .T. ) ;
#2250 = ADVANCED_FACE ( 'NONE', ( #14437 ), #6668, .F. ) ;
#2251 = CARTESIAN_POINT ( 'NONE',  ( -27.49999999999999645, 1.000000000000000000, -32.99999999999998579 ) ) ;
#2252 = EDGE_LOOP ( 'NONE', ( #10107, #11018 ) ) ;
#2253 = EDGE_CURVE ( 'NONE', #3068, #10028, #11909, .T. ) ;
#2254 = AXIS2_PLACEMENT_3D ( 'NONE', #7470, #11161, #13859 ) ;
#2255 = LINE ( 'NONE', #5873, #202 ) ;
#2256 = AXIS2_PLACEMENT_3D ( 'NONE', #4924, #8447, #4838 ) ;
#2257 = VERTEX_POINT ( 'NONE', #6988 ) ;
#2258 = DIRECTION ( 'NONE',  ( -0.000000000000000000, 1.000000000000000000, -0.000000000000000000 ) ) ;
#2259 = CIRCLE ( 'NONE', #14317, 0.8000000000000020428 ) ;
#2260 = AXIS2_PLACEMENT_3D ( 'NONE', #3419, #11274, #7196 ) ;
#2261 = DIRECTION ( 'NONE',  ( 0.000000000000000000, 0.000000000000000000, 1.000000000000000000 ) ) ;
#2262 = DIRECTION ( 'NONE',  ( 0.000000000000000000, 1.000000000000000000, 0.000000000000000000 ) ) ;
#2263 = CARTESIAN_POINT ( 'NONE',  ( 59.49999999999999289, 1.000000000000000000, -33.79999999999999005 ) ) ;
#2264 = DIRECTION ( 'NONE',  ( 0.000000000000000000, 0.000000000000000000, 1.000000000000000000 ) ) ;
#2265 = VERTEX_POINT ( 'NONE', #2196 ) ;
#2266 = CARTESIAN_POINT ( 'NONE',  ( -27.49999999999999645, 0.000000000000000000, 15.00000000000001421 ) ) ;
#2267 = AXIS2_PLACEMENT_3D ( 'NONE', #8537, #4997, #7622 ) ;
#2268 = DIRECTION ( 'NONE',  ( 0.000000000000000000, 0.000000000000000000, 1.000000000000000000 ) ) ;
#2269 = CYLINDRICAL_SURFACE ( 'NONE', #10599, 0.8000000000000029310 ) ;
#2270 = ORIENTED_EDGE ( 'NONE', *, *, #1220, .F. ) ;
#2271 = FACE_BOUND ( 'NONE', #12883, .T. ) ;
#2272 = VECTOR ( 'NONE', #6574, 1000.000000000000000 ) ;
#2273 = VECTOR ( 'NONE', #13894, 1000.000000000000000 ) ;
#2274 = ADVANCED_FACE ( 'NONE', ( #12222 ), #969, .F. ) ;
#2275 = DIRECTION ( 'NONE',  ( -0.000000000000000000, 1.000000000000000000, -0.000000000000000000 ) ) ;
#2276 = AXIS2_PLACEMENT_3D ( 'NONE', #13698, #7464, #15006 ) ;
#2277 = CARTESIAN_POINT ( 'NONE',  ( 52.50000000000000711, 1.000000000000000000, -32.99999999999998579 ) ) ;
#2278 = CIRCLE ( 'NONE', #172, 0.8000000000000020428 ) ;
#2279 = ORIENTED_EDGE ( 'NONE', *, *, #6403, .T. ) ;
#2280 = VERTEX_POINT ( 'NONE', #2114 ) ;
#2281 = DIRECTION ( 'NONE',  ( 0.000000000000000000, 0.000000000000000000, 1.000000000000000000 ) ) ;
#2282 = EDGE_CURVE ( 'NONE', #10167, #10234, #3784, .T. ) ;
#2283 = FACE_OUTER_BOUND ( 'NONE', #14048, .T. ) ;
#2284 = EDGE_CURVE ( 'NONE', #11305, #5087, #8281, .T. ) ;
#2285 = DIRECTION ( 'NONE',  ( -0.000000000000000000, 1.000000000000000000, -0.000000000000000000 ) ) ;
#2286 = AXIS2_PLACEMENT_3D ( 'NONE', #7651, #14059, #11593 ) ;
#2287 = FACE_OUTER_BOUND ( 'NONE', #15560, .T. ) ;
#2288 = CARTESIAN_POINT ( 'NONE',  ( -52.50000000000001421, 0.000000000000000000, -14.99999999999998579 ) ) ;
#2289 = EDGE_CURVE ( 'NONE', #15030, #8251, #14128, .T. ) ;
#2290 = ADVANCED_BREP_SHAPE_REPRESENTATION ( 'Mould for negative of bars - top', ( #5492, #14855 ), #7520 ) ;
#2291 = FACE_BOUND ( 'NONE', #514, .T. ) ;
#2292 = ORIENTED_EDGE ( 'NONE', *, *, #10214, .T. ) ;
#2293 = ORIENTED_EDGE ( 'NONE', *, *, #2444, .T. ) ;
#2294 = DIRECTION ( 'NONE',  ( 0.000000000000000000, 1.000000000000000000, 0.000000000000000000 ) ) ;
#2295 = EDGE_CURVE ( 'NONE', #8996, #3512, #5822, .T. ) ;
#2296 = CARTESIAN_POINT ( 'NONE',  ( -43.50000000000000000, 1.000000000000000000, -8.999999999999987566 ) ) ;
#2297 = ADVANCED_FACE ( 'NONE', ( #426 ), #8199, .F. ) ;
#2298 = LINE ( 'NONE', #7309, #16118 ) ;
#2299 = CARTESIAN_POINT ( 'NONE',  ( -11.49999999999999645, 0.000000000000000000, 21.00000000000001066 ) ) ;
#2300 = ORIENTED_EDGE ( 'NONE', *, *, #271, .F. ) ;
#2301 = ORIENTED_EDGE ( 'NONE', *, *, #11205, .T. ) ;
#2302 = CARTESIAN_POINT ( 'NONE',  ( -20.50000000000001066, 1.000000000000000000, 3.000000000000016431 ) ) ;
#2303 = CARTESIAN_POINT ( 'NONE',  ( -27.49999999999999645, 1.000000000000000000, 32.20000000000000995 ) ) ;
#2304 = EDGE_CURVE ( 'NONE', #13379, #6368, #13989, .T. ) ;
#2305 = CARTESIAN_POINT ( 'NONE',  ( -20.50000000000001066, 0.000000000000000000, 9.000000000000014211 ) ) ;
#2306 = DIRECTION ( 'NONE',  ( 0.000000000000000000, 1.000000000000000000, -0.000000000000000000 ) ) ;
#2307 = FACE_BOUND ( 'NONE', #5350, .T. ) ;
#2308 = CIRCLE ( 'NONE', #11474, 0.8000000000000020428 ) ;
#2309 = VERTEX_POINT ( 'NONE', #2358 ) ;
#2310 = CARTESIAN_POINT ( 'NONE',  ( -11.49999999999999645, 0.000000000000000000, 21.00000000000001066 ) ) ;
#2311 = EDGE_LOOP ( 'NONE', ( #8554, #5066 ) ) ;
#2312 = DIRECTION ( 'NONE',  ( -0.000000000000000000, 1.000000000000000000, -0.000000000000000000 ) ) ;
#2313 = ORIENTED_EDGE ( 'NONE', *, *, #11729, .F. ) ;
#2314 = CARTESIAN_POINT ( 'NONE',  ( -59.50000000000000000, 1.000000000000000000, 27.80000000000001137 ) ) ;
#2315 = DIRECTION ( 'NONE',  ( 0.000000000000000000, 0.000000000000000000, 1.000000000000000000 ) ) ;
#2316 = ORIENTED_EDGE ( 'NONE', *, *, #14200, .T. ) ;
#2317 = ORIENTED_EDGE ( 'NONE', *, *, #3208, .F. ) ;
#2318 = AXIS2_PLACEMENT_3D ( 'NONE', #2056, #3217, #6832 ) ;
#2319 = ORIENTED_EDGE ( 'NONE', *, *, #5154, .T. ) ;
#2320 = FACE_OUTER_BOUND ( 'NONE', #5642, .T. ) ;
#2321 = DIRECTION ( 'NONE',  ( 0.000000000000000000, 0.000000000000000000, 1.000000000000000000 ) ) ;
#2322 = CARTESIAN_POINT ( 'NONE',  ( -59.50000000000000000, 0.000000000000000000, -8.999999999999987566 ) ) ;
#2323 = CARTESIAN_POINT ( 'NONE',  ( 11.49999999999998934, 0.000000000000000000, 15.00000000000001421 ) ) ;
#2324 = EDGE_LOOP ( 'NONE', ( #11553, #4525, #9079, #5485 ) ) ;
#2325 = EDGE_LOOP ( 'NONE', ( #827, #4030, #11470, #10790 ) ) ;
#2326 = DIRECTION ( 'NONE',  ( -0.000000000000000000, 1.000000000000000000, -0.000000000000000000 ) ) ;
#2327 = VECTOR ( 'NONE', #2210, 1000.000000000000000 ) ;
#2328 = DIRECTION ( 'NONE',  ( 0.000000000000000000, 1.000000000000000000, -0.000000000000000000 ) ) ;
#2329 = CARTESIAN_POINT ( 'NONE',  ( 32.00000000000019185, 0.000000000000000000, -20.49999999999998934 ) ) ;
#2330 = DIRECTION ( 'NONE',  ( -0.000000000000000000, 1.000000000000000000, -0.000000000000000000 ) ) ;
#2331 = ORIENTED_EDGE ( 'NONE', *, *, #8493, .T. ) ;
#2332 = DIRECTION ( 'NONE',  ( 0.000000000000000000, 0.000000000000000000, 1.000000000000000000 ) ) ;
#2333 = VERTEX_POINT ( 'NONE', #13765 ) ;
#2334 = DIRECTION ( 'NONE',  ( 0.000000000000000000, 1.000000000000000000, -0.000000000000000000 ) ) ;
#2335 = EDGE_CURVE ( 'NONE', #6003, #3545, #4318, .T. ) ;
#2336 = DIRECTION ( 'NONE',  ( 1.000000000000000000, 0.000000000000000000, -0.000000000000000000 ) ) ;
#2337 = CARTESIAN_POINT ( 'NONE',  ( 20.50000000000000355, 1.000000000000000000, -33.79999999999999005 ) ) ;
#2338 = LINE ( 'NONE', #5038, #7656 ) ;
#2339 = ADVANCED_FACE ( 'NONE', ( #8517 ), #10056, .F. ) ;
#2340 = LINE ( 'NONE', #1186, #15256 ) ;
#2341 = EDGE_CURVE ( 'NONE', #6238, #6697, #14847, .T. ) ;
#2342 = EDGE_CURVE ( 'NONE', #191, #3534, #7536, .T. ) ;
#2343 = EDGE_LOOP ( 'NONE', ( #6602, #7167 ) ) ;
#2344 = DIRECTION ( 'NONE',  ( 0.000000000000000000, 1.000000000000000000, -0.000000000000000000 ) ) ;
#2345 = DIRECTION ( 'NONE',  ( 0.000000000000000000, 0.000000000000000000, 1.000000000000000000 ) ) ;
#2346 = CYLINDRICAL_SURFACE ( 'NONE', #6681, 0.8000000000000038192 ) ;
#2347 = VERTEX_POINT ( 'NONE', #1360 ) ;
#2348 = FACE_BOUND ( 'NONE', #15294, .T. ) ;
#2349 = AXIS2_PLACEMENT_3D ( 'NONE', #5528, #6067, #13547 ) ;
#2350 =( NAMED_UNIT ( * ) PLANE_ANGLE_UNIT ( ) SI_UNIT ( $, .RADIAN. ) );
#2351 = VERTEX_POINT ( 'NONE', #11297 ) ;
#2352 = DIRECTION ( 'NONE',  ( 0.000000000000000000, 1.000000000000000000, -0.000000000000000000 ) ) ;
#2353 = ORIENTED_EDGE ( 'NONE', *, *, #2246, .T. ) ;
#2354 = EDGE_LOOP ( 'NONE', ( #10398, #2374, #1866, #11290 ) ) ;
#2355 = DIRECTION ( 'NONE',  ( 0.000000000000000000, 0.000000000000000000, 1.000000000000000000 ) ) ;
#2356 = DIRECTION ( 'NONE',  ( -0.000000000000000000, 1.000000000000000000, -0.000000000000000000 ) ) ;
#2357 = DIRECTION ( 'NONE',  ( -0.000000000000000000, 1.000000000000000000, -0.000000000000000000 ) ) ;
#2358 = CARTESIAN_POINT ( 'NONE',  ( 36.50000000000000711, 1.000000000000000000, -9.799999999999991829 ) ) ;
#2359 = AXIS2_PLACEMENT_3D ( 'NONE', #8044, #14365, #10665 ) ;
#2360 = CARTESIAN_POINT ( 'NONE',  ( -52.50000000000001421, 0.000000000000000000, -32.19999999999998863 ) ) ;
#2361 = EDGE_CURVE ( 'NONE', #11702, #7945, #6148, .T. ) ;
#2362 = FACE_BOUND ( 'NONE', #15506, .T. ) ;
#2363 = EDGE_LOOP ( 'NONE', ( #7056, #11061, #7323, #2975 ) ) ;
#2364 = ORIENTED_EDGE ( 'NONE', *, *, #7212, .T. ) ;
#2365 = CARTESIAN_POINT ( 'NONE',  ( 4.500000000000003553, 1.000000000000000000, -26.99999999999998934 ) ) ;
#2366 = EDGE_CURVE ( 'NONE', #16084, #2347, #3846, .T. ) ;
#2367 = EDGE_CURVE ( 'NONE', #11505, #11738, #13536, .T. ) ;
#2368 = CIRCLE ( 'NONE', #8146, 1.499999999999994449 ) ;
#2369 = CARTESIAN_POINT ( 'NONE',  ( -59.50000000000000000, 1.000000000000000000, -21.79999999999999005 ) ) ;
#2370 = DIRECTION ( 'NONE',  ( -0.000000000000000000, 1.000000000000000000, -0.000000000000000000 ) ) ;
#2371 = EDGE_CURVE ( 'NONE', #5140, #5030, #1281, .T. ) ;
#2372 = AXIS2_PLACEMENT_3D ( 'NONE', #11454, #205, #5211 ) ;
#2373 = CARTESIAN_POINT ( 'NONE',  ( -4.500000000000010658, 1.000000000000000000, -26.19999999999998863 ) ) ;
#2374 = ORIENTED_EDGE ( 'NONE', *, *, #9195, .T. ) ;
#2375 = ORIENTED_EDGE ( 'NONE', *, *, #7799, .T. ) ;
#2376 = FACE_OUTER_BOUND ( 'NONE', #14032, .T. ) ;
#2377 = FACE_OUTER_BOUND ( 'NONE', #6223, .T. ) ;
#2378 = AXIS2_PLACEMENT_3D ( 'NONE', #6853, #7027, #13254 ) ;
#2379 = CARTESIAN_POINT ( 'NONE',  ( 64.00000000000019895, 0.000000000000000000, -20.49999999999998934 ) ) ;
#2380 = AXIS2_PLACEMENT_3D ( 'NONE', #13707, #4845, #3539 ) ;
#2381 = EDGE_CURVE ( 'NONE', #8133, #6142, #1156, .T. ) ;
#2382 = FACE_BOUND ( 'NONE', #5581, .T. ) ;
#2383 = CARTESIAN_POINT ( 'NONE',  ( -52.50000000000001421, 1.000000000000000000, -33.79999999999999005 ) ) ;
#2384 = ORIENTED_EDGE ( 'NONE', *, *, #14272, .F. ) ;
#2385 = CYLINDRICAL_SURFACE ( 'NONE', #15778, 0.8000000000000038192 ) ;
#2386 = CIRCLE ( 'NONE', #12875, 0.8000000000000020428 ) ;
#2387 = ADVANCED_FACE ( 'NONE', ( #1042 ), #4745, .F. ) ;
#2388 = EDGE_CURVE ( 'NONE', #13891, #13840, #3523, .T. ) ;
#2389 = ORIENTED_EDGE ( 'NONE', *, *, #15605, .F. ) ;
#2390 = DIRECTION ( 'NONE',  ( 0.000000000000000000, 0.000000000000000000, 1.000000000000000000 ) ) ;
#2391 = CIRCLE ( 'NONE', #2142, 0.8000000000000038192 ) ;
#2392 = CIRCLE ( 'NONE', #10502, 0.8000000000000020428 ) ;
#2393 = CARTESIAN_POINT ( 'NONE',  ( -20.50000000000001066, 0.000000000000000000, 3.000000000000016431 ) ) ;
#2394 = ORIENTED_EDGE ( 'NONE', *, *, #1573, .F. ) ;
#2395 = ORIENTED_EDGE ( 'NONE', *, *, #15489, .T. ) ;
#2396 = EDGE_LOOP ( 'NONE', ( #7612, #6104, #14774, #8607 ) ) ;
#2397 = DIRECTION ( 'NONE',  ( -0.000000000000000000, 1.000000000000000000, -0.000000000000000000 ) ) ;
#2398 = CARTESIAN_POINT ( 'NONE',  ( 11.49999999999998934, 0.000000000000000000, -33.79999999999999005 ) ) ;
#2399 = DIRECTION ( 'NONE',  ( 0.000000000000000000, 1.000000000000000000, -0.000000000000000000 ) ) ;
#2400 = CARTESIAN_POINT ( 'NONE',  ( -59.50000000000000000, 0.000000000000000000, 2.200000000000013500 ) ) ;
#2401 = AXIS2_PLACEMENT_3D ( 'NONE', #9050, #1504, #12522 ) ;
#2402 = ORIENTED_EDGE ( 'NONE', *, *, #1869, .F. ) ;
#2403 = AXIS2_PLACEMENT_3D ( 'NONE', #383, #14005, #10217 ) ;
#2404 = EDGE_LOOP ( 'NONE', ( #1245, #1000, #8523, #4752 ) ) ;
#2405 = DIRECTION ( 'NONE',  ( 0.000000000000000000, 1.000000000000000000, -0.000000000000000000 ) ) ;
#2406 = AXIS2_PLACEMENT_3D ( 'NONE', #11929, #677, #592 ) ;
#2407 = CARTESIAN_POINT ( 'NONE',  ( -43.50000000000000000, 1.000000000000000000, -2.999999999999988898 ) ) ;
#2408 = DIRECTION ( 'NONE',  ( 0.000000000000000000, 1.000000000000000000, -0.000000000000000000 ) ) ;
#2409 = DIRECTION ( 'NONE',  ( 0.000000000000000000, 0.000000000000000000, 1.000000000000000000 ) ) ;
#2410 = EDGE_LOOP ( 'NONE', ( #5169, #15376 ) ) ;
#2411 = EDGE_LOOP ( 'NONE', ( #14968, #11983 ) ) ;
#2412 = VECTOR ( 'NONE', #4143, 1000.000000000000000 ) ;
#2413 = CARTESIAN_POINT ( 'NONE',  ( -43.50000000000000000, 1.000000000000000000, 20.20000000000000995 ) ) ;
#2414 = CIRCLE ( 'NONE', #12380, 0.8000000000000020428 ) ;
#2415 = EDGE_LOOP ( 'NONE', ( #7820, #10002 ) ) ;
#2416 = LINE ( 'NONE', #14656, #7392 ) ;
#2417 = DIRECTION ( 'NONE',  ( -0.000000000000000000, 1.000000000000000000, -0.000000000000000000 ) ) ;
#2418 = DIRECTION ( 'NONE',  ( -0.000000000000000000, 1.000000000000000000, -0.000000000000000000 ) ) ;
#2419 = CARTESIAN_POINT ( 'NONE',  ( -36.50000000000001421, 1.000000000000000000, 3.800000000000019362 ) ) ;
#2420 = CARTESIAN_POINT ( 'NONE',  ( -59.50000000000000000, 0.000000000000000000, 33.00000000000001421 ) ) ;
#2421 = ORIENTED_EDGE ( 'NONE', *, *, #9785, .T. ) ;
#2422 = DIRECTION ( 'NONE',  ( 0.000000000000000000, 0.000000000000000000, 1.000000000000000000 ) ) ;
#2423 = DIRECTION ( 'NONE',  ( 0.000000000000000000, 0.000000000000000000, 1.000000000000000000 ) ) ;
#2424 = VECTOR ( 'NONE', #4343, 1000.000000000000000 ) ;
#2425 = AXIS2_PLACEMENT_3D ( 'NONE', #11703, #451, #11781 ) ;
#2426 = DIRECTION ( 'NONE',  ( 0.000000000000000000, 1.000000000000000000, -0.000000000000000000 ) ) ;
#2427 = EDGE_LOOP ( 'NONE', ( #4113, #9274 ) ) ;
#2428 = FACE_BOUND ( 'NONE', #13146, .T. ) ;
#2429 = ADVANCED_FACE ( 'NONE', ( #2287 ), #16075, .F. ) ;
#2430 = DIRECTION ( 'NONE',  ( -0.000000000000000000, 1.000000000000000000, -0.000000000000000000 ) ) ;
#2431 = EDGE_LOOP ( 'NONE', ( #3960, #12021 ) ) ;
#2432 = DIRECTION ( 'NONE',  ( 0.000000000000000000, 1.000000000000000000, -0.000000000000000000 ) ) ;
#2433 = EDGE_LOOP ( 'NONE', ( #5506, #3480, #6020, #15404 ) ) ;
#2434 = EDGE_CURVE ( 'NONE', #6490, #1815, #3611, .T. ) ;
#2435 = VERTEX_POINT ( 'NONE', #7376 ) ;
#2436 = CARTESIAN_POINT ( 'NONE',  ( -20.50000000000001066, 0.000000000000000000, -20.19999999999998508 ) ) ;
#2437 = CIRCLE ( 'NONE', #12148, 0.8000000000000020428 ) ;
#2438 = DIRECTION ( 'NONE',  ( 0.000000000000000000, 1.000000000000000000, -0.000000000000000000 ) ) ;
#2439 = VECTOR ( 'NONE', #11468, 1000.000000000000000 ) ;
#2440 = CARTESIAN_POINT ( 'NONE',  ( -20.50000000000001066, 0.000000000000000000, 21.80000000000001492 ) ) ;
#2441 = VECTOR ( 'NONE', #16072, 1000.000000000000000 ) ;
#2442 = CARTESIAN_POINT ( 'NONE',  ( 52.50000000000000711, 0.000000000000000000, 33.00000000000001421 ) ) ;
#2443 = DIRECTION ( 'NONE',  ( 0.000000000000000000, 0.000000000000000000, 1.000000000000000000 ) ) ;
#2444 = EDGE_CURVE ( 'NONE', #1293, #2867, #1414, .T. ) ;
#2445 = CARTESIAN_POINT ( 'NONE',  ( -20.50000000000001066, 1.000000000000000000, 2.200000000000013500 ) ) ;
#2446 = EDGE_LOOP ( 'NONE', ( #6783, #5331 ) ) ;
#2447 = ORIENTED_EDGE ( 'NONE', *, *, #12431, .T. ) ;
#2448 = DIRECTION ( 'NONE',  ( 0.000000000000000000, 0.000000000000000000, 1.000000000000000000 ) ) ;
#2449 = AXIS2_PLACEMENT_3D ( 'NONE', #14651, #4564, #852 ) ;
#2450 = DIRECTION ( 'NONE',  ( 0.000000000000000000, 0.000000000000000000, 1.000000000000000000 ) ) ;
#2451 = CYLINDRICAL_SURFACE ( 'NONE', #3796, 0.8000000000000020428 ) ;
#2452 = ADVANCED_FACE ( 'NONE', ( #6227 ), #14922, .F. ) ;
#2453 = DIRECTION ( 'NONE',  ( 0.000000000000000000, 1.000000000000000000, -0.000000000000000000 ) ) ;
#2454 = EDGE_LOOP ( 'NONE', ( #6897, #6496, #4698, #6684 ) ) ;
#2455 = EDGE_LOOP ( 'NONE', ( #12040, #13804, #1975, #10129 ) ) ;
#2456 = EDGE_CURVE ( 'NONE', #6416, #4280, #13488, .T. ) ;
#2457 = DIRECTION ( 'NONE',  ( -0.000000000000000000, 1.000000000000000000, -0.000000000000000000 ) ) ;
#2458 = CYLINDRICAL_SURFACE ( 'NONE', #8545, 0.8000000000000020428 ) ;
#2459 = CARTESIAN_POINT ( 'NONE',  ( 36.50000000000000711, 1.000000000000000000, 21.00000000000001066 ) ) ;
#2460 = EDGE_CURVE ( 'NONE', #13562, #14217, #3763, .T. ) ;
#2461 = FACE_BOUND ( 'NONE', #1659, .T. ) ;
#2462 = AXIS2_PLACEMENT_3D ( 'NONE', #3631, #16098, #11001 ) ;
#2463 = CARTESIAN_POINT ( 'NONE',  ( 52.50000000000000711, 0.000000000000000000, 27.80000000000001137 ) ) ;
#2464 = EDGE_LOOP ( 'NONE', ( #13731, #555 ) ) ;
#2465 = LINE ( 'NONE', #11824, #6595 ) ;
#2466 = ORIENTED_EDGE ( 'NONE', *, *, #12516, .F. ) ;
#2467 = FACE_OUTER_BOUND ( 'NONE', #14726, .T. ) ;
#2468 = EDGE_LOOP ( 'NONE', ( #7295, #1960 ) ) ;
#2469 = DIRECTION ( 'NONE',  ( 0.000000000000000000, 1.000000000000000000, -0.000000000000000000 ) ) ;
#2470 = ORIENTED_EDGE ( 'NONE', *, *, #4188, .T. ) ;
#2471 = ORIENTED_EDGE ( 'NONE', *, *, #10565, .T. ) ;
#2472 = CARTESIAN_POINT ( 'NONE',  ( -11.49999999999999645, 0.000000000000000000, -20.99999999999998579 ) ) ;
#2473 = ORIENTED_EDGE ( 'NONE', *, *, #8005, .F. ) ;
#2474 = CARTESIAN_POINT ( 'NONE',  ( 4.500000000000003553, 0.000000000000000000, -14.99999999999998579 ) ) ;
#2475 = ADVANCED_FACE ( 'NONE', ( #2675 ), #15322, .F. ) ;
#2476 = VECTOR ( 'NONE', #10609, 1000.000000000000000 ) ;
#2477 = ADVANCED_FACE ( 'NONE', ( #11721 ), #2845, .F. ) ;
#2478 = FACE_OUTER_BOUND ( 'NONE', #9278, .T. ) ;
#2479 = DIRECTION ( 'NONE',  ( 0.000000000000000000, 0.000000000000000000, 1.000000000000000000 ) ) ;
#2480 = EDGE_CURVE ( 'NONE', #15464, #1900, #5628, .T. ) ;
#2481 = CARTESIAN_POINT ( 'NONE',  ( 4.500000000000003553, 1.000000000000000000, -27.79999999999999005 ) ) ;
#2482 = ORIENTED_EDGE ( 'NONE', *, *, #4091, .T. ) ;
#2483 = ADVANCED_FACE ( 'NONE', ( #5220 ), #14253, .F. ) ;
#2484 = ORIENTED_EDGE ( 'NONE', *, *, #11309, .F. ) ;
#2485 = CARTESIAN_POINT ( 'NONE',  ( -11.49999999999999645, 0.000000000000000000, -2.999999999999988898 ) ) ;
#2486 = AXIS2_PLACEMENT_3D ( 'NONE', #5267, #1324, #7653 ) ;
#2487 = CIRCLE ( 'NONE', #3552, 0.8000000000000029310 ) ;
#2488 = VECTOR ( 'NONE', #15556, 1000.000000000000000 ) ;
#2489 = DIRECTION ( 'NONE',  ( 0.000000000000000000, 0.000000000000000000, 1.000000000000000000 ) ) ;
#2490 = CARTESIAN_POINT ( 'NONE',  ( 59.49999999999999289, 0.000000000000000000, 9.000000000000014211 ) ) ;
#2491 = CIRCLE ( 'NONE', #6419, 0.8000000000000020428 ) ;
#2492 = ADVANCED_FACE ( 'NONE', ( #12787 ), #4166, .F. ) ;
#2493 = DIRECTION ( 'NONE',  ( -0.000000000000000000, 1.000000000000000000, -0.000000000000000000 ) ) ;
#2494 = ORIENTED_EDGE ( 'NONE', *, *, #13216, .T. ) ;
#2495 = ORIENTED_EDGE ( 'NONE', *, *, #863, .F. ) ;
#2496 = ORIENTED_EDGE ( 'NONE', *, *, #9999, .T. ) ;
#2497 = CARTESIAN_POINT ( 'NONE',  ( 52.50000000000000711, 0.000000000000000000, -26.19999999999998863 ) ) ;
#2498 = AXIS2_PLACEMENT_3D ( 'NONE', #9340, #1791, #882 ) ;
#2499 = CIRCLE ( 'NONE', #16150, 0.8000000000000029310 ) ;
#2500 = DIRECTION ( 'NONE',  ( 0.000000000000000000, 1.000000000000000000, -0.000000000000000000 ) ) ;
#2501 = EDGE_CURVE ( 'NONE', #14789, #8233, #5546, .T. ) ;
#2502 = CYLINDRICAL_SURFACE ( 'NONE', #696, 0.8000000000000020428 ) ;
#2503 = CIRCLE ( 'NONE', #15072, 0.8000000000000020428 ) ;
#2504 = DIRECTION ( 'NONE',  ( 0.000000000000000000, 1.000000000000000000, -0.000000000000000000 ) ) ;
#2505 = AXIS2_PLACEMENT_3D ( 'NONE', #13074, #11917, #1808 ) ;
#2506 = CARTESIAN_POINT ( 'NONE',  ( 20.50000000000000355, 1.000000000000000000, 33.80000000000001847 ) ) ;
#2507 = ORIENTED_EDGE ( 'NONE', *, *, #10460, .F. ) ;
#2508 = DIRECTION ( 'NONE',  ( 0.000000000000000000, 0.000000000000000000, 1.000000000000000000 ) ) ;
#2509 = CARTESIAN_POINT ( 'NONE',  ( -4.500000000000010658, 0.000000000000000000, -32.99999999999998579 ) ) ;
#2510 = VERTEX_POINT ( 'NONE', #2760 ) ;
#2511 = FACE_BOUND ( 'NONE', #8318, .T. ) ;
#2512 = VECTOR ( 'NONE', #3054, 1000.000000000000000 ) ;
#2513 = AXIS2_PLACEMENT_3D ( 'NONE', #14533, #4446, #9427 ) ;
#2514 = DIRECTION ( 'NONE',  ( -0.000000000000000000, 1.000000000000000000, -0.000000000000000000 ) ) ;
#2515 = VERTEX_POINT ( 'NONE', #10141 ) ;
#2516 = VECTOR ( 'NONE', #8304, 1000.000000000000000 ) ;
#2517 = CARTESIAN_POINT ( 'NONE',  ( 27.49999999999998934, 1.000000000000000000, 15.00000000000001421 ) ) ;
#2518 = VECTOR ( 'NONE', #861, 1000.000000000000000 ) ;
#2519 = EDGE_LOOP ( 'NONE', ( #8142, #13308 ) ) ;
#2520 = VERTEX_POINT ( 'NONE', #1525 ) ;
#2521 = CARTESIAN_POINT ( 'NONE',  ( -20.50000000000001066, 0.000000000000000000, 8.200000000000011724 ) ) ;
#2522 = CARTESIAN_POINT ( 'NONE',  ( 20.50000000000000355, 0.000000000000000000, 26.20000000000000639 ) ) ;
#2523 = CYLINDRICAL_SURFACE ( 'NONE', #6978, 1.499999999999997780 ) ;
#2524 = EDGE_CURVE ( 'NONE', #3854, #12469, #4760, .T. ) ;
#2525 = CIRCLE ( 'NONE', #689, 0.8000000000000020428 ) ;
#2526 = CARTESIAN_POINT ( 'NONE',  ( 59.49999999999999289, 0.000000000000000000, -14.19999999999998153 ) ) ;
#2527 = AXIS2_PLACEMENT_3D ( 'NONE', #1215, #14859, #1135 ) ;
#2528 = DIRECTION ( 'NONE',  ( 0.000000000000000000, 1.000000000000000000, -0.000000000000000000 ) ) ;
#2529 = ORIENTED_EDGE ( 'NONE', *, *, #585, .F. ) ;
#2530 = DIRECTION ( 'NONE',  ( 0.000000000000000000, 0.000000000000000000, 1.000000000000000000 ) ) ;
#2531 = AXIS2_PLACEMENT_3D ( 'NONE', #13980, #8820, #10365 ) ;
#2532 = EDGE_LOOP ( 'NONE', ( #13303, #6556 ) ) ;
#2533 = ORIENTED_EDGE ( 'NONE', *, *, #1739, .T. ) ;
#2534 = DIRECTION ( 'NONE',  ( 0.000000000000000000, 0.000000000000000000, 1.000000000000000000 ) ) ;
#2535 = CARTESIAN_POINT ( 'NONE',  ( 59.49999999999999289, 0.000000000000000000, 9.000000000000014211 ) ) ;
#2536 = DIRECTION ( 'NONE',  ( -0.000000000000000000, 1.000000000000000000, -0.000000000000000000 ) ) ;
#2537 = EDGE_LOOP ( 'NONE', ( #13150, #3498 ) ) ;
#2538 = ORIENTED_EDGE ( 'NONE', *, *, #12022, .F. ) ;
#2539 = LINE ( 'NONE', #3695, #1002 ) ;
#2540 = EDGE_CURVE ( 'NONE', #9768, #7458, #16033, .T. ) ;
#2541 = AXIS2_PLACEMENT_3D ( 'NONE', #9381, #14401, #496 ) ;
#2542 = FACE_OUTER_BOUND ( 'NONE', #5273, .T. ) ;
#2543 = EDGE_CURVE ( 'NONE', #12894, #2138, #9719, .T. ) ;
#2544 = CYLINDRICAL_SURFACE ( 'NONE', #11289, 0.8000000000000020428 ) ;
#2545 = FACE_BOUND ( 'NONE', #10061, .T. ) ;
#2546 = EDGE_CURVE ( 'NONE', #5436, #13246, #13921, .T. ) ;
#2547 = FACE_OUTER_BOUND ( 'NONE', #161, .T. ) ;
#2548 = ORIENTED_EDGE ( 'NONE', *, *, #13222, .F. ) ;
#2549 = CARTESIAN_POINT ( 'NONE',  ( 4.500000000000003553, 1.000000000000000000, 20.20000000000000995 ) ) ;
#2550 = ORIENTED_EDGE ( 'NONE', *, *, #12898, .F. ) ;
#2551 = DIRECTION ( 'NONE',  ( 0.000000000000000000, 0.000000000000000000, 1.000000000000000000 ) ) ;
#2552 = EDGE_LOOP ( 'NONE', ( #11856, #2690 ) ) ;
#2553 = DIRECTION ( 'NONE',  ( -0.000000000000000000, 1.000000000000000000, -0.000000000000000000 ) ) ;
#2554 = ORIENTED_EDGE ( 'NONE', *, *, #8250, .T. ) ;
#2555 = EDGE_LOOP ( 'NONE', ( #11332, #6522 ) ) ;
#2556 = DIRECTION ( 'NONE',  ( -0.000000000000000000, 1.000000000000000000, -0.000000000000000000 ) ) ;
#2557 = ORIENTED_EDGE ( 'NONE', *, *, #7310, .T. ) ;
#2558 = CARTESIAN_POINT ( 'NONE',  ( -27.49999999999999645, 0.000000000000000000, -9.799999999999991829 ) ) ;
#2559 = CIRCLE ( 'NONE', #2819, 0.8000000000000020428 ) ;
#2560 = CARTESIAN_POINT ( 'NONE',  ( 4.500000000000003553, 0.000000000000000000, -8.999999999999987566 ) ) ;
#2561 = CARTESIAN_POINT ( 'NONE',  ( -27.49999999999999645, 1.000000000000000000, -8.999999999999987566 ) ) ;
#2562 = DIRECTION ( 'NONE',  ( 0.000000000000000000, 0.000000000000000000, 1.000000000000000000 ) ) ;
#2563 = VERTEX_POINT ( 'NONE', #4086 ) ;
#2564 = ADVANCED_FACE ( 'NONE', ( #14003 ), #10215, .F. ) ;
#2565 = ORIENTED_EDGE ( 'NONE', *, *, #11399, .F. ) ;
#2566 = CARTESIAN_POINT ( 'NONE',  ( -4.500000000000010658, 0.000000000000000000, 3.000000000000016431 ) ) ;
#2567 = CARTESIAN_POINT ( 'NONE',  ( -11.49999999999999645, 1.000000000000000000, 3.000000000000016431 ) ) ;
#2568 = DIRECTION ( 'NONE',  ( 0.000000000000000000, 0.000000000000000000, 1.000000000000000000 ) ) ;
#2569 = ADVANCED_FACE ( 'NONE', ( #1444 ), #7929, .F. ) ;
#2570 = EDGE_CURVE ( 'NONE', #1103, #2515, #11842, .T. ) ;
#2571 = DIRECTION ( 'NONE',  ( -0.000000000000000000, 1.000000000000000000, -0.000000000000000000 ) ) ;
#2572 = ORIENTED_EDGE ( 'NONE', *, *, #14234, .T. ) ;
#2573 = ORIENTED_EDGE ( 'NONE', *, *, #1133, .F. ) ;
#2574 = ORIENTED_EDGE ( 'NONE', *, *, #11241, .T. ) ;
#2575 = EDGE_CURVE ( 'NONE', #9374, #9403, #12859, .T. ) ;
#2576 = CARTESIAN_POINT ( 'NONE',  ( -36.50000000000001421, 0.000000000000000000, -2.999999999999988898 ) ) ;
#2577 = FACE_OUTER_BOUND ( 'NONE', #11640, .T. ) ;
#2578 = CARTESIAN_POINT ( 'NONE',  ( 11.49999999999998934, 0.000000000000000000, 21.00000000000001066 ) ) ;
#2579 = CARTESIAN_POINT ( 'NONE',  ( 59.49999999999999289, 0.000000000000000000, 27.00000000000001066 ) ) ;
#2580 = VECTOR ( 'NONE', #5514, 1000.000000000000000 ) ;
#2581 = FACE_OUTER_BOUND ( 'NONE', #14161, .T. ) ;
#2582 = ADVANCED_FACE ( 'NONE', ( #11464 ), #9152, .F. ) ;
#2583 = ORIENTED_EDGE ( 'NONE', *, *, #6690, .T. ) ;
#2584 = CARTESIAN_POINT ( 'NONE',  ( -27.49999999999999645, 0.000000000000000000, 27.00000000000001066 ) ) ;
#2585 = CARTESIAN_POINT ( 'NONE',  ( 11.49999999999998934, 1.000000000000000000, -33.79999999999999005 ) ) ;
#2586 = ORIENTED_EDGE ( 'NONE', *, *, #15839, .T. ) ;
#2587 = FACE_BOUND ( 'NONE', #8560, .T. ) ;
#2588 = EDGE_CURVE ( 'NONE', #9127, #4795, #862, .T. ) ;
#2589 = DIRECTION ( 'NONE',  ( -0.000000000000000000, 1.000000000000000000, -0.000000000000000000 ) ) ;
#2590 = ORIENTED_EDGE ( 'NONE', *, *, #10858, .F. ) ;
#2591 = DIRECTION ( 'NONE',  ( 0.000000000000000000, 1.000000000000000000, -0.000000000000000000 ) ) ;
#2592 = VERTEX_POINT ( 'NONE', #15575 ) ;
#2593 = EDGE_LOOP ( 'NONE', ( #6054, #10113 ) ) ;
#2594 = DIRECTION ( 'NONE',  ( -0.000000000000000000, 1.000000000000000000, -0.000000000000000000 ) ) ;
#2595 = CARTESIAN_POINT ( 'NONE',  ( -11.49999999999999645, 1.000000000000000000, -26.99999999999998934 ) ) ;
#2596 = DIRECTION ( 'NONE',  ( -0.000000000000000000, 1.000000000000000000, -0.000000000000000000 ) ) ;
#2597 = CARTESIAN_POINT ( 'NONE',  ( 36.50000000000000711, 0.000000000000000000, -15.79999999999998828 ) ) ;
#2598 = DIRECTION ( 'NONE',  ( 0.000000000000000000, 0.000000000000000000, 1.000000000000000000 ) ) ;
#2599 = ORIENTED_EDGE ( 'NONE', *, *, #5035, .T. ) ;
#2600 = LINE ( 'NONE', #13613, #10004 ) ;
#2601 = AXIS2_PLACEMENT_3D ( 'NONE', #13005, #10186, #12756 ) ;
#2602 = EDGE_LOOP ( 'NONE', ( #7172, #14278 ) ) ;
#2603 = EDGE_LOOP ( 'NONE', ( #15654, #4115, #5945, #2682 ) ) ;
#2604 = CARTESIAN_POINT ( 'NONE',  ( -52.50000000000001421, 1.000000000000000000, -8.199999999999983302 ) ) ;
#2605 = LINE ( 'NONE', #1290, #14488 ) ;
#2606 = DIRECTION ( 'NONE',  ( 0.000000000000000000, 1.000000000000000000, -0.000000000000000000 ) ) ;
#2607 = EDGE_LOOP ( 'NONE', ( #11825, #6133, #11651, #4882 ) ) ;
#2608 = ORIENTED_EDGE ( 'NONE', *, *, #5035, .F. ) ;
#2609 = CARTESIAN_POINT ( 'NONE',  ( 20.50000000000000355, 1.000000000000000000, 3.000000000000016431 ) ) ;
#2610 = EDGE_CURVE ( 'NONE', #11291, #14297, #11039, .T. ) ;
#2611 = AXIS2_PLACEMENT_3D ( 'NONE', #8441, #736, #14445 ) ;
#2612 = CARTESIAN_POINT ( 'NONE',  ( 52.50000000000000711, 0.000000000000000000, -14.99999999999998579 ) ) ;
#2613 = DIRECTION ( 'NONE',  ( 0.000000000000000000, 1.000000000000000000, -0.000000000000000000 ) ) ;
#2614 = FACE_BOUND ( 'NONE', #5134, .T. ) ;
#2615 = CARTESIAN_POINT ( 'NONE',  ( 7.910339050454240351E-13, 0.000000000000000000, 39.50000000000000000 ) ) ;
#2616 = VERTEX_POINT ( 'NONE', #5558 ) ;
#2617 = DIRECTION ( 'NONE',  ( -0.000000000000000000, 1.000000000000000000, -0.000000000000000000 ) ) ;
#2618 = CIRCLE ( 'NONE', #8656, 0.8000000000000020428 ) ;
#2619 = ORIENTED_EDGE ( 'NONE', *, *, #13224, .F. ) ;
#2620 = CARTESIAN_POINT ( 'NONE',  ( -36.50000000000001421, 1.000000000000000000, -20.19999999999998508 ) ) ;
#2621 = ORIENTED_EDGE ( 'NONE', *, *, #12219, .F. ) ;
#2622 = ADVANCED_FACE ( 'NONE', ( #14417 ), #1934, .F. ) ;
#2623 = DIRECTION ( 'NONE',  ( -0.000000000000000000, 1.000000000000000000, -0.000000000000000000 ) ) ;
#2624 = ORIENTED_EDGE ( 'NONE', *, *, #5861, .T. ) ;
#2625 = VERTEX_POINT ( 'NONE', #3349 ) ;
#2626 = DIRECTION ( 'NONE',  ( -0.000000000000000000, 1.000000000000000000, -0.000000000000000000 ) ) ;
#2627 = ORIENTED_EDGE ( 'NONE', *, *, #3057, .T. ) ;
#2628 = CIRCLE ( 'NONE', #6307, 0.8000000000000038192 ) ;
#2629 = ADVANCED_FACE ( 'NONE', ( #8177 ), #2096, .F. ) ;
#2630 = DIRECTION ( 'NONE',  ( 0.000000000000000000, 0.000000000000000000, 1.000000000000000000 ) ) ;
#2631 = VECTOR ( 'NONE', #5353, 1000.000000000000000 ) ;
#2632 = CARTESIAN_POINT ( 'NONE',  ( 43.49999999999999289, 1.000000000000000000, -14.19999999999998153 ) ) ;
#2633 = CARTESIAN_POINT ( 'NONE',  ( 32.00000000000000000, 1.000000000000000000, -39.49999999999998579 ) ) ;
#2634 = FACE_OUTER_BOUND ( 'NONE', #3791, .T. ) ;
#2635 = ORIENTED_EDGE ( 'NONE', *, *, #1380, .F. ) ;
#2636 = VECTOR ( 'NONE', #9133, 1000.000000000000000 ) ;
#2637 = ORIENTED_EDGE ( 'NONE', *, *, #12034, .T. ) ;
#2638 = DIRECTION ( 'NONE',  ( 0.000000000000000000, 0.000000000000000000, 1.000000000000000000 ) ) ;
#2639 = EDGE_LOOP ( 'NONE', ( #10468, #1807, #12209, #12955 ) ) ;
#2640 = AXIS2_PLACEMENT_3D ( 'NONE', #12175, #7179, #14796 ) ;
#2641 = AXIS2_PLACEMENT_3D ( 'NONE', #7155, #14538, #4375 ) ;
#2642 = LINE ( 'NONE', #14061, #1695 ) ;
#2643 = CARTESIAN_POINT ( 'NONE',  ( 43.49999999999999289, 0.000000000000000000, -9.799999999999991829 ) ) ;
#2644 = DIRECTION ( 'NONE',  ( -0.000000000000000000, 1.000000000000000000, -0.000000000000000000 ) ) ;
#2645 = ORIENTED_EDGE ( 'NONE', *, *, #15862, .F. ) ;
#2646 = EDGE_LOOP ( 'NONE', ( #6956, #3632, #2231, #9429 ) ) ;
#2647 = AXIS2_PLACEMENT_3D ( 'NONE', #12698, #3012, #8018 ) ;
#2648 = ORIENTED_EDGE ( 'NONE', *, *, #10490, .F. ) ;
#2649 = EDGE_CURVE ( 'NONE', #10909, #11922, #557, .T. ) ;
#2650 = DIRECTION ( 'NONE',  ( 0.000000000000000000, 1.000000000000000000, -0.000000000000000000 ) ) ;
#2651 = VECTOR ( 'NONE', #3173, 1000.000000000000000 ) ;
#2652 = CARTESIAN_POINT ( 'NONE',  ( 27.49999999999998934, 0.000000000000000000, 9.000000000000014211 ) ) ;
#2653 = DIRECTION ( 'NONE',  ( 0.000000000000000000, 0.000000000000000000, 1.000000000000000000 ) ) ;
#2654 = CIRCLE ( 'NONE', #10241, 0.8000000000000029310 ) ;
#2655 = DIRECTION ( 'NONE',  ( 0.000000000000000000, 0.000000000000000000, 1.000000000000000000 ) ) ;
#2656 = CIRCLE ( 'NONE', #6331, 0.8000000000000020428 ) ;
#2657 = CYLINDRICAL_SURFACE ( 'NONE', #4003, 0.8000000000000020428 ) ;
#2658 = EDGE_CURVE ( 'NONE', #1447, #495, #6962, .T. ) ;
#2659 = VERTEX_POINT ( 'NONE', #12121 ) ;
#2660 = DIRECTION ( 'NONE',  ( -0.000000000000000000, 1.000000000000000000, -0.000000000000000000 ) ) ;
#2661 = DIRECTION ( 'NONE',  ( 0.000000000000000000, 0.000000000000000000, 1.000000000000000000 ) ) ;
#2662 = ORIENTED_EDGE ( 'NONE', *, *, #16114, .F. ) ;
#2663 = FACE_BOUND ( 'NONE', #6713, .T. ) ;
#2664 = CIRCLE ( 'NONE', #7405, 0.8000000000000029310 ) ;
#2665 = CARTESIAN_POINT ( 'NONE',  ( 64.00000000000038369, 0.000000000000000000, -1.499999999999990452 ) ) ;
#2666 = ORIENTED_EDGE ( 'NONE', *, *, #8857, .T. ) ;
#2667 = DIRECTION ( 'NONE',  ( 0.000000000000000000, 1.000000000000000000, -0.000000000000000000 ) ) ;
#2668 = VERTEX_POINT ( 'NONE', #10877 ) ;
#2669 = EDGE_CURVE ( 'NONE', #13070, #5763, #4234, .T. ) ;
#2670 = EDGE_LOOP ( 'NONE', ( #6305, #4008, #5239, #4193 ) ) ;
#2671 = FACE_OUTER_BOUND ( 'NONE', #13160, .T. ) ;
#2672 = DIRECTION ( 'NONE',  ( 0.000000000000000000, 0.000000000000000000, 1.000000000000000000 ) ) ;
#2673 = LINE ( 'NONE', #11720, #1727 ) ;
#2674 = VECTOR ( 'NONE', #3661, 1000.000000000000000 ) ;
#2675 = FACE_OUTER_BOUND ( 'NONE', #4043, .T. ) ;
#2676 = EDGE_CURVE ( 'NONE', #4364, #14380, #3451, .T. ) ;
#2677 = CARTESIAN_POINT ( 'NONE',  ( 59.49999999999999289, 0.000000000000000000, -2.199999999999985967 ) ) ;
#2678 = EDGE_CURVE ( 'NONE', #829, #5406, #9638, .T. ) ;
#2679 = AXIS2_PLACEMENT_3D ( 'NONE', #9677, #3464, #3086 ) ;
#2680 = EDGE_LOOP ( 'NONE', ( #868, #7498, #4870, #11271 ) ) ;
#2681 = DIRECTION ( 'NONE',  ( 0.000000000000000000, 0.000000000000000000, 1.000000000000000000 ) ) ;
#2682 = ORIENTED_EDGE ( 'NONE', *, *, #5158, .F. ) ;
#2683 = ORIENTED_EDGE ( 'NONE', *, *, #10378, .F. ) ;
#2684 = CARTESIAN_POINT ( 'NONE',  ( -11.49999999999999645, 0.000000000000000000, -20.19999999999998508 ) ) ;
#2685 = DIRECTION ( 'NONE',  ( 0.000000000000000000, 0.000000000000000000, 1.000000000000000000 ) ) ;
#2686 = CARTESIAN_POINT ( 'NONE',  ( 36.50000000000000711, 0.000000000000000000, -15.79999999999998828 ) ) ;
#2687 = EDGE_CURVE ( 'NONE', #5386, #818, #14719, .T. ) ;
#2688 = CIRCLE ( 'NONE', #8964, 1.499999999999994449 ) ;
#2689 = AXIS2_PLACEMENT_3D ( 'NONE', #9236, #4089, #385 ) ;
#2690 = ORIENTED_EDGE ( 'NONE', *, *, #5086, .T. ) ;
#2691 = ORIENTED_EDGE ( 'NONE', *, *, #784, .F. ) ;
#2692 = AXIS2_PLACEMENT_3D ( 'NONE', #11052, #2356, #10975 ) ;
#2693 = DIRECTION ( 'NONE',  ( -0.000000000000000000, 1.000000000000000000, -0.000000000000000000 ) ) ;
#2694 = DIRECTION ( 'NONE',  ( 0.000000000000000000, 0.000000000000000000, 1.000000000000000000 ) ) ;
#2695 = DIRECTION ( 'NONE',  ( -0.000000000000000000, 1.000000000000000000, -0.000000000000000000 ) ) ;
#2696 = FACE_BOUND ( 'NONE', #13227, .T. ) ;
#2697 = COLOUR_RGB ( '',0.7921568627450980005, 0.8196078431372548767, 0.9333333333333333481 ) ;
#2698 = ADVANCED_FACE ( 'NONE', ( #9557 ), #13113, .F. ) ;
#2699 = AXIS2_PLACEMENT_3D ( 'NONE', #6877, #14339, #1931 ) ;
#2700 = VERTEX_POINT ( 'NONE', #2174 ) ;
#2701 = CARTESIAN_POINT ( 'NONE',  ( -11.49999999999999645, 1.000000000000000000, 9.000000000000014211 ) ) ;
#2702 = EDGE_LOOP ( 'NONE', ( #8742, #7359 ) ) ;
#2703 = DIRECTION ( 'NONE',  ( 0.000000000000000000, 0.000000000000000000, 1.000000000000000000 ) ) ;
#2704 = ORIENTED_EDGE ( 'NONE', *, *, #14069, .T. ) ;
#2705 = DIRECTION ( 'NONE',  ( 0.000000000000000000, 1.000000000000000000, 0.000000000000000000 ) ) ;
#2706 = ORIENTED_EDGE ( 'NONE', *, *, #8502, .T. ) ;
#2707 = CARTESIAN_POINT ( 'NONE',  ( 20.50000000000000355, 0.000000000000000000, 9.000000000000014211 ) ) ;
#2708 = ORIENTED_EDGE ( 'NONE', *, *, #1486, .T. ) ;
#2709 = CARTESIAN_POINT ( 'NONE',  ( -4.500000000000010658, 1.000000000000000000, -8.999999999999987566 ) ) ;
#2710 = DIRECTION ( 'NONE',  ( 0.000000000000000000, 1.000000000000000000, -0.000000000000000000 ) ) ;
#2711 = VERTEX_POINT ( 'NONE', #4330 ) ;
#2712 = DIRECTION ( 'NONE',  ( 0.000000000000000000, 1.000000000000000000, -0.000000000000000000 ) ) ;
#2713 = LINE ( 'NONE', #10016, #6396 ) ;
#2714 = CARTESIAN_POINT ( 'NONE',  ( 20.50000000000000355, 0.000000000000000000, -9.799999999999991829 ) ) ;
#2715 = DIRECTION ( 'NONE',  ( 0.000000000000000000, 0.000000000000000000, 1.000000000000000000 ) ) ;
#2716 = ORIENTED_EDGE ( 'NONE', *, *, #3401, .T. ) ;
#2717 = ORIENTED_EDGE ( 'NONE', *, *, #10080, .T. ) ;
#2718 = CARTESIAN_POINT ( 'NONE',  ( -59.50000000000000000, 0.000000000000000000, 15.80000000000001492 ) ) ;
#2719 = ORIENTED_EDGE ( 'NONE', *, *, #8966, .F. ) ;
#2720 = CARTESIAN_POINT ( 'NONE',  ( -52.50000000000001421, 1.000000000000000000, -2.999999999999988898 ) ) ;
#2721 = CARTESIAN_POINT ( 'NONE',  ( -36.50000000000001421, 1.000000000000000000, 33.00000000000001421 ) ) ;
#2722 = CYLINDRICAL_SURFACE ( 'NONE', #10456, 0.8000000000000020428 ) ;
#2723 = AXIS2_PLACEMENT_3D ( 'NONE', #7627, #14173, #387 ) ;
#2724 = LINE ( 'NONE', #7742, #926 ) ;
#2725 = ORIENTED_EDGE ( 'NONE', *, *, #4189, .F. ) ;
#2726 = EDGE_LOOP ( 'NONE', ( #9118, #14852, #11854, #1635 ) ) ;
#2727 = VECTOR ( 'NONE', #13845, 1000.000000000000000 ) ;
#2728 = EDGE_LOOP ( 'NONE', ( #8827, #1194 ) ) ;
#2729 = LINE ( 'NONE', #10032, #3733 ) ;
#2730 = ADVANCED_FACE ( 'NONE', ( #13278 ), #9320, .F. ) ;
#2731 = DIRECTION ( 'NONE',  ( 0.000000000000000000, 1.000000000000000000, -0.000000000000000000 ) ) ;
#2732 = DIRECTION ( 'NONE',  ( -0.000000000000000000, 1.000000000000000000, -0.000000000000000000 ) ) ;
#2733 = CARTESIAN_POINT ( 'NONE',  ( 20.50000000000000355, 1.000000000000000000, -14.19999999999998153 ) ) ;
#2734 = ORIENTED_EDGE ( 'NONE', *, *, #16192, .F. ) ;
#2736 = DIRECTION ( 'NONE',  ( 0.000000000000000000, 1.000000000000000000, -0.000000000000000000 ) ) ;
#2735 = AXIS2_PLACEMENT_3D ( 'NONE', #15677, #15916, #10722 ) ;
#2737 = ADVANCED_FACE ( 'NONE', ( #5639 ), #15671, .F. ) ;
#2738 = AXIS2_PLACEMENT_3D ( 'NONE', #5427, #571, #1630 ) ;
#2739 = ORIENTED_EDGE ( 'NONE', *, *, #5784, .F. ) ;
#2740 = DIRECTION ( 'NONE',  ( 0.000000000000000000, 0.000000000000000000, 1.000000000000000000 ) ) ;
#2741 = AXIS2_PLACEMENT_3D ( 'NONE', #8303, #13237, #5687 ) ;
#2742 = EDGE_CURVE ( 'NONE', #1767, #15048, #9476, .T. ) ;
#2743 = ADVANCED_FACE ( 'NONE', ( #8258 ), #7045, .F. ) ;
#2744 = CARTESIAN_POINT ( 'NONE',  ( 43.49999999999999289, 0.000000000000000000, 33.80000000000001847 ) ) ;
#2745 = EDGE_CURVE ( 'NONE', #8130, #10226, #6119, .T. ) ;
#2746 = VERTEX_POINT ( 'NONE', #9795 ) ;
#2747 = FACE_BOUND ( 'NONE', #1390, .T. ) ;
#2748 = CARTESIAN_POINT ( 'NONE',  ( -31.99999999999980105, 1.000000000000000000, -18.99999999999999289 ) ) ;
#2749 = ORIENTED_EDGE ( 'NONE', *, *, #5441, .F. ) ;
#2750 = AXIS2_PLACEMENT_3D ( 'NONE', #12140, #9656, #4435 ) ;
#2751 = DIRECTION ( 'NONE',  ( -0.000000000000000000, 1.000000000000000000, -0.000000000000000000 ) ) ;
#2752 = AXIS2_PLACEMENT_3D ( 'NONE', #1428, #3908, #6450 ) ;
#2753 = VERTEX_POINT ( 'NONE', #2419 ) ;
#2754 = AXIS2_PLACEMENT_3D ( 'NONE', #11508, #7649, #15379 ) ;
#2755 = ORIENTED_EDGE ( 'NONE', *, *, #5668, .F. ) ;
#2756 = DIRECTION ( 'NONE',  ( 0.000000000000000000, 1.000000000000000000, -0.000000000000000000 ) ) ;
#2757 = CIRCLE ( 'NONE', #15620, 0.8000000000000020428 ) ;
#2758 = DIRECTION ( 'NONE',  ( 0.000000000000000000, 0.000000000000000000, 1.000000000000000000 ) ) ;
#2759 = CARTESIAN_POINT ( 'NONE',  ( 43.49999999999999289, 1.000000000000000000, -8.199999999999983302 ) ) ;
#2760 = CARTESIAN_POINT ( 'NONE',  ( -52.50000000000001421, 1.000000000000000000, 15.80000000000001492 ) ) ;
#2761 = DIRECTION ( 'NONE',  ( 0.000000000000000000, 1.000000000000000000, 0.000000000000000000 ) ) ;
#2762 = ORIENTED_EDGE ( 'NONE', *, *, #9988, .T. ) ;
#2763 = DIRECTION ( 'NONE',  ( 0.000000000000000000, 1.000000000000000000, -0.000000000000000000 ) ) ;
#2764 = VECTOR ( 'NONE', #10332, 1000.000000000000000 ) ;
#2765 = AXIS2_PLACEMENT_3D ( 'NONE', #14139, #6593, #6770 ) ;
#2766 = CIRCLE ( 'NONE', #14039, 0.8000000000000020428 ) ;
#2767 = EDGE_CURVE ( 'NONE', #14312, #5317, #2338, .T. ) ;
#2768 = CIRCLE ( 'NONE', #4092, 0.8000000000000020428 ) ;
#2769 = EDGE_LOOP ( 'NONE', ( #4448, #3063, #9896, #14905 ) ) ;
#2770 = ORIENTED_EDGE ( 'NONE', *, *, #7935, .F. ) ;
#2771 = FACE_BOUND ( 'NONE', #3478, .T. ) ;
#2772 = VECTOR ( 'NONE', #12857, 1000.000000000000000 ) ;
#2773 = LINE ( 'NONE', #9985, #319 ) ;
#2774 =( LENGTH_UNIT ( ) NAMED_UNIT ( * ) SI_UNIT ( .MILLI., .METRE. ) );
#2775 = EDGE_CURVE ( 'NONE', #5766, #12174, #8729, .T. ) ;
#2776 = ADVANCED_FACE ( 'NONE', ( #11275 ), #11201, .F. ) ;
#2777 = ORIENTED_EDGE ( 'NONE', *, *, #3781, .F. ) ;
#2778 = ORIENTED_EDGE ( 'NONE', *, *, #7121, .F. ) ;
#2779 = DIRECTION ( 'NONE',  ( 0.000000000000000000, 0.000000000000000000, 1.000000000000000000 ) ) ;
#2780 = AXIS2_PLACEMENT_3D ( 'NONE', #15368, #4124, #7883 ) ;
#2781 = VECTOR ( 'NONE', #9105, 1000.000000000000000 ) ;
#2782 = DIRECTION ( 'NONE',  ( -0.000000000000000000, 1.000000000000000000, -0.000000000000000000 ) ) ;
#2783 = EDGE_CURVE ( 'NONE', #1909, #12275, #3959, .T. ) ;
#2784 = CIRCLE ( 'NONE', #165, 0.8000000000000020428 ) ;
#2785 = CARTESIAN_POINT ( 'NONE',  ( -27.49999999999999645, 1.000000000000000000, 20.20000000000000995 ) ) ;
#2786 = FACE_BOUND ( 'NONE', #5747, .T. ) ;
#2787 = ADVANCED_FACE ( 'NONE', ( #11035 ), #16055, .F. ) ;
#2788 = VERTEX_POINT ( 'NONE', #7519 ) ;
#2789 = ORIENTED_EDGE ( 'NONE', *, *, #11821, .F. ) ;
#2790 = CARTESIAN_POINT ( 'NONE',  ( -52.50000000000001421, 0.000000000000000000, 27.80000000000001137 ) ) ;
#2791 = EDGE_LOOP ( 'NONE', ( #7070, #2292, #6590, #5793 ) ) ;
#2792 = DIRECTION ( 'NONE',  ( 0.000000000000000000, 0.000000000000000000, 1.000000000000000000 ) ) ;
#2793 = ORIENTED_EDGE ( 'NONE', *, *, #6409, .T. ) ;
#2794 = AXIS2_PLACEMENT_3D ( 'NONE', #8346, #14347, #3353 ) ;
#2795 = ADVANCED_FACE ( 'NONE', ( #12356 ), #12439, .F. ) ;
#2796 = DIRECTION ( 'NONE',  ( -0.000000000000000000, 1.000000000000000000, -0.000000000000000000 ) ) ;
#2797 = ORIENTED_EDGE ( 'NONE', *, *, #3941, .T. ) ;
#2798 = DIRECTION ( 'NONE',  ( -0.000000000000000000, 1.000000000000000000, -0.000000000000000000 ) ) ;
#2799 = VERTEX_POINT ( 'NONE', #4892 ) ;
#2800 = CARTESIAN_POINT ( 'NONE',  ( 59.49999999999999289, 1.000000000000000000, -20.99999999999998579 ) ) ;
#2801 = CIRCLE ( 'NONE', #8566, 0.8000000000000020428 ) ;
#2802 = DIRECTION ( 'NONE',  ( 0.000000000000000000, 1.000000000000000000, -0.000000000000000000 ) ) ;
#2803 = ORIENTED_EDGE ( 'NONE', *, *, #14911, .F. ) ;
#2804 = CARTESIAN_POINT ( 'NONE',  ( -43.50000000000000000, 0.000000000000000000, 27.00000000000001066 ) ) ;
#2805 = LINE ( 'NONE', #4037, #11376 ) ;
#2806 = DIRECTION ( 'NONE',  ( 0.000000000000000000, 0.000000000000000000, 1.000000000000000000 ) ) ;
#2807 = DIRECTION ( 'NONE',  ( -0.000000000000000000, 1.000000000000000000, -0.000000000000000000 ) ) ;
#2808 = AXIS2_PLACEMENT_3D ( 'NONE', #12288, #8957, #13967 ) ;
#2809 = ORIENTED_EDGE ( 'NONE', *, *, #11404, .F. ) ;
#2810 = ORIENTED_EDGE ( 'NONE', *, *, #6690, .F. ) ;
#2811 = DIRECTION ( 'NONE',  ( -0.000000000000000000, 1.000000000000000000, -0.000000000000000000 ) ) ;
#2812 = VERTEX_POINT ( 'NONE', #4963 ) ;
#2813 = CARTESIAN_POINT ( 'NONE',  ( -11.49999999999999645, 1.000000000000000000, 33.00000000000001421 ) ) ;
#2814 = DIRECTION ( 'NONE',  ( -0.000000000000000000, 1.000000000000000000, -0.000000000000000000 ) ) ;
#2815 = DIRECTION ( 'NONE',  ( 0.000000000000000000, 1.000000000000000000, 0.000000000000000000 ) ) ;
#2816 = DIRECTION ( 'NONE',  ( 0.000000000000000000, 1.000000000000000000, -0.000000000000000000 ) ) ;
#2817 = ORIENTED_EDGE ( 'NONE', *, *, #14685, .T. ) ;
#2818 = EDGE_LOOP ( 'NONE', ( #15308, #12171 ) ) ;
#2819 = AXIS2_PLACEMENT_3D ( 'NONE', #11554, #1616, #15253 ) ;
#2820 = ORIENTED_EDGE ( 'NONE', *, *, #2043, .F. ) ;
#2821 = LINE ( 'NONE', #7583, #573 ) ;
#2822 = DIRECTION ( 'NONE',  ( 0.000000000000000000, 0.000000000000000000, 1.000000000000000000 ) ) ;
#2823 = DIRECTION ( 'NONE',  ( 0.000000000000000000, 0.000000000000000000, 1.000000000000000000 ) ) ;
#2824 = DIRECTION ( 'NONE',  ( 0.000000000000000000, 1.000000000000000000, -0.000000000000000000 ) ) ;
#2825 = EDGE_LOOP ( 'NONE', ( #9141, #3683, #1614, #1865 ) ) ;
#2826 = CARTESIAN_POINT ( 'NONE',  ( 43.49999999999999289, 0.000000000000000000, 9.800000000000018474 ) ) ;
#2827 = VERTEX_POINT ( 'NONE', #2263 ) ;
#2828 = CARTESIAN_POINT ( 'NONE',  ( 59.49999999999999289, 0.000000000000000000, 3.800000000000019362 ) ) ;
#2829 = CIRCLE ( 'NONE', #16204, 0.8000000000000029310 ) ;
#2830 = DIRECTION ( 'NONE',  ( 0.000000000000000000, 0.000000000000000000, 1.000000000000000000 ) ) ;
#2831 = VERTEX_POINT ( 'NONE', #14821 ) ;
#2832 = FACE_BOUND ( 'NONE', #13606, .T. ) ;
#2833 = CARTESIAN_POINT ( 'NONE',  ( 11.49999999999998934, 1.000000000000000000, 27.00000000000001066 ) ) ;
#2834 = VERTEX_POINT ( 'NONE', #6278 ) ;
#2835 = DIRECTION ( 'NONE',  ( 0.000000000000000000, 0.000000000000000000, 1.000000000000000000 ) ) ;
#2836 = EDGE_CURVE ( 'NONE', #236, #15048, #6586, .T. ) ;
#2837 = ORIENTED_EDGE ( 'NONE', *, *, #7178, .T. ) ;
#2838 = ORIENTED_EDGE ( 'NONE', *, *, #8361, .T. ) ;
#2839 = DIRECTION ( 'NONE',  ( 0.000000000000000000, 1.000000000000000000, -0.000000000000000000 ) ) ;
#2840 = VECTOR ( 'NONE', #11157, 1000.000000000000000 ) ;
#2841 = CYLINDRICAL_SURFACE ( 'NONE', #8209, 1.499999999999997780 ) ;
#2842 = CARTESIAN_POINT ( 'NONE',  ( 36.50000000000000711, 0.000000000000000000, -2.999999999999988898 ) ) ;
#2843 = EDGE_CURVE ( 'NONE', #10837, #5874, #25, .T. ) ;
#2844 = EDGE_CURVE ( 'NONE', #5366, #10606, #6895, .T. ) ;
#2845 = CYLINDRICAL_SURFACE ( 'NONE', #12697, 0.8000000000000020428 ) ;
#2846 = CARTESIAN_POINT ( 'NONE',  ( 52.50000000000000711, 1.000000000000000000, 8.200000000000011724 ) ) ;
#2847 = ORIENTED_EDGE ( 'NONE', *, *, #2927, .T. ) ;
#2848 = CARTESIAN_POINT ( 'NONE',  ( 36.50000000000000711, 0.000000000000000000, 15.00000000000001421 ) ) ;
#2849 = ORIENTED_EDGE ( 'NONE', *, *, #1040, .T. ) ;
#2850 = ORIENTED_EDGE ( 'NONE', *, *, #2289, .F. ) ;
#2851 = FACE_BOUND ( 'NONE', #3129, .T. ) ;
#2852 = DIRECTION ( 'NONE',  ( 0.000000000000000000, 0.000000000000000000, 1.000000000000000000 ) ) ;
#2853 = DIRECTION ( 'NONE',  ( 0.000000000000000000, 0.000000000000000000, 1.000000000000000000 ) ) ;
#2854 = VERTEX_POINT ( 'NONE', #9884 ) ;
#2855 = ORIENTED_EDGE ( 'NONE', *, *, #5233, .F. ) ;
#2856 = DIRECTION ( 'NONE',  ( 0.000000000000000000, 1.000000000000000000, -0.000000000000000000 ) ) ;
#2857 = DIRECTION ( 'NONE',  ( 0.000000000000000000, 1.000000000000000000, -0.000000000000000000 ) ) ;
#2858 = ADVANCED_FACE ( 'NONE', ( #4727 ), #10957, .F. ) ;
#2859 = CARTESIAN_POINT ( 'NONE',  ( -52.50000000000001421, 1.000000000000000000, -20.99999999999998579 ) ) ;
#2860 = FACE_BOUND ( 'NONE', #15770, .T. ) ;
#2861 = EDGE_CURVE ( 'NONE', #9450, #5406, #2386, .T. ) ;
#2862 = ORIENTED_EDGE ( 'NONE', *, *, #2501, .F. ) ;
#2863 = ORIENTED_EDGE ( 'NONE', *, *, #8652, .F. ) ;
#2864 = DIRECTION ( 'NONE',  ( 0.000000000000000000, 0.000000000000000000, 1.000000000000000000 ) ) ;
#2865 = EDGE_LOOP ( 'NONE', ( #6250, #13055 ) ) ;
#2866 = DIRECTION ( 'NONE',  ( -0.000000000000000000, 1.000000000000000000, -0.000000000000000000 ) ) ;
#2867 = VERTEX_POINT ( 'NONE', #3587 ) ;
#2868 = AXIS2_PLACEMENT_3D ( 'NONE', #12665, #349, #4137 ) ;
#2869 = EDGE_CURVE ( 'NONE', #7488, #14896, #11065, .T. ) ;
#2870 = CARTESIAN_POINT ( 'NONE',  ( 32.00000000000000000, 1.000000000000000000, -37.99999999999999289 ) ) ;
#2871 = ORIENTED_EDGE ( 'NONE', *, *, #4257, .T. ) ;
#2872 = LINE ( 'NONE', #1552, #2272 ) ;
#2873 = ORIENTED_EDGE ( 'NONE', *, *, #6398, .F. ) ;
#2874 = CARTESIAN_POINT ( 'NONE',  ( -31.99999999999940314, 1.000000000000000000, 17.50000000000000355 ) ) ;
#2875 = CYLINDRICAL_SURFACE ( 'NONE', #5661, 1.499999999999994449 ) ;
#2876 = ORIENTED_EDGE ( 'NONE', *, *, #16209, .F. ) ;
#2877 = EDGE_CURVE ( 'NONE', #7961, #11312, #9715, .T. ) ;
#2878 = CARTESIAN_POINT ( 'NONE',  ( 27.49999999999998934, 0.000000000000000000, 3.000000000000016431 ) ) ;
#2879 = CARTESIAN_POINT ( 'NONE',  ( 43.49999999999999289, 0.000000000000000000, 27.80000000000001137 ) ) ;
#2880 = DIRECTION ( 'NONE',  ( 0.000000000000000000, 0.000000000000000000, 1.000000000000000000 ) ) ;
#2881 = DIRECTION ( 'NONE',  ( 0.000000000000000000, 0.000000000000000000, 1.000000000000000000 ) ) ;
#2882 = ORIENTED_EDGE ( 'NONE', *, *, #14022, .T. ) ;
#2883 = EDGE_CURVE ( 'NONE', #6503, #9706, #6854, .T. ) ;
#2884 = CIRCLE ( 'NONE', #8382, 0.8000000000000020428 ) ;
#2885 = EDGE_CURVE ( 'NONE', #14686, #8319, #11555, .T. ) ;
#2886 = EDGE_LOOP ( 'NONE', ( #7201, #15203 ) ) ;
#2887 = CARTESIAN_POINT ( 'NONE',  ( 4.500000000000003553, 0.000000000000000000, -14.19999999999998153 ) ) ;
#2888 = ORIENTED_EDGE ( 'NONE', *, *, #5580, .F. ) ;
#2889 = ORIENTED_EDGE ( 'NONE', *, *, #14118, .F. ) ;
#2890 = DIRECTION ( 'NONE',  ( 0.000000000000000000, 1.000000000000000000, -0.000000000000000000 ) ) ;
#2891 = CARTESIAN_POINT ( 'NONE',  ( 52.50000000000000711, 1.000000000000000000, 14.20000000000000995 ) ) ;
#2892 = CARTESIAN_POINT ( 'NONE',  ( 43.49999999999999289, 0.000000000000000000, 15.00000000000001421 ) ) ;
#2893 = DIRECTION ( 'NONE',  ( -0.000000000000000000, 1.000000000000000000, -0.000000000000000000 ) ) ;
#2894 = EDGE_LOOP ( 'NONE', ( #1217, #328 ) ) ;
#2895 = ORIENTED_EDGE ( 'NONE', *, *, #11722, .T. ) ;
#2896 = AXIS2_PLACEMENT_3D ( 'NONE', #5786, #613, #1837 ) ;
#2897 = EDGE_LOOP ( 'NONE', ( #4156, #1034, #8615, #1478 ) ) ;
#2898 = DIRECTION ( 'NONE',  ( 0.000000000000000000, 0.000000000000000000, 1.000000000000000000 ) ) ;
#2899 = DIRECTION ( 'NONE',  ( 0.000000000000000000, 1.000000000000000000, -0.000000000000000000 ) ) ;
#2900 = CARTESIAN_POINT ( 'NONE',  ( 4.500000000000003553, 0.000000000000000000, 15.00000000000001421 ) ) ;
#2901 = AXIS2_PLACEMENT_3D ( 'NONE', #6505, #16194, #13725 ) ;
#2902 = DIRECTION ( 'NONE',  ( 0.000000000000000000, 1.000000000000000000, -0.000000000000000000 ) ) ;
#2903 = VERTEX_POINT ( 'NONE', #198 ) ;
#2904 = DIRECTION ( 'NONE',  ( -0.000000000000000000, 1.000000000000000000, -0.000000000000000000 ) ) ;
#2905 = VECTOR ( 'NONE', #12317, 1000.000000000000000 ) ;
#2906 = ORIENTED_EDGE ( 'NONE', *, *, #8068, .F. ) ;
#2907 = CARTESIAN_POINT ( 'NONE',  ( -20.50000000000001066, 0.000000000000000000, -32.99999999999998579 ) ) ;
#2908 = EDGE_LOOP ( 'NONE', ( #2045, #2912, #10371, #14622 ) ) ;
#2909 = CARTESIAN_POINT ( 'NONE',  ( -4.500000000000010658, 0.000000000000000000, 33.00000000000001421 ) ) ;
#2910 = VECTOR ( 'NONE', #712, 1000.000000000000000 ) ;
#2911 = CYLINDRICAL_SURFACE ( 'NONE', #16071, 0.8000000000000020428 ) ;
#2912 = ORIENTED_EDGE ( 'NONE', *, *, #4911, .F. ) ;
#2913 = AXIS2_PLACEMENT_3D ( 'NONE', #13608, #16159, #2281 ) ;
#2914 = DIRECTION ( 'NONE',  ( 0.000000000000000000, 0.000000000000000000, 1.000000000000000000 ) ) ;
#2915 = AXIS2_PLACEMENT_3D ( 'NONE', #7537, #12300, #1206 ) ;
#2916 = ORIENTED_EDGE ( 'NONE', *, *, #6824, .F. ) ;
#2917 = EDGE_LOOP ( 'NONE', ( #1517, #3527 ) ) ;
#2918 = CARTESIAN_POINT ( 'NONE',  ( -69.00000000000000000, 1.000000000000000000, -42.99999999999999289 ) ) ;
#2919 = AXIS2_PLACEMENT_3D ( 'NONE', #409, #10413, #7871 ) ;
#2920 = DIRECTION ( 'NONE',  ( 0.000000000000000000, 0.000000000000000000, 1.000000000000000000 ) ) ;
#2921 = CARTESIAN_POINT ( 'NONE',  ( 7.910339050454240351E-13, 0.000000000000000000, 39.50000000000000000 ) ) ;
#2922 = DIRECTION ( 'NONE',  ( 0.000000000000000000, 0.000000000000000000, 1.000000000000000000 ) ) ;
#2923 = DIRECTION ( 'NONE',  ( -0.000000000000000000, 1.000000000000000000, -0.000000000000000000 ) ) ;
#2924 = ORIENTED_EDGE ( 'NONE', *, *, #14977, .F. ) ;
#2925 = AXIS2_PLACEMENT_3D ( 'NONE', #14577, #5475, #8337 ) ;
#2926 = DIRECTION ( 'NONE',  ( 0.000000000000000000, 1.000000000000000000, -0.000000000000000000 ) ) ;
#2927 = EDGE_CURVE ( 'NONE', #14860, #12163, #4498, .T. ) ;
#2928 = VECTOR ( 'NONE', #10143, 1000.000000000000000 ) ;
#2929 = CYLINDRICAL_SURFACE ( 'NONE', #8235, 0.8000000000000020428 ) ;
#2930 = ORIENTED_EDGE ( 'NONE', *, *, #10795, .F. ) ;
#2931 = EDGE_LOOP ( 'NONE', ( #10950, #13339, #14515, #4231 ) ) ;
#2932 = FACE_BOUND ( 'NONE', #9101, .T. ) ;
#2933 = AXIS2_PLACEMENT_3D ( 'NONE', #15715, #8143, #4460 ) ;
#2934 = CARTESIAN_POINT ( 'NONE',  ( 43.49999999999999289, 0.000000000000000000, 33.80000000000001847 ) ) ;
#2935 = CARTESIAN_POINT ( 'NONE',  ( 59.49999999999999289, 1.000000000000000000, 8.200000000000011724 ) ) ;
#2936 = CIRCLE ( 'NONE', #2150, 0.8000000000000020428 ) ;
#2937 = EDGE_LOOP ( 'NONE', ( #2793, #8172 ) ) ;
#2938 = ORIENTED_EDGE ( 'NONE', *, *, #11952, .F. ) ;
#2939 = CARTESIAN_POINT ( 'NONE',  ( 59.49999999999999289, 1.000000000000000000, 2.200000000000013500 ) ) ;
#2940 = DIRECTION ( 'NONE',  ( -0.000000000000000000, 1.000000000000000000, -0.000000000000000000 ) ) ;
#2941 = AXIS2_PLACEMENT_3D ( 'NONE', #8675, #9738, #14765 ) ;
#2942 = EDGE_CURVE ( 'NONE', #8328, #8179, #5459, .T. ) ;
#2943 = LINE ( 'NONE', #15257, #5798 ) ;
#2944 = FACE_BOUND ( 'NONE', #5412, .T. ) ;
#2945 = EDGE_CURVE ( 'NONE', #6982, #4482, #6445, .T. ) ;
#2946 = VERTEX_POINT ( 'NONE', #12594 ) ;
#2947 = ORIENTED_EDGE ( 'NONE', *, *, #9388, .T. ) ;
#2948 = DIRECTION ( 'NONE',  ( 0.000000000000000000, 0.000000000000000000, 1.000000000000000000 ) ) ;
#2949 = ADVANCED_FACE ( 'NONE', ( #11523 ), #449, .F. ) ;
#2950 = CIRCLE ( 'NONE', #15551, 0.8000000000000020428 ) ;
#2951 = AXIS2_PLACEMENT_3D ( 'NONE', #4815, #13435, #30 ) ;
#2952 = EDGE_CURVE ( 'NONE', #5789, #16260, #10228, .T. ) ;
#2953 = VERTEX_POINT ( 'NONE', #14072 ) ;
#2954 = CIRCLE ( 'NONE', #11883, 0.8000000000000038192 ) ;
#2955 = ADVANCED_FACE ( 'NONE', ( #15299 ), #14149, .F. ) ;
#2956 = CARTESIAN_POINT ( 'NONE',  ( 27.49999999999998934, 0.000000000000000000, 3.000000000000016431 ) ) ;
#2957 = EDGE_LOOP ( 'NONE', ( #5426, #5345 ) ) ;
#2958 = DIRECTION ( 'NONE',  ( 0.000000000000000000, 0.000000000000000000, 1.000000000000000000 ) ) ;
#2959 = VERTEX_POINT ( 'NONE', #7913 ) ;
#2960 = CARTESIAN_POINT ( 'NONE',  ( -4.500000000000010658, 0.000000000000000000, 8.200000000000011724 ) ) ;
#2961 = ORIENTED_EDGE ( 'NONE', *, *, #14256, .F. ) ;
#2962 = DIRECTION ( 'NONE',  ( 0.000000000000000000, 0.000000000000000000, 1.000000000000000000 ) ) ;
#2963 = ADVANCED_FACE ( 'NONE', ( #3977 ), #7833, .F. ) ;
#2964 = DIRECTION ( 'NONE',  ( -0.000000000000000000, 1.000000000000000000, -0.000000000000000000 ) ) ;
#2965 = ORIENTED_EDGE ( 'NONE', *, *, #1558, .F. ) ;
#2966 = CARTESIAN_POINT ( 'NONE',  ( -4.500000000000010658, 1.000000000000000000, 33.00000000000001421 ) ) ;
#2967 = AXIS2_PLACEMENT_3D ( 'NONE', #9307, #10379, #1763 ) ;
#2968 = CARTESIAN_POINT ( 'NONE',  ( 43.49999999999999289, 1.000000000000000000, 27.00000000000001066 ) ) ;
#2969 = CARTESIAN_POINT ( 'NONE',  ( 43.49999999999999289, 0.000000000000000000, 27.00000000000001066 ) ) ;
#2970 = CIRCLE ( 'NONE', #72, 0.8000000000000020428 ) ;
#2971 = AXIS2_PLACEMENT_3D ( 'NONE', #1845, #15738, #3175 ) ;
#2972 = VERTEX_POINT ( 'NONE', #8970 ) ;
#2973 = ORIENTED_EDGE ( 'NONE', *, *, #1582, .T. ) ;
#2974 = CARTESIAN_POINT ( 'NONE',  ( -4.500000000000010658, 1.000000000000000000, 9.800000000000018474 ) ) ;
#2975 = ORIENTED_EDGE ( 'NONE', *, *, #3457, .T. ) ;
#2976 = ORIENTED_EDGE ( 'NONE', *, *, #10706, .T. ) ;
#2977 = DIRECTION ( 'NONE',  ( -0.000000000000000000, 1.000000000000000000, -0.000000000000000000 ) ) ;
#2978 = CARTESIAN_POINT ( 'NONE',  ( -36.50000000000001421, 1.000000000000000000, 27.00000000000001066 ) ) ;
#2979 = DIRECTION ( 'NONE',  ( 0.000000000000000000, 0.000000000000000000, 1.000000000000000000 ) ) ;
#2980 = VECTOR ( 'NONE', #5111, 1000.000000000000000 ) ;
#2981 = CARTESIAN_POINT ( 'NONE',  ( -59.50000000000000000, 0.000000000000000000, -32.99999999999998579 ) ) ;
#2982 = ORIENTED_EDGE ( 'NONE', *, *, #15176, .F. ) ;
#2983 = ORIENTED_EDGE ( 'NONE', *, *, #6485, .F. ) ;
#2984 = EDGE_CURVE ( 'NONE', #4630, #14265, #4746, .T. ) ;
#2985 = ADVANCED_FACE ( 'NONE', ( #5365 ), #13897, .F. ) ;
#2986 = VERTEX_POINT ( 'NONE', #13981 ) ;
#2987 = DIRECTION ( 'NONE',  ( -0.000000000000000000, 1.000000000000000000, -0.000000000000000000 ) ) ;
#2988 = DIRECTION ( 'NONE',  ( 0.000000000000000000, 0.000000000000000000, 1.000000000000000000 ) ) ;
#2989 = CARTESIAN_POINT ( 'NONE',  ( 4.500000000000003553, 0.000000000000000000, 33.80000000000001847 ) ) ;
#2990 = EDGE_CURVE ( 'NONE', #5423, #4007, #5804, .T. ) ;
#2991 = CARTESIAN_POINT ( 'NONE',  ( -27.49999999999999645, 1.000000000000000000, 33.00000000000001421 ) ) ;
#2992 = ORIENTED_EDGE ( 'NONE', *, *, #5897, .T. ) ;
#2993 = DIRECTION ( 'NONE',  ( -0.000000000000000000, 1.000000000000000000, -0.000000000000000000 ) ) ;
#2994 = VERTEX_POINT ( 'NONE', #2733 ) ;
#2995 = CARTESIAN_POINT ( 'NONE',  ( 64.00000000000081002, 1.000000000000000000, 38.00000000000000711 ) ) ;
#2996 = AXIS2_PLACEMENT_3D ( 'NONE', #12085, #828, #5845 ) ;
#2997 = ADVANCED_FACE ( 'NONE', ( #4059 ), #15145, .F. ) ;
#2998 = ADVANCED_FACE ( 'NONE', ( #9055 ), #1339, .F. ) ;
#2999 = VECTOR ( 'NONE', #11335, 1000.000000000000000 ) ;
#3000 = FACE_BOUND ( 'NONE', #2120, .T. ) ;
#3001 = CARTESIAN_POINT ( 'NONE',  ( 4.500000000000003553, 0.000000000000000000, 3.800000000000019362 ) ) ;
#3002 = ORIENTED_EDGE ( 'NONE', *, *, #11467, .F. ) ;
#3003 = CARTESIAN_POINT ( 'NONE',  ( 52.50000000000000711, 1.000000000000000000, 2.200000000000013500 ) ) ;
#3004 = ADVANCED_FACE ( 'NONE', ( #11357 ), #106, .F. ) ;
#3005 = EDGE_LOOP ( 'NONE', ( #11127, #2029, #5481, #14589 ) ) ;
#3006 = LINE ( 'NONE', #8013, #1449 ) ;
#3007 = CARTESIAN_POINT ( 'NONE',  ( -36.50000000000001421, 0.000000000000000000, 14.20000000000000995 ) ) ;
#3008 = CIRCLE ( 'NONE', #3538, 0.8000000000000020428 ) ;
#3009 = DIRECTION ( 'NONE',  ( 0.000000000000000000, 0.000000000000000000, 1.000000000000000000 ) ) ;
#3010 = CARTESIAN_POINT ( 'NONE',  ( 20.50000000000000355, 0.000000000000000000, -20.99999999999998579 ) ) ;
#3011 = VECTOR ( 'NONE', #4363, 1000.000000000000000 ) ;
#3012 = DIRECTION ( 'NONE',  ( 0.000000000000000000, 1.000000000000000000, -0.000000000000000000 ) ) ;
#3013 = AXIS2_PLACEMENT_3D ( 'NONE', #2134, #1980, #8375 ) ;
#3014 = DIRECTION ( 'NONE',  ( 0.000000000000000000, 1.000000000000000000, -0.000000000000000000 ) ) ;
#3015 = ORIENTED_EDGE ( 'NONE', *, *, #2669, .F. ) ;
#3016 = CARTESIAN_POINT ( 'NONE',  ( -36.50000000000001421, 0.000000000000000000, -9.799999999999991829 ) ) ;
#3017 = DIRECTION ( 'NONE',  ( -0.000000000000000000, 1.000000000000000000, -0.000000000000000000 ) ) ;
#3018 = EDGE_LOOP ( 'NONE', ( #3044, #14260, #10580, #5446 ) ) ;
#3019 = EDGE_LOOP ( 'NONE', ( #11757, #6749, #9469, #11322 ) ) ;
#3020 = FACE_BOUND ( 'NONE', #9134, .T. ) ;
#3021 = CIRCLE ( 'NONE', #12718, 0.8000000000000020428 ) ;
#3022 = CIRCLE ( 'NONE', #1434, 0.8000000000000029310 ) ;
#3023 = CIRCLE ( 'NONE', #9824, 0.8000000000000038192 ) ;
#3024 = CARTESIAN_POINT ( 'NONE',  ( -36.50000000000001421, 0.000000000000000000, -15.79999999999998828 ) ) ;
#3025 = DIRECTION ( 'NONE',  ( -0.000000000000000000, 1.000000000000000000, -0.000000000000000000 ) ) ;
#3026 = CIRCLE ( 'NONE', #7738, 0.8000000000000020428 ) ;
#3027 = DIRECTION ( 'NONE',  ( 0.000000000000000000, 1.000000000000000000, -0.000000000000000000 ) ) ;
#3028 = AXIS2_PLACEMENT_3D ( 'NONE', #12077, #824, #4534 ) ;
#3029 = ORIENTED_EDGE ( 'NONE', *, *, #9613, .T. ) ;
#3030 = EDGE_LOOP ( 'NONE', ( #7870, #4148 ) ) ;
#3031 = CYLINDRICAL_SURFACE ( 'NONE', #7036, 0.8000000000000038192 ) ;
#3032 = CYLINDRICAL_SURFACE ( 'NONE', #10115, 1.499999999999994449 ) ;
#3033 = AXIS2_PLACEMENT_3D ( 'NONE', #498, #13954, #15530 ) ;
#3034 = CIRCLE ( 'NONE', #16149, 1.499999999999997780 ) ;
#3035 = AXIS2_PLACEMENT_3D ( 'NONE', #9687, #13399, #758 ) ;
#3036 = CYLINDRICAL_SURFACE ( 'NONE', #1087, 0.8000000000000020428 ) ;
#3037 = CIRCLE ( 'NONE', #12484, 0.8000000000000020428 ) ;
#3038 = FACE_BOUND ( 'NONE', #6264, .T. ) ;
#3039 = CIRCLE ( 'NONE', #5655, 0.8000000000000038192 ) ;
#3040 = VERTEX_POINT ( 'NONE', #6609 ) ;
#3041 = CYLINDRICAL_SURFACE ( 'NONE', #5014, 0.8000000000000029310 ) ;
#3042 = VERTEX_POINT ( 'NONE', #15395 ) ;
#3043 = CARTESIAN_POINT ( 'NONE',  ( 36.50000000000000711, 1.000000000000000000, -2.999999999999988898 ) ) ;
#3044 = ORIENTED_EDGE ( 'NONE', *, *, #12479, .F. ) ;
#3045 = CIRCLE ( 'NONE', #5678, 0.8000000000000029310 ) ;
#3046 = CIRCLE ( 'NONE', #11134, 1.499999999999997780 ) ;
#3047 = CIRCLE ( 'NONE', #8547, 0.8000000000000038192 ) ;
#3048 = CARTESIAN_POINT ( 'NONE',  ( 59.49999999999999289, 1.000000000000000000, -21.79999999999999005 ) ) ;
#3049 = ORIENTED_EDGE ( 'NONE', *, *, #13972, .F. ) ;
#3050 = DIRECTION ( 'NONE',  ( 0.000000000000000000, 1.000000000000000000, -0.000000000000000000 ) ) ;
#3051 = DIRECTION ( 'NONE',  ( 0.000000000000000000, 1.000000000000000000, -0.000000000000000000 ) ) ;
#3052 = VECTOR ( 'NONE', #478, 1000.000000000000000 ) ;
#3053 = EDGE_CURVE ( 'NONE', #6891, #10756, #4786, .T. ) ;
#3054 = DIRECTION ( 'NONE',  ( -0.000000000000000000, 1.000000000000000000, -0.000000000000000000 ) ) ;
#3055 = VERTEX_POINT ( 'NONE', #3160 ) ;
#3056 = CARTESIAN_POINT ( 'NONE',  ( -43.50000000000000000, 1.000000000000000000, -26.99999999999998934 ) ) ;
#3057 = EDGE_CURVE ( 'NONE', #601, #1576, #15259, .T. ) ;
#3058 = DIRECTION ( 'NONE',  ( 0.000000000000000000, 1.000000000000000000, 0.000000000000000000 ) ) ;
#3059 = CARTESIAN_POINT ( 'NONE',  ( 4.500000000000003553, 0.000000000000000000, 20.20000000000000995 ) ) ;
#3060 = EDGE_CURVE ( 'NONE', #11960, #10485, #13019, .T. ) ;
#3061 = ADVANCED_FACE ( 'NONE', ( #1828 ), #1917, .F. ) ;
#3062 = AXIS2_PLACEMENT_3D ( 'NONE', #11556, #312, #1462 ) ;
#3063 = ORIENTED_EDGE ( 'NONE', *, *, #13296, .T. ) ;
#3064 = EDGE_LOOP ( 'NONE', ( #10830, #10880 ) ) ;
#3065 = DIRECTION ( 'NONE',  ( 0.000000000000000000, 0.000000000000000000, 1.000000000000000000 ) ) ;
#3066 = VERTEX_POINT ( 'NONE', #695 ) ;
#3067 = CIRCLE ( 'NONE', #9611, 0.8000000000000020428 ) ;
#3068 = VERTEX_POINT ( 'NONE', #5711 ) ;
#3069 = DIRECTION ( 'NONE',  ( -0.000000000000000000, 1.000000000000000000, -0.000000000000000000 ) ) ;
#3070 = VECTOR ( 'NONE', #764, 1000.000000000000000 ) ;
#3071 = AXIS2_PLACEMENT_3D ( 'NONE', #4309, #9292, #519 ) ;
#3072 = CYLINDRICAL_SURFACE ( 'NONE', #10088, 0.8000000000000029310 ) ;
#3073 = CARTESIAN_POINT ( 'NONE',  ( 43.49999999999999289, 1.000000000000000000, 2.200000000000013500 ) ) ;
#3074 = AXIS2_PLACEMENT_3D ( 'NONE', #8031, #3116, #14015 ) ;
#3075 = DIRECTION ( 'NONE',  ( 0.000000000000000000, 1.000000000000000000, -0.000000000000000000 ) ) ;
#3076 = VERTEX_POINT ( 'NONE', #1757 ) ;
#3077 = EDGE_LOOP ( 'NONE', ( #13463, #1722 ) ) ;
#3078 = EDGE_LOOP ( 'NONE', ( #12100, #4013, #6254, #12750 ) ) ;
#3079 = FACE_OUTER_BOUND ( 'NONE', #10041, .T. ) ;
#3080 = CIRCLE ( 'NONE', #10669, 0.8000000000000020428 ) ;
#3081 = CYLINDRICAL_SURFACE ( 'NONE', #10658, 0.8000000000000020428 ) ;
#3082 = CARTESIAN_POINT ( 'NONE',  ( -63.99999999999960210, 0.000000000000000000, -1.499999999999990452 ) ) ;
#3083 = EDGE_CURVE ( 'NONE', #6538, #11751, #6753, .T. ) ;
#3084 = CARTESIAN_POINT ( 'NONE',  ( 20.50000000000000355, 0.000000000000000000, -27.79999999999999005 ) ) ;
#3085 = ORIENTED_EDGE ( 'NONE', *, *, #542, .T. ) ;
#3086 = DIRECTION ( 'NONE',  ( 0.000000000000000000, 0.000000000000000000, 1.000000000000000000 ) ) ;
#3087 = ORIENTED_EDGE ( 'NONE', *, *, #5805, .F. ) ;
#3088 = DIRECTION ( 'NONE',  ( 0.000000000000000000, 0.000000000000000000, 1.000000000000000000 ) ) ;
#3089 = EDGE_CURVE ( 'NONE', #12450, #4965, #13096, .T. ) ;
#3090 = EDGE_CURVE ( 'NONE', #12910, #4659, #3342, .T. ) ;
#3091 = DIRECTION ( 'NONE',  ( 0.000000000000000000, 0.000000000000000000, 1.000000000000000000 ) ) ;
#3092 = EDGE_CURVE ( 'NONE', #9308, #10358, #4312, .T. ) ;
#3093 = VECTOR ( 'NONE', #8850, 1000.000000000000000 ) ;
#3094 = CARTESIAN_POINT ( 'NONE',  ( -52.50000000000001421, 0.000000000000000000, -32.99999999999998579 ) ) ;
#3095 = VERTEX_POINT ( 'NONE', #6858 ) ;
#3096 = CARTESIAN_POINT ( 'NONE',  ( 20.50000000000000355, 0.000000000000000000, -15.79999999999998828 ) ) ;
#3097 = ORIENTED_EDGE ( 'NONE', *, *, #10608, .T. ) ;
#3098 = ORIENTED_EDGE ( 'NONE', *, *, #9756, .F. ) ;
#3099 = DIRECTION ( 'NONE',  ( 0.000000000000000000, 0.000000000000000000, 1.000000000000000000 ) ) ;
#3100 = FACE_OUTER_BOUND ( 'NONE', #6575, .T. ) ;
#3101 = DIRECTION ( 'NONE',  ( 0.000000000000000000, 0.000000000000000000, 1.000000000000000000 ) ) ;
#3102 = EDGE_CURVE ( 'NONE', #5310, #5337, #3067, .T. ) ;
#3103 = DIRECTION ( 'NONE',  ( -0.000000000000000000, 1.000000000000000000, -0.000000000000000000 ) ) ;
#3104 = AXIS2_PLACEMENT_3D ( 'NONE', #16049, #4884, #4804 ) ;
#3105 = DIRECTION ( 'NONE',  ( -0.000000000000000000, 1.000000000000000000, -0.000000000000000000 ) ) ;
#3106 = ORIENTED_EDGE ( 'NONE', *, *, #6194, .T. ) ;
#3107 = DIRECTION ( 'NONE',  ( -0.000000000000000000, 1.000000000000000000, -0.000000000000000000 ) ) ;
#3108 = EDGE_CURVE ( 'NONE', #2347, #9662, #12508, .T. ) ;
#3109 = CARTESIAN_POINT ( 'NONE',  ( 43.49999999999999289, 0.000000000000000000, -21.79999999999999005 ) ) ;
#3110 = EDGE_CURVE ( 'NONE', #6850, #1210, #2872, .T. ) ;
#3111 = CARTESIAN_POINT ( 'NONE',  ( -59.50000000000000000, 0.000000000000000000, 21.00000000000001066 ) ) ;
#3112 = ORIENTED_EDGE ( 'NONE', *, *, #2767, .T. ) ;
#3113 = ORIENTED_EDGE ( 'NONE', *, *, #16036, .T. ) ;
#3114 = FACE_BOUND ( 'NONE', #1453, .T. ) ;
#3115 = CARTESIAN_POINT ( 'NONE',  ( 43.49999999999999289, 0.000000000000000000, 9.000000000000014211 ) ) ;
#3116 = DIRECTION ( 'NONE',  ( 0.000000000000000000, 1.000000000000000000, -0.000000000000000000 ) ) ;
#3117 = DIRECTION ( 'NONE',  ( 0.000000000000000000, 0.000000000000000000, 1.000000000000000000 ) ) ;
#3118 = AXIS2_PLACEMENT_3D ( 'NONE', #5334, #10498, #14284 ) ;
#3119 = EDGE_LOOP ( 'NONE', ( #14110, #3320, #6585, #10218 ) ) ;
#3120 = ORIENTED_EDGE ( 'NONE', *, *, #3710, .T. ) ;
#3121 = DIRECTION ( 'NONE',  ( 0.000000000000000000, 0.000000000000000000, 1.000000000000000000 ) ) ;
#3122 = DIRECTION ( 'NONE',  ( 0.000000000000000000, 1.000000000000000000, -0.000000000000000000 ) ) ;
#3123 = CARTESIAN_POINT ( 'NONE',  ( 1.942890293094023946E-13, 1.000000000000000000, -18.99999999999999289 ) ) ;
#3124 = FACE_BOUND ( 'NONE', #15757, .T. ) ;
#3125 = AXIS2_PLACEMENT_3D ( 'NONE', #6240, #6004, #13625 ) ;
#3126 = ORIENTED_EDGE ( 'NONE', *, *, #1277, .F. ) ;
#3127 = ORIENTED_EDGE ( 'NONE', *, *, #12179, .F. ) ;
#3128 = CARTESIAN_POINT ( 'NONE',  ( -20.50000000000001066, 0.000000000000000000, -2.999999999999988898 ) ) ;
#3129 = EDGE_LOOP ( 'NONE', ( #9892, #359 ) ) ;
#3130 = DIRECTION ( 'NONE',  ( 0.000000000000000000, 1.000000000000000000, -0.000000000000000000 ) ) ;
#3131 = VERTEX_POINT ( 'NONE', #12737 ) ;
#3132 = DIRECTION ( 'NONE',  ( 0.000000000000000000, 0.000000000000000000, 1.000000000000000000 ) ) ;
#3133 = ORIENTED_EDGE ( 'NONE', *, *, #11386, .T. ) ;
#3134 = ORIENTED_EDGE ( 'NONE', *, *, #2388, .T. ) ;
#3135 = DIRECTION ( 'NONE',  ( 0.000000000000000000, 1.000000000000000000, -0.000000000000000000 ) ) ;
#3136 = CYLINDRICAL_SURFACE ( 'NONE', #11169, 0.8000000000000020428 ) ;
#3137 = ORIENTED_EDGE ( 'NONE', *, *, #1565, .T. ) ;
#3138 = CARTESIAN_POINT ( 'NONE',  ( -59.50000000000000000, 1.000000000000000000, -8.999999999999987566 ) ) ;
#3139 = DIRECTION ( 'NONE',  ( -0.000000000000000000, 1.000000000000000000, -0.000000000000000000 ) ) ;
#3140 = DIRECTION ( 'NONE',  ( 0.000000000000000000, 1.000000000000000000, -0.000000000000000000 ) ) ;
#3141 = ORIENTED_EDGE ( 'NONE', *, *, #9171, .F. ) ;
#3142 = EDGE_LOOP ( 'NONE', ( #2471, #6232 ) ) ;
#3143 = DIRECTION ( 'NONE',  ( 0.000000000000000000, 0.000000000000000000, 1.000000000000000000 ) ) ;
#3144 = ORIENTED_EDGE ( 'NONE', *, *, #9652, .F. ) ;
#3145 = VERTEX_POINT ( 'NONE', #10497 ) ;
#3146 = FACE_OUTER_BOUND ( 'NONE', #9614, .T. ) ;
#3147 = EDGE_CURVE ( 'NONE', #12082, #12174, #1474, .T. ) ;
#3148 = CIRCLE ( 'NONE', #5224, 0.8000000000000029310 ) ;
#3149 = LINE ( 'NONE', #1743, #14038 ) ;
#3150 = DIRECTION ( 'NONE',  ( 0.000000000000000000, 0.000000000000000000, 1.000000000000000000 ) ) ;
#3151 = EDGE_CURVE ( 'NONE', #4599, #15866, #5429, .T. ) ;
#3152 = DIRECTION ( 'NONE',  ( -0.000000000000000000, 1.000000000000000000, -0.000000000000000000 ) ) ;
#3153 = EDGE_LOOP ( 'NONE', ( #15039, #9977, #1811, #3717 ) ) ;
#3154 = ORIENTED_EDGE ( 'NONE', *, *, #6161, .T. ) ;
#3155 = EDGE_LOOP ( 'NONE', ( #14747, #6618 ) ) ;
#3156 = CYLINDRICAL_SURFACE ( 'NONE', #1617, 0.8000000000000038192 ) ;
#3157 = CIRCLE ( 'NONE', #11270, 0.8000000000000029310 ) ;
#3158 = DIRECTION ( 'NONE',  ( -0.000000000000000000, 1.000000000000000000, -0.000000000000000000 ) ) ;
#3159 = CARTESIAN_POINT ( 'NONE',  ( -52.50000000000001421, 0.000000000000000000, -20.99999999999998579 ) ) ;
#3160 = CARTESIAN_POINT ( 'NONE',  ( 20.50000000000000355, 0.000000000000000000, 33.80000000000001847 ) ) ;
#3161 = VERTEX_POINT ( 'NONE', #5173 ) ;
#3162 = DIRECTION ( 'NONE',  ( 0.000000000000000000, 0.000000000000000000, 1.000000000000000000 ) ) ;
#3163 = ORIENTED_EDGE ( 'NONE', *, *, #4931, .F. ) ;
#3164 = DIRECTION ( 'NONE',  ( -0.000000000000000000, 1.000000000000000000, -0.000000000000000000 ) ) ;
#3165 = DIRECTION ( 'NONE',  ( 0.000000000000000000, 0.000000000000000000, 1.000000000000000000 ) ) ;
#3166 = AXIS2_PLACEMENT_3D ( 'NONE', #8245, #15658, #15807 ) ;
#3167 = EDGE_CURVE ( 'NONE', #10523, #8750, #11442, .T. ) ;
#3168 = DIRECTION ( 'NONE',  ( 0.000000000000000000, 1.000000000000000000, -0.000000000000000000 ) ) ;
#3169 = VERTEX_POINT ( 'NONE', #4198 ) ;
#3170 = CARTESIAN_POINT ( 'NONE',  ( 36.50000000000000711, 0.000000000000000000, -3.799999999999991829 ) ) ;
#3171 = ORIENTED_EDGE ( 'NONE', *, *, #5456, .T. ) ;
#3172 = ORIENTED_EDGE ( 'NONE', *, *, #863, .T. ) ;
#3173 = DIRECTION ( 'NONE',  ( -0.000000000000000000, 1.000000000000000000, -0.000000000000000000 ) ) ;
#3174 = CIRCLE ( 'NONE', #15087, 0.8000000000000020428 ) ;
#3175 = DIRECTION ( 'NONE',  ( 0.000000000000000000, 0.000000000000000000, 1.000000000000000000 ) ) ;
#3176 = EDGE_CURVE ( 'NONE', #11149, #2616, #4029, .T. ) ;
#3177 = CARTESIAN_POINT ( 'NONE',  ( -43.50000000000000000, 0.000000000000000000, 8.200000000000011724 ) ) ;
#3178 = AXIS2_PLACEMENT_3D ( 'NONE', #2907, #13986, #2740 ) ;
#3179 = CARTESIAN_POINT ( 'NONE',  ( -20.50000000000001066, 1.000000000000000000, -20.99999999999998579 ) ) ;
#3180 = FACE_OUTER_BOUND ( 'NONE', #146, .T. ) ;
#3181 = ORIENTED_EDGE ( 'NONE', *, *, #2078, .F. ) ;
#3182 = CARTESIAN_POINT ( 'NONE',  ( -63.99999999999921130, 1.000000000000000000, 38.00000000000000711 ) ) ;
#3183 = AXIS2_PLACEMENT_3D ( 'NONE', #11119, #1259, #9953 ) ;
#3184 = DIRECTION ( 'NONE',  ( 0.000000000000000000, 0.000000000000000000, 1.000000000000000000 ) ) ;
#3185 = LINE ( 'NONE', #3267, #12706 ) ;
#3186 = ORIENTED_EDGE ( 'NONE', *, *, #13917, .T. ) ;
#3187 = AXIS2_PLACEMENT_3D ( 'NONE', #2804, #6418, #9029 ) ;
#3188 = FACE_BOUND ( 'NONE', #3064, .T. ) ;
#3189 = AXIS2_PLACEMENT_3D ( 'NONE', #16013, #4768, #14107 ) ;
#3190 = ADVANCED_FACE ( 'NONE', ( #11754 ), #3944, .F. ) ;
#3191 = CARTESIAN_POINT ( 'NONE',  ( 11.49999999999998934, 0.000000000000000000, -21.79999999999999005 ) ) ;
#3193 = CIRCLE ( 'NONE', #1600, 0.8000000000000020428 ) ;
#3192 = CARTESIAN_POINT ( 'NONE',  ( -4.500000000000010658, 0.000000000000000000, 8.200000000000011724 ) ) ;
#3194 = ORIENTED_EDGE ( 'NONE', *, *, #10214, .F. ) ;
#3195 = ORIENTED_EDGE ( 'NONE', *, *, #4204, .T. ) ;
#3196 = DIRECTION ( 'NONE',  ( 0.000000000000000000, 1.000000000000000000, -0.000000000000000000 ) ) ;
#3197 = EDGE_CURVE ( 'NONE', #4655, #3314, #4645, .T. ) ;
#3198 = DIRECTION ( 'NONE',  ( 0.000000000000000000, 0.000000000000000000, 1.000000000000000000 ) ) ;
#3199 = ADVANCED_FACE ( 'NONE', ( #7879 ), #10328, .F. ) ;
#3200 = DIRECTION ( 'NONE',  ( -0.000000000000000000, 1.000000000000000000, -0.000000000000000000 ) ) ;
#3201 = DIRECTION ( 'NONE',  ( 0.000000000000000000, 0.000000000000000000, 1.000000000000000000 ) ) ;
#3202 = ADVANCED_FACE ( 'NONE', ( #12980 ), #14042, .F. ) ;
#3203 = FACE_BOUND ( 'NONE', #10134, .T. ) ;
#3204 = AXIS2_PLACEMENT_3D ( 'NONE', #8123, #6566, #6907 ) ;
#3205 = VERTEX_POINT ( 'NONE', #15527 ) ;
#3206 = VERTEX_POINT ( 'NONE', #327 ) ;
#3207 = DIRECTION ( 'NONE',  ( -0.000000000000000000, 1.000000000000000000, -0.000000000000000000 ) ) ;
#3208 = EDGE_CURVE ( 'NONE', #7829, #818, #1723, .T. ) ;
#3209 = EDGE_LOOP ( 'NONE', ( #14311, #15455, #5054, #3672 ) ) ;
#3210 = DIRECTION ( 'NONE',  ( 0.000000000000000000, 0.000000000000000000, 1.000000000000000000 ) ) ;
#3211 = ORIENTED_EDGE ( 'NONE', *, *, #6769, .F. ) ;
#3212 = AXIS2_PLACEMENT_3D ( 'NONE', #11518, #6603, #4056 ) ;
#3213 = VECTOR ( 'NONE', #15163, 1000.000000000000000 ) ;
#3214 = DIRECTION ( 'NONE',  ( 0.000000000000000000, 0.000000000000000000, 1.000000000000000000 ) ) ;
#3215 = EDGE_LOOP ( 'NONE', ( #4972, #11352, #14197, #4461 ) ) ;
#3216 = EDGE_LOOP ( 'NONE', ( #13210, #9006, #6329, #15380 ) ) ;
#3217 = DIRECTION ( 'NONE',  ( -0.000000000000000000, 1.000000000000000000, -0.000000000000000000 ) ) ;
#3218 = DIRECTION ( 'NONE',  ( -0.000000000000000000, 1.000000000000000000, -0.000000000000000000 ) ) ;
#3219 = ORIENTED_EDGE ( 'NONE', *, *, #12933, .F. ) ;
#3220 = DIRECTION ( 'NONE',  ( 0.000000000000000000, 0.000000000000000000, 1.000000000000000000 ) ) ;
#3221 = CARTESIAN_POINT ( 'NONE',  ( -43.50000000000000000, 0.000000000000000000, -14.99999999999998579 ) ) ;
#3222 = EDGE_CURVE ( 'NONE', #6143, #12072, #9866, .T. ) ;
#3223 = ORIENTED_EDGE ( 'NONE', *, *, #4669, .T. ) ;
#3224 = CIRCLE ( 'NONE', #15808, 0.8000000000000038192 ) ;
#3225 = EDGE_LOOP ( 'NONE', ( #4771, #13892 ) ) ;
#3226 = CARTESIAN_POINT ( 'NONE',  ( 4.500000000000003553, 0.000000000000000000, -8.999999999999987566 ) ) ;
#3227 = EDGE_LOOP ( 'NONE', ( #3422, #15369 ) ) ;
#3228 = VERTEX_POINT ( 'NONE', #12648 ) ;
#3229 = FACE_OUTER_BOUND ( 'NONE', #14008, .T. ) ;
#3230 = ORIENTED_EDGE ( 'NONE', *, *, #15180, .T. ) ;
#3231 = CARTESIAN_POINT ( 'NONE',  ( -52.50000000000001421, 0.000000000000000000, -33.79999999999999005 ) ) ;
#3232 = FACE_OUTER_BOUND ( 'NONE', #14136, .T. ) ;
#3233 = ORIENTED_EDGE ( 'NONE', *, *, #7106, .F. ) ;
#3234 = ORIENTED_EDGE ( 'NONE', *, *, #2501, .T. ) ;
#3235 = MECHANICAL_DESIGN_GEOMETRIC_PRESENTATION_REPRESENTATION (  '', ( #4011 ), #13457 ) ;
#3236 = AXIS2_PLACEMENT_3D ( 'NONE', #715, #13044, #544 ) ;
#3237 = ORIENTED_EDGE ( 'NONE', *, *, #3492, .T. ) ;
#3238 = AXIS2_PLACEMENT_3D ( 'NONE', #6541, #129, #2920 ) ;
#3239 = DIRECTION ( 'NONE',  ( 0.000000000000000000, 0.000000000000000000, 1.000000000000000000 ) ) ;
#3240 = EDGE_CURVE ( 'NONE', #8208, #4832, #15926, .T. ) ;
#3241 = PLANE ( 'NONE',  #6472 ) ;
#3242 = CARTESIAN_POINT ( 'NONE',  ( -4.500000000000010658, 1.000000000000000000, -2.999999999999988898 ) ) ;
#3243 = EDGE_LOOP ( 'NONE', ( #14372, #14926, #2219, #916 ) ) ;
#3244 = ORIENTED_EDGE ( 'NONE', *, *, #12428, .T. ) ;
#3245 = DIRECTION ( 'NONE',  ( 0.000000000000000000, 0.000000000000000000, 1.000000000000000000 ) ) ;
#3246 = DIRECTION ( 'NONE',  ( -0.000000000000000000, 1.000000000000000000, -0.000000000000000000 ) ) ;
#3247 = CARTESIAN_POINT ( 'NONE',  ( -52.50000000000001421, 1.000000000000000000, 15.00000000000001421 ) ) ;
#3248 = VERTEX_POINT ( 'NONE', #6412 ) ;
#3249 = EDGE_CURVE ( 'NONE', #1858, #14162, #11988, .T. ) ;
#3250 = CARTESIAN_POINT ( 'NONE',  ( -43.50000000000000000, 0.000000000000000000, 26.20000000000000639 ) ) ;
#3251 = ORIENTED_EDGE ( 'NONE', *, *, #9807, .T. ) ;
#3252 = ORIENTED_EDGE ( 'NONE', *, *, #131, .F. ) ;
#3253 = DIRECTION ( 'NONE',  ( 0.000000000000000000, 0.000000000000000000, 1.000000000000000000 ) ) ;
#3254 = EDGE_CURVE ( 'NONE', #7757, #11029, #4383, .T. ) ;
#3255 = CIRCLE ( 'NONE', #13218, 0.8000000000000020428 ) ;
#3256 = FACE_OUTER_BOUND ( 'NONE', #7389, .T. ) ;
#3257 = DIRECTION ( 'NONE',  ( 0.000000000000000000, 0.000000000000000000, 1.000000000000000000 ) ) ;
#3258 = CARTESIAN_POINT ( 'NONE',  ( 4.500000000000003553, 0.000000000000000000, -9.799999999999991829 ) ) ;
#3259 = EDGE_CURVE ( 'NONE', #7764, #9661, #164, .T. ) ;
#3261 = DIRECTION ( 'NONE',  ( -0.000000000000000000, 1.000000000000000000, -0.000000000000000000 ) ) ;
#3260 = CIRCLE ( 'NONE', #5340, 0.8000000000000020428 ) ;
#3262 = EDGE_CURVE ( 'NONE', #10594, #6872, #6471, .T. ) ;
#3263 = ORIENTED_EDGE ( 'NONE', *, *, #9386, .F. ) ;
#3264 = AXIS2_PLACEMENT_3D ( 'NONE', #10979, #9114, #11668 ) ;
#3265 = CARTESIAN_POINT ( 'NONE',  ( 52.50000000000000711, 0.000000000000000000, 15.00000000000001421 ) ) ;
#3266 = DIRECTION ( 'NONE',  ( 0.000000000000000000, 0.000000000000000000, 1.000000000000000000 ) ) ;
#3267 = CARTESIAN_POINT ( 'NONE',  ( 20.50000000000000355, 0.000000000000000000, -2.199999999999985967 ) ) ;
#3268 = EDGE_LOOP ( 'NONE', ( #167, #10848 ) ) ;
#3269 = FACE_BOUND ( 'NONE', #1543, .T. ) ;
#3270 = CARTESIAN_POINT ( 'NONE',  ( 11.49999999999998934, 0.000000000000000000, 33.80000000000001847 ) ) ;
#3271 = FACE_OUTER_BOUND ( 'NONE', #13286, .T. ) ;
#3272 = CIRCLE ( 'NONE', #377, 0.8000000000000020428 ) ;
#3273 = ORIENTED_EDGE ( 'NONE', *, *, #13873, .T. ) ;
#3274 = ORIENTED_EDGE ( 'NONE', *, *, #14971, .T. ) ;
#3275 = EDGE_LOOP ( 'NONE', ( #10225, #14017 ) ) ;
#3276 = CARTESIAN_POINT ( 'NONE',  ( 32.00000000000059686, 1.000000000000000000, 19.00000000000000355 ) ) ;
#3277 = VECTOR ( 'NONE', #4915, 1000.000000000000000 ) ;
#3278 = CIRCLE ( 'NONE', #12445, 1.499999999999997780 ) ;
#3279 = DIRECTION ( 'NONE',  ( -0.000000000000000000, 1.000000000000000000, -0.000000000000000000 ) ) ;
#3280 = DIRECTION ( 'NONE',  ( -0.000000000000000000, 1.000000000000000000, -0.000000000000000000 ) ) ;
#3281 = FACE_OUTER_BOUND ( 'NONE', #4544, .T. ) ;
#3282 = EDGE_CURVE ( 'NONE', #1254, #14886, #1219, .T. ) ;
#3283 = FACE_BOUND ( 'NONE', #723, .T. ) ;
#3284 = AXIS2_PLACEMENT_3D ( 'NONE', #12755, #10264, #8958 ) ;
#3285 = AXIS2_PLACEMENT_3D ( 'NONE', #3912, #5297, #10381 ) ;
#3286 = CIRCLE ( 'NONE', #15597, 0.8000000000000020428 ) ;
#3287 = ORIENTED_EDGE ( 'NONE', *, *, #3551, .F. ) ;
#3288 = ORIENTED_EDGE ( 'NONE', *, *, #1933, .T. ) ;
#3289 = DIRECTION ( 'NONE',  ( 0.000000000000000000, 0.000000000000000000, 1.000000000000000000 ) ) ;
#3290 = AXIS2_PLACEMENT_3D ( 'NONE', #8453, #3309, #15864 ) ;
#3291 = EDGE_CURVE ( 'NONE', #16001, #888, #1853, .T. ) ;
#3292 = EDGE_CURVE ( 'NONE', #873, #4712, #14068, .T. ) ;
#3293 = EDGE_LOOP ( 'NONE', ( #7916, #9651 ) ) ;
#3294 = FACE_OUTER_BOUND ( 'NONE', #433, .T. ) ;
#3295 = EDGE_LOOP ( 'NONE', ( #12807, #15421, #1748, #6325 ) ) ;
#3296 = EDGE_CURVE ( 'NONE', #3746, #9450, #789, .T. ) ;
#3297 = CYLINDRICAL_SURFACE ( 'NONE', #7513, 0.8000000000000038192 ) ;
#3298 = VERTEX_POINT ( 'NONE', #3109 ) ;
#3299 = VERTEX_POINT ( 'NONE', #952 ) ;
#3300 = CARTESIAN_POINT ( 'NONE',  ( -52.50000000000001421, 1.000000000000000000, 21.80000000000001492 ) ) ;
#3301 = CIRCLE ( 'NONE', #2750, 0.8000000000000038192 ) ;
#3302 = AXIS2_PLACEMENT_3D ( 'NONE', #16024, #12169, #7168 ) ;
#3303 = CIRCLE ( 'NONE', #3285, 0.8000000000000020428 ) ;
#3304 = CARTESIAN_POINT ( 'NONE',  ( -4.500000000000010658, 1.000000000000000000, 3.000000000000016431 ) ) ;
#3305 = CIRCLE ( 'NONE', #5385, 0.8000000000000038192 ) ;
#3306 = AXIS2_PLACEMENT_3D ( 'NONE', #7571, #10101, #2715 ) ;
#3307 = AXIS2_PLACEMENT_3D ( 'NONE', #13956, #5178, #5017 ) ;
#3308 = EDGE_CURVE ( 'NONE', #12729, #5712, #7778, .T. ) ;
#3309 = DIRECTION ( 'NONE',  ( 0.000000000000000000, 1.000000000000000000, -0.000000000000000000 ) ) ;
#3310 = CARTESIAN_POINT ( 'NONE',  ( 52.50000000000000711, 0.000000000000000000, 26.20000000000000639 ) ) ;
#3311 = ORIENTED_EDGE ( 'NONE', *, *, #11190, .F. ) ;
#3312 = ORIENTED_EDGE ( 'NONE', *, *, #9150, .F. ) ;
#3313 = CARTESIAN_POINT ( 'NONE',  ( 64.00000000000081002, 0.000000000000000000, 38.00000000000000711 ) ) ;
#3314 = VERTEX_POINT ( 'NONE', #870 ) ;
#3315 = CIRCLE ( 'NONE', #9309, 0.8000000000000020428 ) ;
#3316 = DIRECTION ( 'NONE',  ( 0.000000000000000000, 0.000000000000000000, 1.000000000000000000 ) ) ;
#3317 = AXIS2_PLACEMENT_3D ( 'NONE', #8316, #13326, #911 ) ;
#3318 = CIRCLE ( 'NONE', #8783, 0.8000000000000038192 ) ;
#3319 = EDGE_CURVE ( 'NONE', #2827, #5522, #5693, .T. ) ;
#3320 = ORIENTED_EDGE ( 'NONE', *, *, #13186, .F. ) ;
#3321 = CIRCLE ( 'NONE', #1451, 0.8000000000000020428 ) ;
#3322 = DIRECTION ( 'NONE',  ( 0.000000000000000000, 1.000000000000000000, -0.000000000000000000 ) ) ;
#3323 = CIRCLE ( 'NONE', #11163, 0.8000000000000029310 ) ;
#3324 = CYLINDRICAL_SURFACE ( 'NONE', #6186, 0.8000000000000020428 ) ;
#3325 = ORIENTED_EDGE ( 'NONE', *, *, #4097, .F. ) ;
#3326 = ORIENTED_EDGE ( 'NONE', *, *, #3440, .T. ) ;
#3327 = ORIENTED_EDGE ( 'NONE', *, *, #8756, .T. ) ;
#3328 = CARTESIAN_POINT ( 'NONE',  ( 64.00000000000019895, 1.000000000000000000, -18.99999999999999289 ) ) ;
#3329 = AXIS2_PLACEMENT_3D ( 'NONE', #7003, #5590, #8369 ) ;
#3330 = DIRECTION ( 'NONE',  ( -0.000000000000000000, 1.000000000000000000, -0.000000000000000000 ) ) ;
#3331 = DIRECTION ( 'NONE',  ( 0.000000000000000000, 0.000000000000000000, 1.000000000000000000 ) ) ;
#3332 = CIRCLE ( 'NONE', #2260, 0.8000000000000029310 ) ;
#3333 = ORIENTED_EDGE ( 'NONE', *, *, #11588, .F. ) ;
#3334 = EDGE_LOOP ( 'NONE', ( #8848, #7348, #4304, #16175 ) ) ;
#3335 = FACE_OUTER_BOUND ( 'NONE', #670, .T. ) ;
#3336 = AXIS2_PLACEMENT_3D ( 'NONE', #15171, #9915, #3928 ) ;
#3337 = DIRECTION ( 'NONE',  ( -0.000000000000000000, 1.000000000000000000, -0.000000000000000000 ) ) ;
#3338 = CARTESIAN_POINT ( 'NONE',  ( -59.50000000000000000, 0.000000000000000000, 32.20000000000000995 ) ) ;
#3339 = CYLINDRICAL_SURFACE ( 'NONE', #1395, 0.8000000000000038192 ) ;
#3340 = ORIENTED_EDGE ( 'NONE', *, *, #13102, .T. ) ;
#3341 = EDGE_CURVE ( 'NONE', #15388, #8935, #5950, .T. ) ;
#3342 = CIRCLE ( 'NONE', #9341, 0.8000000000000029310 ) ;
#3343 = DIRECTION ( 'NONE',  ( 0.000000000000000000, 0.000000000000000000, 1.000000000000000000 ) ) ;
#3344 = ORIENTED_EDGE ( 'NONE', *, *, #6458, .F. ) ;
#3345 = ORIENTED_EDGE ( 'NONE', *, *, #15468, .F. ) ;
#3346 = CARTESIAN_POINT ( 'NONE',  ( 64.00000000000081002, 1.000000000000000000, 38.00000000000000711 ) ) ;
#3347 = LINE ( 'NONE', #2020, #7947 ) ;
#3348 = DIRECTION ( 'NONE',  ( 0.000000000000000000, 0.000000000000000000, 1.000000000000000000 ) ) ;
#3349 = CARTESIAN_POINT ( 'NONE',  ( 64.00000000000081002, 1.000000000000000000, 39.50000000000000000 ) ) ;
#3350 = DIRECTION ( 'NONE',  ( 0.000000000000000000, 0.000000000000000000, 1.000000000000000000 ) ) ;
#3351 = VERTEX_POINT ( 'NONE', #5975 ) ;
#3352 = CARTESIAN_POINT ( 'NONE',  ( 27.49999999999998934, 1.000000000000000000, 21.80000000000001492 ) ) ;
#3353 = DIRECTION ( 'NONE',  ( 0.000000000000000000, 0.000000000000000000, 1.000000000000000000 ) ) ;
#3354 = DIRECTION ( 'NONE',  ( 0.000000000000000000, 0.000000000000000000, 1.000000000000000000 ) ) ;
#3355 = ORIENTED_EDGE ( 'NONE', *, *, #10591, .F. ) ;
#3356 = FACE_BOUND ( 'NONE', #2427, .T. ) ;
#3357 = EDGE_CURVE ( 'NONE', #7897, #419, #3425, .T. ) ;
#3358 = DIRECTION ( 'NONE',  ( 0.000000000000000000, 1.000000000000000000, -0.000000000000000000 ) ) ;
#3359 = DIRECTION ( 'NONE',  ( 0.000000000000000000, 0.000000000000000000, 1.000000000000000000 ) ) ;
#3360 = CARTESIAN_POINT ( 'NONE',  ( 59.49999999999999289, 0.000000000000000000, 21.80000000000001492 ) ) ;
#3361 = EDGE_LOOP ( 'NONE', ( #14733, #7264 ) ) ;
#3362 = EDGE_CURVE ( 'NONE', #4536, #5298, #13117, .T. ) ;
#3363 = ORIENTED_EDGE ( 'NONE', *, *, #11068, .F. ) ;
#3364 = ADVANCED_FACE ( 'NONE', ( #6967 ), #11973, .F. ) ;
#3365 = DIRECTION ( 'NONE',  ( 0.000000000000000000, 0.000000000000000000, 1.000000000000000000 ) ) ;
#3366 = CIRCLE ( 'NONE', #4408, 0.8000000000000029310 ) ;
#3367 = DIRECTION ( 'NONE',  ( 0.000000000000000000, 0.000000000000000000, 1.000000000000000000 ) ) ;
#3368 = FACE_OUTER_BOUND ( 'NONE', #2363, .T. ) ;
#3369 = DIRECTION ( 'NONE',  ( 0.000000000000000000, 0.000000000000000000, 1.000000000000000000 ) ) ;
#3370 = FACE_BOUND ( 'NONE', #4860, .T. ) ;
#3371 = ORIENTED_EDGE ( 'NONE', *, *, #11060, .T. ) ;
#3372 = EDGE_LOOP ( 'NONE', ( #4191, #4625 ) ) ;
#3373 = LINE ( 'NONE', #9589, #14423 ) ;
#3374 = VECTOR ( 'NONE', #10455, 1000.000000000000000 ) ;
#3375 = ORIENTED_EDGE ( 'NONE', *, *, #9988, .F. ) ;
#3376 = DIRECTION ( 'NONE',  ( 0.000000000000000000, 0.000000000000000000, 1.000000000000000000 ) ) ;
#3377 = EDGE_CURVE ( 'NONE', #4956, #7897, #957, .T. ) ;
#3378 = CARTESIAN_POINT ( 'NONE',  ( 59.49999999999999289, 0.000000000000000000, -8.999999999999987566 ) ) ;
#3379 = EDGE_LOOP ( 'NONE', ( #4413, #9879, #6164, #8050 ) ) ;
#3380 = EDGE_LOOP ( 'NONE', ( #7152, #11982 ) ) ;
#3381 = CARTESIAN_POINT ( 'NONE',  ( -63.99999999999921130, 0.000000000000000000, 38.00000000000000711 ) ) ;
#3382 = DIRECTION ( 'NONE',  ( 0.000000000000000000, 0.000000000000000000, 1.000000000000000000 ) ) ;
#3383 = AXIS2_PLACEMENT_3D ( 'NONE', #2800, #6200, #6757 ) ;
#3384 = CARTESIAN_POINT ( 'NONE',  ( -43.50000000000000000, 0.000000000000000000, 27.00000000000001066 ) ) ;
#3385 = EDGE_CURVE ( 'NONE', #14115, #1758, #4118, .T. ) ;
#3386 = DIRECTION ( 'NONE',  ( 0.000000000000000000, 0.000000000000000000, 1.000000000000000000 ) ) ;
#3387 = EDGE_LOOP ( 'NONE', ( #16126, #14915, #8224, #12017 ) ) ;
#3388 = ORIENTED_EDGE ( 'NONE', *, *, #13390, .T. ) ;
#3389 = CARTESIAN_POINT ( 'NONE',  ( 27.49999999999998934, 0.000000000000000000, 33.80000000000001847 ) ) ;
#3390 = ORIENTED_EDGE ( 'NONE', *, *, #1926, .F. ) ;
#3391 = DIRECTION ( 'NONE',  ( -0.000000000000000000, 1.000000000000000000, -0.000000000000000000 ) ) ;
#3392 = EDGE_CURVE ( 'NONE', #5140, #7744, #6217, .T. ) ;
#3393 = ORIENTED_EDGE ( 'NONE', *, *, #6838, .T. ) ;
#3394 = CARTESIAN_POINT ( 'NONE',  ( -27.49999999999999645, 1.000000000000000000, 15.00000000000001421 ) ) ;
#3395 = EDGE_CURVE ( 'NONE', #1254, #15610, #5732, .T. ) ;
#3396 = CARTESIAN_POINT ( 'NONE',  ( -4.500000000000010658, 0.000000000000000000, -27.79999999999999005 ) ) ;
#3397 = ORIENTED_EDGE ( 'NONE', *, *, #14625, .T. ) ;
#3398 = ORIENTED_EDGE ( 'NONE', *, *, #1476, .F. ) ;
#3399 = ORIENTED_EDGE ( 'NONE', *, *, #9194, .F. ) ;
#3400 = DIRECTION ( 'NONE',  ( 0.000000000000000000, 0.000000000000000000, 1.000000000000000000 ) ) ;
#3401 = EDGE_CURVE ( 'NONE', #9957, #4457, #3080, .T. ) ;
#3402 = DIRECTION ( 'NONE',  ( 0.000000000000000000, 0.000000000000000000, 1.000000000000000000 ) ) ;
#3403 = ADVANCED_FACE ( 'NONE', ( #9406 ), #14424, .F. ) ;
#3404 = CARTESIAN_POINT ( 'NONE',  ( -52.50000000000001421, 1.000000000000000000, 32.20000000000000995 ) ) ;
#3405 = ORIENTED_EDGE ( 'NONE', *, *, #4169, .F. ) ;
#3406 = AXIS2_PLACEMENT_3D ( 'NONE', #10436, #5268, #11595 ) ;
#3407 = VERTEX_POINT ( 'NONE', #15747 ) ;
#3408 = DIRECTION ( 'NONE',  ( 0.000000000000000000, 0.000000000000000000, 1.000000000000000000 ) ) ;
#3409 = CARTESIAN_POINT ( 'NONE',  ( 0.000000000000000000, 0.000000000000000000, -37.99999999999999289 ) ) ;
#3410 = CARTESIAN_POINT ( 'NONE',  ( 69.00000000000000000, 0.000000000000000000, 43.00000000000000000 ) ) ;
#3411 = DIRECTION ( 'NONE',  ( 0.000000000000000000, 1.000000000000000000, -0.000000000000000000 ) ) ;
#3412 = EDGE_LOOP ( 'NONE', ( #5372, #6930 ) ) ;
#3413 = DIRECTION ( 'NONE',  ( 0.000000000000000000, 0.000000000000000000, 1.000000000000000000 ) ) ;
#3414 = AXIS2_PLACEMENT_3D ( 'NONE', #7306, #4834, #810 ) ;
#3415 = VERTEX_POINT ( 'NONE', #14504 ) ;
#3416 = LINE ( 'NONE', #7492, #9837 ) ;
#3417 = CARTESIAN_POINT ( 'NONE',  ( 32.00000000000078870, 0.000000000000000000, 38.00000000000000711 ) ) ;
#3418 = DIRECTION ( 'NONE',  ( -0.000000000000000000, 1.000000000000000000, -0.000000000000000000 ) ) ;
#3419 = CARTESIAN_POINT ( 'NONE',  ( 11.49999999999998934, 1.000000000000000000, -2.999999999999988898 ) ) ;
#3420 = CARTESIAN_POINT ( 'NONE',  ( -11.49999999999999645, 0.000000000000000000, 21.80000000000001492 ) ) ;
#3421 = DIRECTION ( 'NONE',  ( 0.000000000000000000, 0.000000000000000000, 1.000000000000000000 ) ) ;
#3422 = ORIENTED_EDGE ( 'NONE', *, *, #14321, .F. ) ;
#3423 = DIRECTION ( 'NONE',  ( 0.000000000000000000, 1.000000000000000000, -0.000000000000000000 ) ) ;
#3425 = LINE ( 'NONE', #15983, #4903 ) ;
#3424 = VECTOR ( 'NONE', #3246, 1000.000000000000000 ) ;
#3426 = DIRECTION ( 'NONE',  ( -0.000000000000000000, 1.000000000000000000, -0.000000000000000000 ) ) ;
#3427 = ORIENTED_EDGE ( 'NONE', *, *, #11923, .F. ) ;
#3428 = FACE_BOUND ( 'NONE', #5674, .T. ) ;
#3429 = CARTESIAN_POINT ( 'NONE',  ( 11.49999999999998934, 1.000000000000000000, -26.19999999999998863 ) ) ;
#3430 = LINE ( 'NONE', #11215, #14549 ) ;
#3431 = AXIS2_PLACEMENT_3D ( 'NONE', #12103, #15727, #3245 ) ;
#3432 = VERTEX_POINT ( 'NONE', #2027 ) ;
#3433 = ORIENTED_EDGE ( 'NONE', *, *, #9906, .F. ) ;
#3434 = DIRECTION ( 'NONE',  ( -0.000000000000000000, 1.000000000000000000, -0.000000000000000000 ) ) ;
#3435 = CIRCLE ( 'NONE', #10489, 0.8000000000000029310 ) ;
#3436 = CARTESIAN_POINT ( 'NONE',  ( -27.49999999999999645, 1.000000000000000000, -26.99999999999998934 ) ) ;
#3437 = DIRECTION ( 'NONE',  ( 0.000000000000000000, 0.000000000000000000, 1.000000000000000000 ) ) ;
#3438 = DIRECTION ( 'NONE',  ( 0.000000000000000000, 0.000000000000000000, 1.000000000000000000 ) ) ;
#3439 = AXIS2_PLACEMENT_3D ( 'NONE', #10035, #15052, #13592 ) ;
#3440 = EDGE_CURVE ( 'NONE', #6813, #5436, #12002, .T. ) ;
#3441 = CARTESIAN_POINT ( 'NONE',  ( -43.50000000000000000, 1.000000000000000000, 27.80000000000001137 ) ) ;
#3442 = AXIS2_PLACEMENT_3D ( 'NONE', #8237, #10524, #11940 ) ;
#3443 = FACE_BOUND ( 'NONE', #13081, .T. ) ;
#3444 = CIRCLE ( 'NONE', #12609, 1.499999999999997335 ) ;
#3445 = ORIENTED_EDGE ( 'NONE', *, *, #10030, .T. ) ;
#3446 = ORIENTED_EDGE ( 'NONE', *, *, #5596, .T. ) ;
#3447 = FACE_OUTER_BOUND ( 'NONE', #7468, .T. ) ;
#3448 = ORIENTED_EDGE ( 'NONE', *, *, #1380, .T. ) ;
#3449 = FACE_OUTER_BOUND ( 'NONE', #9314, .T. ) ;
#3450 = DIRECTION ( 'NONE',  ( -0.000000000000000000, 1.000000000000000000, -0.000000000000000000 ) ) ;
#3451 = CIRCLE ( 'NONE', #12617, 0.8000000000000020428 ) ;
#3452 = DIRECTION ( 'NONE',  ( 0.000000000000000000, 0.000000000000000000, 1.000000000000000000 ) ) ;
#3453 = ORIENTED_EDGE ( 'NONE', *, *, #6280, .F. ) ;
#3454 = VERTEX_POINT ( 'NONE', #4577 ) ;
#3455 = DIRECTION ( 'NONE',  ( 0.000000000000000000, 0.000000000000000000, 1.000000000000000000 ) ) ;
#3456 = CIRCLE ( 'NONE', #559, 0.8000000000000038192 ) ;
#3457 = EDGE_CURVE ( 'NONE', #13669, #307, #5160, .T. ) ;
#3458 = DIRECTION ( 'NONE',  ( 0.000000000000000000, 0.000000000000000000, 1.000000000000000000 ) ) ;
#3459 = AXIS2_PLACEMENT_3D ( 'NONE', #2288, #7301, #4983 ) ;
#3460 = VECTOR ( 'NONE', #5005, 1000.000000000000000 ) ;
#3461 = EDGE_CURVE ( 'NONE', #11091, #11624, #15675, .T. ) ;
#3462 = CYLINDRICAL_SURFACE ( 'NONE', #396, 0.8000000000000020428 ) ;
#3463 = LINE ( 'NONE', #13317, #15366 ) ;
#3464 = DIRECTION ( 'NONE',  ( -0.000000000000000000, 1.000000000000000000, -0.000000000000000000 ) ) ;
#3465 = ORIENTED_EDGE ( 'NONE', *, *, #475, .T. ) ;
#3466 = EDGE_CURVE ( 'NONE', #10397, #15120, #13563, .T. ) ;
#3467 = EDGE_CURVE ( 'NONE', #5532, #12420, #716, .T. ) ;
#3468 = ADVANCED_FACE ( 'NONE', ( #10263 ), #3510, .F. ) ;
#3469 = ORIENTED_EDGE ( 'NONE', *, *, #771, .T. ) ;
#3470 = DIRECTION ( 'NONE',  ( -0.000000000000000000, 1.000000000000000000, -0.000000000000000000 ) ) ;
#3471 = ORIENTED_EDGE ( 'NONE', *, *, #12782, .F. ) ;
#3472 = CIRCLE ( 'NONE', #13936, 0.8000000000000020428 ) ;
#3473 = DIRECTION ( 'NONE',  ( 0.000000000000000000, 0.000000000000000000, 1.000000000000000000 ) ) ;
#3474 = EDGE_LOOP ( 'NONE', ( #5504, #2316 ) ) ;
#3475 = LINE ( 'NONE', #2224, #138 ) ;
#3476 = DIRECTION ( 'NONE',  ( 0.000000000000000000, 1.000000000000000000, -0.000000000000000000 ) ) ;
#3477 = ORIENTED_EDGE ( 'NONE', *, *, #6391, .F. ) ;
#3478 = EDGE_LOOP ( 'NONE', ( #11329, #8149 ) ) ;
#3479 = CIRCLE ( 'NONE', #13430, 0.8000000000000020428 ) ;
#3480 = ORIENTED_EDGE ( 'NONE', *, *, #13236, .F. ) ;
#3481 = CARTESIAN_POINT ( 'NONE',  ( -59.50000000000000000, 0.000000000000000000, -32.19999999999998863 ) ) ;
#3482 = DIRECTION ( 'NONE',  ( 0.000000000000000000, 0.000000000000000000, 1.000000000000000000 ) ) ;
#3483 = FACE_OUTER_BOUND ( 'NONE', #6571, .T. ) ;
#3484 = ORIENTED_EDGE ( 'NONE', *, *, #334, .T. ) ;
#3485 = EDGE_CURVE ( 'NONE', #10983, #12867, #9877, .T. ) ;
#3486 = ORIENTED_EDGE ( 'NONE', *, *, #9759, .F. ) ;
#3487 = DIRECTION ( 'NONE',  ( 0.000000000000000000, 1.000000000000000000, -0.000000000000000000 ) ) ;
#3488 = CIRCLE ( 'NONE', #10543, 0.8000000000000020428 ) ;
#3489 = CYLINDRICAL_SURFACE ( 'NONE', #8268, 0.8000000000000038192 ) ;
#3490 = CARTESIAN_POINT ( 'NONE',  ( -59.50000000000000000, 1.000000000000000000, 20.20000000000000995 ) ) ;
#3491 = EDGE_CURVE ( 'NONE', #6222, #2994, #14346, .T. ) ;
#3492 = EDGE_CURVE ( 'NONE', #2520, #14462, #11455, .T. ) ;
#3493 = CIRCLE ( 'NONE', #8977, 0.8000000000000038192 ) ;
#3494 = CARTESIAN_POINT ( 'NONE',  ( -32.00000000000000000, 1.000000000000000000, -39.49999999999998579 ) ) ;
#3495 = ORIENTED_EDGE ( 'NONE', *, *, #5456, .F. ) ;
#3496 = CIRCLE ( 'NONE', #15812, 0.8000000000000029310 ) ;
#3497 = CARTESIAN_POINT ( 'NONE',  ( -36.50000000000001421, 1.000000000000000000, 33.00000000000001421 ) ) ;
#3498 = ORIENTED_EDGE ( 'NONE', *, *, #4673, .T. ) ;
#3499 = EDGE_CURVE ( 'NONE', #9193, #2351, #1754, .T. ) ;
#3500 = CARTESIAN_POINT ( 'NONE',  ( -69.00000000000000000, 1.000000000000000000, -42.99999999999999289 ) ) ;
#3501 = DIRECTION ( 'NONE',  ( 0.000000000000000000, 0.000000000000000000, 1.000000000000000000 ) ) ;
#3502 = CARTESIAN_POINT ( 'NONE',  ( -63.99999999999960210, 0.000000000000000000, 6.938893903907228378E-15 ) ) ;
#3503 = DIRECTION ( 'NONE',  ( -0.000000000000000000, 1.000000000000000000, -0.000000000000000000 ) ) ;
#3504 = LINE ( 'NONE', #15980, #10787 ) ;
#3505 = ADVANCED_FACE ( 'NONE', ( #4732 ), #4044, .F. ) ;
#3506 = AXIS2_PLACEMENT_3D ( 'NONE', #5877, #10873, #3009 ) ;
#3507 = ADVANCED_FACE ( 'NONE', ( #6516 ), #9039, .F. ) ;
#3508 = EDGE_LOOP ( 'NONE', ( #9515, #2982 ) ) ;
#3509 = CARTESIAN_POINT ( 'NONE',  ( -11.49999999999999645, 1.000000000000000000, 26.20000000000000639 ) ) ;
#3510 = CYLINDRICAL_SURFACE ( 'NONE', #4397, 0.8000000000000038192 ) ;
#3511 = DIRECTION ( 'NONE',  ( 0.000000000000000000, 0.000000000000000000, 1.000000000000000000 ) ) ;
#3512 = VERTEX_POINT ( 'NONE', #11510 ) ;
#3513 = FACE_BOUND ( 'NONE', #14692, .T. ) ;
#3514 = EDGE_CURVE ( 'NONE', #9787, #10630, #12774, .T. ) ;
#3515 = CARTESIAN_POINT ( 'NONE',  ( 52.50000000000000711, 0.000000000000000000, -15.79999999999998828 ) ) ;
#3516 = CARTESIAN_POINT ( 'NONE',  ( 59.49999999999999289, 0.000000000000000000, 26.20000000000000639 ) ) ;
#3517 = VERTEX_POINT ( 'NONE', #7823 ) ;
#3518 = ORIENTED_EDGE ( 'NONE', *, *, #15895, .T. ) ;
#3519 = CYLINDRICAL_SURFACE ( 'NONE', #3869, 0.8000000000000029310 ) ;
#3520 = CARTESIAN_POINT ( 'NONE',  ( 1.836970198721030427E-16, 1.000000000000000000, -39.49999999999998579 ) ) ;
#3521 = CYLINDRICAL_SURFACE ( 'NONE', #12213, 0.8000000000000029310 ) ;
#3522 = CIRCLE ( 'NONE', #13739, 0.8000000000000029310 ) ;
#3523 = LINE ( 'NONE', #11055, #5358 ) ;
#3524 = CARTESIAN_POINT ( 'NONE',  ( 59.49999999999999289, 0.000000000000000000, -26.99999999999998934 ) ) ;
#3525 = CARTESIAN_POINT ( 'NONE',  ( 4.500000000000003553, 0.000000000000000000, 9.000000000000014211 ) ) ;
#3526 = ORIENTED_EDGE ( 'NONE', *, *, #21, .T. ) ;
#3527 = ORIENTED_EDGE ( 'NONE', *, *, #5996, .F. ) ;
#3528 = CARTESIAN_POINT ( 'NONE',  ( -43.50000000000000000, 0.000000000000000000, 21.00000000000001066 ) ) ;
#3529 = CIRCLE ( 'NONE', #7449, 0.8000000000000038192 ) ;
#3530 = CARTESIAN_POINT ( 'NONE',  ( 52.50000000000000711, 1.000000000000000000, 20.20000000000000995 ) ) ;
#3531 = LINE ( 'NONE', #15938, #10600 ) ;
#3532 = AXIS2_PLACEMENT_3D ( 'NONE', #4000, #12949, #6720 ) ;
#3533 = DIRECTION ( 'NONE',  ( -0.000000000000000000, 1.000000000000000000, -0.000000000000000000 ) ) ;
#3534 = VERTEX_POINT ( 'NONE', #12831 ) ;
#3535 = ORIENTED_EDGE ( 'NONE', *, *, #4470, .T. ) ;
#3536 = CARTESIAN_POINT ( 'NONE',  ( -27.49999999999999645, 0.000000000000000000, -32.99999999999998579 ) ) ;
#3537 = CARTESIAN_POINT ( 'NONE',  ( -4.500000000000010658, 1.000000000000000000, -32.19999999999998863 ) ) ;
#3538 = AXIS2_PLACEMENT_3D ( 'NONE', #11614, #6365, #11528 ) ;
#3539 = DIRECTION ( 'NONE',  ( 0.000000000000000000, 0.000000000000000000, 1.000000000000000000 ) ) ;
#3540 = CARTESIAN_POINT ( 'NONE',  ( 27.49999999999998934, 1.000000000000000000, 27.00000000000001066 ) ) ;
#3541 = FACE_BOUND ( 'NONE', #9641, .T. ) ;
#3542 = AXIS2_PLACEMENT_3D ( 'NONE', #2968, #501, #10338 ) ;
#3543 = ORIENTED_EDGE ( 'NONE', *, *, #15181, .F. ) ;
#3544 = CARTESIAN_POINT ( 'NONE',  ( -52.50000000000001421, 0.000000000000000000, -26.99999999999998934 ) ) ;
#3545 = VERTEX_POINT ( 'NONE', #14749 ) ;
#3546 = CARTESIAN_POINT ( 'NONE',  ( -52.50000000000001421, 0.000000000000000000, 26.20000000000000639 ) ) ;
#3547 = ORIENTED_EDGE ( 'NONE', *, *, #1131, .T. ) ;
#3548 = DIRECTION ( 'NONE',  ( 0.000000000000000000, 0.000000000000000000, 1.000000000000000000 ) ) ;
#3549 = AXIS2_PLACEMENT_3D ( 'NONE', #1705, #4267, #15175 ) ;
#3550 = VECTOR ( 'NONE', #3337, 1000.000000000000000 ) ;
#3551 = EDGE_CURVE ( 'NONE', #374, #1008, #14871, .T. ) ;
#3552 = AXIS2_PLACEMENT_3D ( 'NONE', #16008, #7388, #14838 ) ;
#3553 = CARTESIAN_POINT ( 'NONE',  ( 36.50000000000000711, 0.000000000000000000, -33.79999999999999005 ) ) ;
#3554 = VERTEX_POINT ( 'NONE', #1025 ) ;
#3555 = ORIENTED_EDGE ( 'NONE', *, *, #14171, .T. ) ;
#3556 = CIRCLE ( 'NONE', #7223, 0.8000000000000038192 ) ;
#3557 = VECTOR ( 'NONE', #5686, 1000.000000000000000 ) ;
#3558 = EDGE_CURVE ( 'NONE', #16084, #1394, #1490, .T. ) ;
#3559 = EDGE_LOOP ( 'NONE', ( #1150, #15835 ) ) ;
#3560 = ADVANCED_FACE ( 'NONE', ( #11040 ), #16060, .F. ) ;
#3561 = EDGE_CURVE ( 'NONE', #10163, #11406, #8829, .T. ) ;
#3562 = CARTESIAN_POINT ( 'NONE',  ( 20.50000000000000355, 1.000000000000000000, 21.80000000000001492 ) ) ;
#3563 = CARTESIAN_POINT ( 'NONE',  ( 36.50000000000000711, 1.000000000000000000, -20.19999999999998508 ) ) ;
#3564 = CARTESIAN_POINT ( 'NONE',  ( 27.49999999999998934, 1.000000000000000000, -26.19999999999998863 ) ) ;
#3565 = DIRECTION ( 'NONE',  ( 0.000000000000000000, 0.000000000000000000, 1.000000000000000000 ) ) ;
#3566 = AXIS2_PLACEMENT_3D ( 'NONE', #3948, #11497, #423 ) ;
#3567 = ORIENTED_EDGE ( 'NONE', *, *, #10718, .F. ) ;
#3568 = CIRCLE ( 'NONE', #1991, 0.8000000000000029310 ) ;
#3569 = AXIS2_PLACEMENT_3D ( 'NONE', #15876, #2069, #7091 ) ;
#3570 = ORIENTED_EDGE ( 'NONE', *, *, #16151, .F. ) ;
#3571 = AXIS2_PLACEMENT_3D ( 'NONE', #3221, #4206, #6927 ) ;
#3572 = DIRECTION ( 'NONE',  ( 0.000000000000000000, 1.000000000000000000, -0.000000000000000000 ) ) ;
#3573 = VECTOR ( 'NONE', #10874, 1000.000000000000000 ) ;
#3574 = DIRECTION ( 'NONE',  ( 0.000000000000000000, 0.000000000000000000, 1.000000000000000000 ) ) ;
#3575 = FACE_OUTER_BOUND ( 'NONE', #8461, .T. ) ;
#3576 = CARTESIAN_POINT ( 'NONE',  ( 59.49999999999999289, 0.000000000000000000, -15.79999999999998828 ) ) ;
#3577 = ORIENTED_EDGE ( 'NONE', *, *, #10907, .F. ) ;
#3578 = AXIS2_PLACEMENT_3D ( 'NONE', #10832, #12157, #4372 ) ;
#3579 = DIRECTION ( 'NONE',  ( 0.000000000000000000, 1.000000000000000000, -0.000000000000000000 ) ) ;
#3580 = VECTOR ( 'NONE', #12735, 1000.000000000000000 ) ;
#3581 = ORIENTED_EDGE ( 'NONE', *, *, #12310, .T. ) ;
#3582 = EDGE_CURVE ( 'NONE', #6451, #10154, #9472, .T. ) ;
#3583 = CARTESIAN_POINT ( 'NONE',  ( -20.50000000000001066, 1.000000000000000000, -32.99999999999998579 ) ) ;
#3584 = AXIS2_PLACEMENT_3D ( 'NONE', #5364, #3974, #6526 ) ;
#3585 = CARTESIAN_POINT ( 'NONE',  ( 52.50000000000000711, 0.000000000000000000, -33.79999999999999005 ) ) ;
#3586 = DIRECTION ( 'NONE',  ( 0.000000000000000000, 0.000000000000000000, 1.000000000000000000 ) ) ;
#3587 = CARTESIAN_POINT ( 'NONE',  ( 52.50000000000000711, 0.000000000000000000, 32.20000000000000995 ) ) ;
#3588 = ADVANCED_FACE ( 'NONE', ( #3665 ), #8657, .F. ) ;
#3589 = DIRECTION ( 'NONE',  ( -0.000000000000000000, 1.000000000000000000, -0.000000000000000000 ) ) ;
#3590 = EDGE_CURVE ( 'NONE', #9805, #3351, #15790, .T. ) ;
#3591 = ORIENTED_EDGE ( 'NONE', *, *, #6161, .F. ) ;
#3592 = CARTESIAN_POINT ( 'NONE',  ( -27.49999999999999645, 0.000000000000000000, 3.000000000000016431 ) ) ;
#3593 = ADVANCED_FACE ( 'NONE', ( #7979 ), #6934, .F. ) ;
#3594 = CARTESIAN_POINT ( 'NONE',  ( 20.50000000000000355, 1.000000000000000000, -32.99999999999998579 ) ) ;
#3595 = CARTESIAN_POINT ( 'NONE',  ( -27.49999999999999645, 0.000000000000000000, 21.00000000000001066 ) ) ;
#3596 = ORIENTED_EDGE ( 'NONE', *, *, #14737, .T. ) ;
#3597 = FACE_BOUND ( 'NONE', #14056, .T. ) ;
#3598 = VECTOR ( 'NONE', #11779, 1000.000000000000000 ) ;
#3599 = VECTOR ( 'NONE', #692, 1000.000000000000000 ) ;
#3600 = DIRECTION ( 'NONE',  ( 0.000000000000000000, 0.000000000000000000, 1.000000000000000000 ) ) ;
#3601 = ORIENTED_EDGE ( 'NONE', *, *, #11879, .F. ) ;
#3602 = CIRCLE ( 'NONE', #3074, 0.8000000000000020428 ) ;
#3603 = LINE ( 'NONE', #14988, #9553 ) ;
#3604 = CIRCLE ( 'NONE', #12768, 0.8000000000000020428 ) ;
#3605 = ORIENTED_EDGE ( 'NONE', *, *, #16036, .F. ) ;
#3606 = EDGE_CURVE ( 'NONE', #9900, #2149, #42, .T. ) ;
#3607 = EDGE_LOOP ( 'NONE', ( #15750, #2484 ) ) ;
#3608 = DIRECTION ( 'NONE',  ( 0.000000000000000000, 1.000000000000000000, -0.000000000000000000 ) ) ;
#3609 = DIRECTION ( 'NONE',  ( -0.000000000000000000, 1.000000000000000000, -0.000000000000000000 ) ) ;
#3610 = DIRECTION ( 'NONE',  ( 0.000000000000000000, 1.000000000000000000, -0.000000000000000000 ) ) ;
#3611 = LINE ( 'NONE', #13611, #15591 ) ;
#3612 = ADVANCED_FACE ( 'NONE', ( #14386 ), #7898, .F. ) ;
#3613 = CARTESIAN_POINT ( 'NONE',  ( -36.50000000000001421, 0.000000000000000000, -26.99999999999998934 ) ) ;
#3614 = ADVANCED_FACE ( 'NONE', ( #3229 ), #8065, .F. ) ;
#3615 = FACE_BOUND ( 'NONE', #15766, .T. ) ;
#3616 = VERTEX_POINT ( 'NONE', #8228 ) ;
#3617 = ORIENTED_EDGE ( 'NONE', *, *, #16057, .T. ) ;
#3618 = DIRECTION ( 'NONE',  ( 0.000000000000000000, 0.000000000000000000, 1.000000000000000000 ) ) ;
#3619 = CARTESIAN_POINT ( 'NONE',  ( 4.500000000000003553, 0.000000000000000000, -33.79999999999999005 ) ) ;
#3620 = DIRECTION ( 'NONE',  ( -0.000000000000000000, 1.000000000000000000, -0.000000000000000000 ) ) ;
#3621 = AXIS2_PLACEMENT_3D ( 'NONE', #10898, #4266, #9248 ) ;
#3622 = DIRECTION ( 'NONE',  ( -0.000000000000000000, 1.000000000000000000, -0.000000000000000000 ) ) ;
#3623 = ORIENTED_EDGE ( 'NONE', *, *, #7683, .F. ) ;
#3624 = ORIENTED_EDGE ( 'NONE', *, *, #8946, .T. ) ;
#3625 = CARTESIAN_POINT ( 'NONE',  ( -63.99999999999960210, 0.000000000000000000, -1.499999999999990452 ) ) ;
#3626 = DIRECTION ( 'NONE',  ( 0.000000000000000000, 0.000000000000000000, 1.000000000000000000 ) ) ;
#3627 = FACE_OUTER_BOUND ( 'NONE', #13418, .T. ) ;
#3628 = DIRECTION ( 'NONE',  ( 0.000000000000000000, 0.000000000000000000, 1.000000000000000000 ) ) ;
#3629 = FACE_BOUND ( 'NONE', #10754, .T. ) ;
#3630 = AXIS2_PLACEMENT_3D ( 'NONE', #459, #14409, #1925 ) ;
#3631 = CARTESIAN_POINT ( 'NONE',  ( 7.910339050454240351E-13, 0.000000000000000000, 38.00000000000000711 ) ) ;
#3632 = ORIENTED_EDGE ( 'NONE', *, *, #10283, .T. ) ;
#3633 = DIRECTION ( 'NONE',  ( 0.000000000000000000, 1.000000000000000000, -0.000000000000000000 ) ) ;
#3634 = ORIENTED_EDGE ( 'NONE', *, *, #15323, .T. ) ;
#3635 = LINE ( 'NONE', #11007, #5116 ) ;
#3636 = CARTESIAN_POINT ( 'NONE',  ( -4.500000000000010658, 0.000000000000000000, -14.99999999999998579 ) ) ;
#3637 = EDGE_LOOP ( 'NONE', ( #7093, #9537 ) ) ;
#3638 = ORIENTED_EDGE ( 'NONE', *, *, #9591, .T. ) ;
#3639 = AXIS2_PLACEMENT_3D ( 'NONE', #11833, #3135, #578 ) ;
#3640 = EDGE_LOOP ( 'NONE', ( #2755, #11903, #13782, #12961 ) ) ;
#3641 = CARTESIAN_POINT ( 'NONE',  ( -27.49999999999999645, 1.000000000000000000, 21.00000000000001066 ) ) ;
#3642 = DIRECTION ( 'NONE',  ( 0.000000000000000000, 0.000000000000000000, 1.000000000000000000 ) ) ;
#3643 = DIRECTION ( 'NONE',  ( 0.000000000000000000, 1.000000000000000000, -0.000000000000000000 ) ) ;
#3644 = LINE ( 'NONE', #8633, #11666 ) ;
#3645 = ORIENTED_EDGE ( 'NONE', *, *, #11475, .T. ) ;
#3646 = ADVANCED_FACE ( 'NONE', ( #13083 ), #347, .F. ) ;
#3647 = EDGE_LOOP ( 'NONE', ( #10744, #12907 ) ) ;
#3648 = CARTESIAN_POINT ( 'NONE',  ( -36.50000000000001421, 0.000000000000000000, 33.80000000000001847 ) ) ;
#3649 = ADVANCED_FACE ( 'NONE', ( #14221 ), #5351, .F. ) ;
#3650 = CARTESIAN_POINT ( 'NONE',  ( 43.49999999999999289, 0.000000000000000000, 27.80000000000001137 ) ) ;
#3651 = LINE ( 'NONE', #5109, #12600 ) ;
#3652 = CARTESIAN_POINT ( 'NONE',  ( -36.50000000000001421, 0.000000000000000000, -20.99999999999998579 ) ) ;
#3653 = ORIENTED_EDGE ( 'NONE', *, *, #8119, .F. ) ;
#3654 = ORIENTED_EDGE ( 'NONE', *, *, #3282, .T. ) ;
#3655 = CARTESIAN_POINT ( 'NONE',  ( -11.49999999999999645, 1.000000000000000000, -2.999999999999988898 ) ) ;
#3656 = ORIENTED_EDGE ( 'NONE', *, *, #11479, .F. ) ;
#3657 = CARTESIAN_POINT ( 'NONE',  ( 11.49999999999998934, 0.000000000000000000, 21.00000000000001066 ) ) ;
#3658 = ADVANCED_FACE ( 'NONE', ( #5608 ), #508, .F. ) ;
#3659 = DIRECTION ( 'NONE',  ( -0.000000000000000000, 1.000000000000000000, -0.000000000000000000 ) ) ;
#3660 = CARTESIAN_POINT ( 'NONE',  ( 11.49999999999998934, 0.000000000000000000, -20.99999999999998579 ) ) ;
#3661 = DIRECTION ( 'NONE',  ( -0.000000000000000000, 1.000000000000000000, -0.000000000000000000 ) ) ;
#3662 = DIRECTION ( 'NONE',  ( -0.000000000000000000, 1.000000000000000000, -0.000000000000000000 ) ) ;
#3663 = ORIENTED_EDGE ( 'NONE', *, *, #8367, .F. ) ;
#3664 = CYLINDRICAL_SURFACE ( 'NONE', #8471, 0.8000000000000020428 ) ;
#3665 = FACE_OUTER_BOUND ( 'NONE', #6386, .T. ) ;
#3666 = ADVANCED_FACE ( 'NONE', ( #13001 ), #1990, .F. ) ;
#3667 = DIRECTION ( 'NONE',  ( 0.000000000000000000, 1.000000000000000000, -0.000000000000000000 ) ) ;
#3668 = ORIENTED_EDGE ( 'NONE', *, *, #12418, .T. ) ;
#3669 = FACE_BOUND ( 'NONE', #7525, .T. ) ;
#3670 = AXIS2_PLACEMENT_3D ( 'NONE', #6771, #3966, #11769 ) ;
#3671 = DIRECTION ( 'NONE',  ( 0.000000000000000000, 0.000000000000000000, 1.000000000000000000 ) ) ;
#3672 = ORIENTED_EDGE ( 'NONE', *, *, #3889, .T. ) ;
#3673 = DIRECTION ( 'NONE',  ( 0.000000000000000000, 0.000000000000000000, 1.000000000000000000 ) ) ;
#3674 = ADVANCED_FACE ( 'NONE', ( #3146 ), #9369, .F. ) ;
#3675 = ORIENTED_EDGE ( 'NONE', *, *, #5070, .T. ) ;
#3676 = VERTEX_POINT ( 'NONE', #4135 ) ;
#3677 = CARTESIAN_POINT ( 'NONE',  ( 43.49999999999999289, 0.000000000000000000, 3.000000000000016431 ) ) ;
#3678 = DIRECTION ( 'NONE',  ( 0.000000000000000000, 0.000000000000000000, 1.000000000000000000 ) ) ;
#3679 = CARTESIAN_POINT ( 'NONE',  ( -52.50000000000001421, 0.000000000000000000, -8.999999999999987566 ) ) ;
#3680 = DIRECTION ( 'NONE',  ( -0.000000000000000000, 1.000000000000000000, -0.000000000000000000 ) ) ;
#3681 = DIRECTION ( 'NONE',  ( 0.000000000000000000, 0.000000000000000000, 1.000000000000000000 ) ) ;
#3682 = CARTESIAN_POINT ( 'NONE',  ( 59.49999999999999289, 0.000000000000000000, 15.00000000000001421 ) ) ;
#3683 = ORIENTED_EDGE ( 'NONE', *, *, #12029, .T. ) ;
#3684 = ORIENTED_EDGE ( 'NONE', *, *, #9959, .F. ) ;
#3685 = CARTESIAN_POINT ( 'NONE',  ( -52.50000000000001421, 0.000000000000000000, -2.999999999999988898 ) ) ;
#3686 = CIRCLE ( 'NONE', #11022, 0.8000000000000029310 ) ;
#3687 = CARTESIAN_POINT ( 'NONE',  ( 59.49999999999999289, 0.000000000000000000, -9.799999999999991829 ) ) ;
#3688 = CARTESIAN_POINT ( 'NONE',  ( -4.500000000000010658, 0.000000000000000000, -26.99999999999998934 ) ) ;
#3689 = ADVANCED_FACE ( 'NONE', ( #9122 ), #4298, .F. ) ;
#3690 = EDGE_CURVE ( 'NONE', #3898, #4443, #1352, .T. ) ;
#3691 = ADVANCED_FACE ( 'NONE', ( #435 ), #15459, .F. ) ;
#3692 = CARTESIAN_POINT ( 'NONE',  ( 43.49999999999999289, 0.000000000000000000, 8.200000000000011724 ) ) ;
#3693 = ORIENTED_EDGE ( 'NONE', *, *, #16045, .F. ) ;
#3694 = ORIENTED_EDGE ( 'NONE', *, *, #6402, .F. ) ;
#3695 = CARTESIAN_POINT ( 'NONE',  ( -59.50000000000000000, 0.000000000000000000, 26.20000000000000639 ) ) ;
#3696 = DIRECTION ( 'NONE',  ( -0.000000000000000000, 1.000000000000000000, -0.000000000000000000 ) ) ;
#3697 = ADVANCED_FACE ( 'NONE', ( #6014 ), #9682, .F. ) ;
#3698 = VECTOR ( 'NONE', #8630, 1000.000000000000000 ) ;
#3699 = CARTESIAN_POINT ( 'NONE',  ( 59.49999999999999289, 0.000000000000000000, -26.99999999999998934 ) ) ;
#3700 = FACE_OUTER_BOUND ( 'NONE', #7100, .T. ) ;
#3701 = ADVANCED_FACE ( 'NONE', ( #831 ), #6086, .F. ) ;
#3702 = EDGE_CURVE ( 'NONE', #3068, #1832, #14629, .T. ) ;
#3703 = CARTESIAN_POINT ( 'NONE',  ( -52.50000000000001421, 1.000000000000000000, -32.19999999999998863 ) ) ;
#3704 = ORIENTED_EDGE ( 'NONE', *, *, #9150, .T. ) ;
#3705 = DIRECTION ( 'NONE',  ( 0.000000000000000000, 0.000000000000000000, 1.000000000000000000 ) ) ;
#3706 = VECTOR ( 'NONE', #13666, 1000.000000000000000 ) ;
#3707 = ORIENTED_EDGE ( 'NONE', *, *, #11500, .F. ) ;
#3708 = DIRECTION ( 'NONE',  ( 0.000000000000000000, 0.000000000000000000, 1.000000000000000000 ) ) ;
#3709 = VECTOR ( 'NONE', #3434, 1000.000000000000000 ) ;
#3710 = EDGE_CURVE ( 'NONE', #4823, #5614, #11578, .T. ) ;
#3711 = AXIS2_PLACEMENT_3D ( 'NONE', #1123, #2528, #14764 ) ;
#3712 = LINE ( 'NONE', #7254, #9312 ) ;
#3713 = ORIENTED_EDGE ( 'NONE', *, *, #9798, .F. ) ;
#3714 = ORIENTED_EDGE ( 'NONE', *, *, #2136, .F. ) ;
#3715 = AXIS2_PLACEMENT_3D ( 'NONE', #8381, #13395, #9849 ) ;
#3716 = DIRECTION ( 'NONE',  ( 0.000000000000000000, 0.000000000000000000, 1.000000000000000000 ) ) ;
#3717 = ORIENTED_EDGE ( 'NONE', *, *, #4931, .T. ) ;
#3718 = CARTESIAN_POINT ( 'NONE',  ( -20.50000000000001066, 1.000000000000000000, -32.19999999999998863 ) ) ;
#3719 = CARTESIAN_POINT ( 'NONE',  ( 11.49999999999998934, 0.000000000000000000, 2.200000000000013500 ) ) ;
#3720 = CYLINDRICAL_SURFACE ( 'NONE', #15338, 0.8000000000000029310 ) ;
#3721 = CARTESIAN_POINT ( 'NONE',  ( -52.50000000000001421, 0.000000000000000000, -2.999999999999988898 ) ) ;
#3722 = CIRCLE ( 'NONE', #8433, 0.8000000000000020428 ) ;
#3723 = ORIENTED_EDGE ( 'NONE', *, *, #4144, .T. ) ;
#3724 = VECTOR ( 'NONE', #783, 1000.000000000000000 ) ;
#3725 = ORIENTED_EDGE ( 'NONE', *, *, #3060, .F. ) ;
#3726 = DIRECTION ( 'NONE',  ( 0.000000000000000000, 1.000000000000000000, -0.000000000000000000 ) ) ;
#3727 = CARTESIAN_POINT ( 'NONE',  ( -59.50000000000000000, 1.000000000000000000, 3.000000000000016431 ) ) ;
#3728 = DIRECTION ( 'NONE',  ( 0.000000000000000000, 0.000000000000000000, 1.000000000000000000 ) ) ;
#3729 = CARTESIAN_POINT ( 'NONE',  ( -27.49999999999999645, 0.000000000000000000, -32.19999999999998863 ) ) ;
#3730 = EDGE_LOOP ( 'NONE', ( #1363, #6178, #12649, #13482 ) ) ;
#3731 = ORIENTED_EDGE ( 'NONE', *, *, #9151, .T. ) ;
#3732 = EDGE_CURVE ( 'NONE', #9441, #11122, #6078, .T. ) ;
#3733 = VECTOR ( 'NONE', #3818, 1000.000000000000000 ) ;
#3734 = ORIENTED_EDGE ( 'NONE', *, *, #2877, .T. ) ;
#3735 = CARTESIAN_POINT ( 'NONE',  ( 32.00000000000019185, 1.000000000000000000, -18.99999999999999289 ) ) ;
#3736 = CARTESIAN_POINT ( 'NONE',  ( 52.50000000000000711, 0.000000000000000000, 33.00000000000001421 ) ) ;
#3737 = CARTESIAN_POINT ( 'NONE',  ( 52.50000000000000711, 0.000000000000000000, 21.80000000000001492 ) ) ;
#3738 = DIRECTION ( 'NONE',  ( 0.000000000000000000, 0.000000000000000000, 1.000000000000000000 ) ) ;
#3739 = DIRECTION ( 'NONE',  ( 0.000000000000000000, 1.000000000000000000, -0.000000000000000000 ) ) ;
#3740 = ORIENTED_EDGE ( 'NONE', *, *, #15700, .F. ) ;
#3741 = FACE_OUTER_BOUND ( 'NONE', #15582, .T. ) ;
#3742 = VECTOR ( 'NONE', #4506, 1000.000000000000000 ) ;
#3743 = CIRCLE ( 'NONE', #851, 0.8000000000000020428 ) ;
#3744 = DIRECTION ( 'NONE',  ( 0.000000000000000000, 0.000000000000000000, 1.000000000000000000 ) ) ;
#3745 = CIRCLE ( 'NONE', #10286, 1.499999999999994449 ) ;
#3746 = VERTEX_POINT ( 'NONE', #12324 ) ;
#3747 = ADVANCED_FACE ( 'NONE', ( #5936 ), #11003, .F. ) ;
#3748 = FACE_BOUND ( 'NONE', #4068, .T. ) ;
#3749 = CARTESIAN_POINT ( 'NONE',  ( 43.49999999999999289, 0.000000000000000000, -27.79999999999999005 ) ) ;
#3750 = ORIENTED_EDGE ( 'NONE', *, *, #541, .F. ) ;
#3751 = LINE ( 'NONE', #8906, #12453 ) ;
#3752 = EDGE_CURVE ( 'NONE', #15030, #8907, #8680, .T. ) ;
#3753 = ORIENTED_EDGE ( 'NONE', *, *, #12277, .F. ) ;
#3754 = EDGE_LOOP ( 'NONE', ( #8622, #1556 ) ) ;
#3755 = DIRECTION ( 'NONE',  ( 0.000000000000000000, 0.000000000000000000, 1.000000000000000000 ) ) ;
#3756 = EDGE_CURVE ( 'NONE', #15422, #3095, #15515, .T. ) ;
#3757 = CIRCLE ( 'NONE', #1640, 0.8000000000000020428 ) ;
#3758 = LINE ( 'NONE', #8745, #7161 ) ;
#3759 = AXIS2_PLACEMENT_3D ( 'NONE', #10550, #15579, #10720 ) ;
#3760 = CARTESIAN_POINT ( 'NONE',  ( -52.50000000000001421, 0.000000000000000000, -8.999999999999987566 ) ) ;
#3761 = VECTOR ( 'NONE', #8491, 1000.000000000000000 ) ;
#3762 = ADVANCED_FACE ( 'NONE', ( #10841 ), #2143, .F. ) ;
#3763 = LINE ( 'NONE', #8748, #13239 ) ;
#3764 = CARTESIAN_POINT ( 'NONE',  ( -36.50000000000001421, 1.000000000000000000, -26.19999999999998863 ) ) ;
#3765 = EDGE_LOOP ( 'NONE', ( #6330, #12713, #11259, #14631 ) ) ;
#3766 = CARTESIAN_POINT ( 'NONE',  ( -68.99999999999998579, 1.000000000000000000, 43.00000000000000000 ) ) ;
#3767 = ORIENTED_EDGE ( 'NONE', *, *, #2371, .T. ) ;
#3768 = VERTEX_POINT ( 'NONE', #9612 ) ;
#3769 = DIRECTION ( 'NONE',  ( -0.000000000000000000, 1.000000000000000000, -0.000000000000000000 ) ) ;
#3770 = CARTESIAN_POINT ( 'NONE',  ( 7.910339050454240351E-13, 1.000000000000000000, 38.00000000000000711 ) ) ;
#3771 = CARTESIAN_POINT ( 'NONE',  ( 64.00000000000038369, 0.000000000000000000, 6.938893903907228378E-15 ) ) ;
#3772 = ORIENTED_EDGE ( 'NONE', *, *, #6600, .T. ) ;
#3773 = EDGE_LOOP ( 'NONE', ( #13171, #4677 ) ) ;
#3774 = CARTESIAN_POINT ( 'NONE',  ( 32.00000000000000000, 1.000000000000000000, -36.50000000000000000 ) ) ;
#3775 = CARTESIAN_POINT ( 'NONE',  ( -11.49999999999999645, 1.000000000000000000, -26.99999999999998934 ) ) ;
#3776 = ADVANCED_FACE ( 'NONE', ( #4543 ), #12255, .F. ) ;
#3777 = DIRECTION ( 'NONE',  ( 0.000000000000000000, 0.000000000000000000, 1.000000000000000000 ) ) ;
#3778 = FACE_BOUND ( 'NONE', #15189, .T. ) ;
#3779 = ADVANCED_FACE ( 'NONE', ( #8623 ), #12166, .F. ) ;
#3780 = VECTOR ( 'NONE', #14869, 1000.000000000000000 ) ;
#3781 = EDGE_CURVE ( 'NONE', #5442, #4648, #3193, .T. ) ;
#3782 = CARTESIAN_POINT ( 'NONE',  ( -27.49999999999999645, 0.000000000000000000, -20.99999999999998579 ) ) ;
#3783 = ORIENTED_EDGE ( 'NONE', *, *, #1146, .F. ) ;
#3784 = CIRCLE ( 'NONE', #3264, 0.8000000000000020428 ) ;
#3785 = LINE ( 'NONE', #13795, #5815 ) ;
#3786 = ADVANCED_FACE ( 'NONE', ( #13634 ), #2385, .F. ) ;
#3787 = EDGE_LOOP ( 'NONE', ( #4678, #9538, #1780, #3653 ) ) ;
#3788 = LINE ( 'NONE', #1304, #6725 ) ;
#3789 = VERTEX_POINT ( 'NONE', #3546 ) ;
#3790 = CARTESIAN_POINT ( 'NONE',  ( 20.50000000000000355, 0.000000000000000000, -2.199999999999985967 ) ) ;
#3791 = EDGE_LOOP ( 'NONE', ( #6406, #13211, #8849, #8223 ) ) ;
#3792 = EDGE_LOOP ( 'NONE', ( #10562, #14570 ) ) ;
#3793 = AXIS2_PLACEMENT_3D ( 'NONE', #7524, #6126, #16145 ) ;
#3794 = CARTESIAN_POINT ( 'NONE',  ( -68.99999999999998579, 0.000000000000000000, 43.00000000000000000 ) ) ;
#3795 = ORIENTED_EDGE ( 'NONE', *, *, #10248, .F. ) ;
#3796 = AXIS2_PLACEMENT_3D ( 'NONE', #16172, #2536, #9832 ) ;
#3797 = ADVANCED_FACE ( 'NONE', ( #754 ), #4775, .F. ) ;
#3798 = LINE ( 'NONE', #10251, #12725 ) ;
#3799 = AXIS2_PLACEMENT_3D ( 'NONE', #14233, #6855, #2988 ) ;
#3800 = CARTESIAN_POINT ( 'NONE',  ( 36.50000000000000711, 0.000000000000000000, 9.800000000000018474 ) ) ;
#3801 = CARTESIAN_POINT ( 'NONE',  ( 20.50000000000000355, 0.000000000000000000, 15.00000000000001421 ) ) ;
#3802 = DIRECTION ( 'NONE',  ( 0.000000000000000000, 1.000000000000000000, -0.000000000000000000 ) ) ;
#3803 = ORIENTED_EDGE ( 'NONE', *, *, #6048, .T. ) ;
#3804 = ADVANCED_FACE ( 'NONE', ( #9525 ), #10760, .F. ) ;
#3805 = ORIENTED_EDGE ( 'NONE', *, *, #15323, .F. ) ;
#3806 = FACE_OUTER_BOUND ( 'NONE', #14104, .T. ) ;
#3807 = AXIS2_PLACEMENT_3D ( 'NONE', #5575, #8116, #13366 ) ;
#3808 = CIRCLE ( 'NONE', #12720, 1.499999999999997780 ) ;
#3809 = CIRCLE ( 'NONE', #5909, 0.8000000000000038192 ) ;
#3810 = AXIS2_PLACEMENT_3D ( 'NONE', #338, #4129, #12824 ) ;
#3811 = DIRECTION ( 'NONE',  ( 0.000000000000000000, 0.000000000000000000, 1.000000000000000000 ) ) ;
#3812 = CARTESIAN_POINT ( 'NONE',  ( -4.500000000000010658, 0.000000000000000000, -20.99999999999998579 ) ) ;
#3813 = VECTOR ( 'NONE', #7971, 1000.000000000000000 ) ;
#3814 = DIRECTION ( 'NONE',  ( 0.000000000000000000, 0.000000000000000000, 1.000000000000000000 ) ) ;
#3815 = VERTEX_POINT ( 'NONE', #10235 ) ;
#3816 = ORIENTED_EDGE ( 'NONE', *, *, #9104, .T. ) ;
#3817 = EDGE_LOOP ( 'NONE', ( #15417, #5126, #5836, #656 ) ) ;
#3818 = DIRECTION ( 'NONE',  ( -0.000000000000000000, 1.000000000000000000, -0.000000000000000000 ) ) ;
#3819 = AXIS2_PLACEMENT_3D ( 'NONE', #10518, #11931, #594 ) ;
#3820 = CIRCLE ( 'NONE', #15360, 0.8000000000000020428 ) ;
#3821 = DIRECTION ( 'NONE',  ( 0.000000000000000000, 1.000000000000000000, -0.000000000000000000 ) ) ;
#3822 = FACE_OUTER_BOUND ( 'NONE', #15230, .T. ) ;
#3823 = AXIS2_PLACEMENT_3D ( 'NONE', #9335, #6736, #13291 ) ;
#3824 = DIRECTION ( 'NONE',  ( -0.000000000000000000, 1.000000000000000000, -0.000000000000000000 ) ) ;
#3825 = CIRCLE ( 'NONE', #3307, 0.8000000000000020428 ) ;
#3826 = DIRECTION ( 'NONE',  ( -0.000000000000000000, 1.000000000000000000, -0.000000000000000000 ) ) ;
#3827 = EDGE_LOOP ( 'NONE', ( #14282, #15164, #5573, #11489 ) ) ;
#3828 = LINE ( 'NONE', #8825, #5785 ) ;
#3829 = CARTESIAN_POINT ( 'NONE',  ( -4.500000000000010658, 1.000000000000000000, -3.799999999999991829 ) ) ;
#3830 = ORIENTED_EDGE ( 'NONE', *, *, #11472, .F. ) ;
#3831 = EDGE_CURVE ( 'NONE', #1832, #11002, #3978, .T. ) ;
#3832 = FACE_BOUND ( 'NONE', #16039, .T. ) ;
#3833 = CIRCLE ( 'NONE', #13012, 0.8000000000000020428 ) ;
#3834 = VECTOR ( 'NONE', #15265, 1000.000000000000000 ) ;
#3835 = CIRCLE ( 'NONE', #14848, 0.8000000000000029310 ) ;
#3836 = DIRECTION ( 'NONE',  ( 0.000000000000000000, 1.000000000000000000, -0.000000000000000000 ) ) ;
#3837 = ORIENTED_EDGE ( 'NONE', *, *, #1270, .F. ) ;
#3838 = DIRECTION ( 'NONE',  ( 0.000000000000000000, 0.000000000000000000, 1.000000000000000000 ) ) ;
#3839 = CIRCLE ( 'NONE', #7238, 0.8000000000000020428 ) ;
#3840 = ORIENTED_EDGE ( 'NONE', *, *, #953, .F. ) ;
#3841 = VERTEX_POINT ( 'NONE', #234 ) ;
#3842 = DIRECTION ( 'NONE',  ( -0.000000000000000000, 1.000000000000000000, -0.000000000000000000 ) ) ;
#3843 = CARTESIAN_POINT ( 'NONE',  ( -36.50000000000001421, 0.000000000000000000, -26.19999999999998863 ) ) ;
#3844 = CARTESIAN_POINT ( 'NONE',  ( 64.00000000000038369, 1.000000000000000000, 1.500000000000004441 ) ) ;
#3845 = VECTOR ( 'NONE', #13705, 1000.000000000000000 ) ;
#3846 = LINE ( 'NONE', #2597, #1951 ) ;
#3847 = CARTESIAN_POINT ( 'NONE',  ( 4.500000000000003553, 1.000000000000000000, -14.99999999999998579 ) ) ;
#3848 = ORIENTED_EDGE ( 'NONE', *, *, #12098, .T. ) ;
#3849 = PLANE ( 'NONE',  #5032 ) ;
#3850 = AXIS2_PLACEMENT_3D ( 'NONE', #7808, #6659, #11657 ) ;
#3851 = CIRCLE ( 'NONE', #13033, 0.8000000000000020428 ) ;
#3852 = EDGE_CURVE ( 'NONE', #2280, #2151, #13667, .T. ) ;
#3853 = ORIENTED_EDGE ( 'NONE', *, *, #4207, .T. ) ;
#3854 = VERTEX_POINT ( 'NONE', #12404 ) ;
#3855 = FACE_OUTER_BOUND ( 'NONE', #1413, .T. ) ;
#3856 = EDGE_CURVE ( 'NONE', #1088, #4666, #8778, .T. ) ;
#3857 = CARTESIAN_POINT ( 'NONE',  ( 20.50000000000000355, 1.000000000000000000, 32.20000000000000995 ) ) ;
#3858 = DIRECTION ( 'NONE',  ( 0.000000000000000000, 1.000000000000000000, -0.000000000000000000 ) ) ;
#3859 = EDGE_LOOP ( 'NONE', ( #9034, #11592 ) ) ;
#3860 = ORIENTED_EDGE ( 'NONE', *, *, #5338, .F. ) ;
#3861 = CARTESIAN_POINT ( 'NONE',  ( 36.50000000000000711, 0.000000000000000000, -26.19999999999998863 ) ) ;
#3862 = AXIS2_PLACEMENT_3D ( 'NONE', #1105, #10183, #6427 ) ;
#3863 = CARTESIAN_POINT ( 'NONE',  ( -36.50000000000001421, 0.000000000000000000, 33.00000000000001421 ) ) ;
#3864 = DIRECTION ( 'NONE',  ( -0.000000000000000000, 1.000000000000000000, -0.000000000000000000 ) ) ;
#3865 = FACE_BOUND ( 'NONE', #10267, .T. ) ;
#3866 = DIRECTION ( 'NONE',  ( 0.000000000000000000, 1.000000000000000000, -0.000000000000000000 ) ) ;
#3867 = EDGE_LOOP ( 'NONE', ( #10576, #10937 ) ) ;
#3868 = CARTESIAN_POINT ( 'NONE',  ( 52.50000000000000711, 0.000000000000000000, 27.80000000000001137 ) ) ;
#3869 = AXIS2_PLACEMENT_3D ( 'NONE', #3677, #14842, #6135 ) ;
#3870 = EDGE_CURVE ( 'NONE', #7593, #1576, #3785, .T. ) ;
#3871 = VERTEX_POINT ( 'NONE', #9925 ) ;
#3872 = DIRECTION ( 'NONE',  ( 0.000000000000000000, 0.000000000000000000, 1.000000000000000000 ) ) ;
#3873 = ORIENTED_EDGE ( 'NONE', *, *, #9143, .F. ) ;
#3874 = CYLINDRICAL_SURFACE ( 'NONE', #13786, 0.8000000000000038192 ) ;
#3875 = VERTEX_POINT ( 'NONE', #2549 ) ;
#3876 = VERTEX_POINT ( 'NONE', #11170 ) ;
#3877 = ADVANCED_FACE ( 'NONE', ( #6247 ), #7479, .F. ) ;
#3878 = CARTESIAN_POINT ( 'NONE',  ( 11.49999999999998934, 0.000000000000000000, -21.79999999999999005 ) ) ;
#3879 = ORIENTED_EDGE ( 'NONE', *, *, #12081, .T. ) ;
#3880 = LINE ( 'NONE', #13876, #1441 ) ;
#3881 = VECTOR ( 'NONE', #13365, 1000.000000000000000 ) ;
#3882 = CARTESIAN_POINT ( 'NONE',  ( 27.49999999999998934, 1.000000000000000000, 14.20000000000000995 ) ) ;
#3883 = DIRECTION ( 'NONE',  ( -0.000000000000000000, 1.000000000000000000, -0.000000000000000000 ) ) ;
#3884 = CARTESIAN_POINT ( 'NONE',  ( -20.50000000000001066, 0.000000000000000000, -26.99999999999998934 ) ) ;
#3885 = VERTEX_POINT ( 'NONE', #8932 ) ;
#3886 = VERTEX_POINT ( 'NONE', #6491 ) ;
#3887 = DIRECTION ( 'NONE',  ( -0.000000000000000000, 1.000000000000000000, -0.000000000000000000 ) ) ;
#3888 = VERTEX_POINT ( 'NONE', #5084 ) ;
#3889 = EDGE_CURVE ( 'NONE', #10508, #5953, #10781, .T. ) ;
#3890 = DIRECTION ( 'NONE',  ( 0.000000000000000000, 1.000000000000000000, -0.000000000000000000 ) ) ;
#3891 = DIRECTION ( 'NONE',  ( 0.000000000000000000, 0.000000000000000000, 1.000000000000000000 ) ) ;
#3892 = CIRCLE ( 'NONE', #3630, 0.8000000000000020428 ) ;
#3893 = CYLINDRICAL_SURFACE ( 'NONE', #10570, 0.8000000000000020428 ) ;
#3894 = ORIENTED_EDGE ( 'NONE', *, *, #12226, .T. ) ;
#3895 = ORIENTED_EDGE ( 'NONE', *, *, #14397, .F. ) ;
#3896 = EDGE_CURVE ( 'NONE', #14456, #9219, #2133, .T. ) ;
#3897 = EDGE_CURVE ( 'NONE', #12163, #14860, #9205, .T. ) ;
#3898 = VERTEX_POINT ( 'NONE', #1145 ) ;
#3899 = DIRECTION ( 'NONE',  ( 0.000000000000000000, 1.000000000000000000, -0.000000000000000000 ) ) ;
#3900 = DIRECTION ( 'NONE',  ( -0.000000000000000000, 1.000000000000000000, -0.000000000000000000 ) ) ;
#3901 = FACE_OUTER_BOUND ( 'NONE', #5486, .T. ) ;
#3902 = DIRECTION ( 'NONE',  ( -0.000000000000000000, 1.000000000000000000, -0.000000000000000000 ) ) ;
#3903 = CIRCLE ( 'NONE', #13087, 0.8000000000000029310 ) ;
#3904 = CARTESIAN_POINT ( 'NONE',  ( -43.50000000000000000, 0.000000000000000000, -15.79999999999998828 ) ) ;
#3905 = ORIENTED_EDGE ( 'NONE', *, *, #15700, .T. ) ;
#3906 = DIRECTION ( 'NONE',  ( 0.000000000000000000, 0.000000000000000000, 1.000000000000000000 ) ) ;
#3907 = EDGE_CURVE ( 'NONE', #8292, #3205, #4508, .T. ) ;
#3908 = DIRECTION ( 'NONE',  ( 0.000000000000000000, 1.000000000000000000, -0.000000000000000000 ) ) ;
#3909 = ORIENTED_EDGE ( 'NONE', *, *, #3558, .F. ) ;
#3910 = FACE_BOUND ( 'NONE', #8064, .T. ) ;
#3911 = VERTEX_POINT ( 'NONE', #15183 ) ;
#3912 = CARTESIAN_POINT ( 'NONE',  ( -11.49999999999999645, 1.000000000000000000, 27.00000000000001066 ) ) ;
#3913 = ORIENTED_EDGE ( 'NONE', *, *, #219, .T. ) ;
#3914 = VERTEX_POINT ( 'NONE', #16183 ) ;
#3915 = DIRECTION ( 'NONE',  ( 0.000000000000000000, 1.000000000000000000, -0.000000000000000000 ) ) ;
#3916 = CARTESIAN_POINT ( 'NONE',  ( 52.50000000000000711, 1.000000000000000000, -20.99999999999998579 ) ) ;
#3917 = DIRECTION ( 'NONE',  ( 0.000000000000000000, 1.000000000000000000, -0.000000000000000000 ) ) ;
#3918 = EDGE_CURVE ( 'NONE', #10606, #5366, #14458, .T. ) ;
#3919 = CARTESIAN_POINT ( 'NONE',  ( -20.50000000000001066, 0.000000000000000000, -2.199999999999985967 ) ) ;
#3920 = DIRECTION ( 'NONE',  ( 0.000000000000000000, 0.000000000000000000, 1.000000000000000000 ) ) ;
#3921 = EDGE_LOOP ( 'NONE', ( #163, #2495 ) ) ;
#3922 = DIRECTION ( 'NONE',  ( 0.000000000000000000, 1.000000000000000000, -0.000000000000000000 ) ) ;
#3923 = AXIS2_PLACEMENT_3D ( 'NONE', #56, #6234, #6478 ) ;
#3924 = ORIENTED_EDGE ( 'NONE', *, *, #16226, .T. ) ;
#3925 = ORIENTED_EDGE ( 'NONE', *, *, #5994, .T. ) ;
#3926 = CYLINDRICAL_SURFACE ( 'NONE', #253, 0.8000000000000038192 ) ;
#3927 = LINE ( 'NONE', #2934, #4789 ) ;
#3928 = DIRECTION ( 'NONE',  ( 0.000000000000000000, 0.000000000000000000, 1.000000000000000000 ) ) ;
#3929 = ORIENTED_EDGE ( 'NONE', *, *, #7011, .F. ) ;
#3930 = EDGE_LOOP ( 'NONE', ( #3840, #1187, #4336, #14942 ) ) ;
#3931 = CARTESIAN_POINT ( 'NONE',  ( 59.49999999999999289, 0.000000000000000000, -14.99999999999998579 ) ) ;
#3932 = AXIS2_PLACEMENT_3D ( 'NONE', #6387, #7459, #15003 ) ;
#3933 = FACE_OUTER_BOUND ( 'NONE', #5242, .T. ) ;
#3934 = CARTESIAN_POINT ( 'NONE',  ( 43.49999999999999289, 1.000000000000000000, 3.000000000000016431 ) ) ;
#3935 = FACE_BOUND ( 'NONE', #10990, .T. ) ;
#3936 = ORIENTED_EDGE ( 'NONE', *, *, #8887, .T. ) ;
#3937 = DIRECTION ( 'NONE',  ( 0.000000000000000000, 0.000000000000000000, 1.000000000000000000 ) ) ;
#3938 = ORIENTED_EDGE ( 'NONE', *, *, #1446, .T. ) ;
#3939 = CARTESIAN_POINT ( 'NONE',  ( 43.49999999999999289, 1.000000000000000000, -2.999999999999988898 ) ) ;
#3940 = EDGE_LOOP ( 'NONE', ( #3725, #11217, #14411, #2973 ) ) ;
#3941 = EDGE_CURVE ( 'NONE', #12909, #6702, #9984, .T. ) ;
#3942 = CARTESIAN_POINT ( 'NONE',  ( 32.00000000000040501, 1.000000000000000000, 1.500000000000004441 ) ) ;
#3943 = ORIENTED_EDGE ( 'NONE', *, *, #14806, .T. ) ;
#3944 = CYLINDRICAL_SURFACE ( 'NONE', #446, 0.8000000000000020428 ) ;
#3945 = VERTEX_POINT ( 'NONE', #3868 ) ;
#3946 = FACE_OUTER_BOUND ( 'NONE', #8380, .T. ) ;
#3947 = ADVANCED_FACE ( 'NONE', ( #8861 ), #9016, .F. ) ;
#3948 = CARTESIAN_POINT ( 'NONE',  ( 7.910339050454240351E-13, 1.000000000000000000, 38.00000000000000711 ) ) ;
#3949 = ORIENTED_EDGE ( 'NONE', *, *, #5329, .F. ) ;
#3950 = AXIS2_PLACEMENT_3D ( 'NONE', #1426, #1590, #8897 ) ;
#3951 = CARTESIAN_POINT ( 'NONE',  ( -36.50000000000001421, 1.000000000000000000, -14.19999999999998153 ) ) ;
#3952 = ADVANCED_FACE ( 'NONE', ( #4934 ), #12641, .F. ) ;
#3953 = LINE ( 'NONE', #7642, #15578 ) ;
#3954 = CARTESIAN_POINT ( 'NONE',  ( 59.49999999999999289, 0.000000000000000000, -14.19999999999998153 ) ) ;
#3955 = DIRECTION ( 'NONE',  ( 0.000000000000000000, 0.000000000000000000, 1.000000000000000000 ) ) ;
#3956 = EDGE_CURVE ( 'NONE', #53, #7701, #14728, .T. ) ;
#3957 = EDGE_CURVE ( 'NONE', #11436, #10163, #2465, .T. ) ;
#3958 = EDGE_LOOP ( 'NONE', ( #5067, #12954 ) ) ;
#3959 = CIRCLE ( 'NONE', #12349, 0.8000000000000020428 ) ;
#3960 = ORIENTED_EDGE ( 'NONE', *, *, #12534, .T. ) ;
#3961 = CARTESIAN_POINT ( 'NONE',  ( 52.50000000000000711, 0.000000000000000000, -32.99999999999998579 ) ) ;
#3962 = ORIENTED_EDGE ( 'NONE', *, *, #13968, .F. ) ;
#3963 = CIRCLE ( 'NONE', #3442, 0.8000000000000020428 ) ;
#3964 = DIRECTION ( 'NONE',  ( 0.000000000000000000, 0.000000000000000000, 1.000000000000000000 ) ) ;
#3965 = DIRECTION ( 'NONE',  ( 0.000000000000000000, 0.000000000000000000, 1.000000000000000000 ) ) ;
#3966 = DIRECTION ( 'NONE',  ( 0.000000000000000000, 1.000000000000000000, -0.000000000000000000 ) ) ;
#3967 = DIRECTION ( 'NONE',  ( 0.000000000000000000, 1.000000000000000000, -0.000000000000000000 ) ) ;
#3968 = ORIENTED_EDGE ( 'NONE', *, *, #7974, .T. ) ;
#3969 = VERTEX_POINT ( 'NONE', #10321 ) ;
#3970 = ORIENTED_EDGE ( 'NONE', *, *, #2434, .F. ) ;
#3971 = DIRECTION ( 'NONE',  ( -0.000000000000000000, 1.000000000000000000, -0.000000000000000000 ) ) ;
#3972 = AXIS2_PLACEMENT_3D ( 'NONE', #6461, #12694, #15236 ) ;
#3973 = DIRECTION ( 'NONE',  ( 0.000000000000000000, 1.000000000000000000, -0.000000000000000000 ) ) ;
#3974 = DIRECTION ( 'NONE',  ( 0.000000000000000000, 1.000000000000000000, -0.000000000000000000 ) ) ;
#3975 = AXIS2_PLACEMENT_3D ( 'NONE', #11818, #884, #5903 ) ;
#3976 = EDGE_CURVE ( 'NONE', #10091, #14217, #10247, .T. ) ;
#3977 = FACE_OUTER_BOUND ( 'NONE', #4565, .T. ) ;
#3978 = CIRCLE ( 'NONE', #11048, 0.8000000000000020428 ) ;
#3979 = CARTESIAN_POINT ( 'NONE',  ( 43.49999999999999289, 1.000000000000000000, -14.99999999999998579 ) ) ;
#3980 = ORIENTED_EDGE ( 'NONE', *, *, #11420, .F. ) ;
#3981 = LINE ( 'NONE', #1511, #13386 ) ;
#3982 = ADVANCED_FACE ( 'NONE', ( #5425 ), #567, .F. ) ;
#3983 = ADVANCED_FACE ( 'NONE', ( #4271 ), #3041, .F. ) ;
#3984 = CARTESIAN_POINT ( 'NONE',  ( -4.500000000000010658, 0.000000000000000000, 26.20000000000000639 ) ) ;
#3985 = ORIENTED_EDGE ( 'NONE', *, *, #12702, .F. ) ;
#3986 = FACE_BOUND ( 'NONE', #5157, .T. ) ;
#3987 = AXIS2_PLACEMENT_3D ( 'NONE', #13279, #7119, #2023 ) ;
#3988 = EDGE_CURVE ( 'NONE', #9697, #14563, #12104, .T. ) ;
#3989 = DIRECTION ( 'NONE',  ( 0.000000000000000000, 1.000000000000000000, -0.000000000000000000 ) ) ;
#3990 = ORIENTED_EDGE ( 'NONE', *, *, #5491, .F. ) ;
#3991 = FACE_OUTER_BOUND ( 'NONE', #3334, .T. ) ;
#3992 = ORIENTED_EDGE ( 'NONE', *, *, #9784, .F. ) ;
#3993 = VERTEX_POINT ( 'NONE', #14111 ) ;
#3994 = CARTESIAN_POINT ( 'NONE',  ( 52.50000000000000711, 0.000000000000000000, 26.20000000000000639 ) ) ;
#3995 = EDGE_CURVE ( 'NONE', #5413, #13950, #11852, .T. ) ;
#3996 = CARTESIAN_POINT ( 'NONE',  ( 20.50000000000000355, 0.000000000000000000, 15.00000000000001421 ) ) ;
#3997 = DIRECTION ( 'NONE',  ( -0.000000000000000000, 1.000000000000000000, -0.000000000000000000 ) ) ;
#3998 = AXIS2_PLACEMENT_3D ( 'NONE', #13176, #7992, #6947 ) ;
#3999 = ADVANCED_FACE ( 'NONE', ( #11747 ), #15354, .F. ) ;
#4000 = CARTESIAN_POINT ( 'NONE',  ( -27.49999999999999645, 0.000000000000000000, 9.000000000000014211 ) ) ;
#4001 = LINE ( 'NONE', #5062, #3213 ) ;
#4002 = CIRCLE ( 'NONE', #13699, 1.499999999999997780 ) ;
#4003 = AXIS2_PLACEMENT_3D ( 'NONE', #11276, #14074, #7835 ) ;
#4004 = ORIENTED_EDGE ( 'NONE', *, *, #15428, .F. ) ;
#4005 = DIRECTION ( 'NONE',  ( 0.000000000000000000, 0.000000000000000000, 1.000000000000000000 ) ) ;
#4006 = EDGE_CURVE ( 'NONE', #15304, #398, #2656, .T. ) ;
#4007 = VERTEX_POINT ( 'NONE', #5325 ) ;
#4008 = ORIENTED_EDGE ( 'NONE', *, *, #5063, .T. ) ;
#4009 = LINE ( 'NONE', #1694, #1578 ) ;
#4010 = CARTESIAN_POINT ( 'NONE',  ( 27.49999999999998934, 1.000000000000000000, 15.80000000000001492 ) ) ;
#4011 = STYLED_ITEM ( 'NONE', ( #206 ), #5492 ) ;
#4012 = AXIS2_PLACEMENT_3D ( 'NONE', #10219, #1529, #4005 ) ;
#4013 = ORIENTED_EDGE ( 'NONE', *, *, #13577, .F. ) ;
#4014 = EDGE_LOOP ( 'NONE', ( #12610, #16029, #5213, #12261 ) ) ;
#4015 = CIRCLE ( 'NONE', #7933, 0.8000000000000020428 ) ;
#4016 = CARTESIAN_POINT ( 'NONE',  ( -43.50000000000000000, 1.000000000000000000, -2.999999999999988898 ) ) ;
#4017 = CARTESIAN_POINT ( 'NONE',  ( -59.50000000000000000, 0.000000000000000000, 15.80000000000001492 ) ) ;
#4018 = LINE ( 'NONE', #11559, #11 ) ;
#4019 = FACE_BOUND ( 'NONE', #7582, .T. ) ;
#4020 = AXIS2_PLACEMENT_3D ( 'NONE', #14158, #5630, #14328 ) ;
#4021 = EDGE_LOOP ( 'NONE', ( #15855, #9121, #1969, #11361 ) ) ;
#4022 = EDGE_LOOP ( 'NONE', ( #9698, #8113 ) ) ;
#4023 = DIRECTION ( 'NONE',  ( 0.000000000000000000, 0.000000000000000000, 1.000000000000000000 ) ) ;
#4024 = VERTEX_POINT ( 'NONE', #5671 ) ;
#4025 = DIRECTION ( 'NONE',  ( 0.000000000000000000, 0.000000000000000000, 1.000000000000000000 ) ) ;
#4026 = ORIENTED_EDGE ( 'NONE', *, *, #13642, .T. ) ;
#4027 = CARTESIAN_POINT ( 'NONE',  ( -20.50000000000001066, 0.000000000000000000, 2.200000000000013500 ) ) ;
#4028 = ORIENTED_EDGE ( 'NONE', *, *, #11740, .T. ) ;
#4029 = LINE ( 'NONE', #2960, #15919 ) ;
#4030 = ORIENTED_EDGE ( 'NONE', *, *, #12301, .T. ) ;
#4031 = DIRECTION ( 'NONE',  ( -0.000000000000000000, 1.000000000000000000, -0.000000000000000000 ) ) ;
#4032 = CIRCLE ( 'NONE', #8231, 0.8000000000000038192 ) ;
#4033 = DIRECTION ( 'NONE',  ( 0.000000000000000000, 0.000000000000000000, 1.000000000000000000 ) ) ;
#4034 = ORIENTED_EDGE ( 'NONE', *, *, #11060, .F. ) ;
#4035 = CARTESIAN_POINT ( 'NONE',  ( 27.49999999999998934, 0.000000000000000000, 15.00000000000001421 ) ) ;
#4036 = AXIS2_PLACEMENT_3D ( 'NONE', #10396, #1299, #16249 ) ;
#4037 = CARTESIAN_POINT ( 'NONE',  ( 27.49999999999998934, 0.000000000000000000, -21.79999999999999005 ) ) ;
#4038 = CARTESIAN_POINT ( 'NONE',  ( -59.50000000000000000, 1.000000000000000000, -26.99999999999998934 ) ) ;
#4039 = CARTESIAN_POINT ( 'NONE',  ( -59.50000000000000000, 1.000000000000000000, -14.19999999999998153 ) ) ;
#4040 = EDGE_LOOP ( 'NONE', ( #8074, #15033, #3445, #8905 ) ) ;
#4041 = ORIENTED_EDGE ( 'NONE', *, *, #10464, .F. ) ;
#4042 = FACE_OUTER_BOUND ( 'NONE', #8042, .T. ) ;
#4043 = EDGE_LOOP ( 'NONE', ( #16068, #10279, #12632, #16237 ) ) ;
#4044 = CYLINDRICAL_SURFACE ( 'NONE', #13045, 1.499999999999994449 ) ;
#4045 = ADVANCED_FACE ( 'NONE', ( #15439 ), #1715, .F. ) ;
#4046 = DIRECTION ( 'NONE',  ( -0.000000000000000000, -1.000000000000000000, -0.000000000000000000 ) ) ;
#4047 = DIRECTION ( 'NONE',  ( -0.000000000000000000, 1.000000000000000000, -0.000000000000000000 ) ) ;
#4048 = EDGE_CURVE ( 'NONE', #7611, #12409, #4187, .T. ) ;
#4049 = ADVANCED_FACE ( 'NONE', ( #490 ), #10487, .F. ) ;
#4050 = DIRECTION ( 'NONE',  ( 0.000000000000000000, 0.000000000000000000, 1.000000000000000000 ) ) ;
#4051 = ORIENTED_EDGE ( 'NONE', *, *, #6492, .F. ) ;
#4052 = ADVANCED_FACE ( 'NONE', ( #11649 ), #7798, .F. ) ;
#4053 = ORIENTED_EDGE ( 'NONE', *, *, #7112, .F. ) ;
#4054 = AXIS2_PLACEMENT_3D ( 'NONE', #1204, #4981, #9975 ) ;
#4055 = ORIENTED_EDGE ( 'NONE', *, *, #13224, .T. ) ;
#4056 = DIRECTION ( 'NONE',  ( 0.000000000000000000, 0.000000000000000000, 1.000000000000000000 ) ) ;
#4057 = DIRECTION ( 'NONE',  ( 0.000000000000000000, 0.000000000000000000, 1.000000000000000000 ) ) ;
#4058 = DIRECTION ( 'NONE',  ( 0.000000000000000000, 0.000000000000000000, 1.000000000000000000 ) ) ;
#4059 = FACE_OUTER_BOUND ( 'NONE', #4548, .T. ) ;
#4060 = EDGE_LOOP ( 'NONE', ( #11253, #16020 ) ) ;
#4062 = CARTESIAN_POINT ( 'NONE',  ( -11.49999999999999645, 0.000000000000000000, -8.999999999999987566 ) ) ;
#4061 = CIRCLE ( 'NONE', #1957, 1.499999999999994449 ) ;
#4063 = AXIS2_PLACEMENT_3D ( 'NONE', #13548, #12000, #3376 ) ;
#4064 = EDGE_LOOP ( 'NONE', ( #412, #3326 ) ) ;
#4065 = FACE_OUTER_BOUND ( 'NONE', #16157, .T. ) ;
#4066 = AXIS2_PLACEMENT_3D ( 'NONE', #8056, #13076, #6836 ) ;
#4067 = CARTESIAN_POINT ( 'NONE',  ( -43.50000000000000000, 0.000000000000000000, -2.199999999999985967 ) ) ;
#4068 = EDGE_LOOP ( 'NONE', ( #12295, #6564 ) ) ;
#4069 = FACE_BOUND ( 'NONE', #3275, .T. ) ;
#4070 = EDGE_CURVE ( 'NONE', #4600, #374, #1625, .T. ) ;
#4071 = DIRECTION ( 'NONE',  ( 0.000000000000000000, 0.000000000000000000, 1.000000000000000000 ) ) ;
#4072 = ORIENTED_EDGE ( 'NONE', *, *, #3395, .F. ) ;
#4073 = CIRCLE ( 'NONE', #7734, 0.8000000000000038192 ) ;
#4074 = DIRECTION ( 'NONE',  ( 0.000000000000000000, 0.000000000000000000, 1.000000000000000000 ) ) ;
#4075 = CIRCLE ( 'NONE', #6693, 1.499999999999994449 ) ;
#4076 = CIRCLE ( 'NONE', #15067, 0.8000000000000020428 ) ;
#4077 = ORIENTED_EDGE ( 'NONE', *, *, #5186, .F. ) ;
#4078 = AXIS2_PLACEMENT_3D ( 'NONE', #2485, #9870, #14887 ) ;
#4079 = ORIENTED_EDGE ( 'NONE', *, *, #6465, .F. ) ;
#4080 = CARTESIAN_POINT ( 'NONE',  ( 59.49999999999999289, 0.000000000000000000, 15.00000000000001421 ) ) ;
#4081 = AXIS2_PLACEMENT_3D ( 'NONE', #2237, #13647, #12265 ) ;
#4082 = AXIS2_PLACEMENT_3D ( 'NONE', #3138, #1893, #11581 ) ;
#4083 = CARTESIAN_POINT ( 'NONE',  ( 52.50000000000000711, 0.000000000000000000, -2.999999999999988898 ) ) ;
#4084 = EDGE_CURVE ( 'NONE', #3076, #15260, #11260, .T. ) ;
#4085 = LINE ( 'NONE', #1443, #2772 ) ;
#4086 = CARTESIAN_POINT ( 'NONE',  ( -4.500000000000010658, 1.000000000000000000, 3.800000000000019362 ) ) ;
#4087 = CYLINDRICAL_SURFACE ( 'NONE', #12113, 0.8000000000000029310 ) ;
#4088 = ORIENTED_EDGE ( 'NONE', *, *, #5421, .F. ) ;
#4089 = DIRECTION ( 'NONE',  ( 0.000000000000000000, 1.000000000000000000, -0.000000000000000000 ) ) ;
#4090 = AXIS2_PLACEMENT_3D ( 'NONE', #10187, #6596, #10355 ) ;
#4091 = EDGE_CURVE ( 'NONE', #11671, #4134, #15998, .T. ) ;
#4092 = AXIS2_PLACEMENT_3D ( 'NONE', #15945, #14781, #4691 ) ;
#4093 = ORIENTED_EDGE ( 'NONE', *, *, #14431, .T. ) ;
#4094 = ORIENTED_EDGE ( 'NONE', *, *, #2366, .T. ) ;
#4095 = FACE_BOUND ( 'NONE', #16182, .T. ) ;
#4096 = AXIS2_PLACEMENT_3D ( 'NONE', #10299, #9230, #8911 ) ;
#4097 = EDGE_CURVE ( 'NONE', #13863, #14120, #15519, .T. ) ;
#4098 = CYLINDRICAL_SURFACE ( 'NONE', #9494, 0.8000000000000038192 ) ;
#4099 = CARTESIAN_POINT ( 'NONE',  ( 27.49999999999998934, 1.000000000000000000, 21.00000000000001066 ) ) ;
#4100 = ORIENTED_EDGE ( 'NONE', *, *, #10895, .F. ) ;
#4101 = ORIENTED_EDGE ( 'NONE', *, *, #11654, .T. ) ;
#4102 = LINE ( 'NONE', #10405, #10681 ) ;
#4103 = CIRCLE ( 'NONE', #1733, 0.8000000000000038192 ) ;
#4104 = EDGE_CURVE ( 'NONE', #4476, #6622, #4722, .T. ) ;
#4105 = VECTOR ( 'NONE', #2796, 1000.000000000000000 ) ;
#4106 = CARTESIAN_POINT ( 'NONE',  ( 43.49999999999999289, 1.000000000000000000, 33.00000000000001421 ) ) ;
#4107 = ADVANCED_FACE ( 'NONE', ( #14768 ), #7067, .F. ) ;
#4108 = AXIS2_PLACEMENT_3D ( 'NONE', #197, #10034, #1583 ) ;
#4109 = DIRECTION ( 'NONE',  ( 0.000000000000000000, 1.000000000000000000, -0.000000000000000000 ) ) ;
#4110 = FACE_BOUND ( 'NONE', #8033, .T. ) ;
#4111 = CIRCLE ( 'NONE', #11447, 0.8000000000000020428 ) ;
#4112 = ORIENTED_EDGE ( 'NONE', *, *, #11064, .T. ) ;
#4113 = ORIENTED_EDGE ( 'NONE', *, *, #4168, .F. ) ;
#4114 = CARTESIAN_POINT ( 'NONE',  ( 52.50000000000000711, 1.000000000000000000, 15.00000000000001421 ) ) ;
#4115 = ORIENTED_EDGE ( 'NONE', *, *, #14630, .T. ) ;
#4116 = LINE ( 'NONE', #6750, #9556 ) ;
#4117 = VERTEX_POINT ( 'NONE', #4754 ) ;
#4118 = CIRCLE ( 'NONE', #13299, 0.8000000000000020428 ) ;
#4119 = CARTESIAN_POINT ( 'NONE',  ( -20.50000000000001066, 0.000000000000000000, 21.00000000000001066 ) ) ;
#4120 = ORIENTED_EDGE ( 'NONE', *, *, #15339, .T. ) ;
#4121 = CARTESIAN_POINT ( 'NONE',  ( -52.50000000000001421, 1.000000000000000000, 21.00000000000001066 ) ) ;
#4122 = ORIENTED_EDGE ( 'NONE', *, *, #4733, .T. ) ;
#4123 = DIRECTION ( 'NONE',  ( 0.000000000000000000, 0.000000000000000000, 1.000000000000000000 ) ) ;
#4124 = DIRECTION ( 'NONE',  ( -0.000000000000000000, 1.000000000000000000, -0.000000000000000000 ) ) ;
#4125 = VERTEX_POINT ( 'NONE', #8525 ) ;
#4126 = FACE_OUTER_BOUND ( 'NONE', #16238, .T. ) ;
#4127 = DIRECTION ( 'NONE',  ( -0.000000000000000000, 1.000000000000000000, -0.000000000000000000 ) ) ;
#4128 = LINE ( 'NONE', #7078, #8002 ) ;
#4129 = DIRECTION ( 'NONE',  ( 0.000000000000000000, 1.000000000000000000, 0.000000000000000000 ) ) ;
#4130 = ORIENTED_EDGE ( 'NONE', *, *, #5070, .F. ) ;
#4131 = ORIENTED_EDGE ( 'NONE', *, *, #13605, .T. ) ;
#4132 = DIRECTION ( 'NONE',  ( 0.000000000000000000, 1.000000000000000000, -0.000000000000000000 ) ) ;
#4133 = EDGE_LOOP ( 'NONE', ( #3233, #5690, #16106, #15859 ) ) ;
#4134 = VERTEX_POINT ( 'NONE', #13546 ) ;
#4135 = CARTESIAN_POINT ( 'NONE',  ( 52.50000000000000711, 0.000000000000000000, -8.199999999999983302 ) ) ;
#4136 = CARTESIAN_POINT ( 'NONE',  ( -11.49999999999999645, 0.000000000000000000, -2.999999999999988898 ) ) ;
#4137 = DIRECTION ( 'NONE',  ( 0.000000000000000000, 0.000000000000000000, 1.000000000000000000 ) ) ;
#4138 = CARTESIAN_POINT ( 'NONE',  ( -59.50000000000000000, 0.000000000000000000, 9.800000000000018474 ) ) ;
#4139 = VERTEX_POINT ( 'NONE', #4524 ) ;
#4140 = VERTEX_POINT ( 'NONE', #4601 ) ;
#4141 = AXIS2_PLACEMENT_3D ( 'NONE', #1867, #3196, #11896 ) ;
#4142 = ORIENTED_EDGE ( 'NONE', *, *, #4500, .F. ) ;
#4143 = DIRECTION ( 'NONE',  ( -0.000000000000000000, 1.000000000000000000, -0.000000000000000000 ) ) ;
#4144 = EDGE_CURVE ( 'NONE', #1066, #14493, #9947, .T. ) ;
#4145 = DIRECTION ( 'NONE',  ( 0.000000000000000000, 1.000000000000000000, -0.000000000000000000 ) ) ;
#4146 = DIRECTION ( 'NONE',  ( -0.000000000000000000, 1.000000000000000000, -0.000000000000000000 ) ) ;
#4147 = DIRECTION ( 'NONE',  ( 0.000000000000000000, 0.000000000000000000, 1.000000000000000000 ) ) ;
#4148 = ORIENTED_EDGE ( 'NONE', *, *, #6103, .F. ) ;
#4149 = FACE_OUTER_BOUND ( 'NONE', #2127, .T. ) ;
#4150 = ORIENTED_EDGE ( 'NONE', *, *, #1062, .T. ) ;
#4151 = LINE ( 'NONE', #2828, #14166 ) ;
#4152 = VECTOR ( 'NONE', #8643, 1000.000000000000000 ) ;
#4153 = EDGE_LOOP ( 'NONE', ( #8963, #7558, #6473, #7085 ) ) ;
#4154 = DIRECTION ( 'NONE',  ( 0.000000000000000000, 1.000000000000000000, -0.000000000000000000 ) ) ;
#4155 = CARTESIAN_POINT ( 'NONE',  ( -43.50000000000000000, 0.000000000000000000, 27.80000000000001137 ) ) ;
#4156 = ORIENTED_EDGE ( 'NONE', *, *, #11220, .F. ) ;
#4157 = ADVANCED_FACE ( 'NONE', ( #9741 ), #7145, .F. ) ;
#4158 = DIRECTION ( 'NONE',  ( -0.000000000000000000, 1.000000000000000000, -0.000000000000000000 ) ) ;
#4159 = ORIENTED_EDGE ( 'NONE', *, *, #13628, .F. ) ;
#4160 = ORIENTED_EDGE ( 'NONE', *, *, #11174, .T. ) ;
#4161 = FACE_OUTER_BOUND ( 'NONE', #2122, .T. ) ;
#4162 = AXIS2_PLACEMENT_3D ( 'NONE', #10422, #5249, #4123 ) ;
#4163 = ADVANCED_FACE ( 'NONE', ( #9663 ), #12305, .F. ) ;
#4164 = LINE ( 'NONE', #11627, #5587 ) ;
#4165 = CARTESIAN_POINT ( 'NONE',  ( -4.500000000000010658, 0.000000000000000000, 27.80000000000001137 ) ) ;
#4166 = CYLINDRICAL_SURFACE ( 'NONE', #13404, 0.8000000000000020428 ) ;
#4167 = CARTESIAN_POINT ( 'NONE',  ( -52.50000000000001421, 1.000000000000000000, -20.19999999999998508 ) ) ;
#4168 = EDGE_CURVE ( 'NONE', #12528, #10919, #2884, .T. ) ;
#4169 = EDGE_CURVE ( 'NONE', #13718, #4415, #1043, .T. ) ;
#4170 = EDGE_CURVE ( 'NONE', #7447, #8020, #11801, .T. ) ;
#4171 = ORIENTED_EDGE ( 'NONE', *, *, #16034, .T. ) ;
#4172 = DIRECTION ( 'NONE',  ( 0.000000000000000000, 1.000000000000000000, -0.000000000000000000 ) ) ;
#4173 = CARTESIAN_POINT ( 'NONE',  ( 64.00000000000000000, 0.000000000000000000, -36.50000000000000000 ) ) ;
#4174 = ORIENTED_EDGE ( 'NONE', *, *, #2570, .T. ) ;
#4175 = ORIENTED_EDGE ( 'NONE', *, *, #9591, .F. ) ;
#4176 = FACE_BOUND ( 'NONE', #10811, .T. ) ;
#4177 = ADVANCED_FACE ( 'NONE', ( #3447 ), #13221, .F. ) ;
#4178 = DIRECTION ( 'NONE',  ( 0.000000000000000000, 0.000000000000000000, 1.000000000000000000 ) ) ;
#4179 = ORIENTED_EDGE ( 'NONE', *, *, #3870, .T. ) ;
#4180 = EDGE_LOOP ( 'NONE', ( #887, #12393 ) ) ;
#4181 = LINE ( 'NONE', #1461, #10142 ) ;
#4182 = CYLINDRICAL_SURFACE ( 'NONE', #7222, 0.8000000000000020428 ) ;
#4183 = DIRECTION ( 'NONE',  ( 0.000000000000000000, 0.000000000000000000, 1.000000000000000000 ) ) ;
#4184 = FACE_BOUND ( 'NONE', #2886, .T. ) ;
#4185 = ORIENTED_EDGE ( 'NONE', *, *, #3590, .T. ) ;
#4186 = ORIENTED_EDGE ( 'NONE', *, *, #8986, .T. ) ;
#4187 = LINE ( 'NONE', #6748, #518 ) ;
#4188 = EDGE_CURVE ( 'NONE', #16079, #566, #3373, .T. ) ;
#4189 = EDGE_CURVE ( 'NONE', #7441, #11634, #12580, .T. ) ;
#4190 = EDGE_CURVE ( 'NONE', #4476, #2510, #8364, .T. ) ;
#4191 = ORIENTED_EDGE ( 'NONE', *, *, #3918, .T. ) ;
#4192 = CYLINDRICAL_SURFACE ( 'NONE', #5371, 0.8000000000000038192 ) ;
#4193 = ORIENTED_EDGE ( 'NONE', *, *, #14601, .F. ) ;
#4194 = AXIS2_PLACEMENT_3D ( 'NONE', #4679, #12066, #10740 ) ;
#4195 = EDGE_CURVE ( 'NONE', #375, #7822, #11531, .T. ) ;
#4196 = CARTESIAN_POINT ( 'NONE',  ( -4.500000000000010658, 0.000000000000000000, 9.000000000000014211 ) ) ;
#4197 = EDGE_LOOP ( 'NONE', ( #15068, #7556 ) ) ;
#4198 = CARTESIAN_POINT ( 'NONE',  ( 52.50000000000000711, 0.000000000000000000, -21.79999999999999005 ) ) ;
#4199 = ORIENTED_EDGE ( 'NONE', *, *, #10789, .F. ) ;
#4200 = CYLINDRICAL_SURFACE ( 'NONE', #11484, 0.8000000000000020428 ) ;
#4201 = DIRECTION ( 'NONE',  ( -0.000000000000000000, 1.000000000000000000, -0.000000000000000000 ) ) ;
#4202 = ORIENTED_EDGE ( 'NONE', *, *, #3499, .F. ) ;
#4203 = CYLINDRICAL_SURFACE ( 'NONE', #9830, 0.8000000000000038192 ) ;
#4204 = EDGE_CURVE ( 'NONE', #6802, #1610, #6828, .T. ) ;
#4205 = LINE ( 'NONE', #1731, #10079 ) ;
#4206 = DIRECTION ( 'NONE',  ( -0.000000000000000000, 1.000000000000000000, -0.000000000000000000 ) ) ;
#4207 = EDGE_CURVE ( 'NONE', #8027, #7829, #6286, .T. ) ;
#4208 = ORIENTED_EDGE ( 'NONE', *, *, #13084, .T. ) ;
#4209 = CIRCLE ( 'NONE', #14944, 0.8000000000000038192 ) ;
#4210 = VERTEX_POINT ( 'NONE', #975 ) ;
#4211 = DIRECTION ( 'NONE',  ( 0.000000000000000000, 1.000000000000000000, -0.000000000000000000 ) ) ;
#4212 = ORIENTED_EDGE ( 'NONE', *, *, #9313, .F. ) ;
#4213 = ORIENTED_EDGE ( 'NONE', *, *, #1358, .F. ) ;
#4214 = CARTESIAN_POINT ( 'NONE',  ( -20.50000000000001066, 0.000000000000000000, 9.000000000000014211 ) ) ;
#4215 = ADVANCED_FACE ( 'NONE', ( #16003 ), #5993, .F. ) ;
#4216 = DIRECTION ( 'NONE',  ( -0.000000000000000000, 1.000000000000000000, -0.000000000000000000 ) ) ;
#4217 = LINE ( 'NONE', #11683, #6027 ) ;
#4218 = AXIS2_PLACEMENT_3D ( 'NONE', #6698, #1342, #6531 ) ;
#4219 = DIRECTION ( 'NONE',  ( 0.000000000000000000, 0.000000000000000000, 1.000000000000000000 ) ) ;
#4220 = ORIENTED_EDGE ( 'NONE', *, *, #14512, .F. ) ;
#4221 = ORIENTED_EDGE ( 'NONE', *, *, #2130, .F. ) ;
#4222 = ORIENTED_EDGE ( 'NONE', *, *, #43, .T. ) ;
#4223 = DIRECTION ( 'NONE',  ( 0.000000000000000000, 1.000000000000000000, -0.000000000000000000 ) ) ;
#4224 = CARTESIAN_POINT ( 'NONE',  ( -11.49999999999999645, 0.000000000000000000, -26.99999999999998934 ) ) ;
#4225 = DIRECTION ( 'NONE',  ( 0.000000000000000000, 1.000000000000000000, -0.000000000000000000 ) ) ;
#4226 = AXIS2_PLACEMENT_3D ( 'NONE', #1312, #12653, #6260 ) ;
#4227 = CARTESIAN_POINT ( 'NONE',  ( 43.49999999999999289, 0.000000000000000000, 3.800000000000019362 ) ) ;
#4228 = EDGE_LOOP ( 'NONE', ( #256, #4465, #15955, #1268 ) ) ;
#4229 = CARTESIAN_POINT ( 'NONE',  ( -20.50000000000001066, 0.000000000000000000, -9.799999999999991829 ) ) ;
#4230 = AXIS2_PLACEMENT_3D ( 'NONE', #15104, #3864, #9843 ) ;
#4231 = ORIENTED_EDGE ( 'NONE', *, *, #562, .T. ) ;
#4232 = DIRECTION ( 'NONE',  ( 0.000000000000000000, 0.000000000000000000, 1.000000000000000000 ) ) ;
#4233 = FACE_BOUND ( 'NONE', #2702, .T. ) ;
#4234 = CIRCLE ( 'NONE', #13157, 0.8000000000000029310 ) ;
#4235 = CARTESIAN_POINT ( 'NONE',  ( 20.50000000000000355, 0.000000000000000000, -20.19999999999998508 ) ) ;
#4236 = ORIENTED_EDGE ( 'NONE', *, *, #7311, .T. ) ;
#4237 = CIRCLE ( 'NONE', #12352, 0.8000000000000038192 ) ;
#4238 = CARTESIAN_POINT ( 'NONE',  ( -20.50000000000001066, 0.000000000000000000, 27.80000000000001137 ) ) ;
#4239 = VECTOR ( 'NONE', #5664, 1000.000000000000000 ) ;
#4240 = ORIENTED_EDGE ( 'NONE', *, *, #5791, .F. ) ;
#4241 = VERTEX_POINT ( 'NONE', #13305 ) ;
#4242 = DIRECTION ( 'NONE',  ( -0.000000000000000000, 1.000000000000000000, -0.000000000000000000 ) ) ;
#4243 = AXIS2_PLACEMENT_3D ( 'NONE', #14545, #12015, #4852 ) ;
#4244 = DIRECTION ( 'NONE',  ( 0.000000000000000000, 1.000000000000000000, -0.000000000000000000 ) ) ;
#4245 = CARTESIAN_POINT ( 'NONE',  ( 43.49999999999999289, 1.000000000000000000, 33.80000000000001847 ) ) ;
#4246 = DIRECTION ( 'NONE',  ( -0.000000000000000000, 1.000000000000000000, -0.000000000000000000 ) ) ;
#4247 = CYLINDRICAL_SURFACE ( 'NONE', #2144, 0.8000000000000020428 ) ;
#4248 = ORIENTED_EDGE ( 'NONE', *, *, #4265, .F. ) ;
#4249 = AXIS2_PLACEMENT_3D ( 'NONE', #11441, #12761, #15141 ) ;
#4250 = EDGE_CURVE ( 'NONE', #7111, #9084, #8902, .T. ) ;
#4251 = LINE ( 'NONE', #3016, #13198 ) ;
#4252 = VECTOR ( 'NONE', #10465, 1000.000000000000000 ) ;
#4253 = LINE ( 'NONE', #6319, #11639 ) ;
#4254 = ORIENTED_EDGE ( 'NONE', *, *, #12366, .T. ) ;
#4255 = ORIENTED_EDGE ( 'NONE', *, *, #70, .F. ) ;
#4256 = FACE_BOUND ( 'NONE', #1397, .T. ) ;
#4257 = EDGE_CURVE ( 'NONE', #3554, #1767, #11004, .T. ) ;
#4258 = DIRECTION ( 'NONE',  ( 0.000000000000000000, 0.000000000000000000, 1.000000000000000000 ) ) ;
#4259 = FACE_OUTER_BOUND ( 'NONE', #6291, .T. ) ;
#4260 = FACE_OUTER_BOUND ( 'NONE', #2680, .T. ) ;
#4261 = EDGE_CURVE ( 'NONE', #1136, #13946, #9912, .T. ) ;
#4262 = ADVANCED_FACE ( 'NONE', ( #3855 ), #12385, .F. ) ;
#4263 = ORIENTED_EDGE ( 'NONE', *, *, #8202, .T. ) ;
#4264 = ORIENTED_EDGE ( 'NONE', *, *, #8361, .F. ) ;
#4265 = EDGE_CURVE ( 'NONE', #1374, #10639, #9166, .T. ) ;
#4266 = DIRECTION ( 'NONE',  ( 0.000000000000000000, 1.000000000000000000, -0.000000000000000000 ) ) ;
#4267 = DIRECTION ( 'NONE',  ( 0.000000000000000000, 1.000000000000000000, -0.000000000000000000 ) ) ;
#4268 = DIRECTION ( 'NONE',  ( 0.000000000000000000, 0.000000000000000000, 1.000000000000000000 ) ) ;
#4269 = FACE_BOUND ( 'NONE', #8628, .T. ) ;
#4270 = ORIENTED_EDGE ( 'NONE', *, *, #6646, .T. ) ;
#4271 = FACE_OUTER_BOUND ( 'NONE', #6555, .T. ) ;
#4272 = AXIS2_PLACEMENT_3D ( 'NONE', #6308, #11310, #1369 ) ;
#4273 = CIRCLE ( 'NONE', #2689, 0.8000000000000020428 ) ;
#4274 = ORIENTED_EDGE ( 'NONE', *, *, #7022, .T. ) ;
#4275 = CIRCLE ( 'NONE', #5047, 0.8000000000000020428 ) ;
#4276 = DIRECTION ( 'NONE',  ( -0.000000000000000000, 1.000000000000000000, -0.000000000000000000 ) ) ;
#4277 = VERTEX_POINT ( 'NONE', #7542 ) ;
#4278 = EDGE_CURVE ( 'NONE', #1492, #12330, #3157, .T. ) ;
#4279 = DIRECTION ( 'NONE',  ( -0.000000000000000000, 1.000000000000000000, -0.000000000000000000 ) ) ;
#4280 = VERTEX_POINT ( 'NONE', #7696 ) ;
#4281 = CARTESIAN_POINT ( 'NONE',  ( -11.49999999999999645, 0.000000000000000000, -33.79999999999999005 ) ) ;
#4282 = DIRECTION ( 'NONE',  ( -0.000000000000000000, 1.000000000000000000, -0.000000000000000000 ) ) ;
#4283 = CARTESIAN_POINT ( 'NONE',  ( 59.49999999999999289, 1.000000000000000000, -27.79999999999999005 ) ) ;
#4284 = VERTEX_POINT ( 'NONE', #1128 ) ;
#4285 = CARTESIAN_POINT ( 'NONE',  ( 32.00000000000000000, 0.000000000000000000, -37.99999999999999289 ) ) ;
#4286 = ADVANCED_FACE ( 'NONE', ( #9829 ), #3926, .F. ) ;
#4287 = AXIS2_PLACEMENT_3D ( 'NONE', #9895, #6288, #11285 ) ;
#4288 = LINE ( 'NONE', #427, #9030 ) ;
#4289 = EDGE_CURVE ( 'NONE', #5837, #2052, #4209, .T. ) ;
#4290 = DIRECTION ( 'NONE',  ( 0.000000000000000000, 1.000000000000000000, -0.000000000000000000 ) ) ;
#4291 = AXIS2_PLACEMENT_3D ( 'NONE', #9802, #2344, #12287 ) ;
#4292 = CIRCLE ( 'NONE', #7688, 0.8000000000000020428 ) ;
#4293 = VERTEX_POINT ( 'NONE', #142 ) ;
#4294 = ORIENTED_EDGE ( 'NONE', *, *, #15657, .T. ) ;
#4295 = FACE_OUTER_BOUND ( 'NONE', #14464, .T. ) ;
#4296 = ORIENTED_EDGE ( 'NONE', *, *, #13503, .T. ) ;
#4297 = EDGE_LOOP ( 'NONE', ( #4041, #2862 ) ) ;
#4298 = CYLINDRICAL_SURFACE ( 'NONE', #7142, 0.8000000000000038192 ) ;
#4299 = CARTESIAN_POINT ( 'NONE',  ( 27.49999999999998934, 0.000000000000000000, 21.00000000000001066 ) ) ;
#4300 = CARTESIAN_POINT ( 'NONE',  ( 64.00000000000081002, 0.000000000000000000, 38.00000000000000711 ) ) ;
#4301 = VECTOR ( 'NONE', #5029, 1000.000000000000000 ) ;
#4302 = ADVANCED_FACE ( 'NONE', ( #8844 ), #15086, .F. ) ;
#4303 = DIRECTION ( 'NONE',  ( 0.000000000000000000, 0.000000000000000000, 1.000000000000000000 ) ) ;
#4304 = ORIENTED_EDGE ( 'NONE', *, *, #8091, .T. ) ;
#4305 = ORIENTED_EDGE ( 'NONE', *, *, #7082, .F. ) ;
#4306 = ORIENTED_EDGE ( 'NONE', *, *, #9168, .F. ) ;
#4307 = DIRECTION ( 'NONE',  ( 0.000000000000000000, 0.000000000000000000, 1.000000000000000000 ) ) ;
#4308 = CIRCLE ( 'NONE', #626, 1.499999999999994449 ) ;
#4309 = CARTESIAN_POINT ( 'NONE',  ( -36.50000000000001421, 1.000000000000000000, 21.00000000000001066 ) ) ;
#4310 = EDGE_CURVE ( 'NONE', #799, #3206, #8644, .T. ) ;
#4311 = LINE ( 'NONE', #14883, #4862 ) ;
#4312 = LINE ( 'NONE', #9295, #10118 ) ;
#4313 = ORIENTED_EDGE ( 'NONE', *, *, #11828, .F. ) ;
#4314 = FACE_OUTER_BOUND ( 'NONE', #16188, .T. ) ;
#4315 = ORIENTED_EDGE ( 'NONE', *, *, #6162, .T. ) ;
#4316 = LINE ( 'NONE', #9303, #12343 ) ;
#4317 = CIRCLE ( 'NONE', #9796, 0.8000000000000038192 ) ;
#4318 = CIRCLE ( 'NONE', #8498, 0.8000000000000020428 ) ;
#4319 = DIRECTION ( 'NONE',  ( 0.000000000000000000, 0.000000000000000000, 1.000000000000000000 ) ) ;
#4320 = CARTESIAN_POINT ( 'NONE',  ( 32.00000000000019185, 1.000000000000000000, -20.49999999999998934 ) ) ;
#4321 = VERTEX_POINT ( 'NONE', #8679 ) ;
#4322 = DIRECTION ( 'NONE',  ( 0.000000000000000000, 0.000000000000000000, 1.000000000000000000 ) ) ;
#4323 = ORIENTED_EDGE ( 'NONE', *, *, #12307, .T. ) ;
#4324 = ORIENTED_EDGE ( 'NONE', *, *, #7400, .F. ) ;
#4325 = DIRECTION ( 'NONE',  ( 0.000000000000000000, 0.000000000000000000, 1.000000000000000000 ) ) ;
#4326 = CIRCLE ( 'NONE', #15863, 0.8000000000000020428 ) ;
#4327 = CARTESIAN_POINT ( 'NONE',  ( -11.49999999999999645, 0.000000000000000000, 3.800000000000019362 ) ) ;
#4328 = CARTESIAN_POINT ( 'NONE',  ( 27.49999999999998934, 0.000000000000000000, -14.99999999999998579 ) ) ;
#4329 = AXIS2_PLACEMENT_3D ( 'NONE', #3043, #5588, #13065 ) ;
#4330 = CARTESIAN_POINT ( 'NONE',  ( 52.50000000000000711, 1.000000000000000000, 3.800000000000019362 ) ) ;
#4331 = CIRCLE ( 'NONE', #15601, 1.499999999999997780 ) ;
#4332 = CARTESIAN_POINT ( 'NONE',  ( 59.49999999999999289, 0.000000000000000000, -33.79999999999999005 ) ) ;
#4333 = EDGE_LOOP ( 'NONE', ( #11084, #14329, #15693, #1781 ) ) ;
#4334 = LINE ( 'NONE', #1938, #12921 ) ;
#4335 = DIRECTION ( 'NONE',  ( 0.000000000000000000, 0.000000000000000000, 1.000000000000000000 ) ) ;
#4336 = ORIENTED_EDGE ( 'NONE', *, *, #2861, .T. ) ;
#4337 = VERTEX_POINT ( 'NONE', #2604 ) ;
#4338 = FACE_BOUND ( 'NONE', #12447, .T. ) ;
#4339 = AXIS2_PLACEMENT_3D ( 'NONE', #558, #10653, #7060 ) ;
#4340 = AXIS2_PLACEMENT_3D ( 'NONE', #11264, #10110, #6267 ) ;
#4341 = AXIS2_PLACEMENT_3D ( 'NONE', #4738, #12135, #14914 ) ;
#4342 = CIRCLE ( 'NONE', #4078, 0.8000000000000029310 ) ;
#4343 = DIRECTION ( 'NONE',  ( -0.000000000000000000, 1.000000000000000000, -0.000000000000000000 ) ) ;
#4344 = AXIS2_PLACEMENT_3D ( 'NONE', #2323, #14800, #3565 ) ;
#4345 = CARTESIAN_POINT ( 'NONE',  ( -59.50000000000000000, 0.000000000000000000, 2.200000000000013500 ) ) ;
#4346 = VERTEX_POINT ( 'NONE', #7613 ) ;
#4347 = EDGE_LOOP ( 'NONE', ( #8811, #7407, #15720, #9227 ) ) ;
#4348 = DIRECTION ( 'NONE',  ( 0.000000000000000000, 1.000000000000000000, -0.000000000000000000 ) ) ;
#4349 = DIRECTION ( 'NONE',  ( 0.000000000000000000, 0.000000000000000000, 1.000000000000000000 ) ) ;
#4350 = VECTOR ( 'NONE', #15193, 1000.000000000000000 ) ;
#4351 = CIRCLE ( 'NONE', #1707, 0.8000000000000020428 ) ;
#4352 = ADVANCED_FACE ( 'NONE', ( #12627 ), #9983, .F. ) ;
#4353 = VECTOR ( 'NONE', #15028, 1000.000000000000000 ) ;
#4354 = DIRECTION ( 'NONE',  ( 0.000000000000000000, 1.000000000000000000, -0.000000000000000000 ) ) ;
#4355 = AXIS2_PLACEMENT_3D ( 'NONE', #4453, #1643, #2881 ) ;
#4356 = FACE_BOUND ( 'NONE', #11804, .T. ) ;
#4357 = VECTOR ( 'NONE', #2418, 1000.000000000000000 ) ;
#4358 = ADVANCED_FACE ( 'NONE', ( #8918 ), #13929, .F. ) ;
#4359 = VERTEX_POINT ( 'NONE', #8608 ) ;
#4360 = ORIENTED_EDGE ( 'NONE', *, *, #6599, .F. ) ;
#4361 = DIRECTION ( 'NONE',  ( 0.000000000000000000, 0.000000000000000000, 1.000000000000000000 ) ) ;
#4362 = VERTEX_POINT ( 'NONE', #2684 ) ;
#4363 = DIRECTION ( 'NONE',  ( -0.000000000000000000, 1.000000000000000000, -0.000000000000000000 ) ) ;
#4364 = VERTEX_POINT ( 'NONE', #6475 ) ;
#4365 = CIRCLE ( 'NONE', #936, 0.8000000000000038192 ) ;
#4366 = FACE_OUTER_BOUND ( 'NONE', #372, .T. ) ;
#4367 = EDGE_LOOP ( 'NONE', ( #2809, #15029, #5911, #14322 ) ) ;
#4368 = ORIENTED_EDGE ( 'NONE', *, *, #2783, .T. ) ;
#4369 = CARTESIAN_POINT ( 'NONE',  ( 36.50000000000000711, 0.000000000000000000, 33.80000000000001847 ) ) ;
#4370 = AXIS2_PLACEMENT_3D ( 'NONE', #635, #3027, #15753 ) ;
#4371 = AXIS2_PLACEMENT_3D ( 'NONE', #15298, #12593, #9054 ) ;
#4372 = DIRECTION ( 'NONE',  ( 0.000000000000000000, 0.000000000000000000, 1.000000000000000000 ) ) ;
#4373 = VERTEX_POINT ( 'NONE', #8755 ) ;
#4374 = DIRECTION ( 'NONE',  ( -0.000000000000000000, 1.000000000000000000, -0.000000000000000000 ) ) ;
#4375 = DIRECTION ( 'NONE',  ( 0.000000000000000000, 0.000000000000000000, 1.000000000000000000 ) ) ;
#4376 = DIRECTION ( 'NONE',  ( -0.000000000000000000, 1.000000000000000000, -0.000000000000000000 ) ) ;
#4377 = AXIS2_PLACEMENT_3D ( 'NONE', #1056, #2857, #11644 ) ;
#4378 = VERTEX_POINT ( 'NONE', #13777 ) ;
#4379 = EDGE_CURVE ( 'NONE', #10305, #12631, #6306, .T. ) ;
#4380 = VERTEX_POINT ( 'NONE', #7384 ) ;
#4381 = CARTESIAN_POINT ( 'NONE',  ( -27.49999999999999645, 0.000000000000000000, -3.799999999999991829 ) ) ;
#4382 = EDGE_LOOP ( 'NONE', ( #10209, #2708 ) ) ;
#4383 = CIRCLE ( 'NONE', #8816, 0.8000000000000020428 ) ;
#4384 = ORIENTED_EDGE ( 'NONE', *, *, #12726, .F. ) ;
#4385 = CARTESIAN_POINT ( 'NONE',  ( 36.50000000000000711, 0.000000000000000000, 3.000000000000016431 ) ) ;
#4386 = CIRCLE ( 'NONE', #13554, 0.8000000000000020428 ) ;
#4387 = LINE ( 'NONE', #15546, #10347 ) ;
#4388 = DIRECTION ( 'NONE',  ( 0.000000000000000000, 0.000000000000000000, 1.000000000000000000 ) ) ;
#4389 = VECTOR ( 'NONE', #3620, 1000.000000000000000 ) ;
#4390 = CIRCLE ( 'NONE', #11449, 0.8000000000000038192 ) ;
#4391 = ADVANCED_FACE ( 'NONE', ( #6144 ), #4920, .F. ) ;
#4392 = CARTESIAN_POINT ( 'NONE',  ( -20.50000000000001066, 0.000000000000000000, -2.999999999999988898 ) ) ;
#4393 = ORIENTED_EDGE ( 'NONE', *, *, #10860, .F. ) ;
#4394 = ORIENTED_EDGE ( 'NONE', *, *, #9151, .F. ) ;
#4395 = ORIENTED_EDGE ( 'NONE', *, *, #813, .T. ) ;
#4396 = CARTESIAN_POINT ( 'NONE',  ( -4.500000000000010658, 0.000000000000000000, -15.79999999999998828 ) ) ;
#4397 = AXIS2_PLACEMENT_3D ( 'NONE', #15204, #1407, #3964 ) ;
#4398 = FACE_OUTER_BOUND ( 'NONE', #13219, .T. ) ;
#4399 = LINE ( 'NONE', #10444, #3070 ) ;
#4400 = CARTESIAN_POINT ( 'NONE',  ( 52.50000000000000711, 0.000000000000000000, -32.99999999999998579 ) ) ;
#4401 = ORIENTED_EDGE ( 'NONE', *, *, #12310, .F. ) ;
#4402 = DIRECTION ( 'NONE',  ( 0.000000000000000000, 0.000000000000000000, 1.000000000000000000 ) ) ;
#4403 = EDGE_CURVE ( 'NONE', #3351, #9805, #2618, .T. ) ;
#4404 = ORIENTED_EDGE ( 'NONE', *, *, #14924, .T. ) ;
#4405 = LINE ( 'NONE', #5714, #1311 ) ;
#4406 = CARTESIAN_POINT ( 'NONE',  ( -27.49999999999999645, 0.000000000000000000, 27.00000000000001066 ) ) ;
#4407 = EDGE_CURVE ( 'NONE', #15388, #4210, #4009, .T. ) ;
#4408 = AXIS2_PLACEMENT_3D ( 'NONE', #14598, #10732, #4513 ) ;
#4409 = ADVANCED_FACE ( 'NONE', ( #1611, #4256, #7782, #3114, #11549, #12956, #1859, #14261, #6638, #6807, #14099, #10473, #15247, #11636, #4338, #390, #10307, #9001, #9331, #6732, #10222, #8107, #11733, #2771, #13050, #14010, #474, #11806, #5487, #6892, #4176, #5407, #5567, #5311, #13121, #11890, #15500, #5227, #12794, #1532, #6551, #14177, #303, #10399, #15333, #7940, #3020, #4095, #15423, #9085, #2932, #8028, #1782, #2851, #550, #1943, #2186, #5811, #8349, #5978, #4504, #13359, #8187, #7128, #2030, #12132, #5735, #2271, #14753, #4428, #9567, #3188, #8267, #14591, #5889, #10886, #3513, #9484, #720, #13439, #874, #10806, #4661, #632, #14508, #12210, #10724, #956, #9410, #3269, #13287, #15831, #6970, #12052, #9646, #10966, #13206, #7053, #3356, #5648, #14666, #792, #2104, #8505, #4581, #15918, #10646, #15986, #11976, #3428, #4736, #8423, #14428, #7207, #9724, #13522, #7290, #15679, #15751, #1346, #3910, #12603, #6047, #4969, #115, #9806, #10131, #11044, #16065, #6285, #14910, #11283, #3669, #8589, #12291, #7361, #13836, #8660, #37, #14831, #5127, #6369, #16147, #11366, #5049, #15152, #1029, #13601, #6216, #3832, #7594, #4819, #8900, #10043, #11211, #3597, #15060, #1110, #13906, #3748, #2587, #8828, #2511, #9893, #4902, #16221, #2663, #2348, #12365, #13676, #9964, #6128, #2428, #7442, #11128, #12448, #13753, #1191, #7526, #14984, #8736, #12533, #1269, #8981, #10204, #6534, #13990, #11617, #14244, #7920, #4233, #14156, #5291, #282, #1593, #8003, #3986, #13027, #11530, #6619, #1430, #10288, #369, #2747, #2832, #455, #3000, #15226, #15310, #10375, #7675, #5469, #7761, #12773, #4069, #1515, #5377, #1762 ), #12939, .T. ) ;
#4410 = DIRECTION ( 'NONE',  ( -0.000000000000000000, 1.000000000000000000, -0.000000000000000000 ) ) ;
#4411 = ORIENTED_EDGE ( 'NONE', *, *, #4847, .F. ) ;
#4412 = CARTESIAN_POINT ( 'NONE',  ( 20.50000000000000355, 0.000000000000000000, 3.000000000000016431 ) ) ;
#4413 = ORIENTED_EDGE ( 'NONE', *, *, #6979, .F. ) ;
#4414 = ADVANCED_FACE ( 'NONE', ( #526 ), #9066, .F. ) ;
#4415 = VERTEX_POINT ( 'NONE', #12849 ) ;
#4416 = CARTESIAN_POINT ( 'NONE',  ( -36.50000000000001421, 1.000000000000000000, -32.99999999999998579 ) ) ;
#4417 = DIRECTION ( 'NONE',  ( 0.000000000000000000, 1.000000000000000000, -0.000000000000000000 ) ) ;
#4418 = CARTESIAN_POINT ( 'NONE',  ( 52.50000000000000711, 1.000000000000000000, -26.99999999999998934 ) ) ;
#4419 = CARTESIAN_POINT ( 'NONE',  ( -11.49999999999999645, 1.000000000000000000, -32.99999999999998579 ) ) ;
#4420 = AXIS2_PLACEMENT_3D ( 'NONE', #4412, #15732, #9310 ) ;
#4421 = DIRECTION ( 'NONE',  ( -0.000000000000000000, 1.000000000000000000, -0.000000000000000000 ) ) ;
#4422 = EDGE_CURVE ( 'NONE', #7338, #15445, #265, .T. ) ;
#4423 = ORIENTED_EDGE ( 'NONE', *, *, #1037, .F. ) ;
#4424 = CYLINDRICAL_SURFACE ( 'NONE', #9758, 0.8000000000000038192 ) ;
#4425 = CARTESIAN_POINT ( 'NONE',  ( -27.49999999999999645, 0.000000000000000000, 21.00000000000001066 ) ) ;
#4426 = DIRECTION ( 'NONE',  ( 0.000000000000000000, 0.000000000000000000, 1.000000000000000000 ) ) ;
#4427 = ORIENTED_EDGE ( 'NONE', *, *, #6203, .F. ) ;
#4428 = FACE_BOUND ( 'NONE', #9268, .T. ) ;
#4429 = CARTESIAN_POINT ( 'NONE',  ( 27.49999999999998934, 0.000000000000000000, -20.19999999999998508 ) ) ;
#4430 = CARTESIAN_POINT ( 'NONE',  ( 11.49999999999998934, 1.000000000000000000, -9.799999999999991829 ) ) ;
#4431 = EDGE_LOOP ( 'NONE', ( #12495, #13394 ) ) ;
#4432 = ORIENTED_EDGE ( 'NONE', *, *, #11293, .T. ) ;
#4433 = EDGE_CURVE ( 'NONE', #5983, #11751, #11708, .T. ) ;
#4434 = DIRECTION ( 'NONE',  ( 0.000000000000000000, 0.000000000000000000, 1.000000000000000000 ) ) ;
#4435 = DIRECTION ( 'NONE',  ( 0.000000000000000000, 0.000000000000000000, 1.000000000000000000 ) ) ;
#4436 = DIRECTION ( 'NONE',  ( 0.000000000000000000, 0.000000000000000000, 1.000000000000000000 ) ) ;
#4437 = DIRECTION ( 'NONE',  ( -0.000000000000000000, 1.000000000000000000, -0.000000000000000000 ) ) ;
#4438 = FACE_BOUND ( 'NONE', #2431, .T. ) ;
#4439 = AXIS2_PLACEMENT_3D ( 'NONE', #3536, #1055, #1704 ) ;
#4440 = ORIENTED_EDGE ( 'NONE', *, *, #8327, .T. ) ;
#4441 = ORIENTED_EDGE ( 'NONE', *, *, #8946, .F. ) ;
#4442 = DIRECTION ( 'NONE',  ( -0.000000000000000000, 1.000000000000000000, -0.000000000000000000 ) ) ;
#4443 = VERTEX_POINT ( 'NONE', #15565 ) ;
#4444 = DIRECTION ( 'NONE',  ( -0.000000000000000000, 1.000000000000000000, -0.000000000000000000 ) ) ;
#4445 = ORIENTED_EDGE ( 'NONE', *, *, #2156, .T. ) ;
#4446 = DIRECTION ( 'NONE',  ( -0.000000000000000000, 1.000000000000000000, -0.000000000000000000 ) ) ;
#4447 = ORIENTED_EDGE ( 'NONE', *, *, #2742, .F. ) ;
#4448 = ORIENTED_EDGE ( 'NONE', *, *, #13991, .F. ) ;
#4449 = DIRECTION ( 'NONE',  ( -0.000000000000000000, 1.000000000000000000, -0.000000000000000000 ) ) ;
#4450 = FACE_OUTER_BOUND ( 'NONE', #7438, .T. ) ;
#4451 = ORIENTED_EDGE ( 'NONE', *, *, #8389, .F. ) ;
#4452 = DIRECTION ( 'NONE',  ( -0.000000000000000000, 1.000000000000000000, -0.000000000000000000 ) ) ;
#4453 = CARTESIAN_POINT ( 'NONE',  ( -43.50000000000000000, 1.000000000000000000, 9.000000000000014211 ) ) ;
#4454 = EDGE_LOOP ( 'NONE', ( #9438, #5543 ) ) ;
#4455 = ORIENTED_EDGE ( 'NONE', *, *, #15207, .T. ) ;
#4456 = DIRECTION ( 'NONE',  ( 0.000000000000000000, 0.000000000000000000, 1.000000000000000000 ) ) ;
#4457 = VERTEX_POINT ( 'NONE', #15478 ) ;
#4458 = EDGE_CURVE ( 'NONE', #1718, #1085, #9437, .T. ) ;
#4459 = VERTEX_POINT ( 'NONE', #9306 ) ;
#4460 = DIRECTION ( 'NONE',  ( 0.000000000000000000, 0.000000000000000000, 1.000000000000000000 ) ) ;
#4461 = ORIENTED_EDGE ( 'NONE', *, *, #15208, .F. ) ;
#4462 = CARTESIAN_POINT ( 'NONE',  ( 4.500000000000003553, 0.000000000000000000, 3.000000000000016431 ) ) ;
#4463 = EDGE_CURVE ( 'NONE', #8139, #9526, #4731, .T. ) ;
#4464 = DIRECTION ( 'NONE',  ( -0.000000000000000000, 1.000000000000000000, -0.000000000000000000 ) ) ;
#4465 = ORIENTED_EDGE ( 'NONE', *, *, #4097, .T. ) ;
#4466 = VERTEX_POINT ( 'NONE', #6452 ) ;
#4467 = EDGE_CURVE ( 'NONE', #2592, #2986, #1838, .T. ) ;
#4468 = VERTEX_POINT ( 'NONE', #11953 ) ;
#4469 = ADVANCED_FACE ( 'NONE', ( #10862 ), #4479, .F. ) ;
#4470 = EDGE_CURVE ( 'NONE', #4140, #14494, #5241, .T. ) ;
#4471 = CARTESIAN_POINT ( 'NONE',  ( 64.00000000000000000, 0.000000000000000000, -36.50000000000000000 ) ) ;
#4472 = AXIS2_PLACEMENT_3D ( 'NONE', #5749, #8205, #8291 ) ;
#4473 = DIRECTION ( 'NONE',  ( 0.000000000000000000, 0.000000000000000000, 1.000000000000000000 ) ) ;
#4474 = CYLINDRICAL_SURFACE ( 'NONE', #1208, 0.8000000000000029310 ) ;
#4475 = EDGE_LOOP ( 'NONE', ( #3693, #7599 ) ) ;
#4476 = VERTEX_POINT ( 'NONE', #4642 ) ;
#4477 = DIRECTION ( 'NONE',  ( 0.000000000000000000, 1.000000000000000000, -0.000000000000000000 ) ) ;
#4478 = AXIS2_PLACEMENT_3D ( 'NONE', #8399, #3487, #3408 ) ;
#4479 = CYLINDRICAL_SURFACE ( 'NONE', #802, 0.8000000000000020428 ) ;
#4480 = AXIS2_PLACEMENT_3D ( 'NONE', #6952, #9627, #9462 ) ;
#4481 = CARTESIAN_POINT ( 'NONE',  ( 27.49999999999998934, 0.000000000000000000, -32.99999999999998579 ) ) ;
#4482 = VERTEX_POINT ( 'NONE', #14568 ) ;
#4483 = DIRECTION ( 'NONE',  ( 0.000000000000000000, 1.000000000000000000, -0.000000000000000000 ) ) ;
#4484 = ORIENTED_EDGE ( 'NONE', *, *, #14418, .F. ) ;
#4485 = ADVANCED_FACE ( 'NONE', ( #13101 ), #5629, .F. ) ;
#4486 = EDGE_LOOP ( 'NONE', ( #8311, #11611 ) ) ;
#4487 = DIRECTION ( 'NONE',  ( 0.000000000000000000, 0.000000000000000000, 1.000000000000000000 ) ) ;
#4488 = CIRCLE ( 'NONE', #4748, 0.8000000000000020428 ) ;
#4489 = CARTESIAN_POINT ( 'NONE',  ( 4.500000000000003553, 0.000000000000000000, 21.80000000000001492 ) ) ;
#4490 = DIRECTION ( 'NONE',  ( 0.000000000000000000, 0.000000000000000000, 1.000000000000000000 ) ) ;
#4491 = AXIS2_PLACEMENT_3D ( 'NONE', #2459, #68, #7550 ) ;
#4492 = CARTESIAN_POINT ( 'NONE',  ( -20.50000000000001066, 1.000000000000000000, 3.000000000000016431 ) ) ;
#4493 = EDGE_CURVE ( 'NONE', #10579, #4935, #11015, .T. ) ;
#4494 = CARTESIAN_POINT ( 'NONE',  ( 11.49999999999998934, 1.000000000000000000, 33.00000000000001421 ) ) ;
#4495 = EDGE_CURVE ( 'NONE', #6702, #12909, #7872, .T. ) ;
#4496 = ORIENTED_EDGE ( 'NONE', *, *, #7974, .F. ) ;
#4497 = CARTESIAN_POINT ( 'NONE',  ( 36.50000000000000711, 0.000000000000000000, -26.99999999999998934 ) ) ;
#4498 = CIRCLE ( 'NONE', #8925, 0.8000000000000029310 ) ;
#4499 = CARTESIAN_POINT ( 'NONE',  ( -27.49999999999999645, 0.000000000000000000, 27.80000000000001137 ) ) ;
#4500 = EDGE_CURVE ( 'NONE', #5337, #8739, #14650, .T. ) ;
#4501 = DIRECTION ( 'NONE',  ( 0.000000000000000000, 1.000000000000000000, -0.000000000000000000 ) ) ;
#4502 = ORIENTED_EDGE ( 'NONE', *, *, #9195, .F. ) ;
#4503 = CIRCLE ( 'NONE', #7633, 0.8000000000000020428 ) ;
#4504 = FACE_BOUND ( 'NONE', #4807, .T. ) ;
#4505 = AXIS2_PLACEMENT_3D ( 'NONE', #403, #13215, #3201 ) ;
#4506 = DIRECTION ( 'NONE',  ( -0.000000000000000000, 1.000000000000000000, -0.000000000000000000 ) ) ;
#4508 = CIRCLE ( 'NONE', #7902, 0.8000000000000020428 ) ;
#4507 = CYLINDRICAL_SURFACE ( 'NONE', #12227, 0.8000000000000020428 ) ;
#4509 = EDGE_CURVE ( 'NONE', #4117, #80, #7356, .T. ) ;
#4510 = VERTEX_POINT ( 'NONE', #5868 ) ;
#4511 = ORIENTED_EDGE ( 'NONE', *, *, #14486, .T. ) ;
#4512 = EDGE_LOOP ( 'NONE', ( #10491, #15948 ) ) ;
#4513 = DIRECTION ( 'NONE',  ( 0.000000000000000000, 0.000000000000000000, 1.000000000000000000 ) ) ;
#4514 = DIRECTION ( 'NONE',  ( 0.000000000000000000, 1.000000000000000000, 0.000000000000000000 ) ) ;
#4515 = AXIS2_PLACEMENT_3D ( 'NONE', #14899, #9881, #12436 ) ;
#4516 = CARTESIAN_POINT ( 'NONE',  ( 59.49999999999999289, 0.000000000000000000, 3.000000000000016431 ) ) ;
#4517 = DIRECTION ( 'NONE',  ( 0.000000000000000000, 1.000000000000000000, -0.000000000000000000 ) ) ;
#4518 = EDGE_CURVE ( 'NONE', #7884, #3768, #1302, .T. ) ;
#4519 = AXIS2_PLACEMENT_3D ( 'NONE', #14996, #8672, #970 ) ;
#4520 = FACE_BOUND ( 'NONE', #6686, .T. ) ;
#4521 = AXIS2_PLACEMENT_3D ( 'NONE', #15629, #13244, #15545 ) ;
#4522 = VERTEX_POINT ( 'NONE', #9389 ) ;
#4523 = EDGE_LOOP ( 'NONE', ( #15095, #1597 ) ) ;
#4524 = CARTESIAN_POINT ( 'NONE',  ( 59.49999999999999289, 1.000000000000000000, -8.199999999999983302 ) ) ;
#4525 = ORIENTED_EDGE ( 'NONE', *, *, #8288, .F. ) ;
#4526 = CYLINDRICAL_SURFACE ( 'NONE', #109, 0.8000000000000020428 ) ;
#4527 = ORIENTED_EDGE ( 'NONE', *, *, #15734, .T. ) ;
#4528 = VECTOR ( 'NONE', #11798, 1000.000000000000000 ) ;
#4529 = CARTESIAN_POINT ( 'NONE',  ( 4.500000000000003553, 0.000000000000000000, -2.999999999999988898 ) ) ;
#4530 = ORIENTED_EDGE ( 'NONE', *, *, #2001, .T. ) ;
#4531 = EDGE_LOOP ( 'NONE', ( #6841, #13872, #8121, #11010 ) ) ;
#4532 = CYLINDRICAL_SURFACE ( 'NONE', #15169, 0.8000000000000020428 ) ;
#4533 = CYLINDRICAL_SURFACE ( 'NONE', #16162, 0.8000000000000020428 ) ;
#4534 = DIRECTION ( 'NONE',  ( 0.000000000000000000, 0.000000000000000000, 1.000000000000000000 ) ) ;
#4535 = FACE_OUTER_BOUND ( 'NONE', #2646, .T. ) ;
#4536 = VERTEX_POINT ( 'NONE', #8166 ) ;
#4537 = AXIS2_PLACEMENT_3D ( 'NONE', #13525, #9726, #9571 ) ;
#4538 = CIRCLE ( 'NONE', #10270, 0.8000000000000020428 ) ;
#4539 = AXIS2_PLACEMENT_3D ( 'NONE', #8338, #8175, #780 ) ;
#4540 = ORIENTED_EDGE ( 'NONE', *, *, #12414, .F. ) ;
#4541 = CARTESIAN_POINT ( 'NONE',  ( 59.49999999999999289, 0.000000000000000000, 32.20000000000000995 ) ) ;
#4542 = EDGE_LOOP ( 'NONE', ( #14830, #4735 ) ) ;
#4543 = FACE_OUTER_BOUND ( 'NONE', #13372, .T. ) ;
#4544 = EDGE_LOOP ( 'NONE', ( #4741, #9259, #16174, #4447 ) ) ;
#4545 = DIRECTION ( 'NONE',  ( 0.000000000000000000, 0.000000000000000000, 1.000000000000000000 ) ) ;
#4546 = DIRECTION ( 'NONE',  ( 0.000000000000000000, 0.000000000000000000, 1.000000000000000000 ) ) ;
#4547 = VERTEX_POINT ( 'NONE', #3410 ) ;
#4548 = EDGE_LOOP ( 'NONE', ( #221, #6474, #11178, #11037 ) ) ;
#4549 = AXIS2_PLACEMENT_3D ( 'NONE', #7677, #2430, #6129 ) ;
#4550 = AXIS2_PLACEMENT_3D ( 'NONE', #12952, #10393, #13925 ) ;
#4551 = ORIENTED_EDGE ( 'NONE', *, *, #2113, .F. ) ;
#4552 = CIRCLE ( 'NONE', #1629, 0.8000000000000038192 ) ;
#4553 = LINE ( 'NONE', #9773, #11834 ) ;
#4554 = CARTESIAN_POINT ( 'NONE',  ( 36.50000000000000711, 0.000000000000000000, -32.99999999999998579 ) ) ;
#4555 = DIRECTION ( 'NONE',  ( -0.000000000000000000, 1.000000000000000000, -0.000000000000000000 ) ) ;
#4556 = ORIENTED_EDGE ( 'NONE', *, *, #2090, .F. ) ;
#4557 = EDGE_CURVE ( 'NONE', #8860, #15264, #13414, .T. ) ;
#4558 = ORIENTED_EDGE ( 'NONE', *, *, #21, .F. ) ;
#4559 = DIRECTION ( 'NONE',  ( 0.000000000000000000, 0.000000000000000000, 1.000000000000000000 ) ) ;
#4560 = VECTOR ( 'NONE', #13655, 1000.000000000000000 ) ;
#4561 = ADVANCED_FACE ( 'NONE', ( #15729 ), #10704, .F. ) ;
#4562 = CARTESIAN_POINT ( 'NONE',  ( -20.50000000000001066, 0.000000000000000000, 9.000000000000014211 ) ) ;
#4563 = DIRECTION ( 'NONE',  ( -0.000000000000000000, 1.000000000000000000, -0.000000000000000000 ) ) ;
#4564 = DIRECTION ( 'NONE',  ( -0.000000000000000000, 1.000000000000000000, -0.000000000000000000 ) ) ;
#4565 = EDGE_LOOP ( 'NONE', ( #14949, #11616, #4368, #11763 ) ) ;
#4566 = CARTESIAN_POINT ( 'NONE',  ( 36.50000000000000711, 1.000000000000000000, -26.99999999999998934 ) ) ;
#4567 = ORIENTED_EDGE ( 'NONE', *, *, #931, .F. ) ;
#4568 = CARTESIAN_POINT ( 'NONE',  ( 4.500000000000003553, 0.000000000000000000, -20.99999999999998579 ) ) ;
#4569 = CARTESIAN_POINT ( 'NONE',  ( 59.49999999999999289, 1.000000000000000000, 32.20000000000000995 ) ) ;
#4570 = LINE ( 'NONE', #9473, #15825 ) ;
#4571 = DIRECTION ( 'NONE',  ( -0.000000000000000000, 1.000000000000000000, -0.000000000000000000 ) ) ;
#4572 = DIRECTION ( 'NONE',  ( 0.000000000000000000, 1.000000000000000000, -0.000000000000000000 ) ) ;
#4573 = LINE ( 'NONE', #5729, #15524 ) ;
#4574 = ORIENTED_EDGE ( 'NONE', *, *, #12319, .T. ) ;
#4575 = AXIS2_PLACEMENT_3D ( 'NONE', #3, #12655, #1559 ) ;
#4576 = DIRECTION ( 'NONE',  ( 0.000000000000000000, 0.000000000000000000, 1.000000000000000000 ) ) ;
#4577 = CARTESIAN_POINT ( 'NONE',  ( -20.50000000000001066, 0.000000000000000000, -14.19999999999998153 ) ) ;
#4578 = EDGE_CURVE ( 'NONE', #11082, #13422, #14690, .T. ) ;
#4579 = DIRECTION ( 'NONE',  ( -0.000000000000000000, 1.000000000000000000, -0.000000000000000000 ) ) ;
#4580 = VERTEX_POINT ( 'NONE', #13265 ) ;
#4581 = FACE_BOUND ( 'NONE', #11915, .T. ) ;
#4582 = DIRECTION ( 'NONE',  ( 0.000000000000000000, 1.000000000000000000, -0.000000000000000000 ) ) ;
#4583 = DIRECTION ( 'NONE',  ( 0.000000000000000000, 0.000000000000000000, 1.000000000000000000 ) ) ;
#4584 = AXIS2_PLACEMENT_3D ( 'NONE', #5733, #3426, #14426 ) ;
#4585 = EDGE_CURVE ( 'NONE', #16001, #15735, #6567, .T. ) ;
#4586 = ORIENTED_EDGE ( 'NONE', *, *, #15709, .F. ) ;
#4587 = EDGE_LOOP ( 'NONE', ( #14427, #141, #8595, #16069 ) ) ;
#4588 = FACE_OUTER_BOUND ( 'NONE', #11676, .T. ) ;
#4589 = CIRCLE ( 'NONE', #15867, 0.8000000000000038192 ) ;
#4590 = CARTESIAN_POINT ( 'NONE',  ( 52.50000000000000711, 1.000000000000000000, -8.999999999999987566 ) ) ;
#4591 = DIRECTION ( 'NONE',  ( 0.000000000000000000, 0.000000000000000000, 1.000000000000000000 ) ) ;
#4592 = CARTESIAN_POINT ( 'NONE',  ( 4.500000000000003553, 0.000000000000000000, 33.00000000000001421 ) ) ;
#4593 = EDGE_CURVE ( 'NONE', #1882, #210, #7035, .T. ) ;
#4594 = FACE_BOUND ( 'NONE', #14795, .T. ) ;
#4595 = AXIS2_PLACEMENT_3D ( 'NONE', #7838, #13904, #7342 ) ;
#4596 = CIRCLE ( 'NONE', #14025, 0.8000000000000020428 ) ;
#4597 = EDGE_CURVE ( 'NONE', #5199, #307, #8086, .T. ) ;
#4598 = CIRCLE ( 'NONE', #4615, 0.8000000000000020428 ) ;
#4599 = VERTEX_POINT ( 'NONE', #2085 ) ;
#4600 = VERTEX_POINT ( 'NONE', #9542 ) ;
#4601 = CARTESIAN_POINT ( 'NONE',  ( -4.500000000000010658, 1.000000000000000000, -21.79999999999999005 ) ) ;
#4602 = VECTOR ( 'NONE', #15197, 1000.000000000000000 ) ;
#4603 = ORIENTED_EDGE ( 'NONE', *, *, #769, .T. ) ;
#4604 = FACE_OUTER_BOUND ( 'NONE', #15172, .T. ) ;
#4605 = EDGE_CURVE ( 'NONE', #14840, #14115, #2012, .T. ) ;
#4606 = EDGE_CURVE ( 'NONE', #12962, #9060, #5787, .T. ) ;
#4607 = DIRECTION ( 'NONE',  ( 0.000000000000000000, 0.000000000000000000, 1.000000000000000000 ) ) ;
#4608 = EDGE_LOOP ( 'NONE', ( #2906, #12162 ) ) ;
#4609 = ORIENTED_EDGE ( 'NONE', *, *, #13485, .T. ) ;
#4610 = CARTESIAN_POINT ( 'NONE',  ( -11.49999999999999645, 0.000000000000000000, -33.79999999999999005 ) ) ;
#4611 = CIRCLE ( 'NONE', #13769, 1.499999999999994449 ) ;
#4612 = AXIS2_PLACEMENT_3D ( 'NONE', #1998, #5942, #12170 ) ;
#4613 = CARTESIAN_POINT ( 'NONE',  ( -52.50000000000001421, 1.000000000000000000, 27.80000000000001137 ) ) ;
#4614 = VECTOR ( 'NONE', #4875, 1000.000000000000000 ) ;
#4615 = AXIS2_PLACEMENT_3D ( 'NONE', #1315, #11337, #10178 ) ;
#4616 = AXIS2_PLACEMENT_3D ( 'NONE', #664, #4671, #581 ) ;
#4617 = CARTESIAN_POINT ( 'NONE',  ( 52.50000000000000711, 1.000000000000000000, 21.00000000000001066 ) ) ;
#4618 = CARTESIAN_POINT ( 'NONE',  ( -11.49999999999999645, 0.000000000000000000, 32.20000000000000995 ) ) ;
#4619 = VERTEX_POINT ( 'NONE', #14808 ) ;
#4620 = ORIENTED_EDGE ( 'NONE', *, *, #4188, .F. ) ;
#4621 = LINE ( 'NONE', #1143, #7970 ) ;
#4622 = EDGE_LOOP ( 'NONE', ( #3002, #963 ) ) ;
#4623 = DIRECTION ( 'NONE',  ( 0.000000000000000000, 0.000000000000000000, 1.000000000000000000 ) ) ;
#4624 = AXIS2_PLACEMENT_3D ( 'NONE', #5918, #14450, #3214 ) ;
#4625 = ORIENTED_EDGE ( 'NONE', *, *, #2844, .T. ) ;
#4626 = CARTESIAN_POINT ( 'NONE',  ( 64.00000000000000000, 0.000000000000000000, -37.99999999999999289 ) ) ;
#4627 = AXIS2_PLACEMENT_3D ( 'NONE', #11796, #16212, #11033 ) ;
#4628 = CARTESIAN_POINT ( 'NONE',  ( -11.49999999999999645, 1.000000000000000000, -8.199999999999983302 ) ) ;
#4629 = EDGE_LOOP ( 'NONE', ( #983, #650 ) ) ;
#4630 = VERTEX_POINT ( 'NONE', #13582 ) ;
#4631 = ORIENTED_EDGE ( 'NONE', *, *, #6466, .F. ) ;
#4632 = DIRECTION ( 'NONE',  ( -0.000000000000000000, 1.000000000000000000, -0.000000000000000000 ) ) ;
#4633 = CIRCLE ( 'NONE', #14846, 0.8000000000000029310 ) ;
#4634 = AXIS2_PLACEMENT_3D ( 'NONE', #2207, #6237, #6001 ) ;
#4635 = CARTESIAN_POINT ( 'NONE',  ( -4.500000000000010658, 0.000000000000000000, -8.999999999999987566 ) ) ;
#4636 = DIRECTION ( 'NONE',  ( 0.000000000000000000, 1.000000000000000000, 0.000000000000000000 ) ) ;
#4637 = AXIS2_PLACEMENT_3D ( 'NONE', #2900, #7911, #2823 ) ;
#4638 = ORIENTED_EDGE ( 'NONE', *, *, #3208, .T. ) ;
#4639 = ORIENTED_EDGE ( 'NONE', *, *, #8673, .T. ) ;
#4640 = CARTESIAN_POINT ( 'NONE',  ( 36.50000000000000711, 0.000000000000000000, 27.00000000000001066 ) ) ;
#4641 = LINE ( 'NONE', #4717, #3550 ) ;
#4642 = CARTESIAN_POINT ( 'NONE',  ( -52.50000000000001421, 0.000000000000000000, 15.80000000000001492 ) ) ;
#4643 = CARTESIAN_POINT ( 'NONE',  ( 4.500000000000003553, 0.000000000000000000, 32.20000000000000995 ) ) ;
#4644 = EDGE_LOOP ( 'NONE', ( #6658, #11383, #12503, #9624 ) ) ;
#4645 = CIRCLE ( 'NONE', #2015, 0.8000000000000029310 ) ;
#4646 = LINE ( 'NONE', #9632, #9375 ) ;
#4647 = ADVANCED_FACE ( 'NONE', ( #3575 ), #12270, .F. ) ;
#4648 = VERTEX_POINT ( 'NONE', #13654 ) ;
#4649 = FACE_OUTER_BOUND ( 'NONE', #11653, .T. ) ;
#4650 = DIRECTION ( 'NONE',  ( -0.000000000000000000, 1.000000000000000000, -0.000000000000000000 ) ) ;
#4651 = DIRECTION ( 'NONE',  ( 0.000000000000000000, 0.000000000000000000, 1.000000000000000000 ) ) ;
#4652 = CYLINDRICAL_SURFACE ( 'NONE', #7253, 0.8000000000000020428 ) ;
#4653 = DIRECTION ( 'NONE',  ( 0.000000000000000000, 1.000000000000000000, -0.000000000000000000 ) ) ;
#4654 = DIRECTION ( 'NONE',  ( -0.000000000000000000, 1.000000000000000000, -0.000000000000000000 ) ) ;
#4655 = VERTEX_POINT ( 'NONE', #13819 ) ;
#4656 = CARTESIAN_POINT ( 'NONE',  ( 11.49999999999998934, 1.000000000000000000, -8.999999999999987566 ) ) ;
#4657 = CARTESIAN_POINT ( 'NONE',  ( 59.49999999999999289, 1.000000000000000000, -32.99999999999998579 ) ) ;
#4658 = CARTESIAN_POINT ( 'NONE',  ( 59.49999999999999289, 1.000000000000000000, 21.00000000000001066 ) ) ;
#4659 = VERTEX_POINT ( 'NONE', #8720 ) ;
#4660 = ADVANCED_FACE ( 'NONE', ( #8807 ), #7507, .F. ) ;
#4661 = FACE_BOUND ( 'NONE', #8397, .T. ) ;
#4662 = DIRECTION ( 'NONE',  ( 0.000000000000000000, 1.000000000000000000, -0.000000000000000000 ) ) ;
#4663 = DIRECTION ( 'NONE',  ( 0.000000000000000000, 0.000000000000000000, 1.000000000000000000 ) ) ;
#4664 = ADVANCED_FACE ( 'NONE', ( #6193 ), #10025, .F. ) ;
#4665 = VERTEX_POINT ( 'NONE', #2329 ) ;
#4666 = VERTEX_POINT ( 'NONE', #1013 ) ;
#4667 = LINE ( 'NONE', #14672, #3709 ) ;
#4668 = CIRCLE ( 'NONE', #8847, 0.8000000000000020428 ) ;
#4669 = EDGE_CURVE ( 'NONE', #1767, #3554, #14168, .T. ) ;
#4670 = CARTESIAN_POINT ( 'NONE',  ( -43.50000000000000000, 0.000000000000000000, -32.19999999999998863 ) ) ;
#4671 = DIRECTION ( 'NONE',  ( 0.000000000000000000, 1.000000000000000000, -0.000000000000000000 ) ) ;
#4672 = ADVANCED_FACE ( 'NONE', ( #12345 ), #12514, .F. ) ;
#4673 = EDGE_CURVE ( 'NONE', #12469, #3854, #2, .T. ) ;
#4674 = CARTESIAN_POINT ( 'NONE',  ( -52.50000000000001421, 0.000000000000000000, -14.99999999999998579 ) ) ;
#4675 = FACE_OUTER_BOUND ( 'NONE', #5706, .T. ) ;
#4676 = FACE_BOUND ( 'NONE', #5246, .T. ) ;
#4677 = ORIENTED_EDGE ( 'NONE', *, *, #7112, .T. ) ;
#4678 = ORIENTED_EDGE ( 'NONE', *, *, #10561, .F. ) ;
#4679 = CARTESIAN_POINT ( 'NONE',  ( 27.49999999999998934, 1.000000000000000000, 3.000000000000016431 ) ) ;
#4680 = CIRCLE ( 'NONE', #7046, 0.8000000000000020428 ) ;
#4681 = ORIENTED_EDGE ( 'NONE', *, *, #1086, .T. ) ;
#4682 = CARTESIAN_POINT ( 'NONE',  ( 59.49999999999999289, 1.000000000000000000, 26.20000000000000639 ) ) ;
#4683 = DIRECTION ( 'NONE',  ( -0.000000000000000000, 1.000000000000000000, -0.000000000000000000 ) ) ;
#4684 = LINE ( 'NONE', #13622, #15347 ) ;
#4685 = ORIENTED_EDGE ( 'NONE', *, *, #8455, .F. ) ;
#4686 = ORIENTED_EDGE ( 'NONE', *, *, #10994, .F. ) ;
#4687 = DIRECTION ( 'NONE',  ( 0.000000000000000000, 0.000000000000000000, 1.000000000000000000 ) ) ;
#4688 = CARTESIAN_POINT ( 'NONE',  ( 32.00000000000059686, 1.000000000000000000, 19.00000000000000355 ) ) ;
#4689 = AXIS2_PLACEMENT_3D ( 'NONE', #1970, #10581, #657 ) ;
#4690 = DIRECTION ( 'NONE',  ( -0.000000000000000000, 1.000000000000000000, -0.000000000000000000 ) ) ;
#4691 = DIRECTION ( 'NONE',  ( 0.000000000000000000, 0.000000000000000000, 1.000000000000000000 ) ) ;
#4692 = DIRECTION ( 'NONE',  ( 0.000000000000000000, 0.000000000000000000, 1.000000000000000000 ) ) ;
#4693 = ORIENTED_EDGE ( 'NONE', *, *, #2181, .T. ) ;
#4694 = ADVANCED_FACE ( 'NONE', ( #15042 ), #7578, .F. ) ;
#4695 = EDGE_CURVE ( 'NONE', #8677, #3131, #13389, .T. ) ;
#4696 = ORIENTED_EDGE ( 'NONE', *, *, #9463, .F. ) ;
#4697 = LINE ( 'NONE', #7324, #3780 ) ;
#4698 = ORIENTED_EDGE ( 'NONE', *, *, #12801, .T. ) ;
#4699 = CARTESIAN_POINT ( 'NONE',  ( -20.50000000000001066, 0.000000000000000000, -14.99999999999998579 ) ) ;
#4700 = EDGE_CURVE ( 'NONE', #99, #3042, #4799, .T. ) ;
#4701 = EDGE_LOOP ( 'NONE', ( #3141, #4186, #11574, #14077 ) ) ;
#4702 = CARTESIAN_POINT ( 'NONE',  ( 32.00000000000040501, 1.000000000000000000, 6.938893903907228378E-15 ) ) ;
#4703 = DIRECTION ( 'NONE',  ( 0.000000000000000000, 1.000000000000000000, -0.000000000000000000 ) ) ;
#4704 = EDGE_LOOP ( 'NONE', ( #7277, #1425, #577, #5508 ) ) ;
#4705 = EDGE_LOOP ( 'NONE', ( #3252, #749 ) ) ;
#4706 = ADVANCED_FACE ( 'NONE', ( #9873 ), #11345, .F. ) ;
#4707 = VERTEX_POINT ( 'NONE', #8639 ) ;
#4708 = CARTESIAN_POINT ( 'NONE',  ( 4.500000000000003553, 0.000000000000000000, 26.20000000000000639 ) ) ;
#4709 = EDGE_CURVE ( 'NONE', #10383, #15541, #3651, .T. ) ;
#4710 = CARTESIAN_POINT ( 'NONE',  ( -36.50000000000001421, 0.000000000000000000, 21.00000000000001066 ) ) ;
#4711 = FACE_OUTER_BOUND ( 'NONE', #6093, .T. ) ;
#4712 = VERTEX_POINT ( 'NONE', #3490 ) ;
#4713 = VECTOR ( 'NONE', #4836, 1000.000000000000000 ) ;
#4714 = EDGE_CURVE ( 'NONE', #13246, #13570, #3435, .T. ) ;
#4715 = ORIENTED_EDGE ( 'NONE', *, *, #11317, .T. ) ;
#4716 = CARTESIAN_POINT ( 'NONE',  ( 32.00000000000000000, 0.000000000000000000, -39.49999999999998579 ) ) ;
#4717 = CARTESIAN_POINT ( 'NONE',  ( 52.50000000000000711, 0.000000000000000000, 3.800000000000019362 ) ) ;
#4718 = DIRECTION ( 'NONE',  ( 0.000000000000000000, 0.000000000000000000, 1.000000000000000000 ) ) ;
#4719 = DIRECTION ( 'NONE',  ( 0.000000000000000000, 0.000000000000000000, 1.000000000000000000 ) ) ;
#4720 = ORIENTED_EDGE ( 'NONE', *, *, #9860, .T. ) ;
#4721 = CARTESIAN_POINT ( 'NONE',  ( 43.49999999999999289, 0.000000000000000000, 32.20000000000000995 ) ) ;
#4722 = CIRCLE ( 'NONE', #4982, 0.8000000000000020428 ) ;
#4723 = ORIENTED_EDGE ( 'NONE', *, *, #6916, .F. ) ;
#4724 = CYLINDRICAL_SURFACE ( 'NONE', #11315, 0.8000000000000038192 ) ;
#4725 = DIRECTION ( 'NONE',  ( 0.000000000000000000, 1.000000000000000000, -0.000000000000000000 ) ) ;
#4726 = CARTESIAN_POINT ( 'NONE',  ( -4.500000000000010658, 1.000000000000000000, 9.000000000000014211 ) ) ;
#4727 = FACE_OUTER_BOUND ( 'NONE', #15609, .T. ) ;
#4728 = LINE ( 'NONE', #11202, #1886 ) ;
#4729 = EDGE_LOOP ( 'NONE', ( #12938, #15965, #5849, #10728 ) ) ;
#4730 = CARTESIAN_POINT ( 'NONE',  ( -36.50000000000001421, 0.000000000000000000, -20.99999999999998579 ) ) ;
#4732 = FACE_OUTER_BOUND ( 'NONE', #11342, .T. ) ;
#4731 = CIRCLE ( 'NONE', #6043, 0.8000000000000020428 ) ;
#4733 = EDGE_CURVE ( 'NONE', #11812, #15959, #539, .T. ) ;
#4734 = DIRECTION ( 'NONE',  ( -0.000000000000000000, 1.000000000000000000, -0.000000000000000000 ) ) ;
#4735 = ORIENTED_EDGE ( 'NONE', *, *, #3090, .F. ) ;
#4736 = FACE_BOUND ( 'NONE', #5112, .T. ) ;
#4737 = DIRECTION ( 'NONE',  ( -0.000000000000000000, 1.000000000000000000, -0.000000000000000000 ) ) ;
#4738 = CARTESIAN_POINT ( 'NONE',  ( 32.00000000000000000, 1.000000000000000000, -37.99999999999999289 ) ) ;
#4739 = VECTOR ( 'NONE', #12932, 1000.000000000000000 ) ;
#4740 = ORIENTED_EDGE ( 'NONE', *, *, #5361, .F. ) ;
#4741 = ORIENTED_EDGE ( 'NONE', *, *, #4257, .F. ) ;
#4742 = CARTESIAN_POINT ( 'NONE',  ( -59.50000000000000000, 0.000000000000000000, -21.79999999999999005 ) ) ;
#4743 = CARTESIAN_POINT ( 'NONE',  ( 20.50000000000000355, 0.000000000000000000, 33.00000000000001421 ) ) ;
#4744 = DIRECTION ( 'NONE',  ( 0.000000000000000000, 1.000000000000000000, -0.000000000000000000 ) ) ;
#4745 = CYLINDRICAL_SURFACE ( 'NONE', #11123, 0.8000000000000020428 ) ;
#4746 = CIRCLE ( 'NONE', #13907, 0.8000000000000038192 ) ;
#4747 = DIRECTION ( 'NONE',  ( -0.000000000000000000, 1.000000000000000000, -0.000000000000000000 ) ) ;
#4748 = AXIS2_PLACEMENT_3D ( 'NONE', #9291, #12924, #4307 ) ;
#4749 = CYLINDRICAL_SURFACE ( 'NONE', #2941, 0.8000000000000020428 ) ;
#4750 = EDGE_CURVE ( 'NONE', #14480, #8764, #9703, .T. ) ;
#4751 = AXIS2_PLACEMENT_3D ( 'NONE', #8539, #5077, #6079 ) ;
#4752 = ORIENTED_EDGE ( 'NONE', *, *, #10994, .T. ) ;
#4753 = ORIENTED_EDGE ( 'NONE', *, *, #14394, .T. ) ;
#4754 = CARTESIAN_POINT ( 'NONE',  ( 20.50000000000000355, 1.000000000000000000, -20.19999999999998508 ) ) ;
#4755 = EDGE_CURVE ( 'NONE', #13883, #10092, #5028, .T. ) ;
#4756 = ADVANCED_FACE ( 'NONE', ( #1497 ), #2722, .F. ) ;
#4757 = CARTESIAN_POINT ( 'NONE',  ( -27.49999999999999645, 0.000000000000000000, -20.99999999999998579 ) ) ;
#4758 = EDGE_CURVE ( 'NONE', #11172, #5317, #14701, .T. ) ;
#4759 = FACE_OUTER_BOUND ( 'NONE', #11536, .T. ) ;
#4760 = CIRCLE ( 'NONE', #6322, 0.8000000000000038192 ) ;
#4761 = DIRECTION ( 'NONE',  ( 0.000000000000000000, 0.000000000000000000, 1.000000000000000000 ) ) ;
#4762 = ORIENTED_EDGE ( 'NONE', *, *, #10914, .F. ) ;
#4763 = ORIENTED_EDGE ( 'NONE', *, *, #11610, .F. ) ;
#4764 = CARTESIAN_POINT ( 'NONE',  ( -27.49999999999999645, 0.000000000000000000, -8.199999999999983302 ) ) ;
#4765 = AXIS2_PLACEMENT_3D ( 'NONE', #619, #15737, #4325 ) ;
#4766 = CARTESIAN_POINT ( 'NONE',  ( -59.50000000000000000, 0.000000000000000000, 33.80000000000001847 ) ) ;
#4767 = AXIS2_PLACEMENT_3D ( 'NONE', #11056, #4830, #296 ) ;
#4768 = DIRECTION ( 'NONE',  ( 0.000000000000000000, 1.000000000000000000, -0.000000000000000000 ) ) ;
#4769 = DIRECTION ( 'NONE',  ( 0.000000000000000000, 0.000000000000000000, 1.000000000000000000 ) ) ;
#4770 = CYLINDRICAL_SURFACE ( 'NONE', #7419, 0.8000000000000038192 ) ;
#4771 = ORIENTED_EDGE ( 'NONE', *, *, #2885, .T. ) ;
#4772 = DIRECTION ( 'NONE',  ( 0.000000000000000000, 1.000000000000000000, -0.000000000000000000 ) ) ;
#4773 = ORIENTED_EDGE ( 'NONE', *, *, #8191, .F. ) ;
#4774 = CIRCLE ( 'NONE', #9993, 0.8000000000000020428 ) ;
#4775 = CYLINDRICAL_SURFACE ( 'NONE', #11562, 0.8000000000000020428 ) ;
#4776 = CIRCLE ( 'NONE', #1362, 0.8000000000000020428 ) ;
#4777 = EDGE_CURVE ( 'NONE', #13993, #11780, #14667, .T. ) ;
#4778 = VERTEX_POINT ( 'NONE', #511 ) ;
#4779 = FACE_OUTER_BOUND ( 'NONE', #6293, .T. ) ;
#4780 = CYLINDRICAL_SURFACE ( 'NONE', #11426, 0.8000000000000029310 ) ;
#4781 = EDGE_LOOP ( 'NONE', ( #13322, #11180, #1897, #11568 ) ) ;
#4782 = ORIENTED_EDGE ( 'NONE', *, *, #5402, .T. ) ;
#4783 = EDGE_CURVE ( 'NONE', #8234, #9957, #4217, .T. ) ;
#4784 = EDGE_CURVE ( 'NONE', #419, #13073, #7855, .T. ) ;
#4785 = EDGE_LOOP ( 'NONE', ( #15466, #489, #5289, #9717 ) ) ;
#4786 = CIRCLE ( 'NONE', #3998, 0.8000000000000020428 ) ;
#4787 = DIRECTION ( 'NONE',  ( 0.000000000000000000, 0.000000000000000000, 1.000000000000000000 ) ) ;
#4788 = EDGE_CURVE ( 'NONE', #5773, #3248, #6818, .T. ) ;
#4790 = CYLINDRICAL_SURFACE ( 'NONE', #14530, 0.8000000000000020428 ) ;
#4789 = VECTOR ( 'NONE', #5568, 1000.000000000000000 ) ;
#4791 = CARTESIAN_POINT ( 'NONE',  ( 20.50000000000000355, 1.000000000000000000, 21.00000000000001066 ) ) ;
#4792 = DIRECTION ( 'NONE',  ( 0.000000000000000000, 0.000000000000000000, 1.000000000000000000 ) ) ;
#4793 = VECTOR ( 'NONE', #6784, 1000.000000000000000 ) ;
#4794 = ORIENTED_EDGE ( 'NONE', *, *, #3222, .F. ) ;
#4795 = VERTEX_POINT ( 'NONE', #6518 ) ;
#4796 = DIRECTION ( 'NONE',  ( -0.000000000000000000, 1.000000000000000000, -0.000000000000000000 ) ) ;
#4797 = ADVANCED_FACE ( 'NONE', ( #10111 ), #10265, .F. ) ;
#4798 = CARTESIAN_POINT ( 'NONE',  ( -36.50000000000001421, 1.000000000000000000, -2.199999999999985967 ) ) ;
#4799 = LINE ( 'NONE', #6345, #8393 ) ;
#4800 = AXIS2_PLACEMENT_3D ( 'NONE', #4656, #15744, #12048 ) ;
#4801 = LINE ( 'NONE', #8721, #11093 ) ;
#4802 = EDGE_LOOP ( 'NONE', ( #13345, #10930 ) ) ;
#4803 = AXIS2_PLACEMENT_3D ( 'NONE', #2595, #1683, #11538 ) ;
#4804 = DIRECTION ( 'NONE',  ( 0.000000000000000000, 0.000000000000000000, 1.000000000000000000 ) ) ;
#4805 = EDGE_CURVE ( 'NONE', #8058, #1724, #10992, .T. ) ;
#4806 = ADVANCED_FACE ( 'NONE', ( #5192 ), #14223, .F. ) ;
#4807 = EDGE_LOOP ( 'NONE', ( #12916, #15045 ) ) ;
#4808 = LINE ( 'NONE', #9792, #11054 ) ;
#4809 = CARTESIAN_POINT ( 'NONE',  ( 27.49999999999998934, 0.000000000000000000, -33.79999999999999005 ) ) ;
#4810 = CYLINDRICAL_SURFACE ( 'NONE', #2245, 0.8000000000000020428 ) ;
#4811 = DIRECTION ( 'NONE',  ( -0.000000000000000000, 1.000000000000000000, -0.000000000000000000 ) ) ;
#4812 = CARTESIAN_POINT ( 'NONE',  ( -59.50000000000000000, 0.000000000000000000, -15.79999999999998828 ) ) ;
#4813 = CIRCLE ( 'NONE', #11080, 0.8000000000000029310 ) ;
#4814 = ORIENTED_EDGE ( 'NONE', *, *, #7105, .F. ) ;
#4815 = CARTESIAN_POINT ( 'NONE',  ( 52.50000000000000711, 0.000000000000000000, 33.00000000000001421 ) ) ;
#4816 = CARTESIAN_POINT ( 'NONE',  ( -20.50000000000001066, 0.000000000000000000, 33.00000000000001421 ) ) ;
#4817 = DIRECTION ( 'NONE',  ( 0.000000000000000000, 1.000000000000000000, -0.000000000000000000 ) ) ;
#4818 = EDGE_LOOP ( 'NONE', ( #5846, #2719 ) ) ;
#4819 = FACE_BOUND ( 'NONE', #11912, .T. ) ;
#4820 = CARTESIAN_POINT ( 'NONE',  ( 52.50000000000000711, 1.000000000000000000, 3.000000000000016431 ) ) ;
#4821 = EDGE_LOOP ( 'NONE', ( #9588, #4411, #7836, #5624 ) ) ;
#4822 = CARTESIAN_POINT ( 'NONE',  ( 20.50000000000000355, 0.000000000000000000, 8.200000000000011724 ) ) ;
#4823 = VERTEX_POINT ( 'NONE', #8881 ) ;
#4824 = ORIENTED_EDGE ( 'NONE', *, *, #1836, .T. ) ;
#4825 = DIRECTION ( 'NONE',  ( 0.000000000000000000, 1.000000000000000000, -0.000000000000000000 ) ) ;
#4826 = DIRECTION ( 'NONE',  ( -0.000000000000000000, 1.000000000000000000, -0.000000000000000000 ) ) ;
#4827 = LINE ( 'NONE', #1202, #10094 ) ;
#4828 = VECTOR ( 'NONE', #7138, 1000.000000000000000 ) ;
#4829 = DIRECTION ( 'NONE',  ( 0.000000000000000000, 0.000000000000000000, 1.000000000000000000 ) ) ;
#4830 = DIRECTION ( 'NONE',  ( 0.000000000000000000, 1.000000000000000000, -0.000000000000000000 ) ) ;
#4831 = FACE_BOUND ( 'NONE', #7714, .T. ) ;
#4832 = VERTEX_POINT ( 'NONE', #2643 ) ;
#4833 = ORIENTED_EDGE ( 'NONE', *, *, #2883, .F. ) ;
#4834 = DIRECTION ( 'NONE',  ( -0.000000000000000000, 1.000000000000000000, -0.000000000000000000 ) ) ;
#4835 = AXIS2_PLACEMENT_3D ( 'NONE', #6728, #1224, #11730 ) ;
#4836 = DIRECTION ( 'NONE',  ( -0.000000000000000000, 1.000000000000000000, -0.000000000000000000 ) ) ;
#4837 = DIRECTION ( 'NONE',  ( -0.000000000000000000, 1.000000000000000000, -0.000000000000000000 ) ) ;
#4838 = DIRECTION ( 'NONE',  ( 0.000000000000000000, 0.000000000000000000, 1.000000000000000000 ) ) ;
#4839 = ORIENTED_EDGE ( 'NONE', *, *, #1500, .T. ) ;
#4840 = VERTEX_POINT ( 'NONE', #9045 ) ;
#4841 = DIRECTION ( 'NONE',  ( 0.000000000000000000, 0.000000000000000000, 1.000000000000000000 ) ) ;
#4842 = EDGE_CURVE ( 'NONE', #4580, #6459, #12315, .T. ) ;
#4843 = DIRECTION ( 'NONE',  ( 0.000000000000000000, 1.000000000000000000, 0.000000000000000000 ) ) ;
#4844 = CIRCLE ( 'NONE', #15053, 0.8000000000000020428 ) ;
#4845 = DIRECTION ( 'NONE',  ( 0.000000000000000000, 1.000000000000000000, -0.000000000000000000 ) ) ;
#4846 = DIRECTION ( 'NONE',  ( 0.000000000000000000, 1.000000000000000000, -0.000000000000000000 ) ) ;
#4847 = EDGE_CURVE ( 'NONE', #9239, #13673, #15187, .T. ) ;
#4848 = FACE_BOUND ( 'NONE', #9345, .T. ) ;
#4849 = CIRCLE ( 'NONE', #7726, 0.8000000000000038192 ) ;
#4850 = DIRECTION ( 'NONE',  ( 0.000000000000000000, 0.000000000000000000, 1.000000000000000000 ) ) ;
#4851 = ORIENTED_EDGE ( 'NONE', *, *, #1028, .F. ) ;
#4852 = DIRECTION ( 'NONE',  ( 0.000000000000000000, 0.000000000000000000, 1.000000000000000000 ) ) ;
#4853 = ORIENTED_EDGE ( 'NONE', *, *, #14185, .F. ) ;
#4854 = DIRECTION ( 'NONE',  ( 0.000000000000000000, 0.000000000000000000, 1.000000000000000000 ) ) ;
#4855 = EDGE_CURVE ( 'NONE', #1610, #13253, #439, .T. ) ;
#4856 = AXIS2_PLACEMENT_3D ( 'NONE', #8926, #6397, #10481 ) ;
#4857 = AXIS2_PLACEMENT_3D ( 'NONE', #8593, #2432, #14669 ) ;
#4858 = AXIS2_PLACEMENT_3D ( 'NONE', #12268, #3726, #1010 ) ;
#4859 = LINE ( 'NONE', #12498, #4353 ) ;
#4860 = EDGE_LOOP ( 'NONE', ( #3133, #9940 ) ) ;
#4861 = ORIENTED_EDGE ( 'NONE', *, *, #8590, .T. ) ;
#4862 = VECTOR ( 'NONE', #8395, 1000.000000000000000 ) ;
#4863 = EDGE_LOOP ( 'NONE', ( #13545, #878, #3943, #4360 ) ) ;
#4864 = DIRECTION ( 'NONE',  ( 0.000000000000000000, 0.000000000000000000, 1.000000000000000000 ) ) ;
#4865 = DIRECTION ( 'NONE',  ( 0.000000000000000000, 0.000000000000000000, 1.000000000000000000 ) ) ;
#4866 = DIRECTION ( 'NONE',  ( 0.000000000000000000, 1.000000000000000000, -0.000000000000000000 ) ) ;
#4867 = DIRECTION ( 'NONE',  ( 0.000000000000000000, 0.000000000000000000, 1.000000000000000000 ) ) ;
#4868 = EDGE_CURVE ( 'NONE', #9576, #5346, #7339, .T. ) ;
#4869 = AXIS2_PLACEMENT_3D ( 'NONE', #7113, #6256, #86 ) ;
#4870 = ORIENTED_EDGE ( 'NONE', *, *, #6273, .T. ) ;
#4871 = CIRCLE ( 'NONE', #3819, 0.8000000000000038192 ) ;
#4872 = CIRCLE ( 'NONE', #4612, 0.8000000000000020428 ) ;
#4873 = ORIENTED_EDGE ( 'NONE', *, *, #121, .T. ) ;
#4874 = CIRCLE ( 'NONE', #5404, 0.8000000000000038192 ) ;
#4875 = DIRECTION ( 'NONE',  ( -0.000000000000000000, 1.000000000000000000, -0.000000000000000000 ) ) ;
#4876 = VECTOR ( 'NONE', #15574, 1000.000000000000000 ) ;
#4877 = EDGE_CURVE ( 'NONE', #9315, #10822, #9144, .T. ) ;
#4878 = CYLINDRICAL_SURFACE ( 'NONE', #12984, 0.8000000000000020428 ) ;
#4879 = CARTESIAN_POINT ( 'NONE',  ( -31.99999999999980105, 0.000000000000000000, -18.99999999999999289 ) ) ;
#4880 = DIRECTION ( 'NONE',  ( 0.000000000000000000, 0.000000000000000000, 1.000000000000000000 ) ) ;
#4881 = ORIENTED_EDGE ( 'NONE', *, *, #3561, .T. ) ;
#4882 = ORIENTED_EDGE ( 'NONE', *, *, #9652, .T. ) ;
#4883 = AXIS2_PLACEMENT_3D ( 'NONE', #6758, #4201, #9186 ) ;
#4884 = DIRECTION ( 'NONE',  ( -0.000000000000000000, 1.000000000000000000, -0.000000000000000000 ) ) ;
#4885 = AXIS2_PLACEMENT_3D ( 'NONE', #14281, #8128, #4607 ) ;
#4886 = VERTEX_POINT ( 'NONE', #12913 ) ;
#4887 = DIRECTION ( 'NONE',  ( 0.000000000000000000, 0.000000000000000000, 1.000000000000000000 ) ) ;
#4888 = AXIS2_PLACEMENT_3D ( 'NONE', #3159, #4555, #5778 ) ;
#4889 = CARTESIAN_POINT ( 'NONE',  ( -52.50000000000001421, 0.000000000000000000, -2.199999999999985967 ) ) ;
#4890 = DIRECTION ( 'NONE',  ( -0.000000000000000000, 1.000000000000000000, -0.000000000000000000 ) ) ;
#4891 = EDGE_CURVE ( 'NONE', #15085, #10572, #1409, .T. ) ;
#4892 = CARTESIAN_POINT ( 'NONE',  ( -52.50000000000001421, 0.000000000000000000, -32.19999999999998863 ) ) ;
#4893 = CARTESIAN_POINT ( 'NONE',  ( 36.50000000000000711, 1.000000000000000000, -2.999999999999988898 ) ) ;
#4894 = EDGE_LOOP ( 'NONE', ( #14634, #13241 ) ) ;
#4895 = DIRECTION ( 'NONE',  ( -0.000000000000000000, 1.000000000000000000, -0.000000000000000000 ) ) ;
#4896 = EDGE_CURVE ( 'NONE', #11960, #10651, #11791, .T. ) ;
#4897 = EDGE_CURVE ( 'NONE', #15381, #14369, #14062, .T. ) ;
#4898 = CARTESIAN_POINT ( 'NONE',  ( 27.49999999999998934, 1.000000000000000000, -2.999999999999988898 ) ) ;
#4899 = ADVANCED_FACE ( 'NONE', ( #12308 ), #8444, .F. ) ;
#4900 = LINE ( 'NONE', #14908, #12968 ) ;
#4901 = ORIENTED_EDGE ( 'NONE', *, *, #4190, .F. ) ;
#4902 = FACE_BOUND ( 'NONE', #2593, .T. ) ;
#4903 = VECTOR ( 'NONE', #12127, 1000.000000000000000 ) ;
#4904 = EDGE_CURVE ( 'NONE', #5703, #15718, #6847, .T. ) ;
#4905 = CARTESIAN_POINT ( 'NONE',  ( -52.50000000000001421, 1.000000000000000000, -32.99999999999998579 ) ) ;
#4906 = ORIENTED_EDGE ( 'NONE', *, *, #8673, .F. ) ;
#4907 = DIRECTION ( 'NONE',  ( 0.000000000000000000, 0.000000000000000000, 1.000000000000000000 ) ) ;
#4908 = EDGE_LOOP ( 'NONE', ( #5433, #15912, #8252, #16199 ) ) ;
#4909 = ORIENTED_EDGE ( 'NONE', *, *, #15181, .T. ) ;
#4910 = LINE ( 'NONE', #2436, #12877 ) ;
#4911 = EDGE_CURVE ( 'NONE', #7611, #3161, #9156, .T. ) ;
#4912 = CARTESIAN_POINT ( 'NONE',  ( -52.50000000000001421, 0.000000000000000000, 15.00000000000001421 ) ) ;
#4913 = CARTESIAN_POINT ( 'NONE',  ( 52.50000000000000711, 0.000000000000000000, 3.800000000000019362 ) ) ;
#4914 = AXIS2_PLACEMENT_3D ( 'NONE', #6044, #12361, #11125 ) ;
#4915 = DIRECTION ( 'NONE',  ( -0.000000000000000000, 1.000000000000000000, -0.000000000000000000 ) ) ;
#4916 = CARTESIAN_POINT ( 'NONE',  ( -27.49999999999999645, 0.000000000000000000, 27.00000000000001066 ) ) ;
#4917 = FACE_BOUND ( 'NONE', #2818, .T. ) ;
#4918 = EDGE_LOOP ( 'NONE', ( #12865, #2279, #1350, #8363 ) ) ;
#4919 = VERTEX_POINT ( 'NONE', #4682 ) ;
#4920 = CYLINDRICAL_SURFACE ( 'NONE', #16006, 0.8000000000000020428 ) ;
#4921 = CARTESIAN_POINT ( 'NONE',  ( -4.500000000000010658, 1.000000000000000000, -8.199999999999983302 ) ) ;
#4922 = CARTESIAN_POINT ( 'NONE',  ( -31.99999999999921130, 0.000000000000000000, 36.50000000000001421 ) ) ;
#4923 = AXIS2_PLACEMENT_3D ( 'NONE', #11393, #148, #5159 ) ;
#4924 = CARTESIAN_POINT ( 'NONE',  ( 36.50000000000000711, 0.000000000000000000, 21.00000000000001066 ) ) ;
#4925 = VERTEX_POINT ( 'NONE', #16004 ) ;
#4926 = ORIENTED_EDGE ( 'NONE', *, *, #10406, .F. ) ;
#4927 = CARTESIAN_POINT ( 'NONE',  ( 4.500000000000003553, 0.000000000000000000, -27.79999999999999005 ) ) ;
#4928 = CYLINDRICAL_SURFACE ( 'NONE', #5128, 1.499999999999997335 ) ;
#4929 = CARTESIAN_POINT ( 'NONE',  ( 36.50000000000000711, 0.000000000000000000, 27.00000000000001066 ) ) ;
#4930 = FACE_BOUND ( 'NONE', #14174, .T. ) ;
#4931 = EDGE_CURVE ( 'NONE', #12174, #12082, #8373, .T. ) ;
#4932 = DIRECTION ( 'NONE',  ( 0.000000000000000000, 1.000000000000000000, 0.000000000000000000 ) ) ;
#4933 = ORIENTED_EDGE ( 'NONE', *, *, #11266, .T. ) ;
#4934 = FACE_OUTER_BOUND ( 'NONE', #15341, .T. ) ;
#4935 = VERTEX_POINT ( 'NONE', #16081 ) ;
#4936 = CARTESIAN_POINT ( 'NONE',  ( -31.99999999999980105, 1.000000000000000000, -17.49999999999999645 ) ) ;
#4937 = CARTESIAN_POINT ( 'NONE',  ( 27.49999999999998934, 1.000000000000000000, -3.799999999999991829 ) ) ;
#4938 = ORIENTED_EDGE ( 'NONE', *, *, #15708, .F. ) ;
#4939 = ORIENTED_EDGE ( 'NONE', *, *, #5260, .T. ) ;
#4940 = VECTOR ( 'NONE', #13313, 1000.000000000000000 ) ;
#4941 = DIRECTION ( 'NONE',  ( -0.000000000000000000, 1.000000000000000000, -0.000000000000000000 ) ) ;
#4942 = ORIENTED_EDGE ( 'NONE', *, *, #3110, .F. ) ;
#4943 = FACE_OUTER_BOUND ( 'NONE', #10664, .T. ) ;
#4944 = CARTESIAN_POINT ( 'NONE',  ( -43.50000000000000000, 0.000000000000000000, 15.00000000000001421 ) ) ;
#4945 = CARTESIAN_POINT ( 'NONE',  ( 36.50000000000000711, 0.000000000000000000, 14.20000000000000995 ) ) ;
#4946 = FACE_OUTER_BOUND ( 'NONE', #16023, .T. ) ;
#4947 = ADVANCED_FACE ( 'NONE', ( #8145 ), #11851, .F. ) ;
#4948 = EDGE_LOOP ( 'NONE', ( #10144, #11656 ) ) ;
#4949 = ORIENTED_EDGE ( 'NONE', *, *, #9294, .T. ) ;
#4950 = CARTESIAN_POINT ( 'NONE',  ( 27.49999999999998934, 0.000000000000000000, -32.19999999999998863 ) ) ;
#4951 = EDGE_CURVE ( 'NONE', #14312, #12509, #8117, .T. ) ;
#4952 = DIRECTION ( 'NONE',  ( 0.000000000000000000, 1.000000000000000000, -0.000000000000000000 ) ) ;
#4953 = DIRECTION ( 'NONE',  ( 0.000000000000000000, 0.000000000000000000, 1.000000000000000000 ) ) ;
#4954 = EDGE_CURVE ( 'NONE', #12072, #6143, #15988, .T. ) ;
#4955 = LINE ( 'NONE', #16124, #16090 ) ;
#4956 = VERTEX_POINT ( 'NONE', #14856 ) ;
#4957 = EDGE_CURVE ( 'NONE', #10523, #1964, #13460, .T. ) ;
#4958 = EDGE_LOOP ( 'NONE', ( #2789, #13387, #434, #6929 ) ) ;
#4959 = VERTEX_POINT ( 'NONE', #2369 ) ;
#4960 = LINE ( 'NONE', #3500, #298 ) ;
#4961 = CARTESIAN_POINT ( 'NONE',  ( -11.49999999999999645, 0.000000000000000000, -9.799999999999991829 ) ) ;
#4962 = DIRECTION ( 'NONE',  ( 0.000000000000000000, 0.000000000000000000, 1.000000000000000000 ) ) ;
#4963 = CARTESIAN_POINT ( 'NONE',  ( 59.49999999999999289, 0.000000000000000000, 21.80000000000001492 ) ) ;
#4964 = DIRECTION ( 'NONE',  ( 0.000000000000000000, 0.000000000000000000, 1.000000000000000000 ) ) ;
#4965 = VERTEX_POINT ( 'NONE', #3073 ) ;
#4966 = DIRECTION ( 'NONE',  ( 0.000000000000000000, 0.000000000000000000, 1.000000000000000000 ) ) ;
#4967 = CARTESIAN_POINT ( 'NONE',  ( 4.500000000000003553, 0.000000000000000000, 15.00000000000001421 ) ) ;
#4968 = VERTEX_POINT ( 'NONE', #8067 ) ;
#4969 = FACE_BOUND ( 'NONE', #7283, .T. ) ;
#4970 = EDGE_CURVE ( 'NONE', #10691, #14583, #15733, .T. ) ;
#4971 = DIRECTION ( 'NONE',  ( 0.000000000000000000, 0.000000000000000000, 1.000000000000000000 ) ) ;
#4972 = ORIENTED_EDGE ( 'NONE', *, *, #5510, .F. ) ;
#4973 = CARTESIAN_POINT ( 'NONE',  ( -59.50000000000000000, 0.000000000000000000, 15.00000000000001421 ) ) ;
#4974 = ORIENTED_EDGE ( 'NONE', *, *, #4585, .F. ) ;
#4975 = VERTEX_POINT ( 'NONE', #3619 ) ;
#4976 = CYLINDRICAL_SURFACE ( 'NONE', #14970, 1.499999999999997780 ) ;
#4977 = EDGE_CURVE ( 'NONE', #12573, #2510, #8890, .T. ) ;
#4978 = CARTESIAN_POINT ( 'NONE',  ( 52.50000000000000711, 0.000000000000000000, 3.000000000000016431 ) ) ;
#4979 = ADVANCED_FACE ( 'NONE', ( #13086 ), #595, .F. ) ;
#4980 = CARTESIAN_POINT ( 'NONE',  ( 36.50000000000000711, 1.000000000000000000, -14.19999999999998153 ) ) ;
#4981 = DIRECTION ( 'NONE',  ( 0.000000000000000000, 1.000000000000000000, -0.000000000000000000 ) ) ;
#4982 = AXIS2_PLACEMENT_3D ( 'NONE', #6823, #15849, #10984 ) ;
#4983 = DIRECTION ( 'NONE',  ( 0.000000000000000000, 0.000000000000000000, 1.000000000000000000 ) ) ;
#4984 = ADVANCED_FACE ( 'NONE', ( #5916 ), #15635, .F. ) ;
#4985 = VERTEX_POINT ( 'NONE', #12386 ) ;
#4986 = FACE_BOUND ( 'NONE', #4382, .T. ) ;
#4987 = ORIENTED_EDGE ( 'NONE', *, *, #1358, .T. ) ;
#4988 = ORIENTED_EDGE ( 'NONE', *, *, #9959, .T. ) ;
#4989 = DIRECTION ( 'NONE',  ( -0.000000000000000000, 1.000000000000000000, -0.000000000000000000 ) ) ;
#4990 = CIRCLE ( 'NONE', #1847, 0.8000000000000020428 ) ;
#4991 = DIRECTION ( 'NONE',  ( -0.000000000000000000, 1.000000000000000000, -0.000000000000000000 ) ) ;
#4992 = DIRECTION ( 'NONE',  ( 0.000000000000000000, 0.000000000000000000, 1.000000000000000000 ) ) ;
#4993 = VECTOR ( 'NONE', #4563, 1000.000000000000000 ) ;
#4994 = ORIENTED_EDGE ( 'NONE', *, *, #770, .T. ) ;
#4995 = ORIENTED_EDGE ( 'NONE', *, *, #7030, .F. ) ;
#4996 = CYLINDRICAL_SURFACE ( 'NONE', #15704, 0.8000000000000020428 ) ;
#4997 = DIRECTION ( 'NONE',  ( 0.000000000000000000, 1.000000000000000000, -0.000000000000000000 ) ) ;
#4998 = EDGE_CURVE ( 'NONE', #7211, #14702, #14770, .T. ) ;
#4999 = CIRCLE ( 'NONE', #11287, 0.8000000000000020428 ) ;
#5000 = DIRECTION ( 'NONE',  ( 0.000000000000000000, 0.000000000000000000, 1.000000000000000000 ) ) ;
#5001 = AXIS2_PLACEMENT_3D ( 'NONE', #9251, #15177, #5500 ) ;
#5002 = FACE_BOUND ( 'NONE', #2200, .T. ) ;
#5003 = DIRECTION ( 'NONE',  ( -0.000000000000000000, 1.000000000000000000, -0.000000000000000000 ) ) ;
#5004 = ORIENTED_EDGE ( 'NONE', *, *, #11476, .T. ) ;
#5005 = DIRECTION ( 'NONE',  ( -0.000000000000000000, 1.000000000000000000, -0.000000000000000000 ) ) ;
#5006 = VECTOR ( 'NONE', #7118, 1000.000000000000000 ) ;
#5007 = ORIENTED_EDGE ( 'NONE', *, *, #386, .F. ) ;
#5008 = DIRECTION ( 'NONE',  ( -0.000000000000000000, 1.000000000000000000, -0.000000000000000000 ) ) ;
#5009 = ORIENTED_EDGE ( 'NONE', *, *, #4970, .T. ) ;
#5010 = VECTOR ( 'NONE', #50, 1000.000000000000000 ) ;
#5011 = LINE ( 'NONE', #3553, #6441 ) ;
#5012 = VERTEX_POINT ( 'NONE', #14687 ) ;
#5013 = ORIENTED_EDGE ( 'NONE', *, *, #4606, .T. ) ;
#5014 = AXIS2_PLACEMENT_3D ( 'NONE', #3128, #12972, #5583 ) ;
#5015 = CARTESIAN_POINT ( 'NONE',  ( -63.99999999999980815, 0.000000000000000000, -20.49999999999998934 ) ) ;
#5016 = ORIENTED_EDGE ( 'NONE', *, *, #7983, .F. ) ;
#5017 = DIRECTION ( 'NONE',  ( 0.000000000000000000, 0.000000000000000000, 1.000000000000000000 ) ) ;
#5018 = CARTESIAN_POINT ( 'NONE',  ( 64.00000000000019895, 0.000000000000000000, -18.99999999999999289 ) ) ;
#5019 = CARTESIAN_POINT ( 'NONE',  ( 52.50000000000000711, 0.000000000000000000, -9.799999999999991829 ) ) ;
#5020 = CARTESIAN_POINT ( 'NONE',  ( -59.50000000000000000, 0.000000000000000000, -14.99999999999998579 ) ) ;
#5021 = AXIS2_PLACEMENT_3D ( 'NONE', #12276, #10954, #14740 ) ;
#5022 = ADVANCED_FACE ( 'NONE', ( #3449 ), #2204, .F. ) ;
#5023 = ORIENTED_EDGE ( 'NONE', *, *, #12886, .T. ) ;
#5024 = VECTOR ( 'NONE', #7691, 1000.000000000000000 ) ;
#5025 = ORIENTED_EDGE ( 'NONE', *, *, #16122, .F. ) ;
#5026 = CARTESIAN_POINT ( 'NONE',  ( -11.49999999999999645, 0.000000000000000000, 9.800000000000018474 ) ) ;
#5027 = DIRECTION ( 'NONE',  ( -0.000000000000000000, 1.000000000000000000, -0.000000000000000000 ) ) ;
#5028 = LINE ( 'NONE', #6680, #2631 ) ;
#5029 = DIRECTION ( 'NONE',  ( -0.000000000000000000, 1.000000000000000000, -0.000000000000000000 ) ) ;
#5030 = VERTEX_POINT ( 'NONE', #3530 ) ;
#5031 = ORIENTED_EDGE ( 'NONE', *, *, #582, .F. ) ;
#5032 = AXIS2_PLACEMENT_3D ( 'NONE', #8605, #8752, #7539 ) ;
#5033 = ORIENTED_EDGE ( 'NONE', *, *, #8266, .F. ) ;
#5034 = CARTESIAN_POINT ( 'NONE',  ( 36.50000000000000711, 1.000000000000000000, 2.200000000000013500 ) ) ;
#5035 = EDGE_CURVE ( 'NONE', #4362, #5460, #10735, .T. ) ;
#5036 = LINE ( 'NONE', #104, #8442 ) ;
#5037 = LINE ( 'NONE', #11942, #13801 ) ;
#5038 = CARTESIAN_POINT ( 'NONE',  ( -27.49999999999999645, 0.000000000000000000, -20.19999999999998508 ) ) ;
#5039 = CARTESIAN_POINT ( 'NONE',  ( 36.50000000000000711, 0.000000000000000000, 3.800000000000019362 ) ) ;
#5040 = EDGE_CURVE ( 'NONE', #13347, #11305, #6275, .T. ) ;
#5041 = EDGE_CURVE ( 'NONE', #10049, #5048, #9672, .T. ) ;
#5042 = ORIENTED_EDGE ( 'NONE', *, *, #9258, .T. ) ;
#5043 = CARTESIAN_POINT ( 'NONE',  ( 43.49999999999999289, 1.000000000000000000, -2.199999999999985967 ) ) ;
#5044 = CIRCLE ( 'NONE', #10559, 1.499999999999994449 ) ;
#5045 = CIRCLE ( 'NONE', #339, 0.8000000000000020428 ) ;
#5046 = CARTESIAN_POINT ( 'NONE',  ( -59.50000000000000000, 0.000000000000000000, 21.80000000000001492 ) ) ;
#5047 = AXIS2_PLACEMENT_3D ( 'NONE', #13609, #6137, #47 ) ;
#5048 = VERTEX_POINT ( 'NONE', #4921 ) ;
#5049 = FACE_BOUND ( 'NONE', #2145, .T. ) ;
#5050 = CARTESIAN_POINT ( 'NONE',  ( -11.49999999999999645, 1.000000000000000000, 15.80000000000001492 ) ) ;
#5051 = ORIENTED_EDGE ( 'NONE', *, *, #1146, .T. ) ;
#5052 = CARTESIAN_POINT ( 'NONE',  ( -11.49999999999999645, 0.000000000000000000, -2.199999999999985967 ) ) ;
#5053 = EDGE_LOOP ( 'NONE', ( #6411, #12004 ) ) ;
#5054 = ORIENTED_EDGE ( 'NONE', *, *, #11873, .T. ) ;
#5055 = CARTESIAN_POINT ( 'NONE',  ( -20.50000000000001066, 0.000000000000000000, 15.80000000000001492 ) ) ;
#5056 = AXIS2_PLACEMENT_3D ( 'NONE', #10807, #14668, #14592 ) ;
#5057 = CARTESIAN_POINT ( 'NONE',  ( -63.99999999999921130, 1.000000000000000000, 39.50000000000000000 ) ) ;
#5058 = AXIS2_PLACEMENT_3D ( 'NONE', #9958, #3423, #14980 ) ;
#5059 = CARTESIAN_POINT ( 'NONE',  ( 52.50000000000000711, 0.000000000000000000, 3.000000000000016431 ) ) ;
#5060 = CIRCLE ( 'NONE', #9772, 0.8000000000000020428 ) ;
#5061 = CARTESIAN_POINT ( 'NONE',  ( 27.49999999999998934, 1.000000000000000000, -32.99999999999998579 ) ) ;
#5062 = CARTESIAN_POINT ( 'NONE',  ( 4.500000000000003553, 0.000000000000000000, -15.79999999999998828 ) ) ;
#5063 = EDGE_CURVE ( 'NONE', #4975, #4840, #13931, .T. ) ;
#5064 = VERTEX_POINT ( 'NONE', #7699 ) ;
#5065 = CARTESIAN_POINT ( 'NONE',  ( -59.50000000000000000, 0.000000000000000000, 20.20000000000000995 ) ) ;
#5066 = ORIENTED_EDGE ( 'NONE', *, *, #11094, .F. ) ;
#5067 = ORIENTED_EDGE ( 'NONE', *, *, #16226, .F. ) ;
#5068 = DIRECTION ( 'NONE',  ( -0.000000000000000000, 1.000000000000000000, -0.000000000000000000 ) ) ;
#5069 = CIRCLE ( 'NONE', #11359, 0.8000000000000020428 ) ;
#5070 = EDGE_CURVE ( 'NONE', #10291, #3871, #1030, .T. ) ;
#5071 = DIRECTION ( 'NONE',  ( 0.000000000000000000, 1.000000000000000000, -0.000000000000000000 ) ) ;
#5072 = LINE ( 'NONE', #12474, #10386 ) ;
#5073 = ORIENTED_EDGE ( 'NONE', *, *, #8111, .T. ) ;
#5074 = EDGE_LOOP ( 'NONE', ( #11565, #12518, #13758, #6188 ) ) ;
#5075 = DIRECTION ( 'NONE',  ( 0.000000000000000000, 0.000000000000000000, 1.000000000000000000 ) ) ;
#5076 = LINE ( 'NONE', #1379, #9848 ) ;
#5077 = DIRECTION ( 'NONE',  ( 0.000000000000000000, 1.000000000000000000, -0.000000000000000000 ) ) ;
#5078 = EDGE_CURVE ( 'NONE', #11634, #7441, #3148, .T. ) ;
#5079 = FACE_BOUND ( 'NONE', #7413, .T. ) ;
#5080 = VECTOR ( 'NONE', #12639, 1000.000000000000000 ) ;
#5081 = CARTESIAN_POINT ( 'NONE',  ( 4.500000000000003553, 0.000000000000000000, 33.00000000000001421 ) ) ;
#5082 = EDGE_LOOP ( 'NONE', ( #13835, #3601 ) ) ;
#5083 = CIRCLE ( 'NONE', #10055, 0.8000000000000020428 ) ;
#5084 = CARTESIAN_POINT ( 'NONE',  ( 59.49999999999999289, 0.000000000000000000, -20.19999999999998508 ) ) ;
#5085 = EDGE_CURVE ( 'NONE', #6873, #5703, #14410, .T. ) ;
#5086 = EDGE_CURVE ( 'NONE', #285, #13657, #59, .T. ) ;
#5087 = VERTEX_POINT ( 'NONE', #4010 ) ;
#5088 = CARTESIAN_POINT ( 'NONE',  ( -59.50000000000000000, 0.000000000000000000, 8.200000000000011724 ) ) ;
#5089 = VERTEX_POINT ( 'NONE', #7543 ) ;
#5090 = CARTESIAN_POINT ( 'NONE',  ( 27.49999999999998934, 0.000000000000000000, 32.20000000000000995 ) ) ;
#5091 = EDGE_LOOP ( 'NONE', ( #3909, #4094, #9529, #7354 ) ) ;
#5092 = ORIENTED_EDGE ( 'NONE', *, *, #9667, .T. ) ;
#5093 = CYLINDRICAL_SURFACE ( 'NONE', #10626, 0.8000000000000020428 ) ;
#5094 = ORIENTED_EDGE ( 'NONE', *, *, #1926, .T. ) ;
#5095 = CIRCLE ( 'NONE', #2215, 0.8000000000000038192 ) ;
#5096 = CARTESIAN_POINT ( 'NONE',  ( 52.50000000000000711, 1.000000000000000000, 3.000000000000016431 ) ) ;
#5097 = DIRECTION ( 'NONE',  ( -0.000000000000000000, 1.000000000000000000, -0.000000000000000000 ) ) ;
#5098 = DIRECTION ( 'NONE',  ( 0.000000000000000000, 1.000000000000000000, -0.000000000000000000 ) ) ;
#5099 = DIRECTION ( 'NONE',  ( -0.000000000000000000, 1.000000000000000000, -0.000000000000000000 ) ) ;
#5100 = ORIENTED_EDGE ( 'NONE', *, *, #12820, .T. ) ;
#5101 = ORIENTED_EDGE ( 'NONE', *, *, #1535, .T. ) ;
#5102 = DIRECTION ( 'NONE',  ( -0.000000000000000000, 1.000000000000000000, -0.000000000000000000 ) ) ;
#5103 = AXIS2_PLACEMENT_3D ( 'NONE', #642, #14360, #5743 ) ;
#5104 = AXIS2_PLACEMENT_3D ( 'NONE', #6030, #7424, #12425 ) ;
#5105 = CIRCLE ( 'NONE', #5908, 0.8000000000000020428 ) ;
#5106 = AXIS2_PLACEMENT_3D ( 'NONE', #11844, #10431, #10684 ) ;
#5107 = CIRCLE ( 'NONE', #126, 0.8000000000000038192 ) ;
#5108 = LINE ( 'NONE', #6192, #2226 ) ;
#5109 = CARTESIAN_POINT ( 'NONE',  ( -27.49999999999999645, 0.000000000000000000, 8.200000000000011724 ) ) ;
#5110 = CIRCLE ( 'NONE', #6716, 0.8000000000000020428 ) ;
#5111 = DIRECTION ( 'NONE',  ( -0.000000000000000000, 1.000000000000000000, -0.000000000000000000 ) ) ;
#5112 = EDGE_LOOP ( 'NONE', ( #755, #15211 ) ) ;
#5113 = VERTEX_POINT ( 'NONE', #9003 ) ;
#5114 = ORIENTED_EDGE ( 'NONE', *, *, #2742, .T. ) ;
#5115 = DIRECTION ( 'NONE',  ( 0.000000000000000000, 1.000000000000000000, 0.000000000000000000 ) ) ;
#5116 = VECTOR ( 'NONE', #15873, 1000.000000000000000 ) ;
#5117 = AXIS2_PLACEMENT_3D ( 'NONE', #261, #5272, #8147 ) ;
#5118 = DIRECTION ( 'NONE',  ( 0.000000000000000000, 1.000000000000000000, -0.000000000000000000 ) ) ;
#5119 = CYLINDRICAL_SURFACE ( 'NONE', #11175, 0.8000000000000020428 ) ;
#5120 = CARTESIAN_POINT ( 'NONE',  ( -52.50000000000001421, 0.000000000000000000, 3.000000000000016431 ) ) ;
#5121 = CIRCLE ( 'NONE', #6176, 1.499999999999997335 ) ;
#5122 = LINE ( 'NONE', #13983, #587 ) ;
#5123 = VERTEX_POINT ( 'NONE', #13853 ) ;
#5124 = CYLINDRICAL_SURFACE ( 'NONE', #9700, 0.8000000000000038192 ) ;
#5125 = DIRECTION ( 'NONE',  ( -0.000000000000000000, 1.000000000000000000, -0.000000000000000000 ) ) ;
#5126 = ORIENTED_EDGE ( 'NONE', *, *, #6195, .T. ) ;
#5127 = FACE_BOUND ( 'NONE', #9255, .T. ) ;
#5128 = AXIS2_PLACEMENT_3D ( 'NONE', #6076, #9751, #6314 ) ;
#5129 = VECTOR ( 'NONE', #13949, 1000.000000000000000 ) ;
#5130 = DIRECTION ( 'NONE',  ( 0.000000000000000000, 0.000000000000000000, 1.000000000000000000 ) ) ;
#5131 = ORIENTED_EDGE ( 'NONE', *, *, #1749, .T. ) ;
#5132 = DIRECTION ( 'NONE',  ( 0.000000000000000000, 0.000000000000000000, 1.000000000000000000 ) ) ;
#5133 = ORIENTED_EDGE ( 'NONE', *, *, #58, .F. ) ;
#5134 = EDGE_LOOP ( 'NONE', ( #5944, #3244 ) ) ;
#5135 = DIRECTION ( 'NONE',  ( 0.000000000000000000, 0.000000000000000000, 1.000000000000000000 ) ) ;
#5136 = CARTESIAN_POINT ( 'NONE',  ( 64.00000000000058265, 0.000000000000000000, 19.00000000000000355 ) ) ;
#5137 = CARTESIAN_POINT ( 'NONE',  ( -43.50000000000000000, 0.000000000000000000, 20.20000000000000995 ) ) ;
#5138 = DIRECTION ( 'NONE',  ( 0.000000000000000000, 0.000000000000000000, 1.000000000000000000 ) ) ;
#5139 = DIRECTION ( 'NONE',  ( 0.000000000000000000, 0.000000000000000000, 1.000000000000000000 ) ) ;
#5140 = VERTEX_POINT ( 'NONE', #13697 ) ;
#5141 = EDGE_CURVE ( 'NONE', #7111, #13529, #14930, .T. ) ;
#5142 = DIRECTION ( 'NONE',  ( -0.000000000000000000, 1.000000000000000000, -0.000000000000000000 ) ) ;
#5143 = VECTOR ( 'NONE', #11413, 1000.000000000000000 ) ;
#5144 = VECTOR ( 'NONE', #4146, 1000.000000000000000 ) ;
#5145 = CIRCLE ( 'NONE', #14333, 0.8000000000000029310 ) ;
#5146 = EDGE_LOOP ( 'NONE', ( #14559, #759, #9035, #15316 ) ) ;
#5147 = ORIENTED_EDGE ( 'NONE', *, *, #5197, .F. ) ;
#5148 = CARTESIAN_POINT ( 'NONE',  ( -4.500000000000010658, 0.000000000000000000, 3.000000000000016431 ) ) ;
#5149 = AXIS2_PLACEMENT_3D ( 'NONE', #6554, #9087, #1784 ) ;
#5150 = CIRCLE ( 'NONE', #13556, 0.8000000000000038192 ) ;
#5151 = EDGE_CURVE ( 'NONE', #9219, #14456, #2688, .T. ) ;
#5152 = DIRECTION ( 'NONE',  ( 0.000000000000000000, 0.000000000000000000, 1.000000000000000000 ) ) ;
#5153 = CARTESIAN_POINT ( 'NONE',  ( -59.50000000000000000, 1.000000000000000000, -2.999999999999988898 ) ) ;
#5154 = EDGE_CURVE ( 'NONE', #5910, #11544, #1372, .T. ) ;
#5155 = EDGE_CURVE ( 'NONE', #12884, #6805, #7462, .T. ) ;
#5156 = ORIENTED_EDGE ( 'NONE', *, *, #866, .F. ) ;
#5157 = EDGE_LOOP ( 'NONE', ( #1319, #117 ) ) ;
#5158 = EDGE_CURVE ( 'NONE', #11418, #2054, #2773, .T. ) ;
#5159 = DIRECTION ( 'NONE',  ( 0.000000000000000000, 0.000000000000000000, 1.000000000000000000 ) ) ;
#5160 = CIRCLE ( 'NONE', #5960, 0.8000000000000038192 ) ;
#5161 = DIRECTION ( 'NONE',  ( 0.000000000000000000, 1.000000000000000000, -0.000000000000000000 ) ) ;
#5162 = CYLINDRICAL_SURFACE ( 'NONE', #5266, 0.8000000000000020428 ) ;
#5163 = FACE_BOUND ( 'NONE', #6533, .T. ) ;
#5164 = VERTEX_POINT ( 'NONE', #3857 ) ;
#5165 = DIRECTION ( 'NONE',  ( -0.000000000000000000, 1.000000000000000000, -0.000000000000000000 ) ) ;
#5166 = CIRCLE ( 'NONE', #6777, 0.8000000000000029310 ) ;
#5167 = VERTEX_POINT ( 'NONE', #15005 ) ;
#5168 = CYLINDRICAL_SURFACE ( 'NONE', #13785, 0.8000000000000029310 ) ;
#5169 = ORIENTED_EDGE ( 'NONE', *, *, #2540, .F. ) ;
#5170 = EDGE_CURVE ( 'NONE', #13306, #3885, #5305, .T. ) ;
#5171 = DIRECTION ( 'NONE',  ( 0.000000000000000000, 0.000000000000000000, 1.000000000000000000 ) ) ;
#5172 = ORIENTED_EDGE ( 'NONE', *, *, #9380, .F. ) ;
#5173 = CARTESIAN_POINT ( 'NONE',  ( -52.50000000000001421, 0.000000000000000000, -21.79999999999999005 ) ) ;
#5174 = EDGE_LOOP ( 'NONE', ( #4294, #7934 ) ) ;
#5175 = CARTESIAN_POINT ( 'NONE',  ( -43.50000000000000000, 0.000000000000000000, 9.000000000000014211 ) ) ;
#5176 = CARTESIAN_POINT ( 'NONE',  ( 20.50000000000000355, 1.000000000000000000, -21.79999999999999005 ) ) ;
#5177 = ORIENTED_EDGE ( 'NONE', *, *, #5238, .T. ) ;
#5178 = DIRECTION ( 'NONE',  ( 0.000000000000000000, 1.000000000000000000, -0.000000000000000000 ) ) ;
#5179 = EDGE_CURVE ( 'NONE', #15225, #13891, #6362, .T. ) ;
#5180 = AXIS2_PLACEMENT_3D ( 'NONE', #3655, #10786, #6034 ) ;
#5181 = DIRECTION ( 'NONE',  ( 0.000000000000000000, 1.000000000000000000, -0.000000000000000000 ) ) ;
#5182 = CARTESIAN_POINT ( 'NONE',  ( 4.024558464266192459E-13, 0.000000000000000000, 1.500000000000004441 ) ) ;
#5183 = EDGE_CURVE ( 'NONE', #8573, #12896, #2605, .T. ) ;
#5184 = CARTESIAN_POINT ( 'NONE',  ( 27.49999999999998934, 0.000000000000000000, 20.20000000000000995 ) ) ;
#5185 = EDGE_LOOP ( 'NONE', ( #1366, #1658, #9747, #4824 ) ) ;
#5186 = EDGE_CURVE ( 'NONE', #8552, #7922, #13944, .T. ) ;
#5187 = ORIENTED_EDGE ( 'NONE', *, *, #14621, .F. ) ;
#5188 = CYLINDRICAL_SURFACE ( 'NONE', #10349, 0.8000000000000038192 ) ;
#5189 = ORIENTED_EDGE ( 'NONE', *, *, #160, .T. ) ;
#5190 = DIRECTION ( 'NONE',  ( 0.000000000000000000, 0.000000000000000000, 1.000000000000000000 ) ) ;
#5191 = DIRECTION ( 'NONE',  ( 0.000000000000000000, 0.000000000000000000, 1.000000000000000000 ) ) ;
#5192 = FACE_OUTER_BOUND ( 'NONE', #5604, .T. ) ;
#5193 = CIRCLE ( 'NONE', #2058, 0.8000000000000029310 ) ;
#5194 = EDGE_CURVE ( 'NONE', #13137, #9688, #6389, .T. ) ;
#5195 = FACE_OUTER_BOUND ( 'NONE', #11749, .T. ) ;
#5196 = EDGE_LOOP ( 'NONE', ( #15156, #4926 ) ) ;
#5197 = EDGE_CURVE ( 'NONE', #14896, #9847, #3927, .T. ) ;
#5198 = EDGE_LOOP ( 'NONE', ( #11925, #13061, #7368, #14364 ) ) ;
#5199 = VERTEX_POINT ( 'NONE', #5653 ) ;
#5200 = CARTESIAN_POINT ( 'NONE',  ( -20.50000000000001066, 0.000000000000000000, 14.20000000000000995 ) ) ;
#5201 = CARTESIAN_POINT ( 'NONE',  ( -36.50000000000001421, 1.000000000000000000, 21.80000000000001492 ) ) ;
#5202 = EDGE_CURVE ( 'NONE', #4707, #14861, #11600, .T. ) ;
#5203 = CARTESIAN_POINT ( 'NONE',  ( 20.50000000000000355, 0.000000000000000000, -15.79999999999998828 ) ) ;
#5204 = DIRECTION ( 'NONE',  ( 0.000000000000000000, 0.000000000000000000, 1.000000000000000000 ) ) ;
#5205 = AXIS2_PLACEMENT_3D ( 'NONE', #7233, #15097, #5075 ) ;
#5206 = CARTESIAN_POINT ( 'NONE',  ( -27.49999999999999645, 1.000000000000000000, 2.200000000000013500 ) ) ;
#5207 = ORIENTED_EDGE ( 'NONE', *, *, #15122, .F. ) ;
#5208 = DIRECTION ( 'NONE',  ( 0.000000000000000000, 1.000000000000000000, -0.000000000000000000 ) ) ;
#5209 = DIRECTION ( 'NONE',  ( 0.000000000000000000, 0.000000000000000000, 1.000000000000000000 ) ) ;
#5210 = ORIENTED_EDGE ( 'NONE', *, *, #14396, .F. ) ;
#5211 = DIRECTION ( 'NONE',  ( 0.000000000000000000, 0.000000000000000000, 1.000000000000000000 ) ) ;
#5212 = FACE_OUTER_BOUND ( 'NONE', #4918, .T. ) ;
#5213 = ORIENTED_EDGE ( 'NONE', *, *, #8119, .T. ) ;
#5214 = CARTESIAN_POINT ( 'NONE',  ( -4.500000000000010658, 0.000000000000000000, -2.999999999999988898 ) ) ;
#5215 = EDGE_LOOP ( 'NONE', ( #13569, #8661, #7420, #7224 ) ) ;
#5216 = EDGE_LOOP ( 'NONE', ( #14682, #15567, #719, #15465 ) ) ;
#5217 = DIRECTION ( 'NONE',  ( 0.000000000000000000, 0.000000000000000000, 1.000000000000000000 ) ) ;
#5218 = DIRECTION ( 'NONE',  ( -0.000000000000000000, 1.000000000000000000, -0.000000000000000000 ) ) ;
#5219 = CARTESIAN_POINT ( 'NONE',  ( 36.50000000000000711, 0.000000000000000000, -32.19999999999998863 ) ) ;
#5220 = FACE_OUTER_BOUND ( 'NONE', #11865, .T. ) ;
#5221 = CARTESIAN_POINT ( 'NONE',  ( 11.49999999999998934, 0.000000000000000000, 9.000000000000014211 ) ) ;
#5222 = ORIENTED_EDGE ( 'NONE', *, *, #6775, .F. ) ;
#5223 = DIRECTION ( 'NONE',  ( -0.000000000000000000, 1.000000000000000000, -0.000000000000000000 ) ) ;
#5224 = AXIS2_PLACEMENT_3D ( 'NONE', #10224, #15249, #2450 ) ;
#5225 = ORIENTED_EDGE ( 'NONE', *, *, #12184, .T. ) ;
#5226 = ORIENTED_EDGE ( 'NONE', *, *, #12187, .F. ) ;
#5227 = FACE_BOUND ( 'NONE', #5540, .T. ) ;
#5228 = DIRECTION ( 'NONE',  ( 0.000000000000000000, 1.000000000000000000, -0.000000000000000000 ) ) ;
#5229 = ORIENTED_EDGE ( 'NONE', *, *, #9143, .T. ) ;
#5230 = ORIENTED_EDGE ( 'NONE', *, *, #264, .F. ) ;
#5231 = DIRECTION ( 'NONE',  ( -0.000000000000000000, 1.000000000000000000, -0.000000000000000000 ) ) ;
#5232 = DIRECTION ( 'NONE',  ( 0.000000000000000000, 1.000000000000000000, -0.000000000000000000 ) ) ;
#5233 = EDGE_CURVE ( 'NONE', #12884, #6850, #10546, .T. ) ;
#5234 = CARTESIAN_POINT ( 'NONE',  ( -20.50000000000001066, 0.000000000000000000, 33.00000000000001421 ) ) ;
#5235 = FACE_BOUND ( 'NONE', #3474, .T. ) ;
#5236 = ADVANCED_FACE ( 'NONE', ( #634 ), #5409, .F. ) ;
#5237 = ADVANCED_FACE ( 'NONE', ( #10556 ), #4098, .F. ) ;
#5238 = EDGE_CURVE ( 'NONE', #4659, #12910, #14759, .T. ) ;
#5239 = ORIENTED_EDGE ( 'NONE', *, *, #11094, .T. ) ;
#5240 = DIRECTION ( 'NONE',  ( 0.000000000000000000, 0.000000000000000000, 1.000000000000000000 ) ) ;
#5241 = CIRCLE ( 'NONE', #12588, 0.8000000000000020428 ) ;
#5242 = EDGE_LOOP ( 'NONE', ( #8343, #14616, #12168, #13082 ) ) ;
#5243 = DIRECTION ( 'NONE',  ( 0.000000000000000000, 0.000000000000000000, 1.000000000000000000 ) ) ;
#5244 = VERTEX_POINT ( 'NONE', #10401 ) ;
#5245 = DIRECTION ( 'NONE',  ( 0.000000000000000000, 0.000000000000000000, 1.000000000000000000 ) ) ;
#5246 = EDGE_LOOP ( 'NONE', ( #631, #1760 ) ) ;
#5247 = CARTESIAN_POINT ( 'NONE',  ( 36.50000000000000711, 0.000000000000000000, 33.00000000000001421 ) ) ;
#5248 = VERTEX_POINT ( 'NONE', #6893 ) ;
#5249 = DIRECTION ( 'NONE',  ( 0.000000000000000000, 1.000000000000000000, -0.000000000000000000 ) ) ;
#5250 = AXIS2_PLACEMENT_3D ( 'NONE', #2474, #12744, #2630 ) ;
#5251 = CARTESIAN_POINT ( 'NONE',  ( -36.50000000000001421, 0.000000000000000000, 27.80000000000001137 ) ) ;
#5252 = EDGE_LOOP ( 'NONE', ( #15497, #15136, #5622, #2683 ) ) ;
#5253 = VECTOR ( 'NONE', #7341, 1000.000000000000000 ) ;
#5254 = DIRECTION ( 'NONE',  ( 0.000000000000000000, 0.000000000000000000, 1.000000000000000000 ) ) ;
#5255 = DIRECTION ( 'NONE',  ( -0.000000000000000000, 1.000000000000000000, -0.000000000000000000 ) ) ;
#5256 = DIRECTION ( 'NONE',  ( -0.000000000000000000, 1.000000000000000000, -0.000000000000000000 ) ) ;
#5257 = CARTESIAN_POINT ( 'NONE',  ( 36.50000000000000711, 1.000000000000000000, 9.000000000000014211 ) ) ;
#5258 = ORIENTED_EDGE ( 'NONE', *, *, #13513, .F. ) ;
#5259 = AXIS2_PLACEMENT_3D ( 'NONE', #10123, #2902, #4147 ) ;
#5260 = EDGE_CURVE ( 'NONE', #1046, #12102, #12654, .T. ) ;
#5261 = ORIENTED_EDGE ( 'NONE', *, *, #4495, .F. ) ;
#5262 = DIRECTION ( 'NONE',  ( 0.000000000000000000, 0.000000000000000000, 1.000000000000000000 ) ) ;
#5263 = ORIENTED_EDGE ( 'NONE', *, *, #9294, .F. ) ;
#5264 = AXIS2_PLACEMENT_3D ( 'NONE', #13273, #8093, #3253 ) ;
#5265 = DIRECTION ( 'NONE',  ( 0.000000000000000000, 1.000000000000000000, -0.000000000000000000 ) ) ;
#5266 = AXIS2_PLACEMENT_3D ( 'NONE', #10409, #5321, #12637 ) ;
#5267 = CARTESIAN_POINT ( 'NONE',  ( -27.49999999999999645, 1.000000000000000000, 3.000000000000016431 ) ) ;
#5268 = DIRECTION ( 'NONE',  ( 0.000000000000000000, 1.000000000000000000, -0.000000000000000000 ) ) ;
#5269 = AXIS2_PLACEMENT_3D ( 'NONE', #10084, #6165, #12563 ) ;
#5270 = EDGE_CURVE ( 'NONE', #9374, #1882, #1898, .T. ) ;
#5271 = EDGE_CURVE ( 'NONE', #3993, #16189, #7670, .T. ) ;
#5272 = DIRECTION ( 'NONE',  ( -0.000000000000000000, 1.000000000000000000, -0.000000000000000000 ) ) ;
#5273 = EDGE_LOOP ( 'NONE', ( #4142, #11216, #5772, #15285 ) ) ;
#5274 = ORIENTED_EDGE ( 'NONE', *, *, #7686, .F. ) ;
#5275 = EDGE_CURVE ( 'NONE', #6948, #5012, #599, .T. ) ;
#5276 = ORIENTED_EDGE ( 'NONE', *, *, #15016, .F. ) ;
#5277 = CARTESIAN_POINT ( 'NONE',  ( -27.49999999999999645, 0.000000000000000000, 14.20000000000000995 ) ) ;
#5278 = CIRCLE ( 'NONE', #9723, 0.8000000000000020428 ) ;
#5279 = DIRECTION ( 'NONE',  ( 0.000000000000000000, 1.000000000000000000, -0.000000000000000000 ) ) ;
#5280 = CARTESIAN_POINT ( 'NONE',  ( 20.50000000000000355, 1.000000000000000000, -2.199999999999985967 ) ) ;
#5281 = AXIS2_PLACEMENT_3D ( 'NONE', #3524, #8518, #13539 ) ;
#5282 = DIRECTION ( 'NONE',  ( -0.000000000000000000, 1.000000000000000000, -0.000000000000000000 ) ) ;
#5283 = ORIENTED_EDGE ( 'NONE', *, *, #3319, .F. ) ;
#5284 = DIRECTION ( 'NONE',  ( 0.000000000000000000, 0.000000000000000000, 1.000000000000000000 ) ) ;
#5285 = EDGE_CURVE ( 'NONE', #9441, #15793, #12795, .T. ) ;
#5286 = ORIENTED_EDGE ( 'NONE', *, *, #11011, .T. ) ;
#5287 = DIRECTION ( 'NONE',  ( 0.000000000000000000, 1.000000000000000000, -0.000000000000000000 ) ) ;
#5288 = DIRECTION ( 'NONE',  ( 0.000000000000000000, 1.000000000000000000, 0.000000000000000000 ) ) ;
#5289 = ORIENTED_EDGE ( 'NONE', *, *, #4755, .T. ) ;
#5290 = CIRCLE ( 'NONE', #12110, 1.499999999999994449 ) ;
#5291 = FACE_BOUND ( 'NONE', #15731, .T. ) ;
#5292 = EDGE_CURVE ( 'NONE', #13946, #10672, #2163, .T. ) ;
#5293 = EDGE_CURVE ( 'NONE', #9730, #13392, #2950, .T. ) ;
#5294 = AXIS2_PLACEMENT_3D ( 'NONE', #3847, #8839, #2598 ) ;
#5295 = CARTESIAN_POINT ( 'NONE',  ( 27.49999999999998934, 1.000000000000000000, 20.20000000000000995 ) ) ;
#5296 = EDGE_LOOP ( 'NONE', ( #3194, #8724, #4693, #3547 ) ) ;
#5297 = DIRECTION ( 'NONE',  ( 0.000000000000000000, 1.000000000000000000, -0.000000000000000000 ) ) ;
#5298 = VERTEX_POINT ( 'NONE', #1697 ) ;
#5299 = ORIENTED_EDGE ( 'NONE', *, *, #12112, .F. ) ;
#5300 = DIRECTION ( 'NONE',  ( -0.000000000000000000, 1.000000000000000000, -0.000000000000000000 ) ) ;
#5301 = CYLINDRICAL_SURFACE ( 'NONE', #8715, 0.8000000000000029310 ) ;
#5302 = CARTESIAN_POINT ( 'NONE',  ( -52.50000000000001421, 1.000000000000000000, 2.200000000000013500 ) ) ;
#5303 = DIRECTION ( 'NONE',  ( -0.000000000000000000, 1.000000000000000000, -0.000000000000000000 ) ) ;
#5304 = CARTESIAN_POINT ( 'NONE',  ( -63.99999999999940314, 1.000000000000000000, 19.00000000000000355 ) ) ;
#5305 = CIRCLE ( 'NONE', #8459, 1.499999999999994449 ) ;
#5306 = AXIS2_PLACEMENT_3D ( 'NONE', #3979, #15054, #9135 ) ;
#5307 = ORIENTED_EDGE ( 'NONE', *, *, #4518, .T. ) ;
#5308 = CYLINDRICAL_SURFACE ( 'NONE', #6363, 0.8000000000000038192 ) ;
#5309 = VERTEX_POINT ( 'NONE', #15502 ) ;
#5310 = VERTEX_POINT ( 'NONE', #10309 ) ;
#5311 = FACE_BOUND ( 'NONE', #2109, .T. ) ;
#5312 = CARTESIAN_POINT ( 'NONE',  ( -27.49999999999999645, 1.000000000000000000, -2.999999999999988898 ) ) ;
#5313 = SURFACE_STYLE_FILL_AREA ( #11638 ) ;
#5314 = CIRCLE ( 'NONE', #7174, 0.8000000000000020428 ) ;
#5315 = CIRCLE ( 'NONE', #4012, 0.8000000000000038192 ) ;
#5316 = ORIENTED_EDGE ( 'NONE', *, *, #10591, .T. ) ;
#5317 = VERTEX_POINT ( 'NONE', #6734 ) ;
#5318 = CIRCLE ( 'NONE', #7673, 0.8000000000000038192 ) ;
#5319 = CARTESIAN_POINT ( 'NONE',  ( -4.500000000000010658, 1.000000000000000000, -14.99999999999998579 ) ) ;
#5320 = CARTESIAN_POINT ( 'NONE',  ( 32.00000000000000000, 0.000000000000000000, -37.99999999999999289 ) ) ;
#5321 = DIRECTION ( 'NONE',  ( -0.000000000000000000, 1.000000000000000000, -0.000000000000000000 ) ) ;
#5322 = FACE_BOUND ( 'NONE', #3380, .T. ) ;
#5323 = AXIS2_PLACEMENT_3D ( 'NONE', #7108, #9391, #14407 ) ;
#5324 = ORIENTED_EDGE ( 'NONE', *, *, #12285, .F. ) ;
#5325 = CARTESIAN_POINT ( 'NONE',  ( -36.50000000000001421, 0.000000000000000000, 3.800000000000019362 ) ) ;
#5326 = ORIENTED_EDGE ( 'NONE', *, *, #58, .T. ) ;
#5327 = DIRECTION ( 'NONE',  ( 0.000000000000000000, 1.000000000000000000, -0.000000000000000000 ) ) ;
#5328 = ORIENTED_EDGE ( 'NONE', *, *, #13111, .T. ) ;
#5329 = EDGE_CURVE ( 'NONE', #1941, #2946, #4002, .T. ) ;
#5330 = FACE_OUTER_BOUND ( 'NONE', #13825, .T. ) ;
#5331 = ORIENTED_EDGE ( 'NONE', *, *, #2282, .T. ) ;
#5332 = DIRECTION ( 'NONE',  ( 0.000000000000000000, 1.000000000000000000, -0.000000000000000000 ) ) ;
#5333 = EDGE_LOOP ( 'NONE', ( #15589, #3714 ) ) ;
#5334 = CARTESIAN_POINT ( 'NONE',  ( 43.49999999999999289, 0.000000000000000000, -2.999999999999988898 ) ) ;
#5335 = CIRCLE ( 'NONE', #6132, 0.8000000000000020428 ) ;
#5336 = DIRECTION ( 'NONE',  ( 0.000000000000000000, 0.000000000000000000, 1.000000000000000000 ) ) ;
#5337 = VERTEX_POINT ( 'NONE', #11637 ) ;
#5338 = EDGE_CURVE ( 'NONE', #6, #5766, #11882, .T. ) ;
#5339 = CARTESIAN_POINT ( 'NONE',  ( -11.49999999999999645, 0.000000000000000000, 15.80000000000001492 ) ) ;
#5340 = AXIS2_PLACEMENT_3D ( 'NONE', #4658, #1940, #10804 ) ;
#5341 = DIRECTION ( 'NONE',  ( -0.000000000000000000, 1.000000000000000000, -0.000000000000000000 ) ) ;
#5342 = CARTESIAN_POINT ( 'NONE',  ( 5.967448757360216405E-13, 0.000000000000000000, 20.50000000000000000 ) ) ;
#5343 = CARTESIAN_POINT ( 'NONE',  ( 43.49999999999999289, 0.000000000000000000, 27.00000000000001066 ) ) ;
#5344 = VECTOR ( 'NONE', #1641, 1000.000000000000000 ) ;
#5345 = ORIENTED_EDGE ( 'NONE', *, *, #7395, .F. ) ;
#5346 = VERTEX_POINT ( 'NONE', #4429 ) ;
#5347 = DIRECTION ( 'NONE',  ( 0.000000000000000000, 0.000000000000000000, 1.000000000000000000 ) ) ;
#5348 = ORIENTED_EDGE ( 'NONE', *, *, #6808, .F. ) ;
#5349 = EDGE_CURVE ( 'NONE', #7255, #5548, #9333, .T. ) ;
#5350 = EDGE_LOOP ( 'NONE', ( #10972, #995 ) ) ;
#5351 = CYLINDRICAL_SURFACE ( 'NONE', #304, 0.8000000000000020428 ) ;
#5352 = FACE_OUTER_BOUND ( 'NONE', #2769, .T. ) ;
#5353 = DIRECTION ( 'NONE',  ( -0.000000000000000000, 1.000000000000000000, -0.000000000000000000 ) ) ;
#5354 = CIRCLE ( 'NONE', #9025, 0.8000000000000020428 ) ;
#5355 = CARTESIAN_POINT ( 'NONE',  ( -52.50000000000001421, 0.000000000000000000, -20.99999999999998579 ) ) ;
#5356 = ORIENTED_EDGE ( 'NONE', *, *, #4977, .F. ) ;
#5357 = ORIENTED_EDGE ( 'NONE', *, *, #5705, .T. ) ;
#5358 = VECTOR ( 'NONE', #14995, 1000.000000000000000 ) ;
#5359 = AXIS2_PLACEMENT_3D ( 'NONE', #5708, #15722, #3402 ) ;
#5360 = ORIENTED_EDGE ( 'NONE', *, *, #7030, .T. ) ;
#5361 = EDGE_CURVE ( 'NONE', #62, #846, #13051, .T. ) ;
#5362 = CARTESIAN_POINT ( 'NONE',  ( 36.50000000000000711, 0.000000000000000000, -32.99999999999998579 ) ) ;
#5363 = LINE ( 'NONE', #8968, #7918 ) ;
#5364 = CARTESIAN_POINT ( 'NONE',  ( 43.49999999999999289, 1.000000000000000000, -8.999999999999987566 ) ) ;
#5365 = FACE_OUTER_BOUND ( 'NONE', #2049, .T. ) ;
#5366 = VERTEX_POINT ( 'NONE', #394 ) ;
#5368 = DIRECTION ( 'NONE',  ( -0.000000000000000000, 1.000000000000000000, -0.000000000000000000 ) ) ;
#5367 = AXIS2_PLACEMENT_3D ( 'NONE', #6344, #188, #1496 ) ;
#5369 = VECTOR ( 'NONE', #11288, 1000.000000000000000 ) ;
#5370 = EDGE_CURVE ( 'NONE', #543, #13049, #10269, .T. ) ;
#5371 = AXIS2_PLACEMENT_3D ( 'NONE', #9177, #14035, #14368 ) ;
#5372 = ORIENTED_EDGE ( 'NONE', *, *, #582, .T. ) ;
#5373 = CARTESIAN_POINT ( 'NONE',  ( -43.50000000000000000, 0.000000000000000000, 20.20000000000000995 ) ) ;
#5374 = VECTOR ( 'NONE', #4690, 1000.000000000000000 ) ;
#5375 = DIRECTION ( 'NONE',  ( 0.000000000000000000, 0.000000000000000000, 1.000000000000000000 ) ) ;
#5376 = ORIENTED_EDGE ( 'NONE', *, *, #5349, .F. ) ;
#5377 = FACE_BOUND ( 'NONE', #15241, .T. ) ;
#5378 = CARTESIAN_POINT ( 'NONE',  ( 20.50000000000000355, 0.000000000000000000, -21.79999999999999005 ) ) ;
#5379 = ORIENTED_EDGE ( 'NONE', *, *, #11437, .T. ) ;
#5380 = AXIS2_PLACEMENT_3D ( 'NONE', #484, #12716, #5497 ) ;
#5381 = CARTESIAN_POINT ( 'NONE',  ( -20.50000000000001066, 1.000000000000000000, 21.00000000000001066 ) ) ;
#5382 = CIRCLE ( 'NONE', #6440, 0.8000000000000038192 ) ;
#5383 = AXIS2_PLACEMENT_3D ( 'NONE', #10844, #11935, #12091 ) ;
#5384 = ORIENTED_EDGE ( 'NONE', *, *, #14716, .F. ) ;
#5385 = AXIS2_PLACEMENT_3D ( 'NONE', #1247, #6266, #11343 ) ;
#5386 = VERTEX_POINT ( 'NONE', #9808 ) ;
#5387 = CYLINDRICAL_SURFACE ( 'NONE', #6326, 0.8000000000000029310 ) ;
#5388 = CIRCLE ( 'NONE', #14028, 0.8000000000000029310 ) ;
#5389 = CIRCLE ( 'NONE', #4616, 0.8000000000000020428 ) ;
#5390 = CARTESIAN_POINT ( 'NONE',  ( 5.967448757360216405E-13, 0.000000000000000000, 19.00000000000000355 ) ) ;
#5391 = DIRECTION ( 'NONE',  ( -0.000000000000000000, 1.000000000000000000, -0.000000000000000000 ) ) ;
#5392 = DIRECTION ( 'NONE',  ( 0.000000000000000000, 0.000000000000000000, 1.000000000000000000 ) ) ;
#5393 = ADVANCED_FACE ( 'NONE', ( #12134 ), #15752, .F. ) ;
#5394 = EDGE_CURVE ( 'NONE', #12509, #14312, #13182, .T. ) ;
#5395 = CARTESIAN_POINT ( 'NONE',  ( 59.49999999999999289, 1.000000000000000000, -2.999999999999988898 ) ) ;
#5396 = ADVANCED_FACE ( 'NONE', ( #2105 ), #7131, .F. ) ;
#5397 = ORIENTED_EDGE ( 'NONE', *, *, #9258, .F. ) ;
#5398 = DIRECTION ( 'NONE',  ( 0.000000000000000000, 0.000000000000000000, 1.000000000000000000 ) ) ;
#5399 = AXIS2_PLACEMENT_3D ( 'NONE', #6502, #1806, #14287 ) ;
#5400 = AXIS2_PLACEMENT_3D ( 'NONE', #3939, #7557, #2551 ) ;
#5401 = AXIS2_PLACEMENT_3D ( 'NONE', #16028, #8785, #10009 ) ;
#5402 = EDGE_CURVE ( 'NONE', #1822, #5862, #3224, .T. ) ;
#5403 = FACE_OUTER_BOUND ( 'NONE', #13884, .T. ) ;
#5404 = AXIS2_PLACEMENT_3D ( 'NONE', #13469, #2214, #3386 ) ;
#5405 = EDGE_LOOP ( 'NONE', ( #5670, #524, #11438, #6738 ) ) ;
#5406 = VERTEX_POINT ( 'NONE', #7054 ) ;
#5407 = FACE_BOUND ( 'NONE', #15966, .T. ) ;
#5408 = CIRCLE ( 'NONE', #6446, 0.8000000000000029310 ) ;
#5409 = CYLINDRICAL_SURFACE ( 'NONE', #14228, 0.8000000000000029310 ) ;
#5410 = DIRECTION ( 'NONE',  ( 0.000000000000000000, 0.000000000000000000, 1.000000000000000000 ) ) ;
#5411 = EDGE_CURVE ( 'NONE', #3886, #9530, #11334, .T. ) ;
#5412 = EDGE_LOOP ( 'NONE', ( #8678, #10136 ) ) ;
#5413 = VERTEX_POINT ( 'NONE', #3429 ) ;
#5414 = EDGE_CURVE ( 'NONE', #13023, #6451, #1944, .T. ) ;
#5415 = DIRECTION ( 'NONE',  ( 0.000000000000000000, 1.000000000000000000, -0.000000000000000000 ) ) ;
#5416 = CIRCLE ( 'NONE', #8812, 0.8000000000000038192 ) ;
#5417 = AXIS2_PLACEMENT_3D ( 'NONE', #5679, #5835, #6829 ) ;
#5418 = CARTESIAN_POINT ( 'NONE',  ( -43.50000000000000000, 1.000000000000000000, 33.00000000000001421 ) ) ;
#5419 = CIRCLE ( 'NONE', #6205, 1.499999999999997780 ) ;
#5420 = DIRECTION ( 'NONE',  ( 0.000000000000000000, 1.000000000000000000, -0.000000000000000000 ) ) ;
#5421 = EDGE_CURVE ( 'NONE', #832, #12180, #12919, .T. ) ;
#5422 = FACE_BOUND ( 'NONE', #591, .T. ) ;
#5423 = VERTEX_POINT ( 'NONE', #8425 ) ;
#5424 = VERTEX_POINT ( 'NONE', #5813 ) ;
#5425 = FACE_OUTER_BOUND ( 'NONE', #1787, .T. ) ;
#5426 = ORIENTED_EDGE ( 'NONE', *, *, #7212, .F. ) ;
#5427 = CARTESIAN_POINT ( 'NONE',  ( -59.50000000000000000, 0.000000000000000000, -14.99999999999998579 ) ) ;
#5428 = ORIENTED_EDGE ( 'NONE', *, *, #8279, .F. ) ;
#5429 = CIRCLE ( 'NONE', #3850, 1.499999999999994449 ) ;
#5430 = CARTESIAN_POINT ( 'NONE',  ( 43.49999999999999289, 1.000000000000000000, -2.999999999999988898 ) ) ;
#5431 = VERTEX_POINT ( 'NONE', #12292 ) ;
#5432 = CARTESIAN_POINT ( 'NONE',  ( 11.49999999999998934, 0.000000000000000000, 15.00000000000001421 ) ) ;
#5433 = ORIENTED_EDGE ( 'NONE', *, *, #12521, .F. ) ;
#5434 = DIRECTION ( 'NONE',  ( 0.000000000000000000, 1.000000000000000000, -0.000000000000000000 ) ) ;
#5435 = FACE_OUTER_BOUND ( 'NONE', #12944, .T. ) ;
#5436 = VERTEX_POINT ( 'NONE', #2031 ) ;
#5437 = CARTESIAN_POINT ( 'NONE',  ( -52.50000000000001421, 1.000000000000000000, -20.99999999999998579 ) ) ;
#5438 = DIRECTION ( 'NONE',  ( -0.000000000000000000, 1.000000000000000000, -0.000000000000000000 ) ) ;
#5439 = CARTESIAN_POINT ( 'NONE',  ( -4.500000000000010658, 0.000000000000000000, -26.99999999999998934 ) ) ;
#5440 = CARTESIAN_POINT ( 'NONE',  ( -52.50000000000001421, 1.000000000000000000, -32.99999999999998579 ) ) ;
#5441 = EDGE_CURVE ( 'NONE', #12124, #16009, #5044, .T. ) ;
#5442 = VERTEX_POINT ( 'NONE', #9485 ) ;
#5443 = ORIENTED_EDGE ( 'NONE', *, *, #3907, .F. ) ;
#5444 = CARTESIAN_POINT ( 'NONE',  ( -36.50000000000001421, 1.000000000000000000, 9.000000000000014211 ) ) ;
#5445 = ORIENTED_EDGE ( 'NONE', *, *, #14599, .T. ) ;
#5446 = ORIENTED_EDGE ( 'NONE', *, *, #15538, .T. ) ;
#5447 = CARTESIAN_POINT ( 'NONE',  ( -20.50000000000001066, 1.000000000000000000, 9.000000000000014211 ) ) ;
#5448 = CARTESIAN_POINT ( 'NONE',  ( -4.500000000000010658, 0.000000000000000000, -9.799999999999991829 ) ) ;
#5449 = DIRECTION ( 'NONE',  ( 0.000000000000000000, 0.000000000000000000, 1.000000000000000000 ) ) ;
#5450 = DIRECTION ( 'NONE',  ( 0.000000000000000000, 0.000000000000000000, 1.000000000000000000 ) ) ;
#5451 = ORIENTED_EDGE ( 'NONE', *, *, #223, .F. ) ;
#5452 = ORIENTED_EDGE ( 'NONE', *, *, #8367, .T. ) ;
#5453 = CIRCLE ( 'NONE', #4141, 0.8000000000000020428 ) ;
#5454 = ORIENTED_EDGE ( 'NONE', *, *, #3377, .T. ) ;
#5455 = CARTESIAN_POINT ( 'NONE',  ( 59.49999999999999289, 0.000000000000000000, 33.80000000000001847 ) ) ;
#5456 = EDGE_CURVE ( 'NONE', #13364, #8634, #16066, .T. ) ;
#5457 = CARTESIAN_POINT ( 'NONE',  ( -36.50000000000001421, 0.000000000000000000, -26.19999999999998863 ) ) ;
#5458 = CARTESIAN_POINT ( 'NONE',  ( -27.49999999999999645, 0.000000000000000000, 15.80000000000001492 ) ) ;
#5459 = LINE ( 'NONE', #4227, #14449 ) ;
#5460 = VERTEX_POINT ( 'NONE', #2187 ) ;
#5461 = FACE_OUTER_BOUND ( 'NONE', #6498, .T. ) ;
#5462 = EDGE_CURVE ( 'NONE', #2711, #7305, #4813, .T. ) ;
#5463 = ORIENTED_EDGE ( 'NONE', *, *, #13293, .T. ) ;
#5464 = DIRECTION ( 'NONE',  ( 0.000000000000000000, 0.000000000000000000, 1.000000000000000000 ) ) ;
#5465 = CIRCLE ( 'NONE', #10693, 0.8000000000000020428 ) ;
#5466 = EDGE_CURVE ( 'NONE', #8292, #14380, #5979, .T. ) ;
#5467 = EDGE_CURVE ( 'NONE', #5089, #191, #15562, .T. ) ;
#5468 = EDGE_LOOP ( 'NONE', ( #5428, #12546 ) ) ;
#5469 = FACE_BOUND ( 'NONE', #8168, .T. ) ;
#5470 = DIRECTION ( 'NONE',  ( 0.000000000000000000, 0.000000000000000000, 1.000000000000000000 ) ) ;
#5471 = ORIENTED_EDGE ( 'NONE', *, *, #12611, .F. ) ;
#5472 = CYLINDRICAL_SURFACE ( 'NONE', #13075, 1.499999999999994449 ) ;
#5473 = ORIENTED_EDGE ( 'NONE', *, *, #3440, .F. ) ;
#5474 = EDGE_LOOP ( 'NONE', ( #4620, #3453, #15210, #10192 ) ) ;
#5475 = DIRECTION ( 'NONE',  ( -0.000000000000000000, 1.000000000000000000, -0.000000000000000000 ) ) ;
#5476 = AXIS2_PLACEMENT_3D ( 'NONE', #7881, #1725, #14205 ) ;
#5477 = DIRECTION ( 'NONE',  ( 0.000000000000000000, 0.000000000000000000, 1.000000000000000000 ) ) ;
#5478 = DIRECTION ( 'NONE',  ( 0.000000000000000000, 0.000000000000000000, 1.000000000000000000 ) ) ;
#5479 = DIRECTION ( 'NONE',  ( 0.000000000000000000, 0.000000000000000000, 1.000000000000000000 ) ) ;
#5480 = CARTESIAN_POINT ( 'NONE',  ( 43.49999999999999289, 0.000000000000000000, -26.99999999999998934 ) ) ;
#5481 = ORIENTED_EDGE ( 'NONE', *, *, #13920, .T. ) ;
#5482 = CARTESIAN_POINT ( 'NONE',  ( -4.500000000000010658, 0.000000000000000000, -8.999999999999987566 ) ) ;
#5483 = ADVANCED_FACE ( 'NONE', ( #12211 ), #794, .F. ) ;
#5484 = CYLINDRICAL_SURFACE ( 'NONE', #1947, 1.499999999999997780 ) ;
#5485 = ORIENTED_EDGE ( 'NONE', *, *, #14911, .T. ) ;
#5486 = EDGE_LOOP ( 'NONE', ( #6919, #12738, #1741, #5723 ) ) ;
#5487 = FACE_BOUND ( 'NONE', #2865, .T. ) ;
#5488 = DIRECTION ( 'NONE',  ( 0.000000000000000000, 0.000000000000000000, 1.000000000000000000 ) ) ;
#5489 = LINE ( 'NONE', #14353, #14593 ) ;
#5490 = DIRECTION ( 'NONE',  ( 0.000000000000000000, 0.000000000000000000, 1.000000000000000000 ) ) ;
#5491 = EDGE_CURVE ( 'NONE', #13049, #7052, #15989, .T. ) ;
#5492 = MANIFOLD_SOLID_BREP ( 'Cut-Extrude5', #16148 ) ;
#5493 = ADVANCED_FACE ( 'NONE', ( #1431 ), #14835, .F. ) ;
#5494 = ORIENTED_EDGE ( 'NONE', *, *, #9237, .T. ) ;
#5495 = ORIENTED_EDGE ( 'NONE', *, *, #13483, .T. ) ;
#5496 = CARTESIAN_POINT ( 'NONE',  ( -59.50000000000000000, 0.000000000000000000, -32.19999999999998863 ) ) ;
[truncated: 795,171 more chars]
