# Supplementary material for: A Workflow to Produce a Low-Cost In Vitro Platform for the Electric-Field Pacing of Cellularised 3D Porous Scaffolds
Source: ACS Biomater Sci Eng. 2023 Aug 2;9(8):4573–82. doi: 10.1021/acsbiomaterials.3c00756 (PMC10428090; doi:10.1021/acsbiomaterials.3c00756)
Supplement: Supplementary file 9 — ab3c00756_si_009.zip [file ab3c00756_si_009.zip › Supplementary_STEP_files/ElectrodesEmbedding_Mould_BOTTOM.STEP]

ISO-10303-21;
HEADER;
FILE_DESCRIPTION (( 'STEP AP214' ),
    '1' );
FILE_NAME ('Mould for connection of bars - bottom part.STEP',
    '2023-06-07T19:22:06',
    ( '' ),
    ( '' ),
    'SwSTEP 2.0',
    'SolidWorks 2021',
    '' );
FILE_SCHEMA (( 'AUTOMOTIVE_DESIGN' ));
ENDSEC;

DATA;
#1 = CARTESIAN_POINT ( 'NONE',  ( 3.299999999999997602, 5.000000000000000000, 3.500000000000002220 ) ) ;
#2 = EDGE_CURVE ( 'NONE', #301, #1748, #1865, .T. ) ;
#3 = ORIENTED_EDGE ( 'NONE', *, *, #2991, .F. ) ;
#4 = AXIS2_PLACEMENT_3D ( 'NONE', #4504, #110, #2583 ) ;
#5 = DIRECTION ( 'NONE',  ( 1.000000000000000000, 0.000000000000000000, 0.000000000000000000 ) ) ;
#6 = DIRECTION ( 'NONE',  ( 1.000000000000000000, 0.000000000000000000, -7.109522442527898271E-17 ) ) ;
#7 = ORIENTED_EDGE ( 'NONE', *, *, #2720, .T. ) ;
#8 = ORIENTED_EDGE ( 'NONE', *, *, #4046, .F. ) ;
#9 = LINE ( 'NONE', #3359, #3824 ) ;
#10 = TOROIDAL_SURFACE ( 'NONE', #392, 2.700000000000001510, 0.5000000000000000000 ) ;
#11 = DIRECTION ( 'NONE',  ( 1.000000000000000000, 0.000000000000000000, -7.109522442527898271E-17 ) ) ;
#12 = ORIENTED_EDGE ( 'NONE', *, *, #789, .T. ) ;
#13 = EDGE_LOOP ( 'NONE', ( #1669, #1644, #2807, #358 ) ) ;
#14 = EDGE_LOOP ( 'NONE', ( #2910, #918 ) ) ;
#15 = CARTESIAN_POINT ( 'NONE',  ( 14.79999999999999716, 5.000000000000000000, -26.89999999999999858 ) ) ;
#16 = DIRECTION ( 'NONE',  ( 1.000000000000000000, -0.000000000000000000, 7.109522442527898271E-17 ) ) ;
#17 = EDGE_CURVE ( 'NONE', #3386, #3963, #1702, .T. ) ;
#18 = CARTESIAN_POINT ( 'NONE',  ( -18.00000000000000000, 5.000000000000000000, 3.500000000000002220 ) ) ;
#19 = CARTESIAN_POINT ( 'NONE',  ( 1.948009149252644252E-15, 5.000000000000000000, -27.40000000000000213 ) ) ;
#20 = DIRECTION ( 'NONE',  ( -1.000000000000000000, 0.000000000000000000, 0.000000000000000000 ) ) ;
#21 = EDGE_CURVE ( 'NONE', #2030, #3990, #4182, .T. ) ;
#22 = CARTESIAN_POINT ( 'NONE',  ( -30.00000000000000000, 5.000000000000000000, 24.00000000000000000 ) ) ;
#23 = CIRCLE ( 'NONE', #2725, 3.200000000000001510 ) ;
#24 = EDGE_CURVE ( 'NONE', #2959, #3100, #3899, .T. ) ;
#25 = DIRECTION ( 'NONE',  ( -0.000000000000000000, -1.000000000000000000, -0.000000000000000000 ) ) ;
#26 = LINE ( 'NONE', #315, #1453 ) ;
#27 = ORIENTED_EDGE ( 'NONE', *, *, #4211, .T. ) ;
#28 = VERTEX_POINT ( 'NONE', #1360 ) ;
#29 = FACE_OUTER_BOUND ( 'NONE', #2472, .T. ) ;
#30 = AXIS2_PLACEMENT_3D ( 'NONE', #4557, #936, #1227 ) ;
#31 = DIRECTION ( 'NONE',  ( 0.000000000000000000, 0.000000000000000000, 1.000000000000000000 ) ) ;
#32 = VERTEX_POINT ( 'NONE', #3635 ) ;
#33 = ORIENTED_EDGE ( 'NONE', *, *, #2651, .T. ) ;
#34 = EDGE_LOOP ( 'NONE', ( #4633, #3429, #4744, #3382 ) ) ;
#35 = LINE ( 'NONE', #2192, #1133 ) ;
#36 = CARTESIAN_POINT ( 'NONE',  ( -35.50000000000001421, 0.000000000000000000, 28.99999999999999645 ) ) ;
#37 = CARTESIAN_POINT ( 'NONE',  ( 27.29999999999999716, 5.000000000000000000, 5.900000000000002132 ) ) ;
#38 = CARTESIAN_POINT ( 'NONE',  ( 30.00000000000000000, 5.000000000000000000, 3.000000000000002665 ) ) ;
#39 = EDGE_CURVE ( 'NONE', #4774, #1718, #2089, .T. ) ;
#40 = DIRECTION ( 'NONE',  ( 7.109522442527898271E-17, -0.000000000000000000, -1.000000000000000000 ) ) ;
#41 = VECTOR ( 'NONE', #1489, 1000.000000000000000 ) ;
#42 = DIRECTION ( 'NONE',  ( 0.000000000000000000, 0.000000000000000000, 1.000000000000000000 ) ) ;
#43 = ADVANCED_FACE ( 'NONE', ( #1003 ), #10, .F. ) ;
#44 = TOROIDAL_SURFACE ( 'NONE', #1274, 2.700000000000001510, 0.5000000000000000000 ) ;
#45 = CYLINDRICAL_SURFACE ( 'NONE', #2037, 3.200000000000001510 ) ;
#46 = DIRECTION ( 'NONE',  ( -0.000000000000000000, -1.000000000000000000, -0.000000000000000000 ) ) ;
#47 = AXIS2_PLACEMENT_3D ( 'NONE', #4110, #2726, #2678 ) ;
#48 = ORIENTED_EDGE ( 'NONE', *, *, #2677, .F. ) ;
#49 = VERTEX_POINT ( 'NONE', #4372 ) ;
#50 = EDGE_CURVE ( 'NONE', #2831, #120, #2835, .T. ) ;
#51 = DIRECTION ( 'NONE',  ( -7.109522442527898271E-17, 0.000000000000000000, 1.000000000000000000 ) ) ;
#52 = FACE_OUTER_BOUND ( 'NONE', #2733, .T. ) ;
#53 = ORIENTED_EDGE ( 'NONE', *, *, #2186, .T. ) ;
#54 = CIRCLE ( 'NONE', #829, 3.200000000000001510 ) ;
#55 = VERTEX_POINT ( 'NONE', #2481 ) ;
#56 = ORIENTED_EDGE ( 'NONE', *, *, #3861, .F. ) ;
#57 = DIRECTION ( 'NONE',  ( -0.000000000000000000, -1.000000000000000000, -0.000000000000000000 ) ) ;
#58 = CIRCLE ( 'NONE', #2756, 2.700000000000001510 ) ;
#59 = DIRECTION ( 'NONE',  ( -7.109522442527898271E-17, -0.000000000000000000, -1.000000000000000000 ) ) ;
#60 = VECTOR ( 'NONE', #4748, 1000.000000000000000 ) ;
#61 = AXIS2_PLACEMENT_3D ( 'NONE', #1926, #1492, #1172 ) ;
#62 = AXIS2_PLACEMENT_3D ( 'NONE', #3116, #3412, #4144 ) ;
#63 = FACE_OUTER_BOUND ( 'NONE', #4222, .T. ) ;
#64 = DIRECTION ( 'NONE',  ( -0.000000000000000000, -1.000000000000000000, -0.000000000000000000 ) ) ;
#65 = VECTOR ( 'NONE', #2066, 1000.000000000000000 ) ;
#66 = DIRECTION ( 'NONE',  ( 1.982541115402065110E-16, 0.000000000000000000, 1.000000000000000000 ) ) ;
#67 = EDGE_CURVE ( 'NONE', #3249, #1188, #4731, .T. ) ;
#68 = CARTESIAN_POINT ( 'NONE',  ( -9.199999999999999289, 5.000000000000000000, 24.00000000000000000 ) ) ;
#69 =( NAMED_UNIT ( * ) SI_UNIT ( $, .STERADIAN. ) SOLID_ANGLE_UNIT ( ) );
#70 = CIRCLE ( 'NONE', #4484, 3.200000000000001510 ) ;
#71 = ORIENTED_EDGE ( 'NONE', *, *, #130, .F. ) ;
#72 = CARTESIAN_POINT ( 'NONE',  ( -18.00000000000000000, 5.000000000000000000, -26.89999999999999858 ) ) ;
#73 = EDGE_CURVE ( 'NONE', #3637, #4099, #1243, .T. ) ;
#74 = CARTESIAN_POINT ( 'NONE',  ( 5.999999999999997335, 5.000000000000000000, 26.89999999999999858 ) ) ;
#75 = VERTEX_POINT ( 'NONE', #4656 ) ;
#76 = ORIENTED_EDGE ( 'NONE', *, *, #3567, .F. ) ;
#77 = AXIS2_PLACEMENT_3D ( 'NONE', #1973, #932, #2018 ) ;
#78 = DIRECTION ( 'NONE',  ( -7.109522442527898271E-17, -0.000000000000000000, -1.000000000000000000 ) ) ;
#79 = ORIENTED_EDGE ( 'NONE', *, *, #254, .T. ) ;
#80 = EDGE_CURVE ( 'NONE', #188, #3813, #2488, .T. ) ;
#81 = VECTOR ( 'NONE', #2794, 1000.000000000000000 ) ;
#82 = ORIENTED_EDGE ( 'NONE', *, *, #1171, .F. ) ;
#83 = VERTEX_POINT ( 'NONE', #3268 ) ;
#84 = PLANE ( 'NONE',  #2915 ) ;
#85 = CARTESIAN_POINT ( 'NONE',  ( -14.79999999999999538, 5.000000000000000000, 24.50000000000000000 ) ) ;
#86 = EDGE_CURVE ( 'NONE', #848, #2692, #23, .T. ) ;
#87 = CIRCLE ( 'NONE', #2002, 2.700000000000001954 ) ;
#88 = DIRECTION ( 'NONE',  ( 7.109522442527898271E-17, -0.000000000000000000, -1.000000000000000000 ) ) ;
#89 = CARTESIAN_POINT ( 'NONE',  ( -31.54999999999999361, 5.000000000000000000, 3.000000000000002665 ) ) ;
#90 = DIRECTION ( 'NONE',  ( -1.000000000000000000, 0.000000000000000000, 1.982541115402065110E-16 ) ) ;
#91 = DIRECTION ( 'NONE',  ( -7.109522442527898271E-17, -0.000000000000000000, -1.000000000000000000 ) ) ;
#92 = SURFACE_STYLE_USAGE ( .BOTH. , #1953 ) ;
#93 = ORIENTED_EDGE ( 'NONE', *, *, #275, .T. ) ;
#94 = CARTESIAN_POINT ( 'NONE',  ( 18.00000000000000000, 5.000000000000000000, -24.49999999999999645 ) ) ;
#95 = CARTESIAN_POINT ( 'NONE',  ( -15.29999999999999716, 5.000000000000000000, -6.400000000000000355 ) ) ;
#96 = VERTEX_POINT ( 'NONE', #2062 ) ;
#97 = ORIENTED_EDGE ( 'NONE', *, *, #3797, .F. ) ;
#98 = DIRECTION ( 'NONE',  ( 7.109522442527898271E-17, -0.000000000000000000, -1.000000000000000000 ) ) ;
#99 = ADVANCED_FACE ( 'NONE', ( #2457 ), #3928, .F. ) ;
#100 = DIRECTION ( 'NONE',  ( 1.000000000000000000, 0.000000000000000000, 0.000000000000000000 ) ) ;
#101 = ORIENTED_EDGE ( 'NONE', *, *, #1404, .T. ) ;
#102 = ORIENTED_EDGE ( 'NONE', *, *, #3232, .F. ) ;
#103 = ORIENTED_EDGE ( 'NONE', *, *, #1796, .F. ) ;
#104 = CARTESIAN_POINT ( 'NONE',  ( -35.50000000000001421, 5.000000000000000000, -32.00000000000000711 ) ) ;
#105 = CARTESIAN_POINT ( 'NONE',  ( 30.00000000000000000, 5.000000000000000000, 6.400000000000003020 ) ) ;
#106 = EDGE_CURVE ( 'NONE', #2688, #3548, #389, .T. ) ;
#107 = CIRCLE ( 'NONE', #2732, 0.5000000000000004441 ) ;
#108 = DIRECTION ( 'NONE',  ( -1.982541115402065110E-16, -0.000000000000000000, -1.000000000000000000 ) ) ;
#109 = CARTESIAN_POINT ( 'NONE',  ( -15.29999999999999716, 5.000000000000000000, -26.89999999999999858 ) ) ;
#110 = DIRECTION ( 'NONE',  ( -0.000000000000000000, 1.000000000000000000, -0.000000000000000000 ) ) ;
#111 = CARTESIAN_POINT ( 'NONE',  ( 5.999999999999999112, 5.000000000000000000, -23.99999999999999645 ) ) ;
#112 = FACE_OUTER_BOUND ( 'NONE', #1113, .T. ) ;
#113 = CIRCLE ( 'NONE', #3047, 0.4999999999999995559 ) ;
#114 = AXIS2_PLACEMENT_3D ( 'NONE', #3124, #2721, #4198 ) ;
#115 = VERTEX_POINT ( 'NONE', #1073 ) ;
#116 = CARTESIAN_POINT ( 'NONE',  ( -32.70000000000000284, 5.000000000000000000, 3.500000000000002220 ) ) ;
#117 = DIRECTION ( 'NONE',  ( -1.000000000000000000, 0.000000000000000000, 0.000000000000000000 ) ) ;
#118 = TOROIDAL_SURFACE ( 'NONE', #2823, 2.700000000000001510, 0.5000000000000000000 ) ;
#119 = ORIENTED_EDGE ( 'NONE', *, *, #4791, .F. ) ;
#120 = VERTEX_POINT ( 'NONE', #2551 ) ;
#121 = FACE_BOUND ( 'NONE', #940, .T. ) ;
#122 = ORIENTED_EDGE ( 'NONE', *, *, #2558, .F. ) ;
#123 = ADVANCED_FACE ( 'NONE', ( #4421 ), #2572, .F. ) ;
#124 = ORIENTED_EDGE ( 'NONE', *, *, #2648, .F. ) ;
#125 = VERTEX_POINT ( 'NONE', #2188 ) ;
#126 = CARTESIAN_POINT ( 'NONE',  ( -1.948009149252644252E-15, 5.000000000000000000, 27.40000000000000213 ) ) ;
#127 = DIRECTION ( 'NONE',  ( 7.109522442527898271E-17, -0.000000000000000000, -1.000000000000000000 ) ) ;
#128 = UNCERTAINTY_MEASURE_WITH_UNIT (LENGTH_MEASURE( 1.000000000000000082E-05 ), #1322, 'distance_accuracy_value', 'NONE');
#129 = ORIENTED_EDGE ( 'NONE', *, *, #1532, .F. ) ;
#130 = EDGE_CURVE ( 'NONE', #2598, #75, #1529, .T. ) ;
#131 = CIRCLE ( 'NONE', #441, 0.5000000000000004441 ) ;
#132 = FACE_OUTER_BOUND ( 'NONE', #3702, .T. ) ;
#133 = AXIS2_PLACEMENT_3D ( 'NONE', #579, #294, #4729 ) ;
#134 = DIRECTION ( 'NONE',  ( -7.109522442527898271E-17, 0.000000000000000000, 1.000000000000000000 ) ) ;
#135 = CIRCLE ( 'NONE', #3304, 3.200000000000001510 ) ;
#136 = PRODUCT_DEFINITION_FORMATION_WITH_SPECIFIED_SOURCE ( 'TUTTO', '', #4029, .NOT_KNOWN. ) ;
#137 = EDGE_CURVE ( 'NONE', #943, #2528, #3569, .T. ) ;
#138 = PLANE ( 'NONE',  #2223 ) ;
#139 = EDGE_CURVE ( 'NONE', #3415, #4374, #708, .T. ) ;
#140 = CIRCLE ( 'NONE', #2843, 0.5000000000000000000 ) ;
#141 = CARTESIAN_POINT ( 'NONE',  ( -30.00000000000000000, 5.000000000000000000, -3.000000000000000000 ) ) ;
#142 = VECTOR ( 'NONE', #4673, 1000.000000000000000 ) ;
#143 = ORIENTED_EDGE ( 'NONE', *, *, #1075, .T. ) ;
#144 = CARTESIAN_POINT ( 'NONE',  ( -21.19999999999999929, 5.000000000000000000, 3.000000000000002665 ) ) ;
#145 = EDGE_CURVE ( 'NONE', #3625, #2552, #4069, .T. ) ;
#146 = LINE ( 'NONE', #1232, #443 ) ;
#147 = VERTEX_POINT ( 'NONE', #369 ) ;
#148 = ORIENTED_EDGE ( 'NONE', *, *, #3586, .F. ) ;
#149 = CARTESIAN_POINT ( 'NONE',  ( -8.699999999999999289, 5.000000000000000000, 27.40000000000000213 ) ) ;
#150 = EDGE_LOOP ( 'NONE', ( #4495, #3505, #3499, #3994 ) ) ;
#151 = VERTEX_POINT ( 'NONE', #3339 ) ;
#152 = ORIENTED_EDGE ( 'NONE', *, *, #1999, .T. ) ;
#153 = LINE ( 'NONE', #126, #3598 ) ;
#154 = DIRECTION ( 'NONE',  ( 1.000000000000000000, 0.000000000000000000, 0.000000000000000000 ) ) ;
#155 = CIRCLE ( 'NONE', #1544, 3.200000000000001510 ) ;
#156 = CARTESIAN_POINT ( 'NONE',  ( 14.79999999999999716, 5.000000000000000000, 3.000000000000002220 ) ) ;
#157 = DIRECTION ( 'NONE',  ( 1.000000000000000000, 0.000000000000000000, -7.109522442527898271E-17 ) ) ;
#158 = EDGE_CURVE ( 'NONE', #558, #1332, #482, .T. ) ;
#159 = DIRECTION ( 'NONE',  ( -7.109522442527898271E-17, -0.000000000000000000, -1.000000000000000000 ) ) ;
#160 = DIRECTION ( 'NONE',  ( 1.000000000000000000, 0.000000000000000000, -7.109522442527898271E-17 ) ) ;
#161 = EDGE_CURVE ( 'NONE', #2598, #2135, #1491, .T. ) ;
#162 = ORIENTED_EDGE ( 'NONE', *, *, #545, .T. ) ;
#163 = DIRECTION ( 'NONE',  ( -0.000000000000000000, -1.000000000000000000, -0.000000000000000000 ) ) ;
#164 = CARTESIAN_POINT ( 'NONE',  ( -5.999999999999999112, 5.000000000000000000, 3.000000000000002665 ) ) ;
#165 = ORIENTED_EDGE ( 'NONE', *, *, #1316, .T. ) ;
#166 = ORIENTED_EDGE ( 'NONE', *, *, #1930, .F. ) ;
#167 = AXIS2_PLACEMENT_3D ( 'NONE', #72, #2708, #865 ) ;
#168 = EDGE_CURVE ( 'NONE', #4711, #1457, #2800, .T. ) ;
#169 = DIRECTION ( 'NONE',  ( 7.109522442527898271E-17, 0.000000000000000000, 1.000000000000000000 ) ) ;
#170 = ORIENTED_EDGE ( 'NONE', *, *, #4745, .F. ) ;
#171 = ORIENTED_EDGE ( 'NONE', *, *, #1026, .T. ) ;
#172 = VERTEX_POINT ( 'NONE', #3293 ) ;
#173 = CARTESIAN_POINT ( 'NONE',  ( -4.550094363217856274E-16, 5.000000000000000000, -6.400000000000002132 ) ) ;
#174 = LINE ( 'NONE', #1606, #4059 ) ;
#175 = FACE_OUTER_BOUND ( 'NONE', #363, .T. ) ;
#176 = DIRECTION ( 'NONE',  ( 0.000000000000000000, 0.000000000000000000, 1.000000000000000000 ) ) ;
#177 = FACE_OUTER_BOUND ( 'NONE', #1869, .T. ) ;
#178 = AXIS2_PLACEMENT_3D ( 'NONE', #640, #2121, #4717 ) ;
#179 = DIRECTION ( 'NONE',  ( 7.109522442527898271E-17, -0.000000000000000000, -1.000000000000000000 ) ) ;
#180 = ADVANCED_FACE ( 'NONE', ( #3681 ), #4443, .F. ) ;
#181 = CARTESIAN_POINT ( 'NONE',  ( 0.000000000000000000, 0.000000000000000000, 0.000000000000000000 ) ) ;
#182 = DIRECTION ( 'NONE',  ( -1.000000000000000000, 0.000000000000000000, -7.109522442527898271E-17 ) ) ;
#183 = CARTESIAN_POINT ( 'NONE',  ( -35.50000000000001421, 0.000000000000000000, -30.50000000000000355 ) ) ;
#184 = CIRCLE ( 'NONE', #2894, 0.5000000000000004441 ) ;
#185 = DIRECTION ( 'NONE',  ( -0.000000000000000000, -1.000000000000000000, -0.000000000000000000 ) ) ;
#186 = ADVANCED_FACE ( 'NONE', ( #4780 ), #2931, .F. ) ;
#187 = ORIENTED_EDGE ( 'NONE', *, *, #1959, .F. ) ;
#188 = VERTEX_POINT ( 'NONE', #779 ) ;
#189 = DIRECTION ( 'NONE',  ( -0.000000000000000000, -1.000000000000000000, -0.000000000000000000 ) ) ;
#190 = ORIENTED_EDGE ( 'NONE', *, *, #3310, .T. ) ;
#191 = CARTESIAN_POINT ( 'NONE',  ( 19.54999999999999716, 5.000000000000000000, 24.00000000000000000 ) ) ;
#192 = VECTOR ( 'NONE', #2741, 1000.000000000000000 ) ;
#193 = EDGE_CURVE ( 'NONE', #4540, #4021, #4199, .T. ) ;
#194 = ORIENTED_EDGE ( 'NONE', *, *, #2822, .F. ) ;
#195 = VERTEX_POINT ( 'NONE', #1140 ) ;
#196 = CARTESIAN_POINT ( 'NONE',  ( 32.70000000000000284, 5.000000000000000000, 3.000000000000002665 ) ) ;
#197 = CARTESIAN_POINT ( 'NONE',  ( 3.299999999999996270, 5.000000000000000000, 24.50000000000000000 ) ) ;
#198 = CIRCLE ( 'NONE', #4543, 0.4999999999999995559 ) ;
#199 = DIRECTION ( 'NONE',  ( -7.109522442527898271E-17, -0.000000000000000000, -1.000000000000000000 ) ) ;
#200 = CARTESIAN_POINT ( 'NONE',  ( -8.700000000000001066, 5.000000000000000000, -27.39999999999999858 ) ) ;
#201 = FACE_OUTER_BOUND ( 'NONE', #2525, .T. ) ;
#202 = CARTESIAN_POINT ( 'NONE',  ( -18.00000000000000000, 5.000000000000000000, -3.000000000000000000 ) ) ;
#203 = AXIS2_PLACEMENT_3D ( 'NONE', #3147, #4634, #220 ) ;
#204 = ORIENTED_EDGE ( 'NONE', *, *, #3855, .F. ) ;
#205 = DIRECTION ( 'NONE',  ( -7.109522442527898271E-17, 0.000000000000000000, 1.000000000000000000 ) ) ;
#206 = VECTOR ( 'NONE', #662, 1000.000000000000000 ) ;
#207 = DIRECTION ( 'NONE',  ( -1.000000000000000000, 0.000000000000000000, -7.109522442527898271E-17 ) ) ;
#208 = AXIS2_PLACEMENT_3D ( 'NONE', #3335, #1042, #774 ) ;
#209 = ADVANCED_FACE ( 'NONE', ( #1115, #2622, #2595, #3704, #52 ), #4098, .F. ) ;
#210 = AXIS2_PLACEMENT_3D ( 'NONE', #1081, #1031, #2509 ) ;
#211 = LINE ( 'NONE', #2779, #1002 ) ;
#212 = VERTEX_POINT ( 'NONE', #1918 ) ;
#213 = ORIENTED_EDGE ( 'NONE', *, *, #4132, .T. ) ;
#214 = CIRCLE ( 'NONE', #2309, 1.549999999999995826 ) ;
#215 = EDGE_CURVE ( 'NONE', #477, #1264, #1716, .T. ) ;
#216 = CARTESIAN_POINT ( 'NONE',  ( -4.550094363217856274E-16, 5.000000000000000000, 6.400000000000002132 ) ) ;
#217 = CARTESIAN_POINT ( 'NONE',  ( 19.54999999999999716, 5.000000000000000000, -27.39999999999999858 ) ) ;
#218 = EDGE_LOOP ( 'NONE', ( #2184, #1385, #3610, #2216 ) ) ;
#219 = ORIENTED_EDGE ( 'NONE', *, *, #4733, .T. ) ;
#220 = DIRECTION ( 'NONE',  ( 0.000000000000000000, 0.000000000000000000, 1.000000000000000000 ) ) ;
#221 = CARTESIAN_POINT ( 'NONE',  ( -3.299999999999997602, 5.000000000000000000, -23.99999999999999645 ) ) ;
#222 = CIRCLE ( 'NONE', #2697, 0.4999999999999995559 ) ;
#223 = EDGE_CURVE ( 'NONE', #3336, #3342, #288, .T. ) ;
#224 = DIRECTION ( 'NONE',  ( 0.000000000000000000, 0.000000000000000000, 1.000000000000000000 ) ) ;
#225 = VERTEX_POINT ( 'NONE', #149 ) ;
#226 = DIRECTION ( 'NONE',  ( 0.000000000000000000, 0.000000000000000000, 1.000000000000000000 ) ) ;
#227 = LINE ( 'NONE', #2841, #206 ) ;
#228 = CIRCLE ( 'NONE', #2317, 1.550000000000000266 ) ;
#229 = CARTESIAN_POINT ( 'NONE',  ( -15.29999999999999716, 5.000000000000000000, 26.89999999999999858 ) ) ;
#230 = EDGE_CURVE ( 'NONE', #3441, #1257, #3459, .T. ) ;
#231 = CARTESIAN_POINT ( 'NONE',  ( 32.70000000000000284, 5.000000000000000000, 24.00000000000000000 ) ) ;
#232 = CARTESIAN_POINT ( 'NONE',  ( -7.549999999999998046, 5.000000000000000000, 6.400000000000003020 ) ) ;
#233 = CARTESIAN_POINT ( 'NONE',  ( 32.70000000000000284, 5.000000000000000000, -3.499999999999999556 ) ) ;
#234 = CARTESIAN_POINT ( 'NONE',  ( -1.706285386206695289E-15, 5.000000000000000000, -23.99999999999999645 ) ) ;
#235 = VERTEX_POINT ( 'NONE', #919 ) ;
#236 = ORIENTED_EDGE ( 'NONE', *, *, #3772, .F. ) ;
#237 = DIRECTION ( 'NONE',  ( 1.000000000000000000, 0.000000000000000000, 0.000000000000000000 ) ) ;
#238 = DIRECTION ( 'NONE',  ( -0.000000000000000000, 1.000000000000000000, -0.000000000000000000 ) ) ;
#239 = ORIENTED_EDGE ( 'NONE', *, *, #572, .T. ) ;
#240 = ORIENTED_EDGE ( 'NONE', *, *, #106, .F. ) ;
#241 = CARTESIAN_POINT ( 'NONE',  ( -2.132856732758370591E-16, 5.000000000000000000, 3.000000000000001332 ) ) ;
#242 = EDGE_CURVE ( 'NONE', #2438, #1414, #1554, .T. ) ;
#243 = DIRECTION ( 'NONE',  ( -1.000000000000000000, 0.000000000000000000, 7.109522442527898271E-17 ) ) ;
#244 = DIRECTION ( 'NONE',  ( -1.000000000000000000, 0.000000000000000000, 0.000000000000000000 ) ) ;
#245 = VERTEX_POINT ( 'NONE', #3045 ) ;
#246 = ORIENTED_EDGE ( 'NONE', *, *, #3644, .F. ) ;
#247 = LINE ( 'NONE', #1726, #4007 ) ;
#248 = EDGE_CURVE ( 'NONE', #120, #2831, #1759, .T. ) ;
#249 = CARTESIAN_POINT ( 'NONE',  ( 9.199999999999997513, 5.000000000000000000, -5.899999999999998579 ) ) ;
#250 = AXIS2_PLACEMENT_3D ( 'NONE', #1048, #2524, #974 ) ;
#251 = CARTESIAN_POINT ( 'NONE',  ( -20.69999999999999929, 5.000000000000000000, -6.399999999999999467 ) ) ;
#252 = CARTESIAN_POINT ( 'NONE',  ( -35.50000000000001421, 5.000000000000000000, 28.99999999999999645 ) ) ;
#253 = CARTESIAN_POINT ( 'NONE',  ( -1.706285386206695684E-15, 5.000000000000000000, 24.00000000000000000 ) ) ;
#254 = EDGE_CURVE ( 'NONE', #4711, #3274, #2691, .T. ) ;
#255 = EDGE_CURVE ( 'NONE', #2527, #530, #1138, .T. ) ;
#256 = LINE ( 'NONE', #1732, #1885 ) ;
#257 = CARTESIAN_POINT ( 'NONE',  ( -5.999999999999999112, 5.000000000000000000, -23.99999999999999645 ) ) ;
#258 = CYLINDRICAL_SURFACE ( 'NONE', #2314, 1.500000000000004885 ) ;
#259 = ORIENTED_EDGE ( 'NONE', *, *, #4528, .F. ) ;
#260 = ORIENTED_EDGE ( 'NONE', *, *, #50, .F. ) ;
#261 = DIRECTION ( 'NONE',  ( -7.109522442527898271E-17, -0.000000000000000000, -1.000000000000000000 ) ) ;
#262 = DIRECTION ( 'NONE',  ( -7.109522442527898271E-17, -0.000000000000000000, -1.000000000000000000 ) ) ;
#263 = ORIENTED_EDGE ( 'NONE', *, *, #4072, .F. ) ;
#264 = ORIENTED_EDGE ( 'NONE', *, *, #2766, .F. ) ;
#265 = DIRECTION ( 'NONE',  ( 1.000000000000000000, -0.000000000000000000, 7.109522442527898271E-17 ) ) ;
#266 = CARTESIAN_POINT ( 'NONE',  ( -1.706285386206695684E-15, 5.000000000000000000, 24.00000000000000000 ) ) ;
#267 = AXIS2_PLACEMENT_3D ( 'NONE', #105, #4248, #927 ) ;
#268 = VERTEX_POINT ( 'NONE', #4515 ) ;
#269 = ORIENTED_EDGE ( 'NONE', *, *, #4455, .T. ) ;
#270 = ORIENTED_EDGE ( 'NONE', *, *, #3095, .T. ) ;
#271 = CARTESIAN_POINT ( 'NONE',  ( -7.549999999999998046, 5.000000000000000000, -6.399999999999999467 ) ) ;
#272 = AXIS2_PLACEMENT_3D ( 'NONE', #4392, #388, #3267 ) ;
#273 = CARTESIAN_POINT ( 'NONE',  ( 9.199999999999999289, 5.000000000000000000, -6.399999999999999467 ) ) ;
#274 = CARTESIAN_POINT ( 'NONE',  ( 18.00000000000000000, 5.000000000000000000, 5.900000000000002132 ) ) ;
#275 = EDGE_CURVE ( 'NONE', #4113, #4215, #4237, .T. ) ;
#276 = CARTESIAN_POINT ( 'NONE',  ( -40.00000000000000000, 5.000000000000000000, 35.00000000000000000 ) ) ;
#277 = AXIS2_PLACEMENT_3D ( 'NONE', #2466, #159, #616 ) ;
#278 = DIRECTION ( 'NONE',  ( 1.000000000000000000, 0.000000000000000000, -7.109522442527898271E-17 ) ) ;
#279 = EDGE_CURVE ( 'NONE', #96, #3024, #4081, .T. ) ;
#280 = EDGE_CURVE ( 'NONE', #3426, #3219, #3454, .T. ) ;
#281 = DIRECTION ( 'NONE',  ( 7.109522442527898271E-17, -0.000000000000000000, -1.000000000000000000 ) ) ;
#282 = AXIS2_PLACEMENT_3D ( 'NONE', #109, #2361, #4616 ) ;
#283 = ORIENTED_EDGE ( 'NONE', *, *, #2558, .T. ) ;
#284 = ORIENTED_EDGE ( 'NONE', *, *, #4599, .F. ) ;
#285 = CIRCLE ( 'NONE', #2067, 0.5000000000000004441 ) ;
#286 = AXIS2_PLACEMENT_3D ( 'NONE', #2670, #1190, #3464 ) ;
#287 = CIRCLE ( 'NONE', #519, 2.700000000000001954 ) ;
#288 = CIRCLE ( 'NONE', #2994, 3.200000000000002398 ) ;
#289 = CIRCLE ( 'NONE', #1216, 3.200000000000001510 ) ;
#290 = DIRECTION ( 'NONE',  ( 7.109522442527898271E-17, -0.000000000000000000, -1.000000000000000000 ) ) ;
#291 = CARTESIAN_POINT ( 'NONE',  ( -19.54999999999999716, 5.000000000000000000, -23.99999999999999645 ) ) ;
#292 = ORIENTED_EDGE ( 'NONE', *, *, #1187, .T. ) ;
#293 = ORIENTED_EDGE ( 'NONE', *, *, #419, .T. ) ;
#294 = DIRECTION ( 'NONE',  ( 7.109522442527898271E-17, -0.000000000000000000, -1.000000000000000000 ) ) ;
#295 = AXIS2_PLACEMENT_3D ( 'NONE', #4052, #57, #4785 ) ;
#296 = DIRECTION ( 'NONE',  ( -1.000000000000000000, 0.000000000000000000, -7.109522442527898271E-17 ) ) ;
#297 = VECTOR ( 'NONE', #2103, 1000.000000000000000 ) ;
#298 = ORIENTED_EDGE ( 'NONE', *, *, #4253, .T. ) ;
#299 = ORIENTED_EDGE ( 'NONE', *, *, #4105, .F. ) ;
#300 = ORIENTED_EDGE ( 'NONE', *, *, #3912, .T. ) ;
#301 = VERTEX_POINT ( 'NONE', #2715 ) ;
#302 = CARTESIAN_POINT ( 'NONE',  ( 4.550094363217856274E-16, 5.000000000000000000, -6.400000000000001243 ) ) ;
#303 = DIRECTION ( 'NONE',  ( -1.000000000000000000, 0.000000000000000000, 0.000000000000000000 ) ) ;
#304 = DIRECTION ( 'NONE',  ( 1.000000000000000000, 0.000000000000000000, 7.109522442527898271E-17 ) ) ;
#305 = FACE_OUTER_BOUND ( 'NONE', #4025, .T. ) ;
#306 = CARTESIAN_POINT ( 'NONE',  ( 15.29999999999999716, 5.000000000000000000, -24.49999999999999645 ) ) ;
#307 = EDGE_CURVE ( 'NONE', #172, #1303, #911, .T. ) ;
#308 = DIRECTION ( 'NONE',  ( 7.109522442527898271E-17, -0.000000000000000000, -1.000000000000000000 ) ) ;
#309 = AXIS2_PLACEMENT_3D ( 'NONE', #3614, #1785, #1365 ) ;
#310 = DIRECTION ( 'NONE',  ( 1.000000000000000000, 0.000000000000000000, -7.109522442527898271E-17 ) ) ;
#311 = EDGE_LOOP ( 'NONE', ( #2953, #3215, #823, #4387 ) ) ;
#312 = ORIENTED_EDGE ( 'NONE', *, *, #397, .T. ) ;
#313 = ADVANCED_FACE ( 'NONE', ( #4603 ), #3795, .F. ) ;
#314 = CARTESIAN_POINT ( 'NONE',  ( 15.29999999999999716, 5.000000000000000000, -27.39999999999999858 ) ) ;
#315 = CARTESIAN_POINT ( 'NONE',  ( -4.550094363217855288E-16, 5.000000000000000000, -6.400000000000000355 ) ) ;
#316 = AXIS2_PLACEMENT_3D ( 'NONE', #3372, #3737, #744 ) ;
#317 = VERTEX_POINT ( 'NONE', #2307 ) ;
#318 = ORIENTED_EDGE ( 'NONE', *, *, #158, .T. ) ;
#319 = ADVANCED_FACE ( 'NONE', ( #2402 ), #4584, .F. ) ;
#320 = DIRECTION ( 'NONE',  ( 7.109522442527898271E-17, -0.000000000000000000, -1.000000000000000000 ) ) ;
#321 = DIRECTION ( 'NONE',  ( -1.000000000000000000, 0.000000000000000000, 0.000000000000000000 ) ) ;
#322 = ORIENTED_EDGE ( 'NONE', *, *, #1193, .F. ) ;
#323 = ORIENTED_EDGE ( 'NONE', *, *, #3108, .F. ) ;
#324 = ORIENTED_EDGE ( 'NONE', *, *, #215, .T. ) ;
#325 = CARTESIAN_POINT ( 'NONE',  ( -15.29999999999999716, 5.000000000000000000, -5.899999999999998579 ) ) ;
#326 = LINE ( 'NONE', #1807, #591 ) ;
#327 = DIRECTION ( 'NONE',  ( 7.109522442527898271E-17, 0.000000000000000000, 1.000000000000000000 ) ) ;
#328 = LINE ( 'NONE', #4740, #573 ) ;
#329 = FACE_OUTER_BOUND ( 'NONE', #4649, .T. ) ;
#330 = DIRECTION ( 'NONE',  ( -0.000000000000000000, -1.000000000000000000, -0.000000000000000000 ) ) ;
#331 = ADVANCED_FACE ( 'NONE', ( #1278 ), #3431, .F. ) ;
#332 = FACE_OUTER_BOUND ( 'NONE', #804, .T. ) ;
#333 = ORIENTED_EDGE ( 'NONE', *, *, #2585, .T. ) ;
#334 = AXIS2_PLACEMENT_3D ( 'NONE', #202, #2119, #4333 ) ;
#335 = EDGE_CURVE ( 'NONE', #1748, #2742, #3379, .T. ) ;
#336 = DIRECTION ( 'NONE',  ( -1.000000000000000000, 0.000000000000000000, 7.109522442527898271E-17 ) ) ;
#337 = EDGE_LOOP ( 'NONE', ( #1074, #3575, #4067, #3029 ) ) ;
#338 = VERTEX_POINT ( 'NONE', #463 ) ;
#339 = CARTESIAN_POINT ( 'NONE',  ( 20.69999999999999929, 5.000000000000000000, 24.00000000000000000 ) ) ;
#340 = CARTESIAN_POINT ( 'NONE',  ( -1.706285386206695289E-15, 5.000000000000000000, -23.99999999999999645 ) ) ;
#341 = EDGE_LOOP ( 'NONE', ( #1211, #2851, #998, #4781 ) ) ;
#342 = ADVANCED_FACE ( 'NONE', ( #2350, #1574, #1210, #121, #4565, #1237, #4192, #871, #1692, #2102, #2473, #1403, #3944, #967, #4266, #1328, #4288 ), #1382, .T. ) ;
#343 = EDGE_CURVE ( 'NONE', #1302, #1602, #2805, .T. ) ;
#344 = ORIENTED_EDGE ( 'NONE', *, *, #3113, .T. ) ;
#345 = ORIENTED_EDGE ( 'NONE', *, *, #2975, .F. ) ;
#346 = DIRECTION ( 'NONE',  ( 1.000000000000000000, 0.000000000000000000, -7.109522442527898271E-17 ) ) ;
#347 = CARTESIAN_POINT ( 'NONE',  ( 32.70000000000000284, 5.000000000000000000, 6.400000000000003020 ) ) ;
#348 = VECTOR ( 'NONE', #351, 1000.000000000000000 ) ;
#349 = AXIS2_PLACEMENT_3D ( 'NONE', #3439, #4570, #3876 ) ;
#350 = DIRECTION ( 'NONE',  ( 7.109522442527898271E-17, 0.000000000000000000, 1.000000000000000000 ) ) ;
#351 = DIRECTION ( 'NONE',  ( 1.000000000000000000, 0.000000000000000000, -7.109522442527898271E-17 ) ) ;
#352 = VECTOR ( 'NONE', #605, 1000.000000000000000 ) ;
#353 = DIRECTION ( 'NONE',  ( -0.000000000000000000, -1.000000000000000000, -0.000000000000000000 ) ) ;
#354 = LINE ( 'NONE', #19, #3449 ) ;
#355 = DIRECTION ( 'NONE',  ( 1.000000000000000000, 0.000000000000000000, 7.109522442527898271E-17 ) ) ;
#356 = CARTESIAN_POINT ( 'NONE',  ( 2.799999999999996270, 5.000000000000000000, -5.899999999999998579 ) ) ;
#357 = CIRCLE ( 'NONE', #3058, 0.5000000000000004441 ) ;
#358 = ORIENTED_EDGE ( 'NONE', *, *, #1579, .F. ) ;
#359 = DIRECTION ( 'NONE',  ( -7.109522442527898271E-17, 0.000000000000000000, 1.000000000000000000 ) ) ;
#360 = CARTESIAN_POINT ( 'NONE',  ( -2.132856732758369851E-16, 5.000000000000000000, -3.000000000000000444 ) ) ;
#361 = AXIS2_PLACEMENT_3D ( 'NONE', #2890, #2868, #3226 ) ;
#362 = CIRCLE ( 'NONE', #2142, 2.700000000000001954 ) ;
#363 = EDGE_LOOP ( 'NONE', ( #2088, #658, #2839, #2101 ) ) ;
#364 = ORIENTED_EDGE ( 'NONE', *, *, #2597, .F. ) ;
#365 = DIRECTION ( 'NONE',  ( 7.109522442527898271E-17, 0.000000000000000000, 1.000000000000000000 ) ) ;
#366 = ADVANCED_FACE ( 'NONE', ( #2079 ), #3891, .F. ) ;
#367 = VECTOR ( 'NONE', #3539, 1000.000000000000000 ) ;
#368 = AXIS2_PLACEMENT_3D ( 'NONE', #1204, #847, #4166 ) ;
#369 = CARTESIAN_POINT ( 'NONE',  ( 2.799999999999997602, 5.000000000000000000, -24.49999999999999645 ) ) ;
#370 = ORIENTED_EDGE ( 'NONE', *, *, #3180, .F. ) ;
#371 = CIRCLE ( 'NONE', #3074, 1.500000000000004885 ) ;
#372 = ORIENTED_EDGE ( 'NONE', *, *, #1248, .F. ) ;
#373 = ORIENTED_EDGE ( 'NONE', *, *, #629, .T. ) ;
#374 = DIRECTION ( 'NONE',  ( -7.109522442527898271E-17, 0.000000000000000000, -1.000000000000000000 ) ) ;
#375 = PLANE ( 'NONE',  #3070 ) ;
#376 = EDGE_CURVE ( 'NONE', #115, #4497, #623, .T. ) ;
#377 = DIRECTION ( 'NONE',  ( 1.000000000000000000, 0.000000000000000000, 7.109522442527898271E-17 ) ) ;
#378 = CARTESIAN_POINT ( 'NONE',  ( -2.799999999999997602, 5.000000000000000000, -27.39999999999999858 ) ) ;
#379 = EDGE_CURVE ( 'NONE', #2859, #55, #3140, .T. ) ;
#380 = FACE_OUTER_BOUND ( 'NONE', #34, .T. ) ;
#381 = VECTOR ( 'NONE', #3886, 1000.000000000000000 ) ;
#382 = FACE_OUTER_BOUND ( 'NONE', #393, .T. ) ;
#383 = CARTESIAN_POINT ( 'NONE',  ( 8.699999999999999289, 5.000000000000000000, 27.40000000000000213 ) ) ;
#384 = AXIS2_PLACEMENT_3D ( 'NONE', #3057, #4550, #2701 ) ;
#385 = DIRECTION ( 'NONE',  ( 1.000000000000000000, 0.000000000000000000, -1.982541115402065110E-16 ) ) ;
#386 = ORIENTED_EDGE ( 'NONE', *, *, #2542, .T. ) ;
#387 = ORIENTED_EDGE ( 'NONE', *, *, #1999, .F. ) ;
#388 = DIRECTION ( 'NONE',  ( 7.109522442527898271E-17, 0.000000000000000000, 1.000000000000000000 ) ) ;
#389 = LINE ( 'NONE', #4048, #1103 ) ;
#390 = EDGE_LOOP ( 'NONE', ( #4465, #1219, #803, #1798 ) ) ;
#391 = ADVANCED_FACE ( 'NONE', ( #2496 ), #1019, .F. ) ;
#392 = AXIS2_PLACEMENT_3D ( 'NONE', #607, #2110, #655 ) ;
#393 = EDGE_LOOP ( 'NONE', ( #1424, #728, #3683, #3530 ) ) ;
#394 = ORIENTED_EDGE ( 'NONE', *, *, #2791, .F. ) ;
#395 = DIRECTION ( 'NONE',  ( -1.000000000000000000, 0.000000000000000000, 1.355252715606879803E-16 ) ) ;
#396 = DIRECTION ( 'NONE',  ( -7.109522442527898271E-17, -0.000000000000000000, -1.000000000000000000 ) ) ;
#397 = EDGE_CURVE ( 'NONE', #4093, #2860, #3212, .T. ) ;
#398 = DIRECTION ( 'NONE',  ( -7.109522442527898271E-17, 0.000000000000000000, 1.000000000000000000 ) ) ;
#399 = AXIS2_PLACEMENT_3D ( 'NONE', #2344, #1203, #4302 ) ;
#400 = ORIENTED_EDGE ( 'NONE', *, *, #726, .T. ) ;
#401 = DIRECTION ( 'NONE',  ( 1.000000000000000000, -0.000000000000000000, 7.109522442527898271E-17 ) ) ;
#402 = DIRECTION ( 'NONE',  ( 0.000000000000000000, 0.000000000000000000, 1.000000000000000000 ) ) ;
#403 = ADVANCED_FACE ( 'NONE', ( #2126 ), #599, .F. ) ;
#404 = DIRECTION ( 'NONE',  ( -0.000000000000000000, -1.000000000000000000, -0.000000000000000000 ) ) ;
#405 = DIRECTION ( 'NONE',  ( 7.109522442527898271E-17, 0.000000000000000000, 1.000000000000000000 ) ) ;
#406 = CARTESIAN_POINT ( 'NONE',  ( -5.999999999999999112, 5.000000000000000000, -27.39999999999999858 ) ) ;
#407 = CARTESIAN_POINT ( 'NONE',  ( 27.29999999999999716, 5.000000000000000000, -3.000000000000000000 ) ) ;
#408 = EDGE_LOOP ( 'NONE', ( #4173, #239 ) ) ;
#409 = VERTEX_POINT ( 'NONE', #3918 ) ;
#410 = CARTESIAN_POINT ( 'NONE',  ( 18.00000000000000000, 5.000000000000000000, 3.000000000000002665 ) ) ;
#411 = AXIS2_PLACEMENT_3D ( 'NONE', #3448, #3159, #1249 ) ;
#412 = DIRECTION ( 'NONE',  ( 1.000000000000000000, 0.000000000000000000, -7.109522442527898271E-17 ) ) ;
#413 = ORIENTED_EDGE ( 'NONE', *, *, #3881, .F. ) ;
#414 = ORIENTED_EDGE ( 'NONE', *, *, #3404, .T. ) ;
#415 = ORIENTED_EDGE ( 'NONE', *, *, #784, .T. ) ;
#416 = LINE ( 'NONE', #2982, #913 ) ;
#417 = CARTESIAN_POINT ( 'NONE',  ( 18.00000000000000000, 5.000000000000000000, -23.99999999999999645 ) ) ;
#418 = CIRCLE ( 'NONE', #4371, 1.550000000000000266 ) ;
#419 = EDGE_CURVE ( 'NONE', #4722, #3457, #3013, .T. ) ;
#420 = DIRECTION ( 'NONE',  ( 0.000000000000000000, 0.000000000000000000, 1.000000000000000000 ) ) ;
#421 = DIRECTION ( 'NONE',  ( -1.000000000000000000, 0.000000000000000000, -7.109522442527898271E-17 ) ) ;
#422 = DIRECTION ( 'NONE',  ( -7.109522442527898271E-17, -0.000000000000000000, -1.000000000000000000 ) ) ;
#423 = EDGE_CURVE ( 'NONE', #3850, #602, #4488, .T. ) ;
#424 = AXIS2_PLACEMENT_3D ( 'NONE', #1046, #3508, #1720 ) ;
#425 = DIRECTION ( 'NONE',  ( 1.000000000000000000, 0.000000000000000000, -7.109522442527898271E-17 ) ) ;
#426 = CARTESIAN_POINT ( 'NONE',  ( 20.69999999999999929, 5.000000000000000000, 24.50000000000000000 ) ) ;
#427 = ORIENTED_EDGE ( 'NONE', *, *, #4668, .T. ) ;
#428 = DIRECTION ( 'NONE',  ( 0.000000000000000000, 0.000000000000000000, 1.000000000000000000 ) ) ;
#429 = DIRECTION ( 'NONE',  ( -0.000000000000000000, -1.000000000000000000, -0.000000000000000000 ) ) ;
#430 = AXIS2_PLACEMENT_3D ( 'NONE', #2294, #3763, #450 ) ;
#431 = EDGE_LOOP ( 'NONE', ( #3430, #4051 ) ) ;
#432 = ORIENTED_EDGE ( 'NONE', *, *, #1972, .F. ) ;
#433 = CARTESIAN_POINT ( 'NONE',  ( -21.19999999999999929, 5.000000000000000000, -27.39999999999999858 ) ) ;
#434 = EDGE_CURVE ( 'NONE', #2716, #212, #2164, .T. ) ;
#435 = DIRECTION ( 'NONE',  ( 0.000000000000000000, -0.000000000000000000, 1.000000000000000000 ) ) ;
#436 = VERTEX_POINT ( 'NONE', #3991 ) ;
#437 = VECTOR ( 'NONE', #2034, 1000.000000000000000 ) ;
#438 = ORIENTED_EDGE ( 'NONE', *, *, #3350, .F. ) ;
#439 = EDGE_LOOP ( 'NONE', ( #53, #3924, #3894, #3968 ) ) ;
#440 = FACE_OUTER_BOUND ( 'NONE', #1981, .T. ) ;
#441 = AXIS2_PLACEMENT_3D ( 'NONE', #1054, #4759, #4329 ) ;
#442 = CARTESIAN_POINT ( 'NONE',  ( -14.79999999999999716, 5.000000000000000000, -27.39999999999999858 ) ) ;
#443 = VECTOR ( 'NONE', #3744, 1000.000000000000000 ) ;
#444 = AXIS2_PLACEMENT_3D ( 'NONE', #2254, #405, #1178 ) ;
#445 = AXIS2_PLACEMENT_3D ( 'NONE', #1611, #1221, #2769 ) ;
#446 = DIRECTION ( 'NONE',  ( -1.000000000000000000, 0.000000000000000000, -7.109522442527898271E-17 ) ) ;
#447 = CARTESIAN_POINT ( 'NONE',  ( -14.79999999999999716, 5.000000000000000000, 5.900000000000002132 ) ) ;
#448 = AXIS2_PLACEMENT_3D ( 'NONE', #4758, #1439, #395 ) ;
#449 = CYLINDRICAL_SURFACE ( 'NONE', #4178, 1.549999999999999378 ) ;
#450 = DIRECTION ( 'NONE',  ( 1.000000000000000000, 0.000000000000000000, 7.109522442527898271E-17 ) ) ;
#451 = EDGE_CURVE ( 'NONE', #1690, #1819, #4638, .T. ) ;
#452 = DIRECTION ( 'NONE',  ( 1.000000000000000000, 0.000000000000000000, -7.109522442527898271E-17 ) ) ;
#453 = AXIS2_PLACEMENT_3D ( 'NONE', #1400, #281, #1037 ) ;
#454 = EDGE_LOOP ( 'NONE', ( #97, #4190, #2881, #3072, #2935, #4022, #2662, #2012, #76, #4564, #4581, #4101, #4450, #1051, #4693, #1116, #2446, #1260, #3522, #1402 ) ) ;
#455 = DIRECTION ( 'NONE',  ( -7.109522442527898271E-17, 0.000000000000000000, -1.000000000000000000 ) ) ;
#456 = FACE_OUTER_BOUND ( 'NONE', #2325, .T. ) ;
#457 = AXIS2_PLACEMENT_3D ( 'NONE', #3549, #290, #237 ) ;
#458 = ADVANCED_FACE ( 'NONE', ( #4364 ), #574, .F. ) ;
#459 = ORIENTED_EDGE ( 'NONE', *, *, #636, .T. ) ;
#460 = EDGE_LOOP ( 'NONE', ( #886, #1463, #1168, #2405 ) ) ;
#461 = AXIS2_PLACEMENT_3D ( 'NONE', #3410, #1572, #3589 ) ;
#462 = FACE_OUTER_BOUND ( 'NONE', #4209, .T. ) ;
#463 = CARTESIAN_POINT ( 'NONE',  ( 27.29999999999999716, 5.000000000000000000, 27.40000000000000213 ) ) ;
#464 = VERTEX_POINT ( 'NONE', #2052 ) ;
#465 = EDGE_CURVE ( 'NONE', #1891, #245, #3525, .T. ) ;
#466 = ORIENTED_EDGE ( 'NONE', *, *, #817, .F. ) ;
#467 = VERTEX_POINT ( 'NONE', #4672 ) ;
#468 = CARTESIAN_POINT ( 'NONE',  ( -21.19999999999999929, 5.000000000000000000, 24.00000000000000000 ) ) ;
#469 = CARTESIAN_POINT ( 'NONE',  ( 35.50000000000001421, 0.000000000000000000, -30.50000000000000355 ) ) ;
#470 = MANIFOLD_SOLID_BREP ( 'Mirror3', #1631 ) ;
#471 = DIRECTION ( 'NONE',  ( 1.000000000000000000, -0.000000000000000000, 7.109522442527898271E-17 ) ) ;
#472 = CARTESIAN_POINT ( 'NONE',  ( -33.20000000000000284, 5.000000000000000000, 3.000000000000002665 ) ) ;
#473 = CYLINDRICAL_SURFACE ( 'NONE', #4, 1.500000000000004885 ) ;
#474 = DIRECTION ( 'NONE',  ( 0.000000000000000000, 0.000000000000000000, 1.000000000000000000 ) ) ;
#475 = DIRECTION ( 'NONE',  ( -0.000000000000000000, -1.000000000000000000, -0.000000000000000000 ) ) ;
#476 = EDGE_CURVE ( 'NONE', #1919, #537, #2255, .T. ) ;
#477 = VERTEX_POINT ( 'NONE', #1427 ) ;
#478 = DIRECTION ( 'NONE',  ( -7.109522442527898271E-17, 0.000000000000000000, 1.000000000000000000 ) ) ;
#479 = DIRECTION ( 'NONE',  ( -0.000000000000000000, -1.000000000000000000, -0.000000000000000000 ) ) ;
#480 = ORIENTED_EDGE ( 'NONE', *, *, #3026, .T. ) ;
#481 = ORIENTED_EDGE ( 'NONE', *, *, #1320, .F. ) ;
#482 = CIRCLE ( 'NONE', #870, 1.549999999999995826 ) ;
#483 = ADVANCED_FACE ( 'NONE', ( #773 ), #3722, .F. ) ;
#484 = DIRECTION ( 'NONE',  ( 7.109522442527898271E-17, 0.000000000000000000, 1.000000000000000000 ) ) ;
#485 = ORIENTED_EDGE ( 'NONE', *, *, #3270, .F. ) ;
#486 = ORIENTED_EDGE ( 'NONE', *, *, #2969, .T. ) ;
#487 = EDGE_LOOP ( 'NONE', ( #1214, #3521, #659, #318 ) ) ;
#488 = CARTESIAN_POINT ( 'NONE',  ( 26.79999999999999716, 5.000000000000000000, -5.899999999999998579 ) ) ;
#489 = CARTESIAN_POINT ( 'NONE',  ( -3.299999999999997602, 5.000000000000000000, 5.900000000000002132 ) ) ;
#490 = ADVANCED_FACE ( 'NONE', ( #4091 ), #1866, .F. ) ;
#491 = ORIENTED_EDGE ( 'NONE', *, *, #4097, .T. ) ;
#492 = FACE_OUTER_BOUND ( 'NONE', #2166, .T. ) ;
#493 = CARTESIAN_POINT ( 'NONE',  ( -5.999999999999997335, 5.000000000000000000, 27.40000000000000213 ) ) ;
#494 = DIRECTION ( 'NONE',  ( -7.109522442527898271E-17, -0.000000000000000000, -1.000000000000000000 ) ) ;
#495 = CARTESIAN_POINT ( 'NONE',  ( -3.299999999999996270, 5.000000000000000000, -3.000000000000000000 ) ) ;
#496 = DIRECTION ( 'NONE',  ( 0.000000000000000000, 0.000000000000000000, 1.000000000000000000 ) ) ;
#497 = DIRECTION ( 'NONE',  ( 7.109522442527898271E-17, 0.000000000000000000, 1.000000000000000000 ) ) ;
#498 = VECTOR ( 'NONE', #2882, 1000.000000000000000 ) ;
#499 = ORIENTED_EDGE ( 'NONE', *, *, #3179, .F. ) ;
#500 = CARTESIAN_POINT ( 'NONE',  ( -28.44999999999999929, 5.000000000000000000, 6.400000000000003020 ) ) ;
#501 = CARTESIAN_POINT ( 'NONE',  ( 5.999999999999999112, 5.000000000000000000, -26.89999999999999858 ) ) ;
#502 = AXIS2_PLACEMENT_3D ( 'NONE', #1503, #4777, #2930 ) ;
#503 = ORIENTED_EDGE ( 'NONE', *, *, #2904, .F. ) ;
#504 = ORIENTED_EDGE ( 'NONE', *, *, #1815, .F. ) ;
#505 = DIRECTION ( 'NONE',  ( -1.000000000000000000, 0.000000000000000000, 0.000000000000000000 ) ) ;
#506 = ORIENTED_EDGE ( 'NONE', *, *, #3054, .T. ) ;
#507 = ORIENTED_EDGE ( 'NONE', *, *, #2614, .F. ) ;
#508 = ORIENTED_EDGE ( 'NONE', *, *, #1045, .F. ) ;
#509 = DIRECTION ( 'NONE',  ( -7.109522442527898271E-17, -0.000000000000000000, -1.000000000000000000 ) ) ;
#510 = EDGE_CURVE ( 'NONE', #4319, #195, #418, .T. ) ;
#511 = DIRECTION ( 'NONE',  ( 0.000000000000000000, 0.000000000000000000, 1.000000000000000000 ) ) ;
#512 = ORIENTED_EDGE ( 'NONE', *, *, #4343, .T. ) ;
#513 = VECTOR ( 'NONE', #790, 1000.000000000000000 ) ;
#514 = DIRECTION ( 'NONE',  ( 0.000000000000000000, 0.000000000000000000, 1.000000000000000000 ) ) ;
#515 = EDGE_CURVE ( 'NONE', #1624, #2371, #184, .T. ) ;
#516 = CIRCLE ( 'NONE', #3065, 0.5000000000000004441 ) ;
#517 = FACE_OUTER_BOUND ( 'NONE', #2643, .T. ) ;
#518 = CARTESIAN_POINT ( 'NONE',  ( -18.00000000000000000, 5.000000000000000000, -3.499999999999999556 ) ) ;
#519 = AXIS2_PLACEMENT_3D ( 'NONE', #3399, #88, #4502 ) ;
#520 = AXIS2_PLACEMENT_3D ( 'NONE', #2757, #3775, #1960 ) ;
#521 = CIRCLE ( 'NONE', #2995, 0.5000000000000004441 ) ;
#522 = FACE_OUTER_BOUND ( 'NONE', #408, .T. ) ;
#523 = AXIS2_PLACEMENT_3D ( 'NONE', #3343, #1853, #4028 ) ;
#524 = EDGE_CURVE ( 'NONE', #2125, #3730, #2925, .T. ) ;
#525 = CARTESIAN_POINT ( 'NONE',  ( 4.550094363217856274E-16, 5.000000000000000000, 6.400000000000002132 ) ) ;
#526 = AXIS2_PLACEMENT_3D ( 'NONE', #601, #262, #4268 ) ;
#527 = ORIENTED_EDGE ( 'NONE', *, *, #2614, .T. ) ;
#528 = FACE_OUTER_BOUND ( 'NONE', #1934, .T. ) ;
#529 = CARTESIAN_POINT ( 'NONE',  ( 14.79999999999999716, 5.000000000000000000, -27.39999999999999858 ) ) ;
#530 = VERTEX_POINT ( 'NONE', #2567 ) ;
#531 = EDGE_LOOP ( 'NONE', ( #685, #1627, #3341, #3409 ) ) ;
#532 = DIRECTION ( 'NONE',  ( 0.000000000000000000, 0.000000000000000000, -1.000000000000000000 ) ) ;
#533 = VECTOR ( 'NONE', #1739, 1000.000000000000000 ) ;
#534 = VERTEX_POINT ( 'NONE', #3650 ) ;
#535 = TOROIDAL_SURFACE ( 'NONE', #3782, 2.700000000000001510, 0.5000000000000000000 ) ;
#536 = ORIENTED_EDGE ( 'NONE', *, *, #1236, .T. ) ;
#537 = VERTEX_POINT ( 'NONE', #1520 ) ;
#538 = CARTESIAN_POINT ( 'NONE',  ( -18.00000000000000000, 5.000000000000000000, 3.000000000000002665 ) ) ;
#539 = CARTESIAN_POINT ( 'NONE',  ( 18.00000000000000000, 5.000000000000000000, -23.99999999999999645 ) ) ;
#540 = AXIS2_PLACEMENT_3D ( 'NONE', #1635, #1681, #3154 ) ;
#541 = EDGE_CURVE ( 'NONE', #731, #1391, #3278, .T. ) ;
#542 = DIRECTION ( 'NONE',  ( -0.000000000000000000, -1.000000000000000000, -0.000000000000000000 ) ) ;
#543 = DIRECTION ( 'NONE',  ( 1.000000000000000000, 0.000000000000000000, 7.109522442527898271E-17 ) ) ;
#544 = DIRECTION ( 'NONE',  ( 1.000000000000000000, -0.000000000000000000, 7.109522442527898271E-17 ) ) ;
#545 = EDGE_CURVE ( 'NONE', #464, #2837, #808, .T. ) ;
#546 = CARTESIAN_POINT ( 'NONE',  ( 33.20000000000000284, 5.000000000000000000, 3.000000000000002665 ) ) ;
#547 = DIRECTION ( 'NONE',  ( 7.109522442527898271E-17, -0.000000000000000000, -1.000000000000000000 ) ) ;
#548 = CARTESIAN_POINT ( 'NONE',  ( -18.00000000000000000, 5.000000000000000000, 5.900000000000002132 ) ) ;
#549 = EDGE_CURVE ( 'NONE', #3730, #1624, #1889, .T. ) ;
#550 = LINE ( 'NONE', #939, #916 ) ;
#551 = VERTEX_POINT ( 'NONE', #3355 ) ;
#552 = EDGE_LOOP ( 'NONE', ( #4363, #2353, #512, #415 ) ) ;
#553 = CIRCLE ( 'NONE', #3877, 0.4999999999999995559 ) ;
#554 = CARTESIAN_POINT ( 'NONE',  ( -18.00000000000000000, 5.000000000000000000, -27.39999999999999858 ) ) ;
#555 = ORIENTED_EDGE ( 'NONE', *, *, #1545, .F. ) ;
#556 = CARTESIAN_POINT ( 'NONE',  ( -33.20000000000000284, 5.000000000000000000, 24.00000000000000000 ) ) ;
#557 = EDGE_LOOP ( 'NONE', ( #583, #1749, #3779, #2386 ) ) ;
#558 = VERTEX_POINT ( 'NONE', #1479 ) ;
#559 = CARTESIAN_POINT ( 'NONE',  ( 30.00000000000000000, 5.000000000000000000, -5.899999999999998579 ) ) ;
#560 = CARTESIAN_POINT ( 'NONE',  ( -27.29999999999999716, 5.000000000000000000, 3.000000000000002665 ) ) ;
#561 = CARTESIAN_POINT ( 'NONE',  ( 26.79999999999999716, 5.000000000000000000, 3.500000000000002220 ) ) ;
#562 = CARTESIAN_POINT ( 'NONE',  ( 19.54999999999999716, 5.000000000000000000, -23.99999999999999645 ) ) ;
#563 = EDGE_CURVE ( 'NONE', #4310, #3100, #1040, .T. ) ;
#564 = CIRCLE ( 'NONE', #1497, 3.200000000000001510 ) ;
#565 = CARTESIAN_POINT ( 'NONE',  ( -19.54999999999999716, 5.000000000000000000, -27.39999999999999858 ) ) ;
#566 = ADVANCED_FACE ( 'NONE', ( #4457 ), #45, .F. ) ;
#567 = DIRECTION ( 'NONE',  ( -0.000000000000000000, -1.000000000000000000, -0.000000000000000000 ) ) ;
#568 = VECTOR ( 'NONE', #3629, 1000.000000000000000 ) ;
#569 = DIRECTION ( 'NONE',  ( -7.109522442527898271E-17, 0.000000000000000000, 1.000000000000000000 ) ) ;
#570 = ORIENTED_EDGE ( 'NONE', *, *, #1915, .F. ) ;
#571 = VERTEX_POINT ( 'NONE', #314 ) ;
#572 = EDGE_CURVE ( 'NONE', #1230, #4604, #3117, .T. ) ;
#573 = VECTOR ( 'NONE', #3934, 1000.000000000000000 ) ;
#574 = CYLINDRICAL_SURFACE ( 'NONE', #2777, 1.500000000000004885 ) ;
#575 = ORIENTED_EDGE ( 'NONE', *, *, #1663, .F. ) ;
#576 = CARTESIAN_POINT ( 'NONE',  ( -35.50000000000001421, 0.000000000000000000, -28.99999999999999645 ) ) ;
#577 = VERTEX_POINT ( 'NONE', #3091 ) ;
#578 = ORIENTED_EDGE ( 'NONE', *, *, #1517, .T. ) ;
#579 = CARTESIAN_POINT ( 'NONE',  ( 18.00000000000000000, 5.000000000000000000, -26.89999999999999858 ) ) ;
#580 = EDGE_CURVE ( 'NONE', #3090, #1891, #1978, .T. ) ;
#581 = CARTESIAN_POINT ( 'NONE',  ( 5.999999999999999112, 5.000000000000000000, 3.500000000000002220 ) ) ;
#582 = DIRECTION ( 'NONE',  ( 1.000000000000000000, 0.000000000000000000, 0.000000000000000000 ) ) ;
#583 = ORIENTED_EDGE ( 'NONE', *, *, #1413, .T. ) ;
#584 = AXIS2_PLACEMENT_3D ( 'NONE', #3492, #3202, #3130 ) ;
#585 = DIRECTION ( 'NONE',  ( 0.000000000000000000, 0.000000000000000000, 1.000000000000000000 ) ) ;
#586 = DIRECTION ( 'NONE',  ( 7.109522442527898271E-17, 0.000000000000000000, 1.000000000000000000 ) ) ;
#587 = LINE ( 'NONE', #4202, #3016 ) ;
#588 = VECTOR ( 'NONE', #1562, 1000.000000000000000 ) ;
#589 = CARTESIAN_POINT ( 'NONE',  ( 28.44999999999999929, 5.000000000000000000, -6.399999999999999467 ) ) ;
#590 = LINE ( 'NONE', #2775, #2036 ) ;
#591 = VECTOR ( 'NONE', #1008, 1000.000000000000000 ) ;
#592 = PLANE ( 'NONE',  #1542 ) ;
#593 = CIRCLE ( 'NONE', #208, 0.5000000000000000000 ) ;
#594 = TOROIDAL_SURFACE ( 'NONE', #444, 2.700000000000001510, 0.5000000000000000000 ) ;
#595 = EDGE_CURVE ( 'NONE', #3777, #1308, #3257, .T. ) ;
#596 = FACE_OUTER_BOUND ( 'NONE', #2734, .T. ) ;
#597 = ORIENTED_EDGE ( 'NONE', *, *, #3377, .F. ) ;
#598 = ORIENTED_EDGE ( 'NONE', *, *, #3627, .T. ) ;
#599 = CYLINDRICAL_SURFACE ( 'NONE', #3856, 3.200000000000001510 ) ;
#600 = ADVANCED_FACE ( 'NONE', ( #3427 ), #1567, .F. ) ;
#601 = CARTESIAN_POINT ( 'NONE',  ( -18.00000000000000000, 5.000000000000000000, 24.50000000000000000 ) ) ;
#602 = VERTEX_POINT ( 'NONE', #2321 ) ;
#603 = ORIENTED_EDGE ( 'NONE', *, *, #1762, .F. ) ;
#604 = LINE ( 'NONE', #3216, #1519 ) ;
#605 = DIRECTION ( 'NONE',  ( 1.000000000000000000, 0.000000000000000000, -7.109522442527898271E-17 ) ) ;
#606 = VECTOR ( 'NONE', #2514, 1000.000000000000000 ) ;
#607 = CARTESIAN_POINT ( 'NONE',  ( -5.999999999999999112, 5.000000000000000000, 5.900000000000002132 ) ) ;
#608 = ORIENTED_EDGE ( 'NONE', *, *, #1347, .T. ) ;
#609 = EDGE_CURVE ( 'NONE', #1793, #120, #3487, .T. ) ;
#610 = ORIENTED_EDGE ( 'NONE', *, *, #4576, .F. ) ;
#611 = CARTESIAN_POINT ( 'NONE',  ( -35.50000000000001421, 5.000000000000000000, 30.50000000000000355 ) ) ;
#612 = CARTESIAN_POINT ( 'NONE',  ( -5.999999999999997335, 5.000000000000000000, 24.50000000000000000 ) ) ;
#613 = CIRCLE ( 'NONE', #1235, 0.5000000000000004441 ) ;
#614 = DIRECTION ( 'NONE',  ( -1.000000000000000000, 0.000000000000000000, -7.109522442527898271E-17 ) ) ;
#615 = CARTESIAN_POINT ( 'NONE',  ( -9.199999999999997513, 5.000000000000000000, 26.89999999999999858 ) ) ;
#616 = DIRECTION ( 'NONE',  ( -1.000000000000000000, 0.000000000000000000, 1.355252715606879803E-16 ) ) ;
#617 = CARTESIAN_POINT ( 'NONE',  ( 5.999999999999999112, 5.000000000000000000, 3.000000000000002665 ) ) ;
#618 = FACE_OUTER_BOUND ( 'NONE', #3854, .T. ) ;
#619 = DIRECTION ( 'NONE',  ( -1.000000000000000000, 0.000000000000000000, 0.000000000000000000 ) ) ;
#620 = VECTOR ( 'NONE', #3172, 1000.000000000000000 ) ;
#621 = ORIENTED_EDGE ( 'NONE', *, *, #3270, .T. ) ;
#622 = ORIENTED_EDGE ( 'NONE', *, *, #1446, .T. ) ;
#623 = LINE ( 'NONE', #1041, #533 ) ;
#624 = FACE_OUTER_BOUND ( 'NONE', #4530, .T. ) ;
#625 = EDGE_LOOP ( 'NONE', ( #3995, #119, #4164, #2804 ) ) ;
#626 = ORIENTED_EDGE ( 'NONE', *, *, #2094, .T. ) ;
#627 = CARTESIAN_POINT ( 'NONE',  ( -4.550094363217856274E-16, 5.000000000000000000, 6.400000000000001243 ) ) ;
#628 = CARTESIAN_POINT ( 'NONE',  ( 30.00000000000000000, 5.000000000000000000, 27.40000000000000213 ) ) ;
#629 = EDGE_CURVE ( 'NONE', #3321, #245, #1406, .T. ) ;
#630 = ORIENTED_EDGE ( 'NONE', *, *, #1691, .T. ) ;
#631 = ORIENTED_EDGE ( 'NONE', *, *, #1883, .T. ) ;
#632 = ORIENTED_EDGE ( 'NONE', *, *, #4524, .F. ) ;
#633 = CARTESIAN_POINT ( 'NONE',  ( -14.79999999999999538, 5.000000000000000000, 26.89999999999999858 ) ) ;
#634 = DIRECTION ( 'NONE',  ( -0.000000000000000000, -1.000000000000000000, -0.000000000000000000 ) ) ;
#635 = VECTOR ( 'NONE', #4494, 1000.000000000000000 ) ;
#636 = EDGE_CURVE ( 'NONE', #4462, #1379, #4112, .T. ) ;
#637 = CARTESIAN_POINT ( 'NONE',  ( 5.999999999999997335, 5.000000000000000000, -6.399999999999999467 ) ) ;
#638 = DIRECTION ( 'NONE',  ( 1.000000000000000000, 0.000000000000000000, -7.109522442527898271E-17 ) ) ;
#639 = DIRECTION ( 'NONE',  ( 1.000000000000000000, 0.000000000000000000, -7.109522442527898271E-17 ) ) ;
#640 = CARTESIAN_POINT ( 'NONE',  ( -18.00000000000000000, 5.000000000000000000, -23.99999999999999645 ) ) ;
#641 = EDGE_CURVE ( 'NONE', #2591, #1023, #4578, .T. ) ;
#642 = DIRECTION ( 'NONE',  ( 7.109522442527898271E-17, 0.000000000000000000, -1.000000000000000000 ) ) ;
#643 = AXIS2_PLACEMENT_3D ( 'NONE', #696, #3937, #2467 ) ;
#644 = ADVANCED_BREP_SHAPE_REPRESENTATION ( 'Mould for connection of bars - bottom part', ( #470, #2147 ), #675 ) ;
#645 = DIRECTION ( 'NONE',  ( 1.000000000000000000, 0.000000000000000000, 0.000000000000000000 ) ) ;
#646 = ORIENTED_EDGE ( 'NONE', *, *, #2176, .T. ) ;
#647 = EDGE_LOOP ( 'NONE', ( #4043, #1773 ) ) ;
#648 = CARTESIAN_POINT ( 'NONE',  ( 1.706285386206695684E-15, 5.000000000000000000, 24.00000000000000000 ) ) ;
#649 = CARTESIAN_POINT ( 'NONE',  ( 14.79999999999999716, 5.000000000000000000, 3.500000000000002220 ) ) ;
#650 = ORIENTED_EDGE ( 'NONE', *, *, #343, .F. ) ;
#651 = EDGE_LOOP ( 'NONE', ( #2332, #204, #1643, #2027 ) ) ;
#652 = CARTESIAN_POINT ( 'NONE',  ( -8.700000000000001066, 5.000000000000000000, -23.99999999999999645 ) ) ;
#653 = LINE ( 'NONE', #4707, #3902 ) ;
#654 = AXIS2_PLACEMENT_3D ( 'NONE', #2220, #3687, #2961 ) ;
#655 = DIRECTION ( 'NONE',  ( 1.000000000000000000, 0.000000000000000000, -7.109522442527898271E-17 ) ) ;
#656 = ORIENTED_EDGE ( 'NONE', *, *, #39, .T. ) ;
#657 = EDGE_CURVE ( 'NONE', #4438, #4694, #2873, .T. ) ;
#658 = ORIENTED_EDGE ( 'NONE', *, *, #4105, .T. ) ;
#659 = ORIENTED_EDGE ( 'NONE', *, *, #2815, .T. ) ;
#660 = DIRECTION ( 'NONE',  ( 7.109522442527898271E-17, 0.000000000000000000, -1.000000000000000000 ) ) ;
#661 = AXIS2_PLACEMENT_3D ( 'NONE', #2210, #1483, #2976 ) ;
#662 = DIRECTION ( 'NONE',  ( 7.109522442527898271E-17, 0.000000000000000000, 1.000000000000000000 ) ) ;
#663 = CARTESIAN_POINT ( 'NONE',  ( 3.299999999999996270, 5.000000000000000000, 24.00000000000000000 ) ) ;
#664 = CARTESIAN_POINT ( 'NONE',  ( -9.199999999999997513, 5.000000000000000000, 24.50000000000000000 ) ) ;
#665 = CIRCLE ( 'NONE', #2367, 2.700000000000001510 ) ;
#666 = EDGE_CURVE ( 'NONE', #4191, #2658, #4138, .T. ) ;
#667 = CARTESIAN_POINT ( 'NONE',  ( 15.29999999999999716, 5.000000000000000000, -26.89999999999999858 ) ) ;
#668 = DIRECTION ( 'NONE',  ( 0.000000000000000000, 0.000000000000000000, 1.000000000000000000 ) ) ;
#669 = AXIS2_PLACEMENT_3D ( 'NONE', #1024, #2832, #4320 ) ;
#670 = FACE_OUTER_BOUND ( 'NONE', #1166, .T. ) ;
#671 = CIRCLE ( 'NONE', #1837, 3.200000000000001510 ) ;
#672 = ORIENTED_EDGE ( 'NONE', *, *, #636, .F. ) ;
#673 = VERTEX_POINT ( 'NONE', #4663 ) ;
#674 = CIRCLE ( 'NONE', #1911, 0.5000000000000004441 ) ;
#675 =( GEOMETRIC_REPRESENTATION_CONTEXT ( 3 ) GLOBAL_UNCERTAINTY_ASSIGNED_CONTEXT ( ( #2948 ) ) GLOBAL_UNIT_ASSIGNED_CONTEXT ( ( #4135, #3424, #69 ) ) REPRESENTATION_CONTEXT ( 'NONE', 'WORKASPACE' ) );
#676 = AXIS2_PLACEMENT_3D ( 'NONE', #3488, #4572, #514 ) ;
#677 = AXIS2_PLACEMENT_3D ( 'NONE', #554, #2029, #3501 ) ;
#678 = CARTESIAN_POINT ( 'NONE',  ( -18.00000000000000000, 5.000000000000000000, -27.39999999999999858 ) ) ;
#679 = CARTESIAN_POINT ( 'NONE',  ( 31.54999999999999361, 5.000000000000000000, 6.400000000000003020 ) ) ;
#680 = VERTEX_POINT ( 'NONE', #3743 ) ;
#681 = ORIENTED_EDGE ( 'NONE', *, *, #692, .T. ) ;
#682 = CIRCLE ( 'NONE', #523, 0.5000000000000004441 ) ;
#683 = LINE ( 'NONE', #1675, #2360 ) ;
#684 = ORIENTED_EDGE ( 'NONE', *, *, #4046, .T. ) ;
#685 = ORIENTED_EDGE ( 'NONE', *, *, #3033, .F. ) ;
#686 = ORIENTED_EDGE ( 'NONE', *, *, #2263, .T. ) ;
#687 = ORIENTED_EDGE ( 'NONE', *, *, #3758, .F. ) ;
#688 = CARTESIAN_POINT ( 'NONE',  ( -20.69999999999999929, 5.000000000000000000, 27.40000000000000213 ) ) ;
#689 = LINE ( 'NONE', #1364, #2065 ) ;
#690 = AXIS2_PLACEMENT_3D ( 'NONE', #22, #2874, #2897 ) ;
#691 = CARTESIAN_POINT ( 'NONE',  ( -31.54999999999999361, 5.000000000000000000, -27.39999999999999858 ) ) ;
#692 = EDGE_CURVE ( 'NONE', #1264, #3777, #2004, .T. ) ;
#693 = DIRECTION ( 'NONE',  ( -7.109522442527898271E-17, 0.000000000000000000, 1.000000000000000000 ) ) ;
#694 = VECTOR ( 'NONE', #4650, 1000.000000000000000 ) ;
#695 = VECTOR ( 'NONE', #494, 1000.000000000000000 ) ;
#696 = CARTESIAN_POINT ( 'NONE',  ( 19.54999999999999716, 5.000000000000000000, 6.400000000000003020 ) ) ;
#697 = CARTESIAN_POINT ( 'NONE',  ( -5.999999999999997335, 5.000000000000000000, -6.399999999999999467 ) ) ;
#698 = EDGE_CURVE ( 'NONE', #151, #1805, #1021, .T. ) ;
#699 = CIRCLE ( 'NONE', #309, 0.5000000000000004441 ) ;
#700 = DIRECTION ( 'NONE',  ( 7.109522442527898271E-17, -0.000000000000000000, -1.000000000000000000 ) ) ;
#701 = ORIENTED_EDGE ( 'NONE', *, *, #4432, .T. ) ;
#702 = EDGE_CURVE ( 'NONE', #1206, #1891, #4738, .T. ) ;
#703 = CARTESIAN_POINT ( 'NONE',  ( -1.706285386206695684E-15, 5.000000000000000000, 24.00000000000000000 ) ) ;
#704 = CARTESIAN_POINT ( 'NONE',  ( 26.79999999999999716, 5.000000000000000000, 3.000000000000002220 ) ) ;
#705 = ORIENTED_EDGE ( 'NONE', *, *, #2565, .F. ) ;
#706 = VERTEX_POINT ( 'NONE', #3406 ) ;
#707 = DIRECTION ( 'NONE',  ( -0.000000000000000000, 1.000000000000000000, -0.000000000000000000 ) ) ;
#708 = LINE ( 'NONE', #340, #3802 ) ;
#709 = ORIENTED_EDGE ( 'NONE', *, *, #2949, .T. ) ;
#710 = ORIENTED_EDGE ( 'NONE', *, *, #1005, .F. ) ;
#711 = EDGE_LOOP ( 'NONE', ( #2209, #723, #868, #503 ) ) ;
#712 = CARTESIAN_POINT ( 'NONE',  ( 3.299999999999996270, 5.000000000000000000, -3.000000000000000000 ) ) ;
#713 = CARTESIAN_POINT ( 'NONE',  ( 1.706285386206695289E-15, 5.000000000000000000, -23.99999999999999645 ) ) ;
#714 = DIRECTION ( 'NONE',  ( -1.000000000000000000, 0.000000000000000000, 7.109522442527898271E-17 ) ) ;
#715 = LINE ( 'NONE', #276, #1381 ) ;
#716 = EDGE_CURVE ( 'NONE', #1684, #2217, #4507, .T. ) ;
#717 = AXIS2_PLACEMENT_3D ( 'NONE', #730, #2212, #31 ) ;
#718 = CARTESIAN_POINT ( 'NONE',  ( 18.00000000000000000, 5.000000000000000000, 26.89999999999999858 ) ) ;
#719 = CARTESIAN_POINT ( 'NONE',  ( 35.50000000000001421, 0.000000000000000000, 32.00000000000000711 ) ) ;
#720 = PLANE ( 'NONE',  #850 ) ;
#721 = CARTESIAN_POINT ( 'NONE',  ( 30.00000000000000000, 5.000000000000000000, -5.899999999999998579 ) ) ;
#722 = ADVANCED_FACE ( 'NONE', ( #3837 ), #2816, .F. ) ;
#723 = ORIENTED_EDGE ( 'NONE', *, *, #4407, .F. ) ;
#724 = CARTESIAN_POINT ( 'NONE',  ( 18.00000000000000000, 5.000000000000000000, 6.400000000000003020 ) ) ;
#725 = CARTESIAN_POINT ( 'NONE',  ( 1.706285386206695289E-15, 5.000000000000000000, 23.99999999999999645 ) ) ;
#726 = EDGE_CURVE ( 'NONE', #2831, #125, #553, .T. ) ;
#727 = ORIENTED_EDGE ( 'NONE', *, *, #4322, .F. ) ;
#728 = ORIENTED_EDGE ( 'NONE', *, *, #3861, .T. ) ;
#729 = DIRECTION ( 'NONE',  ( 1.000000000000000000, 0.000000000000000000, 0.000000000000000000 ) ) ;
#730 = CARTESIAN_POINT ( 'NONE',  ( 32.70000000000000284, 5.000000000000000000, -5.899999999999998579 ) ) ;
#731 = VERTEX_POINT ( 'NONE', #500 ) ;
#732 = ADVANCED_FACE ( 'NONE', ( #528 ), #2299, .F. ) ;
#733 = ORIENTED_EDGE ( 'NONE', *, *, #2272, .T. ) ;
#734 = ORIENTED_EDGE ( 'NONE', *, *, #2483, .F. ) ;
#735 = CARTESIAN_POINT ( 'NONE',  ( 9.199999999999999289, 5.000000000000000000, 3.500000000000002665 ) ) ;
#736 = CARTESIAN_POINT ( 'NONE',  ( -9.199999999999999289, 5.000000000000000000, -27.39999999999999858 ) ) ;
#737 = CIRCLE ( 'NONE', #4136, 3.200000000000001510 ) ;
#738 = CIRCLE ( 'NONE', #2819, 0.5000000000000004441 ) ;
#739 = DIRECTION ( 'NONE',  ( 7.109522442527898271E-17, -0.000000000000000000, -1.000000000000000000 ) ) ;
#740 = CARTESIAN_POINT ( 'NONE',  ( 18.00000000000000000, 5.000000000000000000, 27.40000000000000213 ) ) ;
#741 = AXIS2_PLACEMENT_3D ( 'NONE', #433, #3388, #3774 ) ;
#742 = CARTESIAN_POINT ( 'NONE',  ( -7.549999999999998934, 5.000000000000000000, 3.000000000000002665 ) ) ;
#743 = CARTESIAN_POINT ( 'NONE',  ( 5.999999999999997335, 5.000000000000000000, -5.899999999999998579 ) ) ;
#744 = DIRECTION ( 'NONE',  ( -1.000000000000000000, 0.000000000000000000, 7.109522442527897039E-17 ) ) ;
#745 = CYLINDRICAL_SURFACE ( 'NONE', #3700, 1.549999999999999378 ) ;
#746 = FACE_OUTER_BOUND ( 'NONE', #4137, .T. ) ;
#747 = EDGE_CURVE ( 'NONE', #3145, #3337, #737, .T. ) ;
#748 =( NAMED_UNIT ( * ) SI_UNIT ( $, .STERADIAN. ) SOLID_ANGLE_UNIT ( ) );
#749 = CARTESIAN_POINT ( 'NONE',  ( 16.44999999999999929, 5.000000000000000000, 3.000000000000002665 ) ) ;
#750 = CIRCLE ( 'NONE', #3298, 0.5000000000000004441 ) ;
#751 = CIRCLE ( 'NONE', #3450, 0.5000000000000004441 ) ;
#752 = ORIENTED_EDGE ( 'NONE', *, *, #3089, .T. ) ;
#753 = ORIENTED_EDGE ( 'NONE', *, *, #2791, .T. ) ;
#754 = CARTESIAN_POINT ( 'NONE',  ( 8.699999999999999289, 5.000000000000000000, 26.89999999999999858 ) ) ;
#755 = TOROIDAL_SURFACE ( 'NONE', #1374, 2.700000000000001510, 0.5000000000000000000 ) ;
#756 = EDGE_CURVE ( 'NONE', #225, #2165, #1366, .T. ) ;
#757 = DIRECTION ( 'NONE',  ( 7.109522442527898271E-17, 0.000000000000000000, 1.000000000000000000 ) ) ;
#758 = ORIENTED_EDGE ( 'NONE', *, *, #4552, .F. ) ;
#759 = AXIS2_PLACEMENT_3D ( 'NONE', #2889, #3954, #3538 ) ;
#760 = ORIENTED_EDGE ( 'NONE', *, *, #3673, .T. ) ;
#761 = EDGE_LOOP ( 'NONE', ( #1650, #2191, #2852, #2811 ) ) ;
#762 = DIRECTION ( 'NONE',  ( -7.109522442527898271E-17, -0.000000000000000000, -1.000000000000000000 ) ) ;
#763 = DIRECTION ( 'NONE',  ( -0.000000000000000000, -1.000000000000000000, -0.000000000000000000 ) ) ;
#764 = CIRCLE ( 'NONE', #995, 0.4999999999999995559 ) ;
#765 = ADVANCED_FACE ( 'NONE', ( #2940 ), #1351, .F. ) ;
#766 = CARTESIAN_POINT ( 'NONE',  ( 4.550094363217856274E-16, 5.000000000000000000, -6.400000000000002132 ) ) ;
#767 = VERTEX_POINT ( 'NONE', #3665 ) ;
#768 = LINE ( 'NONE', #2250, #3218 ) ;
#769 = FACE_OUTER_BOUND ( 'NONE', #1182, .T. ) ;
#770 = CIRCLE ( 'NONE', #3469, 0.4999999999999995559 ) ;
#771 = CARTESIAN_POINT ( 'NONE',  ( -21.19999999999999929, 5.000000000000000000, 3.000000000000003109 ) ) ;
#772 = TOROIDAL_SURFACE ( 'NONE', #1159, 2.700000000000001510, 0.5000000000000000000 ) ;
#773 = FACE_OUTER_BOUND ( 'NONE', #2808, .T. ) ;
#774 = DIRECTION ( 'NONE',  ( 0.000000000000000000, 0.000000000000000000, 1.000000000000000000 ) ) ;
#775 = EDGE_LOOP ( 'NONE', ( #3462, #4094, #2379, #3751 ) ) ;
#776 = ORIENTED_EDGE ( 'NONE', *, *, #145, .T. ) ;
#777 = PRODUCT_RELATED_PRODUCT_CATEGORY ( 'part', '', ( #4029 ) ) ;
#778 = DIRECTION ( 'NONE',  ( 1.000000000000000000, -0.000000000000000000, 7.109522442527898271E-17 ) ) ;
#779 = CARTESIAN_POINT ( 'NONE',  ( -4.449999999999997513, 5.000000000000000000, 24.00000000000000000 ) ) ;
#780 = VERTEX_POINT ( 'NONE', #252 ) ;
#781 = EDGE_LOOP ( 'NONE', ( #1458, #734, #4563, #4142 ) ) ;
#782 = ORIENTED_EDGE ( 'NONE', *, *, #3500, .T. ) ;
#783 = DIRECTION ( 'NONE',  ( -7.109522442527898271E-17, -0.000000000000000000, -1.000000000000000000 ) ) ;
#784 = EDGE_CURVE ( 'NONE', #4084, #2527, #2818, .T. ) ;
#785 = CARTESIAN_POINT ( 'NONE',  ( -30.00000000000000000, 5.000000000000000000, -23.99999999999999645 ) ) ;
#786 = PLANE ( 'NONE',  #1293 ) ;
#787 = EDGE_CURVE ( 'NONE', #1379, #2956, #4058, .T. ) ;
#788 = AXIS2_PLACEMENT_3D ( 'NONE', #2277, #4561, #887 ) ;
#789 = EDGE_CURVE ( 'NONE', #1238, #4327, #113, .T. ) ;
#790 = DIRECTION ( 'NONE',  ( -0.000000000000000000, 1.000000000000000000, -0.000000000000000000 ) ) ;
#791 = CARTESIAN_POINT ( 'NONE',  ( 35.50000000000001421, 5.000000000000000000, -32.00000000000000711 ) ) ;
#792 = CARTESIAN_POINT ( 'NONE',  ( 4.550094363217856274E-16, 5.000000000000000000, 6.400000000000001243 ) ) ;
#793 = EDGE_CURVE ( 'NONE', #4215, #4113, #3643, .T. ) ;
#794 = DIRECTION ( 'NONE',  ( -1.000000000000000000, 0.000000000000000000, 0.000000000000000000 ) ) ;
#795 = ORIENTED_EDGE ( 'NONE', *, *, #2542, .F. ) ;
#796 = CARTESIAN_POINT ( 'NONE',  ( -30.00000000000000000, 5.000000000000000000, 6.400000000000003020 ) ) ;
#797 = DIRECTION ( 'NONE',  ( -1.000000000000000000, 0.000000000000000000, -7.109522442527898271E-17 ) ) ;
#798 = EDGE_LOOP ( 'NONE', ( #3436, #3892 ) ) ;
#799 = ORIENTED_EDGE ( 'NONE', *, *, #2247, .T. ) ;
#800 = PLANE ( 'NONE',  #741 ) ;
#801 = VECTOR ( 'NONE', #1787, 1000.000000000000000 ) ;
#802 = DIRECTION ( 'NONE',  ( -7.109522442527898271E-17, 0.000000000000000000, 1.000000000000000000 ) ) ;
#803 = ORIENTED_EDGE ( 'NONE', *, *, #161, .F. ) ;
#804 = EDGE_LOOP ( 'NONE', ( #3579, #3196, #701, #2952 ) ) ;
#805 = ORIENTED_EDGE ( 'NONE', *, *, #145, .F. ) ;
#806 = FACE_OUTER_BOUND ( 'NONE', #3964, .T. ) ;
#807 = DIRECTION ( 'NONE',  ( -7.109522442527898271E-17, -0.000000000000000000, -1.000000000000000000 ) ) ;
#808 = CIRCLE ( 'NONE', #1192, 1.549999999999999378 ) ;
#809 = EDGE_CURVE ( 'NONE', #4508, #1777, #3669, .T. ) ;
#810 = LINE ( 'NONE', #766, #910 ) ;
#811 = CARTESIAN_POINT ( 'NONE',  ( 20.69999999999999929, 5.000000000000000000, 26.89999999999999858 ) ) ;
#812 = CARTESIAN_POINT ( 'NONE',  ( -33.20000000000000284, 5.000000000000000000, 26.89999999999999858 ) ) ;
#813 = EDGE_CURVE ( 'NONE', #83, #1202, #2042, .T. ) ;
#814 = TOROIDAL_SURFACE ( 'NONE', #1584, 2.700000000000001510, 0.5000000000000000000 ) ;
#815 = DIRECTION ( 'NONE',  ( -7.109522442527898271E-17, 0.000000000000000000, 1.000000000000000000 ) ) ;
#816 = CARTESIAN_POINT ( 'NONE',  ( 21.19999999999999929, 5.000000000000000000, -26.89999999999999858 ) ) ;
#817 = EDGE_CURVE ( 'NONE', #3476, #3482, #328, .T. ) ;
#818 = ORIENTED_EDGE ( 'NONE', *, *, #4583, .T. ) ;
#819 = EDGE_CURVE ( 'NONE', #4424, #2880, #2667, .T. ) ;
#820 = CARTESIAN_POINT ( 'NONE',  ( 5.999999999999999112, 5.000000000000000000, 6.400000000000003020 ) ) ;
#821 = FACE_OUTER_BOUND ( 'NONE', #651, .T. ) ;
#822 = TOROIDAL_SURFACE ( 'NONE', #1205, 2.700000000000001510, 0.5000000000000000000 ) ;
#823 = ORIENTED_EDGE ( 'NONE', *, *, #1346, .T. ) ;
#824 = ORIENTED_EDGE ( 'NONE', *, *, #1860, .T. ) ;
#825 = DIRECTION ( 'NONE',  ( 0.000000000000000000, 0.000000000000000000, 1.000000000000000000 ) ) ;
#826 = AXIS2_PLACEMENT_3D ( 'NONE', #743, #4793, #2197 ) ;
#827 = DIRECTION ( 'NONE',  ( 1.000000000000000000, 0.000000000000000000, -7.109522442527898271E-17 ) ) ;
#828 = EDGE_LOOP ( 'NONE', ( #3836, #1628, #3456, #3220 ) ) ;
#829 = AXIS2_PLACEMENT_3D ( 'NONE', #559, #898, #4148 ) ;
#830 = ORIENTED_EDGE ( 'NONE', *, *, #2319, .F. ) ;
#831 = ORIENTED_EDGE ( 'NONE', *, *, #130, .T. ) ;
#832 = LINE ( 'NONE', #3123, #4389 ) ;
#833 = DIRECTION ( 'NONE',  ( 7.109522442527898271E-17, 0.000000000000000000, 1.000000000000000000 ) ) ;
#834 = CIRCLE ( 'NONE', #4779, 0.5000000000000004441 ) ;
#835 = VECTOR ( 'NONE', #3380, 1000.000000000000000 ) ;
#836 = AXIS2_PLACEMENT_3D ( 'NONE', #3805, #542, #4252 ) ;
#837 = CARTESIAN_POINT ( 'NONE',  ( 30.00000000000000000, 5.000000000000000000, -24.49999999999999645 ) ) ;
#838 = EDGE_CURVE ( 'NONE', #1872, #2598, #1195, .T. ) ;
#839 = VECTOR ( 'NONE', #3977, 1000.000000000000000 ) ;
#840 = FACE_OUTER_BOUND ( 'NONE', #4213, .T. ) ;
#841 = CARTESIAN_POINT ( 'NONE',  ( -18.00000000000000000, 5.000000000000000000, 3.000000000000002665 ) ) ;
#842 = DIRECTION ( 'NONE',  ( 1.000000000000000000, 0.000000000000000000, 0.000000000000000000 ) ) ;
#843 = EDGE_CURVE ( 'NONE', #4215, #1023, #2436, .T. ) ;
#844 = VECTOR ( 'NONE', #2006, 1000.000000000000000 ) ;
#845 = VERTEX_POINT ( 'NONE', #1033 ) ;
#846 = DIRECTION ( 'NONE',  ( -0.000000000000000000, -1.000000000000000000, -0.000000000000000000 ) ) ;
#847 = DIRECTION ( 'NONE',  ( -0.000000000000000000, -1.000000000000000000, -0.000000000000000000 ) ) ;
#848 = VERTEX_POINT ( 'NONE', #615 ) ;
#849 = ORIENTED_EDGE ( 'NONE', *, *, #2713, .T. ) ;
#850 = AXIS2_PLACEMENT_3D ( 'NONE', #1060, #642, #355 ) ;
#851 = ADVANCED_FACE ( 'NONE', ( #2893 ), #964, .F. ) ;
#852 = LINE ( 'NONE', #3182, #2702 ) ;
#853 = CARTESIAN_POINT ( 'NONE',  ( 27.29999999999999716, 5.000000000000000000, -26.89999999999999858 ) ) ;
#854 = ORIENTED_EDGE ( 'NONE', *, *, #4247, .F. ) ;
#855 = ORIENTED_EDGE ( 'NONE', *, *, #843, .F. ) ;
#856 = ORIENTED_EDGE ( 'NONE', *, *, #2454, .F. ) ;
#857 = CARTESIAN_POINT ( 'NONE',  ( -9.199999999999999289, 5.000000000000000000, -24.49999999999999645 ) ) ;
#858 = DIRECTION ( 'NONE',  ( 1.000000000000000000, 0.000000000000000000, 0.000000000000000000 ) ) ;
#859 = DIRECTION ( 'NONE',  ( 7.109522442527898271E-17, -0.000000000000000000, -1.000000000000000000 ) ) ;
#860 = DIRECTION ( 'NONE',  ( -0.000000000000000000, -1.000000000000000000, -0.000000000000000000 ) ) ;
#861 = DIRECTION ( 'NONE',  ( -1.000000000000000000, 0.000000000000000000, -0.000000000000000000 ) ) ;
#862 = DIRECTION ( 'NONE',  ( -7.109522442527898271E-17, -0.000000000000000000, -1.000000000000000000 ) ) ;
#863 = CARTESIAN_POINT ( 'NONE',  ( 7.549999999999998046, 5.000000000000000000, 6.400000000000003020 ) ) ;
#864 = ORIENTED_EDGE ( 'NONE', *, *, #1734, .T. ) ;
#865 = DIRECTION ( 'NONE',  ( -1.000000000000000000, 0.000000000000000000, 0.000000000000000000 ) ) ;
#866 = EDGE_CURVE ( 'NONE', #3024, #1690, #4763, .T. ) ;
#867 = CARTESIAN_POINT ( 'NONE',  ( 4.550094363217855288E-16, 5.000000000000000000, -6.400000000000000355 ) ) ;
#868 = ORIENTED_EDGE ( 'NONE', *, *, #1705, .F. ) ;
#869 = ORIENTED_EDGE ( 'NONE', *, *, #2454, .T. ) ;
#870 = AXIS2_PLACEMENT_3D ( 'NONE', #1871, #802, #3656 ) ;
#871 = FACE_BOUND ( 'NONE', #2624, .T. ) ;
#872 = ORIENTED_EDGE ( 'NONE', *, *, #2296, .T. ) ;
#873 = EDGE_CURVE ( 'NONE', #1919, #2372, #715, .T. ) ;
#874 = ORIENTED_EDGE ( 'NONE', *, *, #3291, .T. ) ;
#875 = ORIENTED_EDGE ( 'NONE', *, *, #86, .T. ) ;
#876 = CARTESIAN_POINT ( 'NONE',  ( 31.54999999999999361, 5.000000000000000000, 6.400000000000003020 ) ) ;
#877 = DIRECTION ( 'NONE',  ( -1.000000000000000000, 0.000000000000000000, 7.109522442527898271E-17 ) ) ;
#878 = CIRCLE ( 'NONE', #411, 3.200000000000001510 ) ;
#879 = EDGE_CURVE ( 'NONE', #2527, #1717, #2144, .T. ) ;
#880 = LINE ( 'NONE', #930, #4474 ) ;
#881 = DIRECTION ( 'NONE',  ( 1.000000000000000000, -0.000000000000000000, 7.109522442527898271E-17 ) ) ;
#882 = CARTESIAN_POINT ( 'NONE',  ( 21.19999999999999929, 5.000000000000000000, 26.89999999999999858 ) ) ;
#883 = DIRECTION ( 'NONE',  ( -0.000000000000000000, -1.000000000000000000, -0.000000000000000000 ) ) ;
#884 = DIRECTION ( 'NONE',  ( 1.000000000000000000, 0.000000000000000000, -7.109522442527898271E-17 ) ) ;
#885 = VECTOR ( 'NONE', #2765, 1000.000000000000000 ) ;
#886 = ORIENTED_EDGE ( 'NONE', *, *, #1130, .F. ) ;
#887 = DIRECTION ( 'NONE',  ( -1.000000000000000000, 0.000000000000000000, 0.000000000000000000 ) ) ;
#888 = CARTESIAN_POINT ( 'NONE',  ( -2.132856732758370591E-16, 5.000000000000000000, -3.000000000000001332 ) ) ;
#889 = CIRCLE ( 'NONE', #4219, 3.200000000000001510 ) ;
#890 = ORIENTED_EDGE ( 'NONE', *, *, #1670, .T. ) ;
#891 = ORIENTED_EDGE ( 'NONE', *, *, #307, .F. ) ;
#892 = EDGE_CURVE ( 'NONE', #1412, #2876, #1996, .T. ) ;
#893 = DIRECTION ( 'NONE',  ( -7.109522442527898271E-17, -0.000000000000000000, -1.000000000000000000 ) ) ;
#894 = TOROIDAL_SURFACE ( 'NONE', #2505, 2.700000000000001510, 0.5000000000000000000 ) ;
#895 = VERTEX_POINT ( 'NONE', #664 ) ;
#896 = ORIENTED_EDGE ( 'NONE', *, *, #1018, .T. ) ;
#897 = VERTEX_POINT ( 'NONE', #3617 ) ;
#898 = DIRECTION ( 'NONE',  ( 7.109522442527898271E-17, -0.000000000000000000, -1.000000000000000000 ) ) ;
#899 = DIRECTION ( 'NONE',  ( 7.109522442527898271E-17, -0.000000000000000000, -1.000000000000000000 ) ) ;
#900 = ADVANCED_FACE ( 'NONE', ( #305 ), #1102, .F. ) ;
#901 = AXIS2_PLACEMENT_3D ( 'NONE', #1000, #1775, #1333 ) ;
#902 = ORIENTED_EDGE ( 'NONE', *, *, #3561, .T. ) ;
#903 = AXIS2_PLACEMENT_3D ( 'NONE', #1634, #3879, #4592 ) ;
#904 = PLANE ( 'NONE',  #3694 ) ;
#905 = VECTOR ( 'NONE', #4092, 1000.000000000000000 ) ;
#906 = VECTOR ( 'NONE', #1651, 1000.000000000000000 ) ;
#907 = CARTESIAN_POINT ( 'NONE',  ( -4.550094363217855288E-16, 5.000000000000000000, -6.400000000000000355 ) ) ;
#908 = EDGE_CURVE ( 'NONE', #924, #1378, #764, .T. ) ;
#909 = DIRECTION ( 'NONE',  ( -0.000000000000000000, -1.000000000000000000, -0.000000000000000000 ) ) ;
#910 = VECTOR ( 'NONE', #1513, 1000.000000000000000 ) ;
#911 = CIRCLE ( 'NONE', #62, 2.700000000000001510 ) ;
#912 = PLANE ( 'NONE',  #584 ) ;
#913 = VECTOR ( 'NONE', #4124, 1000.000000000000000 ) ;
#914 = LINE ( 'NONE', #565, #3966 ) ;
#915 = DIRECTION ( 'NONE',  ( -7.109522442527898271E-17, 0.000000000000000000, 1.000000000000000000 ) ) ;
#917 = ORIENTED_EDGE ( 'NONE', *, *, #1886, .F. ) ;
#916 = VECTOR ( 'NONE', #569, 1000.000000000000000 ) ;
#918 = ORIENTED_EDGE ( 'NONE', *, *, #3866, .F. ) ;
#919 = CARTESIAN_POINT ( 'NONE',  ( -2.799999999999997602, 5.000000000000000000, 5.900000000000002132 ) ) ;
#920 = AXIS2_PLACEMENT_3D ( 'NONE', #678, #261, #942 ) ;
#921 = ORIENTED_EDGE ( 'NONE', *, *, #2469, .T. ) ;
#922 = CARTESIAN_POINT ( 'NONE',  ( -35.50000000000001421, 5.000000000000000000, -30.50000000000000355 ) ) ;
#923 = VECTOR ( 'NONE', #4409, 1000.000000000000000 ) ;
#924 = VERTEX_POINT ( 'NONE', #649 ) ;
#925 = VERTEX_POINT ( 'NONE', #191 ) ;
#926 = DIRECTION ( 'NONE',  ( 7.109522442527898271E-17, -0.000000000000000000, -1.000000000000000000 ) ) ;
#927 = DIRECTION ( 'NONE',  ( 1.000000000000000000, 0.000000000000000000, 0.000000000000000000 ) ) ;
#928 = CIRCLE ( 'NONE', #4257, 0.5000000000000004441 ) ;
#929 = ADVANCED_FACE ( 'NONE', ( #2031 ), #3696, .F. ) ;
#930 = CARTESIAN_POINT ( 'NONE',  ( 2.799999999999997602, 5.000000000000000000, 3.000000000000002220 ) ) ;
#931 = CARTESIAN_POINT ( 'NONE',  ( -21.19999999999999929, 5.000000000000000000, -24.49999999999999645 ) ) ;
#932 = DIRECTION ( 'NONE',  ( 7.109522442527898271E-17, -0.000000000000000000, -1.000000000000000000 ) ) ;
#933 = AXIS2_PLACEMENT_3D ( 'NONE', #1515, #3785, #1950 ) ;
#934 = FACE_OUTER_BOUND ( 'NONE', #798, .T. ) ;
#935 = SHAPE_DEFINITION_REPRESENTATION ( #2219, #644 ) ;
#936 = DIRECTION ( 'NONE',  ( 7.109522442527898271E-17, -0.000000000000000000, -1.000000000000000000 ) ) ;
#937 = FACE_OUTER_BOUND ( 'NONE', #13, .T. ) ;
#938 = EDGE_CURVE ( 'NONE', #3963, #2427, #3597, .T. ) ;
#939 = CARTESIAN_POINT ( 'NONE',  ( 2.799999999999997602, 5.000000000000000000, 3.000000000000002220 ) ) ;
#940 = EDGE_LOOP ( 'NONE', ( #3843, #1481 ) ) ;
#941 = VERTEX_POINT ( 'NONE', #1383 ) ;
#942 = DIRECTION ( 'NONE',  ( -1.000000000000000000, 0.000000000000000000, 0.000000000000000000 ) ) ;
#943 = VERTEX_POINT ( 'NONE', #2855 ) ;
#944 = CARTESIAN_POINT ( 'NONE',  ( -19.54999999999999716, 5.000000000000000000, 6.400000000000003020 ) ) ;
#945 = ORIENTED_EDGE ( 'NONE', *, *, #1087, .T. ) ;
#946 = ORIENTED_EDGE ( 'NONE', *, *, #2700, .T. ) ;
#947 = CARTESIAN_POINT ( 'NONE',  ( -30.00000000000000000, 5.000000000000000000, -26.89999999999999858 ) ) ;
#948 = CARTESIAN_POINT ( 'NONE',  ( -35.50000000000001421, 5.000000000000000000, -28.99999999999999645 ) ) ;
#949 = CARTESIAN_POINT ( 'NONE',  ( -2.132856732758371084E-16, 5.000000000000000000, -3.000000000000002220 ) ) ;
#950 = ORIENTED_EDGE ( 'NONE', *, *, #2766, .T. ) ;
#951 = CARTESIAN_POINT ( 'NONE',  ( 33.20000000000000284, 5.000000000000000000, -26.89999999999999858 ) ) ;
#952 = DIRECTION ( 'NONE',  ( -1.000000000000000000, 0.000000000000000000, 0.000000000000000000 ) ) ;
#953 = CARTESIAN_POINT ( 'NONE',  ( -14.79999999999999716, 5.000000000000000000, 3.000000000000002220 ) ) ;
#954 = EDGE_CURVE ( 'NONE', #1774, #3457, #3893, .T. ) ;
#955 = AXIS2_PLACEMENT_3D ( 'NONE', #667, #3279, #4666 ) ;
#956 = DIRECTION ( 'NONE',  ( -7.109522442527898271E-17, 0.000000000000000000, 1.000000000000000000 ) ) ;
#957 = ORIENTED_EDGE ( 'NONE', *, *, #1404, .F. ) ;
#958 = PLANE ( 'NONE',  #2199 ) ;
#959 = CARTESIAN_POINT ( 'NONE',  ( 35.50000000000001421, 0.000000000000000000, 32.00000000000000711 ) ) ;
#960 = ADVANCED_FACE ( 'NONE', ( #4289 ), #3188, .F. ) ;
#961 = CARTESIAN_POINT ( 'NONE',  ( -15.29999999999999716, 5.000000000000000000, 6.400000000000002132 ) ) ;
#962 = ORIENTED_EDGE ( 'NONE', *, *, #2904, .T. ) ;
#963 = EDGE_LOOP ( 'NONE', ( #344, #4498, #818, #427 ) ) ;
#964 = TOROIDAL_SURFACE ( 'NONE', #1767, 2.700000000000001510, 0.5000000000000000000 ) ;
#965 = CIRCLE ( 'NONE', #267, 2.700000000000001066 ) ;
#966 = EDGE_CURVE ( 'NONE', #3476, #2860, #2846, .T. ) ;
#967 = FACE_BOUND ( 'NONE', #2599, .T. ) ;
#968 = DIRECTION ( 'NONE',  ( 0.000000000000000000, 1.000000000000000000, 0.000000000000000000 ) ) ;
#969 = AXIS2_PLACEMENT_3D ( 'NONE', #2641, #2954, #4751 ) ;
#970 = ORIENTED_EDGE ( 'NONE', *, *, #716, .T. ) ;
#971 = ORIENTED_EDGE ( 'NONE', *, *, #4493, .T. ) ;
#972 = DIRECTION ( 'NONE',  ( 1.000000000000000000, -0.000000000000000000, 7.109522442527898271E-17 ) ) ;
#973 = DIRECTION ( 'NONE',  ( 7.109522442527898271E-17, 0.000000000000000000, 1.000000000000000000 ) ) ;
#974 = DIRECTION ( 'NONE',  ( -1.000000000000000000, 0.000000000000000000, 0.000000000000000000 ) ) ;
#975 = ORIENTED_EDGE ( 'NONE', *, *, #1762, .T. ) ;
#976 = VECTOR ( 'NONE', #425, 1000.000000000000000 ) ;
#977 = CARTESIAN_POINT ( 'NONE',  ( -1.706285386206695289E-15, 5.000000000000000000, 23.99999999999999645 ) ) ;
#978 = CARTESIAN_POINT ( 'NONE',  ( -21.19999999999999929, 5.000000000000000000, 24.50000000000000000 ) ) ;
#979 = DIRECTION ( 'NONE',  ( 1.000000000000000000, -0.000000000000000000, 7.109522442527898271E-17 ) ) ;
#980 = DIRECTION ( 'NONE',  ( 0.000000000000000000, 0.000000000000000000, 1.000000000000000000 ) ) ;
#981 = VECTOR ( 'NONE', #1539, 1000.000000000000000 ) ;
#982 = LINE ( 'NONE', #253, #1903 ) ;
#983 = AXIS2_PLACEMENT_3D ( 'NONE', #3875, #926, #3416 ) ;
#984 = PRODUCT_DEFINITION ( 'NON CONOSCIUTO', '', #136, #2356 ) ;
#985 = CARTESIAN_POINT ( 'NONE',  ( -18.00000000000000000, 5.000000000000000000, -5.899999999999998579 ) ) ;
#986 = AXIS2_PLACEMENT_3D ( 'NONE', #1510, #763, #3663 ) ;
#987 = DIRECTION ( 'NONE',  ( 0.000000000000000000, 0.000000000000000000, 1.000000000000000000 ) ) ;
#988 = VECTOR ( 'NONE', #4042, 1000.000000000000000 ) ;
#989 =( GEOMETRIC_REPRESENTATION_CONTEXT ( 3 ) GLOBAL_UNCERTAINTY_ASSIGNED_CONTEXT ( ( #128 ) ) GLOBAL_UNIT_ASSIGNED_CONTEXT ( ( #1322, #4230, #4595 ) ) REPRESENTATION_CONTEXT ( 'NONE', 'WORKASPACE' ) );
#990 = AXIS2_PLACEMENT_3D ( 'NONE', #4591, #199, #4224 ) ;
#991 = CARTESIAN_POINT ( 'NONE',  ( 35.50000000000001421, 5.000000000000000000, -30.50000000000000355 ) ) ;
#992 = ADVANCED_FACE ( 'NONE', ( #624 ), #1020, .F. ) ;
#993 = ORIENTED_EDGE ( 'NONE', *, *, #2330, .F. ) ;
#994 = ORIENTED_EDGE ( 'NONE', *, *, #2535, .T. ) ;
#995 = AXIS2_PLACEMENT_3D ( 'NONE', #4055, #2222, #3166 ) ;
#996 = CARTESIAN_POINT ( 'NONE',  ( -14.79999999999999716, 5.000000000000000000, 3.000000000000002220 ) ) ;
#997 = CARTESIAN_POINT ( 'NONE',  ( -5.999999999999999112, 5.000000000000000000, -26.89999999999999858 ) ) ;
#998 = ORIENTED_EDGE ( 'NONE', *, *, #476, .F. ) ;
#999 = ORIENTED_EDGE ( 'NONE', *, *, #255, .T. ) ;
#1000 = CARTESIAN_POINT ( 'NONE',  ( -30.00000000000000000, 5.000000000000000000, -3.499999999999999556 ) ) ;
#1001 = CARTESIAN_POINT ( 'NONE',  ( 5.999999999999997335, 5.000000000000000000, -5.899999999999998579 ) ) ;
#1002 = VECTOR ( 'NONE', #3162, 1000.000000000000000 ) ;
#1003 = FACE_OUTER_BOUND ( 'NONE', #3122, .T. ) ;
#1004 = EDGE_LOOP ( 'NONE', ( #3869, #2520, #8, #1408, #4297, #4423, #3552, #1189, #1145, #2875, #1438, #1415, #236, #2026, #1824, #2570, #124, #4577, #4373, #3146 ) ) ;
#1005 = EDGE_CURVE ( 'NONE', #1098, #2880, #2475, .T. ) ;
#1006 = ORIENTED_EDGE ( 'NONE', *, *, #2562, .T. ) ;
#1007 = DIRECTION ( 'NONE',  ( 7.109522442527898271E-17, -0.000000000000000000, -1.000000000000000000 ) ) ;
#1008 = DIRECTION ( 'NONE',  ( 7.109522442527898271E-17, -0.000000000000000000, -1.000000000000000000 ) ) ;
#1009 = CIRCLE ( 'NONE', #2633, 3.200000000000001510 ) ;
#1010 = PLANE ( 'NONE',  #2070 ) ;
#1011 = CARTESIAN_POINT ( 'NONE',  ( 26.79999999999999716, 5.000000000000000000, 3.000000000000002220 ) ) ;
#1012 = FACE_OUTER_BOUND ( 'NONE', #4735, .T. ) ;
#1013 = CARTESIAN_POINT ( 'NONE',  ( 40.00000000000000000, 0.000000000000000000, 35.00000000000000000 ) ) ;
#1014 = CARTESIAN_POINT ( 'NONE',  ( 5.999999999999997335, 5.000000000000000000, 27.40000000000000213 ) ) ;
#1015 = CARTESIAN_POINT ( 'NONE',  ( 15.29999999999999716, 5.000000000000000000, 3.000000000000002665 ) ) ;
#1016 = ORIENTED_EDGE ( 'NONE', *, *, #4017, .T. ) ;
#1017 = ORIENTED_EDGE ( 'NONE', *, *, #2502, .F. ) ;
#1018 = EDGE_CURVE ( 'NONE', #4783, #1780, #2055, .T. ) ;
#1019 = CYLINDRICAL_SURFACE ( 'NONE', #3626, 1.549999999999995826 ) ;
#1020 = CYLINDRICAL_SURFACE ( 'NONE', #3461, 1.500000000000004885 ) ;
#1021 = CIRCLE ( 'NONE', #167, 3.200000000000001510 ) ;
#1022 = ORIENTED_EDGE ( 'NONE', *, *, #1652, .T. ) ;
#1023 = VERTEX_POINT ( 'NONE', #2127 ) ;
#1024 = CARTESIAN_POINT ( 'NONE',  ( -30.00000000000000000, 5.000000000000000000, 24.00000000000000000 ) ) ;
#1025 = LINE ( 'NONE', #266, #498 ) ;
#1026 = EDGE_CURVE ( 'NONE', #1805, #2422, #1307, .T. ) ;
#1027 = ORIENTED_EDGE ( 'NONE', *, *, #793, .F. ) ;
#1028 = VERTEX_POINT ( 'NONE', #2497 ) ;
#1029 = DIRECTION ( 'NONE',  ( -7.109522442527898271E-17, 0.000000000000000000, 1.000000000000000000 ) ) ;
#1030 = CARTESIAN_POINT ( 'NONE',  ( -18.00000000000000000, 5.000000000000000000, 24.00000000000000000 ) ) ;
#1031 = DIRECTION ( 'NONE',  ( -0.000000000000000000, -1.000000000000000000, -0.000000000000000000 ) ) ;
#1032 = ADVANCED_FACE ( 'NONE', ( #2080 ), #2617, .F. ) ;
#1033 = CARTESIAN_POINT ( 'NONE',  ( 33.20000000000000284, 5.000000000000000000, 5.900000000000002132 ) ) ;
#1034 = CARTESIAN_POINT ( 'NONE',  ( -2.799999999999997602, 5.000000000000000000, 3.500000000000001776 ) ) ;
#1035 = DIRECTION ( 'NONE',  ( 1.000000000000000000, 0.000000000000000000, 7.109522442527898271E-17 ) ) ;
#1036 = VECTOR ( 'NONE', #3109, 1000.000000000000000 ) ;
#1037 = DIRECTION ( 'NONE',  ( 1.000000000000000000, 0.000000000000000000, 0.000000000000000000 ) ) ;
#1038 = ORIENTED_EDGE ( 'NONE', *, *, #4726, .F. ) ;
#1039 = ORIENTED_EDGE ( 'NONE', *, *, #3377, .T. ) ;
#1040 = CIRCLE ( 'NONE', #1425, 0.5000000000000000000 ) ;
#1041 = CARTESIAN_POINT ( 'NONE',  ( 31.54999999999999361, 5.000000000000000000, 3.000000000000002665 ) ) ;
#1042 = DIRECTION ( 'NONE',  ( -0.000000000000000000, -1.000000000000000000, -0.000000000000000000 ) ) ;
#1043 = VERTEX_POINT ( 'NONE', #291 ) ;
#1044 = VERTEX_POINT ( 'NONE', #2785 ) ;
#1045 = EDGE_CURVE ( 'NONE', #3235, #2169, #1771, .T. ) ;
#1046 = CARTESIAN_POINT ( 'NONE',  ( -27.29999999999999716, 5.000000000000000000, -24.49999999999999645 ) ) ;
#1047 = CIRCLE ( 'NONE', #2207, 0.5000000000000004441 ) ;
#1048 = CARTESIAN_POINT ( 'NONE',  ( -5.999999999999997335, 5.000000000000000000, 24.00000000000000000 ) ) ;
#1049 = EDGE_LOOP ( 'NONE', ( #4367, #672, #4422, #3141 ) ) ;
#1050 = VERTEX_POINT ( 'NONE', #944 ) ;
#1051 = ORIENTED_EDGE ( 'NONE', *, *, #434, .T. ) ;
#1052 = CARTESIAN_POINT ( 'NONE',  ( -9.199999999999999289, 5.000000000000000000, -26.89999999999999858 ) ) ;
#1053 = EDGE_CURVE ( 'NONE', #2880, #4424, #3001, .T. ) ;
#1054 = CARTESIAN_POINT ( 'NONE',  ( -32.70000000000000284, 5.000000000000000000, -24.49999999999999645 ) ) ;
#1055 = PLANE ( 'NONE',  #2401 ) ;
#1056 = CARTESIAN_POINT ( 'NONE',  ( 8.700000000000001066, 5.000000000000000000, 3.500000000000002220 ) ) ;
#1057 = AXIS2_PLACEMENT_3D ( 'NONE', #1247, #815, #1516 ) ;
#1058 = EDGE_CURVE ( 'NONE', #4743, #212, #1740, .T. ) ;
#1059 = CARTESIAN_POINT ( 'NONE',  ( -30.00000000000000000, 5.000000000000000000, 3.000000000000002665 ) ) ;
#1060 = CARTESIAN_POINT ( 'NONE',  ( 9.199999999999999289, 5.000000000000000000, -27.39999999999999858 ) ) ;
#1061 = CIRCLE ( 'NONE', #133, 3.200000000000001510 ) ;
#1062 = FACE_OUTER_BOUND ( 'NONE', #390, .T. ) ;
#1063 = TOROIDAL_SURFACE ( 'NONE', #3760, 2.700000000000001510, 0.5000000000000000000 ) ;
#1064 = EDGE_LOOP ( 'NONE', ( #4102, #3317, #1384, #1912 ) ) ;
#1065 = AXIS2_PLACEMENT_3D ( 'NONE', #3041, #4510, #1622 ) ;
#1066 = CIRCLE ( 'NONE', #3612, 0.5000000000000004441 ) ;
#1067 = VECTOR ( 'NONE', #1244, 1000.000000000000000 ) ;
#1068 = LINE ( 'NONE', #2971, #988 ) ;
#1069 = ORIENTED_EDGE ( 'NONE', *, *, #1471, .T. ) ;
#1070 = VERTEX_POINT ( 'NONE', #4701 ) ;
#1071 = CIRCLE ( 'NONE', #295, 0.4999999999999995559 ) ;
#1072 = CARTESIAN_POINT ( 'NONE',  ( -27.29999999999999716, 5.000000000000000000, -3.000000000000000000 ) ) ;
#1073 = CARTESIAN_POINT ( 'NONE',  ( 31.55000000000000071, 5.000000000000000000, 24.00000000000000000 ) ) ;
#1074 = ORIENTED_EDGE ( 'NONE', *, *, #3644, .T. ) ;
#1075 = EDGE_CURVE ( 'NONE', #3235, #1696, #2376, .T. ) ;
#1076 = ORIENTED_EDGE ( 'NONE', *, *, #1127, .F. ) ;
#1077 = ORIENTED_EDGE ( 'NONE', *, *, #4493, .F. ) ;
#1078 = DIRECTION ( 'NONE',  ( -0.000000000000000000, -1.000000000000000000, -0.000000000000000000 ) ) ;
#1079 = DIRECTION ( 'NONE',  ( 1.000000000000000000, 0.000000000000000000, 0.000000000000000000 ) ) ;
#1080 = TOROIDAL_SURFACE ( 'NONE', #2927, 2.700000000000001510, 0.5000000000000000000 ) ;
#1081 = CARTESIAN_POINT ( 'NONE',  ( -8.699999999999999289, 5.000000000000000000, -3.499999999999999556 ) ) ;
#1082 = ADVANCED_FACE ( 'NONE', ( #2425 ), #1329, .F. ) ;
#1083 = DIRECTION ( 'NONE',  ( -1.000000000000000000, 0.000000000000000000, 0.000000000000000000 ) ) ;
#1084 = AXIS2_PLACEMENT_3D ( 'NONE', #3646, #1733, #2198 ) ;
#1085 = LINE ( 'NONE', #1445, #4747 ) ;
#1086 = FACE_OUTER_BOUND ( 'NONE', #3414, .T. ) ;
#1087 = EDGE_CURVE ( 'NONE', #731, #1748, #1795, .T. ) ;
#1088 = CYLINDRICAL_SURFACE ( 'NONE', #453, 3.200000000000001510 ) ;
#1089 = ORIENTED_EDGE ( 'NONE', *, *, #4686, .T. ) ;
#1090 = EDGE_CURVE ( 'NONE', #464, #1557, #1480, .T. ) ;
#1091 = CARTESIAN_POINT ( 'NONE',  ( 5.999999999999999112, 5.000000000000000000, -27.39999999999999858 ) ) ;
#1092 = DIRECTION ( 'NONE',  ( 0.000000000000000000, 0.000000000000000000, 1.000000000000000000 ) ) ;
#1093 = ORIENTED_EDGE ( 'NONE', *, *, #2969, .F. ) ;
#1094 = ORIENTED_EDGE ( 'NONE', *, *, #541, .T. ) ;
#1095 = DIRECTION ( 'NONE',  ( 1.000000000000000000, 0.000000000000000000, 1.355252715606879803E-16 ) ) ;
#1096 = ORIENTED_EDGE ( 'NONE', *, *, #248, .T. ) ;
#1097 = ORIENTED_EDGE ( 'NONE', *, *, #3950, .F. ) ;
#1098 = VERTEX_POINT ( 'NONE', #3992 ) ;
#1099 = CARTESIAN_POINT ( 'NONE',  ( -5.999999999999999112, 5.000000000000000000, 3.500000000000002220 ) ) ;
#1100 = LINE ( 'NONE', #1148, #41 ) ;
#1101 = CARTESIAN_POINT ( 'NONE',  ( -31.54999999999999361, 5.000000000000000000, -23.99999999999999645 ) ) ;
#1102 = PLANE ( 'NONE',  #4481 ) ;
#1103 = VECTOR ( 'NONE', #2282, 1000.000000000000000 ) ;
#1104 = DIRECTION ( 'NONE',  ( -1.000000000000000000, 0.000000000000000000, 0.000000000000000000 ) ) ;
#1105 = LINE ( 'NONE', #4451, #1209 ) ;
#1106 = EDGE_CURVE ( 'NONE', #3024, #4508, #285, .T. ) ;
#1107 = CARTESIAN_POINT ( 'NONE',  ( 5.999999999999997335, 5.000000000000000000, -3.000000000000000000 ) ) ;
#1108 = CARTESIAN_POINT ( 'NONE',  ( -2.799999999999997602, 5.000000000000000000, -27.39999999999999858 ) ) ;
#1109 = DIRECTION ( 'NONE',  ( 7.109522442527898271E-17, 0.000000000000000000, 1.000000000000000000 ) ) ;
#1110 = EDGE_CURVE ( 'NONE', #4167, #706, #26, .T. ) ;
#1111 = CARTESIAN_POINT ( 'NONE',  ( -4.550094363217855288E-16, 5.000000000000000000, 6.400000000000000355 ) ) ;
#1112 = EDGE_LOOP ( 'NONE', ( #4186, #2866, #4146, #48 ) ) ;
#1113 = EDGE_LOOP ( 'NONE', ( #4070, #187, #855, #3498 ) ) ;
#1114 = ADVANCED_FACE ( 'NONE', ( #4416 ), #1867, .F. ) ;
#1115 = FACE_BOUND ( 'NONE', #14, .T. ) ;
#1116 = ORIENTED_EDGE ( 'NONE', *, *, #1705, .T. ) ;
#1117 = VERTEX_POINT ( 'NONE', #2879 ) ;
#1118 = ORIENTED_EDGE ( 'NONE', *, *, #193, .F. ) ;
#1119 = CYLINDRICAL_SURFACE ( 'NONE', #448, 3.200000000000001510 ) ;
#1120 = CARTESIAN_POINT ( 'NONE',  ( -8.700000000000001066, 5.000000000000000000, -26.89999999999999858 ) ) ;
#1121 = AXIS2_PLACEMENT_3D ( 'NONE', #539, #899, #154 ) ;
#1122 = CIRCLE ( 'NONE', #272, 2.700000000000001066 ) ;
#1123 = CARTESIAN_POINT ( 'NONE',  ( 30.00000000000000000, 5.000000000000000000, -24.49999999999999645 ) ) ;
#1124 = EDGE_LOOP ( 'NONE', ( #610, #3432, #2625, #4490, #727, #3185, #2739, #1146, #2682, #7, #4626, #3324, #102, #4590, #854, #950, #387, #1968, #4602, #4050 ) ) ;
#1125 = DIRECTION ( 'NONE',  ( -1.000000000000000000, 0.000000000000000000, -7.109522442527898271E-17 ) ) ;
#1126 = FACE_OUTER_BOUND ( 'NONE', #341, .T. ) ;
#1127 = EDGE_CURVE ( 'NONE', #3249, #1272, #2232, .T. ) ;
#1128 = DIRECTION ( 'NONE',  ( -7.109522442527898271E-17, -0.000000000000000000, -1.000000000000000000 ) ) ;
#1129 = FILL_AREA_STYLE ('',( #4436 ) ) ;
#1130 = EDGE_CURVE ( 'NONE', #1718, #3435, #834, .T. ) ;
#1131 = LINE ( 'NONE', #1111, #905 ) ;
#1132 = CIRCLE ( 'NONE', #2988, 0.5000000000000004441 ) ;
#1133 = VECTOR ( 'NONE', #2936, 1000.000000000000000 ) ;
#1134 = ORIENTED_EDGE ( 'NONE', *, *, #4668, .F. ) ;
#1135 = ORIENTED_EDGE ( 'NONE', *, *, #2181, .F. ) ;
#1136 = FACE_OUTER_BOUND ( 'NONE', #3094, .T. ) ;
#1137 = TOROIDAL_SURFACE ( 'NONE', #1758, 2.700000000000001510, 0.5000000000000000000 ) ;
#1138 = CIRCLE ( 'NONE', #2610, 0.5000000000000004441 ) ;
#1139 = AXIS2_PLACEMENT_3D ( 'NONE', #4713, #2530, #4684 ) ;
#1140 = CARTESIAN_POINT ( 'NONE',  ( 7.549999999999998046, 5.000000000000000000, -6.399999999999999467 ) ) ;
#1141 = ORIENTED_EDGE ( 'NONE', *, *, #1413, .F. ) ;
#1142 = EDGE_CURVE ( 'NONE', #4274, #551, #1068, .T. ) ;
#1143 = EDGE_CURVE ( 'NONE', #3173, #1431, #1289, .T. ) ;
#1144 = VECTOR ( 'NONE', #346, 1000.000000000000000 ) ;
#1145 = ORIENTED_EDGE ( 'NONE', *, *, #4121, .F. ) ;
#1146 = ORIENTED_EDGE ( 'NONE', *, *, #3829, .F. ) ;
#1147 = CARTESIAN_POINT ( 'NONE',  ( 3.299999999999996270, 5.000000000000000000, -6.400000000000000355 ) ) ;
#1148 = CARTESIAN_POINT ( 'NONE',  ( 40.00000000000000000, 5.000000000000000000, 35.00000000000000000 ) ) ;
#1149 = AXIS2_PLACEMENT_3D ( 'NONE', #997, #1405, #3872 ) ;
#1150 = EDGE_CURVE ( 'NONE', #268, #3990, #4366, .T. ) ;
#1151 = AXIS2_PLACEMENT_3D ( 'NONE', #2849, #4338, #4433 ) ;
#1152 = DIRECTION ( 'NONE',  ( 7.109522442527898271E-17, 0.000000000000000000, -1.000000000000000000 ) ) ;
#1153 = DIRECTION ( 'NONE',  ( 1.000000000000000000, 0.000000000000000000, 1.355252715606879803E-16 ) ) ;
#1154 = FACE_OUTER_BOUND ( 'NONE', #4216, .T. ) ;
#1155 = VECTOR ( 'NONE', #1714, 1000.000000000000000 ) ;
#1157 = DIRECTION ( 'NONE',  ( 1.000000000000000000, 0.000000000000000000, -7.109522442527898271E-17 ) ) ;
#1156 = AXIS2_PLACEMENT_3D ( 'NONE', #3961, #330, #987 ) ;
#1158 = DIRECTION ( 'NONE',  ( -0.000000000000000000, -1.000000000000000000, -0.000000000000000000 ) ) ;
#1159 = AXIS2_PLACEMENT_3D ( 'NONE', #4031, #2173, #304 ) ;
#1160 = DIRECTION ( 'NONE',  ( 1.000000000000000000, 0.000000000000000000, 0.000000000000000000 ) ) ;
#1161 = VERTEX_POINT ( 'NONE', #4065 ) ;
#1162 = VERTEX_POINT ( 'NONE', #3356 ) ;
#1163 = LINE ( 'NONE', #2593, #3440 ) ;
#1164 = EDGE_CURVE ( 'NONE', #1389, #2888, #1131, .T. ) ;
#1165 = CARTESIAN_POINT ( 'NONE',  ( -31.54999999999999361, 5.000000000000000000, 6.400000000000003020 ) ) ;
#1166 = EDGE_LOOP ( 'NONE', ( #3099, #2284, #631, #2885 ) ) ;
#1167 = EDGE_LOOP ( 'NONE', ( #1401, #1423, #1017, #2044 ) ) ;
#1168 = ORIENTED_EDGE ( 'NONE', *, *, #1699, .F. ) ;
#1169 = CARTESIAN_POINT ( 'NONE',  ( -15.29999999999999716, 5.000000000000000000, -23.99999999999999645 ) ) ;
#1170 = DIRECTION ( 'NONE',  ( -1.000000000000000000, 0.000000000000000000, 0.000000000000000000 ) ) ;
#1171 = EDGE_CURVE ( 'NONE', #2125, #3090, #2759, .T. ) ;
#1172 = DIRECTION ( 'NONE',  ( 0.000000000000000000, 0.000000000000000000, -1.000000000000000000 ) ) ;
#1173 = VECTOR ( 'NONE', #1251, 1000.000000000000000 ) ;
#1174 = DIRECTION ( 'NONE',  ( -7.109522442527898271E-17, -0.000000000000000000, -1.000000000000000000 ) ) ;
#1175 = EDGE_CURVE ( 'NONE', #3907, #4723, #2205, .T. ) ;
#1176 = FACE_OUTER_BOUND ( 'NONE', #1064, .T. ) ;
#1177 = DIRECTION ( 'NONE',  ( -1.000000000000000000, 0.000000000000000000, 7.109522442527898271E-17 ) ) ;
#1178 = DIRECTION ( 'NONE',  ( 1.000000000000000000, 0.000000000000000000, -7.109522442527898271E-17 ) ) ;
#1179 = ORIENTED_EDGE ( 'NONE', *, *, #2949, .F. ) ;
#1180 = CARTESIAN_POINT ( 'NONE',  ( -5.999999999999999112, 5.000000000000000000, -24.49999999999999645 ) ) ;
#1181 = CARTESIAN_POINT ( 'NONE',  ( -19.54999999999999716, 5.000000000000000000, 24.00000000000000000 ) ) ;
#1182 = EDGE_LOOP ( 'NONE', ( #3767, #2190, #2155, #849 ) ) ;
#1183 = ORIENTED_EDGE ( 'NONE', *, *, #2349, .F. ) ;
#1184 = CIRCLE ( 'NONE', #2275, 3.200000000000001510 ) ;
#1185 = CARTESIAN_POINT ( 'NONE',  ( 5.999999999999997335, 5.000000000000000000, -3.499999999999999556 ) ) ;
#1186 = ORIENTED_EDGE ( 'NONE', *, *, #3615, .F. ) ;
#1187 = EDGE_CURVE ( 'NONE', #2959, #55, #593, .T. ) ;
#1188 = VERTEX_POINT ( 'NONE', #4388 ) ;
#1189 = ORIENTED_EDGE ( 'NONE', *, *, #4170, .F. ) ;
#1190 = DIRECTION ( 'NONE',  ( -7.109522442527898271E-17, -0.000000000000000000, -1.000000000000000000 ) ) ;
#1191 = LINE ( 'NONE', #4542, #2590 ) ;
#1192 = AXIS2_PLACEMENT_3D ( 'NONE', #724, #3262, #5 ) ;
#1193 = EDGE_CURVE ( 'NONE', #4632, #1874, #3315, .T. ) ;
#1194 = CARTESIAN_POINT ( 'NONE',  ( -14.79999999999999716, 5.000000000000000000, 3.500000000000001776 ) ) ;
#1195 = CIRCLE ( 'NONE', #1818, 2.700000000000001066 ) ;
#1196 = DIRECTION ( 'NONE',  ( 7.109522442527898271E-17, -0.000000000000000000, -1.000000000000000000 ) ) ;
#1197 = DIRECTION ( 'NONE',  ( 0.000000000000000000, 0.000000000000000000, 1.000000000000000000 ) ) ;
#1198 = AXIS2_PLACEMENT_3D ( 'NONE', #4492, #51, #3319 ) ;
#1199 = EDGE_CURVE ( 'NONE', #4049, #1962, #2256, .T. ) ;
#1200 = CARTESIAN_POINT ( 'NONE',  ( 26.79999999999999716, 5.000000000000000000, 26.89999999999999858 ) ) ;
#1201 = CARTESIAN_POINT ( 'NONE',  ( 5.999999999999997335, 5.000000000000000000, 24.50000000000000000 ) ) ;
#1202 = VERTEX_POINT ( 'NONE', #407 ) ;
#1203 = DIRECTION ( 'NONE',  ( 7.109522442527898271E-17, 0.000000000000000000, 1.000000000000000000 ) ) ;
#1204 = CARTESIAN_POINT ( 'NONE',  ( -8.699999999999999289, 5.000000000000000000, 26.89999999999999858 ) ) ;
#1205 = AXIS2_PLACEMENT_3D ( 'NONE', #4767, #1450, #2923 ) ;
#1206 = VERTEX_POINT ( 'NONE', #3651 ) ;
#1207 = ORIENTED_EDGE ( 'NONE', *, *, #280, .T. ) ;
#1208 = LINE ( 'NONE', #1345, #3986 ) ;
#1209 = VECTOR ( 'NONE', #1125, 1000.000000000000000 ) ;
#1210 = FACE_BOUND ( 'NONE', #4145, .T. ) ;
#1211 = ORIENTED_EDGE ( 'NONE', *, *, #2108, .T. ) ;
#1212 = AXIS2_PLACEMENT_3D ( 'NONE', #3601, #4061, #4292 ) ;
#1213 = ORIENTED_EDGE ( 'NONE', *, *, #2395, .T. ) ;
#1214 = ORIENTED_EDGE ( 'NONE', *, *, #2381, .T. ) ;
#1215 = DIRECTION ( 'NONE',  ( 1.000000000000000000, 0.000000000000000000, 0.000000000000000000 ) ) ;
#1216 = AXIS2_PLACEMENT_3D ( 'NONE', #4125, #3299, #1877 ) ;
#1217 = CARTESIAN_POINT ( 'NONE',  ( 2.132856732758369851E-16, 5.000000000000000000, -3.000000000000000444 ) ) ;
#1218 = AXIS2_PLACEMENT_3D ( 'NONE', #74, #1937, #3022 ) ;
#1219 = ORIENTED_EDGE ( 'NONE', *, *, #4520, .F. ) ;
#1220 = VECTOR ( 'NONE', #2814, 1000.000000000000000 ) ;
#1221 = DIRECTION ( 'NONE',  ( -7.109522442527898271E-17, -0.000000000000000000, -1.000000000000000000 ) ) ;
#1222 = PLANE ( 'NONE',  #3520 ) ;
#1223 = CARTESIAN_POINT ( 'NONE',  ( 30.00000000000000000, 5.000000000000000000, -27.39999999999999858 ) ) ;
#1224 = EDGE_CURVE ( 'NONE', #558, #1814, #1888, .T. ) ;
#1225 = DIRECTION ( 'NONE',  ( 1.000000000000000000, 0.000000000000000000, 1.355252715606879803E-16 ) ) ;
#1226 = DIRECTION ( 'NONE',  ( 7.109522442527898271E-17, -0.000000000000000000, -1.000000000000000000 ) ) ;
#1227 = DIRECTION ( 'NONE',  ( 1.000000000000000000, 0.000000000000000000, 0.000000000000000000 ) ) ;
#1228 = AXIS2_PLACEMENT_3D ( 'NONE', #991, #3962, #1300 ) ;
#1229 = EDGE_CURVE ( 'NONE', #3289, #1632, #3675, .T. ) ;
#1230 = VERTEX_POINT ( 'NONE', #3092 ) ;
#1231 = DIRECTION ( 'NONE',  ( 7.109522442527898271E-17, -0.000000000000000000, -1.000000000000000000 ) ) ;
#1232 = CARTESIAN_POINT ( 'NONE',  ( -1.948009149252644252E-15, 5.000000000000000000, -27.40000000000000213 ) ) ;
#1233 = VERTEX_POINT ( 'NONE', #3407 ) ;
#1234 = ORIENTED_EDGE ( 'NONE', *, *, #4576, .T. ) ;
#1235 = AXIS2_PLACEMENT_3D ( 'NONE', #4667, #3748, #825 ) ;
#1236 = EDGE_CURVE ( 'NONE', #2076, #1696, #146, .T. ) ;
#1237 = FACE_BOUND ( 'NONE', #1673, .T. ) ;
#1238 = VERTEX_POINT ( 'NONE', #2300 ) ;
#1239 = ORIENTED_EDGE ( 'NONE', *, *, #4658, .T. ) ;
#1240 = ORIENTED_EDGE ( 'NONE', *, *, #2120, .T. ) ;
#1241 = DIRECTION ( 'NONE',  ( 1.000000000000000000, -0.000000000000000000, 7.109522442527898271E-17 ) ) ;
#1242 = CARTESIAN_POINT ( 'NONE',  ( -32.70000000000000284, 5.000000000000000000, 6.400000000000003020 ) ) ;
#1243 = CIRCLE ( 'NONE', #2714, 3.200000000000000622 ) ;
#1244 = DIRECTION ( 'NONE',  ( 7.109522442527898271E-17, 0.000000000000000000, 1.000000000000000000 ) ) ;
#1245 = CARTESIAN_POINT ( 'NONE',  ( -40.00000000000000000, 0.000000000000000000, 35.00000000000000000 ) ) ;
#1246 = FACE_OUTER_BOUND ( 'NONE', #4002, .T. ) ;
#1247 = CARTESIAN_POINT ( 'NONE',  ( 30.00000000000000000, 5.000000000000000000, -6.399999999999999467 ) ) ;
#1248 = EDGE_CURVE ( 'NONE', #1774, #467, #3604, .T. ) ;
#1249 = DIRECTION ( 'NONE',  ( 1.000000000000000000, 0.000000000000000000, 0.000000000000000000 ) ) ;
#1250 = ORIENTED_EDGE ( 'NONE', *, *, #3360, .F. ) ;
#1251 = DIRECTION ( 'NONE',  ( 7.109522442527898271E-17, 0.000000000000000000, 1.000000000000000000 ) ) ;
#1252 = DIRECTION ( 'NONE',  ( -1.000000000000000000, 0.000000000000000000, -7.109522442527898271E-17 ) ) ;
#1253 = EDGE_CURVE ( 'NONE', #338, #1690, #674, .T. ) ;
#1254 = ORIENTED_EDGE ( 'NONE', *, *, #50, .T. ) ;
#1255 = ORIENTED_EDGE ( 'NONE', *, *, #641, .T. ) ;
#1256 = DIRECTION ( 'NONE',  ( 1.000000000000000000, 0.000000000000000000, 1.355252715606879556E-16 ) ) ;
#1257 = VERTEX_POINT ( 'NONE', #2345 ) ;
#1258 = EDGE_CURVE ( 'NONE', #4769, #1666, #1548, .T. ) ;
#1259 = ORIENTED_EDGE ( 'NONE', *, *, #2330, .T. ) ;
#1260 = ORIENTED_EDGE ( 'NONE', *, *, #2589, .F. ) ;
#1261 = DIRECTION ( 'NONE',  ( -1.000000000000000000, 0.000000000000000000, 1.355252715606879803E-16 ) ) ;
#1262 = DIRECTION ( 'NONE',  ( 0.000000000000000000, 0.000000000000000000, 1.000000000000000000 ) ) ;
#1263 = CIRCLE ( 'NONE', #178, 2.700000000000001066 ) ;
#1264 = VERTEX_POINT ( 'NONE', #4487 ) ;
#1265 = DIRECTION ( 'NONE',  ( -1.000000000000000000, 0.000000000000000000, -7.109522442527898271E-17 ) ) ;
#1266 = LINE ( 'NONE', #907, #3997 ) ;
#1267 = LINE ( 'NONE', #4617, #2630 ) ;
#1268 = CARTESIAN_POINT ( 'NONE',  ( 30.00000000000000000, 5.000000000000000000, -3.000000000000000000 ) ) ;
#1269 = LINE ( 'NONE', #3425, #3038 ) ;
#1270 = CIRCLE ( 'NONE', #654, 0.5000000000000004441 ) ;
#1271 = EDGE_CURVE ( 'NONE', #1457, #1569, #3691, .T. ) ;
#1272 = VERTEX_POINT ( 'NONE', #3792 ) ;
#1273 = DIRECTION ( 'NONE',  ( -1.000000000000000000, 0.000000000000000000, -7.109522442527898271E-17 ) ) ;
#1274 = AXIS2_PLACEMENT_3D ( 'NONE', #2187, #4419, #4096 ) ;
#1275 = VERTEX_POINT ( 'NONE', #1956 ) ;
#1276 = ORIENTED_EDGE ( 'NONE', *, *, #1187, .F. ) ;
#1277 = ADVANCED_FACE ( 'NONE', ( #3769 ), #3527, .F. ) ;
#1278 = FACE_OUTER_BOUND ( 'NONE', #4375, .T. ) ;
#1279 = ORIENTED_EDGE ( 'NONE', *, *, #1258, .T. ) ;
#1280 = EDGE_LOOP ( 'NONE', ( #3953, #4703, #190, #2515 ) ) ;
#1281 = ORIENTED_EDGE ( 'NONE', *, *, #2648, .T. ) ;
#1282 = DIRECTION ( 'NONE',  ( -7.109522442527898271E-17, 0.000000000000000000, 1.000000000000000000 ) ) ;
#1283 = CYLINDRICAL_SURFACE ( 'NONE', #1662, 1.549999999999999378 ) ;
#1284 = ADVANCED_FACE ( 'NONE', ( #456 ), #3428, .F. ) ;
#1285 = AXIS2_PLACEMENT_3D ( 'NONE', #1876, #1465, #4103 ) ;
#1286 = ORIENTED_EDGE ( 'NONE', *, *, #2419, .F. ) ;
#1287 = CIRCLE ( 'NONE', #2061, 0.5000000000000000000 ) ;
#1288 = CARTESIAN_POINT ( 'NONE',  ( -9.199999999999999289, 5.000000000000000000, 3.000000000000003109 ) ) ;
#1289 = CIRCLE ( 'NONE', #2146, 0.5000000000000000000 ) ;
#1290 = AXIS2_PLACEMENT_3D ( 'NONE', #1518, #3352, #2679 ) ;
#1291 = FACE_OUTER_BOUND ( 'NONE', #2329, .T. ) ;
#1292 = DIRECTION ( 'NONE',  ( 1.000000000000000000, 0.000000000000000000, 1.355252715606879803E-16 ) ) ;
#1293 = AXIS2_PLACEMENT_3D ( 'NONE', #3692, #3034, #1561 ) ;
#1294 = ADVANCED_FACE ( 'NONE', ( #821 ), #2917, .F. ) ;
#1295 = AXIS2_PLACEMENT_3D ( 'NONE', #2665, #1647, #2374 ) ;
#1296 = CARTESIAN_POINT ( 'NONE',  ( -3.299999999999996270, 5.000000000000000000, -5.899999999999998579 ) ) ;
#1297 = VECTOR ( 'NONE', #3639, 1000.000000000000000 ) ;
#1298 = DIRECTION ( 'NONE',  ( -7.109522442527898271E-17, 0.000000000000000000, 1.000000000000000000 ) ) ;
#1299 = CARTESIAN_POINT ( 'NONE',  ( 2.132856732758370837E-16, 5.000000000000000000, 3.000000000000001776 ) ) ;
#1300 = DIRECTION ( 'NONE',  ( 0.000000000000000000, 0.000000000000000000, 1.000000000000000000 ) ) ;
#1302 = VERTEX_POINT ( 'NONE', #1181 ) ;
#1301 = AXIS2_PLACEMENT_3D ( 'NONE', #2543, #3312, #3592 ) ;
#1303 = VERTEX_POINT ( 'NONE', #2637 ) ;
#1304 = DIRECTION ( 'NONE',  ( -0.000000000000000000, 1.000000000000000000, -0.000000000000000000 ) ) ;
#1305 = STYLED_ITEM ( 'NONE', ( #4770 ), #470 ) ;
#1306 = VERTEX_POINT ( 'NONE', #4115 ) ;
#1307 = LINE ( 'NONE', #3528, #142 ) ;
#1308 = VERTEX_POINT ( 'NONE', #95 ) ;
#1309 = ORIENTED_EDGE ( 'NONE', *, *, #2214, .T. ) ;
#1310 = LINE ( 'NONE', #2861, #1985 ) ;
#1311 = EDGE_CURVE ( 'NONE', #225, #848, #3919, .T. ) ;
#1312 = DIRECTION ( 'NONE',  ( -7.109522442527898271E-17, 0.000000000000000000, 1.000000000000000000 ) ) ;
#1313 = TOROIDAL_SURFACE ( 'NONE', #384, 2.700000000000001510, 0.5000000000000000000 ) ;
#1314 = ORIENTED_EDGE ( 'NONE', *, *, #3438, .F. ) ;
#1315 = DIRECTION ( 'NONE',  ( -0.000000000000000000, -1.000000000000000000, -0.000000000000000000 ) ) ;
#1316 = EDGE_CURVE ( 'NONE', #3849, #195, #1521, .T. ) ;
#1317 = LINE ( 'NONE', #156, #1754 ) ;
#1318 = CARTESIAN_POINT ( 'NONE',  ( -26.79999999999999716, 5.000000000000000000, -27.39999999999999858 ) ) ;
#1319 = DIRECTION ( 'NONE',  ( -7.109522442527898271E-17, 0.000000000000000000, 1.000000000000000000 ) ) ;
#1320 = EDGE_CURVE ( 'NONE', #3548, #2688, #2461, .T. ) ;
#1321 = ORIENTED_EDGE ( 'NONE', *, *, #3689, .T. ) ;
#1322 =( LENGTH_UNIT ( ) NAMED_UNIT ( * ) SI_UNIT ( .MILLI., .METRE. ) );
#1323 = CARTESIAN_POINT ( 'NONE',  ( -30.00000000000000000, 5.000000000000000000, 27.40000000000000213 ) ) ;
#1324 = FACE_OUTER_BOUND ( 'NONE', #761, .T. ) ;
#1325 = CARTESIAN_POINT ( 'NONE',  ( 28.44999999999999929, 5.000000000000000000, 3.000000000000002665 ) ) ;
#1326 = ORIENTED_EDGE ( 'NONE', *, *, #1860, .F. ) ;
#1327 = ORIENTED_EDGE ( 'NONE', *, *, #2706, .T. ) ;
#1328 = FACE_BOUND ( 'NONE', #2903, .T. ) ;
#1329 = PLANE ( 'NONE',  #4472 ) ;
#1330 = AXIS2_PLACEMENT_3D ( 'NONE', #1460, #4119, #1095 ) ;
#1331 = VERTEX_POINT ( 'NONE', #1594 ) ;
#1332 = VERTEX_POINT ( 'NONE', #2709 ) ;
#1333 = DIRECTION ( 'NONE',  ( 1.000000000000000000, 0.000000000000000000, -1.355252715606879803E-16 ) ) ;
#1334 = DIRECTION ( 'NONE',  ( 7.109522442527898271E-17, -0.000000000000000000, -1.000000000000000000 ) ) ;
#1335 = EDGE_LOOP ( 'NONE', ( #3242, #1502, #4267, #438 ) ) ;
#1336 = ORIENTED_EDGE ( 'NONE', *, *, #3710, .T. ) ;
#1337 = ADVANCED_FACE ( 'NONE', ( #3000 ), #1607, .F. ) ;
#1338 = CARTESIAN_POINT ( 'NONE',  ( 39.99999999999998579, 5.000000000000000000, -35.00000000000000000 ) ) ;
#1339 = DIRECTION ( 'NONE',  ( -7.109522442527898271E-17, -0.000000000000000000, -1.000000000000000000 ) ) ;
#1340 = DIRECTION ( 'NONE',  ( -1.000000000000000000, 0.000000000000000000, -7.109522442527898271E-17 ) ) ;
#1341 = EDGE_CURVE ( 'NONE', #1895, #2471, #3812, .T. ) ;
#1342 = DIRECTION ( 'NONE',  ( 1.000000000000000000, 0.000000000000000000, 0.000000000000000000 ) ) ;
#1343 = DIRECTION ( 'NONE',  ( 7.109522442527898271E-17, 0.000000000000000000, 1.000000000000000000 ) ) ;
#1344 = DIRECTION ( 'NONE',  ( 1.000000000000000000, 0.000000000000000000, 0.000000000000000000 ) ) ;
#1345 = CARTESIAN_POINT ( 'NONE',  ( -2.132856732758370837E-16, 5.000000000000000000, 3.000000000000001776 ) ) ;
#1346 = EDGE_CURVE ( 'NONE', #2596, #1431, #3839, .T. ) ;
#1347 = EDGE_CURVE ( 'NONE', #2888, #4586, #2099, .T. ) ;
#1348 = LINE ( 'NONE', #3867, #1772 ) ;
#1349 = EDGE_LOOP ( 'NONE', ( #4587, #27 ) ) ;
#1350 = ORIENTED_EDGE ( 'NONE', *, *, #3536, .F. ) ;
#1351 = TOROIDAL_SURFACE ( 'NONE', #1583, 2.700000000000001510, 0.5000000000000000000 ) ;
#1352 = CIRCLE ( 'NONE', #1121, 2.700000000000001066 ) ;
#1353 = EDGE_CURVE ( 'NONE', #897, #673, #550, .T. ) ;
#1354 = CARTESIAN_POINT ( 'NONE',  ( 8.700000000000001066, 5.000000000000000000, -26.89999999999999858 ) ) ;
#1355 = VECTOR ( 'NONE', #707, 1000.000000000000000 ) ;
#1356 = ORIENTED_EDGE ( 'NONE', *, *, #3085, .F. ) ;
#1357 = EDGE_LOOP ( 'NONE', ( #3118, #2899, #283, #3514 ) ) ;
#1358 = LINE ( 'NONE', #1744, #3606 ) ;
#1359 = CARTESIAN_POINT ( 'NONE',  ( 35.50000000000001421, 5.000000000000000000, 30.50000000000000355 ) ) ;
#1360 = CARTESIAN_POINT ( 'NONE',  ( 20.69999999999999929, 5.000000000000000000, -6.399999999999999467 ) ) ;
#1361 = ORIENTED_EDGE ( 'NONE', *, *, #4466, .F. ) ;
#1362 = ORIENTED_EDGE ( 'NONE', *, *, #3866, .T. ) ;
#1363 = CARTESIAN_POINT ( 'NONE',  ( 16.44999999999999929, 5.000000000000000000, -27.39999999999999858 ) ) ;
#1364 = CARTESIAN_POINT ( 'NONE',  ( -4.450000000000000178, 5.000000000000000000, -27.39999999999999858 ) ) ;
#1365 = DIRECTION ( 'NONE',  ( 0.000000000000000000, 0.000000000000000000, 1.000000000000000000 ) ) ;
#1366 = LINE ( 'NONE', #3303, #4294 ) ;
#1367 = VECTOR ( 'NONE', #2225, 1000.000000000000000 ) ;
#1368 = DIRECTION ( 'NONE',  ( -0.000000000000000000, -1.000000000000000000, -0.000000000000000000 ) ) ;
#1369 = CIRCLE ( 'NONE', #1290, 2.700000000000001510 ) ;
#1370 = FACE_OUTER_BOUND ( 'NONE', #1608, .T. ) ;
#1371 = EDGE_CURVE ( 'NONE', #1044, #4210, #1348, .T. ) ;
#1372 = AXIS2_PLACEMENT_3D ( 'NONE', #37, #353, #3666 ) ;
#1373 = AXIS2_PLACEMENT_3D ( 'NONE', #1599, #484, #4537 ) ;
#1374 = AXIS2_PLACEMENT_3D ( 'NONE', #4787, #4471, #4426 ) ;
#1375 = DIRECTION ( 'NONE',  ( -0.000000000000000000, -1.000000000000000000, -0.000000000000000000 ) ) ;
#1376 = CIRCLE ( 'NONE', #210, 0.5000000000000000000 ) ;
#1377 = CARTESIAN_POINT ( 'NONE',  ( 27.29999999999999716, 5.000000000000000000, 6.400000000000002132 ) ) ;
#1378 = VERTEX_POINT ( 'NONE', #1015 ) ;
#1379 = VERTEX_POINT ( 'NONE', #2123 ) ;
#1380 = EDGE_CURVE ( 'NONE', #1649, #1043, #2420, .T. ) ;
#1381 = VECTOR ( 'NONE', #2489, 1000.000000000000000 ) ;
#1382 = PLANE ( 'NONE',  #4475 ) ;
#1383 = CARTESIAN_POINT ( 'NONE',  ( -4.449999999999997513, 5.000000000000000000, -6.399999999999999467 ) ) ;
#1384 = ORIENTED_EDGE ( 'NONE', *, *, #515, .F. ) ;
#1385 = ORIENTED_EDGE ( 'NONE', *, *, #86, .F. ) ;
#1386 = DIRECTION ( 'NONE',  ( -1.000000000000000000, 0.000000000000000000, 0.000000000000000000 ) ) ;
#1387 = ADVANCED_FACE ( 'NONE', ( #2802 ), #1080, .F. ) ;
#1388 = ORIENTED_EDGE ( 'NONE', *, *, #1130, .T. ) ;
#1389 = VERTEX_POINT ( 'NONE', #1377 ) ;
#1390 = AXIS2_PLACEMENT_3D ( 'NONE', #4155, #3470, #861 ) ;
#1391 = VERTEX_POINT ( 'NONE', #2398 ) ;
#1392 = CARTESIAN_POINT ( 'NONE',  ( 18.00000000000000000, 5.000000000000000000, 26.89999999999999858 ) ) ;
#1393 = DIRECTION ( 'NONE',  ( 1.000000000000000000, 0.000000000000000000, 7.109522442527898271E-17 ) ) ;
#1394 = AXIS2_PLACEMENT_3D ( 'NONE', #2772, #4256, #2413 ) ;
#1395 = PLANE ( 'NONE',  #4496 ) ;
#1396 = DIRECTION ( 'NONE',  ( -7.109522442527898271E-17, 0.000000000000000000, 1.000000000000000000 ) ) ;
#1397 = CARTESIAN_POINT ( 'NONE',  ( 4.449999999999997513, 5.000000000000000000, 24.00000000000000000 ) ) ;
#1398 = CYLINDRICAL_SURFACE ( 'NONE', #1931, 3.200000000000000622 ) ;
#1399 = ADVANCED_FACE ( 'NONE', ( #2751 ), #1711, .F. ) ;
#1400 = CARTESIAN_POINT ( 'NONE',  ( 18.00000000000000000, 5.000000000000000000, -27.39999999999999858 ) ) ;
#1401 = ORIENTED_EDGE ( 'NONE', *, *, #2999, .F. ) ;
#1402 = ORIENTED_EDGE ( 'NONE', *, *, #4156, .T. ) ;
#1403 = FACE_BOUND ( 'NONE', #4567, .T. ) ;
#1404 = EDGE_CURVE ( 'NONE', #1819, #3847, #3853, .T. ) ;
#1405 = DIRECTION ( 'NONE',  ( -7.109522442527898271E-17, -0.000000000000000000, -1.000000000000000000 ) ) ;
#1406 = CIRCLE ( 'NONE', #1873, 0.5000000000000004441 ) ;
#1407 = EDGE_LOOP ( 'NONE', ( #2258, #1868, #4675, #4014 ) ) ;
#1408 = ORIENTED_EDGE ( 'NONE', *, *, #1143, .T. ) ;
#1409 = CARTESIAN_POINT ( 'NONE',  ( -1.948009149252644252E-15, 5.000000000000000000, 27.39999999999999858 ) ) ;
#1410 = CARTESIAN_POINT ( 'NONE',  ( -27.29999999999999716, 5.000000000000000000, 24.50000000000000000 ) ) ;
#1411 = CARTESIAN_POINT ( 'NONE',  ( 21.19999999999999929, 5.000000000000000000, -27.39999999999999858 ) ) ;
#1412 = VERTEX_POINT ( 'NONE', #961 ) ;
#1413 = EDGE_CURVE ( 'NONE', #467, #1774, #3006, .T. ) ;
#1414 = VERTEX_POINT ( 'NONE', #3570 ) ;
#1415 = ORIENTED_EDGE ( 'NONE', *, *, #2019, .T. ) ;
#1416 = FACE_OUTER_BOUND ( 'NONE', #439, .T. ) ;
#1417 = PLANE ( 'NONE',  #2534 ) ;
#1418 = DIRECTION ( 'NONE',  ( -1.000000000000000000, 0.000000000000000000, 0.000000000000000000 ) ) ;
#1419 = CARTESIAN_POINT ( 'NONE',  ( -26.79999999999999716, 5.000000000000000000, -26.89999999999999858 ) ) ;
#1420 = DIRECTION ( 'NONE',  ( -1.000000000000000000, 0.000000000000000000, 7.109522442527898271E-17 ) ) ;
#1421 = AXIS2_PLACEMENT_3D ( 'NONE', #617, #2175, #3543 ) ;
#1422 = DIRECTION ( 'NONE',  ( 1.000000000000000000, 0.000000000000000000, -1.355252715606879803E-16 ) ) ;
#1423 = ORIENTED_EDGE ( 'NONE', *, *, #3054, .F. ) ;
#1424 = ORIENTED_EDGE ( 'NONE', *, *, #2240, .T. ) ;
#1425 = AXIS2_PLACEMENT_3D ( 'NONE', #4114, #25, #1499 ) ;
#1426 = ADVANCED_FACE ( 'NONE', ( #3911 ), #258, .F. ) ;
#1427 = CARTESIAN_POINT ( 'NONE',  ( -16.44999999999999929, 5.000000000000000000, -6.399999999999999467 ) ) ;
#1428 = DIRECTION ( 'NONE',  ( -0.000000000000000000, -1.000000000000000000, -0.000000000000000000 ) ) ;
#1429 = AXIS2_PLACEMENT_3D ( 'NONE', #144, #455, #1935 ) ;
#1430 = EDGE_LOOP ( 'NONE', ( #1575, #962, #2208, #1623 ) ) ;
#1431 = VERTEX_POINT ( 'NONE', #4308 ) ;
#1432 = DIRECTION ( 'NONE',  ( 7.109522442527898271E-17, 0.000000000000000000, 1.000000000000000000 ) ) ;
#1433 = ADVANCED_FACE ( 'NONE', ( #596 ), #1664, .F. ) ;
#1434 = CIRCLE ( 'NONE', #2672, 0.5000000000000004441 ) ;
#1435 = DIRECTION ( 'NONE',  ( 7.109522442527898271E-17, 0.000000000000000000, 1.000000000000000000 ) ) ;
#1436 = EDGE_LOOP ( 'NONE', ( #386, #1207 ) ) ;
#1437 = ORIENTED_EDGE ( 'NONE', *, *, #423, .T. ) ;
#1438 = ORIENTED_EDGE ( 'NONE', *, *, #2771, .F. ) ;
#1439 = DIRECTION ( 'NONE',  ( -7.109522442527898271E-17, -0.000000000000000000, -1.000000000000000000 ) ) ;
#1440 = DIRECTION ( 'NONE',  ( -7.109522442527898271E-17, 0.000000000000000000, 1.000000000000000000 ) ) ;
#1441 = EDGE_CURVE ( 'NONE', #3457, #4722, #1537, .T. ) ;
#1442 = DIRECTION ( 'NONE',  ( -7.109522442527898271E-17, 0.000000000000000000, 1.000000000000000000 ) ) ;
#1443 = CARTESIAN_POINT ( 'NONE',  ( -30.00000000000000000, 5.000000000000000000, -26.89999999999999858 ) ) ;
#1444 = AXIS2_PLACEMENT_3D ( 'NONE', #4228, #179, #4688 ) ;
#1445 = CARTESIAN_POINT ( 'NONE',  ( 2.799999999999997602, 5.000000000000000000, -27.39999999999999858 ) ) ;
#1446 = EDGE_CURVE ( 'NONE', #467, #4722, #211, .T. ) ;
#1447 = DIRECTION ( 'NONE',  ( -7.109522442527898271E-17, -0.000000000000000000, -1.000000000000000000 ) ) ;
#1448 = CIRCLE ( 'NONE', #1910, 0.5000000000000004441 ) ;
#1449 = AXIS2_PLACEMENT_3D ( 'NONE', #1578, #2763, #4246 ) ;
#1450 = DIRECTION ( 'NONE',  ( -7.109522442527898271E-17, -0.000000000000000000, -1.000000000000000000 ) ) ;
#1451 = AXIS2_PLACEMENT_3D ( 'NONE', #1030, #586, #952 ) ;
#1452 = ORIENTED_EDGE ( 'NONE', *, *, #1150, .F. ) ;
#1453 = VECTOR ( 'NONE', #336, 1000.000000000000000 ) ;
#1454 = CIRCLE ( 'NONE', #3926, 0.5000000000000004441 ) ;
#1455 = DIRECTION ( 'NONE',  ( 1.000000000000000000, 0.000000000000000000, 0.000000000000000000 ) ) ;
#1456 = CARTESIAN_POINT ( 'NONE',  ( 28.44999999999999929, 5.000000000000000000, -27.39999999999999858 ) ) ;
#1457 = VERTEX_POINT ( 'NONE', #1687 ) ;
#1458 = ORIENTED_EDGE ( 'NONE', *, *, #2296, .F. ) ;
#1459 = CYLINDRICAL_SURFACE ( 'NONE', #4533, 3.200000000000001510 ) ;
#1460 = CARTESIAN_POINT ( 'NONE',  ( 18.00000000000000000, 5.000000000000000000, 3.000000000000002665 ) ) ;
#1461 = EDGE_LOOP ( 'NONE', ( #1281, #2738, #3347, #1327 ) ) ;
#1462 = ADVANCED_FACE ( 'NONE', ( #4647 ), #2160, .F. ) ;
#1463 = ORIENTED_EDGE ( 'NONE', *, *, #39, .F. ) ;
#1464 = ORIENTED_EDGE ( 'NONE', *, *, #4545, .T. ) ;
#1465 = DIRECTION ( 'NONE',  ( -7.109522442527898271E-17, -0.000000000000000000, -1.000000000000000000 ) ) ;
#1466 = CARTESIAN_POINT ( 'NONE',  ( 32.70000000000000284, 5.000000000000000000, -6.399999999999999467 ) ) ;
#1467 = CIRCLE ( 'NONE', #3316, 3.200000000000001510 ) ;
#1468 = APPLICATION_CONTEXT ( 'automotive_design' ) ;
#1469 = CYLINDRICAL_SURFACE ( 'NONE', #3453, 3.200000000000001510 ) ;
#1470 = DIRECTION ( 'NONE',  ( -7.109522442527898271E-17, 0.000000000000000000, 1.000000000000000000 ) ) ;
#1471 = EDGE_CURVE ( 'NONE', #3435, #2859, #70, .T. ) ;
#1472 = CARTESIAN_POINT ( 'NONE',  ( 32.70000000000000284, 5.000000000000000000, 27.40000000000000213 ) ) ;
#1473 = AXIS2_PLACEMENT_3D ( 'NONE', #2944, #90, #66 ) ;
#1474 = DIRECTION ( 'NONE',  ( 0.000000000000000000, 0.000000000000000000, 1.000000000000000000 ) ) ;
#1475 = FACE_OUTER_BOUND ( 'NONE', #3194, .T. ) ;
#1476 = ADVANCED_FACE ( 'NONE', ( #1735 ), #3208, .F. ) ;
#1477 = CARTESIAN_POINT ( 'NONE',  ( 16.44999999999999929, 5.000000000000000000, 24.00000000000000000 ) ) ;
#1478 = AXIS2_PLACEMENT_3D ( 'NONE', #4679, #3247, #244 ) ;
#1479 = CARTESIAN_POINT ( 'NONE',  ( 28.44999999999999929, 5.000000000000000000, -23.99999999999999645 ) ) ;
#1480 = LINE ( 'NONE', #749, #60 ) ;
#1481 = ORIENTED_EDGE ( 'NONE', *, *, #819, .F. ) ;
#1482 = ORIENTED_EDGE ( 'NONE', *, *, #1229, .F. ) ;
#1483 = DIRECTION ( 'NONE',  ( 7.109522442527898271E-17, 0.000000000000000000, 1.000000000000000000 ) ) ;
#1484 = DIRECTION ( 'NONE',  ( -0.000000000000000000, -1.000000000000000000, -0.000000000000000000 ) ) ;
#1485 = ORIENTED_EDGE ( 'NONE', *, *, #2204, .T. ) ;
#1486 = ORIENTED_EDGE ( 'NONE', *, *, #908, .T. ) ;
#1487 = ORIENTED_EDGE ( 'NONE', *, *, #3150, .T. ) ;
#1488 = DIRECTION ( 'NONE',  ( -0.000000000000000000, -1.000000000000000000, -0.000000000000000000 ) ) ;
#1489 = DIRECTION ( 'NONE',  ( -0.000000000000000000, -1.000000000000000000, -0.000000000000000000 ) ) ;
#1490 = EDGE_CURVE ( 'NONE', #2348, #3600, #222, .T. ) ;
#1491 = CIRCLE ( 'NONE', #717, 0.5000000000000004441 ) ;
#1492 = DIRECTION ( 'NONE',  ( 0.000000000000000000, 1.000000000000000000, 0.000000000000000000 ) ) ;
#1493 = DIRECTION ( 'NONE',  ( -1.000000000000000000, 0.000000000000000000, 0.000000000000000000 ) ) ;
#1494 = DIRECTION ( 'NONE',  ( 0.000000000000000000, 0.000000000000000000, 1.000000000000000000 ) ) ;
#1495 = EDGE_CURVE ( 'NONE', #3819, #2135, #2563, .T. ) ;
#1496 = DIRECTION ( 'NONE',  ( 7.109522442527898271E-17, -0.000000000000000000, -1.000000000000000000 ) ) ;
#1497 = AXIS2_PLACEMENT_3D ( 'NONE', #3063, #4575, #3809 ) ;
#1498 = ADVANCED_FACE ( 'NONE', ( #670 ), #1088, .F. ) ;
#1499 = DIRECTION ( 'NONE',  ( 0.000000000000000000, 0.000000000000000000, 1.000000000000000000 ) ) ;
#1500 = DIRECTION ( 'NONE',  ( -7.109522442527898271E-17, 0.000000000000000000, 1.000000000000000000 ) ) ;
#1501 = ORIENTED_EDGE ( 'NONE', *, *, #3758, .T. ) ;
#1502 = ORIENTED_EDGE ( 'NONE', *, *, #2621, .T. ) ;
#1503 = CARTESIAN_POINT ( 'NONE',  ( 5.999999999999997335, 5.000000000000000000, -3.499999999999999556 ) ) ;
#1504 = EDGE_CURVE ( 'NONE', #4141, #268, #2075, .T. ) ;
#1505 = CARTESIAN_POINT ( 'NONE',  ( 21.19999999999999929, 5.000000000000000000, 3.000000000000003109 ) ) ;
#1506 = ORIENTED_EDGE ( 'NONE', *, *, #1253, .F. ) ;
#1507 = VERTEX_POINT ( 'NONE', #356 ) ;
#1508 = ORIENTED_EDGE ( 'NONE', *, *, #2221, .F. ) ;
#1509 = CARTESIAN_POINT ( 'NONE',  ( -3.299999999999996270, 5.000000000000000000, -6.400000000000000355 ) ) ;
#1510 = CARTESIAN_POINT ( 'NONE',  ( -15.29999999999999716, 5.000000000000000000, 5.900000000000002132 ) ) ;
#1511 = CIRCLE ( 'NONE', #2288, 0.5000000000000004441 ) ;
#1512 = CIRCLE ( 'NONE', #3361, 0.5000000000000004441 ) ;
#1513 = DIRECTION ( 'NONE',  ( -1.000000000000000000, 0.000000000000000000, -7.109522442527898271E-17 ) ) ;
#1514 = DIRECTION ( 'NONE',  ( 0.000000000000000000, 0.000000000000000000, 1.000000000000000000 ) ) ;
#1515 = CARTESIAN_POINT ( 'NONE',  ( 5.999999999999997335, 5.000000000000000000, 24.50000000000000000 ) ) ;
#1516 = DIRECTION ( 'NONE',  ( 1.000000000000000000, 0.000000000000000000, 0.000000000000000000 ) ) ;
#1517 = EDGE_CURVE ( 'NONE', #602, #3684, #3156, .T. ) ;
#1518 = CARTESIAN_POINT ( 'NONE',  ( -5.999999999999997335, 5.000000000000000000, -3.000000000000000000 ) ) ;
#1519 = VECTOR ( 'NONE', #3531, 1000.000000000000000 ) ;
#1520 = CARTESIAN_POINT ( 'NONE',  ( 40.00000000000000000, 5.000000000000000000, 35.00000000000000000 ) ) ;
#1521 = LINE ( 'NONE', #867, #1842 ) ;
#1522 = CIRCLE ( 'NONE', #2834, 0.5000000000000004441 ) ;
#1523 = ADVANCED_FACE ( 'NONE', ( #1062 ), #2393, .F. ) ;
#1524 = AXIS2_PLACEMENT_3D ( 'NONE', #922, #968, #4317 ) ;
#1525 = ORIENTED_EDGE ( 'NONE', *, *, #3155, .F. ) ;
#1526 = VERTEX_POINT ( 'NONE', #4720 ) ;
#1527 = CIRCLE ( 'NONE', #2149, 0.5000000000000004441 ) ;
#1528 = AXIS2_PLACEMENT_3D ( 'NONE', #3481, #169, #505 ) ;
#1529 = LINE ( 'NONE', #2241, #2104 ) ;
#1530 = ORIENTED_EDGE ( 'NONE', *, *, #3738, .T. ) ;
#1531 = CIRCLE ( 'NONE', #3845, 0.5000000000000004441 ) ;
#1532 = EDGE_CURVE ( 'NONE', #1379, #3637, #1839, .T. ) ;
#1533 = ORIENTED_EDGE ( 'NONE', *, *, #2786, .T. ) ;
#1534 = EDGE_LOOP ( 'NONE', ( #312, #527, #1255, #4174 ) ) ;
#1535 = CARTESIAN_POINT ( 'NONE',  ( -33.20000000000000284, 5.000000000000000000, -27.39999999999999858 ) ) ;
#1536 = DIRECTION ( 'NONE',  ( -7.109522442527898271E-17, 0.000000000000000000, 1.000000000000000000 ) ) ;
#1537 = CIRCLE ( 'NONE', #1228, 1.500000000000004885 ) ;
#1538 = CARTESIAN_POINT ( 'NONE',  ( -27.29999999999999716, 5.000000000000000000, 24.00000000000000000 ) ) ;
#1539 = DIRECTION ( 'NONE',  ( -7.109522442527898271E-17, -0.000000000000000000, -1.000000000000000000 ) ) ;
#1540 = CARTESIAN_POINT ( 'NONE',  ( 32.70000000000000284, 5.000000000000000000, -26.89999999999999858 ) ) ;
#1541 = AXIS2_PLACEMENT_3D ( 'NONE', #4629, #189, #4700 ) ;
#1543 = FACE_OUTER_BOUND ( 'NONE', #3009, .T. ) ;
#1542 = AXIS2_PLACEMENT_3D ( 'NONE', #3132, #4514, #2073 ) ;
#1544 = AXIS2_PLACEMENT_3D ( 'NONE', #274, #3199, #1808 ) ;
#1545 = EDGE_CURVE ( 'NONE', #4021, #2830, #3390, .T. ) ;
#1546 = ORIENTED_EDGE ( 'NONE', *, *, #3258, .F. ) ;
#1547 = DIRECTION ( 'NONE',  ( 0.000000000000000000, 0.000000000000000000, 1.000000000000000000 ) ) ;
#1548 = LINE ( 'NONE', #2684, #2536 ) ;
#1549 = ORIENTED_EDGE ( 'NONE', *, *, #1090, .F. ) ;
#1550 = EDGE_LOOP ( 'NONE', ( #2451, #3125, #2257, #82 ) ) ;
#1551 = CARTESIAN_POINT ( 'NONE',  ( -27.29999999999999716, 5.000000000000000000, -26.89999999999999858 ) ) ;
#1552 = ADVANCED_FACE ( 'NONE', ( #4013 ), #2201, .F. ) ;
#1553 = AXIS2_PLACEMENT_3D ( 'NONE', #2653, #2987, #402 ) ;
#1554 = LINE ( 'NONE', #4212, #2150 ) ;
#1555 = ORIENTED_EDGE ( 'NONE', *, *, #4227, .F. ) ;
#1556 = ORIENTED_EDGE ( 'NONE', *, *, #3113, .F. ) ;
#1557 = VERTEX_POINT ( 'NONE', #1477 ) ;
#1558 = DIRECTION ( 'NONE',  ( 7.109522442527898271E-17, 0.000000000000000000, 1.000000000000000000 ) ) ;
#1559 = FACE_OUTER_BOUND ( 'NONE', #2639, .T. ) ;
#1560 = EDGE_CURVE ( 'NONE', #2876, #1684, #1925, .T. ) ;
#1561 = DIRECTION ( 'NONE',  ( 1.000000000000000000, 0.000000000000000000, -7.109522442527898271E-17 ) ) ;
#1562 = DIRECTION ( 'NONE',  ( 7.109522442527898271E-17, 0.000000000000000000, 1.000000000000000000 ) ) ;
#1563 = DIRECTION ( 'NONE',  ( 1.000000000000000000, 0.000000000000000000, 0.000000000000000000 ) ) ;
#1564 = FACE_OUTER_BOUND ( 'NONE', #2554, .T. ) ;
#1565 = PRESENTATION_STYLE_ASSIGNMENT (( #92 ) ) ;
#1566 = ORIENTED_EDGE ( 'NONE', *, *, #3232, .T. ) ;
#1567 = PLANE ( 'NONE',  #2493 ) ;
#1568 = CARTESIAN_POINT ( 'NONE',  ( 35.50000000000001421, 0.000000000000000000, -30.50000000000000355 ) ) ;
#1569 = VERTEX_POINT ( 'NONE', #3259 ) ;
#1570 = ORIENTED_EDGE ( 'NONE', *, *, #4753, .T. ) ;
#1571 = EDGE_CURVE ( 'NONE', #534, #4625, #1467, .T. ) ;
#1572 = DIRECTION ( 'NONE',  ( -7.109522442527898271E-17, 0.000000000000000000, -1.000000000000000000 ) ) ;
#1573 = AXIS2_PLACEMENT_3D ( 'NONE', #2001, #3908, #2045 ) ;
#1574 = FACE_BOUND ( 'NONE', #3654, .T. ) ;
#1575 = ORIENTED_EDGE ( 'NONE', *, *, #2086, .T. ) ;
#1576 = ORIENTED_EDGE ( 'NONE', *, *, #2418, .T. ) ;
#1577 = ORIENTED_EDGE ( 'NONE', *, *, #4071, .F. ) ;
#1578 = CARTESIAN_POINT ( 'NONE',  ( -30.00000000000000000, 5.000000000000000000, -23.99999999999999645 ) ) ;
#1579 = EDGE_CURVE ( 'NONE', #571, #3294, #3081, .T. ) ;
#1580 = DIRECTION ( 'NONE',  ( -0.000000000000000000, -1.000000000000000000, -0.000000000000000000 ) ) ;
#1581 = LINE ( 'NONE', #2016, #1610 ) ;
#1582 = ADVANCED_FACE ( 'NONE', ( #382 ), #745, .F. ) ;
#1583 = AXIS2_PLACEMENT_3D ( 'NONE', #2465, #3277, #638 ) ;
#1584 = AXIS2_PLACEMENT_3D ( 'NONE', #1745, #2862, #1776 ) ;
#1585 = PLANE ( 'NONE',  #4470 ) ;
#1586 = DIRECTION ( 'NONE',  ( 1.000000000000000000, -0.000000000000000000, 7.109522442527898271E-17 ) ) ;
#1587 = AXIS2_PLACEMENT_3D ( 'NONE', #3516, #2799, #1686 ) ;
#1588 = DIRECTION ( 'NONE',  ( 7.109522442527898271E-17, 0.000000000000000000, 1.000000000000000000 ) ) ;
#1589 = ADVANCED_FACE ( 'NONE', ( #332 ), #1813, .F. ) ;
#1590 = DIRECTION ( 'NONE',  ( 0.000000000000000000, 0.000000000000000000, 1.000000000000000000 ) ) ;
#1591 = LINE ( 'NONE', #2705, #4442 ) ;
#1592 = ORIENTED_EDGE ( 'NONE', *, *, #1495, .T. ) ;
#1593 = DIRECTION ( 'NONE',  ( -1.000000000000000000, 0.000000000000000000, 0.000000000000000000 ) ) ;
#1594 = CARTESIAN_POINT ( 'NONE',  ( 3.299999999999997602, 5.000000000000000000, -23.99999999999999645 ) ) ;
#1595 = CIRCLE ( 'NONE', #2750, 3.200000000000001510 ) ;
#1596 = EDGE_LOOP ( 'NONE', ( #171, #1487, #946, #3364 ) ) ;
#1597 = ORIENTED_EDGE ( 'NONE', *, *, #2157, .F. ) ;
#1598 = CIRCLE ( 'NONE', #3833, 0.5000000000000004441 ) ;
#1599 = CARTESIAN_POINT ( 'NONE',  ( -19.54999999999999716, 5.000000000000000000, -23.99999999999999645 ) ) ;
#1600 = ORIENTED_EDGE ( 'NONE', *, *, #2502, .T. ) ;
#1601 = CIRCLE ( 'NONE', #2063, 1.500000000000004885 ) ;
#1602 = VERTEX_POINT ( 'NONE', #4412 ) ;
#1603 = ORIENTED_EDGE ( 'NONE', *, *, #137, .T. ) ;
#1604 = DIRECTION ( 'NONE',  ( -1.000000000000000000, 0.000000000000000000, 1.355252715606880296E-16 ) ) ;
#1605 = AXIS2_PLACEMENT_3D ( 'NONE', #785, #807, #2267 ) ;
#1606 = CARTESIAN_POINT ( 'NONE',  ( -4.550094363217856274E-16, 5.000000000000000000, -6.400000000000002132 ) ) ;
#1607 = TOROIDAL_SURFACE ( 'NONE', #4316, 2.700000000000001510, 0.5000000000000000000 ) ;
#1608 = EDGE_LOOP ( 'NONE', ( #3581, #4644, #1958, #4044 ) ) ;
#1609 = ADVANCED_FACE ( 'NONE', ( #2608 ), #822, .F. ) ;
#1610 = VECTOR ( 'NONE', #2038, 1000.000000000000000 ) ;
#1611 = CARTESIAN_POINT ( 'NONE',  ( -30.00000000000000000, 5.000000000000000000, -6.399999999999999467 ) ) ;
#1612 = VECTOR ( 'NONE', #4243, 1000.000000000000000 ) ;
#1613 = DIRECTION ( 'NONE',  ( -1.000000000000000000, 0.000000000000000000, -7.109522442527898271E-17 ) ) ;
#1614 = FACE_OUTER_BOUND ( 'NONE', #531, .T. ) ;
#1615 = ADVANCED_FACE ( 'NONE', ( #4089 ), #4554, .F. ) ;
#1616 = DIRECTION ( 'NONE',  ( 1.000000000000000000, 0.000000000000000000, 7.109522442527898271E-17 ) ) ;
#1617 = DIRECTION ( 'NONE',  ( 1.000000000000000000, 0.000000000000000000, 0.000000000000000000 ) ) ;
#1618 = AXIS2_PLACEMENT_3D ( 'NONE', #2154, #4385, #4037 ) ;
#1619 = EDGE_CURVE ( 'NONE', #3295, #2375, #3446, .T. ) ;
#1620 = ORIENTED_EDGE ( 'NONE', *, *, #3237, .T. ) ;
#1621 = CARTESIAN_POINT ( 'NONE',  ( -18.00000000000000000, 5.000000000000000000, 5.900000000000002132 ) ) ;
#1622 = DIRECTION ( 'NONE',  ( -1.000000000000000000, 0.000000000000000000, 0.000000000000000000 ) ) ;
#1623 = ORIENTED_EDGE ( 'NONE', *, *, #2215, .T. ) ;
#1624 = VERTEX_POINT ( 'NONE', #3403 ) ;
#1625 = AXIS2_PLACEMENT_3D ( 'NONE', #637, #1728, #1418 ) ;
#1626 = DIRECTION ( 'NONE',  ( -1.000000000000000000, 0.000000000000000000, 0.000000000000000000 ) ) ;
#1627 = ORIENTED_EDGE ( 'NONE', *, *, #4605, .F. ) ;
#1628 = ORIENTED_EDGE ( 'NONE', *, *, #2005, .F. ) ;
#1629 = ORIENTED_EDGE ( 'NONE', *, *, #2357, .T. ) ;
#1630 = FACE_OUTER_BOUND ( 'NONE', #2980, .T. ) ;
#1631 = CLOSED_SHELL ( 'NONE', ( #992, #458, #1426, #3447, #3419, #1831, #1082, #3518, #342, #209, #2629, #1821, #483, #4064, #319, #186, #4370, #3466, #4792, #3591, #929, #3207, #1552, #1284, #3285, #331, #313, #366, #4305, #4696, #4045, #1994, #3411, #3786, #2414, #3621, #2078, #1399, #1723, #1582, #2028, #4513, #732, #722, #403, #4398, #1615, #3890, #4500, #2306, #1864, #4275, #960, #2143, #99, #1752, #4351, #2865, #2965, #3443, #3385, #4460, #3971, #851, #1609, #1858, #43, #3061, #1032, #1878, #3200, #3823, #3628, #765, #1639, #3507, #3392, #3332, #1433, #2474, #1967, #2447, #490, #1645, #3652, #3537, #3714, #2801, #2342, #1498, #180, #1769, #3791, #2363, #2918, #2115, #566, #1730, #3245, #3353, #3906, #1589, #1936, #2024, #1476, #900, #123, #600, #3420, #2056, #3036, #1791, #2945, #3555, #4194, #391, #1114, #2292, #3008, #3120, #3300, #1337, #4039, #2512, #3049, #3211, #1523, #3978, #3922, #3059, #3471, #1277, #1294, #1387, #1830, #3804, #3648, #3733, #2712, #3014, #2389, #1462, #3170, #2877, #4108, #4636 ) ) ;
#1632 = VERTEX_POINT ( 'NONE', #495 ) ;
#1633 = DIRECTION ( 'NONE',  ( -7.109522442527898271E-17, 0.000000000000000000, 1.000000000000000000 ) ) ;
#1634 = CARTESIAN_POINT ( 'NONE',  ( -15.29999999999999716, 5.000000000000000000, -24.49999999999999645 ) ) ;
#1635 = CARTESIAN_POINT ( 'NONE',  ( -9.199999999999999289, 5.000000000000000000, 3.000000000000002665 ) ) ;
#1636 = FACE_OUTER_BOUND ( 'NONE', #4196, .T. ) ;
#1637 = VECTOR ( 'NONE', #3111, 1000.000000000000000 ) ;
#1638 = PLANE ( 'NONE',  #3887 ) ;
#1639 = ADVANCED_FACE ( 'NONE', ( #1564 ), #1746, .F. ) ;
#1640 = ORIENTED_EDGE ( 'NONE', *, *, #21, .T. ) ;
#1641 = CARTESIAN_POINT ( 'NONE',  ( -4.550094363217856274E-16, 5.000000000000000000, -6.400000000000001243 ) ) ;
#1642 = CARTESIAN_POINT ( 'NONE',  ( 32.70000000000000284, 5.000000000000000000, 26.89999999999999858 ) ) ;
#1643 = ORIENTED_EDGE ( 'NONE', *, *, #629, .F. ) ;
#1644 = ORIENTED_EDGE ( 'NONE', *, *, #4664, .F. ) ;
#1645 = ADVANCED_FACE ( 'NONE', ( #1884 ), #138, .F. ) ;
#1646 = EDGE_CURVE ( 'NONE', #1331, #147, #2984, .T. ) ;
#1647 = DIRECTION ( 'NONE',  ( -7.109522442527898271E-17, -0.000000000000000000, -1.000000000000000000 ) ) ;
#1648 = ORIENTED_EDGE ( 'NONE', *, *, #3766, .T. ) ;
#1649 = VERTEX_POINT ( 'NONE', #3787 ) ;
#1650 = ORIENTED_EDGE ( 'NONE', *, *, #2651, .F. ) ;
#1651 = DIRECTION ( 'NONE',  ( -1.000000000000000000, 0.000000000000000000, 7.109522442527898271E-17 ) ) ;
#1652 = EDGE_CURVE ( 'NONE', #4652, #3819, #3910, .T. ) ;
#1653 = FACE_OUTER_BOUND ( 'NONE', #2494, .T. ) ;
#1654 = CIRCLE ( 'NONE', #2346, 2.700000000000001066 ) ;
#1655 = ORIENTED_EDGE ( 'NONE', *, *, #2939, .F. ) ;
#1656 = DIRECTION ( 'NONE',  ( -7.109522442527898271E-17, 0.000000000000000000, 1.000000000000000000 ) ) ;
#1657 = CARTESIAN_POINT ( 'NONE',  ( 30.00000000000000000, 5.000000000000000000, 5.900000000000002132 ) ) ;
#1658 = DIRECTION ( 'NONE',  ( 7.109522442527898271E-17, -0.000000000000000000, -1.000000000000000000 ) ) ;
#1659 = PLANE ( 'NONE',  #1668 ) ;
#1660 = CARTESIAN_POINT ( 'NONE',  ( 26.79999999999999716, 5.000000000000000000, 5.900000000000001243 ) ) ;
#1661 = DIRECTION ( 'NONE',  ( -7.109522442527898271E-17, 0.000000000000000000, 1.000000000000000000 ) ) ;
#1662 = AXIS2_PLACEMENT_3D ( 'NONE', #3822, #4149, #858 ) ;
#1663 = EDGE_CURVE ( 'NONE', #4604, #4073, #198, .T. ) ;
#1664 = CYLINDRICAL_SURFACE ( 'NONE', #4249, 3.200000000000000622 ) ;
#1665 = ORIENTED_EDGE ( 'NONE', *, *, #580, .F. ) ;
#1666 = VERTEX_POINT ( 'NONE', #2992 ) ;
#1667 = DIRECTION ( 'NONE',  ( -0.000000000000000000, -1.000000000000000000, -0.000000000000000000 ) ) ;
#1668 = AXIS2_PLACEMENT_3D ( 'NONE', #4665, #1343, #1731 ) ;
#1669 = ORIENTED_EDGE ( 'NONE', *, *, #2019, .F. ) ;
#1670 = EDGE_CURVE ( 'NONE', #1804, #1412, #4482, .T. ) ;
#1671 = DIRECTION ( 'NONE',  ( 0.000000000000000000, 0.000000000000000000, 1.000000000000000000 ) ) ;
#1672 = ORIENTED_EDGE ( 'NONE', *, *, #954, .F. ) ;
#1673 = EDGE_LOOP ( 'NONE', ( #805, #4512, #1077, #1802, #4734, #1213, #1655, #1549, #758, #578, #993, #1486, #2156, #3504, #1766, #4756, #2974, #1778, #2113, #2426 ) ) ;
#1674 = CARTESIAN_POINT ( 'NONE',  ( 1.706285386206695684E-15, 5.000000000000000000, 24.00000000000000000 ) ) ;
#1675 = CARTESIAN_POINT ( 'NONE',  ( 2.799999999999997602, 5.000000000000000000, -27.39999999999999858 ) ) ;
#1676 = AXIS2_PLACEMENT_3D ( 'NONE', #4197, #1558, #2354 ) ;
#1677 = EDGE_CURVE ( 'NONE', #1814, #75, #4459, .T. ) ;
#1678 = AXIS2_PLACEMENT_3D ( 'NONE', #811, #2986, #1474 ) ;
#1679 = CARTESIAN_POINT ( 'NONE',  ( -30.00000000000000000, 5.000000000000000000, -24.49999999999999645 ) ) ;
#1680 = DIRECTION ( 'NONE',  ( 1.000000000000000000, 0.000000000000000000, 0.000000000000000000 ) ) ;
#1681 = DIRECTION ( 'NONE',  ( -7.109522442527898271E-17, 0.000000000000000000, -1.000000000000000000 ) ) ;
#1682 = AXIS2_PLACEMENT_3D ( 'NONE', #1679, #4615, #2743 ) ;
#1683 = AXIS2_PLACEMENT_3D ( 'NONE', #4712, #3197, #585 ) ;
#1684 = VERTEX_POINT ( 'NONE', #2636 ) ;
#1685 = APPLICATION_PROTOCOL_DEFINITION ( 'draft international standard', 'automotive_design', 1998, #3282 ) ;
#1686 = DIRECTION ( 'NONE',  ( -1.000000000000000000, 0.000000000000000000, 0.000000000000000000 ) ) ;
#1687 = CARTESIAN_POINT ( 'NONE',  ( -27.29999999999999716, 5.000000000000000000, 27.40000000000000213 ) ) ;
#1689 = EDGE_LOOP ( 'NONE', ( #1321, #3725, #3484, #2303 ) ) ;
#1688 = AXIS2_PLACEMENT_3D ( 'NONE', #2444, #3546, #2470 ) ;
#1690 = VERTEX_POINT ( 'NONE', #1200 ) ;
#1691 = EDGE_CURVE ( 'NONE', #3771, #3548, #2133, .T. ) ;
#1692 = FACE_BOUND ( 'NONE', #1004, .T. ) ;
#1693 = DIRECTION ( 'NONE',  ( -7.109522442527898271E-17, 0.000000000000000000, -1.000000000000000000 ) ) ;
#1694 = AXIS2_PLACEMENT_3D ( 'NONE', #1788, #4718, #1035 ) ;
#1695 = ORIENTED_EDGE ( 'NONE', *, *, #397, .F. ) ;
#1696 = VERTEX_POINT ( 'NONE', #2273 ) ;
#1697 = LINE ( 'NONE', #1674, #3993 ) ;
#1698 = CARTESIAN_POINT ( 'NONE',  ( -32.70000000000000284, 5.000000000000000000, -3.000000000000000000 ) ) ;
#1699 = EDGE_CURVE ( 'NONE', #2859, #4774, #2053, .T. ) ;
#1700 = CARTESIAN_POINT ( 'NONE',  ( 2.132856732758369851E-16, 5.000000000000000000, 3.000000000000000444 ) ) ;
#1701 = ORIENTED_EDGE ( 'NONE', *, *, #4134, .T. ) ;
#1702 = CIRCLE ( 'NONE', #4420, 1.549999999999999378 ) ;
#1703 = LINE ( 'NONE', #1363, #839 ) ;
#1704 = DIRECTION ( 'NONE',  ( 7.109522442527898271E-17, 0.000000000000000000, -1.000000000000000000 ) ) ;
#1705 = EDGE_CURVE ( 'NONE', #4743, #1666, #2293, .T. ) ;
#1706 = EDGE_CURVE ( 'NONE', #3274, #2030, #1595, .T. ) ;
#1707 = LINE ( 'NONE', #2914, #3532 ) ;
#1708 = CARTESIAN_POINT ( 'NONE',  ( 5.999999999999999112, 5.000000000000000000, -27.39999999999999858 ) ) ;
#1709 = DIRECTION ( 'NONE',  ( 1.000000000000000000, 0.000000000000000000, -7.109522442527898271E-17 ) ) ;
#1710 = FACE_OUTER_BOUND ( 'NONE', #4270, .T. ) ;
#1711 = CYLINDRICAL_SURFACE ( 'NONE', #2773, 3.200000000000000622 ) ;
#1712 = ORIENTED_EDGE ( 'NONE', *, *, #4220, .F. ) ;
#1713 = ORIENTED_EDGE ( 'NONE', *, *, #4528, .T. ) ;
#1714 = DIRECTION ( 'NONE',  ( -7.109522442527898271E-17, -0.000000000000000000, -1.000000000000000000 ) ) ;
#1715 = CARTESIAN_POINT ( 'NONE',  ( -14.79999999999999716, 5.000000000000000000, -27.39999999999999858 ) ) ;
#1716 = CIRCLE ( 'NONE', #2957, 1.549999999999999378 ) ;
#1717 = VERTEX_POINT ( 'NONE', #3808 ) ;
#1718 = VERTEX_POINT ( 'NONE', #3718 ) ;
#1719 = FACE_OUTER_BOUND ( 'NONE', #1939, .T. ) ;
#1720 = DIRECTION ( 'NONE',  ( 0.000000000000000000, 0.000000000000000000, 1.000000000000000000 ) ) ;
#1721 = DIRECTION ( 'NONE',  ( -0.000000000000000000, -1.000000000000000000, -0.000000000000000000 ) ) ;
#1722 = ORIENTED_EDGE ( 'NONE', *, *, #80, .T. ) ;
#1723 = ADVANCED_FACE ( 'NONE', ( #1543 ), #3376, .F. ) ;
#1724 = CIRCLE ( 'NONE', #4126, 3.200000000000000622 ) ;
#1725 = ORIENTED_EDGE ( 'NONE', *, *, #4189, .F. ) ;
#1726 = CARTESIAN_POINT ( 'NONE',  ( 1.706285386206695289E-15, 5.000000000000000000, -23.99999999999999645 ) ) ;
#1727 = CARTESIAN_POINT ( 'NONE',  ( -16.44999999999999929, 5.000000000000000000, -27.39999999999999858 ) ) ;
#1728 = DIRECTION ( 'NONE',  ( -7.109522442527898271E-17, 0.000000000000000000, 1.000000000000000000 ) ) ;
#1729 = CARTESIAN_POINT ( 'NONE',  ( 30.00000000000000000, 5.000000000000000000, 24.00000000000000000 ) ) ;
#1730 = ADVANCED_FACE ( 'NONE', ( #2654 ), #4133, .F. ) ;
#1731 = DIRECTION ( 'NONE',  ( 1.000000000000000000, 0.000000000000000000, -7.109522442527898271E-17 ) ) ;
#1732 = CARTESIAN_POINT ( 'NONE',  ( -40.00000000000000000, 0.000000000000000000, 35.00000000000000000 ) ) ;
#1733 = DIRECTION ( 'NONE',  ( -7.109522442527898271E-17, 0.000000000000000000, 1.000000000000000000 ) ) ;
#1734 = EDGE_CURVE ( 'NONE', #4625, #1632, #4223, .T. ) ;
#1735 = FACE_OUTER_BOUND ( 'NONE', #4535, .T. ) ;
#1736 = VERTEX_POINT ( 'NONE', #2000 ) ;
#1737 = ORIENTED_EDGE ( 'NONE', *, *, #223, .T. ) ;
#1738 = AXIS2_PLACEMENT_3D ( 'NONE', #1359, #2085, #2833 ) ;
#1739 = DIRECTION ( 'NONE',  ( 7.109522442527898271E-17, -0.000000000000000000, -1.000000000000000000 ) ) ;
#1740 = LINE ( 'NONE', #3213, #3834 ) ;
#1741 = AXIS2_PLACEMENT_3D ( 'NONE', #4283, #98, #3909 ) ;
#1742 = ORIENTED_EDGE ( 'NONE', *, *, #515, .T. ) ;
#1743 = ORIENTED_EDGE ( 'NONE', *, *, #2251, .F. ) ;
#1744 = CARTESIAN_POINT ( 'NONE',  ( -2.799999999999997602, 5.000000000000000000, 3.000000000000002220 ) ) ;
#1745 = CARTESIAN_POINT ( 'NONE',  ( 30.00000000000000000, 5.000000000000000000, 26.89999999999999858 ) ) ;
#1746 = TOROIDAL_SURFACE ( 'NONE', #4150, 2.700000000000001510, 0.5000000000000000000 ) ;
#1747 = ORIENTED_EDGE ( 'NONE', *, *, #3713, .T. ) ;
#1748 = VERTEX_POINT ( 'NONE', #2394 ) ;
#1749 = ORIENTED_EDGE ( 'NONE', *, *, #954, .T. ) ;
#1750 = CARTESIAN_POINT ( 'NONE',  ( -28.44999999999999929, 5.000000000000000000, 3.000000000000002665 ) ) ;
#1751 = LINE ( 'NONE', #3227, #3309 ) ;
#1752 = ADVANCED_FACE ( 'NONE', ( #2365 ), #2096, .F. ) ;
#1753 = DIRECTION ( 'NONE',  ( 0.000000000000000000, 0.000000000000000000, 1.000000000000000000 ) ) ;
#1754 = VECTOR ( 'NONE', #4180, 1000.000000000000000 ) ;
#1755 = AXIS2_PLACEMENT_3D ( 'NONE', #3550, #3240, #2404 ) ;
#1756 = CIRCLE ( 'NONE', #4619, 1.550000000000002709 ) ;
#1757 = CARTESIAN_POINT ( 'NONE',  ( -27.29999999999999716, 5.000000000000000000, -27.39999999999999858 ) ) ;
#1758 = AXIS2_PLACEMENT_3D ( 'NONE', #1123, #398, #3346 ) ;
#1759 = CIRCLE ( 'NONE', #1528, 2.700000000000001066 ) ;
#1760 = CIRCLE ( 'NONE', #4778, 3.200000000000001510 ) ;
#1761 = CARTESIAN_POINT ( 'NONE',  ( 9.199999999999997513, 5.000000000000000000, -3.499999999999999556 ) ) ;
#1762 = EDGE_CURVE ( 'NONE', #1306, #2716, #3988, .T. ) ;
#1763 = AXIS2_PLACEMENT_3D ( 'NONE', #611, #2139, #3611 ) ;
#1764 = DIRECTION ( 'NONE',  ( 7.109522442527898271E-17, 0.000000000000000000, 1.000000000000000000 ) ) ;
#1765 = ORIENTED_EDGE ( 'NONE', *, *, #1224, .F. ) ;
#1766 = ORIENTED_EDGE ( 'NONE', *, *, #3885, .F. ) ;
#1767 = AXIS2_PLACEMENT_3D ( 'NONE', #1443, #4331, #4032 ) ;
#1768 = EDGE_CURVE ( 'NONE', #3600, #1238, #665, .T. ) ;
#1769 = ADVANCED_FACE ( 'NONE', ( #1636 ), #3565, .F. ) ;
#1770 = DIRECTION ( 'NONE',  ( 0.000000000000000000, 0.000000000000000000, 1.000000000000000000 ) ) ;
#1771 = LINE ( 'NONE', #4344, #3230 ) ;
#1772 = VECTOR ( 'NONE', #4600, 1000.000000000000000 ) ;
#1773 = ORIENTED_EDGE ( 'NONE', *, *, #2324, .T. ) ;
#1774 = VERTEX_POINT ( 'NONE', #4643 ) ;
#1775 = DIRECTION ( 'NONE',  ( 7.109522442527898271E-17, 0.000000000000000000, 1.000000000000000000 ) ) ;
#1776 = DIRECTION ( 'NONE',  ( 1.000000000000000000, 0.000000000000000000, 7.109522442527898271E-17 ) ) ;
#1777 = VERTEX_POINT ( 'NONE', #231 ) ;
#1778 = ORIENTED_EDGE ( 'NONE', *, *, #3404, .F. ) ;
#1779 = AXIS2_PLACEMENT_3D ( 'NONE', #2281, #567, #2664 ) ;
#1780 = VERTEX_POINT ( 'NONE', #3513 ) ;
#1781 = ORIENTED_EDGE ( 'NONE', *, *, #1075, .F. ) ;
#1782 = FACE_OUTER_BOUND ( 'NONE', #3186, .T. ) ;
#1783 = CARTESIAN_POINT ( 'NONE',  ( -5.999999999999999112, 5.000000000000000000, -27.39999999999999858 ) ) ;
#1784 = AXIS2_PLACEMENT_3D ( 'NONE', #1223, #3830, #3880 ) ;
#1785 = DIRECTION ( 'NONE',  ( -0.000000000000000000, -1.000000000000000000, -0.000000000000000000 ) ) ;
#1786 = DIRECTION ( 'NONE',  ( -0.000000000000000000, -1.000000000000000000, -0.000000000000000000 ) ) ;
#1787 = DIRECTION ( 'NONE',  ( -1.000000000000000000, 0.000000000000000000, -7.109522442527898271E-17 ) ) ;
#1788 = CARTESIAN_POINT ( 'NONE',  ( 5.999999999999999112, 5.000000000000000000, -24.49999999999999645 ) ) ;
#1789 = VECTOR ( 'NONE', #2848, 1000.000000000000000 ) ;
#1790 = CARTESIAN_POINT ( 'NONE',  ( -20.69999999999999929, 5.000000000000000000, 5.900000000000002132 ) ) ;
#1791 = ADVANCED_FACE ( 'NONE', ( #522 ), #2435, .F. ) ;
#1792 = ORIENTED_EDGE ( 'NONE', *, *, #2565, .T. ) ;
#1793 = VERTEX_POINT ( 'NONE', #2817 ) ;
#1794 = SURFACE_STYLE_USAGE ( .BOTH. , #3286 ) ;
#1795 = LINE ( 'NONE', #3287, #3374 ) ;
#1796 = EDGE_CURVE ( 'NONE', #1624, #3090, #982, .T. ) ;
#1797 = VECTOR ( 'NONE', #1908, 1000.000000000000000 ) ;
#1798 = ORIENTED_EDGE ( 'NONE', *, *, #838, .F. ) ;
#1799 = ORIENTED_EDGE ( 'NONE', *, *, #1532, .T. ) ;
#1800 = DIRECTION ( 'NONE',  ( -1.000000000000000000, 0.000000000000000000, 7.109522442527898271E-17 ) ) ;
#1801 = CARTESIAN_POINT ( 'NONE',  ( 18.00000000000000000, 5.000000000000000000, -6.399999999999999467 ) ) ;
#1802 = ORIENTED_EDGE ( 'NONE', *, *, #4776, .T. ) ;
#1803 = EDGE_CURVE ( 'NONE', #3342, #2343, #2523, .T. ) ;
#1804 = VERTEX_POINT ( 'NONE', #4618 ) ;
#1805 = VERTEX_POINT ( 'NONE', #3542 ) ;
#1806 = DIRECTION ( 'NONE',  ( 1.000000000000000000, 0.000000000000000000, 0.000000000000000000 ) ) ;
#1807 = CARTESIAN_POINT ( 'NONE',  ( 33.20000000000000284, 5.000000000000000000, 3.000000000000003109 ) ) ;
#1808 = DIRECTION ( 'NONE',  ( 1.000000000000000000, 0.000000000000000000, 0.000000000000000000 ) ) ;
#1809 = DIRECTION ( 'NONE',  ( -1.000000000000000000, 0.000000000000000000, 0.000000000000000000 ) ) ;
#1810 = FACE_OUTER_BOUND ( 'NONE', #647, .T. ) ;
#1811 = CARTESIAN_POINT ( 'NONE',  ( 20.69999999999999929, 5.000000000000000000, -23.99999999999999645 ) ) ;
#1812 = CIRCLE ( 'NONE', #2456, 1.549999999999999378 ) ;
#1813 = CYLINDRICAL_SURFACE ( 'NONE', #3826, 1.549999999999999378 ) ;
#1814 = VERTEX_POINT ( 'NONE', #589 ) ;
#1815 = EDGE_CURVE ( 'NONE', #3817, #3771, #3755, .T. ) ;
#1816 = DIRECTION ( 'NONE',  ( -7.109522442527898271E-17, -0.000000000000000000, -1.000000000000000000 ) ) ;
#1817 = DIRECTION ( 'NONE',  ( 1.000000000000000000, 0.000000000000000000, -7.109522442527898271E-17 ) ) ;
#1818 = AXIS2_PLACEMENT_3D ( 'NONE', #4009, #1470, #3564 ) ;
#1819 = VERTEX_POINT ( 'NONE', #3178 ) ;
#1820 = ORIENTED_EDGE ( 'NONE', *, *, #4791, .T. ) ;
#1821 = ADVANCED_FACE ( 'NONE', ( #934 ), #1659, .F. ) ;
#1822 = CIRCLE ( 'NONE', #349, 1.549999999999999378 ) ;
#1823 = DIRECTION ( 'NONE',  ( 0.000000000000000000, 0.000000000000000000, 1.000000000000000000 ) ) ;
#1824 = ORIENTED_EDGE ( 'NONE', *, *, #1883, .F. ) ;
#1825 = EDGE_LOOP ( 'NONE', ( #2482, #1039 ) ) ;
#1826 = ORIENTED_EDGE ( 'NONE', *, *, #2043, .T. ) ;
#1827 = DIRECTION ( 'NONE',  ( 0.000000000000000000, 0.000000000000000000, 1.000000000000000000 ) ) ;
#1828 = CARTESIAN_POINT ( 'NONE',  ( 18.00000000000000000, 5.000000000000000000, -3.499999999999999556 ) ) ;
#1829 = CARTESIAN_POINT ( 'NONE',  ( 30.00000000000000000, 5.000000000000000000, -27.39999999999999858 ) ) ;
#1830 = ADVANCED_FACE ( 'NONE', ( #3107 ), #3593, .F. ) ;
#1831 = ADVANCED_FACE ( 'NONE', ( #2774 ), #912, .F. ) ;
#1832 = DIRECTION ( 'NONE',  ( -7.109522442527898271E-17, 0.000000000000000000, 1.000000000000000000 ) ) ;
#1833 = VECTOR ( 'NONE', #4160, 1000.000000000000000 ) ;
#1834 = CARTESIAN_POINT ( 'NONE',  ( -5.999999999999999112, 5.000000000000000000, 6.400000000000003020 ) ) ;
#1835 = DIRECTION ( 'NONE',  ( -0.000000000000000000, -1.000000000000000000, -0.000000000000000000 ) ) ;
#1836 = CARTESIAN_POINT ( 'NONE',  ( 1.706285386206695684E-15, 5.000000000000000000, 24.00000000000000000 ) ) ;
#1837 = AXIS2_PLACEMENT_3D ( 'NONE', #837, #134, #4549 ) ;
#1838 = AXIS2_PLACEMENT_3D ( 'NONE', #3101, #1945, #3079 ) ;
#1839 = LINE ( 'NONE', #1108, #606 ) ;
#1840 = VECTOR ( 'NONE', #4277, 1000.000000000000000 ) ;
#1841 = ORIENTED_EDGE ( 'NONE', *, *, #4008, .T. ) ;
#1842 = VECTOR ( 'NONE', #797, 1000.000000000000000 ) ;
#1843 = VECTOR ( 'NONE', #471, 1000.000000000000000 ) ;
#1844 = DIRECTION ( 'NONE',  ( -7.109522442527898271E-17, -0.000000000000000000, -1.000000000000000000 ) ) ;
#1845 = DIRECTION ( 'NONE',  ( 1.000000000000000000, -0.000000000000000000, 7.109522442527898271E-17 ) ) ;
#1846 = ORIENTED_EDGE ( 'NONE', *, *, #3738, .F. ) ;
#1847 = ORIENTED_EDGE ( 'NONE', *, *, #2268, .T. ) ;
#1848 = DIRECTION ( 'NONE',  ( 1.000000000000000000, 0.000000000000000000, 0.000000000000000000 ) ) ;
#1849 = DIRECTION ( 'NONE',  ( 7.109522442527898271E-17, 0.000000000000000000, -1.000000000000000000 ) ) ;
#1850 = ORIENTED_EDGE ( 'NONE', *, *, #3150, .F. ) ;
#1851 = ORIENTED_EDGE ( 'NONE', *, *, #4776, .F. ) ;
#1852 = VERTEX_POINT ( 'NONE', #2845 ) ;
#1853 = DIRECTION ( 'NONE',  ( -0.000000000000000000, -1.000000000000000000, -0.000000000000000000 ) ) ;
#1854 = EDGE_CURVE ( 'NONE', #4291, #943, #357, .T. ) ;
#1855 = LINE ( 'NONE', #2193, #4082 ) ;
#1856 = AXIS2_PLACEMENT_3D ( 'NONE', #2946, #2179, #4060 ) ;
#1857 = CARTESIAN_POINT ( 'NONE',  ( -9.199999999999999289, 5.000000000000000000, 5.900000000000003020 ) ) ;
#1858 = ADVANCED_FACE ( 'NONE', ( #3882 ), #894, .F. ) ;
#1859 = AXIS2_PLACEMENT_3D ( 'NONE', #1014, #308, #4384 ) ;
#1860 = EDGE_CURVE ( 'NONE', #2471, #1895, #4203, .T. ) ;
#1861 = LINE ( 'NONE', #3348, #2145 ) ;
#1862 = CARTESIAN_POINT ( 'NONE',  ( -26.79999999999999716, 5.000000000000000000, -27.39999999999999858 ) ) ;
#1863 = DIRECTION ( 'NONE',  ( 0.000000000000000000, 0.000000000000000000, 1.000000000000000000 ) ) ;
#1864 = ADVANCED_FACE ( 'NONE', ( #1012 ), #958, .F. ) ;
#1865 = CIRCLE ( 'NONE', #4341, 0.5000000000000004441 ) ;
#1866 = CYLINDRICAL_SURFACE ( 'NONE', #4131, 3.200000000000000622 ) ;
#1867 = PLANE ( 'NONE',  #2989 ) ;
#1868 = ORIENTED_EDGE ( 'NONE', *, *, #2912, .F. ) ;
#1869 = EDGE_LOOP ( 'NONE', ( #2352, #4775, #2244, #4117 ) ) ;
#1870 = CARTESIAN_POINT ( 'NONE',  ( -35.50000000000001421, 0.000000000000000000, 28.99999999999999645 ) ) ;
#1871 = CARTESIAN_POINT ( 'NONE',  ( 30.00000000000000000, 5.000000000000000000, -23.99999999999999645 ) ) ;
#1872 = VERTEX_POINT ( 'NONE', #2727 ) ;
#1873 = AXIS2_PLACEMENT_3D ( 'NONE', #3067, #3383, #428 ) ;
#1874 = VERTEX_POINT ( 'NONE', #1976 ) ;
#1875 = ORIENTED_EDGE ( 'NONE', *, *, #3263, .F. ) ;
#1876 = CARTESIAN_POINT ( 'NONE',  ( -5.999999999999999112, 5.000000000000000000, -27.39999999999999858 ) ) ;
#1877 = DIRECTION ( 'NONE',  ( -1.000000000000000000, 0.000000000000000000, 0.000000000000000000 ) ) ;
#1878 = ADVANCED_FACE ( 'NONE', ( #112 ), #3345, .F. ) ;
#1879 = DIRECTION ( 'NONE',  ( -7.109522442527898271E-17, 0.000000000000000000, 1.000000000000000000 ) ) ;
#1880 = ORIENTED_EDGE ( 'NONE', *, *, #1045, .T. ) ;
#1881 = CYLINDRICAL_SURFACE ( 'NONE', #4692, 3.200000000000001510 ) ;
#1882 = CARTESIAN_POINT ( 'NONE',  ( -26.79999999999999716, 5.000000000000000000, -5.899999999999998579 ) ) ;
#1883 = EDGE_CURVE ( 'NONE', #3337, #4728, #4205, .T. ) ;
#1884 = FACE_OUTER_BOUND ( 'NONE', #2498, .T. ) ;
#1885 = VECTOR ( 'NONE', #1344, 1000.000000000000000 ) ;
#1886 = EDGE_CURVE ( 'NONE', #1043, #1264, #914, .T. ) ;
#1887 = DIRECTION ( 'NONE',  ( -1.000000000000000000, 0.000000000000000000, 0.000000000000000000 ) ) ;
#1888 = LINE ( 'NONE', #1456, #3998 ) ;
#1889 = CIRCLE ( 'NONE', #4752, 2.700000000000001510 ) ;
#1890 = EDGE_LOOP ( 'NONE', ( #4264, #3746, #632, #507 ) ) ;
#1891 = VERTEX_POINT ( 'NONE', #863 ) ;
#1892 = DIRECTION ( 'NONE',  ( -7.109522442527898271E-17, -0.000000000000000000, -1.000000000000000000 ) ) ;
#1893 = DIRECTION ( 'NONE',  ( -7.109522442527898271E-17, -0.000000000000000000, -1.000000000000000000 ) ) ;
#1894 = ORIENTED_EDGE ( 'NONE', *, *, #379, .F. ) ;
#1895 = VERTEX_POINT ( 'NONE', #3493 ) ;
#1896 = EDGE_LOOP ( 'NONE', ( #323, #1362, #2736, #3941 ) ) ;
#1897 = CARTESIAN_POINT ( 'NONE',  ( 4.450000000000001066, 5.000000000000000000, -23.99999999999999645 ) ) ;
#1898 = CIRCLE ( 'NONE', #2081, 2.700000000000001066 ) ;
#1899 = CARTESIAN_POINT ( 'NONE',  ( 8.699999999999999289, 5.000000000000000000, -6.399999999999999467 ) ) ;
#1900 = DIRECTION ( 'NONE',  ( -1.000000000000000000, 0.000000000000000000, 0.000000000000000000 ) ) ;
#1901 = EDGE_CURVE ( 'NONE', #1202, #4652, #3659, .T. ) ;
#1902 = CARTESIAN_POINT ( 'NONE',  ( -30.00000000000000000, 5.000000000000000000, -27.39999999999999858 ) ) ;
#1903 = VECTOR ( 'NONE', #4303, 1000.000000000000000 ) ;
#1904 = DIRECTION ( 'NONE',  ( -0.000000000000000000, -1.000000000000000000, -0.000000000000000000 ) ) ;
#1905 = LINE ( 'NONE', #2231, #2537 ) ;
#1906 = EDGE_CURVE ( 'NONE', #28, #3963, #1269, .T. ) ;
#1907 = ORIENTED_EDGE ( 'NONE', *, *, #3085, .T. ) ;
#1908 = DIRECTION ( 'NONE',  ( -1.000000000000000000, 0.000000000000000000, 7.109522442527898271E-17 ) ) ;
#1909 = CARTESIAN_POINT ( 'NONE',  ( -30.00000000000000000, 5.000000000000000000, 27.40000000000000213 ) ) ;
#1910 = AXIS2_PLACEMENT_3D ( 'NONE', #3105, #860, #2699 ) ;
#1911 = AXIS2_PLACEMENT_3D ( 'NONE', #4188, #429, #4208 ) ;
#1912 = ORIENTED_EDGE ( 'NONE', *, *, #549, .F. ) ;
#1913 = ORIENTED_EDGE ( 'NONE', *, *, #3855, .T. ) ;
#1914 = EDGE_CURVE ( 'NONE', #1736, #3321, #1724, .T. ) ;
#1915 = EDGE_CURVE ( 'NONE', #75, #1332, #590, .T. ) ;
#1916 = DIRECTION ( 'NONE',  ( -1.000000000000000000, 0.000000000000000000, 0.000000000000000000 ) ) ;
#1917 = CIRCLE ( 'NONE', #2382, 2.700000000000001066 ) ;
#1918 = CARTESIAN_POINT ( 'NONE',  ( 9.199999999999999289, 5.000000000000000000, -26.89999999999999858 ) ) ;
#1919 = VERTEX_POINT ( 'NONE', #3864 ) ;
#1920 = AXIS2_PLACEMENT_3D ( 'NONE', #325, #2266, #4425 ) ;
#1921 = ORIENTED_EDGE ( 'NONE', *, *, #2247, .F. ) ;
#1922 = ORIENTED_EDGE ( 'NONE', *, *, #1663, .T. ) ;
#1923 = CARTESIAN_POINT ( 'NONE',  ( 4.449999999999997513, 5.000000000000000000, -6.399999999999999467 ) ) ;
#1924 = DIRECTION ( 'NONE',  ( -7.109522442527898271E-17, -0.000000000000000000, -1.000000000000000000 ) ) ;
#1925 = CIRCLE ( 'NONE', #3541, 0.5000000000000004441 ) ;
#1926 = CARTESIAN_POINT ( 'NONE',  ( 35.50000000000001421, 5.000000000000000000, 30.50000000000000355 ) ) ;
#1927 = DIRECTION ( 'NONE',  ( -7.109522442527898271E-17, -0.000000000000000000, -1.000000000000000000 ) ) ;
#1928 = FACE_OUTER_BOUND ( 'NONE', #2368, .T. ) ;
#1929 = VECTOR ( 'NONE', #2158, 1000.000000000000000 ) ;
#1930 = EDGE_CURVE ( 'NONE', #3661, #2956, #1591, .T. ) ;
#1932 = CARTESIAN_POINT ( 'NONE',  ( -3.299999999999996270, 5.000000000000000000, -3.499999999999999556 ) ) ;
#1931 = AXIS2_PLACEMENT_3D ( 'NONE', #3205, #3985, #2561 ) ;
#1933 = DIRECTION ( 'NONE',  ( 7.109522442527898271E-17, -0.000000000000000000, -1.000000000000000000 ) ) ;
#1934 = EDGE_LOOP ( 'NONE', ( #4757, #4601 ) ) ;
#1935 = DIRECTION ( 'NONE',  ( -1.000000000000000000, 0.000000000000000000, 7.109522442527898271E-17 ) ) ;
#1936 = ADVANCED_FACE ( 'NONE', ( #2022 ), #4231, .F. ) ;
#1937 = DIRECTION ( 'NONE',  ( -7.109522442527898271E-17, 0.000000000000000000, 1.000000000000000000 ) ) ;
#1938 = VERTEX_POINT ( 'NONE', #2798 ) ;
#1939 = EDGE_LOOP ( 'NONE', ( #3076, #3974 ) ) ;
#1940 = PLANE ( 'NONE',  #461 ) ;
#1941 = DIRECTION ( 'NONE',  ( 0.000000000000000000, 1.000000000000000000, 0.000000000000000000 ) ) ;
#1942 = ORIENTED_EDGE ( 'NONE', *, *, #4524, .T. ) ;
#1943 = ORIENTED_EDGE ( 'NONE', *, *, #2268, .F. ) ;
#1944 = ORIENTED_EDGE ( 'NONE', *, *, #2827, .F. ) ;
#1945 = DIRECTION ( 'NONE',  ( 0.000000000000000000, 1.000000000000000000, 0.000000000000000000 ) ) ;
#1946 = CARTESIAN_POINT ( 'NONE',  ( 14.79999999999999716, 5.000000000000000000, -27.39999999999999858 ) ) ;
#1947 = EDGE_CURVE ( 'NONE', #1962, #845, #564, .T. ) ;
#1948 = CARTESIAN_POINT ( 'NONE',  ( -9.199999999999999289, 5.000000000000000000, -6.399999999999999467 ) ) ;
#1949 = CARTESIAN_POINT ( 'NONE',  ( 9.199999999999997513, 5.000000000000000000, 24.50000000000000000 ) ) ;
#1950 = DIRECTION ( 'NONE',  ( -1.000000000000000000, 0.000000000000000000, -7.109522442527898271E-17 ) ) ;
#1951 = AXIS2_PLACEMENT_3D ( 'NONE', #2260, #3727, #435 ) ;
#1952 = CARTESIAN_POINT ( 'NONE',  ( 30.00000000000000000, 5.000000000000000000, -3.499999999999999556 ) ) ;
#1953 = SURFACE_SIDE_STYLE ('',( #2996 ) ) ;
#1954 = ORIENTED_EDGE ( 'NONE', *, *, #2631, .F. ) ;
#1955 = DIRECTION ( 'NONE',  ( 1.000000000000000000, 0.000000000000000000, 7.109522442527898271E-17 ) ) ;
#1956 = CARTESIAN_POINT ( 'NONE',  ( -35.50000000000001421, 0.000000000000000000, -32.00000000000000711 ) ) ;
#1957 = ORIENTED_EDGE ( 'NONE', *, *, #2827, .T. ) ;
#1958 = ORIENTED_EDGE ( 'NONE', *, *, #4466, .T. ) ;
#1959 = EDGE_CURVE ( 'NONE', #1023, #4093, #878, .T. ) ;
#1960 = DIRECTION ( 'NONE',  ( -1.000000000000000000, 0.000000000000000000, 0.000000000000000000 ) ) ;
#1961 = ORIENTED_EDGE ( 'NONE', *, *, #3195, .T. ) ;
#1962 = VERTEX_POINT ( 'NONE', #1660 ) ;
#1963 = ORIENTED_EDGE ( 'NONE', *, *, #3680, .T. ) ;
#1964 = LINE ( 'NONE', #2695, #4695 ) ;
#1965 = CARTESIAN_POINT ( 'NONE',  ( 1.706285386206695684E-15, 5.000000000000000000, -24.00000000000000000 ) ) ;
#1966 = UNCERTAINTY_MEASURE_WITH_UNIT (LENGTH_MEASURE( 1.000000000000000082E-05 ), #4415, 'distance_accuracy_value', 'NONE');
#1967 = ADVANCED_FACE ( 'NONE', ( #4645 ), #2366, .F. ) ;
#1968 = ORIENTED_EDGE ( 'NONE', *, *, #2240, .F. ) ;
#1969 = CARTESIAN_POINT ( 'NONE',  ( 33.20000000000000284, 5.000000000000000000, 3.500000000000002665 ) ) ;
#1970 = AXIS2_PLACEMENT_3D ( 'NONE', #628, #3897, #296 ) ;
#1971 = DIRECTION ( 'NONE',  ( -7.109522442527898271E-17, 0.000000000000000000, -1.000000000000000000 ) ) ;
#1972 = EDGE_CURVE ( 'NONE', #3100, #2959, #1654, .T. ) ;
#1973 = CARTESIAN_POINT ( 'NONE',  ( 18.00000000000000000, 5.000000000000000000, -27.39999999999999858 ) ) ;
#1974 = CIRCLE ( 'NONE', #3590, 2.700000000000001066 ) ;
#1975 = DIRECTION ( 'NONE',  ( -7.109522442527898271E-17, 0.000000000000000000, 1.000000000000000000 ) ) ;
#1976 = CARTESIAN_POINT ( 'NONE',  ( -7.549999999999998046, 5.000000000000000000, -23.99999999999999645 ) ) ;
#1977 = ORIENTED_EDGE ( 'NONE', *, *, #1087, .F. ) ;
#1978 = LINE ( 'NONE', #3021, #2021 ) ;
#1979 = DIRECTION ( 'NONE',  ( 7.109522442527898271E-17, -0.000000000000000000, -1.000000000000000000 ) ) ;
#1980 = ORIENTED_EDGE ( 'NONE', *, *, #609, .T. ) ;
#1981 = EDGE_LOOP ( 'NONE', ( #536, #752 ) ) ;
#1982 = CIRCLE ( 'NONE', #826, 3.200000000000001510 ) ;
#1983 = DIRECTION ( 'NONE',  ( -7.109522442527898271E-17, -0.000000000000000000, -1.000000000000000000 ) ) ;
#1984 = ORIENTED_EDGE ( 'NONE', *, *, #2856, .F. ) ;
#1985 = VECTOR ( 'NONE', #2084, 1000.000000000000000 ) ;
#1986 = ORIENTED_EDGE ( 'NONE', *, *, #1175, .F. ) ;
#1987 = ORIENTED_EDGE ( 'NONE', *, *, #813, .F. ) ;
#1988 = CYLINDRICAL_SURFACE ( 'NONE', #286, 3.200000000000000622 ) ;
#1989 = AXIS2_PLACEMENT_3D ( 'NONE', #718, #1879, #2602 ) ;
#1990 = AXIS2_PLACEMENT_3D ( 'NONE', #3816, #1983, #100 ) ;
#1991 = CIRCLE ( 'NONE', #2230, 1.549999999999999378 ) ;
#1992 = DIRECTION ( 'NONE',  ( 1.000000000000000000, 0.000000000000000000, 0.000000000000000000 ) ) ;
#1993 = AXIS2_PLACEMENT_3D ( 'NONE', #4354, #1029, #2507 ) ;
#1994 = ADVANCED_FACE ( 'NONE', ( #2416 ), #1638, .F. ) ;
#1995 = DIRECTION ( 'NONE',  ( -7.109522442527898271E-17, 0.000000000000000000, 1.000000000000000000 ) ) ;
#1996 = CIRCLE ( 'NONE', #3618, 2.700000000000001066 ) ;
#1997 = FACE_OUTER_BOUND ( 'NONE', #3708, .T. ) ;
#1998 = PLANE ( 'NONE',  #540 ) ;
#1999 = EDGE_CURVE ( 'NONE', #577, #172, #3832, .T. ) ;
#2000 = CARTESIAN_POINT ( 'NONE',  ( 2.799999999999997602, 5.000000000000000000, 5.900000000000001243 ) ) ;
#2001 = CARTESIAN_POINT ( 'NONE',  ( 27.29999999999999716, 5.000000000000000000, -3.499999999999999556 ) ) ;
#2002 = AXIS2_PLACEMENT_3D ( 'NONE', #1107, #3331, #3717 ) ;
#2003 = ORIENTED_EDGE ( 'NONE', *, *, #1142, .T. ) ;
#2004 = LINE ( 'NONE', #1641, #1797 ) ;
#2005 = EDGE_CURVE ( 'NONE', #3480, #4711, #2112, .T. ) ;
#2006 = DIRECTION ( 'NONE',  ( -7.109522442527898271E-17, 0.000000000000000000, 1.000000000000000000 ) ) ;
#2007 = ORIENTED_EDGE ( 'NONE', *, *, #793, .T. ) ;
#2008 = ORIENTED_EDGE ( 'NONE', *, *, #1353, .F. ) ;
#2009 = VECTOR ( 'NONE', #4226, 1000.000000000000000 ) ;
#2010 = CARTESIAN_POINT ( 'NONE',  ( 30.00000000000000000, 5.000000000000000000, 24.50000000000000000 ) ) ;
#2011 = ORIENTED_EDGE ( 'NONE', *, *, #4378, .F. ) ;
#2012 = ORIENTED_EDGE ( 'NONE', *, *, #2200, .F. ) ;
#2013 = ORIENTED_EDGE ( 'NONE', *, *, #2108, .F. ) ;
#2014 = DIRECTION ( 'NONE',  ( 7.109522442527898271E-17, -0.000000000000000000, -1.000000000000000000 ) ) ;
#2015 = CARTESIAN_POINT ( 'NONE',  ( 3.299999999999997602, 5.000000000000000000, -26.89999999999999858 ) ) ;
#2016 = CARTESIAN_POINT ( 'NONE',  ( -35.50000000000001421, 0.000000000000000000, -32.00000000000000711 ) ) ;
#2017 = CARTESIAN_POINT ( 'NONE',  ( 15.29999999999999716, 5.000000000000000000, -5.899999999999998579 ) ) ;
#2018 = DIRECTION ( 'NONE',  ( 1.000000000000000000, 0.000000000000000000, 0.000000000000000000 ) ) ;
#2019 = EDGE_CURVE ( 'NONE', #4244, #571, #4365, .T. ) ;
#2020 = DIRECTION ( 'NONE',  ( -1.000000000000000000, 0.000000000000000000, -7.109522442527898271E-17 ) ) ;
#2021 = VECTOR ( 'NONE', #1231, 1000.000000000000000 ) ;
#2022 = FACE_OUTER_BOUND ( 'NONE', #2569, .T. ) ;
#2023 = DIRECTION ( 'NONE',  ( -0.000000000000000000, 1.000000000000000000, -0.000000000000000000 ) ) ;
#2024 = ADVANCED_FACE ( 'NONE', ( #1370 ), #3588, .F. ) ;
#2025 = DIRECTION ( 'NONE',  ( 7.109522442527898271E-17, -0.000000000000000000, -1.000000000000000000 ) ) ;
#2026 = ORIENTED_EDGE ( 'NONE', *, *, #4721, .T. ) ;
#2027 = ORIENTED_EDGE ( 'NONE', *, *, #1914, .F. ) ;
#2028 = ADVANCED_FACE ( 'NONE', ( #329 ), #3204, .F. ) ;
#2029 = DIRECTION ( 'NONE',  ( -7.109522442527898271E-17, -0.000000000000000000, -1.000000000000000000 ) ) ;
#2030 = VERTEX_POINT ( 'NONE', #3181 ) ;
#2031 = FACE_OUTER_BOUND ( 'NONE', #781, .T. ) ;
#2032 = ORIENTED_EDGE ( 'NONE', *, *, #2883, .T. ) ;
#2033 = EDGE_LOOP ( 'NONE', ( #4391, #219 ) ) ;
#2034 = DIRECTION ( 'NONE',  ( -1.000000000000000000, 0.000000000000000000, -7.109522442527898271E-17 ) ) ;
#2035 = CARTESIAN_POINT ( 'NONE',  ( -20.69999999999999929, 5.000000000000000000, 6.400000000000003020 ) ) ;
#2036 = VECTOR ( 'NONE', #547, 1000.000000000000000 ) ;
#2037 = AXIS2_PLACEMENT_3D ( 'NONE', #2998, #4486, #1160 ) ;
#2038 = DIRECTION ( 'NONE',  ( -0.000000000000000000, 1.000000000000000000, -0.000000000000000000 ) ) ;
#2039 = CARTESIAN_POINT ( 'NONE',  ( -30.00000000000000000, 5.000000000000000000, -27.39999999999999858 ) ) ;
#2040 = CARTESIAN_POINT ( 'NONE',  ( -5.999999999999999112, 5.000000000000000000, -24.49999999999999645 ) ) ;
#2041 = DIRECTION ( 'NONE',  ( -1.000000000000000000, 0.000000000000000000, 1.355252715606879803E-16 ) ) ;
#2042 = CIRCLE ( 'NONE', #4760, 2.700000000000001066 ) ;
#2043 = EDGE_CURVE ( 'NONE', #4446, #1872, #107, .T. ) ;
#2044 = ORIENTED_EDGE ( 'NONE', *, *, #4441, .F. ) ;
#2045 = DIRECTION ( 'NONE',  ( 0.000000000000000000, 0.000000000000000000, 1.000000000000000000 ) ) ;
#2046 = DIRECTION ( 'NONE',  ( -0.000000000000000000, -1.000000000000000000, -0.000000000000000000 ) ) ;
#2047 = AXIS2_PLACEMENT_3D ( 'NONE', #197, #2132, #3149 ) ;
#2048 = DIRECTION ( 'NONE',  ( 0.000000000000000000, 0.000000000000000000, 1.000000000000000000 ) ) ;
#2049 = EDGE_CURVE ( 'NONE', #2718, #3145, #3734, .T. ) ;
#2050 = ORIENTED_EDGE ( 'NONE', *, *, #3957, .F. ) ;
#2051 = VERTEX_POINT ( 'NONE', #1034 ) ;
#2052 = CARTESIAN_POINT ( 'NONE',  ( 16.44999999999999929, 5.000000000000000000, 6.400000000000003020 ) ) ;
#2053 = CIRCLE ( 'NONE', #4768, 0.5000000000000004441 ) ;
#2054 = ORIENTED_EDGE ( 'NONE', *, *, #2815, .F. ) ;
#2055 = LINE ( 'NONE', #1715, #297 ) ;
#2056 = ADVANCED_FACE ( 'NONE', ( #3255 ), #3960, .F. ) ;
#2057 = ORIENTED_EDGE ( 'NONE', *, *, #451, .F. ) ;
#2058 = ORIENTED_EDGE ( 'NONE', *, *, #3354, .T. ) ;
#2059 = DIRECTION ( 'NONE',  ( -7.109522442527898271E-17, -0.000000000000000000, -1.000000000000000000 ) ) ;
#2060 = DIRECTION ( 'NONE',  ( -1.000000000000000000, 0.000000000000000000, -1.355252715606879803E-16 ) ) ;
#2061 = AXIS2_PLACEMENT_3D ( 'NONE', #4503, #1835, #4129 ) ;
#2062 = CARTESIAN_POINT ( 'NONE',  ( 33.20000000000000284, 5.000000000000000000, 24.50000000000000000 ) ) ;
#2063 = AXIS2_PLACEMENT_3D ( 'NONE', #2245, #3709, #4402 ) ;
#2064 = ORIENTED_EDGE ( 'NONE', *, *, #73, .T. ) ;
#2065 = VECTOR ( 'NONE', #1339, 1000.000000000000000 ) ;
#2066 = DIRECTION ( 'NONE',  ( -1.982541115402065110E-16, -0.000000000000000000, -1.000000000000000000 ) ) ;
#2067 = AXIS2_PLACEMENT_3D ( 'NONE', #4437, #46, #2519 ) ;
#2068 = CARTESIAN_POINT ( 'NONE',  ( 7.549999999999998934, 5.000000000000000000, -27.39999999999999858 ) ) ;
#2069 = DIRECTION ( 'NONE',  ( -7.109522442527898271E-17, 0.000000000000000000, 1.000000000000000000 ) ) ;
#2070 = AXIS2_PLACEMENT_3D ( 'NONE', #1101, #350, #4054 ) ;
#2071 = DIRECTION ( 'NONE',  ( -1.000000000000000000, 0.000000000000000000, 0.000000000000000000 ) ) ;
#2072 = DIRECTION ( 'NONE',  ( 7.109522442527898271E-17, 0.000000000000000000, 1.000000000000000000 ) ) ;
#2073 = DIRECTION ( 'NONE',  ( -1.000000000000000000, 0.000000000000000000, -7.109522442527898271E-17 ) ) ;
#2074 = CARTESIAN_POINT ( 'NONE',  ( 35.50000000000001421, 0.000000000000000000, -30.50000000000000355 ) ) ;
#2076 = VERTEX_POINT ( 'NONE', #1757 ) ;
#2075 = CIRCLE ( 'NONE', #690, 1.550000000000002709 ) ;
#2077 = VERTEX_POINT ( 'NONE', #1419 ) ;
#2078 = ADVANCED_FACE ( 'NONE', ( #1810 ), #2511, .F. ) ;
#2079 = FACE_OUTER_BOUND ( 'NONE', #1596, .T. ) ;
#2080 = FACE_OUTER_BOUND ( 'NONE', #1890, .T. ) ;
#2081 = AXIS2_PLACEMENT_3D ( 'NONE', #2776, #1661, #1916 ) ;
#2082 = ORIENTED_EDGE ( 'NONE', *, *, #3526, .T. ) ;
#2083 = ORIENTED_EDGE ( 'NONE', *, *, #2357, .F. ) ;
#2084 = DIRECTION ( 'NONE',  ( -1.000000000000000000, 0.000000000000000000, -7.109522442527898271E-17 ) ) ;
#2085 = DIRECTION ( 'NONE',  ( 0.000000000000000000, 1.000000000000000000, 0.000000000000000000 ) ) ;
#2086 = EDGE_CURVE ( 'NONE', #2161, #147, #1085, .T. ) ;
#2087 = ORIENTED_EDGE ( 'NONE', *, *, #2892, .T. ) ;
#2088 = ORIENTED_EDGE ( 'NONE', *, *, #1110, .T. ) ;
#2089 = CIRCLE ( 'NONE', #1478, 2.700000000000001066 ) ;
#2090 = VERTEX_POINT ( 'NONE', #1013 ) ;
#2091 = DIRECTION ( 'NONE',  ( -0.000000000000000000, -1.000000000000000000, -0.000000000000000000 ) ) ;
#2092 = DIRECTION ( 'NONE',  ( -7.109522442527898271E-17, 0.000000000000000000, 1.000000000000000000 ) ) ;
#2093 = DIRECTION ( 'NONE',  ( 7.109522442527898271E-17, -0.000000000000000000, -1.000000000000000000 ) ) ;
#2094 = EDGE_CURVE ( 'NONE', #1780, #3653, #1184, .T. ) ;
#2095 = DIRECTION ( 'NONE',  ( -0.000000000000000000, -1.000000000000000000, -0.000000000000000000 ) ) ;
#2096 = CYLINDRICAL_SURFACE ( 'NONE', #3368, 3.200000000000001510 ) ;
#2097 = DIRECTION ( 'NONE',  ( 7.109522442527898271E-17, 0.000000000000000000, 1.000000000000000000 ) ) ;
#2098 = CYLINDRICAL_SURFACE ( 'NONE', #3545, 1.549999999999995826 ) ;
#2099 = LINE ( 'NONE', #1325, #4172 ) ;
#2100 = ORIENTED_EDGE ( 'NONE', *, *, #3438, .T. ) ;
#2101 = ORIENTED_EDGE ( 'NONE', *, *, #3328, .T. ) ;
#2102 = FACE_BOUND ( 'NONE', #454, .T. ) ;
#2103 = DIRECTION ( 'NONE',  ( -7.109522442527898271E-17, -0.000000000000000000, -1.000000000000000000 ) ) ;
#2104 = VECTOR ( 'NONE', #2907, 1000.000000000000000 ) ;
#2105 = ORIENTED_EDGE ( 'NONE', *, *, #1699, .T. ) ;
#2106 = ORIENTED_EDGE ( 'NONE', *, *, #2094, .F. ) ;
#2107 = CARTESIAN_POINT ( 'NONE',  ( -26.79999999999999716, 5.000000000000000000, 26.89999999999999858 ) ) ;
#2108 = EDGE_CURVE ( 'NONE', #2372, #2090, #256, .T. ) ;
#2109 = FACE_OUTER_BOUND ( 'NONE', #2898, .T. ) ;
#2110 = DIRECTION ( 'NONE',  ( 7.109522442527898271E-17, 0.000000000000000000, 1.000000000000000000 ) ) ;
#2111 = ORIENTED_EDGE ( 'NONE', *, *, #434, .F. ) ;
#2112 = CIRCLE ( 'NONE', #4285, 3.200000000000001510 ) ;
#2113 = ORIENTED_EDGE ( 'NONE', *, *, #4221, .F. ) ;
#2114 = DIRECTION ( 'NONE',  ( -7.109522442527898271E-17, -0.000000000000000000, -1.000000000000000000 ) ) ;
#2115 = ADVANCED_FACE ( 'NONE', ( #3231 ), #3619, .F. ) ;
#2116 = DIRECTION ( 'NONE',  ( 0.000000000000000000, 0.000000000000000000, 1.000000000000000000 ) ) ;
#2117 = CARTESIAN_POINT ( 'NONE',  ( 21.19999999999999929, 5.000000000000000000, -6.399999999999999467 ) ) ;
#2118 = DIRECTION ( 'NONE',  ( 1.000000000000000000, 0.000000000000000000, -7.109522442527898271E-17 ) ) ;
#2119 = DIRECTION ( 'NONE',  ( -7.109522442527898271E-17, -0.000000000000000000, -1.000000000000000000 ) ) ;
#2120 = EDGE_CURVE ( 'NONE', #4374, #1649, #1263, .T. ) ;
#2121 = DIRECTION ( 'NONE',  ( -7.109522442527898271E-17, -0.000000000000000000, -1.000000000000000000 ) ) ;
#2122 = LINE ( 'NONE', #3311, #3322 ) ;
#2123 = CARTESIAN_POINT ( 'NONE',  ( -2.799999999999997602, 5.000000000000000000, -24.49999999999999645 ) ) ;
#2124 = VERTEX_POINT ( 'NONE', #4382 ) ;
#2125 = VERTEX_POINT ( 'NONE', #1397 ) ;
#2126 = FACE_OUTER_BOUND ( 'NONE', #1534, .T. ) ;
#2127 = CARTESIAN_POINT ( 'NONE',  ( -21.19999999999999929, 5.000000000000000000, 26.89999999999999858 ) ) ;
#2128 = TOROIDAL_SURFACE ( 'NONE', #4299, 2.700000000000001510, 0.5000000000000000000 ) ;
#2129 = ORIENTED_EDGE ( 'NONE', *, *, #2991, .T. ) ;
#2130 = ORIENTED_EDGE ( 'NONE', *, *, #1504, .F. ) ;
#2131 = DIRECTION ( 'NONE',  ( -7.109522442527898271E-17, -0.000000000000000000, -1.000000000000000000 ) ) ;
#2132 = DIRECTION ( 'NONE',  ( -0.000000000000000000, -1.000000000000000000, -0.000000000000000000 ) ) ;
#2133 = CIRCLE ( 'NONE', #47, 0.4999999999999995559 ) ;
#2134 = ORIENTED_EDGE ( 'NONE', *, *, #1670, .F. ) ;
#2135 = VERTEX_POINT ( 'NONE', #2871 ) ;
#2136 = EDGE_CURVE ( 'NONE', #4604, #1230, #4765, .T. ) ;
#2137 = ORIENTED_EDGE ( 'NONE', *, *, #3983, .F. ) ;
#2138 = ORIENTED_EDGE ( 'NONE', *, *, #3885, .T. ) ;
#2139 = DIRECTION ( 'NONE',  ( -0.000000000000000000, -1.000000000000000000, -0.000000000000000000 ) ) ;
#2140 = CARTESIAN_POINT ( 'NONE',  ( 7.549999999999998046, 5.000000000000000000, -23.99999999999999645 ) ) ;
#2141 = DIRECTION ( 'NONE',  ( 0.000000000000000000, 0.000000000000000000, 1.000000000000000000 ) ) ;
#2142 = AXIS2_PLACEMENT_3D ( 'NONE', #3506, #3925, #2789 ) ;
#2143 = ADVANCED_FACE ( 'NONE', ( #2895 ), #2919, .F. ) ;
#2144 = LINE ( 'NONE', #3229, #2236 ) ;
#2145 = VECTOR ( 'NONE', #3667, 1000.000000000000000 ) ;
#2146 = AXIS2_PLACEMENT_3D ( 'NONE', #3264, #1428, #4771 ) ;
#2147 = AXIS2_PLACEMENT_3D ( 'NONE', #181, #496, #2340 ) ;
#2148 = CARTESIAN_POINT ( 'NONE',  ( -2.132856732758369851E-16, 5.000000000000000000, 3.000000000000000444 ) ) ;
#2149 = AXIS2_PLACEMENT_3D ( 'NONE', #3055, #4547, #3082 ) ;
#2150 = VECTOR ( 'NONE', #827, 1000.000000000000000 ) ;
#2151 = CARTESIAN_POINT ( 'NONE',  ( 9.199999999999999289, 5.000000000000000000, 3.000000000000003109 ) ) ;
#2152 = EDGE_CURVE ( 'NONE', #1804, #1050, #1812, .T. ) ;
#2153 = AXIS2_PLACEMENT_3D ( 'NONE', #3174, #1007, #3582 ) ;
#2154 = CARTESIAN_POINT ( 'NONE',  ( 15.29999999999999716, 5.000000000000000000, 5.900000000000002132 ) ) ;
#2155 = ORIENTED_EDGE ( 'NONE', *, *, #4184, .F. ) ;
#2156 = ORIENTED_EDGE ( 'NONE', *, *, #4658, .F. ) ;
#2157 = EDGE_CURVE ( 'NONE', #4281, #3336, #1287, .T. ) ;
#2158 = DIRECTION ( 'NONE',  ( 7.109522442527898271E-17, 0.000000000000000000, 1.000000000000000000 ) ) ;
#2159 = DIRECTION ( 'NONE',  ( -0.000000000000000000, -1.000000000000000000, -0.000000000000000000 ) ) ;
#2160 = TOROIDAL_SURFACE ( 'NONE', #1688, 2.700000000000001510, 0.5000000000000000000 ) ;
#2161 = VERTEX_POINT ( 'NONE', #3716 ) ;
#2162 = ORIENTED_EDGE ( 'NONE', *, *, #3673, .F. ) ;
#2163 = CARTESIAN_POINT ( 'NONE',  ( 2.132856732758371084E-16, 5.000000000000000000, -3.000000000000002220 ) ) ;
#2164 = CIRCLE ( 'NONE', #2397, 0.5000000000000004441 ) ;
#2165 = VERTEX_POINT ( 'NONE', #4056 ) ;
#2166 = EDGE_LOOP ( 'NONE', ( #2711, #1069, #3093, #3682 ) ) ;
#2167 = TOROIDAL_SURFACE ( 'NONE', #2778, 2.700000000000001510, 0.5000000000000000000 ) ;
#2168 = ORIENTED_EDGE ( 'NONE', *, *, #4383, .F. ) ;
#2169 = VERTEX_POINT ( 'NONE', #4430 ) ;
#2170 = CARTESIAN_POINT ( 'NONE',  ( -1.706285386206695684E-15, 5.000000000000000000, 24.00000000000000000 ) ) ;
#2171 = DIRECTION ( 'NONE',  ( 0.000000000000000000, 0.000000000000000000, -1.000000000000000000 ) ) ;
#2172 = CIRCLE ( 'NONE', #1394, 3.200000000000001510 ) ;
#2173 = DIRECTION ( 'NONE',  ( -7.109522442527898271E-17, 0.000000000000000000, 1.000000000000000000 ) ) ;
#2174 = DIRECTION ( 'NONE',  ( -0.000000000000000000, -1.000000000000000000, -0.000000000000000000 ) ) ;
#2175 = DIRECTION ( 'NONE',  ( 7.109522442527898271E-17, -0.000000000000000000, -1.000000000000000000 ) ) ;
#2176 = EDGE_CURVE ( 'NONE', #49, #1736, #1598, .T. ) ;
#2177 = CARTESIAN_POINT ( 'NONE',  ( -40.00000000000001421, 5.000000000000000000, -35.00000000000000000 ) ) ;
#2178 = CIRCLE ( 'NONE', #1779, 0.5000000000000004441 ) ;
#2179 = DIRECTION ( 'NONE',  ( -7.109522442527898271E-17, 0.000000000000000000, 1.000000000000000000 ) ) ;
#2180 = ORIENTED_EDGE ( 'NONE', *, *, #879, .F. ) ;
#2181 = EDGE_CURVE ( 'NONE', #3625, #2767, #2916, .T. ) ;
#2182 = DIRECTION ( 'NONE',  ( -1.000000000000000000, 0.000000000000000000, -7.109522442527898271E-17 ) ) ;
#2183 = DIRECTION ( 'NONE',  ( -1.982541115402065110E-16, 0.000000000000000000, -1.000000000000000000 ) ) ;
#2184 = ORIENTED_EDGE ( 'NONE', *, *, #4035, .F. ) ;
#2185 = ORIENTED_EDGE ( 'NONE', *, *, #4008, .F. ) ;
#2186 = EDGE_CURVE ( 'NONE', #4586, #4508, #1105, .T. ) ;
#2187 = CARTESIAN_POINT ( 'NONE',  ( 30.00000000000000000, 5.000000000000000000, -26.89999999999999858 ) ) ;
#2188 = CARTESIAN_POINT ( 'NONE',  ( -26.79999999999999716, 5.000000000000000000, 3.500000000000001776 ) ) ;
#2189 = ORIENTED_EDGE ( 'NONE', *, *, #666, .F. ) ;
#2190 = ORIENTED_EDGE ( 'NONE', *, *, #1371, .F. ) ;
#2191 = ORIENTED_EDGE ( 'NONE', *, *, #716, .F. ) ;
#2192 = CARTESIAN_POINT ( 'NONE',  ( -35.50000000000001421, 0.000000000000000000, 32.00000000000000711 ) ) ;
#2193 = CARTESIAN_POINT ( 'NONE',  ( 1.948009149252644252E-15, 5.000000000000000000, 27.39999999999999858 ) ) ;
#2194 = CARTESIAN_POINT ( 'NONE',  ( 14.79999999999999716, 5.000000000000000000, 5.900000000000001243 ) ) ;
#2195 = DIRECTION ( 'NONE',  ( 1.000000000000000000, 0.000000000000000000, 0.000000000000000000 ) ) ;
#2196 = CARTESIAN_POINT ( 'NONE',  ( -7.549999999999998046, 5.000000000000000000, 24.00000000000000000 ) ) ;
#2197 = DIRECTION ( 'NONE',  ( -1.000000000000000000, 0.000000000000000000, 0.000000000000000000 ) ) ;
#2198 = DIRECTION ( 'NONE',  ( -1.000000000000000000, 0.000000000000000000, -7.109522442527898271E-17 ) ) ;
#2199 = AXIS2_PLACEMENT_3D ( 'NONE', #1323, #4596, #3131 ) ;
#2200 = EDGE_CURVE ( 'NONE', #4245, #4319, #4107, .T. ) ;
#2201 = PLANE ( 'NONE',  #4410 ) ;
#2202 = EDGE_LOOP ( 'NONE', ( #1234, #921, #3387, #875 ) ) ;
#2203 = CARTESIAN_POINT ( 'NONE',  ( 5.999999999999997335, 5.000000000000000000, 24.00000000000000000 ) ) ;
#2204 = EDGE_CURVE ( 'NONE', #1649, #2422, #4772, .T. ) ;
#2205 = LINE ( 'NONE', #4019, #4553 ) ;
#2206 = AXIS2_PLACEMENT_3D ( 'NONE', #2870, #3201, #1083 ) ;
#2207 = AXIS2_PLACEMENT_3D ( 'NONE', #1120, #2627, #4521 ) ;
#2208 = ORIENTED_EDGE ( 'NONE', *, *, #1058, .T. ) ;
#2209 = ORIENTED_EDGE ( 'NONE', *, *, #1646, .F. ) ;
#2210 = CARTESIAN_POINT ( 'NONE',  ( -18.00000000000000000, 5.000000000000000000, -27.39999999999999858 ) ) ;
#2211 = CIRCLE ( 'NONE', #3053, 0.5000000000000004441 ) ;
#2212 = DIRECTION ( 'NONE',  ( -0.000000000000000000, -1.000000000000000000, -0.000000000000000000 ) ) ;
#2213 = ORIENTED_EDGE ( 'NONE', *, *, #2381, .F. ) ;
#2214 = EDGE_CURVE ( 'NONE', #2575, #1507, #1982, .T. ) ;
#2215 = EDGE_CURVE ( 'NONE', #212, #2161, #2680, .T. ) ;
#2216 = ORIENTED_EDGE ( 'NONE', *, *, #2324, .F. ) ;
#2217 = VERTEX_POINT ( 'NONE', #447 ) ;
#2218 = DIRECTION ( 'NONE',  ( -1.000000000000000000, 0.000000000000000000, 7.109522442527898271E-17 ) ) ;
#2219 = PRODUCT_DEFINITION_SHAPE ( 'NONE', 'NONE',  #984 ) ;
#2220 = CARTESIAN_POINT ( 'NONE',  ( -8.700000000000001066, 5.000000000000000000, 5.900000000000002132 ) ) ;
#2221 = EDGE_CURVE ( 'NONE', #3482, #1804, #4085, .T. ) ;
#2222 = DIRECTION ( 'NONE',  ( -0.000000000000000000, -1.000000000000000000, -0.000000000000000000 ) ) ;
#2223 = AXIS2_PLACEMENT_3D ( 'NONE', #3060, #2318, #1616 ) ;
#2224 = DIRECTION ( 'NONE',  ( -7.109522442527898271E-17, -0.000000000000000000, -1.000000000000000000 ) ) ;
#2225 = DIRECTION ( 'NONE',  ( -7.109522442527898271E-17, -0.000000000000000000, -1.000000000000000000 ) ) ;
#2226 = DIRECTION ( 'NONE',  ( -7.109522442527898271E-17, -0.000000000000000000, -1.000000000000000000 ) ) ;
#2227 = AXIS2_PLACEMENT_3D ( 'NONE', #1783, #3252, #3903 ) ;
#2228 = CIRCLE ( 'NONE', #3370, 3.200000000000001510 ) ;
#2229 = DIRECTION ( 'NONE',  ( -1.000000000000000000, 0.000000000000000000, 0.000000000000000000 ) ) ;
#2230 = AXIS2_PLACEMENT_3D ( 'NONE', #417, #3344, #3327 ) ;
#2231 = CARTESIAN_POINT ( 'NONE',  ( 4.550094363217856274E-16, 5.000000000000000000, 6.400000000000001243 ) ) ;
#2232 = CIRCLE ( 'NONE', #4233, 0.5000000000000000000 ) ;
#2233 = VECTOR ( 'NONE', #2792, 1000.000000000000000 ) ;
#2234 = DIRECTION ( 'NONE',  ( -1.000000000000000000, 0.000000000000000000, 0.000000000000000000 ) ) ;
#2235 = DIRECTION ( 'NONE',  ( -1.000000000000000000, 0.000000000000000000, -7.109522442527898271E-17 ) ) ;
#2236 = VECTOR ( 'NONE', #1396, 1000.000000000000000 ) ;
#2237 = EDGE_LOOP ( 'NONE', ( #2928, #1240, #2694, #1944 ) ) ;
#2238 = ORIENTED_EDGE ( 'NONE', *, *, #787, .T. ) ;
#2239 = DIRECTION ( 'NONE',  ( -0.000000000000000000, -1.000000000000000000, -0.000000000000000000 ) ) ;
#2240 = EDGE_CURVE ( 'NONE', #188, #577, #2604, .T. ) ;
#2241 = CARTESIAN_POINT ( 'NONE',  ( 4.550094363217856274E-16, 5.000000000000000000, -6.400000000000002132 ) ) ;
#2242 = ORIENTED_EDGE ( 'NONE', *, *, #4583, .F. ) ;
#2243 = ORIENTED_EDGE ( 'NONE', *, *, #2186, .F. ) ;
#2244 = ORIENTED_EDGE ( 'NONE', *, *, #866, .T. ) ;
#2245 = CARTESIAN_POINT ( 'NONE',  ( -35.50000000000001421, 0.000000000000000000, -30.50000000000000355 ) ) ;
#2246 = DIRECTION ( 'NONE',  ( 1.000000000000000000, 0.000000000000000000, -7.109522442527898271E-17 ) ) ;
#2247 = EDGE_CURVE ( 'NONE', #3219, #1938, #3693, .T. ) ;
#2248 = CIRCLE ( 'NONE', #1625, 2.700000000000001510 ) ;
#2249 = ORIENTED_EDGE ( 'NONE', *, *, #2, .F. ) ;
#2250 = CARTESIAN_POINT ( 'NONE',  ( -4.550094363217855288E-16, 5.000000000000000000, 6.400000000000000355 ) ) ;
#2251 = EDGE_CURVE ( 'NONE', #1391, #268, #3308, .T. ) ;
#2252 = CARTESIAN_POINT ( 'NONE',  ( -16.44999999999999929, 5.000000000000000000, 24.00000000000000000 ) ) ;
#2253 = CARTESIAN_POINT ( 'NONE',  ( 8.700000000000001066, 5.000000000000000000, -24.49999999999999645 ) ) ;
#2254 = CARTESIAN_POINT ( 'NONE',  ( -5.999999999999997335, 5.000000000000000000, -3.499999999999999556 ) ) ;
#2255 = LINE ( 'NONE', #2950, #568 ) ;
#2256 = LINE ( 'NONE', #704, #3761 ) ;
#2257 = ORIENTED_EDGE ( 'NONE', *, *, #1796, .T. ) ;
#2258 = ORIENTED_EDGE ( 'NONE', *, *, #1490, .F. ) ;
#2259 = FACE_OUTER_BOUND ( 'NONE', #3989, .T. ) ;
#2260 = CARTESIAN_POINT ( 'NONE',  ( 0.000000000000000000, 0.000000000000000000, 0.000000000000000000 ) ) ;
#2261 = ORIENTED_EDGE ( 'NONE', *, *, #3138, .T. ) ;
#2262 = AXIS2_PLACEMENT_3D ( 'NONE', #1180, #2369, #3768 ) ;
#2263 = EDGE_CURVE ( 'NONE', #4625, #943, #2675, .T. ) ;
#2264 = ORIENTED_EDGE ( 'NONE', *, *, #4163, .T. ) ;
#2265 = ORIENTED_EDGE ( 'NONE', *, *, #255, .F. ) ;
#2266 = DIRECTION ( 'NONE',  ( -0.000000000000000000, -1.000000000000000000, -0.000000000000000000 ) ) ;
#2267 = DIRECTION ( 'NONE',  ( -1.000000000000000000, 0.000000000000000000, 0.000000000000000000 ) ) ;
#2268 = EDGE_CURVE ( 'NONE', #680, #2438, #1861, .T. ) ;
#2269 = DIRECTION ( 'NONE',  ( -0.000000000000000000, -1.000000000000000000, -0.000000000000000000 ) ) ;
#2270 = DIRECTION ( 'NONE',  ( -0.000000000000000000, -1.000000000000000000, -0.000000000000000000 ) ) ;
#2271 = CARTESIAN_POINT ( 'NONE',  ( -15.29999999999999716, 5.000000000000000000, 24.00000000000000000 ) ) ;
#2272 = EDGE_CURVE ( 'NONE', #436, #530, #354, .T. ) ;
#2273 = CARTESIAN_POINT ( 'NONE',  ( -32.70000000000000284, 5.000000000000000000, -27.39999999999999858 ) ) ;
#2274 = EDGE_CURVE ( 'NONE', #4497, #2663, #768, .T. ) ;
#2275 = AXIS2_PLACEMENT_3D ( 'NONE', #985, #2560, #3984 ) ;
#2276 = EDGE_LOOP ( 'NONE', ( #1546, #3243, #3357, #4286 ) ) ;
#2277 = CARTESIAN_POINT ( 'NONE',  ( -18.00000000000000000, 5.000000000000000000, -6.399999999999999467 ) ) ;
#2278 =( GEOMETRIC_REPRESENTATION_CONTEXT ( 3 ) GLOBAL_UNCERTAINTY_ASSIGNED_CONTEXT ( ( #1966 ) ) GLOBAL_UNIT_ASSIGNED_CONTEXT ( ( #4415, #2587, #748 ) ) REPRESENTATION_CONTEXT ( 'NONE', 'WORKASPACE' ) );
#2279 = ORIENTED_EDGE ( 'NONE', *, *, #1619, .F. ) ;
#2280 = ORIENTED_EDGE ( 'NONE', *, *, #4432, .F. ) ;
#2281 = CARTESIAN_POINT ( 'NONE',  ( -3.299999999999996270, 5.000000000000000000, 24.50000000000000000 ) ) ;
#2282 = DIRECTION ( 'NONE',  ( -1.000000000000000000, 0.000000000000000000, 7.109522442527898271E-17 ) ) ;
#2283 = ORIENTED_EDGE ( 'NONE', *, *, #1341, .T. ) ;
#2284 = ORIENTED_EDGE ( 'NONE', *, *, #747, .T. ) ;
#2285 = ORIENTED_EDGE ( 'NONE', *, *, #4343, .F. ) ;
#2286 = DIRECTION ( 'NONE',  ( 7.109522442527898271E-17, -0.000000000000000000, -1.000000000000000000 ) ) ;
#2287 = CARTESIAN_POINT ( 'NONE',  ( 5.999999999999997335, 5.000000000000000000, 26.89999999999999858 ) ) ;
#2288 = AXIS2_PLACEMENT_3D ( 'NONE', #2015, #3486, #511 ) ;
#2289 = CARTESIAN_POINT ( 'NONE',  ( 20.69999999999999929, 5.000000000000000000, 5.900000000000002132 ) ) ;
#2290 = CARTESIAN_POINT ( 'NONE',  ( -20.69999999999999929, 5.000000000000000000, -24.49999999999999645 ) ) ;
#2291 = CARTESIAN_POINT ( 'NONE',  ( -30.00000000000000000, 5.000000000000000000, 3.500000000000002220 ) ) ;
#2292 = ADVANCED_FACE ( 'NONE', ( #3017 ), #1881, .F. ) ;
#2293 = CIRCLE ( 'NONE', #3679, 0.5000000000000004441 ) ;
#2294 = CARTESIAN_POINT ( 'NONE',  ( 9.199999999999999289, 5.000000000000000000, 3.000000000000002665 ) ) ;
#2295 = CARTESIAN_POINT ( 'NONE',  ( 9.199999999999999289, 5.000000000000000000, -24.49999999999999645 ) ) ;
#2296 = EDGE_CURVE ( 'NONE', #3295, #3637, #750, .T. ) ;
#2297 = CIRCLE ( 'NONE', #203, 0.4999999999999995559 ) ;
#2298 = ORIENTED_EDGE ( 'NONE', *, *, #4134, .F. ) ;
#2299 = PLANE ( 'NONE',  #1429 ) ;
#2300 = CARTESIAN_POINT ( 'NONE',  ( 8.700000000000001066, 5.000000000000000000, 3.000000000000002665 ) ) ;
#2301 = VECTOR ( 'NONE', #1817, 1000.000000000000000 ) ;
#2302 = ORIENTED_EDGE ( 'NONE', *, *, #3815, .T. ) ;
#2303 = ORIENTED_EDGE ( 'NONE', *, *, #230, .T. ) ;
#2304 = CARTESIAN_POINT ( 'NONE',  ( -26.79999999999999716, 5.000000000000000000, 24.50000000000000000 ) ) ;
#2305 = TOROIDAL_SURFACE ( 'NONE', #1989, 2.700000000000001510, 0.5000000000000000000 ) ;
#2306 = ADVANCED_FACE ( 'NONE', ( #2723 ), #2316, .F. ) ;
#2307 = CARTESIAN_POINT ( 'NONE',  ( 9.199999999999997513, 5.000000000000000000, 26.89999999999999858 ) ) ;
#2308 = ORIENTED_EDGE ( 'NONE', *, *, #4411, .F. ) ;
#2309 = AXIS2_PLACEMENT_3D ( 'NONE', #4376, #4682, #2529 ) ;
#2310 = ORIENTED_EDGE ( 'NONE', *, *, #17, .T. ) ;
#2311 = VERTEX_POINT ( 'NONE', #3444 ) ;
#2312 = CARTESIAN_POINT ( 'NONE',  ( -3.299999999999996270, 5.000000000000000000, 24.00000000000000000 ) ) ;
#2313 = CARTESIAN_POINT ( 'NONE',  ( 16.44999999999999929, 5.000000000000000000, -23.99999999999999645 ) ) ;
#2314 = AXIS2_PLACEMENT_3D ( 'NONE', #2074, #4669, #4624 ) ;
#2315 = FACE_OUTER_BOUND ( 'NONE', #2358, .T. ) ;
#2316 = PLANE ( 'NONE',  #3686 ) ;
#2318 = DIRECTION ( 'NONE',  ( 7.109522442527898271E-17, 0.000000000000000000, -1.000000000000000000 ) ) ;
#2317 = AXIS2_PLACEMENT_3D ( 'NONE', #697, #1447, #3256 ) ;
#2319 = EDGE_CURVE ( 'NONE', #2596, #4467, #1132, .T. ) ;
#2320 = ORIENTED_EDGE ( 'NONE', *, *, #3658, .F. ) ;
#2321 = CARTESIAN_POINT ( 'NONE',  ( 15.29999999999999716, 5.000000000000000000, 6.400000000000002132 ) ) ;
#2322 = DIRECTION ( 'NONE',  ( 7.109522442527898271E-17, 0.000000000000000000, 1.000000000000000000 ) ) ;
#2323 = VECTOR ( 'NONE', #4296, 1000.000000000000000 ) ;
#2324 = EDGE_CURVE ( 'NONE', #2165, #225, #58, .T. ) ;
#2325 = EDGE_LOOP ( 'NONE', ( #896, #626, #709, #2082 ) ) ;
#2326 = ORIENTED_EDGE ( 'NONE', *, *, #3108, .T. ) ;
#2327 = DIRECTION ( 'NONE',  ( 7.109522442527898271E-17, 0.000000000000000000, 1.000000000000000000 ) ) ;
#2328 = DIRECTION ( 'NONE',  ( -7.109522442527898271E-17, 0.000000000000000000, 1.000000000000000000 ) ) ;
#2329 = EDGE_LOOP ( 'NONE', ( #1880, #506, #598, #3479 ) ) ;
#2330 = EDGE_CURVE ( 'NONE', #924, #3684, #1317, .T. ) ;
#2331 = EDGE_LOOP ( 'NONE', ( #79, #3313, #3163, #4027 ) ) ;
#2332 = ORIENTED_EDGE ( 'NONE', *, *, #2176, .F. ) ;
#2333 = CARTESIAN_POINT ( 'NONE',  ( 20.69999999999999929, 5.000000000000000000, -5.899999999999998579 ) ) ;
#2334 = DIRECTION ( 'NONE',  ( 7.109522442527898271E-17, 0.000000000000000000, 1.000000000000000000 ) ) ;
#2335 = ORIENTED_EDGE ( 'NONE', *, *, #3271, .T. ) ;
#2336 = CARTESIAN_POINT ( 'NONE',  ( 30.00000000000000000, 5.000000000000000000, -3.499999999999999556 ) ) ;
#2337 = CYLINDRICAL_SURFACE ( 'NONE', #3524, 3.200000000000001510 ) ;
#2338 = LINE ( 'NONE', #953, #695 ) ;
#2339 = DIRECTION ( 'NONE',  ( -1.000000000000000000, 0.000000000000000000, 0.000000000000000000 ) ) ;
#2340 = DIRECTION ( 'NONE',  ( 1.000000000000000000, 0.000000000000000000, 0.000000000000000000 ) ) ;
#2341 = DIRECTION ( 'NONE',  ( 1.000000000000000000, 0.000000000000000000, 0.000000000000000000 ) ) ;
#2342 = ADVANCED_FACE ( 'NONE', ( #2412 ), #1585, .F. ) ;
#2343 = VERTEX_POINT ( 'NONE', #3806 ) ;
#2344 = CARTESIAN_POINT ( 'NONE',  ( -18.00000000000000000, 5.000000000000000000, 27.40000000000000213 ) ) ;
#2345 = CARTESIAN_POINT ( 'NONE',  ( -40.00000000000001421, 0.000000000000000000, -35.00000000000000000 ) ) ;
#2346 = AXIS2_PLACEMENT_3D ( 'NONE', #141, #4185, #1617 ) ;
#2347 = ORIENTED_EDGE ( 'NONE', *, *, #4613, .F. ) ;
#2348 = VERTEX_POINT ( 'NONE', #4640 ) ;
#2349 = EDGE_CURVE ( 'NONE', #1717, #4540, #671, .T. ) ;
#2350 = FACE_BOUND ( 'NONE', #1349, .T. ) ;
#2351 = ORIENTED_EDGE ( 'NONE', *, *, #3567, .T. ) ;
#2352 = ORIENTED_EDGE ( 'NONE', *, *, #2856, .T. ) ;
#2353 = ORIENTED_EDGE ( 'NONE', *, *, #2349, .T. ) ;
#2354 = DIRECTION ( 'NONE',  ( 1.000000000000000000, 0.000000000000000000, -7.109522442527898271E-17 ) ) ;
#2355 = CARTESIAN_POINT ( 'NONE',  ( -33.20000000000000284, 5.000000000000000000, -5.899999999999998579 ) ) ;
#2356 = PRODUCT_DEFINITION_CONTEXT ( 'detailed design', #3282, 'design' ) ;
#2357 = EDGE_CURVE ( 'NONE', #3653, #3777, #1522, .T. ) ;
#2358 = EDGE_LOOP ( 'NONE', ( #830, #3888, #3050, #2050 ) ) ;
#2359 = CARTESIAN_POINT ( 'NONE',  ( 18.00000000000000000, 5.000000000000000000, -6.399999999999999467 ) ) ;
#2360 = VECTOR ( 'NONE', #1312, 1000.000000000000000 ) ;
#2361 = DIRECTION ( 'NONE',  ( -0.000000000000000000, -1.000000000000000000, -0.000000000000000000 ) ) ;
#2362 = CARTESIAN_POINT ( 'NONE',  ( -20.69999999999999929, 5.000000000000000000, 3.000000000000002665 ) ) ;
#2363 = ADVANCED_FACE ( 'NONE', ( #1997 ), #1222, .F. ) ;
#2364 = VECTOR ( 'NONE', #2442, 1000.000000000000000 ) ;
#2365 = FACE_OUTER_BOUND ( 'NONE', #963, .T. ) ;
#2366 = CYLINDRICAL_SURFACE ( 'NONE', #30, 1.549999999999999378 ) ;
#2367 = AXIS2_PLACEMENT_3D ( 'NONE', #4280, #956, #2071 ) ;
#2368 = EDGE_LOOP ( 'NONE', ( #2308, #2445, #4368, #710 ) ) ;
#2369 = DIRECTION ( 'NONE',  ( 7.109522442527898271E-17, 0.000000000000000000, 1.000000000000000000 ) ) ;
#2370 = DIRECTION ( 'NONE',  ( 1.000000000000000000, 0.000000000000000000, -7.109522442527898271E-17 ) ) ;
#2371 = VERTEX_POINT ( 'NONE', #1949 ) ;
#2372 = VERTEX_POINT ( 'NONE', #1245 ) ;
#2373 = CIRCLE ( 'NONE', #282, 0.5000000000000004441 ) ;
#2374 = DIRECTION ( 'NONE',  ( 1.000000000000000000, 0.000000000000000000, 0.000000000000000000 ) ) ;
#2375 = VERTEX_POINT ( 'NONE', #200 ) ;
#2376 = CIRCLE ( 'NONE', #1755, 0.5000000000000004441 ) ;
#2377 = VECTOR ( 'NONE', #2286, 1000.000000000000000 ) ;
#2378 = ORIENTED_EDGE ( 'NONE', *, *, #1886, .T. ) ;
#2379 = ORIENTED_EDGE ( 'NONE', *, *, #1224, .T. ) ;
#2380 = DIRECTION ( 'NONE',  ( -0.000000000000000000, -1.000000000000000000, -0.000000000000000000 ) ) ;
#2381 = EDGE_CURVE ( 'NONE', #1332, #4021, #3858, .T. ) ;
#2382 = AXIS2_PLACEMENT_3D ( 'NONE', #2359, #1995, #3827 ) ;
#2383 = AXIS2_PLACEMENT_3D ( 'NONE', #2010, #2735, #3097 ) ;
#2384 = CIRCLE ( 'NONE', #2685, 1.500000000000004885 ) ;
#2385 = CARTESIAN_POINT ( 'NONE',  ( 20.69999999999999929, 5.000000000000000000, 27.40000000000000213 ) ) ;
#2386 = ORIENTED_EDGE ( 'NONE', *, *, #1446, .F. ) ;
#2387 = AXIS2_PLACEMENT_3D ( 'NONE', #1535, #374, #2218 ) ;
#2388 = DIRECTION ( 'NONE',  ( -7.109522442527898271E-17, 0.000000000000000000, -1.000000000000000000 ) ) ;
#2389 = ADVANCED_FACE ( 'NONE', ( #517 ), #4076, .F. ) ;
#2390 = VECTOR ( 'NONE', #238, 1000.000000000000000 ) ;
#2391 = CARTESIAN_POINT ( 'NONE',  ( 19.54999999999999716, 5.000000000000000000, -23.99999999999999645 ) ) ;
#2392 = LINE ( 'NONE', #1318, #81 ) ;
#2393 = TOROIDAL_SURFACE ( 'NONE', #3935, 2.700000000000001510, 0.5000000000000000000 ) ;
#2394 = CARTESIAN_POINT ( 'NONE',  ( -27.29999999999999716, 5.000000000000000000, 6.400000000000002132 ) ) ;
#2395 = EDGE_CURVE ( 'NONE', #4274, #1161, #1448, .T. ) ;
#2396 = DIRECTION ( 'NONE',  ( 7.109522442527898271E-17, -0.000000000000000000, -1.000000000000000000 ) ) ;
#2397 = AXIS2_PLACEMENT_3D ( 'NONE', #1354, #1667, #1770 ) ;
#2398 = CARTESIAN_POINT ( 'NONE',  ( -31.54999999999999361, 5.000000000000000000, 6.400000000000003020 ) ) ;
#2399 = ORIENTED_EDGE ( 'NONE', *, *, #1026, .F. ) ;
#2400 = EDGE_LOOP ( 'NONE', ( #1254, #1096 ) ) ;
#2401 = AXIS2_PLACEMENT_3D ( 'NONE', #2117, #4357, #3584 ) ;
#2402 = FACE_OUTER_BOUND ( 'NONE', #4242, .T. ) ;
#2403 = ORIENTED_EDGE ( 'NONE', *, *, #3237, .F. ) ;
#2404 = DIRECTION ( 'NONE',  ( 0.000000000000000000, 0.000000000000000000, 1.000000000000000000 ) ) ;
#2405 = ORIENTED_EDGE ( 'NONE', *, *, #1471, .F. ) ;
#2406 = ORIENTED_EDGE ( 'NONE', *, *, #1110, .F. ) ;
#2407 = DIRECTION ( 'NONE',  ( 0.000000000000000000, 0.000000000000000000, 1.000000000000000000 ) ) ;
#2408 = CARTESIAN_POINT ( 'NONE',  ( -5.999999999999999112, 5.000000000000000000, 5.900000000000002132 ) ) ;
#2409 = CIRCLE ( 'NONE', #3859, 0.5000000000000004441 ) ;
#2410 = EDGE_CURVE ( 'NONE', #409, #151, #2373, .T. ) ;
#2411 = CARTESIAN_POINT ( 'NONE',  ( -3.299999999999996270, 5.000000000000000000, 26.89999999999999858 ) ) ;
#2412 = FACE_OUTER_BOUND ( 'NONE', #1461, .T. ) ;
#2413 = DIRECTION ( 'NONE',  ( -1.000000000000000000, 0.000000000000000000, -1.355252715606879803E-16 ) ) ;
#2414 = ADVANCED_FACE ( 'NONE', ( #1291 ), #2337, .F. ) ;
#2415 = DIRECTION ( 'NONE',  ( 0.000000000000000000, 0.000000000000000000, 1.000000000000000000 ) ) ;
#2416 = FACE_OUTER_BOUND ( 'NONE', #2758, .T. ) ;
#2417 = CARTESIAN_POINT ( 'NONE',  ( 21.19999999999999929, 5.000000000000000000, -3.499999999999999556 ) ) ;
#2418 = EDGE_CURVE ( 'NONE', #4709, #4374, #3373, .T. ) ;
#2419 = EDGE_CURVE ( 'NONE', #4291, #941, #1266, .T. ) ;
#2420 = LINE ( 'NONE', #234, #381 ) ;
#2421 = ORIENTED_EDGE ( 'NONE', *, *, #3943, .F. ) ;
#2422 = VERTEX_POINT ( 'NONE', #931 ) ;
#2423 = CARTESIAN_POINT ( 'NONE',  ( 30.00000000000000000, 5.000000000000000000, 26.89999999999999858 ) ) ;
#2424 = ORIENTED_EDGE ( 'NONE', *, *, #4762, .T. ) ;
#2425 = FACE_OUTER_BOUND ( 'NONE', #1689, .T. ) ;
#2426 = ORIENTED_EDGE ( 'NONE', *, *, #4745, .T. ) ;
#2427 = VERTEX_POINT ( 'NONE', #562 ) ;
#2428 = CYLINDRICAL_SURFACE ( 'NONE', #1212, 1.500000000000004885 ) ;
#2429 = CARTESIAN_POINT ( 'NONE',  ( 30.00000000000000000, 5.000000000000000000, -27.39999999999999858 ) ) ;
#2430 = AXIS2_PLACEMENT_3D ( 'NONE', #1059, #2538, #1493 ) ;
#2431 = ORIENTED_EDGE ( 'NONE', *, *, #223, .F. ) ;
#2432 = CARTESIAN_POINT ( 'NONE',  ( -15.29999999999999716, 5.000000000000000000, 27.40000000000000213 ) ) ;
#2433 = DIRECTION ( 'NONE',  ( -7.109522442527898271E-17, -0.000000000000000000, -1.000000000000000000 ) ) ;
#2434 = LINE ( 'NONE', #3445, #3706 ) ;
#2435 = PLANE ( 'NONE',  #3517 ) ;
#2436 = CIRCLE ( 'NONE', #4529, 0.5000000000000004441 ) ;
#2437 = CIRCLE ( 'NONE', #2900, 3.200000000000000622 ) ;
#2438 = VERTEX_POINT ( 'NONE', #3511 ) ;
#2439 = PRODUCT_CONTEXT ( 'NONE', #1468, 'mechanical' ) ;
#2440 = DIRECTION ( 'NONE',  ( 7.109522442527898271E-17, 0.000000000000000000, 1.000000000000000000 ) ) ;
#2441 = EDGE_CURVE ( 'NONE', #1050, #1302, #227, .T. ) ;
#2442 = DIRECTION ( 'NONE',  ( -1.000000000000000000, 0.000000000000000000, 7.109522442527898271E-17 ) ) ;
#2443 = TOROIDAL_SURFACE ( 'NONE', #1198, 2.700000000000001510, 0.5000000000000000000 ) ;
#2444 = CARTESIAN_POINT ( 'NONE',  ( 30.00000000000000000, 5.000000000000000000, 3.500000000000002220 ) ) ;
#2445 = ORIENTED_EDGE ( 'NONE', *, *, #4071, .T. ) ;
#2446 = ORIENTED_EDGE ( 'NONE', *, *, #1258, .F. ) ;
#2447 = ADVANCED_FACE ( 'NONE', ( #3560 ), #3932, .F. ) ;
#2448 = DIRECTION ( 'NONE',  ( 7.109522442527898271E-17, -0.000000000000000000, -1.000000000000000000 ) ) ;
#2449 = AXIS2_PLACEMENT_3D ( 'NONE', #1708, #3831, #3936 ) ;
#2450 = DIRECTION ( 'NONE',  ( 7.109522442527898271E-17, -0.000000000000000000, -1.000000000000000000 ) ) ;
#2451 = ORIENTED_EDGE ( 'NONE', *, *, #524, .T. ) ;
#2452 = EDGE_LOOP ( 'NONE', ( #3529, #299, #3900, #2544 ) ) ;
#2453 = CARTESIAN_POINT ( 'NONE',  ( 26.79999999999999716, 5.000000000000000000, -3.499999999999999556 ) ) ;
#2454 = EDGE_CURVE ( 'NONE', #2619, #924, #4621, .T. ) ;
#2455 = CARTESIAN_POINT ( 'NONE',  ( -18.00000000000000000, 5.000000000000000000, -24.49999999999999645 ) ) ;
#2456 = AXIS2_PLACEMENT_3D ( 'NONE', #2964, #1174, #1900 ) ;
#2457 = FACE_OUTER_BOUND ( 'NONE', #3789, .T. ) ;
#2458 = ORIENTED_EDGE ( 'NONE', *, *, #2566, .T. ) ;
#2459 = CIRCLE ( 'NONE', #986, 0.5000000000000004441 ) ;
#2460 = CARTESIAN_POINT ( 'NONE',  ( 39.99999999999998579, 0.000000000000000000, -35.00000000000000000 ) ) ;
#2461 = CIRCLE ( 'NONE', #3071, 2.700000000000001066 ) ;
#2462 = CARTESIAN_POINT ( 'NONE',  ( 18.00000000000000000, 5.000000000000000000, -3.499999999999999556 ) ) ;
#2463 = CARTESIAN_POINT ( 'NONE',  ( -4.450000000000001066, 5.000000000000000000, -23.99999999999999645 ) ) ;
#2464 = AXIS2_PLACEMENT_3D ( 'NONE', #2289, #2269, #420 ) ;
#2465 = CARTESIAN_POINT ( 'NONE',  ( -30.00000000000000000, 5.000000000000000000, 26.89999999999999858 ) ) ;
#2466 = CARTESIAN_POINT ( 'NONE',  ( -18.00000000000000000, 5.000000000000000000, 3.500000000000002220 ) ) ;
#2467 = DIRECTION ( 'NONE',  ( -1.000000000000000000, 0.000000000000000000, -7.109522442527898271E-17 ) ) ;
#2468 = DIRECTION ( 'NONE',  ( -7.109522442527898271E-17, -0.000000000000000000, -1.000000000000000000 ) ) ;
#2469 = EDGE_CURVE ( 'NONE', #1162, #895, #3064, .T. ) ;
#2470 = DIRECTION ( 'NONE',  ( -1.000000000000000000, 0.000000000000000000, -7.109522442527898271E-17 ) ) ;
#2471 = VERTEX_POINT ( 'NONE', #4300 ) ;
#2472 = EDGE_LOOP ( 'NONE', ( #3269, #284, #4518, #2168 ) ) ;
#2473 = FACE_BOUND ( 'NONE', #3408, .T. ) ;
#2474 = ADVANCED_FACE ( 'NONE', ( #3979 ), #1417, .F. ) ;
#2475 = LINE ( 'NONE', #576, #4324 ) ;
#2476 = AXIS2_PLACEMENT_3D ( 'NONE', #3253, #2093, #614 ) ;
#2477 = ORIENTED_EDGE ( 'NONE', *, *, #2526, .F. ) ;
#2478 = VERTEX_POINT ( 'NONE', #4377 ) ;
#2479 = FACE_OUTER_BOUND ( 'NONE', #1896, .T. ) ;
#2480 = CARTESIAN_POINT ( 'NONE',  ( 5.999999999999999112, 5.000000000000000000, -24.49999999999999645 ) ) ;
#2481 = CARTESIAN_POINT ( 'NONE',  ( -33.20000000000000284, 5.000000000000000000, -3.499999999999999556 ) ) ;
#2482 = ORIENTED_EDGE ( 'NONE', *, *, #1175, .T. ) ;
#2483 = EDGE_CURVE ( 'NONE', #2375, #3295, #4309, .T. ) ;
#2484 = ORIENTED_EDGE ( 'NONE', *, *, #1199, .F. ) ;
#2485 = CARTESIAN_POINT ( 'NONE',  ( -20.69999999999999929, 5.000000000000000000, -3.499999999999999556 ) ) ;
#2486 = LINE ( 'NONE', #1727, #4157 ) ;
#2487 = LINE ( 'NONE', #4685, #3631 ) ;
#2488 = CIRCLE ( 'NONE', #250, 1.550000000000000266 ) ;
#2489 = DIRECTION ( 'NONE',  ( -0.000000000000000000, -1.000000000000000000, -0.000000000000000000 ) ) ;
#2490 = DIRECTION ( 'NONE',  ( 7.109522442527898271E-17, 0.000000000000000000, 1.000000000000000000 ) ) ;
#2491 = DIRECTION ( 'NONE',  ( 7.109522442527898271E-17, 0.000000000000000000, 1.000000000000000000 ) ) ;
#2492 = CARTESIAN_POINT ( 'NONE',  ( 16.44999999999999929, 5.000000000000000000, -6.399999999999999467 ) ) ;
#2493 = AXIS2_PLACEMENT_3D ( 'NONE', #4165, #4509, #1955 ) ;
#2494 = EDGE_LOOP ( 'NONE', ( #2979, #4598, #4607, #2310 ) ) ;
#2495 = ORIENTED_EDGE ( 'NONE', *, *, #4279, .F. ) ;
#2496 = FACE_OUTER_BOUND ( 'NONE', #3115, .T. ) ;
#2497 = CARTESIAN_POINT ( 'NONE',  ( 15.29999999999999716, 5.000000000000000000, 27.40000000000000213 ) ) ;
#2498 = EDGE_LOOP ( 'NONE', ( #4653, #4784 ) ) ;
#2499 = EDGE_LOOP ( 'NONE', ( #2007, #93 ) ) ;
#2500 = CARTESIAN_POINT ( 'NONE',  ( -5.999999999999999112, 5.000000000000000000, 3.000000000000002665 ) ) ;
#2501 = LINE ( 'NONE', #3927, #352 ) ;
#2502 = EDGE_CURVE ( 'NONE', #4191, #2169, #131, .T. ) ;
#2503 = CARTESIAN_POINT ( 'NONE',  ( -27.29999999999999716, 5.000000000000000000, 5.900000000000002132 ) ) ;
#2504 = ORIENTED_EDGE ( 'NONE', *, *, #641, .F. ) ;
#2505 = AXIS2_PLACEMENT_3D ( 'NONE', #3959, #2490, #639 ) ;
#2506 = EDGE_LOOP ( 'NONE', ( #3814, #3042, #2111, #603 ) ) ;
#2507 = DIRECTION ( 'NONE',  ( -1.000000000000000000, 0.000000000000000000, 0.000000000000000000 ) ) ;
#2508 = DIRECTION ( 'NONE',  ( 1.000000000000000000, 0.000000000000000000, 7.109522442527898271E-17 ) ) ;
#2509 = DIRECTION ( 'NONE',  ( 0.000000000000000000, 0.000000000000000000, 1.000000000000000000 ) ) ;
#2510 = CARTESIAN_POINT ( 'NONE',  ( -20.69999999999999929, 5.000000000000000000, 26.89999999999999858 ) ) ;
#2511 = PLANE ( 'NONE',  #4522 ) ;
#2512 = ADVANCED_FACE ( 'NONE', ( #4660 ), #1063, .F. ) ;
#2513 = DIRECTION ( 'NONE',  ( -1.000000000000000000, 0.000000000000000000, 0.000000000000000000 ) ) ;
#2514 = DIRECTION ( 'NONE',  ( -7.109522442527898271E-17, -0.000000000000000000, -1.000000000000000000 ) ) ;
#2515 = ORIENTED_EDGE ( 'NONE', *, *, #476, .T. ) ;
#2516 = ORIENTED_EDGE ( 'NONE', *, *, #3719, .T. ) ;
#2517 = CIRCLE ( 'NONE', #424, 0.5000000000000004441 ) ;
#2518 = CARTESIAN_POINT ( 'NONE',  ( 35.50000000000001421, 0.000000000000000000, 30.50000000000000355 ) ) ;
#2519 = DIRECTION ( 'NONE',  ( 0.000000000000000000, 0.000000000000000000, 1.000000000000000000 ) ) ;
#2520 = ORIENTED_EDGE ( 'NONE', *, *, #1127, .T. ) ;
#2521 = EDGE_LOOP ( 'NONE', ( #2424, #970, #902, #4390 ) ) ;
#2522 = DIRECTION ( 'NONE',  ( 1.000000000000000000, 0.000000000000000000, 0.000000000000000000 ) ) ;
#2523 = CIRCLE ( 'NONE', #4614, 0.5000000000000000000 ) ;
#2524 = DIRECTION ( 'NONE',  ( -7.109522442527898271E-17, -0.000000000000000000, -1.000000000000000000 ) ) ;
#2525 = EDGE_LOOP ( 'NONE', ( #1566, #4657 ) ) ;
#2526 = EDGE_CURVE ( 'NONE', #2478, #780, #3223, .T. ) ;
#2527 = VERTEX_POINT ( 'NONE', #4005 ) ;
#2528 = VERTEX_POINT ( 'NONE', #4355 ) ;
#2529 = DIRECTION ( 'NONE',  ( 1.000000000000000000, 0.000000000000000000, 0.000000000000000000 ) ) ;
#2530 = DIRECTION ( 'NONE',  ( -0.000000000000000000, -1.000000000000000000, -0.000000000000000000 ) ) ;
#2531 = CARTESIAN_POINT ( 'NONE',  ( -21.19999999999999929, 5.000000000000000000, -5.899999999999998579 ) ) ;
#2532 = CIRCLE ( 'NONE', #901, 3.200000000000001510 ) ;
#2533 = CARTESIAN_POINT ( 'NONE',  ( 30.00000000000000000, 5.000000000000000000, -3.000000000000000000 ) ) ;
#2534 = AXIS2_PLACEMENT_3D ( 'NONE', #273, #1704, #1393 ) ;
#2535 = EDGE_CURVE ( 'NONE', #941, #3661, #689, .T. ) ;
#2536 = VECTOR ( 'NONE', #3384, 1000.000000000000000 ) ;
#2537 = VECTOR ( 'NONE', #452, 1000.000000000000000 ) ;
#2538 = DIRECTION ( 'NONE',  ( -7.109522442527898271E-17, -0.000000000000000000, -1.000000000000000000 ) ) ;
#2539 = AXIS2_PLACEMENT_3D ( 'NONE', #2336, #1633, #4152 ) ;
#2540 = DIRECTION ( 'NONE',  ( -7.109522442527898271E-17, -0.000000000000000000, -1.000000000000000000 ) ) ;
#2541 = VECTOR ( 'NONE', #3931, 1000.000000000000000 ) ;
#2542 = EDGE_CURVE ( 'NONE', #3219, #3426, #2384, .T. ) ;
#2543 = CARTESIAN_POINT ( 'NONE',  ( 30.00000000000000000, 5.000000000000000000, -23.99999999999999645 ) ) ;
#2544 = ORIENTED_EDGE ( 'NONE', *, *, #137, .F. ) ;
#2545 = DIRECTION ( 'NONE',  ( 7.109522442527898271E-17, -0.000000000000000000, -1.000000000000000000 ) ) ;
#2546 = DIRECTION ( 'NONE',  ( -7.109522442527898271E-17, 0.000000000000000000, 1.000000000000000000 ) ) ;
#2547 = EDGE_LOOP ( 'NONE', ( #1961, #2797 ) ) ;
#2548 = ORIENTED_EDGE ( 'NONE', *, *, #545, .F. ) ;
#2549 = CARTESIAN_POINT ( 'NONE',  ( 7.549999999999998046, 5.000000000000000000, 24.00000000000000000 ) ) ;
#2550 = MECHANICAL_DESIGN_GEOMETRIC_PRESENTATION_REPRESENTATION (  '', ( #1305 ), #2278 ) ;
#2551 = CARTESIAN_POINT ( 'NONE',  ( -32.70000000000000284, 5.000000000000000000, 3.000000000000002665 ) ) ;
#2552 = VERTEX_POINT ( 'NONE', #3641 ) ;
#2553 = ORIENTED_EDGE ( 'NONE', *, *, #3627, .F. ) ;
#2554 = EDGE_LOOP ( 'NONE', ( #2249, #3190, #2495, #2646 ) ) ;
#2555 = CARTESIAN_POINT ( 'NONE',  ( -8.700000000000001066, 5.000000000000000000, -24.49999999999999645 ) ) ;
#2556 = CARTESIAN_POINT ( 'NONE',  ( -18.00000000000000000, 5.000000000000000000, 24.50000000000000000 ) ) ;
#2557 = FACE_OUTER_BOUND ( 'NONE', #3820, .T. ) ;
#2558 = EDGE_CURVE ( 'NONE', #845, #4073, #326, .T. ) ;
#2559 = DIRECTION ( 'NONE',  ( 0.000000000000000000, 1.000000000000000000, 0.000000000000000000 ) ) ;
#2560 = DIRECTION ( 'NONE',  ( -7.109522442527898271E-17, -0.000000000000000000, -1.000000000000000000 ) ) ;
#2561 = DIRECTION ( 'NONE',  ( 1.000000000000000000, 0.000000000000000000, 1.355252715606880296E-16 ) ) ;
#2562 = EDGE_CURVE ( 'NONE', #1805, #4539, #521, .T. ) ;
#2563 = LINE ( 'NONE', #3234, #4637 ) ;
#2564 = ORIENTED_EDGE ( 'NONE', *, *, #1441, .T. ) ;
#2565 = EDGE_CURVE ( 'NONE', #4099, #4462, #3276, .T. ) ;
#2566 = EDGE_CURVE ( 'NONE', #1602, #3476, #2838, .T. ) ;
#2567 = CARTESIAN_POINT ( 'NONE',  ( 27.29999999999999716, 5.000000000000000000, -27.39999999999999858 ) ) ;
#2568 = DIRECTION ( 'NONE',  ( 0.000000000000000000, 0.000000000000000000, 1.000000000000000000 ) ) ;
#2569 = EDGE_LOOP ( 'NONE', ( #3413, #1913, #3624, #3923 ) ) ;
#2570 = ORIENTED_EDGE ( 'NONE', *, *, #3119, .T. ) ;
#2571 = DIRECTION ( 'NONE',  ( 0.000000000000000000, 0.000000000000000000, 1.000000000000000000 ) ) ;
#2572 = CYLINDRICAL_SURFACE ( 'NONE', #1330, 3.200000000000001510 ) ;
#2573 = EDGE_LOOP ( 'NONE', ( #4318, #1620, #2973, #4511 ) ) ;
#2574 = AXIS2_PLACEMENT_3D ( 'NONE', #4024, #1893, #3362 ) ;
#2575 = VERTEX_POINT ( 'NONE', #249 ) ;
#2576 = ORIENTED_EDGE ( 'NONE', *, *, #1571, .T. ) ;
#2577 = DIRECTION ( 'NONE',  ( 0.000000000000000000, 0.000000000000000000, 1.000000000000000000 ) ) ;
#2578 = CARTESIAN_POINT ( 'NONE',  ( 8.700000000000001066, 5.000000000000000000, -27.39999999999999858 ) ) ;
#2579 = CARTESIAN_POINT ( 'NONE',  ( 9.199999999999999289, 5.000000000000000000, -27.39999999999999858 ) ) ;
#2580 = DIRECTION ( 'NONE',  ( -1.000000000000000000, 0.000000000000000000, -7.109522442527898271E-17 ) ) ;
#2581 = CARTESIAN_POINT ( 'NONE',  ( 9.199999999999999289, 5.000000000000000000, 24.00000000000000000 ) ) ;
#2582 = DIRECTION ( 'NONE',  ( -7.109522442527898271E-17, 0.000000000000000000, 1.000000000000000000 ) ) ;
#2583 = DIRECTION ( 'NONE',  ( 0.000000000000000000, 0.000000000000000000, 1.000000000000000000 ) ) ;
#2584 = DIRECTION ( 'NONE',  ( 7.109522442527898271E-17, 0.000000000000000000, 1.000000000000000000 ) ) ;
#2585 = EDGE_CURVE ( 'NONE', #477, #3415, #2486, .T. ) ;
#2586 = DIRECTION ( 'NONE',  ( 1.000000000000000000, 0.000000000000000000, -7.109522442527898271E-17 ) ) ;
#2587 =( NAMED_UNIT ( * ) PLANE_ANGLE_UNIT ( ) SI_UNIT ( $, .RADIAN. ) );
#2588 = CARTESIAN_POINT ( 'NONE',  ( -1.706285386206695289E-15, 5.000000000000000000, -23.99999999999999645 ) ) ;
#2589 = EDGE_CURVE ( 'NONE', #195, #4769, #3198, .T. ) ;
#2590 = VECTOR ( 'NONE', #2671, 1000.000000000000000 ) ;
#2591 = VERTEX_POINT ( 'NONE', #978 ) ;
#2592 = ORIENTED_EDGE ( 'NONE', *, *, #1018, .F. ) ;
#2593 = CARTESIAN_POINT ( 'NONE',  ( -40.00000000000001421, 5.000000000000000000, -35.00000000000000000 ) ) ;
#2594 = CIRCLE ( 'NONE', #1587, 3.200000000000001510 ) ;
#2595 = FACE_BOUND ( 'NONE', #2788, .T. ) ;
#2596 = VERTEX_POINT ( 'NONE', #4030 ) ;
#2597 = EDGE_CURVE ( 'NONE', #673, #317, #3841, .T. ) ;
#2598 = VERTEX_POINT ( 'NONE', #1466 ) ;
#2599 = EDGE_LOOP ( 'NONE', ( #3794, #3632, #3660, #292, #1894, #2105, #259, #1846, #2189, #1600, #508, #143, #4000, #3463, #2553, #4350, #3871, #1943, #394, #1388 ) ) ;
#2600 = LINE ( 'NONE', #3011, #2377 ) ;
#2601 = DIRECTION ( 'NONE',  ( 1.000000000000000000, 0.000000000000000000, 0.000000000000000000 ) ) ;
#2602 = DIRECTION ( 'NONE',  ( 1.000000000000000000, 0.000000000000000000, 7.109522442527898271E-17 ) ) ;
#2603 = EDGE_LOOP ( 'NONE', ( #1577, #3595, #3028, #3676 ) ) ;
#2604 = LINE ( 'NONE', #3401, #1367 ) ;
#2605 = DIRECTION ( 'NONE',  ( -7.109522442527898271E-17, -0.000000000000000000, -1.000000000000000000 ) ) ;
#2606 = AXIS2_PLACEMENT_3D ( 'NONE', #1657, #3828, #3128 ) ;
#2607 = AXIS2_PLACEMENT_3D ( 'NONE', #538, #509, #1261 ) ;
#2608 = FACE_OUTER_BOUND ( 'NONE', #2276, .T. ) ;
#2609 = CIRCLE ( 'NONE', #3378, 1.549999999999998490 ) ;
#2610 = AXIS2_PLACEMENT_3D ( 'NONE', #853, #3027, #3075 ) ;
#2611 = CIRCLE ( 'NONE', #3690, 1.549999999999999378 ) ;
#2612 = FILL_AREA_STYLE_COLOUR ( '', #4396 ) ;
#2613 = AXIS2_PLACEMENT_3D ( 'NONE', #4506, #1226, #3062 ) ;
#2614 = EDGE_CURVE ( 'NONE', #2860, #2591, #1760, .T. ) ;
#2615 = CIRCLE ( 'NONE', #1763, 1.500000000000004885 ) ;
#2616 = DIRECTION ( 'NONE',  ( -0.000000000000000000, -1.000000000000000000, -0.000000000000000000 ) ) ;
#2617 = TOROIDAL_SURFACE ( 'NONE', #526, 2.700000000000001510, 0.5000000000000000000 ) ;
#2618 = ORIENTED_EDGE ( 'NONE', *, *, #2395, .F. ) ;
#2619 = VERTEX_POINT ( 'NONE', #4077 ) ;
#2620 = CARTESIAN_POINT ( 'NONE',  ( 14.79999999999999716, 5.000000000000000000, -24.49999999999999645 ) ) ;
#2621 = EDGE_CURVE ( 'NONE', #2956, #4632, #4476, .T. ) ;
#2622 = FACE_BOUND ( 'NONE', #1436, .T. ) ;
#2623 = ORIENTED_EDGE ( 'NONE', *, *, #3921, .F. ) ;
#2624 = EDGE_LOOP ( 'NONE', ( #4727, #3261, #1356, #3638, #1186, #1826, #4120, #1765, #2054, #4326, #2180, #999, #3895, #2100, #2285, #3318, #2213, #570, #71, #3868 ) ) ;
#2625 = ORIENTED_EDGE ( 'NONE', *, *, #756, .F. ) ;
#2626 = FACE_OUTER_BOUND ( 'NONE', #3715, .T. ) ;
#2627 = DIRECTION ( 'NONE',  ( -0.000000000000000000, -1.000000000000000000, -0.000000000000000000 ) ) ;
#2628 = VECTOR ( 'NONE', #3573, 1000.000000000000000 ) ;
#2629 = ADVANCED_FACE ( 'NONE', ( #4499 ), #375, .F. ) ;
#2630 = VECTOR ( 'NONE', #1586, 1000.000000000000000 ) ;
#2631 = EDGE_CURVE ( 'NONE', #1431, #3249, #135, .T. ) ;
#2632 = DIRECTION ( 'NONE',  ( 0.000000000000000000, 0.000000000000000000, -1.000000000000000000 ) ) ;
#2633 = AXIS2_PLACEMENT_3D ( 'NONE', #4761, #327, #2842 ) ;
#2634 = CARTESIAN_POINT ( 'NONE',  ( -3.299999999999997602, 5.000000000000000000, -26.89999999999999858 ) ) ;
#2635 = DIRECTION ( 'NONE',  ( -1.000000000000000000, 0.000000000000000000, 7.109522442527898271E-17 ) ) ;
#2636 = CARTESIAN_POINT ( 'NONE',  ( -21.19999999999999929, 5.000000000000000000, 5.900000000000003020 ) ) ;
#2637 = CARTESIAN_POINT ( 'NONE',  ( -8.700000000000001066, 5.000000000000000000, 6.400000000000003020 ) ) ;
#2638 = ORIENTED_EDGE ( 'NONE', *, *, #510, .F. ) ;
#2639 = EDGE_LOOP ( 'NONE', ( #1672, #4750, #622, #3077 ) ) ;
#2640 = EDGE_CURVE ( 'NONE', #1188, #2596, #289, .T. ) ;
#2641 = CARTESIAN_POINT ( 'NONE',  ( 20.69999999999999929, 5.000000000000000000, -24.49999999999999645 ) ) ;
#2642 = DIRECTION ( 'NONE',  ( 1.000000000000000000, 0.000000000000000000, -7.109522442527898271E-17 ) ) ;
#2643 = EDGE_LOOP ( 'NONE', ( #3976, #3535, #3677, #4418 ) ) ;
#2644 = AXIS2_PLACEMENT_3D ( 'NONE', #1621, #3477, #4531 ) ;
#2645 = ORIENTED_EDGE ( 'NONE', *, *, #1341, .F. ) ;
#2646 = ORIENTED_EDGE ( 'NONE', *, *, #335, .F. ) ;
#2647 = CARTESIAN_POINT ( 'NONE',  ( -2.799999999999997602, 5.000000000000000000, 3.000000000000002220 ) ) ;
#2648 = EDGE_CURVE ( 'NONE', #2427, #3363, #2913, .T. ) ;
#2649 = CARTESIAN_POINT ( 'NONE',  ( -5.999999999999999112, 5.000000000000000000, -23.99999999999999645 ) ) ;
#2650 = CARTESIAN_POINT ( 'NONE',  ( 21.19999999999999929, 5.000000000000000000, 3.000000000000003109 ) ) ;
#2651 = EDGE_CURVE ( 'NONE', #2217, #1412, #2459, .T. ) ;
#2652 = DIRECTION ( 'NONE',  ( -0.000000000000000000, -1.000000000000000000, -0.000000000000000000 ) ) ;
#2653 = CARTESIAN_POINT ( 'NONE',  ( -3.299999999999997602, 5.000000000000000000, 3.500000000000002220 ) ) ;
#2654 = FACE_OUTER_BOUND ( 'NONE', #2547, .T. ) ;
#2655 = EDGE_CURVE ( 'NONE', #3482, #1302, #2611, .T. ) ;
#2656 = CARTESIAN_POINT ( 'NONE',  ( 15.29999999999999716, 5.000000000000000000, 26.89999999999999858 ) ) ;
#2657 = AXIS2_PLACEMENT_3D ( 'NONE', #4620, #205, #182 ) ;
#2658 = VERTEX_POINT ( 'NONE', #3396 ) ;
#2659 = CARTESIAN_POINT ( 'NONE',  ( -21.19999999999999929, 5.000000000000000000, 3.000000000000003109 ) ) ;
#2660 = DIRECTION ( 'NONE',  ( -7.109522442527898271E-17, 0.000000000000000000, 1.000000000000000000 ) ) ;
#2661 = AXIS2_PLACEMENT_3D ( 'NONE', #406, #1844, #2234 ) ;
#2662 = ORIENTED_EDGE ( 'NONE', *, *, #3930, .F. ) ;
#2663 = VERTEX_POINT ( 'NONE', #347 ) ;
#2664 = DIRECTION ( 'NONE',  ( 0.000000000000000000, 0.000000000000000000, 1.000000000000000000 ) ) ;
#2665 = CARTESIAN_POINT ( 'NONE',  ( -18.00000000000000000, 5.000000000000000000, 27.40000000000000213 ) ) ;
#2666 = ORIENTED_EDGE ( 'NONE', *, *, #3494, .F. ) ;
#2667 = CIRCLE ( 'NONE', #3281, 1.500000000000004885 ) ;
#2668 = ORIENTED_EDGE ( 'NONE', *, *, #4012, .T. ) ;
#2669 = ORIENTED_EDGE ( 'NONE', *, *, #3562, .F. ) ;
#2670 = CARTESIAN_POINT ( 'NONE',  ( -5.999999999999999112, 5.000000000000000000, 3.000000000000002665 ) ) ;
#2671 = DIRECTION ( 'NONE',  ( 7.109522442527898271E-17, 0.000000000000000000, 1.000000000000000000 ) ) ;
#2672 = AXIS2_PLACEMENT_3D ( 'NONE', #1410, #3634, #2571 ) ;
#2673 = EDGE_CURVE ( 'NONE', #1569, #1457, #1855, .T. ) ;
#2674 = CARTESIAN_POINT ( 'NONE',  ( 39.99999999999998579, 0.000000000000000000, -35.00000000000000000 ) ) ;
#2675 = LINE ( 'NONE', #378, #981 ) ;
#2676 = AXIS2_PLACEMENT_3D ( 'NONE', #68, #4505, #1177 ) ;
#2677 = EDGE_CURVE ( 'NONE', #2438, #2658, #4699, .T. ) ;
#2678 = DIRECTION ( 'NONE',  ( 0.000000000000000000, 0.000000000000000000, 1.000000000000000000 ) ) ;
#2679 = DIRECTION ( 'NONE',  ( 1.000000000000000000, 0.000000000000000000, 0.000000000000000000 ) ) ;
#2680 = CIRCLE ( 'NONE', #4232, 3.200000000000001510 ) ;
#2681 = CIRCLE ( 'NONE', #3688, 0.5000000000000004441 ) ;
#2682 = ORIENTED_EDGE ( 'NONE', *, *, #4253, .F. ) ;
#2683 = CARTESIAN_POINT ( 'NONE',  ( 30.00000000000000000, 5.000000000000000000, 3.000000000000002665 ) ) ;
#2684 = CARTESIAN_POINT ( 'NONE',  ( 1.706285386206695289E-15, 5.000000000000000000, -23.99999999999999645 ) ) ;
#2685 = AXIS2_PLACEMENT_3D ( 'NONE', #2793, #3955, #2171 ) ;
#2686 = VECTOR ( 'NONE', #4458, 1000.000000000000000 ) ;
#2687 = EDGE_LOOP ( 'NONE', ( #890, #3705, #1570, #2781 ) ) ;
#2688 = VERTEX_POINT ( 'NONE', #3711 ) ;
#2689 = DIRECTION ( 'NONE',  ( 1.000000000000000000, 0.000000000000000000, -7.109522442527898271E-17 ) ) ;
#2690 = AXIS2_PLACEMENT_3D ( 'NONE', #4179, #859, #1265 ) ;
#2691 = LINE ( 'NONE', #3846, #3222 ) ;
#2692 = VERTEX_POINT ( 'NONE', #4403 ) ;
#2693 = ORIENTED_EDGE ( 'NONE', *, *, #726, .F. ) ;
#2694 = ORIENTED_EDGE ( 'NONE', *, *, #1380, .T. ) ;
#2695 = CARTESIAN_POINT ( 'NONE',  ( 9.199999999999999289, 5.000000000000000000, 3.000000000000003109 ) ) ;
#2696 = CARTESIAN_POINT ( 'NONE',  ( 27.29999999999999716, 5.000000000000000000, -23.99999999999999645 ) ) ;
#2697 = AXIS2_PLACEMENT_3D ( 'NONE', #1, #3697, #3671 ) ;
#2698 = CARTESIAN_POINT ( 'NONE',  ( -32.70000000000000284, 5.000000000000000000, 24.00000000000000000 ) ) ;
#2699 = DIRECTION ( 'NONE',  ( 0.000000000000000000, 0.000000000000000000, 1.000000000000000000 ) ) ;
#2700 = EDGE_CURVE ( 'NONE', #4709, #151, #3732, .T. ) ;
#2701 = DIRECTION ( 'NONE',  ( -1.000000000000000000, 0.000000000000000000, 7.109522442527898271E-17 ) ) ;
#2703 = DIRECTION ( 'NONE',  ( -0.000000000000000000, -1.000000000000000000, -0.000000000000000000 ) ) ;
#2702 = VECTOR ( 'NONE', #2327, 1000.000000000000000 ) ;
#2704 = LINE ( 'NONE', #771, #835 ) ;
#2705 = CARTESIAN_POINT ( 'NONE',  ( -1.706285386206695289E-15, 5.000000000000000000, -23.99999999999999645 ) ) ;
#2706 = EDGE_CURVE ( 'NONE', #2864, #2427, #1991, .T. ) ;
#2707 = ORIENTED_EDGE ( 'NONE', *, *, #215, .F. ) ;
#2708 = DIRECTION ( 'NONE',  ( -7.109522442527898271E-17, -0.000000000000000000, -1.000000000000000000 ) ) ;
#2709 = CARTESIAN_POINT ( 'NONE',  ( 31.54999999999999361, 5.000000000000000000, -23.99999999999999645 ) ) ;
#2710 = VERTEX_POINT ( 'NONE', #36 ) ;
#2711 = ORIENTED_EDGE ( 'NONE', *, *, #3490, .T. ) ;
#2712 = ADVANCED_FACE ( 'NONE', ( #2983 ), #755, .F. ) ;
#2713 = EDGE_CURVE ( 'NONE', #537, #2090, #1100, .T. ) ;
#2714 = AXIS2_PLACEMENT_3D ( 'NONE', #4273, #3578, #321 ) ;
#2715 = CARTESIAN_POINT ( 'NONE',  ( -26.79999999999999716, 5.000000000000000000, 5.900000000000002132 ) ) ;
#2716 = VERTEX_POINT ( 'NONE', #2578 ) ;
#2717 = ORIENTED_EDGE ( 'NONE', *, *, #248, .F. ) ;
#2718 = VERTEX_POINT ( 'NONE', #4053 ) ;
#2719 = FACE_OUTER_BOUND ( 'NONE', #4413, .T. ) ;
#2720 = EDGE_CURVE ( 'NONE', #1303, #3914, #1270, .T. ) ;
#2721 = DIRECTION ( 'NONE',  ( -0.000000000000000000, -1.000000000000000000, -0.000000000000000000 ) ) ;
#2722 = LINE ( 'NONE', #1288, #1067 ) ;
#2723 = FACE_OUTER_BOUND ( 'NONE', #2400, .T. ) ;
#2724 = CYLINDRICAL_SURFACE ( 'NONE', #77, 3.200000000000001510 ) ;
#2725 = AXIS2_PLACEMENT_3D ( 'NONE', #4754, #1435, #582 ) ;
#2726 = DIRECTION ( 'NONE',  ( -0.000000000000000000, -1.000000000000000000, -0.000000000000000000 ) ) ;
#2727 = CARTESIAN_POINT ( 'NONE',  ( 27.29999999999999716, 5.000000000000000000, -6.400000000000000355 ) ) ;
#2728 = ORIENTED_EDGE ( 'NONE', *, *, #4383, .T. ) ;
#2729 = DIRECTION ( 'NONE',  ( 0.000000000000000000, 0.000000000000000000, 1.000000000000000000 ) ) ;
#2730 = EDGE_CURVE ( 'NONE', #4099, #2375, #1047, .T. ) ;
#2731 = DIRECTION ( 'NONE',  ( 1.000000000000000000, 0.000000000000000000, -7.109522442527898271E-17 ) ) ;
#2732 = AXIS2_PLACEMENT_3D ( 'NONE', #4689, #4741, #4010 ) ;
#2733 = EDGE_LOOP ( 'NONE', ( #263, #2013, #4339, #246 ) ) ;
#2734 = EDGE_LOOP ( 'NONE', ( #3874, #1309, #2087, #1737 ) ) ;
#2735 = DIRECTION ( 'NONE',  ( 7.109522442527898271E-17, -0.000000000000000000, -1.000000000000000000 ) ) ;
#2736 = ORIENTED_EDGE ( 'NONE', *, *, #4378, .T. ) ;
#2737 = EDGE_CURVE ( 'NONE', #895, #1526, #3745, .T. ) ;
#2738 = ORIENTED_EDGE ( 'NONE', *, *, #2858, .T. ) ;
#2739 = ORIENTED_EDGE ( 'NONE', *, *, #3291, .F. ) ;
#2740 = CARTESIAN_POINT ( 'NONE',  ( -20.69999999999999929, 5.000000000000000000, 24.50000000000000000 ) ) ;
#2741 = DIRECTION ( 'NONE',  ( -7.109522442527898271E-17, 0.000000000000000000, 1.000000000000000000 ) ) ;
#2742 = VERTEX_POINT ( 'NONE', #1242 ) ;
#2743 = DIRECTION ( 'NONE',  ( 1.000000000000000000, 0.000000000000000000, -7.109522442527898271E-17 ) ) ;
#2744 = AXIS2_PLACEMENT_3D ( 'NONE', #4589, #833, #4610 ) ;
#2745 = CARTESIAN_POINT ( 'NONE',  ( 33.20000000000000284, 5.000000000000000000, -6.399999999999999467 ) ) ;
#2746 = DIRECTION ( 'NONE',  ( 0.000000000000000000, 0.000000000000000000, 1.000000000000000000 ) ) ;
#2747 = VECTOR ( 'NONE', #3703, 1000.000000000000000 ) ;
#2748 = DIRECTION ( 'NONE',  ( 7.109522442527898271E-17, 0.000000000000000000, -1.000000000000000000 ) ) ;
#2749 = CARTESIAN_POINT ( 'NONE',  ( 5.999999999999999112, 5.000000000000000000, 5.900000000000002132 ) ) ;
#2750 = AXIS2_PLACEMENT_3D ( 'NONE', #3018, #862, #2339 ) ;
#2751 = FACE_OUTER_BOUND ( 'NONE', #2202, .T. ) ;
#2752 = ORIENTED_EDGE ( 'NONE', *, *, #1906, .T. ) ;
#2753 = ORIENTED_EDGE ( 'NONE', *, *, #1652, .F. ) ;
#2754 = CIRCLE ( 'NONE', #1838, 1.500000000000004885 ) ;
#2755 = EDGE_CURVE ( 'NONE', #2663, #1389, #965, .T. ) ;
#2756 = AXIS2_PLACEMENT_3D ( 'NONE', #493, #4201, #1680 ) ;
#2757 = CARTESIAN_POINT ( 'NONE',  ( -5.999999999999999112, 5.000000000000000000, -27.39999999999999858 ) ) ;
#2758 = EDGE_LOOP ( 'NONE', ( #1713, #656, #753, #1841 ) ) ;
#2759 = CIRCLE ( 'NONE', #4394, 1.550000000000000266 ) ;
#2760 = MECHANICAL_DESIGN_GEOMETRIC_PRESENTATION_REPRESENTATION (  '', ( #3306 ), #989 ) ;
#2761 = ORIENTED_EDGE ( 'NONE', *, *, #4352, .T. ) ;
#2762 = ORIENTED_EDGE ( 'NONE', *, *, #2730, .T. ) ;
#2763 = DIRECTION ( 'NONE',  ( -7.109522442527898271E-17, -0.000000000000000000, -1.000000000000000000 ) ) ;
#2764 = CIRCLE ( 'NONE', #676, 0.5000000000000004441 ) ;
#2765 = DIRECTION ( 'NONE',  ( 1.000000000000000000, -0.000000000000000000, 7.109522442527898271E-17 ) ) ;
#2766 = EDGE_CURVE ( 'NONE', #235, #172, #738, .T. ) ;
#2767 = VERTEX_POINT ( 'NONE', #2385 ) ;
#2768 = AXIS2_PLACEMENT_3D ( 'NONE', #2911, #1078, #2577 ) ;
#2769 = DIRECTION ( 'NONE',  ( -1.000000000000000000, 0.000000000000000000, 0.000000000000000000 ) ) ;
#2770 = DIRECTION ( 'NONE',  ( -1.000000000000000000, 0.000000000000000000, 0.000000000000000000 ) ) ;
#2771 = EDGE_CURVE ( 'NONE', #4244, #3145, #3781, .T. ) ;
#2772 = CARTESIAN_POINT ( 'NONE',  ( 30.00000000000000000, 5.000000000000000000, 3.500000000000002220 ) ) ;
#2773 = AXIS2_PLACEMENT_3D ( 'NONE', #164, #4236, #3496 ) ;
#2774 = FACE_OUTER_BOUND ( 'NONE', #337, .T. ) ;
#2775 = CARTESIAN_POINT ( 'NONE',  ( 31.54999999999999361, 5.000000000000000000, -27.39999999999999858 ) ) ;
#2776 = CARTESIAN_POINT ( 'NONE',  ( 18.00000000000000000, 5.000000000000000000, 24.00000000000000000 ) ) ;
#2777 = AXIS2_PLACEMENT_3D ( 'NONE', #2518, #1304, #2783 ) ;
#2778 = AXIS2_PLACEMENT_3D ( 'NONE', #2291, #2605, #2635 ) ;
#2779 = CARTESIAN_POINT ( 'NONE',  ( 35.50000000000001421, 0.000000000000000000, -28.99999999999999645 ) ) ;
#2780 = ORIENTED_EDGE ( 'NONE', *, *, #4156, .F. ) ;
#2781 = ORIENTED_EDGE ( 'NONE', *, *, #2152, .F. ) ;
#2782 = AXIS2_PLACEMENT_3D ( 'NONE', #4006, #3933, #2891 ) ;
#2783 = DIRECTION ( 'NONE',  ( 0.000000000000000000, 0.000000000000000000, 1.000000000000000000 ) ) ;
#2784 = ORIENTED_EDGE ( 'NONE', *, *, #2655, .F. ) ;
#2785 = CARTESIAN_POINT ( 'NONE',  ( 39.99999999999998579, 5.000000000000000000, -35.00000000000000000 ) ) ;
#2786 = EDGE_CURVE ( 'NONE', #4281, #2343, #4218, .T. ) ;
#2787 = ORIENTED_EDGE ( 'NONE', *, *, #3119, .F. ) ;
#2788 = EDGE_LOOP ( 'NONE', ( #1141, #372 ) ) ;
#2789 = DIRECTION ( 'NONE',  ( -1.000000000000000000, 0.000000000000000000, 0.000000000000000000 ) ) ;
#2790 = DIRECTION ( 'NONE',  ( -7.109522442527898271E-17, 0.000000000000000000, 1.000000000000000000 ) ) ;
#2791 = EDGE_CURVE ( 'NONE', #1718, #680, #174, .T. ) ;
#2792 = DIRECTION ( 'NONE',  ( -1.000000000000000000, 0.000000000000000000, -7.109522442527898271E-17 ) ) ;
#2793 = CARTESIAN_POINT ( 'NONE',  ( 35.50000000000001421, 0.000000000000000000, 30.50000000000000355 ) ) ;
#2794 = DIRECTION ( 'NONE',  ( -7.109522442527898271E-17, -0.000000000000000000, -1.000000000000000000 ) ) ;
#2795 = EDGE_CURVE ( 'NONE', #2030, #3480, #1191, .T. ) ;
#2796 = DIRECTION ( 'NONE',  ( -7.109522442527898271E-17, -0.000000000000000000, -1.000000000000000000 ) ) ;
#2797 = ORIENTED_EDGE ( 'NONE', *, *, #1768, .T. ) ;
#2798 = CARTESIAN_POINT ( 'NONE',  ( 35.50000000000001421, 5.000000000000000000, 32.00000000000000711 ) ) ;
#2799 = DIRECTION ( 'NONE',  ( 7.109522442527898271E-17, -0.000000000000000000, -1.000000000000000000 ) ) ;
#2800 = CIRCLE ( 'NONE', #3418, 0.5000000000000004441 ) ;
#2801 = ADVANCED_FACE ( 'NONE', ( #1653 ), #1283, .F. ) ;
#2802 = FACE_OUTER_BOUND ( 'NONE', #1407, .T. ) ;
#2803 = ORIENTED_EDGE ( 'NONE', *, *, #3500, .F. ) ;
#2804 = ORIENTED_EDGE ( 'NONE', *, *, #510, .T. ) ;
#2805 = LINE ( 'NONE', #648, #2628 ) ;
#2806 = CARTESIAN_POINT ( 'NONE',  ( -40.00000000000001421, 5.000000000000000000, -35.00000000000000000 ) ) ;
#2807 = ORIENTED_EDGE ( 'NONE', *, *, #4721, .F. ) ;
#2808 = EDGE_LOOP ( 'NONE', ( #686, #1603, #621, #2576 ) ) ;
#2809 = LINE ( 'NONE', #241, #437 ) ;
#2810 = CARTESIAN_POINT ( 'NONE',  ( -27.29999999999999716, 5.000000000000000000, 26.89999999999999858 ) ) ;
#2811 = ORIENTED_EDGE ( 'NONE', *, *, #892, .F. ) ;
#2812 = PLANE ( 'NONE',  #4706 ) ;
#2813 = CARTESIAN_POINT ( 'NONE',  ( -9.199999999999999289, 5.000000000000000000, -27.39999999999999858 ) ) ;
#2814 = DIRECTION ( 'NONE',  ( -0.000000000000000000, 1.000000000000000000, -0.000000000000000000 ) ) ;
#2815 = EDGE_CURVE ( 'NONE', #2830, #558, #3801, .T. ) ;
#2816 = PLANE ( 'NONE',  #399 ) ;
#2817 = CARTESIAN_POINT ( 'NONE',  ( -33.20000000000000284, 5.000000000000000000, 3.500000000000002220 ) ) ;
#2818 = CIRCLE ( 'NONE', #2206, 3.200000000000001510 ) ;
#2819 = AXIS2_PLACEMENT_3D ( 'NONE', #489, #1580, #1262 ) ;
#2820 = CARTESIAN_POINT ( 'NONE',  ( 31.54999999999999361, 5.000000000000000000, -23.99999999999999645 ) ) ;
#2821 = DIRECTION ( 'NONE',  ( 7.109522442527898271E-17, -0.000000000000000000, -1.000000000000000000 ) ) ;
#2822 = EDGE_CURVE ( 'NONE', #3914, #235, #3587, .T. ) ;
#2823 = AXIS2_PLACEMENT_3D ( 'NONE', #548, #4261, #2689 ) ;
#2824 = CARTESIAN_POINT ( 'NONE',  ( 5.999999999999999112, 5.000000000000000000, 3.500000000000002220 ) ) ;
#2825 = ORIENTED_EDGE ( 'NONE', *, *, #4163, .F. ) ;
#2826 = ORIENTED_EDGE ( 'NONE', *, *, #17, .F. ) ;
#2827 = EDGE_CURVE ( 'NONE', #3415, #1043, #1822, .T. ) ;
#2828 = DIRECTION ( 'NONE',  ( 0.000000000000000000, 1.000000000000000000, 0.000000000000000000 ) ) ;
#2829 = DIRECTION ( 'NONE',  ( -0.000000000000000000, -1.000000000000000000, -0.000000000000000000 ) ) ;
#2830 = VERTEX_POINT ( 'NONE', #2696 ) ;
#2831 = VERTEX_POINT ( 'NONE', #560 ) ;
#2832 = DIRECTION ( 'NONE',  ( 7.109522442527898271E-17, 0.000000000000000000, 1.000000000000000000 ) ) ;
#2833 = DIRECTION ( 'NONE',  ( 0.000000000000000000, 0.000000000000000000, -1.000000000000000000 ) ) ;
#2834 = AXIS2_PLACEMENT_3D ( 'NONE', #4573, #3083, #176 ) ;
#2835 = LINE ( 'NONE', #1700, #620 ) ;
#2836 = AXIS2_PLACEMENT_3D ( 'NONE', #4654, #2059, #3244 ) ;
#2837 = VERTEX_POINT ( 'NONE', #3052 ) ;
#2838 = CIRCLE ( 'NONE', #1451, 2.700000000000001066 ) ;
#2839 = ORIENTED_EDGE ( 'NONE', *, *, #2419, .T. ) ;
#2840 = CARTESIAN_POINT ( 'NONE',  ( -32.70000000000000284, 5.000000000000000000, -23.99999999999999645 ) ) ;
#2841 = CARTESIAN_POINT ( 'NONE',  ( -19.54999999999999716, 5.000000000000000000, 3.000000000000002665 ) ) ;
#2842 = DIRECTION ( 'NONE',  ( 1.000000000000000000, 0.000000000000000000, 0.000000000000000000 ) ) ;
#2843 = AXIS2_PLACEMENT_3D ( 'NONE', #2485, #1315, #4276 ) ;
#2844 = DIRECTION ( 'NONE',  ( 0.000000000000000000, 0.000000000000000000, 1.000000000000000000 ) ) ;
#2845 = CARTESIAN_POINT ( 'NONE',  ( -35.50000000000001421, 0.000000000000000000, 32.00000000000000711 ) ) ;
#2846 = CIRCLE ( 'NONE', #4708, 0.5000000000000004441 ) ;
#2847 = DIRECTION ( 'NONE',  ( -1.000000000000000000, 0.000000000000000000, -7.109522442527898271E-17 ) ) ;
#2848 = DIRECTION ( 'NONE',  ( 7.109522442527898271E-17, -0.000000000000000000, -1.000000000000000000 ) ) ;
#2849 = CARTESIAN_POINT ( 'NONE',  ( 21.19999999999999929, 5.000000000000000000, 3.000000000000002665 ) ) ;
#2850 = EDGE_CURVE ( 'NONE', #2161, #1306, #1511, .T. ) ;
#2851 = ORIENTED_EDGE ( 'NONE', *, *, #2713, .F. ) ;
#2852 = ORIENTED_EDGE ( 'NONE', *, *, #1560, .F. ) ;
#2853 = CIRCLE ( 'NONE', #4501, 1.549999999999998490 ) ;
#2854 = DIRECTION ( 'NONE',  ( 1.000000000000000000, 0.000000000000000000, 0.000000000000000000 ) ) ;
#2855 = CARTESIAN_POINT ( 'NONE',  ( -2.799999999999996270, 5.000000000000000000, -5.899999999999998579 ) ) ;
#2856 = EDGE_CURVE ( 'NONE', #1819, #96, #3852, .T. ) ;
#2857 = VECTOR ( 'NONE', #4662, 1000.000000000000000 ) ;
#2858 = EDGE_CURVE ( 'NONE', #3363, #2718, #1352, .T. ) ;
#2859 = VERTEX_POINT ( 'NONE', #2355 ) ;
#2860 = VERTEX_POINT ( 'NONE', #85 ) ;
#2861 = CARTESIAN_POINT ( 'NONE',  ( 1.948009149252644252E-15, 5.000000000000000000, -27.39999999999999858 ) ) ;
#2862 = DIRECTION ( 'NONE',  ( -7.109522442527898271E-17, 0.000000000000000000, 1.000000000000000000 ) ) ;
#2863 = DIRECTION ( 'NONE',  ( 1.000000000000000000, 0.000000000000000000, 0.000000000000000000 ) ) ;
#2864 = VERTEX_POINT ( 'NONE', #2313 ) ;
#2865 = ADVANCED_FACE ( 'NONE', ( #3102 ), #3510, .F. ) ;
#2866 = ORIENTED_EDGE ( 'NONE', *, *, #4441, .T. ) ;
#2867 = DIRECTION ( 'NONE',  ( -7.109522442527898271E-17, 0.000000000000000000, 1.000000000000000000 ) ) ;
#2868 = DIRECTION ( 'NONE',  ( 7.109522442527898271E-17, -0.000000000000000000, -1.000000000000000000 ) ) ;
#2869 = DIRECTION ( 'NONE',  ( 1.982541115402065110E-16, 0.000000000000000000, 1.000000000000000000 ) ) ;
#2870 = CARTESIAN_POINT ( 'NONE',  ( 30.00000000000000000, 5.000000000000000000, -26.89999999999999858 ) ) ;
#2871 = CARTESIAN_POINT ( 'NONE',  ( 33.20000000000000284, 5.000000000000000000, -5.899999999999998579 ) ) ;
#2872 = CARTESIAN_POINT ( 'NONE',  ( -8.699999999999999289, 5.000000000000000000, -5.899999999999998579 ) ) ;
#2873 = CIRCLE ( 'NONE', #3721, 0.4999999999999995559 ) ;
#2874 = DIRECTION ( 'NONE',  ( -7.109522442527898271E-17, -0.000000000000000000, -1.000000000000000000 ) ) ;
#2875 = ORIENTED_EDGE ( 'NONE', *, *, #2049, .T. ) ;
#2876 = VERTEX_POINT ( 'NONE', #2035 ) ;
#2877 = ADVANCED_FACE ( 'NONE', ( #1559 ), #3417, .F. ) ;
#2878 = DIRECTION ( 'NONE',  ( 1.000000000000000000, 0.000000000000000000, 0.000000000000000000 ) ) ;
#2879 = CARTESIAN_POINT ( 'NONE',  ( -3.299999999999997602, 5.000000000000000000, 3.000000000000002665 ) ) ;
#2880 = VERTEX_POINT ( 'NONE', #948 ) ;
#2881 = ORIENTED_EDGE ( 'NONE', *, *, #2786, .F. ) ;
#2882 = DIRECTION ( 'NONE',  ( -1.000000000000000000, 0.000000000000000000, -7.109522442527898271E-17 ) ) ;
#2883 = EDGE_CURVE ( 'NONE', #897, #3730, #4140, .T. ) ;
#2884 = DIRECTION ( 'NONE',  ( 7.109522442527898271E-17, -0.000000000000000000, -1.000000000000000000 ) ) ;
#2885 = ORIENTED_EDGE ( 'NONE', *, *, #4664, .T. ) ;
#2886 = AXIS2_PLACEMENT_3D ( 'NONE', #2820, #4304, #2847 ) ;
#2887 = EDGE_LOOP ( 'NONE', ( #776, #4340, #2003, #213 ) ) ;
#2888 = VERTEX_POINT ( 'NONE', #3554 ) ;
#2889 = CARTESIAN_POINT ( 'NONE',  ( -5.999999999999997335, 5.000000000000000000, -6.399999999999999467 ) ) ;
#2890 = CARTESIAN_POINT ( 'NONE',  ( 18.00000000000000000, 5.000000000000000000, 3.500000000000002220 ) ) ;
#2891 = DIRECTION ( 'NONE',  ( 1.000000000000000000, 0.000000000000000000, 0.000000000000000000 ) ) ;
#2892 = EDGE_CURVE ( 'NONE', #1507, #3336, #683, .T. ) ;
#2893 = FACE_OUTER_BOUND ( 'NONE', #3975, .T. ) ;
#2894 = AXIS2_PLACEMENT_3D ( 'NONE', #3334, #3314, #4018 ) ;
#2895 = FACE_OUTER_BOUND ( 'NONE', #3483, .T. ) ;
#2896 = CARTESIAN_POINT ( 'NONE',  ( -8.699999999999999289, 5.000000000000000000, -3.000000000000000000 ) ) ;
#2897 = DIRECTION ( 'NONE',  ( -1.000000000000000000, 0.000000000000000000, 0.000000000000000000 ) ) ;
#2898 = EDGE_LOOP ( 'NONE', ( #1506, #4250, #957, #2057 ) ) ;
#2899 = ORIENTED_EDGE ( 'NONE', *, *, #1947, .T. ) ;
#2900 = AXIS2_PLACEMENT_3D ( 'NONE', #2480, #2790, #4369 ) ;
#2901 = DIRECTION ( 'NONE',  ( 1.000000000000000000, 0.000000000000000000, 0.000000000000000000 ) ) ;
#2902 = ORIENTED_EDGE ( 'NONE', *, *, #563, .F. ) ;
#2903 = EDGE_LOOP ( 'NONE', ( #2909, #864, #1482, #1501, #485, #2058, #2406, #1525, #322, #4287, #705, #2762, #2279, #872, #129, #2238, #166, #4674, #1286, #3799 ) ) ;
#2904 = EDGE_CURVE ( 'NONE', #147, #4743, #2437, .T. ) ;
#2905 = FACE_OUTER_BOUND ( 'NONE', #3707, .T. ) ;
#2906 = AXIS2_PLACEMENT_3D ( 'NONE', #1952, #1975, #1225 ) ;
#2907 = DIRECTION ( 'NONE',  ( -1.000000000000000000, 0.000000000000000000, -7.109522442527898271E-17 ) ) ;
#2908 = ORIENTED_EDGE ( 'NONE', *, *, #3983, .T. ) ;
#2909 = ORIENTED_EDGE ( 'NONE', *, *, #2263, .F. ) ;
#2910 = ORIENTED_EDGE ( 'NONE', *, *, #4017, .F. ) ;
#2911 = CARTESIAN_POINT ( 'NONE',  ( -32.70000000000000284, 5.000000000000000000, 5.900000000000002132 ) ) ;
#2912 = EDGE_CURVE ( 'NONE', #4327, #2348, #4678, .T. ) ;
#2913 = LINE ( 'NONE', #713, #3917 ) ;
#2914 = CARTESIAN_POINT ( 'NONE',  ( 1.706285386206695289E-15, 5.000000000000000000, 23.99999999999999645 ) ) ;
#2915 = AXIS2_PLACEMENT_3D ( 'NONE', #468, #3780, #4541 ) ;
#2916 = CIRCLE ( 'NONE', #1678, 0.5000000000000004441 ) ;
#2917 = TOROIDAL_SURFACE ( 'NONE', #4158, 2.700000000000001510, 0.5000000000000000000 ) ;
#2918 = ADVANCED_FACE ( 'NONE', ( #4272 ), #4635, .F. ) ;
#2919 = CYLINDRICAL_SURFACE ( 'NONE', #2430, 1.549999999999995826 ) ;
#2920 = CIRCLE ( 'NONE', #1372, 0.5000000000000004441 ) ;
#2921 = PLANE ( 'NONE',  #1084 ) ;
#2922 = CIRCLE ( 'NONE', #1920, 0.5000000000000004441 ) ;
#2923 = DIRECTION ( 'NONE',  ( -1.000000000000000000, 0.000000000000000000, 7.109522442527897039E-17 ) ) ;
#2924 = ORIENTED_EDGE ( 'NONE', *, *, #3494, .T. ) ;
#2925 = LINE ( 'NONE', #703, #4597 ) ;
#2926 = DIRECTION ( 'NONE',  ( -7.109522442527898271E-17, 0.000000000000000000, 1.000000000000000000 ) ) ;
#2927 = AXIS2_PLACEMENT_3D ( 'NONE', #2824, #2025, #1273 ) ;
#2928 = ORIENTED_EDGE ( 'NONE', *, *, #139, .T. ) ;
#2929 = ORIENTED_EDGE ( 'NONE', *, *, #4127, .T. ) ;
#2930 = DIRECTION ( 'NONE',  ( 1.000000000000000000, 0.000000000000000000, 7.109522442527897039E-17 ) ) ;
#2931 = PLANE ( 'NONE',  #4435 ) ;
#2932 = ORIENTED_EDGE ( 'NONE', *, *, #1677, .F. ) ;
#2933 = VECTOR ( 'NONE', #3568, 1000.000000000000000 ) ;
#2934 = EDGE_LOOP ( 'NONE', ( #1851, #2298, #1135, #3393 ) ) ;
#2935 = ORIENTED_EDGE ( 'NONE', *, *, #2892, .F. ) ;
#2936 = DIRECTION ( 'NONE',  ( -0.000000000000000000, 1.000000000000000000, -0.000000000000000000 ) ) ;
#2937 = DIRECTION ( 'NONE',  ( -1.000000000000000000, 0.000000000000000000, 7.109522442527898271E-17 ) ) ;
#2938 = DIRECTION ( 'NONE',  ( 7.109522442527898271E-17, -0.000000000000000000, -1.000000000000000000 ) ) ;
#2939 = EDGE_CURVE ( 'NONE', #1557, #1161, #1025, .T. ) ;
#2940 = FACE_OUTER_BOUND ( 'NONE', #828, .T. ) ;
#2941 = AXIS2_PLACEMENT_3D ( 'NONE', #4325, #4349, #3556 ) ;
#2942 = FACE_OUTER_BOUND ( 'NONE', #1550, .T. ) ;
#2943 = DIRECTION ( 'NONE',  ( 0.000000000000000000, 0.000000000000000000, 1.000000000000000000 ) ) ;
#2944 = CARTESIAN_POINT ( 'NONE',  ( 39.99999999999998579, 5.000000000000000000, -35.00000000000000000 ) ) ;
#2945 = ADVANCED_FACE ( 'NONE', ( #4655 ), #3996, .F. ) ;
#2946 = CARTESIAN_POINT ( 'NONE',  ( 18.00000000000000000, 5.000000000000000000, -27.39999999999999858 ) ) ;
#2947 = CARTESIAN_POINT ( 'NONE',  ( -8.700000000000001066, 5.000000000000000000, 3.000000000000002665 ) ) ;
#2948 = UNCERTAINTY_MEASURE_WITH_UNIT (LENGTH_MEASURE( 1.000000000000000082E-05 ), #4135, 'distance_accuracy_value', 'NONE');
#2949 = EDGE_CURVE ( 'NONE', #3653, #3929, #653, .T. ) ;
#2950 = CARTESIAN_POINT ( 'NONE',  ( -40.00000000000000000, 5.000000000000000000, 35.00000000000000000 ) ) ;
#2951 = CARTESIAN_POINT ( 'NONE',  ( -27.29999999999999716, 5.000000000000000000, -5.899999999999998579 ) ) ;
#2952 = ORIENTED_EDGE ( 'NONE', *, *, #1171, .T. ) ;
#2953 = ORIENTED_EDGE ( 'NONE', *, *, #67, .T. ) ;
#2954 = DIRECTION ( 'NONE',  ( -0.000000000000000000, -1.000000000000000000, -0.000000000000000000 ) ) ;
#2955 = DIRECTION ( 'NONE',  ( 0.000000000000000000, 0.000000000000000000, 1.000000000000000000 ) ) ;
#2956 = VERTEX_POINT ( 'NONE', #221 ) ;
#2957 = AXIS2_PLACEMENT_3D ( 'NONE', #3389, #78, #1626 ) ;
#2958 = ORIENTED_EDGE ( 'NONE', *, *, #784, .F. ) ;
#2959 = VERTEX_POINT ( 'NONE', #1698 ) ;
#2960 = DIRECTION ( 'NONE',  ( -7.109522442527898271E-17, -0.000000000000000000, -1.000000000000000000 ) ) ;
#2961 = DIRECTION ( 'NONE',  ( 0.000000000000000000, 0.000000000000000000, 1.000000000000000000 ) ) ;
#2962 = AXIS2_PLACEMENT_3D ( 'NONE', #232, #2491, #278 ) ;
#2963 = FACE_OUTER_BOUND ( 'NONE', #3793, .T. ) ;
#2964 = CARTESIAN_POINT ( 'NONE',  ( -18.00000000000000000, 5.000000000000000000, 6.400000000000003020 ) ) ;
#2965 = ADVANCED_FACE ( 'NONE', ( #3171 ), #4606, .F. ) ;
#2966 = FACE_OUTER_BOUND ( 'NONE', #2452, .T. ) ;
#2967 = DIRECTION ( 'NONE',  ( 1.000000000000000000, 0.000000000000000000, 0.000000000000000000 ) ) ;
#2968 = CARTESIAN_POINT ( 'NONE',  ( 20.69999999999999929, 5.000000000000000000, -26.89999999999999858 ) ) ;
#2969 = EDGE_CURVE ( 'NONE', #2742, #1391, #2501, .T. ) ;
#2970 = CARTESIAN_POINT ( 'NONE',  ( 5.999999999999997335, 5.000000000000000000, -6.399999999999999467 ) ) ;
#2971 = CARTESIAN_POINT ( 'NONE',  ( 14.79999999999999716, 5.000000000000000000, 3.000000000000002220 ) ) ;
#2972 = AXIS2_PLACEMENT_3D ( 'NONE', #2455, #973, #3602 ) ;
#2973 = ORIENTED_EDGE ( 'NONE', *, *, #4221, .T. ) ;
#2974 = ORIENTED_EDGE ( 'NONE', *, *, #3713, .F. ) ;
#2975 = EDGE_CURVE ( 'NONE', #1938, #4517, #4214, .T. ) ;
#2976 = DIRECTION ( 'NONE',  ( -1.000000000000000000, 0.000000000000000000, 0.000000000000000000 ) ) ;
#2977 = CIRCLE ( 'NONE', #661, 2.700000000000001066 ) ;
#2978 = DIRECTION ( 'NONE',  ( -0.000000000000000000, -1.000000000000000000, -0.000000000000000000 ) ) ;
#2979 = ORIENTED_EDGE ( 'NONE', *, *, #938, .T. ) ;
#2980 = EDGE_LOOP ( 'NONE', ( #2902, #3248, #1276, #432 ) ) ;
#2981 = ORIENTED_EDGE ( 'NONE', *, *, #2221, .T. ) ;
#2982 = CARTESIAN_POINT ( 'NONE',  ( -9.199999999999999289, 5.000000000000000000, 3.000000000000003109 ) ) ;
#2983 = FACE_OUTER_BOUND ( 'NONE', #150, .T. ) ;
#2984 = CIRCLE ( 'NONE', #3292, 0.5000000000000004441 ) ;
#2985 = CARTESIAN_POINT ( 'NONE',  ( 4.550094363217855288E-16, 5.000000000000000000, -6.400000000000000355 ) ) ;
#2986 = DIRECTION ( 'NONE',  ( -0.000000000000000000, -1.000000000000000000, -0.000000000000000000 ) ) ;
#2987 = DIRECTION ( 'NONE',  ( -0.000000000000000000, -1.000000000000000000, -0.000000000000000000 ) ) ;
#2988 = AXIS2_PLACEMENT_3D ( 'NONE', #2017, #3056, #3784 ) ;
#2989 = AXIS2_PLACEMENT_3D ( 'NONE', #679, #1500, #2235 ) ;
#2990 = CIRCLE ( 'NONE', #669, 2.700000000000001066 ) ;
#2991 = EDGE_CURVE ( 'NONE', #409, #4539, #4323, .T. ) ;
#2992 = CARTESIAN_POINT ( 'NONE',  ( 8.700000000000001066, 5.000000000000000000, -23.99999999999999645 ) ) ;
#2993 = TOROIDAL_SURFACE ( 'NONE', #2539, 2.700000000000001510, 0.5000000000000000000 ) ;
#2994 = AXIS2_PLACEMENT_3D ( 'NONE', #1185, #2328, #1256 ) ;
#2995 = AXIS2_PLACEMENT_3D ( 'NONE', #3583, #634, #2116 ) ;
#2996 = SURFACE_STYLE_FILL_AREA ( #3720 ) ;
#2997 = CIRCLE ( 'NONE', #2768, 0.5000000000000004441 ) ;
#2998 = CARTESIAN_POINT ( 'NONE',  ( 30.00000000000000000, 5.000000000000000000, -27.39999999999999858 ) ) ;
#2999 = EDGE_CURVE ( 'NONE', #767, #1414, #2517, .T. ) ;
#3000 = FACE_OUTER_BOUND ( 'NONE', #2506, .T. ) ;
#3001 = CIRCLE ( 'NONE', #1524, 1.500000000000004885 ) ;
#3002 = ORIENTED_EDGE ( 'NONE', *, *, #3360, .T. ) ;
#3003 = ORIENTED_EDGE ( 'NONE', *, *, #1571, .F. ) ;
#3004 = CARTESIAN_POINT ( 'NONE',  ( -5.999999999999999112, 5.000000000000000000, 3.500000000000002220 ) ) ;
#3005 = DIRECTION ( 'NONE',  ( 1.000000000000000000, 0.000000000000000000, 7.109522442527898271E-17 ) ) ;
#3006 = CIRCLE ( 'NONE', #3776, 1.500000000000004885 ) ;
#3007 = ORIENTED_EDGE ( 'NONE', *, *, #4407, .T. ) ;
#3008 = ADVANCED_FACE ( 'NONE', ( #3949 ), #3127, .F. ) ;
#3009 = EDGE_LOOP ( 'NONE', ( #874, #4670, #4710, #1722 ) ) ;
#3010 = ORIENTED_EDGE ( 'NONE', *, *, #2655, .T. ) ;
#3011 = CARTESIAN_POINT ( 'NONE',  ( 33.20000000000000284, 5.000000000000000000, -27.39999999999999858 ) ) ;
#3012 = DIRECTION ( 'NONE',  ( 1.000000000000000000, 0.000000000000000000, 1.355252715606879803E-16 ) ) ;
#3013 = CIRCLE ( 'NONE', #1541, 1.500000000000004885 ) ;
#3014 = ADVANCED_FACE ( 'NONE', ( #2109 ), #814, .F. ) ;
#3015 = CARTESIAN_POINT ( 'NONE',  ( 20.69999999999999929, 5.000000000000000000, 6.400000000000003020 ) ) ;
#3016 = VECTOR ( 'NONE', #544, 1000.000000000000000 ) ;
#3017 = FACE_OUTER_BOUND ( 'NONE', #1357, .T. ) ;
#3018 = CARTESIAN_POINT ( 'NONE',  ( -30.00000000000000000, 5.000000000000000000, 24.50000000000000000 ) ) ;
#3019 = TOROIDAL_SURFACE ( 'NONE', #933, 2.700000000000001510, 0.5000000000000000000 ) ;
#3020 = EDGE_LOOP ( 'NONE', ( #3724, #4755, #1648, #3460 ) ) ;
#3021 = CARTESIAN_POINT ( 'NONE',  ( 7.549999999999998934, 5.000000000000000000, 3.000000000000002665 ) ) ;
#3022 = DIRECTION ( 'NONE',  ( 1.000000000000000000, 0.000000000000000000, 7.109522442527897039E-17 ) ) ;
#3023 = ORIENTED_EDGE ( 'NONE', *, *, #1901, .F. ) ;
#3024 = VERTEX_POINT ( 'NONE', #3217 ) ;
#3025 = LINE ( 'NONE', #1299, #2364 ) ;
#3026 = EDGE_CURVE ( 'NONE', #1308, #477, #4348, .T. ) ;
#3027 = DIRECTION ( 'NONE',  ( -0.000000000000000000, -1.000000000000000000, -0.000000000000000000 ) ) ;
#3028 = ORIENTED_EDGE ( 'NONE', *, *, #1005, .T. ) ;
#3029 = ORIENTED_EDGE ( 'NONE', *, *, #1371, .T. ) ;
#3030 = ORIENTED_EDGE ( 'NONE', *, *, #595, .T. ) ;
#3031 = CARTESIAN_POINT ( 'NONE',  ( 15.29999999999999716, 5.000000000000000000, -6.400000000000000355 ) ) ;
#3032 = DIRECTION ( 'NONE',  ( -0.000000000000000000, 1.000000000000000000, -0.000000000000000000 ) ) ;
#3033 = EDGE_CURVE ( 'NONE', #3825, #3274, #1434, .T. ) ;
#3034 = DIRECTION ( 'NONE',  ( 7.109522442527898271E-17, 0.000000000000000000, 1.000000000000000000 ) ) ;
#3035 = CARTESIAN_POINT ( 'NONE',  ( -16.44999999999999929, 5.000000000000000000, 3.000000000000002665 ) ) ;
#3036 = ADVANCED_FACE ( 'NONE', ( #2259 ), #1459, .F. ) ;
#3037 = CARTESIAN_POINT ( 'NONE',  ( -30.00000000000000000, 5.000000000000000000, 5.900000000000002132 ) ) ;
#3038 = VECTOR ( 'NONE', #3515, 1000.000000000000000 ) ;
#3039 = ORIENTED_EDGE ( 'NONE', *, *, #465, .F. ) ;
#3040 = DIRECTION ( 'NONE',  ( 0.000000000000000000, 0.000000000000000000, 1.000000000000000000 ) ) ;
#3041 = CARTESIAN_POINT ( 'NONE',  ( -18.00000000000000000, 5.000000000000000000, -27.39999999999999858 ) ) ;
#3042 = ORIENTED_EDGE ( 'NONE', *, *, #2215, .F. ) ;
#3043 = ORIENTED_EDGE ( 'NONE', *, *, #747, .F. ) ;
#3044 = DIRECTION ( 'NONE',  ( 1.000000000000000000, 0.000000000000000000, 0.000000000000000000 ) ) ;
#3045 = CARTESIAN_POINT ( 'NONE',  ( 8.700000000000001066, 5.000000000000000000, 6.400000000000003020 ) ) ;
#3046 = ORIENTED_EDGE ( 'NONE', *, *, #4127, .F. ) ;
#3047 = AXIS2_PLACEMENT_3D ( 'NONE', #1056, #2174, #2844 ) ;
#3048 = AXIS2_PLACEMENT_3D ( 'NONE', #1001, #3192, #4677 ) ;
#3049 = ADVANCED_FACE ( 'NONE', ( #1136 ), #2443, .F. ) ;
#3050 = ORIENTED_EDGE ( 'NONE', *, *, #4485, .F. ) ;
#3051 = EDGE_LOOP ( 'NONE', ( #2668, #3752, #3672, #2728 ) ) ;
#3052 = CARTESIAN_POINT ( 'NONE',  ( 19.54999999999999716, 5.000000000000000000, 6.400000000000003020 ) ) ;
#3053 = AXIS2_PLACEMENT_3D ( 'NONE', #754, #2239, #3338 ) ;
#3054 = EDGE_CURVE ( 'NONE', #2169, #767, #3670, .T. ) ;
#3055 = CARTESIAN_POINT ( 'NONE',  ( 3.299999999999996270, 5.000000000000000000, 26.89999999999999858 ) ) ;
#3056 = DIRECTION ( 'NONE',  ( -0.000000000000000000, -1.000000000000000000, -0.000000000000000000 ) ) ;
#3057 = CARTESIAN_POINT ( 'NONE',  ( -30.00000000000000000, 5.000000000000000000, 24.50000000000000000 ) ) ;
#3058 = AXIS2_PLACEMENT_3D ( 'NONE', #1296, #4258, #2415 ) ;
#3059 = ADVANCED_FACE ( 'NONE', ( #4023 ), #44, .F. ) ;
#3060 = CARTESIAN_POINT ( 'NONE',  ( 21.19999999999999929, 5.000000000000000000, -27.39999999999999858 ) ) ;
#3061 = ADVANCED_FACE ( 'NONE', ( #29 ), #2128, .F. ) ;
#3062 = DIRECTION ( 'NONE',  ( 1.000000000000000000, 0.000000000000000000, 0.000000000000000000 ) ) ;
#3063 = CARTESIAN_POINT ( 'NONE',  ( 30.00000000000000000, 5.000000000000000000, 5.900000000000002132 ) ) ;
#3064 = CIRCLE ( 'NONE', #3603, 3.200000000000002398 ) ;
#3065 = AXIS2_PLACEMENT_3D ( 'NONE', #2740, #2380, #2407 ) ;
#3066 = EDGE_LOOP ( 'NONE', ( #3158, #3534, #165, #2638 ) ) ;
#3067 = CARTESIAN_POINT ( 'NONE',  ( 8.700000000000001066, 5.000000000000000000, 5.900000000000002132 ) ) ;
#3068 = EDGE_CURVE ( 'NONE', #1044, #3441, #1163, .T. ) ;
#3069 = CARTESIAN_POINT ( 'NONE',  ( -18.00000000000000000, 5.000000000000000000, 3.000000000000002665 ) ) ;
#3070 = AXIS2_PLACEMENT_3D ( 'NONE', #736, #3367, #2937 ) ;
#3071 = AXIS2_PLACEMENT_3D ( 'NONE', #3069, #2322, #117 ) ;
#3072 = ORIENTED_EDGE ( 'NONE', *, *, #2157, .T. ) ;
#3073 = ORIENTED_EDGE ( 'NONE', *, *, #3033, .T. ) ;
#3074 = AXIS2_PLACEMENT_3D ( 'NONE', #4128, #3712, #2632 ) ;
#3075 = DIRECTION ( 'NONE',  ( 0.000000000000000000, 0.000000000000000000, 1.000000000000000000 ) ) ;
#3076 = ORIENTED_EDGE ( 'NONE', *, *, #24, .T. ) ;
#3077 = ORIENTED_EDGE ( 'NONE', *, *, #1441, .F. ) ;
#3078 = ORIENTED_EDGE ( 'NONE', *, *, #866, .F. ) ;
#3079 = DIRECTION ( 'NONE',  ( 0.000000000000000000, 0.000000000000000000, 1.000000000000000000 ) ) ;
#3080 = DIRECTION ( 'NONE',  ( 1.000000000000000000, -0.000000000000000000, 7.109522442527898271E-17 ) ) ;
#3081 = CIRCLE ( 'NONE', #1856, 2.700000000000001066 ) ;
#3082 = DIRECTION ( 'NONE',  ( 0.000000000000000000, 0.000000000000000000, 1.000000000000000000 ) ) ;
#3083 = DIRECTION ( 'NONE',  ( -0.000000000000000000, -1.000000000000000000, -0.000000000000000000 ) ) ;
#3084 = FACE_OUTER_BOUND ( 'NONE', #4168, .T. ) ;
#3085 = EDGE_CURVE ( 'NONE', #1202, #83, #3290, .T. ) ;
#3087 = CARTESIAN_POINT ( 'NONE',  ( 3.299999999999997602, 5.000000000000000000, -24.49999999999999645 ) ) ;
#3086 = AXIS2_PLACEMENT_3D ( 'NONE', #4593, #909, #2746 ) ;
#3088 = DIRECTION ( 'NONE',  ( -7.109522442527898271E-17, 0.000000000000000000, -1.000000000000000000 ) ) ;
#3089 = EDGE_CURVE ( 'NONE', #1696, #2076, #1122, .T. ) ;
#3090 = VERTEX_POINT ( 'NONE', #2549 ) ;
#3091 = CARTESIAN_POINT ( 'NONE',  ( -4.450000000000001066, 5.000000000000000000, 6.400000000000003020 ) ) ;
#3092 = CARTESIAN_POINT ( 'NONE',  ( 27.29999999999999716, 5.000000000000000000, 3.000000000000002665 ) ) ;
#3093 = ORIENTED_EDGE ( 'NONE', *, *, #379, .T. ) ;
#3094 = EDGE_LOOP ( 'NONE', ( #3209, #3265, #2787, #3043 ) ) ;
#3095 = EDGE_CURVE ( 'NONE', #317, #4723, #2211, .T. ) ;
#3096 = VECTOR ( 'NONE', #2884, 1000.000000000000000 ) ;
#3097 = DIRECTION ( 'NONE',  ( -1.000000000000000000, 0.000000000000000000, 0.000000000000000000 ) ) ;
#3098 = ORIENTED_EDGE ( 'NONE', *, *, #3561, .F. ) ;
#3099 = ORIENTED_EDGE ( 'NONE', *, *, #2771, .T. ) ;
#3100 = VERTEX_POINT ( 'NONE', #1072 ) ;
#3101 = CARTESIAN_POINT ( 'NONE',  ( -35.50000000000001421, 0.000000000000000000, -30.50000000000000355 ) ) ;
#3102 = FACE_OUTER_BOUND ( 'NONE', #3999, .T. ) ;
#3103 = AXIS2_PLACEMENT_3D ( 'NONE', #116, #163, #3040 ) ;
#3104 = DIRECTION ( 'NONE',  ( 0.000000000000000000, 0.000000000000000000, 1.000000000000000000 ) ) ;
#3105 = CARTESIAN_POINT ( 'NONE',  ( 15.29999999999999716, 5.000000000000000000, 24.50000000000000000 ) ) ;
#3106 = LINE ( 'NONE', #4181, #2009 ) ;
#3107 = FACE_OUTER_BOUND ( 'NONE', #3770, .T. ) ;
#3108 = EDGE_CURVE ( 'NONE', #2710, #780, #3726, .T. ) ;
#3109 = DIRECTION ( 'NONE',  ( 1.000000000000000000, 0.000000000000000000, -7.109522442527898271E-17 ) ) ;
#3110 = ORIENTED_EDGE ( 'NONE', *, *, #376, .T. ) ;
#3111 = DIRECTION ( 'NONE',  ( 1.000000000000000000, 0.000000000000000000, -7.109522442527898271E-17 ) ) ;
#3112 = DIRECTION ( 'NONE',  ( 0.000000000000000000, 0.000000000000000000, 1.000000000000000000 ) ) ;
#3113 = EDGE_CURVE ( 'NONE', #1793, #32, #9, .T. ) ;
#3114 = EDGE_LOOP ( 'NONE', ( #1592, #3728, #3266, #1022 ) ) ;
#3115 = EDGE_LOOP ( 'NONE', ( #3110, #1712, #608, #269 ) ) ;
#3116 = CARTESIAN_POINT ( 'NONE',  ( -5.999999999999999112, 5.000000000000000000, 6.400000000000003020 ) ) ;
#3117 = CIRCLE ( 'NONE', #4582, 2.700000000000001066 ) ;
#3118 = ORIENTED_EDGE ( 'NONE', *, *, #1199, .T. ) ;
#3119 = EDGE_CURVE ( 'NONE', #3337, #3363, #4611, .T. ) ;
#3120 = ADVANCED_FACE ( 'NONE', ( #2905 ), #4683, .F. ) ;
#3121 = ORIENTED_EDGE ( 'NONE', *, *, #2274, .T. ) ;
#3122 = EDGE_LOOP ( 'NONE', ( #264, #194, #4671, #891 ) ) ;
#3123 = CARTESIAN_POINT ( 'NONE',  ( 4.450000000000000178, 5.000000000000000000, 3.000000000000002665 ) ) ;
#3124 = CARTESIAN_POINT ( 'NONE',  ( -8.699999999999999289, 5.000000000000000000, 24.50000000000000000 ) ) ;
#3125 = ORIENTED_EDGE ( 'NONE', *, *, #549, .T. ) ;
#3126 = CARTESIAN_POINT ( 'NONE',  ( 2.132856732758370591E-16, 5.000000000000000000, -3.000000000000001332 ) ) ;
#3127 = TOROIDAL_SURFACE ( 'NONE', #3048, 2.700000000000001510, 0.5000000000000000000 ) ;
#3128 = DIRECTION ( 'NONE',  ( 1.000000000000000000, 0.000000000000000000, 7.109522442527898271E-17 ) ) ;
#3129 = DIRECTION ( 'NONE',  ( 1.000000000000000000, 0.000000000000000000, -1.355252715606879803E-16 ) ) ;
#3130 = DIRECTION ( 'NONE',  ( 1.000000000000000000, 0.000000000000000000, -0.000000000000000000 ) ) ;
#3131 = DIRECTION ( 'NONE',  ( 1.000000000000000000, 0.000000000000000000, -7.109522442527898271E-17 ) ) ;
#3132 = CARTESIAN_POINT ( 'NONE',  ( 5.999999999999997335, 5.000000000000000000, 27.40000000000000213 ) ) ;
#3133 = AXIS2_PLACEMENT_3D ( 'NONE', #1268, #1319, #2020 ) ;
#3134 = DIRECTION ( 'NONE',  ( 7.109522442527898271E-17, -0.000000000000000000, -1.000000000000000000 ) ) ;
#3135 = ORIENTED_EDGE ( 'NONE', *, *, #343, .T. ) ;
#3136 = VERTEX_POINT ( 'NONE', #339 ) ;
#3137 = TOROIDAL_SURFACE ( 'NONE', #3523, 2.700000000000001510, 0.5000000000000000000 ) ;
#3138 = EDGE_CURVE ( 'NONE', #4539, #409, #2977, .T. ) ;
#3139 = AXIS2_PLACEMENT_3D ( 'NONE', #2290, #64, #2943 ) ;
#3140 = LINE ( 'NONE', #3965, #1929 ) ;
#3141 = ORIENTED_EDGE ( 'NONE', *, *, #2621, .F. ) ;
#3142 = AXIS2_PLACEMENT_3D ( 'NONE', #1909, #4562, #3478 ) ;
#3143 = DIRECTION ( 'NONE',  ( -0.000000000000000000, 1.000000000000000000, -0.000000000000000000 ) ) ;
#3144 = CIRCLE ( 'NONE', #3375, 1.549999999999998490 ) ;
#3145 = VERTEX_POINT ( 'NONE', #2620 ) ;
#3146 = ORIENTED_EDGE ( 'NONE', *, *, #4485, .T. ) ;
#3147 = CARTESIAN_POINT ( 'NONE',  ( -15.29999999999999716, 5.000000000000000000, 3.500000000000002220 ) ) ;
#3148 = CIRCLE ( 'NONE', #61, 1.500000000000004885 ) ;
#3149 = DIRECTION ( 'NONE',  ( 0.000000000000000000, 0.000000000000000000, 1.000000000000000000 ) ) ;
#3150 = EDGE_CURVE ( 'NONE', #2422, #4709, #889, .T. ) ;
#3151 = VECTOR ( 'NONE', #2960, 1000.000000000000000 ) ;
#3152 = CARTESIAN_POINT ( 'NONE',  ( 32.70000000000000284, 5.000000000000000000, -23.99999999999999645 ) ) ;
#3153 = DIRECTION ( 'NONE',  ( -1.000000000000000000, 0.000000000000000000, 7.109522442527898271E-17 ) ) ;
#3154 = DIRECTION ( 'NONE',  ( -1.000000000000000000, 0.000000000000000000, 7.109522442527898271E-17 ) ) ;
#3155 = EDGE_CURVE ( 'NONE', #1874, #4167, #4440, .T. ) ;
#3156 = CIRCLE ( 'NONE', #1618, 0.5000000000000004441 ) ;
#3157 = DIRECTION ( 'NONE',  ( 0.000000000000000000, 0.000000000000000000, 1.000000000000000000 ) ) ;
#3158 = ORIENTED_EDGE ( 'NONE', *, *, #3930, .T. ) ;
#3159 = DIRECTION ( 'NONE',  ( 7.109522442527898271E-17, 0.000000000000000000, 1.000000000000000000 ) ) ;
#3160 = FACE_OUTER_BOUND ( 'NONE', #1825, .T. ) ;
#3161 = AXIS2_PLACEMENT_3D ( 'NONE', #233, #4536, #4143 ) ;
#3162 = DIRECTION ( 'NONE',  ( -0.000000000000000000, 1.000000000000000000, -0.000000000000000000 ) ) ;
#3163 = ORIENTED_EDGE ( 'NONE', *, *, #2795, .T. ) ;
#3164 = EDGE_LOOP ( 'NONE', ( #1250, #270, #1986, #2908, #2008, #2032, #3405, #2280, #1350, #646, #2421, #3260, #3551, #12, #1361, #373, #3039, #1665, #103, #1742 ) ) ;
#3165 = CARTESIAN_POINT ( 'NONE',  ( -18.00000000000000000, 5.000000000000000000, 3.000000000000002665 ) ) ;
#3166 = DIRECTION ( 'NONE',  ( 0.000000000000000000, 0.000000000000000000, 1.000000000000000000 ) ) ;
#3167 = ORIENTED_EDGE ( 'NONE', *, *, #541, .F. ) ;
#3168 = ORIENTED_EDGE ( 'NONE', *, *, #3766, .F. ) ;
#3169 = LINE ( 'NONE', #1409, #4153 ) ;
#3170 = ADVANCED_FACE ( 'NONE', ( #4646 ), #3865, .F. ) ;
#3171 = FACE_OUTER_BOUND ( 'NONE', #4346, .T. ) ;
#3172 = DIRECTION ( 'NONE',  ( -1.000000000000000000, 0.000000000000000000, 7.109522442527898271E-17 ) ) ;
#3173 = VERTEX_POINT ( 'NONE', #3495 ) ;
#3174 = CARTESIAN_POINT ( 'NONE',  ( 18.00000000000000000, 5.000000000000000000, 27.40000000000000213 ) ) ;
#3175 = EDGE_CURVE ( 'NONE', #2552, #4274, #2594, .T. ) ;
#3176 = DIRECTION ( 'NONE',  ( -7.109522442527898271E-17, -0.000000000000000000, -1.000000000000000000 ) ) ;
#3177 = CARTESIAN_POINT ( 'NONE',  ( -21.19999999999999929, 5.000000000000000000, 3.500000000000002220 ) ) ;
#3178 = CARTESIAN_POINT ( 'NONE',  ( 33.20000000000000284, 5.000000000000000000, 26.89999999999999858 ) ) ;
#3179 = EDGE_CURVE ( 'NONE', #1272, #3173, #1974, .T. ) ;
#3180 = EDGE_CURVE ( 'NONE', #2076, #2077, #1512, .T. ) ;
#3181 = CARTESIAN_POINT ( 'NONE',  ( -33.20000000000000284, 5.000000000000000000, 24.50000000000000000 ) ) ;
#3182 = CARTESIAN_POINT ( 'NONE',  ( -9.199999999999999289, 5.000000000000000000, -27.39999999999999858 ) ) ;
#3183 = AXIS2_PLACEMENT_3D ( 'NONE', #4464, #1849, #3005 ) ;
#3184 = CARTESIAN_POINT ( 'NONE',  ( 35.50000000000001421, 0.000000000000000000, -30.50000000000000355 ) ) ;
#3185 = ORIENTED_EDGE ( 'NONE', *, *, #2737, .T. ) ;
#3186 = EDGE_LOOP ( 'NONE', ( #3365, #795, #799, #4680 ) ) ;
#3187 = DIRECTION ( 'NONE',  ( -7.109522442527898271E-17, 0.000000000000000000, 1.000000000000000000 ) ) ;
#3188 = PLANE ( 'NONE',  #3848 ) ;
#3189 = EDGE_LOOP ( 'NONE', ( #2761, #3394 ) ) ;
#3190 = ORIENTED_EDGE ( 'NONE', *, *, #3741, .F. ) ;
#3191 = PLANE ( 'NONE',  #3916 ) ;
#3192 = DIRECTION ( 'NONE',  ( 7.109522442527898271E-17, -0.000000000000000000, -1.000000000000000000 ) ) ;
#3193 = DIRECTION ( 'NONE',  ( -7.109522442527898271E-17, 0.000000000000000000, 1.000000000000000000 ) ) ;
#3194 = EDGE_LOOP ( 'NONE', ( #1847, #3915, #1530, #2185 ) ) ;
#3195 = EDGE_CURVE ( 'NONE', #1238, #3600, #1208, .T. ) ;
#3196 = ORIENTED_EDGE ( 'NONE', *, *, #702, .F. ) ;
#3197 = DIRECTION ( 'NONE',  ( -0.000000000000000000, 1.000000000000000000, -0.000000000000000000 ) ) ;
#3198 = LINE ( 'NONE', #2068, #367 ) ;
#3199 = DIRECTION ( 'NONE',  ( -7.109522442527898271E-17, 0.000000000000000000, 1.000000000000000000 ) ) ;
#3200 = ADVANCED_FACE ( 'NONE', ( #1324 ), #118, .F. ) ;
#3201 = DIRECTION ( 'NONE',  ( 7.109522442527898271E-17, -0.000000000000000000, -1.000000000000000000 ) ) ;
#3202 = DIRECTION ( 'NONE',  ( 0.000000000000000000, 0.000000000000000000, 1.000000000000000000 ) ) ;
#3203 = AXIS2_PLACEMENT_3D ( 'NONE', #2429, #1334, #2522 ) ;
#3204 = PLANE ( 'NONE',  #2962 ) ;
#3205 = CARTESIAN_POINT ( 'NONE',  ( 5.999999999999999112, 5.000000000000000000, 3.000000000000002665 ) ) ;
#3206 = TOROIDAL_SURFACE ( 'NONE', #1741, 2.700000000000001510, 0.5000000000000000000 ) ;
#3207 = ADVANCED_FACE ( 'NONE', ( #1710 ), #800, .F. ) ;
#3208 = PLANE ( 'NONE',  #1151 ) ;
#3209 = ORIENTED_EDGE ( 'NONE', *, *, #2049, .F. ) ;
#3210 = ORIENTED_EDGE ( 'NONE', *, *, #1803, .F. ) ;
#3211 = ADVANCED_FACE ( 'NONE', ( #937 ), #3206, .F. ) ;
#3212 = LINE ( 'NONE', #996, #1155 ) ;
#3213 = CARTESIAN_POINT ( 'NONE',  ( 9.199999999999999289, 5.000000000000000000, -27.39999999999999858 ) ) ;
#3214 = ORIENTED_EDGE ( 'NONE', *, *, #3175, .F. ) ;
#3215 = ORIENTED_EDGE ( 'NONE', *, *, #2640, .T. ) ;
#3216 = CARTESIAN_POINT ( 'NONE',  ( -26.79999999999999716, 5.000000000000000000, 3.000000000000002220 ) ) ;
#3217 = CARTESIAN_POINT ( 'NONE',  ( 26.79999999999999716, 5.000000000000000000, 24.50000000000000000 ) ) ;
#3218 = VECTOR ( 'NONE', #401, 1000.000000000000000 ) ;
#3219 = VERTEX_POINT ( 'NONE', #959 ) ;
#3220 = ORIENTED_EDGE ( 'NONE', *, *, #1271, .F. ) ;
#3221 = CIRCLE ( 'NONE', #2464, 0.5000000000000004441 ) ;
#3222 = VECTOR ( 'NONE', #893, 1000.000000000000000 ) ;
#3223 = CIRCLE ( 'NONE', #1139, 1.500000000000004885 ) ;
#3224 = ORIENTED_EDGE ( 'NONE', *, *, #2214, .F. ) ;
#3225 = LINE ( 'NONE', #1338, #65 ) ;
#3226 = DIRECTION ( 'NONE',  ( -1.000000000000000000, 0.000000000000000000, -1.355252715606879803E-16 ) ) ;
#3227 = CARTESIAN_POINT ( 'NONE',  ( 1.948009149252644252E-15, 5.000000000000000000, -27.39999999999999858 ) ) ;
#3228 = CIRCLE ( 'NONE', #1993, 2.700000000000001066 ) ;
#3229 = CARTESIAN_POINT ( 'NONE',  ( 26.79999999999999716, 5.000000000000000000, -27.39999999999999858 ) ) ;
#3230 = VECTOR ( 'NONE', #4651, 1000.000000000000000 ) ;
#3231 = FACE_OUTER_BOUND ( 'NONE', #487, .T. ) ;
#3232 = EDGE_CURVE ( 'NONE', #1117, #4694, #3025, .T. ) ;
#3233 = LINE ( 'NONE', #1836, #923 ) ;
#3234 = CARTESIAN_POINT ( 'NONE',  ( 33.20000000000000284, 5.000000000000000000, -27.39999999999999858 ) ) ;
#3235 = VERTEX_POINT ( 'NONE', #4169 ) ;
#3236 = EDGE_LOOP ( 'NONE', ( #2592, #4439, #2645, #491, #1179, #1629, #4265, #917, #3572, #1485, #2399, #1006, #3, #3796, #4445, #1576, #3810, #4123, #3288, #4147 ) ) ;
#3237 = EDGE_CURVE ( 'NONE', #1161, #3136, #1898, .T. ) ;
#3238 = TOROIDAL_SURFACE ( 'NONE', #1694, 2.700000000000001510, 0.5000000000000000000 ) ;
#3239 = CARTESIAN_POINT ( 'NONE',  ( 0.000000000000000000, 5.000000000000000000, 0.000000000000000000 ) ) ;
#3240 = DIRECTION ( 'NONE',  ( -0.000000000000000000, -1.000000000000000000, -0.000000000000000000 ) ) ;
#3241 = TOROIDAL_SURFACE ( 'NONE', #2476, 2.700000000000001510, 0.5000000000000000000 ) ;
#3242 = ORIENTED_EDGE ( 'NONE', *, *, #1930, .T. ) ;
#3243 = ORIENTED_EDGE ( 'NONE', *, *, #4558, .F. ) ;
#3244 = DIRECTION ( 'NONE',  ( -1.000000000000000000, 0.000000000000000000, 1.355252715606879803E-16 ) ) ;
#3245 = ADVANCED_FACE ( 'NONE', ( #3160 ), #592, .F. ) ;
#3246 = CARTESIAN_POINT ( 'NONE',  ( -4.550094363217856274E-16, 5.000000000000000000, -6.400000000000001243 ) ) ;
#3247 = DIRECTION ( 'NONE',  ( 7.109522442527898271E-17, 0.000000000000000000, 1.000000000000000000 ) ) ;
#3248 = ORIENTED_EDGE ( 'NONE', *, *, #4560, .F. ) ;
#3249 = VERTEX_POINT ( 'NONE', #2417 ) ;
#3250 = ORIENTED_EDGE ( 'NONE', *, *, #254, .F. ) ;
#3251 = DIRECTION ( 'NONE',  ( 1.000000000000000000, -0.000000000000000000, 7.109522442527898271E-17 ) ) ;
#3252 = DIRECTION ( 'NONE',  ( 7.109522442527898271E-17, 0.000000000000000000, 1.000000000000000000 ) ) ;
#3253 = CARTESIAN_POINT ( 'NONE',  ( 18.00000000000000000, 5.000000000000000000, 3.500000000000002220 ) ) ;
#3254 = CARTESIAN_POINT ( 'NONE',  ( -18.00000000000000000, 5.000000000000000000, 6.400000000000003020 ) ) ;
#3255 = FACE_OUTER_BOUND ( 'NONE', #4468, .T. ) ;
#3256 = DIRECTION ( 'NONE',  ( -1.000000000000000000, 0.000000000000000000, 0.000000000000000000 ) ) ;
#3257 = CIRCLE ( 'NONE', #788, 2.700000000000001066 ) ;
#3258 = EDGE_CURVE ( 'NONE', #4516, #1162, #2178, .T. ) ;
#3259 = CARTESIAN_POINT ( 'NONE',  ( -32.70000000000000284, 5.000000000000000000, 27.40000000000000213 ) ) ;
#3260 = ORIENTED_EDGE ( 'NONE', *, *, #1490, .T. ) ;
#3261 = ORIENTED_EDGE ( 'NONE', *, *, #3263, .T. ) ;
#3262 = DIRECTION ( 'NONE',  ( -7.109522442527898271E-17, 0.000000000000000000, 1.000000000000000000 ) ) ;
#3263 = EDGE_CURVE ( 'NONE', #3819, #83, #4414, .T. ) ;
#3264 = CARTESIAN_POINT ( 'NONE',  ( 15.29999999999999716, 5.000000000000000000, -3.499999999999999556 ) ) ;
#3265 = ORIENTED_EDGE ( 'NONE', *, *, #2858, .F. ) ;
#3266 = ORIENTED_EDGE ( 'NONE', *, *, #3615, .T. ) ;
#3267 = DIRECTION ( 'NONE',  ( -1.000000000000000000, 0.000000000000000000, 0.000000000000000000 ) ) ;
#3268 = CARTESIAN_POINT ( 'NONE',  ( 32.70000000000000284, 5.000000000000000000, -3.000000000000000000 ) ) ;
#3269 = ORIENTED_EDGE ( 'NONE', *, *, #3475, .F. ) ;
#3270 = EDGE_CURVE ( 'NONE', #2528, #534, #852, .T. ) ;
#3271 = EDGE_CURVE ( 'NONE', #845, #2663, #613, .T. ) ;
#3272 = AXIS2_PLACEMENT_3D ( 'NONE', #306, #4034, #4334 ) ;
#3273 = ORIENTED_EDGE ( 'NONE', *, *, #4097, .F. ) ;
#3274 = VERTEX_POINT ( 'NONE', #2304 ) ;
#3275 = LINE ( 'NONE', #1750, #4086 ) ;
#3276 = LINE ( 'NONE', #2813, #1840 ) ;
#3277 = DIRECTION ( 'NONE',  ( 7.109522442527898271E-17, 0.000000000000000000, 1.000000000000000000 ) ) ;
#3278 = CIRCLE ( 'NONE', #3973, 1.549999999999995826 ) ;
#3279 = DIRECTION ( 'NONE',  ( -0.000000000000000000, -1.000000000000000000, -0.000000000000000000 ) ) ;
#3280 = CARTESIAN_POINT ( 'NONE',  ( 20.69999999999999929, 5.000000000000000000, -27.39999999999999858 ) ) ;
#3281 = AXIS2_PLACEMENT_3D ( 'NONE', #4687, #2559, #980 ) ;
#3282 = APPLICATION_CONTEXT ( 'automotive_design' ) ;
#3283 = ORIENTED_EDGE ( 'NONE', *, *, #813, .T. ) ;
#3284 = AXIS2_PLACEMENT_3D ( 'NONE', #2408, #2334, #1992 ) ;
#3285 = ADVANCED_FACE ( 'NONE', ( #462 ), #1940, .F. ) ;
#3286 = SURFACE_SIDE_STYLE ('',( #4746 ) ) ;
#3287 = CARTESIAN_POINT ( 'NONE',  ( 4.550094363217855288E-16, 5.000000000000000000, 6.400000000000000355 ) ) ;
#3288 = ORIENTED_EDGE ( 'NONE', *, *, #3026, .F. ) ;
#3289 = VERTEX_POINT ( 'NONE', #2896 ) ;
#3290 = LINE ( 'NONE', #2163, #4456 ) ;
#3291 = EDGE_CURVE ( 'NONE', #3813, #1526, #3233, .T. ) ;
#3292 = AXIS2_PLACEMENT_3D ( 'NONE', #3087, #4574, #4527 ) ;
#3293 = CARTESIAN_POINT ( 'NONE',  ( -3.299999999999997602, 5.000000000000000000, 6.400000000000002132 ) ) ;
#3294 = VERTEX_POINT ( 'NONE', #3280 ) ;
#3295 = VERTEX_POINT ( 'NONE', #4011 ) ;
#3296 = ORIENTED_EDGE ( 'NONE', *, *, #3089, .F. ) ;
#3297 = CYLINDRICAL_SURFACE ( 'NONE', #1285, 3.200000000000000622 ) ;
#3298 = AXIS2_PLACEMENT_3D ( 'NONE', #2634, #2270, #3736 ) ;
#3299 = DIRECTION ( 'NONE',  ( 7.109522442527898271E-17, -0.000000000000000000, -1.000000000000000000 ) ) ;
#3300 = ADVANCED_FACE ( 'NONE', ( #4360 ), #3238, .F. ) ;
#3301 = FACE_OUTER_BOUND ( 'NONE', #3114, .T. ) ;
#3302 = VECTOR ( 'NONE', #265, 1000.000000000000000 ) ;
#3303 = CARTESIAN_POINT ( 'NONE',  ( 1.948009149252644252E-15, 5.000000000000000000, 27.40000000000000213 ) ) ;
#3304 = AXIS2_PLACEMENT_3D ( 'NONE', #1828, #1536, #3012 ) ;
#3305 = VECTOR ( 'NONE', #2370, 1000.000000000000000 ) ;
#3306 = STYLED_ITEM ( 'NONE', ( #1565 ), #644 ) ;
#3307 = LINE ( 'NONE', #2650, #4555 ) ;
#3308 = LINE ( 'NONE', #89, #588 ) ;
#3309 = VECTOR ( 'NONE', #1340, 1000.000000000000000 ) ;
#3310 = EDGE_CURVE ( 'NONE', #3441, #1919, #4306, .T. ) ;
#3311 = CARTESIAN_POINT ( 'NONE',  ( 19.54999999999999716, 5.000000000000000000, 3.000000000000002665 ) ) ;
#3312 = DIRECTION ( 'NONE',  ( 7.109522442527898271E-17, -0.000000000000000000, -1.000000000000000000 ) ) ;
#3313 = ORIENTED_EDGE ( 'NONE', *, *, #1706, .T. ) ;
#3314 = DIRECTION ( 'NONE',  ( -0.000000000000000000, -1.000000000000000000, -0.000000000000000000 ) ) ;
#3315 = LINE ( 'NONE', #2588, #2301 ) ;
#3316 = AXIS2_PLACEMENT_3D ( 'NONE', #4742, #2584, #1422 ) ;
#3317 = ORIENTED_EDGE ( 'NONE', *, *, #4786, .F. ) ;
#3318 = ORIENTED_EDGE ( 'NONE', *, *, #193, .T. ) ;
#3319 = DIRECTION ( 'NONE',  ( 1.000000000000000000, 0.000000000000000000, 7.109522442527898271E-17 ) ) ;
#3320 = CARTESIAN_POINT ( 'NONE',  ( -7.549999999999998046, 5.000000000000000000, -23.99999999999999645 ) ) ;
#3321 = VERTEX_POINT ( 'NONE', #4690 ) ;
#3322 = VECTOR ( 'NONE', #4794, 1000.000000000000000 ) ;
#3323 = EDGE_CURVE ( 'NONE', #4783, #2471, #4491, .T. ) ;
#3324 = ORIENTED_EDGE ( 'NONE', *, *, #657, .T. ) ;
#3325 = ORIENTED_EDGE ( 'NONE', *, *, #3586, .T. ) ;
#3326 = CARTESIAN_POINT ( 'NONE',  ( 4.550094363217856274E-16, 5.000000000000000000, 6.400000000000002132 ) ) ;
#3327 = DIRECTION ( 'NONE',  ( 1.000000000000000000, 0.000000000000000000, 0.000000000000000000 ) ) ;
#3328 = EDGE_CURVE ( 'NONE', #941, #4167, #228, .T. ) ;
#3329 = CARTESIAN_POINT ( 'NONE',  ( 3.299999999999996270, 5.000000000000000000, 27.40000000000000213 ) ) ;
#3330 = CARTESIAN_POINT ( 'NONE',  ( 5.999999999999999112, 5.000000000000000000, -26.89999999999999858 ) ) ;
#3331 = DIRECTION ( 'NONE',  ( 7.109522442527898271E-17, -0.000000000000000000, -1.000000000000000000 ) ) ;
#3332 = ADVANCED_FACE ( 'NONE', ( #1086 ), #2921, .F. ) ;
#3333 = CARTESIAN_POINT ( 'NONE',  ( 5.999999999999999112, 5.000000000000000000, 3.000000000000002665 ) ) ;
#3334 = CARTESIAN_POINT ( 'NONE',  ( 8.699999999999999289, 5.000000000000000000, 24.50000000000000000 ) ) ;
#3335 = CARTESIAN_POINT ( 'NONE',  ( -32.70000000000000284, 5.000000000000000000, -3.499999999999999556 ) ) ;
#3336 = VERTEX_POINT ( 'NONE', #3938 ) ;
#3337 = VERTEX_POINT ( 'NONE', #3620 ) ;
#3338 = DIRECTION ( 'NONE',  ( 0.000000000000000000, 0.000000000000000000, 1.000000000000000000 ) ) ;
#3339 = CARTESIAN_POINT ( 'NONE',  ( -14.79999999999999716, 5.000000000000000000, -26.89999999999999858 ) ) ;
#3340 = EDGE_LOOP ( 'NONE', ( #2137, #597, #4585, #364 ) ) ;
#3341 = ORIENTED_EDGE ( 'NONE', *, *, #21, .F. ) ;
#3342 = VERTEX_POINT ( 'NONE', #1761 ) ;
#3343 = CARTESIAN_POINT ( 'NONE',  ( -32.70000000000000284, 5.000000000000000000, 26.89999999999999858 ) ) ;
#3344 = DIRECTION ( 'NONE',  ( -7.109522442527898271E-17, 0.000000000000000000, 1.000000000000000000 ) ) ;
#3345 = TOROIDAL_SURFACE ( 'NONE', #3574, 2.700000000000001510, 0.5000000000000000000 ) ;
#3346 = DIRECTION ( 'NONE',  ( 1.000000000000000000, 0.000000000000000000, 7.109522442527898271E-17 ) ) ;
#3347 = ORIENTED_EDGE ( 'NONE', *, *, #4121, .T. ) ;
#3348 = CARTESIAN_POINT ( 'NONE',  ( -28.44999999999999929, 5.000000000000000000, -27.39999999999999858 ) ) ;
#3349 = DIRECTION ( 'NONE',  ( -1.000000000000000000, 0.000000000000000000, 7.109522442527898271E-17 ) ) ;
#3350 = EDGE_CURVE ( 'NONE', #3661, #1874, #2853, .T. ) ;
#3351 = CARTESIAN_POINT ( 'NONE',  ( 32.70000000000000284, 5.000000000000000000, 3.500000000000002220 ) ) ;
#3352 = DIRECTION ( 'NONE',  ( -7.109522442527898271E-17, -0.000000000000000000, -1.000000000000000000 ) ) ;
#3353 = ADVANCED_FACE ( 'NONE', ( #618 ), #1398, .F. ) ;
#3354 = EDGE_CURVE ( 'NONE', #2528, #706, #2409, .T. ) ;
#3355 = CARTESIAN_POINT ( 'NONE',  ( 14.79999999999999538, 5.000000000000000000, 26.89999999999999858 ) ) ;
#3356 = CARTESIAN_POINT ( 'NONE',  ( -2.799999999999996270, 5.000000000000000000, 24.50000000000000000 ) ) ;
#3357 = ORIENTED_EDGE ( 'NONE', *, *, #2737, .F. ) ;
#3358 = ORIENTED_EDGE ( 'NONE', *, *, #423, .F. ) ;
#3359 = CARTESIAN_POINT ( 'NONE',  ( -33.20000000000000284, 5.000000000000000000, 3.000000000000003109 ) ) ;
#3360 = EDGE_CURVE ( 'NONE', #317, #2371, #4335, .T. ) ;
#3361 = AXIS2_PLACEMENT_3D ( 'NONE', #1551, #2046, #4622 ) ;
#3362 = DIRECTION ( 'NONE',  ( -1.000000000000000000, 0.000000000000000000, 0.000000000000000000 ) ) ;
#3363 = VERTEX_POINT ( 'NONE', #1811 ) ;
#3364 = ORIENTED_EDGE ( 'NONE', *, *, #698, .T. ) ;
#3365 = ORIENTED_EDGE ( 'NONE', *, *, #3773, .F. ) ;
#3366 = LINE ( 'NONE', #3326, #1144 ) ;
#3367 = DIRECTION ( 'NONE',  ( -7.109522442527898271E-17, 0.000000000000000000, -1.000000000000000000 ) ) ;
#3368 = AXIS2_PLACEMENT_3D ( 'NONE', #3863, #2796, #2041 ) ;
#3369 = LINE ( 'NONE', #2985, #3838 ) ;
#3370 = AXIS2_PLACEMENT_3D ( 'NONE', #947, #3970, #1386 ) ;
#3371 = CARTESIAN_POINT ( 'NONE',  ( 4.450000000000000178, 5.000000000000000000, -27.39999999999999858 ) ) ;
#3372 = CARTESIAN_POINT ( 'NONE',  ( -5.999999999999997335, 5.000000000000000000, -5.899999999999998579 ) ) ;
#3373 = CIRCLE ( 'NONE', #903, 0.5000000000000004441 ) ;
#3374 = VECTOR ( 'NONE', #6, 1000.000000000000000 ) ;
#3375 = AXIS2_PLACEMENT_3D ( 'NONE', #111, #4556, #842 ) ;
#3376 = PLANE ( 'NONE',  #2676 ) ;
#3377 = EDGE_CURVE ( 'NONE', #4723, #3907, #3939, .T. ) ;
#3378 = AXIS2_PLACEMENT_3D ( 'NONE', #1834, #2224, #1104 ) ;
#3379 = CIRCLE ( 'NONE', #1990, 2.700000000000001066 ) ;
#3380 = DIRECTION ( 'NONE',  ( 7.109522442527898271E-17, 0.000000000000000000, 1.000000000000000000 ) ) ;
#3381 = AXIS2_PLACEMENT_3D ( 'NONE', #1392, #2867, #1806 ) ;
#3382 = ORIENTED_EDGE ( 'NONE', *, *, #698, .F. ) ;
#3383 = DIRECTION ( 'NONE',  ( -0.000000000000000000, -1.000000000000000000, -0.000000000000000000 ) ) ;
#3384 = DIRECTION ( 'NONE',  ( 1.000000000000000000, -0.000000000000000000, 7.109522442527898271E-17 ) ) ;
#3385 = ADVANCED_FACE ( 'NONE', ( #3668 ), #535, .F. ) ;
#3386 = VERTEX_POINT ( 'NONE', #2492 ) ;
#3387 = ORIENTED_EDGE ( 'NONE', *, *, #4322, .T. ) ;
#3388 = DIRECTION ( 'NONE',  ( -7.109522442527898271E-17, 0.000000000000000000, -1.000000000000000000 ) ) ;
#3389 = CARTESIAN_POINT ( 'NONE',  ( -18.00000000000000000, 5.000000000000000000, -6.399999999999999467 ) ) ;
#3390 = CIRCLE ( 'NONE', #1301, 2.700000000000001066 ) ;
#3391 = ORIENTED_EDGE ( 'NONE', *, *, #3350, .T. ) ;
#3392 = ADVANCED_FACE ( 'NONE', ( #4036 ), #720, .F. ) ;
#3393 = ORIENTED_EDGE ( 'NONE', *, *, #4132, .F. ) ;
#3394 = ORIENTED_EDGE ( 'NONE', *, *, #4411, .T. ) ;
#3395 = CYLINDRICAL_SURFACE ( 'NONE', #2607, 3.200000000000001510 ) ;
#3396 = CARTESIAN_POINT ( 'NONE',  ( -31.54999999999999361, 5.000000000000000000, -23.99999999999999645 ) ) ;
#3397 = COLOUR_RGB ( '',0.7921568627450980005, 0.8196078431372548767, 0.9333333333333333481 ) ;
#3398 = TOROIDAL_SURFACE ( 'NONE', #4641, 2.700000000000001510, 0.5000000000000000000 ) ;
#3399 = CARTESIAN_POINT ( 'NONE',  ( 5.999999999999999112, 5.000000000000000000, 6.400000000000003020 ) ) ;
#3400 = AXIS2_PLACEMENT_3D ( 'NONE', #3807, #1658, #1292 ) ;
#3401 = CARTESIAN_POINT ( 'NONE',  ( -4.450000000000000178, 5.000000000000000000, 3.000000000000002665 ) ) ;
#3402 = PLANE ( 'NONE',  #1390 ) ;
#3403 = CARTESIAN_POINT ( 'NONE',  ( 8.699999999999999289, 5.000000000000000000, 24.00000000000000000 ) ) ;
#3404 = EDGE_CURVE ( 'NONE', #925, #2837, #2122, .T. ) ;
#3405 = ORIENTED_EDGE ( 'NONE', *, *, #524, .F. ) ;
#3406 = CARTESIAN_POINT ( 'NONE',  ( -8.699999999999999289, 5.000000000000000000, -6.399999999999999467 ) ) ;
#3407 = CARTESIAN_POINT ( 'NONE',  ( -31.55000000000000071, 5.000000000000000000, -6.399999999999999467 ) ) ;
#3408 = EDGE_LOOP ( 'NONE', ( #3250, #3798, #3701, #3557, #4580, #1640, #1452, #1743, #1093, #3742, #1556, #1980, #260, #400, #2242, #4066, #1977, #3046, #3168, #3073 ) ) ;
#3409 = ORIENTED_EDGE ( 'NONE', *, *, #1706, .F. ) ;
#3410 = CARTESIAN_POINT ( 'NONE',  ( -21.19999999999999929, 5.000000000000000000, -6.399999999999999467 ) ) ;
#3411 = ADVANCED_FACE ( 'NONE', ( #1475 ), #2098, .F. ) ;
#3412 = DIRECTION ( 'NONE',  ( -7.109522442527898271E-17, -0.000000000000000000, -1.000000000000000000 ) ) ;
#3413 = ORIENTED_EDGE ( 'NONE', *, *, #465, .T. ) ;
#3414 = EDGE_LOOP ( 'NONE', ( #1533, #2924 ) ) ;
#3415 = VERTEX_POINT ( 'NONE', #4057 ) ;
#3416 = DIRECTION ( 'NONE',  ( 1.000000000000000000, 0.000000000000000000, 0.000000000000000000 ) ) ;
#3417 = CYLINDRICAL_SURFACE ( 'NONE', #4381, 1.500000000000004885 ) ;
#3418 = AXIS2_PLACEMENT_3D ( 'NONE', #2810, #2978, #1823 ) ;
#3419 = ADVANCED_FACE ( 'NONE', ( #769 ), #3759, .F. ) ;
#3420 = ADVANCED_FACE ( 'NONE', ( #840 ), #449, .F. ) ;
#3421 = DIRECTION ( 'NONE',  ( -1.000000000000000000, 0.000000000000000000, 7.109522442527898271E-17 ) ) ;
#3422 = LINE ( 'NONE', #1862, #4263 ) ;
#3423 = DIRECTION ( 'NONE',  ( -1.000000000000000000, 0.000000000000000000, 0.000000000000000000 ) ) ;
#3424 =( NAMED_UNIT ( * ) PLANE_ANGLE_UNIT ( ) SI_UNIT ( $, .RADIAN. ) );
#3425 = CARTESIAN_POINT ( 'NONE',  ( 4.550094363217856274E-16, 5.000000000000000000, -6.400000000000001243 ) ) ;
#3426 = VERTEX_POINT ( 'NONE', #4526 ) ;
#3427 = FACE_OUTER_BOUND ( 'NONE', #2573, .T. ) ;
#3428 = CYLINDRICAL_SURFACE ( 'NONE', #1065, 3.200000000000001510 ) ;
#3429 = ORIENTED_EDGE ( 'NONE', *, *, #3138, .F. ) ;
#3430 = ORIENTED_EDGE ( 'NONE', *, *, #1619, .T. ) ;
#3431 = CYLINDRICAL_SURFACE ( 'NONE', #677, 1.549999999999999378 ) ;
#3432 = ORIENTED_EDGE ( 'NONE', *, *, #4035, .T. ) ;
#3433 = AXIS2_PLACEMENT_3D ( 'NONE', #4358, #2095, #1753 ) ;
#3434 = VECTOR ( 'NONE', #3080, 1000.000000000000000 ) ;
#3435 = VERTEX_POINT ( 'NONE', #1882 ) ;
#3436 = ORIENTED_EDGE ( 'NONE', *, *, #1229, .T. ) ;
#3437 = DIRECTION ( 'NONE',  ( 0.000000000000000000, 0.000000000000000000, 1.000000000000000000 ) ) ;
#3438 = EDGE_CURVE ( 'NONE', #436, #4084, #4016, .T. ) ;
#3439 = CARTESIAN_POINT ( 'NONE',  ( -18.00000000000000000, 5.000000000000000000, -23.99999999999999645 ) ) ;
#3440 = VECTOR ( 'NONE', #4118, 1000.000000000000000 ) ;
#3441 = VERTEX_POINT ( 'NONE', #3695 ) ;
#3442 = LINE ( 'NONE', #302, #2233 ) ;
#3443 = ADVANCED_FACE ( 'NONE', ( #380 ), #3398, .F. ) ;
#3444 = CARTESIAN_POINT ( 'NONE',  ( -7.549999999999998046, 5.000000000000000000, 6.400000000000003020 ) ) ;
#3445 = CARTESIAN_POINT ( 'NONE',  ( 26.79999999999999716, 5.000000000000000000, -27.39999999999999858 ) ) ;
#3446 = LINE ( 'NONE', #3739, #1833 ) ;
#3447 = ADVANCED_FACE ( 'NONE', ( #1928 ), #473, .F. ) ;
#3448 = CARTESIAN_POINT ( 'NONE',  ( -18.00000000000000000, 5.000000000000000000, 26.89999999999999858 ) ) ;
#3449 = VECTOR ( 'NONE', #421, 1000.000000000000000 ) ;
#3450 = AXIS2_PLACEMENT_3D ( 'NONE', #2968, #3740, #1590 ) ;
#3451 = EDGE_LOOP ( 'NONE', ( #1279, #3007, #2351, #1820 ) ) ;
#3452 = DIRECTION ( 'NONE',  ( -0.000000000000000000, -1.000000000000000000, -0.000000000000000000 ) ) ;
#3453 = AXIS2_PLACEMENT_3D ( 'NONE', #1829, #739, #3664 ) ;
#3454 = CIRCLE ( 'NONE', #3840, 1.500000000000004885 ) ;
#3455 = AXIS2_PLACEMENT_3D ( 'NONE', #2287, #1440, #2601 ) ;
#3456 = ORIENTED_EDGE ( 'NONE', *, *, #4259, .F. ) ;
#3457 = VERTEX_POINT ( 'NONE', #791 ) ;
#3458 = CIRCLE ( 'NONE', #759, 2.700000000000001954 ) ;
#3459 = LINE ( 'NONE', #4241, #4698 ) ;
#3460 = ORIENTED_EDGE ( 'NONE', *, *, #1504, .T. ) ;
#3461 = AXIS2_PLACEMENT_3D ( 'NONE', #3967, #3143, #3503 ) ;
#3462 = ORIENTED_EDGE ( 'NONE', *, *, #1915, .T. ) ;
#3463 = ORIENTED_EDGE ( 'NONE', *, *, #3180, .T. ) ;
#3464 = DIRECTION ( 'NONE',  ( -1.000000000000000000, 0.000000000000000000, 1.355252715606880296E-16 ) ) ;
#3465 = CARTESIAN_POINT ( 'NONE',  ( 33.20000000000000284, 5.000000000000000000, 3.000000000000003109 ) ) ;
#3466 = ADVANCED_FACE ( 'NONE', ( #2966 ), #4571, .F. ) ;
#3467 = FACE_OUTER_BOUND ( 'NONE', #1167, .T. ) ;
#3468 = DIRECTION ( 'NONE',  ( -7.109522442527898271E-17, -0.000000000000000000, -1.000000000000000000 ) ) ;
#3469 = AXIS2_PLACEMENT_3D ( 'NONE', #4480, #4452, #1197 ) ;
#3470 = DIRECTION ( 'NONE',  ( 0.000000000000000000, 0.000000000000000000, -1.000000000000000000 ) ) ;
#3471 = ADVANCED_FACE ( 'NONE', ( #1176 ), #3019, .F. ) ;
#3473 = DIRECTION ( 'NONE',  ( 1.000000000000000000, 0.000000000000000000, 7.109522442527898271E-17 ) ) ;
#3472 = AXIS2_PLACEMENT_3D ( 'NONE', #2040, #4278, #157 ) ;
#3474 = CARTESIAN_POINT ( 'NONE',  ( -18.00000000000000000, 5.000000000000000000, 26.89999999999999858 ) ) ;
#3475 = EDGE_CURVE ( 'NONE', #1117, #2051, #3640, .T. ) ;
#3476 = VERTEX_POINT ( 'NONE', #2271 ) ;
#3477 = DIRECTION ( 'NONE',  ( 7.109522442527898271E-17, 0.000000000000000000, 1.000000000000000000 ) ) ;
#3478 = DIRECTION ( 'NONE',  ( 1.000000000000000000, 0.000000000000000000, 0.000000000000000000 ) ) ;
#3479 = ORIENTED_EDGE ( 'NONE', *, *, #4613, .T. ) ;
#3480 = VERTEX_POINT ( 'NONE', #812 ) ;
#3481 = CARTESIAN_POINT ( 'NONE',  ( -30.00000000000000000, 5.000000000000000000, 3.000000000000002665 ) ) ;
#3482 = VERTEX_POINT ( 'NONE', #2252 ) ;
#3483 = EDGE_LOOP ( 'NONE', ( #2929, #1094, #3747, #2130 ) ) ;
#3484 = ORIENTED_EDGE ( 'NONE', *, *, #3310, .F. ) ;
#3485 = LINE ( 'NONE', #173, #906 ) ;
#3486 = DIRECTION ( 'NONE',  ( -0.000000000000000000, -1.000000000000000000, -0.000000000000000000 ) ) ;
#3487 = CIRCLE ( 'NONE', #3103, 0.4999999999999995559 ) ;
#3488 = CARTESIAN_POINT ( 'NONE',  ( 27.29999999999999716, 5.000000000000000000, -24.49999999999999645 ) ) ;
#3489 = CARTESIAN_POINT ( 'NONE',  ( 1.706285386206695684E-15, 5.000000000000000000, -24.00000000000000000 ) ) ;
#3490 = EDGE_CURVE ( 'NONE', #4310, #3435, #3422, .T. ) ;
#3491 = FACE_OUTER_BOUND ( 'NONE', #311, .T. ) ;
#3492 = CARTESIAN_POINT ( 'NONE',  ( -40.00000000000001421, 5.000000000000000000, -35.00000000000000000 ) ) ;
#3493 = CARTESIAN_POINT ( 'NONE',  ( -20.69999999999999929, 5.000000000000000000, -3.000000000000000000 ) ) ;
#3494 = EDGE_CURVE ( 'NONE', #2343, #4281, #87, .T. ) ;
#3495 = CARTESIAN_POINT ( 'NONE',  ( 15.29999999999999716, 5.000000000000000000, -3.000000000000000000 ) ) ;
#3496 = DIRECTION ( 'NONE',  ( -1.000000000000000000, 0.000000000000000000, 1.355252715606880296E-16 ) ) ;
#3497 = VECTOR ( 'NONE', #2396, 1000.000000000000000 ) ;
#3498 = ORIENTED_EDGE ( 'NONE', *, *, #275, .F. ) ;
#3499 = ORIENTED_EDGE ( 'NONE', *, *, #3719, .F. ) ;
#3500 = EDGE_CURVE ( 'NONE', #4049, #1230, #770, .T. ) ;
#3501 = DIRECTION ( 'NONE',  ( -1.000000000000000000, 0.000000000000000000, 0.000000000000000000 ) ) ;
#3502 = EDGE_LOOP ( 'NONE', ( #1464, #975 ) ) ;
#3503 = DIRECTION ( 'NONE',  ( 0.000000000000000000, 0.000000000000000000, 1.000000000000000000 ) ) ;
#3504 = ORIENTED_EDGE ( 'NONE', *, *, #4312, .T. ) ;
#3505 = ORIENTED_EDGE ( 'NONE', *, *, #279, .F. ) ;
#3506 = CARTESIAN_POINT ( 'NONE',  ( -5.999999999999997335, 5.000000000000000000, 24.00000000000000000 ) ) ;
#3507 = ADVANCED_FACE ( 'NONE', ( #1154 ), #2167, .F. ) ;
#3508 = DIRECTION ( 'NONE',  ( -0.000000000000000000, -1.000000000000000000, -0.000000000000000000 ) ) ;
#3509 = LINE ( 'NONE', #2674, #4321 ) ;
#3510 = TOROIDAL_SURFACE ( 'NONE', #2744, 2.700000000000001510, 0.5000000000000000000 ) ;
#3511 = CARTESIAN_POINT ( 'NONE',  ( -28.44999999999999929, 5.000000000000000000, -23.99999999999999645 ) ) ;
#3512 = CARTESIAN_POINT ( 'NONE',  ( 3.299999999999997602, 5.000000000000000000, 3.000000000000002665 ) ) ;
#3513 = CARTESIAN_POINT ( 'NONE',  ( -14.79999999999999538, 5.000000000000000000, -5.899999999999998579 ) ) ;
#3514 = ORIENTED_EDGE ( 'NONE', *, *, #3580, .T. ) ;
#3515 = DIRECTION ( 'NONE',  ( -1.000000000000000000, 0.000000000000000000, -7.109522442527898271E-17 ) ) ;
#3516 = CARTESIAN_POINT ( 'NONE',  ( 18.00000000000000000, 5.000000000000000000, 24.50000000000000000 ) ) ;
#3517 = AXIS2_PLACEMENT_3D ( 'NONE', #546, #2748, #3473 ) ;
#3518 = ADVANCED_FACE ( 'NONE', ( #1126 ), #3402, .F. ) ;
#3519 = CARTESIAN_POINT ( 'NONE',  ( 5.999999999999999112, 5.000000000000000000, -27.39999999999999858 ) ) ;
#3520 = AXIS2_PLACEMENT_3D ( 'NONE', #2745, #4225, #543 ) ;
#3521 = ORIENTED_EDGE ( 'NONE', *, *, #1545, .T. ) ;
#3522 = ORIENTED_EDGE ( 'NONE', *, *, #1316, .F. ) ;
#3523 = AXIS2_PLACEMENT_3D ( 'NONE', #4075, #762, #4469 ) ;
#3524 = AXIS2_PLACEMENT_3D ( 'NONE', #2039, #3468, #2770 ) ;
#3525 = LINE ( 'NONE', #216, #694 ) ;
#3526 = EDGE_CURVE ( 'NONE', #3929, #4783, #4095, .T. ) ;
#3527 = TOROIDAL_SURFACE ( 'NONE', #1218, 2.700000000000001510, 0.5000000000000000000 ) ;
#3528 = CARTESIAN_POINT ( 'NONE',  ( -21.19999999999999929, 5.000000000000000000, -27.39999999999999858 ) ) ;
#3529 = ORIENTED_EDGE ( 'NONE', *, *, #1854, .F. ) ;
#3530 = ORIENTED_EDGE ( 'NONE', *, *, #80, .F. ) ;
#3531 = DIRECTION ( 'NONE',  ( -7.109522442527898271E-17, -0.000000000000000000, -1.000000000000000000 ) ) ;
#3532 = VECTOR ( 'NONE', #714, 1000.000000000000000 ) ;
#3533 = DIRECTION ( 'NONE',  ( 7.109522442527898271E-17, 0.000000000000000000, 1.000000000000000000 ) ) ;
#3534 = ORIENTED_EDGE ( 'NONE', *, *, #3658, .T. ) ;
#3535 = ORIENTED_EDGE ( 'NONE', *, *, #2755, .F. ) ;
#3536 = EDGE_CURVE ( 'NONE', #49, #1206, #1267, .T. ) ;
#3537 = ADVANCED_FACE ( 'NONE', ( #3491 ), #2724, .F. ) ;
#3538 = DIRECTION ( 'NONE',  ( -1.000000000000000000, 0.000000000000000000, 0.000000000000000000 ) ) ;
#3539 = DIRECTION ( 'NONE',  ( 7.109522442527898271E-17, -0.000000000000000000, -1.000000000000000000 ) ) ;
#3540 = CARTESIAN_POINT ( 'NONE',  ( -2.799999999999997602, 5.000000000000000000, -26.89999999999999858 ) ) ;
#3541 = AXIS2_PLACEMENT_3D ( 'NONE', #1790, #4454, #1863 ) ;
#3542 = CARTESIAN_POINT ( 'NONE',  ( -21.19999999999999929, 5.000000000000000000, -26.89999999999999858 ) ) ;
#3543 = DIRECTION ( 'NONE',  ( 1.000000000000000000, 0.000000000000000000, 1.355252715606880296E-16 ) ) ;
#3544 = DIRECTION ( 'NONE',  ( 0.000000000000000000, 0.000000000000000000, 1.000000000000000000 ) ) ;
#3545 = AXIS2_PLACEMENT_3D ( 'NONE', #1902, #2226, #20 ) ;
#3546 = DIRECTION ( 'NONE',  ( 7.109522442527898271E-17, -0.000000000000000000, -1.000000000000000000 ) ) ;
#3547 = ORIENTED_EDGE ( 'NONE', *, *, #335, .T. ) ;
#3548 = VERTEX_POINT ( 'NONE', #2362 ) ;
#3549 = CARTESIAN_POINT ( 'NONE',  ( 18.00000000000000000, 5.000000000000000000, 6.400000000000003020 ) ) ;
#3550 = CARTESIAN_POINT ( 'NONE',  ( -32.70000000000000284, 5.000000000000000000, -26.89999999999999858 ) ) ;
#3551 = ORIENTED_EDGE ( 'NONE', *, *, #3195, .F. ) ;
#3552 = ORIENTED_EDGE ( 'NONE', *, *, #4080, .F. ) ;
#3553 = DIRECTION ( 'NONE',  ( -1.000000000000000000, 0.000000000000000000, 0.000000000000000000 ) ) ;
#3554 = CARTESIAN_POINT ( 'NONE',  ( 28.44999999999999929, 5.000000000000000000, 6.400000000000003020 ) ) ;
#3555 = ADVANCED_FACE ( 'NONE', ( #177 ), #3860, .F. ) ;
#3556 = DIRECTION ( 'NONE',  ( 0.000000000000000000, 0.000000000000000000, 1.000000000000000000 ) ) ;
#3557 = ORIENTED_EDGE ( 'NONE', *, *, #4259, .T. ) ;
#3558 = EDGE_LOOP ( 'NONE', ( #2803, #4353, #575, #4038 ) ) ;
#3559 = CARTESIAN_POINT ( 'NONE',  ( 33.20000000000000284, 5.000000000000000000, 24.00000000000000000 ) ) ;
#3560 = FACE_OUTER_BOUND ( 'NONE', #3451, .T. ) ;
#3561 = EDGE_CURVE ( 'NONE', #2217, #3817, #2338, .T. ) ;
#3562 = EDGE_CURVE ( 'NONE', #1507, #4238, #4100, .T. ) ;
#3563 = CARTESIAN_POINT ( 'NONE',  ( 35.50000000000001421, 0.000000000000000000, 28.99999999999999645 ) ) ;
#3564 = DIRECTION ( 'NONE',  ( -1.000000000000000000, 0.000000000000000000, 0.000000000000000000 ) ) ;
#3565 = PLANE ( 'NONE',  #3133 ) ;
#3566 = CARTESIAN_POINT ( 'NONE',  ( -5.999999999999997335, 5.000000000000000000, 27.40000000000000213 ) ) ;
#3567 = EDGE_CURVE ( 'NONE', #1331, #4245, #587, .T. ) ;
#3568 = DIRECTION ( 'NONE',  ( 1.982541115402065110E-16, 0.000000000000000000, 1.000000000000000000 ) ) ;
#3569 = CIRCLE ( 'NONE', #2574, 3.200000000000002398 ) ;
#3570 = CARTESIAN_POINT ( 'NONE',  ( -27.29999999999999716, 5.000000000000000000, -23.99999999999999645 ) ) ;
#3571 = ORIENTED_EDGE ( 'NONE', *, *, #1347, .F. ) ;
#3572 = ORIENTED_EDGE ( 'NONE', *, *, #1380, .F. ) ;
#3573 = DIRECTION ( 'NONE',  ( -1.000000000000000000, 0.000000000000000000, 7.109522442527898271E-17 ) ) ;
#3574 = AXIS2_PLACEMENT_3D ( 'NONE', #3474, #2440, #884 ) ;
#3575 = ORIENTED_EDGE ( 'NONE', *, *, #230, .F. ) ;
#3576 = ORIENTED_EDGE ( 'NONE', *, *, #4080, .T. ) ;
#3577 = CARTESIAN_POINT ( 'NONE',  ( 33.20000000000000284, 5.000000000000000000, -24.49999999999999645 ) ) ;
#3578 = DIRECTION ( 'NONE',  ( -7.109522442527898271E-17, -0.000000000000000000, -1.000000000000000000 ) ) ;
#3579 = ORIENTED_EDGE ( 'NONE', *, *, #580, .T. ) ;
#3580 = EDGE_CURVE ( 'NONE', #4073, #4049, #2172, .T. ) ;
#3581 = ORIENTED_EDGE ( 'NONE', *, *, #3943, .T. ) ;
#3582 = DIRECTION ( 'NONE',  ( 1.000000000000000000, 0.000000000000000000, 0.000000000000000000 ) ) ;
#3583 = CARTESIAN_POINT ( 'NONE',  ( -20.69999999999999929, 5.000000000000000000, -26.89999999999999858 ) ) ;
#3584 = DIRECTION ( 'NONE',  ( 1.000000000000000000, 0.000000000000000000, 7.109522442527898271E-17 ) ) ;
#3585 = CARTESIAN_POINT ( 'NONE',  ( 1.948009149252644252E-15, 5.000000000000000000, 27.40000000000000213 ) ) ;
#3586 = EDGE_CURVE ( 'NONE', #530, #436, #3862, .T. ) ;
#3587 = CIRCLE ( 'NONE', #3284, 3.200000000000001510 ) ;
#3588 = CYLINDRICAL_SURFACE ( 'NONE', #1421, 3.200000000000000622 ) ;
#3589 = DIRECTION ( 'NONE',  ( -1.000000000000000000, 0.000000000000000000, 7.109522442527898271E-17 ) ) ;
#3590 = AXIS2_PLACEMENT_3D ( 'NONE', #3884, #2821, #3044 ) ;
#3591 = ADVANCED_FACE ( 'NONE', ( #4642 ), #4336, .F. ) ;
#3592 = DIRECTION ( 'NONE',  ( 1.000000000000000000, 0.000000000000000000, 0.000000000000000000 ) ) ;
#3594 = ORIENTED_EDGE ( 'NONE', *, *, #2418, .F. ) ;
#3593 = TOROIDAL_SURFACE ( 'NONE', #1444, 2.700000000000001510, 0.5000000000000000000 ) ;
#3595 = ORIENTED_EDGE ( 'NONE', *, *, #4352, .F. ) ;
#3596 = DIRECTION ( 'NONE',  ( -7.109522442527898271E-17, -0.000000000000000000, -1.000000000000000000 ) ) ;
#3597 = LINE ( 'NONE', #217, #1612 ) ;
#3598 = VECTOR ( 'NONE', #1241, 1000.000000000000000 ) ;
#3599 = ORIENTED_EDGE ( 'NONE', *, *, #1691, .F. ) ;
#3600 = VERTEX_POINT ( 'NONE', #3512 ) ;
#3601 = CARTESIAN_POINT ( 'NONE',  ( -35.50000000000001421, 0.000000000000000000, 30.50000000000000355 ) ) ;
#3602 = DIRECTION ( 'NONE',  ( 1.000000000000000000, 0.000000000000000000, -7.109522442527898271E-17 ) ) ;
#3603 = AXIS2_PLACEMENT_3D ( 'NONE', #612, #3176, #303 ) ;
#3604 = CIRCLE ( 'NONE', #4623, 1.500000000000004885 ) ;
#3605 = EDGE_LOOP ( 'NONE', ( #2981, #3636, #4648, #2784 ) ) ;
#3606 = VECTOR ( 'NONE', #2131, 1000.000000000000000 ) ;
#3607 = ORIENTED_EDGE ( 'NONE', *, *, #1517, .F. ) ;
#3608 = VECTOR ( 'NONE', #2938, 1000.000000000000000 ) ;
#3609 = ORIENTED_EDGE ( 'NONE', *, *, #1271, .T. ) ;
#3610 = ORIENTED_EDGE ( 'NONE', *, *, #1311, .F. ) ;
#3611 = DIRECTION ( 'NONE',  ( 0.000000000000000000, 0.000000000000000000, -1.000000000000000000 ) ) ;
#3612 = AXIS2_PLACEMENT_3D ( 'NONE', #2656, #475, #3698 ) ;
#3613 = DIRECTION ( 'NONE',  ( -1.000000000000000000, 0.000000000000000000, -7.109522442527898271E-17 ) ) ;
#3614 = CARTESIAN_POINT ( 'NONE',  ( 32.70000000000000284, 5.000000000000000000, 24.50000000000000000 ) ) ;
#3615 = EDGE_CURVE ( 'NONE', #4446, #4652, #2434, .T. ) ;
#3616 = CIRCLE ( 'NONE', #4240, 0.5000000000000004441 ) ;
#3617 = CARTESIAN_POINT ( 'NONE',  ( 2.799999999999996270, 5.000000000000000000, 24.50000000000000000 ) ) ;
#3618 = AXIS2_PLACEMENT_3D ( 'NONE', #3254, #3958, #3981 ) ;
#3619 = PLANE ( 'NONE',  #2886 ) ;
#3620 = CARTESIAN_POINT ( 'NONE',  ( 21.19999999999999929, 5.000000000000000000, -24.49999999999999645 ) ) ;
#3621 = ADVANCED_FACE ( 'NONE', ( #201 ), #1998, .F. ) ;
#3622 = AXIS2_PLACEMENT_3D ( 'NONE', #1642, #4262, #3112 ) ;
#3623 = DIRECTION ( 'NONE',  ( -1.000000000000000000, 0.000000000000000000, -7.109522442527898271E-17 ) ) ;
#3624 = ORIENTED_EDGE ( 'NONE', *, *, #3536, .T. ) ;
#3625 = VERTEX_POINT ( 'NONE', #882 ) ;
#3626 = AXIS2_PLACEMENT_3D ( 'NONE', #4342, #2448, #2854 ) ;
#3627 = EDGE_CURVE ( 'NONE', #767, #2077, #2392, .T. ) ;
#3628 = ADVANCED_FACE ( 'NONE', ( #1614 ), #1313, .F. ) ;
#3629 = DIRECTION ( 'NONE',  ( 1.000000000000000000, 0.000000000000000000, 0.000000000000000000 ) ) ;
#3630 = CARTESIAN_POINT ( 'NONE',  ( 5.999999999999997335, 5.000000000000000000, 24.00000000000000000 ) ) ;
#3631 = VECTOR ( 'NONE', #2869, 1000.000000000000000 ) ;
#3632 = ORIENTED_EDGE ( 'NONE', *, *, #563, .T. ) ;
#3633 = ORIENTED_EDGE ( 'NONE', *, *, #3526, .F. ) ;
#3634 = DIRECTION ( 'NONE',  ( -0.000000000000000000, -1.000000000000000000, -0.000000000000000000 ) ) ;
#3635 = CARTESIAN_POINT ( 'NONE',  ( -33.20000000000000284, 5.000000000000000000, 5.900000000000003020 ) ) ;
#3636 = ORIENTED_EDGE ( 'NONE', *, *, #2152, .T. ) ;
#3637 = VERTEX_POINT ( 'NONE', #3540 ) ;
#3638 = ORIENTED_EDGE ( 'NONE', *, *, #1901, .T. ) ;
#3639 = DIRECTION ( 'NONE',  ( -1.000000000000000000, 0.000000000000000000, -7.109522442527898271E-17 ) ) ;
#3640 = CIRCLE ( 'NONE', #1553, 0.4999999999999995559 ) ;
#3641 = CARTESIAN_POINT ( 'NONE',  ( 21.19999999999999929, 5.000000000000000000, 24.50000000000000000 ) ) ;
#3642 = DIRECTION ( 'NONE',  ( -0.000000000000000000, -1.000000000000000000, -0.000000000000000000 ) ) ;
#3643 = LINE ( 'NONE', #3585, #348 ) ;
#3644 = EDGE_CURVE ( 'NONE', #4210, #1257, #3106, .T. ) ;
#3645 = CARTESIAN_POINT ( 'NONE',  ( -30.00000000000000000, 5.000000000000000000, 26.89999999999999858 ) ) ;
#3646 = CARTESIAN_POINT ( 'NONE',  ( 5.999999999999997335, 5.000000000000000000, -3.000000000000000000 ) ) ;
#3647 = CARTESIAN_POINT ( 'NONE',  ( -5.999999999999999112, 5.000000000000000000, 3.000000000000002665 ) ) ;
#3648 = ADVANCED_FACE ( 'NONE', ( #3084 ), #772, .F. ) ;
#3649 = ORIENTED_EDGE ( 'NONE', *, *, #4552, .T. ) ;
#3650 = CARTESIAN_POINT ( 'NONE',  ( -9.199999999999997513, 5.000000000000000000, -3.499999999999999556 ) ) ;
#3651 = CARTESIAN_POINT ( 'NONE',  ( 4.450000000000001066, 5.000000000000000000, 6.400000000000003020 ) ) ;
#3652 = ADVANCED_FACE ( 'NONE', ( #1246 ), #1395, .F. ) ;
#3653 = VERTEX_POINT ( 'NONE', #2531 ) ;
#3654 = EDGE_LOOP ( 'NONE', ( #345, #413 ) ) ;
#3655 = DIRECTION ( 'NONE',  ( 7.109522442527898271E-17, 0.000000000000000000, 1.000000000000000000 ) ) ;
#3656 = DIRECTION ( 'NONE',  ( 1.000000000000000000, 0.000000000000000000, 0.000000000000000000 ) ) ;
#3657 = ORIENTED_EDGE ( 'NONE', *, *, #2120, .F. ) ;
#3658 = EDGE_CURVE ( 'NONE', #4238, #3849, #2248, .T. ) ;
#3659 = CIRCLE ( 'NONE', #1573, 0.5000000000000000000 ) ;
#3660 = ORIENTED_EDGE ( 'NONE', *, *, #24, .F. ) ;
#3661 = VERTEX_POINT ( 'NONE', #2463 ) ;
#3662 = CARTESIAN_POINT ( 'NONE',  ( -26.79999999999999716, 5.000000000000000000, -3.499999999999999556 ) ) ;
#3663 = DIRECTION ( 'NONE',  ( 0.000000000000000000, 0.000000000000000000, 1.000000000000000000 ) ) ;
#3664 = DIRECTION ( 'NONE',  ( 1.000000000000000000, 0.000000000000000000, 0.000000000000000000 ) ) ;
#3665 = CARTESIAN_POINT ( 'NONE',  ( -26.79999999999999716, 5.000000000000000000, -24.49999999999999645 ) ) ;
#3666 = DIRECTION ( 'NONE',  ( 0.000000000000000000, 0.000000000000000000, 1.000000000000000000 ) ) ;
#3667 = DIRECTION ( 'NONE',  ( -7.109522442527898271E-17, -0.000000000000000000, -1.000000000000000000 ) ) ;
#3668 = FACE_OUTER_BOUND ( 'NONE', #460, .T. ) ;
#3669 = CIRCLE ( 'NONE', #3898, 2.700000000000001066 ) ;
#3670 = CIRCLE ( 'NONE', #4295, 3.200000000000001510 ) ;
#3671 = DIRECTION ( 'NONE',  ( 0.000000000000000000, 0.000000000000000000, 1.000000000000000000 ) ) ;
#3672 = ORIENTED_EDGE ( 'NONE', *, *, #4247, .T. ) ;
#3673 = EDGE_CURVE ( 'NONE', #3684, #2124, #155, .T. ) ;
#3674 = DIRECTION ( 'NONE',  ( 1.000000000000000000, 0.000000000000000000, 0.000000000000000000 ) ) ;
#3675 = LINE ( 'NONE', #360, #3305 ) ;
#3676 = ORIENTED_EDGE ( 'NONE', *, *, #1053, .T. ) ;
#3677 = ORIENTED_EDGE ( 'NONE', *, *, #3271, .F. ) ;
#3678 = CARTESIAN_POINT ( 'NONE',  ( -18.00000000000000000, 5.000000000000000000, -24.49999999999999645 ) ) ;
#3679 = AXIS2_PLACEMENT_3D ( 'NONE', #2253, #2703, #4183 ) ;
#3680 = EDGE_CURVE ( 'NONE', #4093, #4113, #928, .T. ) ;
#3681 = FACE_OUTER_BOUND ( 'NONE', #4122, .T. ) ;
#3682 = ORIENTED_EDGE ( 'NONE', *, *, #4560, .T. ) ;
#3683 = ORIENTED_EDGE ( 'NONE', *, *, #3829, .T. ) ;
#3684 = VERTEX_POINT ( 'NONE', #2194 ) ;
#3685 = FACE_OUTER_BOUND ( 'NONE', #2331, .T. ) ;
#3686 = AXIS2_PLACEMENT_3D ( 'NONE', #472, #1971, #3153 ) ;
#3687 = DIRECTION ( 'NONE',  ( -0.000000000000000000, -1.000000000000000000, -0.000000000000000000 ) ) ;
#3688 = AXIS2_PLACEMENT_3D ( 'NONE', #2333, #4569, #3437 ) ;
#3689 = EDGE_CURVE ( 'NONE', #1257, #2372, #2487, .T. ) ;
#3690 = AXIS2_PLACEMENT_3D ( 'NONE', #3754, #4448, #1170 ) ;
#3691 = CIRCLE ( 'NONE', #3142, 2.700000000000001066 ) ;
#3692 = CARTESIAN_POINT ( 'NONE',  ( -19.54999999999999716, 5.000000000000000000, 6.400000000000003020 ) ) ;
#3693 = LINE ( 'NONE', #719, #513 ) ;
#3694 = AXIS2_PLACEMENT_3D ( 'NONE', #1948, #2388, #3421 ) ;
#3695 = CARTESIAN_POINT ( 'NONE',  ( -40.00000000000001421, 5.000000000000000000, -35.00000000000000000 ) ) ;
#3696 = TOROIDAL_SURFACE ( 'NONE', #1149, 2.700000000000001510, 0.5000000000000000000 ) ;
#3697 = DIRECTION ( 'NONE',  ( -0.000000000000000000, -1.000000000000000000, -0.000000000000000000 ) ) ;
#3698 = DIRECTION ( 'NONE',  ( 0.000000000000000000, 0.000000000000000000, 1.000000000000000000 ) ) ;
#3699 = CARTESIAN_POINT ( 'NONE',  ( 20.69999999999999929, 5.000000000000000000, -3.499999999999999556 ) ) ;
#3700 = AXIS2_PLACEMENT_3D ( 'NONE', #3647, #1128, #2229 ) ;
#3701 = ORIENTED_EDGE ( 'NONE', *, *, #2673, .F. ) ;
#3702 = EDGE_LOOP ( 'NONE', ( #3023, #1987, #1875, #2753 ) ) ;
#3703 = DIRECTION ( 'NONE',  ( 7.109522442527898271E-17, 0.000000000000000000, 1.000000000000000000 ) ) ;
#3704 = FACE_BOUND ( 'NONE', #3189, .T. ) ;
#3705 = ORIENTED_EDGE ( 'NONE', *, *, #892, .T. ) ;
#3706 = VECTOR ( 'NONE', #2069, 1000.000000000000000 ) ;
#3707 = EDGE_LOOP ( 'NONE', ( #1597, #2666, #3210, #2431 ) ) ;
#3708 = EDGE_LOOP ( 'NONE', ( #300, #4489, #831, #2932 ) ) ;
#3709 = DIRECTION ( 'NONE',  ( 0.000000000000000000, 1.000000000000000000, 0.000000000000000000 ) ) ;
#3710 = EDGE_CURVE ( 'NONE', #1557, #925, #4719, .T. ) ;
#3711 = CARTESIAN_POINT ( 'NONE',  ( -15.29999999999999716, 5.000000000000000000, 3.000000000000002665 ) ) ;
#3712 = DIRECTION ( 'NONE',  ( -0.000000000000000000, -1.000000000000000000, -0.000000000000000000 ) ) ;
#3713 = EDGE_CURVE ( 'NONE', #2837, #3850, #4301, .T. ) ;
#3714 = ADVANCED_FACE ( 'NONE', ( #2557 ), #1055, .F. ) ;
#3715 = EDGE_LOOP ( 'NONE', ( #1792, #459, #1799, #2064 ) ) ;
#3716 = CARTESIAN_POINT ( 'NONE',  ( 2.799999999999997602, 5.000000000000000000, -26.89999999999999858 ) ) ;
#3717 = DIRECTION ( 'NONE',  ( 1.000000000000000000, 0.000000000000000000, 0.000000000000000000 ) ) ;
#3718 = CARTESIAN_POINT ( 'NONE',  ( -27.29999999999999716, 5.000000000000000000, -6.400000000000000355 ) ) ;
#3719 = EDGE_CURVE ( 'NONE', #1777, #96, #699, .T. ) ;
#3720 = FILL_AREA_STYLE ('',( #2612 ) ) ;
#3721 = AXIS2_PLACEMENT_3D ( 'NONE', #4207, #846, #2729 ) ;
#3722 = CYLINDRICAL_SURFACE ( 'NONE', #2661, 3.200000000000000622 ) ;
#3723 = DIRECTION ( 'NONE',  ( -7.109522442527898271E-17, 0.000000000000000000, 1.000000000000000000 ) ) ;
#3724 = ORIENTED_EDGE ( 'NONE', *, *, #1150, .T. ) ;
#3725 = ORIENTED_EDGE ( 'NONE', *, *, #873, .F. ) ;
#3726 = LINE ( 'NONE', #1870, #1355 ) ;
#3727 = DIRECTION ( 'NONE',  ( 0.000000000000000000, 1.000000000000000000, 0.000000000000000000 ) ) ;
#3728 = ORIENTED_EDGE ( 'NONE', *, *, #4520, .T. ) ;
#3729 = ORIENTED_EDGE ( 'NONE', *, *, #609, .F. ) ;
#3730 = VERTEX_POINT ( 'NONE', #663 ) ;
#3731 = PLANE ( 'NONE',  #2387 ) ;
#3732 = LINE ( 'NONE', #442, #4314 ) ;
#3733 = ADVANCED_FACE ( 'NONE', ( #3956 ), #3241, .F. ) ;
#3734 = CIRCLE ( 'NONE', #3272, 0.5000000000000004441 ) ;
#3735 = DIRECTION ( 'NONE',  ( -7.109522442527898271E-17, -0.000000000000000000, -1.000000000000000000 ) ) ;
#3736 = DIRECTION ( 'NONE',  ( 0.000000000000000000, 0.000000000000000000, 1.000000000000000000 ) ) ;
#3737 = DIRECTION ( 'NONE',  ( -7.109522442527898271E-17, -0.000000000000000000, -1.000000000000000000 ) ) ;
#3738 = EDGE_CURVE ( 'NONE', #2658, #1233, #4379, .T. ) ;
#3739 = CARTESIAN_POINT ( 'NONE',  ( -1.948009149252644252E-15, 5.000000000000000000, -27.39999999999999858 ) ) ;
#3740 = DIRECTION ( 'NONE',  ( -0.000000000000000000, -1.000000000000000000, -0.000000000000000000 ) ) ;
#3741 = EDGE_CURVE ( 'NONE', #32, #301, #1009, .T. ) ;
#3742 = ORIENTED_EDGE ( 'NONE', *, *, #4279, .T. ) ;
#3743 = CARTESIAN_POINT ( 'NONE',  ( -28.44999999999999929, 5.000000000000000000, -6.399999999999999467 ) ) ;
#3744 = DIRECTION ( 'NONE',  ( -1.000000000000000000, 0.000000000000000000, 7.109522442527898271E-17 ) ) ;
#3745 = CIRCLE ( 'NONE', #114, 0.5000000000000004441 ) ;
#3746 = ORIENTED_EDGE ( 'NONE', *, *, #2566, .F. ) ;
#3747 = ORIENTED_EDGE ( 'NONE', *, *, #2251, .T. ) ;
#3748 = DIRECTION ( 'NONE',  ( -0.000000000000000000, -1.000000000000000000, -0.000000000000000000 ) ) ;
#3749 = CARTESIAN_POINT ( 'NONE',  ( 32.70000000000000284, 5.000000000000000000, -24.49999999999999645 ) ) ;
#3750 = ORIENTED_EDGE ( 'NONE', *, *, #1253, .T. ) ;
#3751 = ORIENTED_EDGE ( 'NONE', *, *, #1677, .T. ) ;
#3752 = ORIENTED_EDGE ( 'NONE', *, *, #2822, .T. ) ;
#3753 = LINE ( 'NONE', #2647, #3151 ) ;
#3754 = CARTESIAN_POINT ( 'NONE',  ( -18.00000000000000000, 5.000000000000000000, 24.00000000000000000 ) ) ;
#3755 = CIRCLE ( 'NONE', #277, 3.200000000000001510 ) ;
#3756 = CIRCLE ( 'NONE', #2836, 3.200000000000001510 ) ;
#3757 = DIRECTION ( 'NONE',  ( -1.000000000000000000, 0.000000000000000000, 0.000000000000000000 ) ) ;
#3758 = EDGE_CURVE ( 'NONE', #3289, #534, #1376, .T. ) ;
#3759 = PLANE ( 'NONE',  #1473 ) ;
#3760 = AXIS2_PLACEMENT_3D ( 'NONE', #2462, #2092, #2508 ) ;
#3761 = VECTOR ( 'NONE', #3723, 1000.000000000000000 ) ;
#3762 = CIRCLE ( 'NONE', #4159, 0.5000000000000004441 ) ;
#3763 = DIRECTION ( 'NONE',  ( 7.109522442527898271E-17, 0.000000000000000000, -1.000000000000000000 ) ) ;
#3764 = CIRCLE ( 'NONE', #445, 1.550000000000002709 ) ;
#3765 = DIRECTION ( 'NONE',  ( 0.000000000000000000, 0.000000000000000000, 1.000000000000000000 ) ) ;
#3766 = EDGE_CURVE ( 'NONE', #3825, #4141, #1707, .T. ) ;
#3767 = ORIENTED_EDGE ( 'NONE', *, *, #4072, .T. ) ;
#3768 = DIRECTION ( 'NONE',  ( 1.000000000000000000, 0.000000000000000000, 0.000000000000000000 ) ) ;
#3769 = FACE_OUTER_BOUND ( 'NONE', #3340, .T. ) ;
#3770 = EDGE_LOOP ( 'NONE', ( #2618, #3214, #170, #2403 ) ) ;
#3771 = VERTEX_POINT ( 'NONE', #3177 ) ;
#3772 = EDGE_CURVE ( 'NONE', #3294, #571, #1751, .T. ) ;
#3773 = EDGE_CURVE ( 'NONE', #3426, #4517, #4714, .T. ) ;
#3774 = DIRECTION ( 'NONE',  ( -1.000000000000000000, 0.000000000000000000, 7.109522442527898271E-17 ) ) ;
#3775 = DIRECTION ( 'NONE',  ( -7.109522442527898271E-17, -0.000000000000000000, -1.000000000000000000 ) ) ;
#3776 = AXIS2_PLACEMENT_3D ( 'NONE', #3184, #185, #2048 ) ;
#3777 = VERTEX_POINT ( 'NONE', #251 ) ;
#3778 = ORIENTED_EDGE ( 'NONE', *, *, #4762, .F. ) ;
#3779 = ORIENTED_EDGE ( 'NONE', *, *, #419, .F. ) ;
#3780 = DIRECTION ( 'NONE',  ( -7.109522442527898271E-17, 0.000000000000000000, -1.000000000000000000 ) ) ;
#3781 = LINE ( 'NONE', #1946, #192 ) ;
#3782 = AXIS2_PLACEMENT_3D ( 'NONE', #4766, #2540, #1420 ) ;
#3783 = LINE ( 'NONE', #3126, #1843 ) ;
#3784 = DIRECTION ( 'NONE',  ( 0.000000000000000000, 0.000000000000000000, 1.000000000000000000 ) ) ;
#3785 = DIRECTION ( 'NONE',  ( 7.109522442527898271E-17, -0.000000000000000000, -1.000000000000000000 ) ) ;
#3786 = ADVANCED_FACE ( 'NONE', ( #4330 ), #1010, .F. ) ;
#3787 = CARTESIAN_POINT ( 'NONE',  ( -20.69999999999999929, 5.000000000000000000, -23.99999999999999645 ) ) ;
#3788 = APPLICATION_PROTOCOL_DEFINITION ( 'draft international standard', 'automotive_design', 1998, #1468 ) ;
#3789 = EDGE_LOOP ( 'NONE', ( #945, #3547, #486, #3167 ) ) ;
#3790 = CARTESIAN_POINT ( 'NONE',  ( -1.706285386206695684E-15, 5.000000000000000000, -24.00000000000000000 ) ) ;
#3791 = ADVANCED_FACE ( 'NONE', ( #3301 ), #1469, .F. ) ;
#3792 = CARTESIAN_POINT ( 'NONE',  ( 20.69999999999999929, 5.000000000000000000, -3.000000000000000000 ) ) ;
#3793 = EDGE_LOOP ( 'NONE', ( #1097, #555, #1118, #1183 ) ) ;
#3794 = ORIENTED_EDGE ( 'NONE', *, *, #3490, .F. ) ;
#3795 = PLANE ( 'NONE',  #1373 ) ;
#3796 = ORIENTED_EDGE ( 'NONE', *, *, #2410, .T. ) ;
#3797 = EDGE_CURVE ( 'NONE', #3342, #2575, #4788, .T. ) ;
#3798 = ORIENTED_EDGE ( 'NONE', *, *, #168, .T. ) ;
#3799 = ORIENTED_EDGE ( 'NONE', *, *, #1854, .T. ) ;
#3800 = CARTESIAN_POINT ( 'NONE',  ( -9.199999999999999289, 5.000000000000000000, 3.500000000000002220 ) ) ;
#3801 = LINE ( 'NONE', #1965, #3434 ) ;
#3802 = VECTOR ( 'NONE', #2642, 1000.000000000000000 ) ;
#3803 = ORIENTED_EDGE ( 'NONE', *, *, #1143, .F. ) ;
#3804 = ADVANCED_FACE ( 'NONE', ( #4427 ), #2305, .F. ) ;
#3805 = CARTESIAN_POINT ( 'NONE',  ( -35.50000000000001421, 0.000000000000000000, 30.50000000000000355 ) ) ;
#3806 = CARTESIAN_POINT ( 'NONE',  ( 8.699999999999999289, 5.000000000000000000, -3.000000000000000000 ) ) ;
#3807 = CARTESIAN_POINT ( 'NONE',  ( 30.00000000000000000, 5.000000000000000000, 3.000000000000002665 ) ) ;
#3808 = CARTESIAN_POINT ( 'NONE',  ( 26.79999999999999716, 5.000000000000000000, -24.49999999999999645 ) ) ;
#3809 = DIRECTION ( 'NONE',  ( 1.000000000000000000, 0.000000000000000000, 0.000000000000000000 ) ) ;
#3810 = ORIENTED_EDGE ( 'NONE', *, *, #139, .F. ) ;
#3811 = CARTESIAN_POINT ( 'NONE',  ( -27.29999999999999716, 5.000000000000000000, 3.500000000000002220 ) ) ;
#3812 = LINE ( 'NONE', #888, #4332 ) ;
#3813 = VERTEX_POINT ( 'NONE', #2196 ) ;
#3814 = ORIENTED_EDGE ( 'NONE', *, *, #2850, .F. ) ;
#3815 = EDGE_CURVE ( 'NONE', #1389, #1962, #2920, .T. ) ;
#3816 = CARTESIAN_POINT ( 'NONE',  ( -30.00000000000000000, 5.000000000000000000, 6.400000000000003020 ) ) ;
#3817 = VERTEX_POINT ( 'NONE', #1194 ) ;
#3818 = VECTOR ( 'NONE', #243, 1000.000000000000000 ) ;
#3819 = VERTEX_POINT ( 'NONE', #4478 ) ;
#3820 = EDGE_LOOP ( 'NONE', ( #3576, #3873, #2752, #2826 ) ) ;
#3821 = CARTESIAN_POINT ( 'NONE',  ( 27.29999999999999716, 5.000000000000000000, 24.00000000000000000 ) ) ;
#3822 = CARTESIAN_POINT ( 'NONE',  ( 18.00000000000000000, 5.000000000000000000, -27.39999999999999858 ) ) ;
#3823 = ADVANCED_FACE ( 'NONE', ( #63 ), #4697, .F. ) ;
#3824 = VECTOR ( 'NONE', #3655, 1000.000000000000000 ) ;
#3825 = VERTEX_POINT ( 'NONE', #1538 ) ;
#3826 = AXIS2_PLACEMENT_3D ( 'NONE', #3333, #1496, #2967 ) ;
#3827 = DIRECTION ( 'NONE',  ( -1.000000000000000000, 0.000000000000000000, 0.000000000000000000 ) ) ;
#3828 = DIRECTION ( 'NONE',  ( -7.109522442527898271E-17, 0.000000000000000000, 1.000000000000000000 ) ) ;
#3829 = EDGE_CURVE ( 'NONE', #2311, #3813, #4523, .T. ) ;
#3830 = DIRECTION ( 'NONE',  ( -7.109522442527898271E-17, 0.000000000000000000, 1.000000000000000000 ) ) ;
#3831 = DIRECTION ( 'NONE',  ( -7.109522442527898271E-17, 0.000000000000000000, 1.000000000000000000 ) ) ;
#3832 = LINE ( 'NONE', #525, #1036 ) ;
#3833 = AXIS2_PLACEMENT_3D ( 'NONE', #4525, #2652, #1514 ) ;
#3834 = VECTOR ( 'NONE', #2450, 1000.000000000000000 ) ;
#3835 = AXIS2_PLACEMENT_3D ( 'NONE', #1099, #783, #1604 ) ;
#3836 = ORIENTED_EDGE ( 'NONE', *, *, #168, .F. ) ;
#3837 = FACE_OUTER_BOUND ( 'NONE', #2499, .T. ) ;
#3838 = VECTOR ( 'NONE', #446, 1000.000000000000000 ) ;
#3839 = LINE ( 'NONE', #529, #844 ) ;
#3840 = AXIS2_PLACEMENT_3D ( 'NONE', #4171, #1941, #532 ) ;
#3841 = CIRCLE ( 'NONE', #3455, 3.200000000000002398 ) ;
#3842 = CIRCLE ( 'NONE', #4702, 3.200000000000001510 ) ;
#3843 = ORIENTED_EDGE ( 'NONE', *, *, #1053, .F. ) ;
#3844 = ORIENTED_EDGE ( 'NONE', *, *, #376, .F. ) ;
#3845 = AXIS2_PLACEMENT_3D ( 'NONE', #3901, #2091, #226 ) ;
#3846 = CARTESIAN_POINT ( 'NONE',  ( -26.79999999999999716, 5.000000000000000000, 3.000000000000002220 ) ) ;
#3847 = VERTEX_POINT ( 'NONE', #1472 ) ;
#3848 = AXIS2_PLACEMENT_3D ( 'NONE', #556, #1693, #3945 ) ;
#3849 = VERTEX_POINT ( 'NONE', #1899 ) ;
#3850 = VERTEX_POINT ( 'NONE', #3015 ) ;
#3851 = CARTESIAN_POINT ( 'NONE',  ( 35.50000000000001421, 5.000000000000000000, 28.99999999999999645 ) ) ;
#3852 = LINE ( 'NONE', #3465, #4453 ) ;
#3853 = CIRCLE ( 'NONE', #3622, 0.5000000000000004441 ) ;
#3854 = EDGE_LOOP ( 'NONE', ( #3002, #4630, #4568, #4681 ) ) ;
#3855 = EDGE_CURVE ( 'NONE', #245, #49, #287, .T. ) ;
#3856 = AXIS2_PLACEMENT_3D ( 'NONE', #3165, #3596, #4724 ) ;
#3857 = CYLINDRICAL_SURFACE ( 'NONE', #990, 3.200000000000001510 ) ;
#3858 = LINE ( 'NONE', #3489, #4546 ) ;
#3859 = AXIS2_PLACEMENT_3D ( 'NONE', #2872, #1375, #668 ) ;
#3860 = CYLINDRICAL_SURFACE ( 'NONE', #3400, 3.200000000000001510 ) ;
#3861 = EDGE_CURVE ( 'NONE', #577, #2311, #2609, .T. ) ;
#3863 = CARTESIAN_POINT ( 'NONE',  ( -30.00000000000000000, 5.000000000000000000, 3.000000000000002665 ) ) ;
#3862 = CIRCLE ( 'NONE', #1784, 2.700000000000001066 ) ;
#3864 = CARTESIAN_POINT ( 'NONE',  ( -40.00000000000000000, 5.000000000000000000, 35.00000000000000000 ) ) ;
#3865 = CYLINDRICAL_SURFACE ( 'NONE', #4062, 1.500000000000004885 ) ;
#3866 = EDGE_CURVE ( 'NONE', #2710, #1852, #371, .T. ) ;
#3867 = CARTESIAN_POINT ( 'NONE',  ( 39.99999999999998579, 5.000000000000000000, -35.00000000000000000 ) ) ;
#3868 = ORIENTED_EDGE ( 'NONE', *, *, #161, .T. ) ;
#3869 = ORIENTED_EDGE ( 'NONE', *, *, #67, .F. ) ;
#3870 = DIRECTION ( 'NONE',  ( -0.000000000000000000, -1.000000000000000000, -0.000000000000000000 ) ) ;
#3871 = ORIENTED_EDGE ( 'NONE', *, *, #242, .F. ) ;
#3872 = DIRECTION ( 'NONE',  ( -1.000000000000000000, 0.000000000000000000, 7.109522442527898271E-17 ) ) ;
#3873 = ORIENTED_EDGE ( 'NONE', *, *, #3957, .T. ) ;
#3874 = ORIENTED_EDGE ( 'NONE', *, *, #3797, .T. ) ;
#3875 = CARTESIAN_POINT ( 'NONE',  ( 5.999999999999999112, 5.000000000000000000, -23.99999999999999645 ) ) ;
#3876 = DIRECTION ( 'NONE',  ( -1.000000000000000000, 0.000000000000000000, 0.000000000000000000 ) ) ;
#3877 = AXIS2_PLACEMENT_3D ( 'NONE', #3811, #3452, #1547 ) ;
#3878 = DIRECTION ( 'NONE',  ( -0.000000000000000000, -1.000000000000000000, -0.000000000000000000 ) ) ;
#3879 = DIRECTION ( 'NONE',  ( -0.000000000000000000, -1.000000000000000000, -0.000000000000000000 ) ) ;
#3880 = DIRECTION ( 'NONE',  ( -1.000000000000000000, 0.000000000000000000, 0.000000000000000000 ) ) ;
#3881 = EDGE_CURVE ( 'NONE', #4517, #1938, #3148, .T. ) ;
#3882 = FACE_OUTER_BOUND ( 'NONE', #218, .T. ) ;
#3883 = DIRECTION ( 'NONE',  ( -1.000000000000000000, 0.000000000000000000, 7.109522442527898271E-17 ) ) ;
#3884 = CARTESIAN_POINT ( 'NONE',  ( 18.00000000000000000, 5.000000000000000000, -3.000000000000000000 ) ) ;
#3885 = EDGE_CURVE ( 'NONE', #2124, #2619, #3307, .T. ) ;
#3886 = DIRECTION ( 'NONE',  ( 1.000000000000000000, 0.000000000000000000, -7.109522442527898271E-17 ) ) ;
#3887 = AXIS2_PLACEMENT_3D ( 'NONE', #4282, #3088, #3883 ) ;
#3888 = ORIENTED_EDGE ( 'NONE', *, *, #2640, .F. ) ;
#3889 = ORIENTED_EDGE ( 'NONE', *, *, #595, .F. ) ;
#3890 = ADVANCED_FACE ( 'NONE', ( #4106 ), #786, .F. ) ;
#3891 = CYLINDRICAL_SURFACE ( 'NONE', #920, 3.200000000000001510 ) ;
#3892 = ORIENTED_EDGE ( 'NONE', *, *, #4726, .T. ) ;
#3893 = LINE ( 'NONE', #3920, #2390 ) ;
#3894 = ORIENTED_EDGE ( 'NONE', *, *, #4189, .T. ) ;
#3895 = ORIENTED_EDGE ( 'NONE', *, *, #2272, .F. ) ;
#3896 = CARTESIAN_POINT ( 'NONE',  ( -2.799999999999996270, 5.000000000000000000, -3.499999999999999556 ) ) ;
#3897 = DIRECTION ( 'NONE',  ( -7.109522442527898271E-17, 0.000000000000000000, 1.000000000000000000 ) ) ;
#3898 = AXIS2_PLACEMENT_3D ( 'NONE', #1729, #1832, #1809 ) ;
#3899 = LINE ( 'NONE', #949, #2323 ) ;
#3900 = ORIENTED_EDGE ( 'NONE', *, *, #3354, .F. ) ;
#3901 = CARTESIAN_POINT ( 'NONE',  ( 8.699999999999999289, 5.000000000000000000, -5.899999999999998579 ) ) ;
#3902 = VECTOR ( 'NONE', #3533, 1000.000000000000000 ) ;
#3903 = DIRECTION ( 'NONE',  ( -1.000000000000000000, 0.000000000000000000, 0.000000000000000000 ) ) ;
#3904 = DIRECTION ( 'NONE',  ( 7.109522442527898271E-17, 0.000000000000000000, 1.000000000000000000 ) ) ;
#3905 = DIRECTION ( 'NONE',  ( 0.000000000000000000, 0.000000000000000000, 1.000000000000000000 ) ) ;
#3906 = ADVANCED_FACE ( 'NONE', ( #2942 ), #4429, .F. ) ;
#3907 = VERTEX_POINT ( 'NONE', #3329 ) ;
#3908 = DIRECTION ( 'NONE',  ( -0.000000000000000000, -1.000000000000000000, -0.000000000000000000 ) ) ;
#3909 = DIRECTION ( 'NONE',  ( -1.000000000000000000, 0.000000000000000000, -7.109522442527898271E-17 ) ) ;
#3910 = CIRCLE ( 'NONE', #2906, 3.200000000000001510 ) ;
#3911 = FACE_OUTER_BOUND ( 'NONE', #557, .T. ) ;
#3912 = EDGE_CURVE ( 'NONE', #1814, #1872, #810, .T. ) ;
#3913 = VECTOR ( 'NONE', #2582, 1000.000000000000000 ) ;
#3914 = VERTEX_POINT ( 'NONE', #1857 ) ;
#3915 = ORIENTED_EDGE ( 'NONE', *, *, #2677, .T. ) ;
#3916 = AXIS2_PLACEMENT_3D ( 'NONE', #4434, #1109, #2586 ) ;
#3917 = VECTOR ( 'NONE', #16, 1000.000000000000000 ) ;
#3918 = CARTESIAN_POINT ( 'NONE',  ( -15.29999999999999716, 5.000000000000000000, -27.39999999999999858 ) ) ;
#3919 = CIRCLE ( 'NONE', #368, 0.5000000000000004441 ) ;
#3920 = CARTESIAN_POINT ( 'NONE',  ( 35.50000000000001421, 0.000000000000000000, -32.00000000000000711 ) ) ;
#3921 = EDGE_CURVE ( 'NONE', #2124, #3850, #3221, .T. ) ;
#3922 = ADVANCED_FACE ( 'NONE', ( #2963 ), #1137, .F. ) ;
#3923 = ORIENTED_EDGE ( 'NONE', *, *, #702, .T. ) ;
#3924 = ORIENTED_EDGE ( 'NONE', *, *, #809, .T. ) ;
#3925 = DIRECTION ( 'NONE',  ( 7.109522442527898271E-17, 0.000000000000000000, 1.000000000000000000 ) ) ;
#3926 = AXIS2_PLACEMENT_3D ( 'NONE', #2411, #3878, #3104 ) ;
#3927 = CARTESIAN_POINT ( 'NONE',  ( 4.550094363217855288E-16, 5.000000000000000000, 6.400000000000000355 ) ) ;
#3928 = PLANE ( 'NONE',  #4040 ) ;
#3929 = VERTEX_POINT ( 'NONE', #4449 ) ;
#3930 = EDGE_CURVE ( 'NONE', #4319, #4238, #3369, .T. ) ;
#3931 = DIRECTION ( 'NONE',  ( -1.000000000000000000, 0.000000000000000000, -7.109522442527898271E-17 ) ) ;
#3932 = PLANE ( 'NONE',  #4151 ) ;
#3933 = DIRECTION ( 'NONE',  ( -7.109522442527898271E-17, 0.000000000000000000, 1.000000000000000000 ) ) ;
#3934 = DIRECTION ( 'NONE',  ( -1.000000000000000000, 0.000000000000000000, 7.109522442527898271E-17 ) ) ;
#3935 = AXIS2_PLACEMENT_3D ( 'NONE', #721, #4361, #3623 ) ;
#3936 = DIRECTION ( 'NONE',  ( -1.000000000000000000, 0.000000000000000000, 0.000000000000000000 ) ) ;
#3937 = DIRECTION ( 'NONE',  ( -7.109522442527898271E-17, 0.000000000000000000, 1.000000000000000000 ) ) ;
#3938 = CARTESIAN_POINT ( 'NONE',  ( 2.799999999999996270, 5.000000000000000000, -3.499999999999999556 ) ) ;
#3939 = CIRCLE ( 'NONE', #1859, 2.700000000000001954 ) ;
#3940 = DIRECTION ( 'NONE',  ( -7.109522442527898271E-17, -0.000000000000000000, -1.000000000000000000 ) ) ;
#3941 = ORIENTED_EDGE ( 'NONE', *, *, #4211, .F. ) ;
#3942 = EDGE_LOOP ( 'NONE', ( #4417, #3969, #4003, #1921 ) ) ;
#3943 = EDGE_CURVE ( 'NONE', #2348, #1736, #880, .T. ) ;
#3944 = FACE_BOUND ( 'NONE', #1124, .T. ) ;
#3945 = DIRECTION ( 'NONE',  ( -1.000000000000000000, 0.000000000000000000, 7.109522442527898271E-17 ) ) ;
#3946 = ORIENTED_EDGE ( 'NONE', *, *, #2274, .F. ) ;
#3947 = EDGE_LOOP ( 'NONE', ( #4200, #856, #4400, #2825 ) ) ;
#3948 = CARTESIAN_POINT ( 'NONE',  ( -14.79999999999999716, 5.000000000000000000, -24.49999999999999645 ) ) ;
#3949 = FACE_OUTER_BOUND ( 'NONE', #4566, .T. ) ;
#3950 = EDGE_CURVE ( 'NONE', #2830, #1717, #2764, .T. ) ;
#3951 = ORIENTED_EDGE ( 'NONE', *, *, #966, .T. ) ;
#3952 = ORIENTED_EDGE ( 'NONE', *, *, #3323, .F. ) ;
#3953 = ORIENTED_EDGE ( 'NONE', *, *, #4184, .T. ) ;
#3954 = DIRECTION ( 'NONE',  ( 7.109522442527898271E-17, 0.000000000000000000, 1.000000000000000000 ) ) ;
#3955 = DIRECTION ( 'NONE',  ( 0.000000000000000000, 1.000000000000000000, 0.000000000000000000 ) ) ;
#3956 = FACE_OUTER_BOUND ( 'NONE', #3947, .T. ) ;
#3957 = EDGE_CURVE ( 'NONE', #4467, #28, #1917, .T. ) ;
#3958 = DIRECTION ( 'NONE',  ( -7.109522442527898271E-17, -0.000000000000000000, -1.000000000000000000 ) ) ;
#3959 = CARTESIAN_POINT ( 'NONE',  ( -5.999999999999997335, 5.000000000000000000, 26.89999999999999858 ) ) ;
#3960 = PLANE ( 'NONE',  #643 ) ;
#3961 = CARTESIAN_POINT ( 'NONE',  ( -15.29999999999999716, 5.000000000000000000, -3.499999999999999556 ) ) ;
#3962 = DIRECTION ( 'NONE',  ( -0.000000000000000000, -1.000000000000000000, -0.000000000000000000 ) ) ;
#3963 = VERTEX_POINT ( 'NONE', #4639 ) ;
#3964 = EDGE_LOOP ( 'NONE', ( #1555, #3889, #2083, #2106 ) ) ;
#3965 = CARTESIAN_POINT ( 'NONE',  ( -33.20000000000000284, 5.000000000000000000, -27.39999999999999858 ) ) ;
#3966 = VECTOR ( 'NONE', #497, 1000.000000000000000 ) ;
#3967 = CARTESIAN_POINT ( 'NONE',  ( -35.50000000000001421, 0.000000000000000000, 30.50000000000000355 ) ) ;
#3968 = ORIENTED_EDGE ( 'NONE', *, *, #4455, .F. ) ;
#3969 = ORIENTED_EDGE ( 'NONE', *, *, #3773, .T. ) ;
#3970 = DIRECTION ( 'NONE',  ( -7.109522442527898271E-17, -0.000000000000000000, -1.000000000000000000 ) ) ;
#3971 = ADVANCED_FACE ( 'NONE', ( #3467 ), #4235, .F. ) ;
#3972 = CARTESIAN_POINT ( 'NONE',  ( -1.948009149252644252E-15, 5.000000000000000000, -27.39999999999999858 ) ) ;
#3973 = AXIS2_PLACEMENT_3D ( 'NONE', #796, #1816, #4041 ) ;
#3974 = ORIENTED_EDGE ( 'NONE', *, *, #1972, .T. ) ;
#3975 = EDGE_LOOP ( 'NONE', ( #370, #3296, #1781, #2347 ) ) ;
#3976 = ORIENTED_EDGE ( 'NONE', *, *, #3815, .F. ) ;
#3977 = DIRECTION ( 'NONE',  ( -7.109522442527898271E-17, 0.000000000000000000, 1.000000000000000000 ) ) ;
#3978 = ADVANCED_FACE ( 'NONE', ( #132 ), #2993, .F. ) ;
#3979 = FACE_OUTER_BOUND ( 'NONE', #3066, .T. ) ;
#3980 = DIRECTION ( 'NONE',  ( -1.000000000000000000, 0.000000000000000000, -7.109522442527898271E-17 ) ) ;
#3981 = DIRECTION ( 'NONE',  ( 1.000000000000000000, 0.000000000000000000, 0.000000000000000000 ) ) ;
#3982 = AXIS2_PLACEMENT_3D ( 'NONE', #581, #4293, #2060 ) ;
#3983 = EDGE_CURVE ( 'NONE', #3907, #673, #1527, .T. ) ;
#3984 = DIRECTION ( 'NONE',  ( -1.000000000000000000, 0.000000000000000000, 0.000000000000000000 ) ) ;
#3985 = DIRECTION ( 'NONE',  ( 7.109522442527898271E-17, -0.000000000000000000, -1.000000000000000000 ) ) ;
#3986 = VECTOR ( 'NONE', #207, 1000.000000000000000 ) ;
#3987 = CARTESIAN_POINT ( 'NONE',  ( -18.00000000000000000, 5.000000000000000000, -3.000000000000000000 ) ) ;
#3989 = EDGE_LOOP ( 'NONE', ( #1259, #760, #2138, #869 ) ) ;
#3988 = CIRCLE ( 'NONE', #2449, 2.700000000000001510 ) ;
#3990 = VERTEX_POINT ( 'NONE', #2698 ) ;
#3991 = CARTESIAN_POINT ( 'NONE',  ( 32.70000000000000284, 5.000000000000000000, -27.39999999999999858 ) ) ;
#3992 = CARTESIAN_POINT ( 'NONE',  ( -35.50000000000001421, 0.000000000000000000, -28.99999999999999645 ) ) ;
#3993 = VECTOR ( 'NONE', #4347, 1000.000000000000000 ) ;
#3994 = ORIENTED_EDGE ( 'NONE', *, *, #809, .F. ) ;
#3995 = ORIENTED_EDGE ( 'NONE', *, *, #2589, .T. ) ;
#3996 = PLANE ( 'NONE',  #1970 ) ;
#3997 = VECTOR ( 'NONE', #4254, 1000.000000000000000 ) ;
#3998 = VECTOR ( 'NONE', #2926, 1000.000000000000000 ) ;
#3999 = EDGE_LOOP ( 'NONE', ( #3952, #3633, #3273, #1326 ) ) ;
#4000 = ORIENTED_EDGE ( 'NONE', *, *, #1236, .F. ) ;
#4001 = AXIS2_PLACEMENT_3D ( 'NONE', #2581, #1152, #377 ) ;
#4002 = EDGE_LOOP ( 'NONE', ( #684, #4534 ) ) ;
#4003 = ORIENTED_EDGE ( 'NONE', *, *, #3881, .T. ) ;
#4004 = LINE ( 'NONE', #2170, #1297 ) ;
#4005 = CARTESIAN_POINT ( 'NONE',  ( 26.79999999999999716, 5.000000000000000000, -26.89999999999999858 ) ) ;
#4006 = CARTESIAN_POINT ( 'NONE',  ( 18.00000000000000000, 5.000000000000000000, 24.00000000000000000 ) ) ;
#4007 = VECTOR ( 'NONE', #3251, 1000.000000000000000 ) ;
#4008 = EDGE_CURVE ( 'NONE', #680, #1233, #3764, .T. ) ;
#4009 = CARTESIAN_POINT ( 'NONE',  ( 30.00000000000000000, 5.000000000000000000, -6.399999999999999467 ) ) ;
#4010 = DIRECTION ( 'NONE',  ( 0.000000000000000000, 0.000000000000000000, 1.000000000000000000 ) ) ;
#4011 = CARTESIAN_POINT ( 'NONE',  ( -3.299999999999997602, 5.000000000000000000, -27.39999999999999858 ) ) ;
#4012 = EDGE_CURVE ( 'NONE', #4438, #3914, #2722, .T. ) ;
#4013 = FACE_OUTER_BOUND ( 'NONE', #4345, .T. ) ;
#4014 = ORIENTED_EDGE ( 'NONE', *, *, #1768, .F. ) ;
#4015 = PRESENTATION_LAYER_ASSIGNMENT (  '', '', ( #1305 ) ) ;
#4016 = CIRCLE ( 'NONE', #4255, 0.5000000000000004441 ) ;
#4017 = EDGE_CURVE ( 'NONE', #1852, #2710, #4399, .T. ) ;
#4018 = DIRECTION ( 'NONE',  ( 0.000000000000000000, 0.000000000000000000, 1.000000000000000000 ) ) ;
#4019 = CARTESIAN_POINT ( 'NONE',  ( -1.948009149252644252E-15, 5.000000000000000000, 27.40000000000000213 ) ) ;
#4020 = VECTOR ( 'NONE', #979, 1000.000000000000000 ) ;
#4021 = VERTEX_POINT ( 'NONE', #3152 ) ;
#4022 = ORIENTED_EDGE ( 'NONE', *, *, #3562, .T. ) ;
#4023 = FACE_OUTER_BOUND ( 'NONE', #4704, .T. ) ;
#4024 = CARTESIAN_POINT ( 'NONE',  ( -5.999999999999997335, 5.000000000000000000, -5.899999999999998579 ) ) ;
#4025 = EDGE_LOOP ( 'NONE', ( #971, #1701 ) ) ;
#4026 = ORIENTED_EDGE ( 'NONE', *, *, #1734, .F. ) ;
#4027 = ORIENTED_EDGE ( 'NONE', *, *, #2005, .T. ) ;
#4028 = DIRECTION ( 'NONE',  ( 0.000000000000000000, 0.000000000000000000, 1.000000000000000000 ) ) ;
#4029 = PRODUCT ( 'Mould for connection of bars - bottom part', 'Mould for connection of bars - bottom part', '', ( #2439 ) ) ;
#4030 = CARTESIAN_POINT ( 'NONE',  ( 14.79999999999999538, 5.000000000000000000, -5.899999999999998579 ) ) ;
#4031 = CARTESIAN_POINT ( 'NONE',  ( 18.00000000000000000, 5.000000000000000000, 5.900000000000002132 ) ) ;
#4032 = DIRECTION ( 'NONE',  ( -1.000000000000000000, 0.000000000000000000, 7.109522442527898271E-17 ) ) ;
#4033 = DIRECTION ( 'NONE',  ( -1.000000000000000000, 0.000000000000000000, 7.109522442527898271E-17 ) ) ;
#4034 = DIRECTION ( 'NONE',  ( -0.000000000000000000, -1.000000000000000000, -0.000000000000000000 ) ) ;
#4035 = EDGE_CURVE ( 'NONE', #2692, #2165, #1454, .T. ) ;
#4036 = FACE_OUTER_BOUND ( 'NONE', #3502, .T. ) ;
#4037 = DIRECTION ( 'NONE',  ( 0.000000000000000000, 0.000000000000000000, 1.000000000000000000 ) ) ;
#4038 = ORIENTED_EDGE ( 'NONE', *, *, #572, .F. ) ;
#4039 = ADVANCED_FACE ( 'NONE', ( #2315 ), #4161, .F. ) ;
#4040 = AXIS2_PLACEMENT_3D ( 'NONE', #1165, #4395, #412 ) ;
#4041 = DIRECTION ( 'NONE',  ( -1.000000000000000000, 0.000000000000000000, 0.000000000000000000 ) ) ;
#4042 = DIRECTION ( 'NONE',  ( -7.109522442527898271E-17, 0.000000000000000000, 1.000000000000000000 ) ) ;
#4043 = ORIENTED_EDGE ( 'NONE', *, *, #756, .T. ) ;
#4044 = ORIENTED_EDGE ( 'NONE', *, *, #2912, .T. ) ;
#4045 = ADVANCED_FACE ( 'NONE', ( #492 ), #3857, .F. ) ;
#4046 = EDGE_CURVE ( 'NONE', #3173, #1272, #3783, .T. ) ;
#4047 = CARTESIAN_POINT ( 'NONE',  ( -30.00000000000000000, 5.000000000000000000, -24.49999999999999645 ) ) ;
#4048 = CARTESIAN_POINT ( 'NONE',  ( 2.132856732758370591E-16, 5.000000000000000000, 3.000000000000001332 ) ) ;
#4049 = VERTEX_POINT ( 'NONE', #561 ) ;
#4050 = ORIENTED_EDGE ( 'NONE', *, *, #3258, .T. ) ;
#4051 = ORIENTED_EDGE ( 'NONE', *, *, #2483, .T. ) ;
#4052 = CARTESIAN_POINT ( 'NONE',  ( 20.69999999999999929, 5.000000000000000000, 3.500000000000002220 ) ) ;
#4053 = CARTESIAN_POINT ( 'NONE',  ( 15.29999999999999716, 5.000000000000000000, -23.99999999999999645 ) ) ;
#4054 = DIRECTION ( 'NONE',  ( 1.000000000000000000, 0.000000000000000000, -7.109522442527898271E-17 ) ) ;
#4055 = CARTESIAN_POINT ( 'NONE',  ( 15.29999999999999716, 5.000000000000000000, 3.500000000000002220 ) ) ;
#4056 = CARTESIAN_POINT ( 'NONE',  ( -3.299999999999996270, 5.000000000000000000, 27.40000000000000213 ) ) ;
#4057 = CARTESIAN_POINT ( 'NONE',  ( -16.44999999999999929, 5.000000000000000000, -23.99999999999999645 ) ) ;
#4058 = CIRCLE ( 'NONE', #3433, 0.5000000000000004441 ) ;
#4059 = VECTOR ( 'NONE', #877, 1000.000000000000000 ) ;
#4060 = DIRECTION ( 'NONE',  ( -1.000000000000000000, 0.000000000000000000, 0.000000000000000000 ) ) ;
#4061 = DIRECTION ( 'NONE',  ( -0.000000000000000000, 1.000000000000000000, -0.000000000000000000 ) ) ;
#4062 = AXIS2_PLACEMENT_3D ( 'NONE', #183, #2023, #3544 ) ;
#4063 = DIRECTION ( 'NONE',  ( -7.109522442527898271E-17, 0.000000000000000000, 1.000000000000000000 ) ) ;
#4064 = ADVANCED_FACE ( 'NONE', ( #175 ), #904, .F. ) ;
#4065 = CARTESIAN_POINT ( 'NONE',  ( 15.29999999999999716, 5.000000000000000000, 24.00000000000000000 ) ) ;
#4066 = ORIENTED_EDGE ( 'NONE', *, *, #2, .T. ) ;
#4067 = ORIENTED_EDGE ( 'NONE', *, *, #3068, .F. ) ;
#4068 = CARTESIAN_POINT ( 'NONE',  ( -7.549999999999998934, 5.000000000000000000, -27.39999999999999858 ) ) ;
#4069 = LINE ( 'NONE', #1505, #635 ) ;
#4070 = ORIENTED_EDGE ( 'NONE', *, *, #3680, .F. ) ;
#4071 = EDGE_CURVE ( 'NONE', #1275, #4424, #1581, .T. ) ;
#4072 = EDGE_CURVE ( 'NONE', #2090, #4210, #3509, .T. ) ;
#4073 = VERTEX_POINT ( 'NONE', #1969 ) ;
#4074 = ORIENTED_EDGE ( 'NONE', *, *, #4220, .T. ) ;
#4075 = CARTESIAN_POINT ( 'NONE',  ( -18.00000000000000000, 5.000000000000000000, -5.899999999999998579 ) ) ;
#4076 = TOROIDAL_SURFACE ( 'NONE', #2606, 2.700000000000001510, 0.5000000000000000000 ) ;
#4077 = CARTESIAN_POINT ( 'NONE',  ( 21.19999999999999929, 5.000000000000000000, 3.500000000000002665 ) ) ;
#4078 = AXIS2_PLACEMENT_3D ( 'NONE', #2500, #4705, #3553 ) ;
#4079 = AXIS2_PLACEMENT_3D ( 'NONE', #18, #3735, #4033 ) ;
#4080 = EDGE_CURVE ( 'NONE', #3386, #4467, #3442, .T. ) ;
#4081 = CIRCLE ( 'NONE', #2383, 3.200000000000001510 ) ;
#4082 = VECTOR ( 'NONE', #2246, 1000.000000000000000 ) ;
#4083 = DIRECTION ( 'NONE',  ( 7.109522442527898271E-17, -0.000000000000000000, -1.000000000000000000 ) ) ;
#4084 = VERTEX_POINT ( 'NONE', #951 ) ;
#4085 = LINE ( 'NONE', #3035, #4393 ) ;
#4086 = VECTOR ( 'NONE', #2114, 1000.000000000000000 ) ;
#4087 = CARTESIAN_POINT ( 'NONE',  ( -18.00000000000000000, 5.000000000000000000, -26.89999999999999858 ) ) ;
#4088 = VECTOR ( 'NONE', #693, 1000.000000000000000 ) ;
#4089 = FACE_OUTER_BOUND ( 'NONE', #3605, .T. ) ;
#4090 = CARTESIAN_POINT ( 'NONE',  ( -14.79999999999999538, 5.000000000000000000, -3.499999999999999556 ) ) ;
#4091 = FACE_OUTER_BOUND ( 'NONE', #1430, .T. ) ;
#4092 = DIRECTION ( 'NONE',  ( 1.000000000000000000, -0.000000000000000000, 7.109522442527898271E-17 ) ) ;
#4093 = VERTEX_POINT ( 'NONE', #633 ) ;
#4094 = ORIENTED_EDGE ( 'NONE', *, *, #158, .F. ) ;
#4095 = CIRCLE ( 'NONE', #4716, 3.200000000000001510 ) ;
#4096 = DIRECTION ( 'NONE',  ( -1.000000000000000000, 0.000000000000000000, -7.109522442527898271E-17 ) ) ;
#4097 = EDGE_CURVE ( 'NONE', #1895, #3929, #140, .T. ) ;
#4098 = PLANE ( 'NONE',  #1951 ) ;
#4099 = VERTEX_POINT ( 'NONE', #1052 ) ;
#4100 = CIRCLE ( 'NONE', #3086, 0.5000000000000004441 ) ;
#4101 = ORIENTED_EDGE ( 'NONE', *, *, #2850, .T. ) ;
#4102 = ORIENTED_EDGE ( 'NONE', *, *, #2883, .F. ) ;
#4103 = DIRECTION ( 'NONE',  ( -1.000000000000000000, 0.000000000000000000, 0.000000000000000000 ) ) ;
#4104 = DIRECTION ( 'NONE',  ( -1.000000000000000000, 0.000000000000000000, 0.000000000000000000 ) ) ;
#4105 = EDGE_CURVE ( 'NONE', #706, #4291, #3458, .T. ) ;
#4106 = FACE_OUTER_BOUND ( 'NONE', #2687, .T. ) ;
#4107 = LINE ( 'NONE', #3371, #3913 ) ;
#4108 = ADVANCED_FACE ( 'NONE', ( #1782 ), #4328, .F. ) ;
#4109 = CARTESIAN_POINT ( 'NONE',  ( 18.00000000000000000, 5.000000000000000000, 3.000000000000002665 ) ) ;
#4110 = CARTESIAN_POINT ( 'NONE',  ( -20.69999999999999929, 5.000000000000000000, 3.500000000000002220 ) ) ;
#4111 = CARTESIAN_POINT ( 'NONE',  ( -32.70000000000000284, 5.000000000000000000, -6.399999999999999467 ) ) ;
#4112 = CIRCLE ( 'NONE', #2262, 3.200000000000001510 ) ;
#4113 = VERTEX_POINT ( 'NONE', #2432 ) ;
#4114 = CARTESIAN_POINT ( 'NONE',  ( -27.29999999999999716, 5.000000000000000000, -3.499999999999999556 ) ) ;
#4115 = CARTESIAN_POINT ( 'NONE',  ( 3.299999999999997602, 5.000000000000000000, -27.39999999999999858 ) ) ;
#4116 = ORIENTED_EDGE ( 'NONE', *, *, #843, .T. ) ;
#4117 = ORIENTED_EDGE ( 'NONE', *, *, #451, .T. ) ;
#4118 = DIRECTION ( 'NONE',  ( -1.000000000000000000, -0.000000000000000000, -0.000000000000000000 ) ) ;
#4119 = DIRECTION ( 'NONE',  ( 7.109522442527898271E-17, -0.000000000000000000, -1.000000000000000000 ) ) ;
#4120 = ORIENTED_EDGE ( 'NONE', *, *, #3912, .F. ) ;
#4121 = EDGE_CURVE ( 'NONE', #2718, #2864, #247, .T. ) ;
#4122 = EDGE_LOOP ( 'NONE', ( #733, #3325 ) ) ;
#4123 = ORIENTED_EDGE ( 'NONE', *, *, #2585, .F. ) ;
#4124 = DIRECTION ( 'NONE',  ( 7.109522442527898271E-17, 0.000000000000000000, 1.000000000000000000 ) ) ;
#4125 = CARTESIAN_POINT ( 'NONE',  ( 18.00000000000000000, 5.000000000000000000, -5.899999999999998579 ) ) ;
#4126 = AXIS2_PLACEMENT_3D ( 'NONE', #2749, #1298, #2341 ) ;
#4127 = EDGE_CURVE ( 'NONE', #4141, #731, #3275, .T. ) ;
#4128 = CARTESIAN_POINT ( 'NONE',  ( -35.50000000000001421, 0.000000000000000000, 30.50000000000000355 ) ) ;
#4129 = DIRECTION ( 'NONE',  ( 0.000000000000000000, 0.000000000000000000, 1.000000000000000000 ) ) ;
#4130 = DIRECTION ( 'NONE',  ( -0.000000000000000000, -1.000000000000000000, -0.000000000000000000 ) ) ;
#4131 = AXIS2_PLACEMENT_3D ( 'NONE', #1091, #2545, #3674 ) ;
#4132 = EDGE_CURVE ( 'NONE', #551, #3625, #4405, .T. ) ;
#4133 = PLANE ( 'NONE',  #430 ) ;
#4134 = EDGE_CURVE ( 'NONE', #2767, #1028, #4628, .T. ) ;
#4135 =( LENGTH_UNIT ( ) NAMED_UNIT ( * ) SI_UNIT ( .MILLI., .METRE. ) );
#4136 = AXIS2_PLACEMENT_3D ( 'NONE', #94, #4380, #2195 ) ;
#4137 = EDGE_LOOP ( 'NONE', ( #4026, #3003, #687, #1038 ) ) ;
#4138 = LINE ( 'NONE', #3790, #1637 ) ;
#4139 = DIRECTION ( 'NONE',  ( 0.000000000000000000, 0.000000000000000000, 1.000000000000000000 ) ) ;
#4140 = CIRCLE ( 'NONE', #2047, 0.5000000000000004441 ) ;
#4141 = VERTEX_POINT ( 'NONE', #4736 ) ;
#4142 = ORIENTED_EDGE ( 'NONE', *, *, #73, .F. ) ;
#4143 = DIRECTION ( 'NONE',  ( 0.000000000000000000, 0.000000000000000000, 1.000000000000000000 ) ) ;
#4144 = DIRECTION ( 'NONE',  ( 1.000000000000000000, 0.000000000000000000, 0.000000000000000000 ) ) ;
#4145 = EDGE_LOOP ( 'NONE', ( #293, #2564 ) ) ;
#4146 = ORIENTED_EDGE ( 'NONE', *, *, #666, .T. ) ;
#4147 = ORIENTED_EDGE ( 'NONE', *, *, #4227, .T. ) ;
#4148 = DIRECTION ( 'NONE',  ( -1.000000000000000000, 0.000000000000000000, 0.000000000000000000 ) ) ;
#4149 = DIRECTION ( 'NONE',  ( 7.109522442527898271E-17, -0.000000000000000000, -1.000000000000000000 ) ) ;
#4150 = AXIS2_PLACEMENT_3D ( 'NONE', #3037, #1588, #1157 ) ;
#4151 = AXIS2_PLACEMENT_3D ( 'NONE', #2140, #4737, #3613 ) ;
#4152 = DIRECTION ( 'NONE',  ( 1.000000000000000000, 0.000000000000000000, 7.109522442527898271E-17 ) ) ;
#4153 = VECTOR ( 'NONE', #972, 1000.000000000000000 ) ;
#4154 = DIRECTION ( 'NONE',  ( -7.109522442527898271E-17, 0.000000000000000000, 1.000000000000000000 ) ) ;
#4155 = CARTESIAN_POINT ( 'NONE',  ( -40.00000000000000000, 5.000000000000000000, 35.00000000000000000 ) ) ;
#4156 = EDGE_CURVE ( 'NONE', #3849, #2575, #1531, .T. ) ;
#4157 = VECTOR ( 'NONE', #2433, 1000.000000000000000 ) ;
#4158 = AXIS2_PLACEMENT_3D ( 'NONE', #4532, #2660, #4579 ) ;
#4159 = AXIS2_PLACEMENT_3D ( 'NONE', #426, #1158, #3765 ) ;
#4160 = DIRECTION ( 'NONE',  ( -1.000000000000000000, 0.000000000000000000, 7.109522442527898271E-17 ) ) ;
#4161 = TOROIDAL_SURFACE ( 'NONE', #2690, 2.700000000000001510, 0.5000000000000000000 ) ;
#4162 = CARTESIAN_POINT ( 'NONE',  ( 7.549999999999998046, 5.000000000000000000, -23.99999999999999645 ) ) ;
#4163 = EDGE_CURVE ( 'NONE', #1378, #1070, #3228, .T. ) ;
#4164 = ORIENTED_EDGE ( 'NONE', *, *, #2200, .T. ) ;
#4165 = CARTESIAN_POINT ( 'NONE',  ( 21.19999999999999929, 5.000000000000000000, 24.00000000000000000 ) ) ;
#4166 = DIRECTION ( 'NONE',  ( 0.000000000000000000, 0.000000000000000000, 1.000000000000000000 ) ) ;
#4167 = VERTEX_POINT ( 'NONE', #271 ) ;
#4168 = EDGE_LOOP ( 'NONE', ( #3607, #3358, #2623, #2162 ) ) ;
#4169 = CARTESIAN_POINT ( 'NONE',  ( -33.20000000000000284, 5.000000000000000000, -26.89999999999999858 ) ) ;
#4170 = EDGE_CURVE ( 'NONE', #2864, #3386, #1703, .T. ) ;
#4171 = CARTESIAN_POINT ( 'NONE',  ( 35.50000000000001421, 0.000000000000000000, 30.50000000000000355 ) ) ;
#4172 = VECTOR ( 'NONE', #915, 1000.000000000000000 ) ;
#4173 = ORIENTED_EDGE ( 'NONE', *, *, #2136, .T. ) ;
#4174 = ORIENTED_EDGE ( 'NONE', *, *, #1959, .T. ) ;
#4175 = ORIENTED_EDGE ( 'NONE', *, *, #2673, .T. ) ;
#4176 = CARTESIAN_POINT ( 'NONE',  ( 30.00000000000000000, 5.000000000000000000, 24.00000000000000000 ) ) ;
#4177 = DIRECTION ( 'NONE',  ( 0.000000000000000000, 0.000000000000000000, 1.000000000000000000 ) ) ;
#4178 = AXIS2_PLACEMENT_3D ( 'NONE', #4109, #40, #1563 ) ;
#4179 = CARTESIAN_POINT ( 'NONE',  ( 18.00000000000000000, 5.000000000000000000, -5.899999999999998579 ) ) ;
#4180 = DIRECTION ( 'NONE',  ( -7.109522442527898271E-17, 0.000000000000000000, 1.000000000000000000 ) ) ;
#4181 = CARTESIAN_POINT ( 'NONE',  ( -40.00000000000001421, 0.000000000000000000, -35.00000000000000000 ) ) ;
#4182 = CIRCLE ( 'NONE', #2941, 0.5000000000000004441 ) ;
#4183 = DIRECTION ( 'NONE',  ( 0.000000000000000000, 0.000000000000000000, 1.000000000000000000 ) ) ;
#4184 = EDGE_CURVE ( 'NONE', #537, #1044, #3225, .T. ) ;
#4185 = DIRECTION ( 'NONE',  ( -7.109522442527898271E-17, -0.000000000000000000, -1.000000000000000000 ) ) ;
#4186 = ORIENTED_EDGE ( 'NONE', *, *, #242, .T. ) ;
#4187 = DIRECTION ( 'NONE',  ( -7.109522442527898271E-17, 0.000000000000000000, 1.000000000000000000 ) ) ;
#4188 = CARTESIAN_POINT ( 'NONE',  ( 27.29999999999999716, 5.000000000000000000, 26.89999999999999858 ) ) ;
#4189 = EDGE_CURVE ( 'NONE', #1777, #115, #4659, .T. ) ;
#4190 = ORIENTED_EDGE ( 'NONE', *, *, #1803, .T. ) ;
#4191 = VERTEX_POINT ( 'NONE', #2840 ) ;
#4192 = FACE_BOUND ( 'NONE', #3164, .T. ) ;
#4193 = EDGE_LOOP ( 'NONE', ( #3803, #499, #1076, #1954 ) ) ;
#4194 = ADVANCED_FACE ( 'NONE', ( #1416 ), #2812, .F. ) ;
#4195 = ORIENTED_EDGE ( 'NONE', *, *, #2441, .F. ) ;
#4196 = EDGE_LOOP ( 'NONE', ( #1907, #3283 ) ) ;
#4197 = CARTESIAN_POINT ( 'NONE',  ( -30.00000000000000000, 5.000000000000000000, -3.499999999999999556 ) ) ;
#4198 = DIRECTION ( 'NONE',  ( 0.000000000000000000, 0.000000000000000000, 1.000000000000000000 ) ) ;
#4199 = CIRCLE ( 'NONE', #4661, 0.5000000000000004441 ) ;
#4200 = ORIENTED_EDGE ( 'NONE', *, *, #908, .F. ) ;
#4201 = DIRECTION ( 'NONE',  ( -7.109522442527898271E-17, -0.000000000000000000, -1.000000000000000000 ) ) ;
#4202 = CARTESIAN_POINT ( 'NONE',  ( 1.706285386206695289E-15, 5.000000000000000000, -23.99999999999999645 ) ) ;
#4203 = CIRCLE ( 'NONE', #334, 2.700000000000001066 ) ;
#4204 = CARTESIAN_POINT ( 'NONE',  ( -32.70000000000000284, 5.000000000000000000, -5.899999999999998579 ) ) ;
#4205 = LINE ( 'NONE', #4260, #3497 ) ;
#4206 = ORIENTED_EDGE ( 'NONE', *, *, #4686, .F. ) ;
#4207 = CARTESIAN_POINT ( 'NONE',  ( -8.700000000000001066, 5.000000000000000000, 3.500000000000002220 ) ) ;
#4208 = DIRECTION ( 'NONE',  ( 0.000000000000000000, 0.000000000000000000, 1.000000000000000000 ) ) ;
#4209 = EDGE_LOOP ( 'NONE', ( #681, #3030, #480, #324 ) ) ;
#4210 = VERTEX_POINT ( 'NONE', #2460 ) ;
#4211 = EDGE_CURVE ( 'NONE', #780, #2478, #2615, .T. ) ;
#4212 = CARTESIAN_POINT ( 'NONE',  ( -1.706285386206695684E-15, 5.000000000000000000, -24.00000000000000000 ) ) ;
#4213 = EDGE_LOOP ( 'NONE', ( #414, #2548, #4749, #1336 ) ) ;
#4214 = CIRCLE ( 'NONE', #1738, 1.500000000000004885 ) ;
#4215 = VERTEX_POINT ( 'NONE', #688 ) ;
#4216 = EDGE_LOOP ( 'NONE', ( #2693, #2717, #3729, #1134 ) ) ;
#4217 = DIRECTION ( 'NONE',  ( -7.109522442527898271E-17, 0.000000000000000000, 1.000000000000000000 ) ) ;
#4218 = LINE ( 'NONE', #1217, #885 ) ;
#4219 = AXIS2_PLACEMENT_3D ( 'NONE', #3678, #365, #1848 ) ;
#4220 = EDGE_CURVE ( 'NONE', #2888, #4497, #214, .T. ) ;
#4221 = EDGE_CURVE ( 'NONE', #3136, #925, #4004, .T. ) ;
#4222 = EDGE_LOOP ( 'NONE', ( #4206, #481, #3599, #504 ) ) ;
#4223 = CIRCLE ( 'NONE', #4307, 0.5000000000000000000 ) ;
#4224 = DIRECTION ( 'NONE',  ( -1.000000000000000000, 0.000000000000000000, 0.000000000000000000 ) ) ;
#4225 = DIRECTION ( 'NONE',  ( 7.109522442527898271E-17, 0.000000000000000000, -1.000000000000000000 ) ) ;
#4226 = DIRECTION ( 'NONE',  ( -1.000000000000000000, -0.000000000000000000, -0.000000000000000000 ) ) ;
#4227 = EDGE_CURVE ( 'NONE', #1308, #1780, #2922, .T. ) ;
#4228 = CARTESIAN_POINT ( 'NONE',  ( 18.00000000000000000, 5.000000000000000000, 24.50000000000000000 ) ) ;
#4229 = CIRCLE ( 'NONE', #1449, 2.700000000000001066 ) ;
#4230 =( NAMED_UNIT ( * ) PLANE_ANGLE_UNIT ( ) SI_UNIT ( $, .RADIAN. ) );
#4231 = PLANE ( 'NONE',  #2657 ) ;
#4232 = AXIS2_PLACEMENT_3D ( 'NONE', #3330, #1196, #3757 ) ;
#4233 = AXIS2_PLACEMENT_3D ( 'NONE', #3699, #2616, #1092 ) ;
#4234 = CIRCLE ( 'NONE', #2613, 2.700000000000001066 ) ;
#4235 = TOROIDAL_SURFACE ( 'NONE', #1682, 2.700000000000001510, 0.5000000000000000000 ) ;
#4236 = DIRECTION ( 'NONE',  ( -7.109522442527898271E-17, -0.000000000000000000, -1.000000000000000000 ) ) ;
#4237 = CIRCLE ( 'NONE', #1295, 2.700000000000001066 ) ;
#4238 = VERTEX_POINT ( 'NONE', #1147 ) ;
#4239 = ORIENTED_EDGE ( 'NONE', *, *, #1164, .F. ) ;
#4240 = AXIS2_PLACEMENT_3D ( 'NONE', #2555, #1488, #1827 ) ;
#4241 = CARTESIAN_POINT ( 'NONE',  ( -40.00000000000001421, 5.000000000000000000, -35.00000000000000000 ) ) ;
#4242 = EDGE_LOOP ( 'NONE', ( #994, #3391, #4311, #4538 ) ) ;
#4243 = DIRECTION ( 'NONE',  ( 7.109522442527898271E-17, -0.000000000000000000, -1.000000000000000000 ) ) ;
#4244 = VERTEX_POINT ( 'NONE', #15 ) ;
#4245 = VERTEX_POINT ( 'NONE', #1897 ) ;
#4246 = DIRECTION ( 'NONE',  ( 1.000000000000000000, 0.000000000000000000, 0.000000000000000000 ) ) ;
#4247 = EDGE_CURVE ( 'NONE', #235, #2051, #3753, .T. ) ;
#4248 = DIRECTION ( 'NONE',  ( 7.109522442527898271E-17, -0.000000000000000000, -1.000000000000000000 ) ) ;
#4249 = AXIS2_PLACEMENT_3D ( 'NONE', #3519, #3134, #645 ) ;
#4250 = ORIENTED_EDGE ( 'NONE', *, *, #4733, .F. ) ;
#4251 = AXIS2_PLACEMENT_3D ( 'NONE', #2423, #3187, #2878 ) ;
#4252 = DIRECTION ( 'NONE',  ( 0.000000000000000000, 0.000000000000000000, -1.000000000000000000 ) ) ;
#4253 = EDGE_CURVE ( 'NONE', #1303, #2311, #3366, .T. ) ;
#4254 = DIRECTION ( 'NONE',  ( -1.000000000000000000, 0.000000000000000000, 7.109522442527898271E-17 ) ) ;
#4255 = AXIS2_PLACEMENT_3D ( 'NONE', #1540, #4130, #1494 ) ;
#4256 = DIRECTION ( 'NONE',  ( 7.109522442527898271E-17, -0.000000000000000000, -1.000000000000000000 ) ) ;
#4258 = DIRECTION ( 'NONE',  ( -0.000000000000000000, -1.000000000000000000, -0.000000000000000000 ) ) ;
#4257 = AXIS2_PLACEMENT_3D ( 'NONE', #229, #3642, #2141 ) ;
#4259 = EDGE_CURVE ( 'NONE', #1569, #3480, #682, .T. ) ;
#4260 = CARTESIAN_POINT ( 'NONE',  ( 21.19999999999999929, 5.000000000000000000, -27.39999999999999858 ) ) ;
#4261 = DIRECTION ( 'NONE',  ( 7.109522442527898271E-17, 0.000000000000000000, 1.000000000000000000 ) ) ;
#4262 = DIRECTION ( 'NONE',  ( -0.000000000000000000, -1.000000000000000000, -0.000000000000000000 ) ) ;
#4263 = VECTOR ( 'NONE', #422, 1000.000000000000000 ) ;
#4264 = ORIENTED_EDGE ( 'NONE', *, *, #966, .F. ) ;
#4265 = ORIENTED_EDGE ( 'NONE', *, *, #692, .F. ) ;
#4266 = FACE_BOUND ( 'NONE', #3236, .T. ) ;
#4267 = ORIENTED_EDGE ( 'NONE', *, *, #1193, .T. ) ;
#4268 = DIRECTION ( 'NONE',  ( -1.000000000000000000, 0.000000000000000000, 7.109522442527898271E-17 ) ) ;
#4269 = ORIENTED_EDGE ( 'NONE', *, *, #1106, .T. ) ;
#4270 = EDGE_LOOP ( 'NONE', ( #2129, #2261 ) ) ;
#4271 = CARTESIAN_POINT ( 'NONE',  ( 28.44999999999999929, 5.000000000000000000, 24.00000000000000000 ) ) ;
#4272 = FACE_OUTER_BOUND ( 'NONE', #775, .T. ) ;
#4273 = CARTESIAN_POINT ( 'NONE',  ( -5.999999999999999112, 5.000000000000000000, -26.89999999999999858 ) ) ;
#4274 = VERTEX_POINT ( 'NONE', #4447 ) ;
#4275 = ADVANCED_FACE ( 'NONE', ( #3685 ), #1119, .F. ) ;
#4276 = DIRECTION ( 'NONE',  ( 0.000000000000000000, 0.000000000000000000, 1.000000000000000000 ) ) ;
#4277 = DIRECTION ( 'NONE',  ( 7.109522442527898271E-17, 0.000000000000000000, 1.000000000000000000 ) ) ;
#4278 = DIRECTION ( 'NONE',  ( 7.109522442527898271E-17, 0.000000000000000000, 1.000000000000000000 ) ) ;
#4279 = EDGE_CURVE ( 'NONE', #2742, #32, #2997, .T. ) ;
#4280 = CARTESIAN_POINT ( 'NONE',  ( 5.999999999999999112, 5.000000000000000000, 3.000000000000002665 ) ) ;
#4281 = VERTEX_POINT ( 'NONE', #712 ) ;
#4282 = CARTESIAN_POINT ( 'NONE',  ( -33.20000000000000284, 5.000000000000000000, -6.399999999999999467 ) ) ;
#4283 = CARTESIAN_POINT ( 'NONE',  ( 18.00000000000000000, 5.000000000000000000, -26.89999999999999858 ) ) ;
#4284 = CARTESIAN_POINT ( 'NONE',  ( -30.00000000000000000, 5.000000000000000000, -5.899999999999998579 ) ) ;
#4285 = AXIS2_PLACEMENT_3D ( 'NONE', #3645, #2072, #4359 ) ;
#4286 = ORIENTED_EDGE ( 'NONE', *, *, #2469, .F. ) ;
#4287 = ORIENTED_EDGE ( 'NONE', *, *, #4337, .T. ) ;
#4288 = FACE_OUTER_BOUND ( 'NONE', #1280, .T. ) ;
#4289 = FACE_OUTER_BOUND ( 'NONE', #3020, .T. ) ;
#4290 = ORIENTED_EDGE ( 'NONE', *, *, #4691, .F. ) ;
#4291 = VERTEX_POINT ( 'NONE', #1509 ) ;
#4292 = DIRECTION ( 'NONE',  ( 0.000000000000000000, 0.000000000000000000, 1.000000000000000000 ) ) ;
#4293 = DIRECTION ( 'NONE',  ( 7.109522442527898271E-17, -0.000000000000000000, -1.000000000000000000 ) ) ;
#4294 = VECTOR ( 'NONE', #2118, 1000.000000000000000 ) ;
#4295 = AXIS2_PLACEMENT_3D ( 'NONE', #4047, #1432, #729 ) ;
#4296 = DIRECTION ( 'NONE',  ( 1.000000000000000000, 0.000000000000000000, -7.109522442527898271E-17 ) ) ;
#4297 = ORIENTED_EDGE ( 'NONE', *, *, #1346, .F. ) ;
#4298 = DIRECTION ( 'NONE',  ( 1.000000000000000000, 0.000000000000000000, 7.109522442527898271E-17 ) ) ;
#4299 = AXIS2_PLACEMENT_3D ( 'NONE', #3004, #1892, #1800 ) ;
#4300 = CARTESIAN_POINT ( 'NONE',  ( -15.29999999999999716, 5.000000000000000000, -3.000000000000000000 ) ) ;
#4301 = LINE ( 'NONE', #4404, #4020 ) ;
#4302 = DIRECTION ( 'NONE',  ( 1.000000000000000000, 0.000000000000000000, -7.109522442527898271E-17 ) ) ;
#4303 = DIRECTION ( 'NONE',  ( -1.000000000000000000, 0.000000000000000000, -7.109522442527898271E-17 ) ) ;
#4304 = DIRECTION ( 'NONE',  ( -7.109522442527898271E-17, 0.000000000000000000, 1.000000000000000000 ) ) ;
#4305 = ADVANCED_FACE ( 'NONE', ( #440 ), #3731, .F. ) ;
#4306 = LINE ( 'NONE', #2177, #2933 ) ;
#4307 = AXIS2_PLACEMENT_3D ( 'NONE', #1932, #883, #3157 ) ;
#4308 = CARTESIAN_POINT ( 'NONE',  ( 14.79999999999999538, 5.000000000000000000, -3.499999999999999556 ) ) ;
#4309 = CIRCLE ( 'NONE', #2227, 2.700000000000001954 ) ;
#4310 = VERTEX_POINT ( 'NONE', #3662 ) ;
#4311 = ORIENTED_EDGE ( 'NONE', *, *, #3155, .T. ) ;
#4312 = EDGE_CURVE ( 'NONE', #1070, #2619, #1071, .T. ) ;
#4313 = TOROIDAL_SURFACE ( 'NONE', #1676, 2.700000000000001510, 0.5000000000000000000 ) ;
#4314 = VECTOR ( 'NONE', #1924, 1000.000000000000000 ) ;
#4315 = DIRECTION ( 'NONE',  ( 0.000000000000000000, -0.000000000000000000, 1.000000000000000000 ) ) ;
#4316 = AXIS2_PLACEMENT_3D ( 'NONE', #501, #1979, #1252 ) ;
#4317 = DIRECTION ( 'NONE',  ( 0.000000000000000000, 0.000000000000000000, 1.000000000000000000 ) ) ;
#4318 = ORIENTED_EDGE ( 'NONE', *, *, #2939, .T. ) ;
#4319 = VERTEX_POINT ( 'NONE', #1923 ) ;
#4320 = DIRECTION ( 'NONE',  ( -1.000000000000000000, 0.000000000000000000, 0.000000000000000000 ) ) ;
#4321 = VECTOR ( 'NONE', #108, 1000.000000000000000 ) ;
#4322 = EDGE_CURVE ( 'NONE', #895, #848, #416, .T. ) ;
#4323 = LINE ( 'NONE', #3972, #3818 ) ;
#4324 = VECTOR ( 'NONE', #4631, 1000.000000000000000 ) ;
#4325 = CARTESIAN_POINT ( 'NONE',  ( -32.70000000000000284, 5.000000000000000000, 24.50000000000000000 ) ) ;
#4326 = ORIENTED_EDGE ( 'NONE', *, *, #3950, .T. ) ;
#4327 = VERTEX_POINT ( 'NONE', #735 ) ;
#4328 = CYLINDRICAL_SURFACE ( 'NONE', #1683, 1.500000000000004885 ) ;
#4329 = DIRECTION ( 'NONE',  ( 0.000000000000000000, 0.000000000000000000, 1.000000000000000000 ) ) ;
#4330 = FACE_OUTER_BOUND ( 'NONE', #1112, .T. ) ;
#4331 = DIRECTION ( 'NONE',  ( -7.109522442527898271E-17, -0.000000000000000000, -1.000000000000000000 ) ) ;
#4332 = VECTOR ( 'NONE', #2731, 1000.000000000000000 ) ;
#4333 = DIRECTION ( 'NONE',  ( 1.000000000000000000, 0.000000000000000000, 0.000000000000000000 ) ) ;
#4334 = DIRECTION ( 'NONE',  ( 0.000000000000000000, 0.000000000000000000, 1.000000000000000000 ) ) ;
#4335 = LINE ( 'NONE', #2151, #1789 ) ;
#4336 = TOROIDAL_SURFACE ( 'NONE', #3472, 2.700000000000001510, 0.5000000000000000000 ) ;
#4337 = EDGE_CURVE ( 'NONE', #4632, #4462, #3616, .T. ) ;
#4338 = DIRECTION ( 'NONE',  ( 7.109522442527898271E-17, 0.000000000000000000, -1.000000000000000000 ) ) ;
#4339 = ORIENTED_EDGE ( 'NONE', *, *, #3689, .F. ) ;
#4340 = ORIENTED_EDGE ( 'NONE', *, *, #3175, .T. ) ;
#4341 = AXIS2_PLACEMENT_3D ( 'NONE', #2503, #1721, #224 ) ;
#4342 = CARTESIAN_POINT ( 'NONE',  ( 30.00000000000000000, 5.000000000000000000, 3.000000000000002665 ) ) ;
#4343 = EDGE_CURVE ( 'NONE', #4540, #4084, #2600, .T. ) ;
#4344 = CARTESIAN_POINT ( 'NONE',  ( -33.20000000000000284, 5.000000000000000000, -27.39999999999999858 ) ) ;
#4345 = EDGE_LOOP ( 'NONE', ( #2283, #824 ) ) ;
#4346 = EDGE_LOOP ( 'NONE', ( #3594, #1850, #4397, #3657 ) ) ;
#4347 = DIRECTION ( 'NONE',  ( -1.000000000000000000, 0.000000000000000000, 7.109522442527898271E-17 ) ) ;
#4348 = LINE ( 'NONE', #3246, #4764 ) ;
#4349 = DIRECTION ( 'NONE',  ( -0.000000000000000000, -1.000000000000000000, -0.000000000000000000 ) ) ;
#4350 = ORIENTED_EDGE ( 'NONE', *, *, #2999, .T. ) ;
#4351 = ADVANCED_FACE ( 'NONE', ( #806 ), #3137, .F. ) ;
#4352 = EDGE_CURVE ( 'NONE', #1098, #1275, #1601, .T. ) ;
#4353 = ORIENTED_EDGE ( 'NONE', *, *, #3580, .F. ) ;
#4354 = CARTESIAN_POINT ( 'NONE',  ( 18.00000000000000000, 5.000000000000000000, 3.000000000000002665 ) ) ;
#4355 = CARTESIAN_POINT ( 'NONE',  ( -9.199999999999997513, 5.000000000000000000, -5.899999999999998579 ) ) ;
#4356 = AXIS2_PLACEMENT_3D ( 'NONE', #820, #4187, #1342 ) ;
#4357 = DIRECTION ( 'NONE',  ( 7.109522442527898271E-17, 0.000000000000000000, -1.000000000000000000 ) ) ;
#4358 = CARTESIAN_POINT ( 'NONE',  ( -3.299999999999997602, 5.000000000000000000, -24.49999999999999645 ) ) ;
#4359 = DIRECTION ( 'NONE',  ( 1.000000000000000000, 0.000000000000000000, 0.000000000000000000 ) ) ;
#4360 = FACE_OUTER_BOUND ( 'NONE', #711, .T. ) ;
#4361 = DIRECTION ( 'NONE',  ( 7.109522442527898271E-17, -0.000000000000000000, -1.000000000000000000 ) ) ;
#4362 = ORIENTED_EDGE ( 'NONE', *, *, #2755, .T. ) ;
#4363 = ORIENTED_EDGE ( 'NONE', *, *, #879, .T. ) ;
#4364 = FACE_OUTER_BOUND ( 'NONE', #3942, .T. ) ;
#4365 = CIRCLE ( 'NONE', #955, 0.5000000000000004441 ) ;
#4366 = LINE ( 'NONE', #725, #2686 ) ;
#4367 = ORIENTED_EDGE ( 'NONE', *, *, #787, .F. ) ;
#4368 = ORIENTED_EDGE ( 'NONE', *, *, #819, .T. ) ;
#4369 = DIRECTION ( 'NONE',  ( 1.000000000000000000, 0.000000000000000000, 0.000000000000000000 ) ) ;
#4370 = ADVANCED_FACE ( 'NONE', ( #2626 ), #3297, .F. ) ;
#4371 = AXIS2_PLACEMENT_3D ( 'NONE', #2970, #4063, #1455 ) ;
#4372 = CARTESIAN_POINT ( 'NONE',  ( 3.299999999999997602, 5.000000000000000000, 6.400000000000002132 ) ) ;
#4373 = ORIENTED_EDGE ( 'NONE', *, *, #1906, .F. ) ;
#4374 = VERTEX_POINT ( 'NONE', #1169 ) ;
#4375 = EDGE_LOOP ( 'NONE', ( #333, #1957, #2378, #2707 ) ) ;
#4376 = CARTESIAN_POINT ( 'NONE',  ( 30.00000000000000000, 5.000000000000000000, 6.400000000000003020 ) ) ;
#4377 = CARTESIAN_POINT ( 'NONE',  ( -35.50000000000001421, 5.000000000000000000, 32.00000000000000711 ) ) ;
#4378 = EDGE_CURVE ( 'NONE', #1852, #2478, #35, .T. ) ;
#4379 = LINE ( 'NONE', #691, #2857 ) ;
#4380 = DIRECTION ( 'NONE',  ( -7.109522442527898271E-17, 0.000000000000000000, 1.000000000000000000 ) ) ;
#4381 = AXIS2_PLACEMENT_3D ( 'NONE', #469, #3032, #4177 ) ;
#4382 = CARTESIAN_POINT ( 'NONE',  ( 21.19999999999999929, 5.000000000000000000, 5.900000000000002132 ) ) ;
#4383 = EDGE_CURVE ( 'NONE', #2051, #4438, #4773, .T. ) ;
#4384 = DIRECTION ( 'NONE',  ( 1.000000000000000000, 0.000000000000000000, 0.000000000000000000 ) ) ;
#4385 = DIRECTION ( 'NONE',  ( -0.000000000000000000, -1.000000000000000000, -0.000000000000000000 ) ) ;
#4386 = AXIS2_PLACEMENT_3D ( 'NONE', #841, #91, #3423 ) ;
#4387 = ORIENTED_EDGE ( 'NONE', *, *, #2631, .T. ) ;
#4388 = CARTESIAN_POINT ( 'NONE',  ( 21.19999999999999929, 5.000000000000000000, -5.899999999999998579 ) ) ;
#4389 = VECTOR ( 'NONE', #1282, 1000.000000000000000 ) ;
#4390 = ORIENTED_EDGE ( 'NONE', *, *, #1815, .T. ) ;
#4391 = ORIENTED_EDGE ( 'NONE', *, *, #4691, .T. ) ;
#4392 = CARTESIAN_POINT ( 'NONE',  ( -30.00000000000000000, 5.000000000000000000, -27.39999999999999858 ) ) ;
#4393 = VECTOR ( 'NONE', #1927, 1000.000000000000000 ) ;
#4394 = AXIS2_PLACEMENT_3D ( 'NONE', #3630, #2546, #2901 ) ;
#4395 = DIRECTION ( 'NONE',  ( 7.109522442527898271E-17, 0.000000000000000000, 1.000000000000000000 ) ) ;
#4396 = COLOUR_RGB ( '',0.7921568627450980005, 0.8196078431372548767, 0.9333333333333333481 ) ;
#4397 = ORIENTED_EDGE ( 'NONE', *, *, #2204, .F. ) ;
#4398 = ADVANCED_FACE ( 'NONE', ( #2719 ), #84, .F. ) ;
#4399 = CIRCLE ( 'NONE', #836, 1.500000000000004885 ) ;
#4400 = ORIENTED_EDGE ( 'NONE', *, *, #4312, .F. ) ;
#4401 = ORIENTED_EDGE ( 'NONE', *, *, #2136, .F. ) ;
#4402 = DIRECTION ( 'NONE',  ( 0.000000000000000000, 0.000000000000000000, 1.000000000000000000 ) ) ;
#4403 = CARTESIAN_POINT ( 'NONE',  ( -2.799999999999996270, 5.000000000000000000, 26.89999999999999858 ) ) ;
#4404 = CARTESIAN_POINT ( 'NONE',  ( -4.550094363217856274E-16, 5.000000000000000000, 6.400000000000001243 ) ) ;
#4405 = CIRCLE ( 'NONE', #3381, 3.200000000000001510 ) ;
#4406 = DIRECTION ( 'NONE',  ( 0.000000000000000000, 0.000000000000000000, 1.000000000000000000 ) ) ;
#4407 = EDGE_CURVE ( 'NONE', #1666, #1331, #4548, .T. ) ;
#4408 = DIRECTION ( 'NONE',  ( -7.109522442527898271E-17, 0.000000000000000000, 1.000000000000000000 ) ) ;
#4409 = DIRECTION ( 'NONE',  ( -1.000000000000000000, 0.000000000000000000, 7.109522442527898271E-17 ) ) ;
#4410 = AXIS2_PLACEMENT_3D ( 'NONE', #3987, #1764, #310 ) ;
#4411 = EDGE_CURVE ( 'NONE', #1275, #1098, #2754, .T. ) ;
#4412 = CARTESIAN_POINT ( 'NONE',  ( -20.69999999999999929, 5.000000000000000000, 24.00000000000000000 ) ) ;
#4413 = EDGE_LOOP ( 'NONE', ( #3135, #2458, #4461, #3010 ) ) ;
#4414 = CIRCLE ( 'NONE', #3161, 0.5000000000000000000 ) ;
#4415 =( LENGTH_UNIT ( ) NAMED_UNIT ( * ) SI_UNIT ( .MILLI., .METRE. ) );
#4416 = FACE_OUTER_BOUND ( 'NONE', #4612, .T. ) ;
#4417 = ORIENTED_EDGE ( 'NONE', *, *, #280, .F. ) ;
#4418 = ORIENTED_EDGE ( 'NONE', *, *, #1947, .F. ) ;
#4419 = DIRECTION ( 'NONE',  ( 7.109522442527898271E-17, -0.000000000000000000, -1.000000000000000000 ) ) ;
#4420 = AXIS2_PLACEMENT_3D ( 'NONE', #1801, #3193, #2863 ) ;
#4421 = FACE_OUTER_BOUND ( 'NONE', #2887, .T. ) ;
#4422 = ORIENTED_EDGE ( 'NONE', *, *, #4337, .F. ) ;
#4423 = ORIENTED_EDGE ( 'NONE', *, *, #2319, .T. ) ;
#4424 = VERTEX_POINT ( 'NONE', #104 ) ;
#4425 = DIRECTION ( 'NONE',  ( 0.000000000000000000, 0.000000000000000000, 1.000000000000000000 ) ) ;
#4426 = DIRECTION ( 'NONE',  ( -1.000000000000000000, 0.000000000000000000, -7.109522442527898271E-17 ) ) ;
#4427 = FACE_OUTER_BOUND ( 'NONE', #2934, .T. ) ;
#4428 = DIRECTION ( 'NONE',  ( -7.109522442527898271E-17, 0.000000000000000000, 1.000000000000000000 ) ) ;
#4429 = PLANE ( 'NONE',  #4001 ) ;
#4430 = CARTESIAN_POINT ( 'NONE',  ( -33.20000000000000284, 5.000000000000000000, -24.49999999999999645 ) ) ;
#4431 = DIRECTION ( 'NONE',  ( -7.109522442527898271E-17, -0.000000000000000000, -1.000000000000000000 ) ) ;
#4432 = EDGE_CURVE ( 'NONE', #1206, #2125, #832, .T. ) ;
#4433 = DIRECTION ( 'NONE',  ( 1.000000000000000000, 0.000000000000000000, 7.109522442527898271E-17 ) ) ;
#4434 = CARTESIAN_POINT ( 'NONE',  ( -30.00000000000000000, 5.000000000000000000, -3.000000000000000000 ) ) ;
#4435 = AXIS2_PLACEMENT_3D ( 'NONE', #3320, #757, #11 ) ;
#4436 = FILL_AREA_STYLE_COLOUR ( '', #3397 ) ;
#4437 = CARTESIAN_POINT ( 'NONE',  ( 27.29999999999999716, 5.000000000000000000, 24.50000000000000000 ) ) ;
#4438 = VERTEX_POINT ( 'NONE', #3800 ) ;
#4439 = ORIENTED_EDGE ( 'NONE', *, *, #3323, .T. ) ;
#4440 = LINE ( 'NONE', #4068, #2747 ) ;
#4441 = EDGE_CURVE ( 'NONE', #1414, #4191, #4229, .T. ) ;
#4442 = VECTOR ( 'NONE', #160, 1000.000000000000000 ) ;
#4443 = PLANE ( 'NONE',  #3183 ) ;
#4444 = ORIENTED_EDGE ( 'NONE', *, *, #1164, .T. ) ;
#4445 = ORIENTED_EDGE ( 'NONE', *, *, #2700, .F. ) ;
#4446 = VERTEX_POINT ( 'NONE', #488 ) ;
#4447 = CARTESIAN_POINT ( 'NONE',  ( 14.79999999999999538, 5.000000000000000000, 24.50000000000000000 ) ) ;
#4448 = DIRECTION ( 'NONE',  ( -7.109522442527898271E-17, -0.000000000000000000, -1.000000000000000000 ) ) ;
#4449 = CARTESIAN_POINT ( 'NONE',  ( -21.19999999999999929, 5.000000000000000000, -3.499999999999999556 ) ) ;
#4450 = ORIENTED_EDGE ( 'NONE', *, *, #4545, .F. ) ;
#4451 = CARTESIAN_POINT ( 'NONE',  ( -1.706285386206695289E-15, 5.000000000000000000, 23.99999999999999645 ) ) ;
#4452 = DIRECTION ( 'NONE',  ( -0.000000000000000000, -1.000000000000000000, -0.000000000000000000 ) ) ;
#4453 = VECTOR ( 'NONE', #127, 1000.000000000000000 ) ;
#4454 = DIRECTION ( 'NONE',  ( -0.000000000000000000, -1.000000000000000000, -0.000000000000000000 ) ) ;
#4455 = EDGE_CURVE ( 'NONE', #4586, #115, #1756, .T. ) ;
#4456 = VECTOR ( 'NONE', #778, 1000.000000000000000 ) ;
#4457 = FACE_OUTER_BOUND ( 'NONE', #552, .T. ) ;
#4458 = DIRECTION ( 'NONE',  ( -1.000000000000000000, 0.000000000000000000, 7.109522442527898271E-17 ) ) ;
#4459 = CIRCLE ( 'NONE', #1057, 1.550000000000002709 ) ;
#4460 = ADVANCED_FACE ( 'NONE', ( #1630 ), #4313, .F. ) ;
#4461 = ORIENTED_EDGE ( 'NONE', *, *, #817, .T. ) ;
#4462 = VERTEX_POINT ( 'NONE', #857 ) ;
#4463 = DIRECTION ( 'NONE',  ( 1.000000000000000000, 0.000000000000000000, 1.355252715606879803E-16 ) ) ;
#4464 = CARTESIAN_POINT ( 'NONE',  ( 33.20000000000000284, 5.000000000000000000, -27.39999999999999858 ) ) ;
#4465 = ORIENTED_EDGE ( 'NONE', *, *, #2043, .F. ) ;
#4466 = EDGE_CURVE ( 'NONE', #3321, #4327, #1964, .T. ) ;
#4467 = VERTEX_POINT ( 'NONE', #3031 ) ;
#4468 = EDGE_LOOP ( 'NONE', ( #1747, #1437, #3649, #162 ) ) ;
#4469 = DIRECTION ( 'NONE',  ( -1.000000000000000000, 0.000000000000000000, 7.109522442527898271E-17 ) ) ;
#4470 = AXIS2_PLACEMENT_3D ( 'NONE', #2391, #4154, #1613 ) ;
#4471 = DIRECTION ( 'NONE',  ( 7.109522442527898271E-17, -0.000000000000000000, -1.000000000000000000 ) ) ;
#4472 = AXIS2_PLACEMENT_3D ( 'NONE', #2806, #385, #2183 ) ;
#4473 = CIRCLE ( 'NONE', #4078, 2.700000000000001954 ) ;
#4474 = VECTOR ( 'NONE', #1656, 1000.000000000000000 ) ;
#4475 = AXIS2_PLACEMENT_3D ( 'NONE', #3239, #2828, #4315 ) ;
#4476 = CIRCLE ( 'NONE', #4551, 2.700000000000001510 ) ;
#4477 = PRESENTATION_LAYER_ASSIGNMENT (  '', '', ( #3306 ) ) ;
#4478 = CARTESIAN_POINT ( 'NONE',  ( 33.20000000000000284, 5.000000000000000000, -3.499999999999999556 ) ) ;
#4479 = DIRECTION ( 'NONE',  ( 7.109522442527898271E-17, -0.000000000000000000, -1.000000000000000000 ) ) ;
#4480 = CARTESIAN_POINT ( 'NONE',  ( 27.29999999999999716, 5.000000000000000000, 3.500000000000002220 ) ) ;
#4481 = AXIS2_PLACEMENT_3D ( 'NONE', #740, #4428, #2580 ) ;
#4482 = LINE ( 'NONE', #792, #976 ) ;
#4483 = CARTESIAN_POINT ( 'NONE',  ( 35.50000000000001421, 5.000000000000000000, -28.99999999999999645 ) ) ;
#4484 = AXIS2_PLACEMENT_3D ( 'NONE', #4284, #3940, #619 ) ;
#4485 = EDGE_CURVE ( 'NONE', #28, #1188, #2681, .T. ) ;
#4486 = DIRECTION ( 'NONE',  ( 7.109522442527898271E-17, -0.000000000000000000, -1.000000000000000000 ) ) ;
#4487 = CARTESIAN_POINT ( 'NONE',  ( -19.54999999999999716, 5.000000000000000000, -6.399999999999999467 ) ) ;
#4488 = CIRCLE ( 'NONE', #457, 2.700000000000001066 ) ;
#4489 = ORIENTED_EDGE ( 'NONE', *, *, #838, .T. ) ;
#4490 = ORIENTED_EDGE ( 'NONE', *, *, #1311, .T. ) ;
#4491 = CIRCLE ( 'NONE', #1156, 0.5000000000000000000 ) ;
#4492 = CARTESIAN_POINT ( 'NONE',  ( 18.00000000000000000, 5.000000000000000000, -24.49999999999999645 ) ) ;
#4493 = EDGE_CURVE ( 'NONE', #1028, #2767, #153, .T. ) ;
#4494 = DIRECTION ( 'NONE',  ( 7.109522442527898271E-17, -0.000000000000000000, -1.000000000000000000 ) ) ;
#4495 = ORIENTED_EDGE ( 'NONE', *, *, #1106, .F. ) ;
#4496 = AXIS2_PLACEMENT_3D ( 'NONE', #4739, #1442, #3980 ) ;
#4497 = VERTEX_POINT ( 'NONE', #876 ) ;
#4498 = ORIENTED_EDGE ( 'NONE', *, *, #3741, .T. ) ;
#4499 = FACE_OUTER_BOUND ( 'NONE', #431, .T. ) ;
#4500 = ADVANCED_FACE ( 'NONE', ( #4588 ), #3395, .F. ) ;
#4501 = AXIS2_PLACEMENT_3D ( 'NONE', #257, #2468, #2513 ) ;
#4502 = DIRECTION ( 'NONE',  ( 1.000000000000000000, 0.000000000000000000, 0.000000000000000000 ) ) ;
#4503 = CARTESIAN_POINT ( 'NONE',  ( 3.299999999999996270, 5.000000000000000000, -3.499999999999999556 ) ) ;
#4504 = CARTESIAN_POINT ( 'NONE',  ( -35.50000000000001421, 0.000000000000000000, -30.50000000000000355 ) ) ;
#4505 = DIRECTION ( 'NONE',  ( -7.109522442527898271E-17, 0.000000000000000000, -1.000000000000000000 ) ) ;
#4506 = CARTESIAN_POINT ( 'NONE',  ( 30.00000000000000000, 5.000000000000000000, 27.40000000000000213 ) ) ;
#4507 = CIRCLE ( 'NONE', #2644, 3.200000000000001510 ) ;
#4508 = VERTEX_POINT ( 'NONE', #3821 ) ;
#4509 = DIRECTION ( 'NONE',  ( 7.109522442527898271E-17, 0.000000000000000000, -1.000000000000000000 ) ) ;
#4510 = DIRECTION ( 'NONE',  ( -7.109522442527898271E-17, -0.000000000000000000, -1.000000000000000000 ) ) ;
#4511 = ORIENTED_EDGE ( 'NONE', *, *, #3710, .F. ) ;
#4512 = ORIENTED_EDGE ( 'NONE', *, *, #2181, .T. ) ;
#4513 = ADVANCED_FACE ( 'NONE', ( #4519 ), #1988, .F. ) ;
#4514 = DIRECTION ( 'NONE',  ( -7.109522442527898271E-17, 0.000000000000000000, 1.000000000000000000 ) ) ;
#4515 = CARTESIAN_POINT ( 'NONE',  ( -31.55000000000000071, 5.000000000000000000, 24.00000000000000000 ) ) ;
#4516 = VERTEX_POINT ( 'NONE', #2312 ) ;
#4517 = VERTEX_POINT ( 'NONE', #3851 ) ;
#4518 = ORIENTED_EDGE ( 'NONE', *, *, #657, .F. ) ;
#4519 = FACE_OUTER_BOUND ( 'NONE', #3051, .T. ) ;
#4520 = EDGE_CURVE ( 'NONE', #2135, #4446, #54, .T. ) ;
#4521 = DIRECTION ( 'NONE',  ( 0.000000000000000000, 0.000000000000000000, 1.000000000000000000 ) ) ;
#4522 = AXIS2_PLACEMENT_3D ( 'NONE', #3566, #2097, #1709 ) ;
#4523 = LINE ( 'NONE', #742, #4782 ) ;
#4524 = EDGE_CURVE ( 'NONE', #2591, #1602, #516, .T. ) ;
#4525 = CARTESIAN_POINT ( 'NONE',  ( 3.299999999999997602, 5.000000000000000000, 5.900000000000002132 ) ) ;
#4526 = CARTESIAN_POINT ( 'NONE',  ( 35.50000000000001421, 0.000000000000000000, 28.99999999999999645 ) ) ;
#4527 = DIRECTION ( 'NONE',  ( 0.000000000000000000, 0.000000000000000000, 1.000000000000000000 ) ) ;
#4528 = EDGE_CURVE ( 'NONE', #1233, #4774, #3485, .T. ) ;
#4529 = AXIS2_PLACEMENT_3D ( 'NONE', #2510, #1786, #4406 ) ;
#4530 = EDGE_LOOP ( 'NONE', ( #1016, #2326, #2477, #2011 ) ) ;
#4531 = DIRECTION ( 'NONE',  ( 1.000000000000000000, 0.000000000000000000, 0.000000000000000000 ) ) ;
#4532 = CARTESIAN_POINT ( 'NONE',  ( 5.999999999999999112, 5.000000000000000000, 5.900000000000002132 ) ) ;
#4533 = AXIS2_PLACEMENT_3D ( 'NONE', #410, #320, #4463 ) ;
#4534 = ORIENTED_EDGE ( 'NONE', *, *, #3179, .T. ) ;
#4535 = EDGE_LOOP ( 'NONE', ( #1239, #2264 ) ) ;
#4536 = DIRECTION ( 'NONE',  ( -0.000000000000000000, -1.000000000000000000, -0.000000000000000000 ) ) ;
#4537 = DIRECTION ( 'NONE',  ( 1.000000000000000000, 0.000000000000000000, -7.109522442527898271E-17 ) ) ;
#4538 = ORIENTED_EDGE ( 'NONE', *, *, #3328, .F. ) ;
#4539 = VERTEX_POINT ( 'NONE', #4609 ) ;
#4540 = VERTEX_POINT ( 'NONE', #3577 ) ;
#4541 = DIRECTION ( 'NONE',  ( -1.000000000000000000, 0.000000000000000000, 7.109522442527898271E-17 ) ) ;
#4542 = CARTESIAN_POINT ( 'NONE',  ( -33.20000000000000284, 5.000000000000000000, 3.000000000000003109 ) ) ;
#4543 = AXIS2_PLACEMENT_3D ( 'NONE', #3351, #404, #42 ) ;
#4544 = ORIENTED_EDGE ( 'NONE', *, *, #307, .T. ) ;
#4545 = EDGE_CURVE ( 'NONE', #2716, #1306, #1310, .T. ) ;
#4546 = VECTOR ( 'NONE', #881, 1000.000000000000000 ) ;
#4547 = DIRECTION ( 'NONE',  ( -0.000000000000000000, -1.000000000000000000, -0.000000000000000000 ) ) ;
#4548 = CIRCLE ( 'NONE', #983, 2.700000000000001954 ) ;
#4549 = DIRECTION ( 'NONE',  ( 1.000000000000000000, 0.000000000000000000, 0.000000000000000000 ) ) ;
#4550 = DIRECTION ( 'NONE',  ( -7.109522442527898271E-17, -0.000000000000000000, -1.000000000000000000 ) ) ;
#4551 = AXIS2_PLACEMENT_3D ( 'NONE', #2649, #396, #1079 ) ;
#4552 = EDGE_CURVE ( 'NONE', #602, #464, #4676, .T. ) ;
#4553 = VECTOR ( 'NONE', #1845, 1000.000000000000000 ) ;
#4554 = CYLINDRICAL_SURFACE ( 'NONE', #4386, 1.549999999999999378 ) ;
#4555 = VECTOR ( 'NONE', #4083, 1000.000000000000000 ) ;
#4556 = DIRECTION ( 'NONE',  ( -7.109522442527898271E-17, 0.000000000000000000, 1.000000000000000000 ) ) ;
#4557 = CARTESIAN_POINT ( 'NONE',  ( 5.999999999999999112, 5.000000000000000000, -27.39999999999999858 ) ) ;
#4558 = EDGE_CURVE ( 'NONE', #1526, #4516, #362, .T. ) ;
#4559 = EDGE_LOOP ( 'NONE', ( #1984, #101, #4290, #3750, #3078, #4269, #2243, #3571, #4239, #2302, #2484, #782, #4401, #1922, #122, #2335, #3946, #3844, #1725, #2516 ) ) ;
#4560 = EDGE_CURVE ( 'NONE', #55, #4310, #2532, .T. ) ;
#4561 = DIRECTION ( 'NONE',  ( 7.109522442527898271E-17, 0.000000000000000000, 1.000000000000000000 ) ) ;
#4562 = DIRECTION ( 'NONE',  ( -7.109522442527898271E-17, -0.000000000000000000, -1.000000000000000000 ) ) ;
#4563 = ORIENTED_EDGE ( 'NONE', *, *, #2730, .F. ) ;
#4564 = ORIENTED_EDGE ( 'NONE', *, *, #1646, .T. ) ;
#4565 = FACE_BOUND ( 'NONE', #4559, .T. ) ;
#4566 = EDGE_LOOP ( 'NONE', ( #2669, #3224, #2780, #2320 ) ) ;
#4567 = EDGE_LOOP ( 'NONE', ( #1695, #1963, #1027, #4116, #2504, #1942, #650, #4195, #4732, #4608, #3778, #630, #240, #1089, #3098, #33, #2134, #1508, #466, #3951 ) ) ;
#4568 = ORIENTED_EDGE ( 'NONE', *, *, #1353, .T. ) ;
#4569 = DIRECTION ( 'NONE',  ( -0.000000000000000000, -1.000000000000000000, -0.000000000000000000 ) ) ;
#4570 = DIRECTION ( 'NONE',  ( -7.109522442527898271E-17, -0.000000000000000000, -1.000000000000000000 ) ) ;
#4571 = TOROIDAL_SURFACE ( 'NONE', #316, 2.700000000000001510, 0.5000000000000000000 ) ;
#4572 = DIRECTION ( 'NONE',  ( -0.000000000000000000, -1.000000000000000000, -0.000000000000000000 ) ) ;
#4573 = CARTESIAN_POINT ( 'NONE',  ( -20.69999999999999929, 5.000000000000000000, -5.899999999999998579 ) ) ;
#4574 = DIRECTION ( 'NONE',  ( -0.000000000000000000, -1.000000000000000000, -0.000000000000000000 ) ) ;
#4575 = DIRECTION ( 'NONE',  ( -7.109522442527898271E-17, 0.000000000000000000, 1.000000000000000000 ) ) ;
#4576 = EDGE_CURVE ( 'NONE', #2692, #1162, #1358, .T. ) ;
#4577 = ORIENTED_EDGE ( 'NONE', *, *, #938, .F. ) ;
#4578 = LINE ( 'NONE', #2659, #1173 ) ;
#4579 = DIRECTION ( 'NONE',  ( 1.000000000000000000, 0.000000000000000000, 7.109522442527898271E-17 ) ) ;
#4580 = ORIENTED_EDGE ( 'NONE', *, *, #2795, .F. ) ;
#4581 = ORIENTED_EDGE ( 'NONE', *, *, #2086, .F. ) ;
#4582 = AXIS2_PLACEMENT_3D ( 'NONE', #2683, #478, #1593 ) ;
#4583 = EDGE_CURVE ( 'NONE', #301, #125, #604, .T. ) ;
#4584 = CYLINDRICAL_SURFACE ( 'NONE', #520, 1.549999999999999378 ) ;
#4585 = ORIENTED_EDGE ( 'NONE', *, *, #3095, .F. ) ;
#4586 = VERTEX_POINT ( 'NONE', #4271 ) ;
#4587 = ORIENTED_EDGE ( 'NONE', *, *, #2526, .T. ) ;
#4588 = FACE_OUTER_BOUND ( 'NONE', #2521, .T. ) ;
#4589 = CARTESIAN_POINT ( 'NONE',  ( -18.00000000000000000, 5.000000000000000000, -3.499999999999999556 ) ) ;
#4590 = ORIENTED_EDGE ( 'NONE', *, *, #3475, .T. ) ;
#4591 = CARTESIAN_POINT ( 'NONE',  ( -30.00000000000000000, 5.000000000000000000, -27.39999999999999858 ) ) ;
#4592 = DIRECTION ( 'NONE',  ( 0.000000000000000000, 0.000000000000000000, 1.000000000000000000 ) ) ;
#4593 = CARTESIAN_POINT ( 'NONE',  ( 3.299999999999996270, 5.000000000000000000, -5.899999999999998579 ) ) ;
#4594 = CARTESIAN_POINT ( 'NONE',  ( 8.699999999999999289, 5.000000000000000000, -3.499999999999999556 ) ) ;
#4595 =( NAMED_UNIT ( * ) SI_UNIT ( $, .STERADIAN. ) SOLID_ANGLE_UNIT ( ) );
#4596 = DIRECTION ( 'NONE',  ( 7.109522442527898271E-17, 0.000000000000000000, 1.000000000000000000 ) ) ;
#4597 = VECTOR ( 'NONE', #2182, 1000.000000000000000 ) ;
#4598 = ORIENTED_EDGE ( 'NONE', *, *, #2706, .F. ) ;
#4599 = EDGE_CURVE ( 'NONE', #4694, #1117, #4473, .T. ) ;
#4600 = DIRECTION ( 'NONE',  ( -0.000000000000000000, -1.000000000000000000, -0.000000000000000000 ) ) ;
#4601 = ORIENTED_EDGE ( 'NONE', *, *, #1320, .T. ) ;
#4602 = ORIENTED_EDGE ( 'NONE', *, *, #4627, .F. ) ;
#4603 = FACE_OUTER_BOUND ( 'NONE', #2237, .T. ) ;
#4604 = VERTEX_POINT ( 'NONE', #196 ) ;
#4605 = EDGE_CURVE ( 'NONE', #3990, #3825, #2990, .T. ) ;
#4606 = TOROIDAL_SURFACE ( 'NONE', #2972, 2.700000000000001510, 0.5000000000000000000 ) ;
#4607 = ORIENTED_EDGE ( 'NONE', *, *, #4170, .T. ) ;
#4608 = ORIENTED_EDGE ( 'NONE', *, *, #1560, .T. ) ;
#4609 = CARTESIAN_POINT ( 'NONE',  ( -20.69999999999999929, 5.000000000000000000, -27.39999999999999858 ) ) ;
#4610 = DIRECTION ( 'NONE',  ( 1.000000000000000000, 0.000000000000000000, -7.109522442527898271E-17 ) ) ;
#4611 = CIRCLE ( 'NONE', #969, 0.5000000000000004441 ) ;
#4612 = EDGE_LOOP ( 'NONE', ( #3121, #4362, #4444, #4074 ) ) ;
#4613 = EDGE_CURVE ( 'NONE', #2077, #3235, #2228, .T. ) ;
#4614 = AXIS2_PLACEMENT_3D ( 'NONE', #4594, #1368, #3905 ) ;
#4615 = DIRECTION ( 'NONE',  ( 7.109522442527898271E-17, 0.000000000000000000, 1.000000000000000000 ) ) ;
#4616 = DIRECTION ( 'NONE',  ( 0.000000000000000000, 0.000000000000000000, 1.000000000000000000 ) ) ;
#4617 = CARTESIAN_POINT ( 'NONE',  ( -4.550094363217856274E-16, 5.000000000000000000, 6.400000000000002132 ) ) ;
#4618 = CARTESIAN_POINT ( 'NONE',  ( -16.44999999999999929, 5.000000000000000000, 6.400000000000003020 ) ) ;
#4619 = AXIS2_PLACEMENT_3D ( 'NONE', #4176, #4217, #1215 ) ;
#4620 = CARTESIAN_POINT ( 'NONE',  ( 7.549999999999998046, 5.000000000000000000, 6.400000000000003020 ) ) ;
#4621 = CIRCLE ( 'NONE', #361, 3.200000000000001510 ) ;
#4622 = DIRECTION ( 'NONE',  ( 0.000000000000000000, 0.000000000000000000, 1.000000000000000000 ) ) ;
#4623 = AXIS2_PLACEMENT_3D ( 'NONE', #1568, #479, #4139 ) ;
#4624 = DIRECTION ( 'NONE',  ( 0.000000000000000000, 0.000000000000000000, 1.000000000000000000 ) ) ;
#4625 = VERTEX_POINT ( 'NONE', #3896 ) ;
#4626 = ORIENTED_EDGE ( 'NONE', *, *, #4012, .F. ) ;
#4627 = EDGE_CURVE ( 'NONE', #4516, #188, #1697, .T. ) ;
#4628 = CIRCLE ( 'NONE', #2153, 2.700000000000001066 ) ;
#4629 = CARTESIAN_POINT ( 'NONE',  ( 35.50000000000001421, 5.000000000000000000, -30.50000000000000355 ) ) ;
#4630 = ORIENTED_EDGE ( 'NONE', *, *, #4786, .T. ) ;
#4631 = DIRECTION ( 'NONE',  ( -0.000000000000000000, 1.000000000000000000, -0.000000000000000000 ) ) ;
#4632 = VERTEX_POINT ( 'NONE', #652 ) ;
#4633 = ORIENTED_EDGE ( 'NONE', *, *, #2410, .F. ) ;
#4634 = DIRECTION ( 'NONE',  ( -0.000000000000000000, -1.000000000000000000, -0.000000000000000000 ) ) ;
#4635 = CYLINDRICAL_SURFACE ( 'NONE', #3203, 1.549999999999995826 ) ;
#4636 = ADVANCED_FACE ( 'NONE', ( #2479 ), #2428, .F. ) ;
#4637 = VECTOR ( 'NONE', #700, 1000.000000000000000 ) ;
#4638 = CIRCLE ( 'NONE', #4251, 3.200000000000001510 ) ;
#4639 = CARTESIAN_POINT ( 'NONE',  ( 19.54999999999999716, 5.000000000000000000, -6.399999999999999467 ) ) ;
#4640 = CARTESIAN_POINT ( 'NONE',  ( 2.799999999999997602, 5.000000000000000000, 3.500000000000002220 ) ) ;
#4641 = AXIS2_PLACEMENT_3D ( 'NONE', #4087, #4431, #3349 ) ;
#4642 = FACE_OUTER_BOUND ( 'NONE', #1049, .T. ) ;
#4643 = CARTESIAN_POINT ( 'NONE',  ( 35.50000000000001421, 0.000000000000000000, -32.00000000000000711 ) ) ;
#4644 = ORIENTED_EDGE ( 'NONE', *, *, #1914, .T. ) ;
#4645 = FACE_OUTER_BOUND ( 'NONE', #625, .T. ) ;
#4646 = FACE_OUTER_BOUND ( 'NONE', #2603, .T. ) ;
#4647 = FACE_OUTER_BOUND ( 'NONE', #3558, .T. ) ;
#4648 = ORIENTED_EDGE ( 'NONE', *, *, #2441, .T. ) ;
#4649 = EDGE_LOOP ( 'NONE', ( #152, #4544, #298, #56 ) ) ;
#4650 = DIRECTION ( 'NONE',  ( 1.000000000000000000, -0.000000000000000000, 7.109522442527898271E-17 ) ) ;
#4651 = DIRECTION ( 'NONE',  ( 7.109522442527898271E-17, 0.000000000000000000, 1.000000000000000000 ) ) ;
#4652 = VERTEX_POINT ( 'NONE', #2453 ) ;
#4653 = ORIENTED_EDGE ( 'NONE', *, *, #3772, .T. ) ;
#4654 = CARTESIAN_POINT ( 'NONE',  ( -30.00000000000000000, 5.000000000000000000, 3.500000000000002220 ) ) ;
#4655 = FACE_OUTER_BOUND ( 'NONE', #2033, .T. ) ;
#4656 = CARTESIAN_POINT ( 'NONE',  ( 31.55000000000000071, 5.000000000000000000, -6.399999999999999467 ) ) ;
#4657 = ORIENTED_EDGE ( 'NONE', *, *, #4599, .T. ) ;
#4658 = EDGE_CURVE ( 'NONE', #1070, #1378, #2809, .T. ) ;
#4659 = LINE ( 'NONE', #977, #2541 ) ;
#4660 = FACE_OUTER_BOUND ( 'NONE', #4193, .T. ) ;
#4661 = AXIS2_PLACEMENT_3D ( 'NONE', #3749, #1484, #2955 ) ;
#4662 = DIRECTION ( 'NONE',  ( 7.109522442527898271E-17, 0.000000000000000000, 1.000000000000000000 ) ) ;
#4663 = CARTESIAN_POINT ( 'NONE',  ( 2.799999999999996270, 5.000000000000000000, 26.89999999999999858 ) ) ;
#4664 = EDGE_CURVE ( 'NONE', #4728, #4244, #1061, .T. ) ;
#4665 = CARTESIAN_POINT ( 'NONE',  ( -5.999999999999997335, 5.000000000000000000, -3.000000000000000000 ) ) ;
#4666 = DIRECTION ( 'NONE',  ( 0.000000000000000000, 0.000000000000000000, 1.000000000000000000 ) ) ;
#4667 = CARTESIAN_POINT ( 'NONE',  ( 32.70000000000000284, 5.000000000000000000, 5.900000000000002132 ) ) ;
#4668 = EDGE_CURVE ( 'NONE', #125, #1793, #3756, .T. ) ;
#4669 = DIRECTION ( 'NONE',  ( -0.000000000000000000, 1.000000000000000000, -0.000000000000000000 ) ) ;
#4670 = ORIENTED_EDGE ( 'NONE', *, *, #4558, .T. ) ;
#4671 = ORIENTED_EDGE ( 'NONE', *, *, #2720, .F. ) ;
#4672 = CARTESIAN_POINT ( 'NONE',  ( 35.50000000000001421, 0.000000000000000000, -28.99999999999999645 ) ) ;
#4673 = DIRECTION ( 'NONE',  ( 7.109522442527898271E-17, 0.000000000000000000, 1.000000000000000000 ) ) ;
#4674 = ORIENTED_EDGE ( 'NONE', *, *, #2535, .F. ) ;
#4675 = ORIENTED_EDGE ( 'NONE', *, *, #789, .F. ) ;
#4676 = LINE ( 'NONE', #627, #3302 ) ;
#4677 = DIRECTION ( 'NONE',  ( -1.000000000000000000, 0.000000000000000000, -7.109522442527898271E-17 ) ) ;
#4678 = CIRCLE ( 'NONE', #3982, 3.200000000000001510 ) ;
#4679 = CARTESIAN_POINT ( 'NONE',  ( -30.00000000000000000, 5.000000000000000000, -6.399999999999999467 ) ) ;
#4680 = ORIENTED_EDGE ( 'NONE', *, *, #2975, .T. ) ;
#4681 = ORIENTED_EDGE ( 'NONE', *, *, #2597, .T. ) ;
#4682 = DIRECTION ( 'NONE',  ( -7.109522442527898271E-17, 0.000000000000000000, 1.000000000000000000 ) ) ;
#4683 = TOROIDAL_SURFACE ( 'NONE', #502, 2.700000000000001510, 0.5000000000000000000 ) ;
#4684 = DIRECTION ( 'NONE',  ( 0.000000000000000000, 0.000000000000000000, -1.000000000000000000 ) ) ;
#4685 = CARTESIAN_POINT ( 'NONE',  ( -40.00000000000001421, 0.000000000000000000, -35.00000000000000000 ) ) ;
#4686 = EDGE_CURVE ( 'NONE', #2688, #3817, #2297, .T. ) ;
#4687 = CARTESIAN_POINT ( 'NONE',  ( -35.50000000000001421, 5.000000000000000000, -30.50000000000000355 ) ) ;
#4688 = DIRECTION ( 'NONE',  ( -1.000000000000000000, 0.000000000000000000, -7.109522442527898271E-17 ) ) ;
#4689 = CARTESIAN_POINT ( 'NONE',  ( 27.29999999999999716, 5.000000000000000000, -5.899999999999998579 ) ) ;
#4690 = CARTESIAN_POINT ( 'NONE',  ( 9.199999999999999289, 5.000000000000000000, 5.900000000000002132 ) ) ;
#4691 = EDGE_CURVE ( 'NONE', #338, #3847, #3169, .T. ) ;
#4692 = AXIS2_PLACEMENT_3D ( 'NONE', #38, #4479, #1153 ) ;
#4693 = ORIENTED_EDGE ( 'NONE', *, *, #1058, .F. ) ;
#4694 = VERTEX_POINT ( 'NONE', #2947 ) ;
#4695 = VECTOR ( 'NONE', #2014, 1000.000000000000000 ) ;
#4696 = ADVANCED_FACE ( 'NONE', ( #1719 ), #3191, .F. ) ;
#4697 = TOROIDAL_SURFACE ( 'NONE', #4079, 2.700000000000001510, 0.5000000000000000000 ) ;
#4698 = VECTOR ( 'NONE', #3870, 1000.000000000000000 ) ;
#4699 = CIRCLE ( 'NONE', #1605, 1.549999999999995826 ) ;
#4700 = DIRECTION ( 'NONE',  ( 0.000000000000000000, 0.000000000000000000, 1.000000000000000000 ) ) ;
#4701 = CARTESIAN_POINT ( 'NONE',  ( 20.69999999999999929, 5.000000000000000000, 3.000000000000002665 ) ) ;
#4702 = AXIS2_PLACEMENT_3D ( 'NONE', #1201, #1933, #794 ) ;
#4703 = ORIENTED_EDGE ( 'NONE', *, *, #3068, .T. ) ;
#4704 = EDGE_LOOP ( 'NONE', ( #2265, #2958, #1314, #148 ) ) ;
#4705 = DIRECTION ( 'NONE',  ( 7.109522442527898271E-17, 0.000000000000000000, 1.000000000000000000 ) ) ;
#4706 = AXIS2_PLACEMENT_3D ( 'NONE', #3559, #660, #4298 ) ;
#4707 = CARTESIAN_POINT ( 'NONE',  ( -21.19999999999999929, 5.000000000000000000, -27.39999999999999858 ) ) ;
#4708 = AXIS2_PLACEMENT_3D ( 'NONE', #4725, #2829, #1671 ) ;
#4709 = VERTEX_POINT ( 'NONE', #3948 ) ;
#4710 = ORIENTED_EDGE ( 'NONE', *, *, #4627, .T. ) ;
#4711 = VERTEX_POINT ( 'NONE', #2107 ) ;
#4712 = CARTESIAN_POINT ( 'NONE',  ( 35.50000000000001421, 0.000000000000000000, 30.50000000000000355 ) ) ;
#4713 = CARTESIAN_POINT ( 'NONE',  ( -35.50000000000001421, 5.000000000000000000, 30.50000000000000355 ) ) ;
#4714 = LINE ( 'NONE', #3563, #1220 ) ;
#4715 = DIRECTION ( 'NONE',  ( 7.109522442527898271E-17, -0.000000000000000000, -1.000000000000000000 ) ) ;
#4716 = AXIS2_PLACEMENT_3D ( 'NONE', #518, #3904, #3129 ) ;
#4717 = DIRECTION ( 'NONE',  ( 1.000000000000000000, 0.000000000000000000, 0.000000000000000000 ) ) ;
#4718 = DIRECTION ( 'NONE',  ( -7.109522442527898271E-17, 0.000000000000000000, 1.000000000000000000 ) ) ;
#4719 = CIRCLE ( 'NONE', #2782, 1.549999999999999378 ) ;
#4720 = CARTESIAN_POINT ( 'NONE',  ( -8.699999999999999289, 5.000000000000000000, 24.00000000000000000 ) ) ;
#4721 = EDGE_CURVE ( 'NONE', #3294, #4728, #751, .T. ) ;
#4722 = VERTEX_POINT ( 'NONE', #4483 ) ;
#4723 = VERTEX_POINT ( 'NONE', #383 ) ;
#4724 = DIRECTION ( 'NONE',  ( -1.000000000000000000, 0.000000000000000000, 1.355252715606879803E-16 ) ) ;
#4725 = CARTESIAN_POINT ( 'NONE',  ( -15.29999999999999716, 5.000000000000000000, 24.50000000000000000 ) ) ;
#4726 = EDGE_CURVE ( 'NONE', #1632, #3289, #1369, .T. ) ;
#4727 = ORIENTED_EDGE ( 'NONE', *, *, #1495, .F. ) ;
#4728 = VERTEX_POINT ( 'NONE', #816 ) ;
#4729 = DIRECTION ( 'NONE',  ( -1.000000000000000000, 0.000000000000000000, 0.000000000000000000 ) ) ;
#4730 = DIRECTION ( 'NONE',  ( -1.000000000000000000, 0.000000000000000000, 7.109522442527898271E-17 ) ) ;
#4731 = LINE ( 'NONE', #1411, #3096 ) ;
#4732 = ORIENTED_EDGE ( 'NONE', *, *, #4753, .F. ) ;
#4733 = EDGE_CURVE ( 'NONE', #3847, #338, #4234, .T. ) ;
#4734 = ORIENTED_EDGE ( 'NONE', *, *, #1142, .F. ) ;
#4735 = EDGE_LOOP ( 'NONE', ( #4175, #3609 ) ) ;
#4736 = CARTESIAN_POINT ( 'NONE',  ( -28.44999999999999929, 5.000000000000000000, 24.00000000000000000 ) ) ;
#4737 = DIRECTION ( 'NONE',  ( -7.109522442527898271E-17, 0.000000000000000000, 1.000000000000000000 ) ) ;
#4738 = CIRCLE ( 'NONE', #4356, 1.549999999999998490 ) ;
#4739 = CARTESIAN_POINT ( 'NONE',  ( 18.00000000000000000, 5.000000000000000000, -3.000000000000000000 ) ) ;
#4740 = CARTESIAN_POINT ( 'NONE',  ( 1.706285386206695684E-15, 5.000000000000000000, 24.00000000000000000 ) ) ;
#4741 = DIRECTION ( 'NONE',  ( -0.000000000000000000, -1.000000000000000000, -0.000000000000000000 ) ) ;
#4742 = CARTESIAN_POINT ( 'NONE',  ( -5.999999999999997335, 5.000000000000000000, -3.499999999999999556 ) ) ;
#4743 = VERTEX_POINT ( 'NONE', #2295 ) ;
#4744 = ORIENTED_EDGE ( 'NONE', *, *, #2562, .F. ) ;
#4745 = EDGE_CURVE ( 'NONE', #3136, #2552, #3762, .T. ) ;
#4746 = SURFACE_STYLE_FILL_AREA ( #1129 ) ;
#4747 = VECTOR ( 'NONE', #4408, 1000.000000000000000 ) ;
#4748 = DIRECTION ( 'NONE',  ( -7.109522442527898271E-17, 0.000000000000000000, 1.000000000000000000 ) ) ;
#4749 = ORIENTED_EDGE ( 'NONE', *, *, #1090, .T. ) ;
#4750 = ORIENTED_EDGE ( 'NONE', *, *, #1248, .T. ) ;
#4751 = DIRECTION ( 'NONE',  ( 0.000000000000000000, 0.000000000000000000, 1.000000000000000000 ) ) ;
#4752 = AXIS2_PLACEMENT_3D ( 'NONE', #2203, #359, #1887 ) ;
#4753 = EDGE_CURVE ( 'NONE', #2876, #1050, #1905, .T. ) ;
#4754 = CARTESIAN_POINT ( 'NONE',  ( -5.999999999999997335, 5.000000000000000000, 26.89999999999999858 ) ) ;
#4755 = ORIENTED_EDGE ( 'NONE', *, *, #4605, .T. ) ;
#4756 = ORIENTED_EDGE ( 'NONE', *, *, #3921, .T. ) ;
#4757 = ORIENTED_EDGE ( 'NONE', *, *, #106, .T. ) ;
#4758 = CARTESIAN_POINT ( 'NONE',  ( -30.00000000000000000, 5.000000000000000000, 3.000000000000002665 ) ) ;
#4759 = DIRECTION ( 'NONE',  ( -0.000000000000000000, -1.000000000000000000, -0.000000000000000000 ) ) ;
#4760 = AXIS2_PLACEMENT_3D ( 'NONE', #2533, #4715, #4789 ) ;
#4761 = CARTESIAN_POINT ( 'NONE',  ( -30.00000000000000000, 5.000000000000000000, 5.900000000000002132 ) ) ;
#4762 = EDGE_CURVE ( 'NONE', #3771, #1684, #2704, .T. ) ;
#4763 = LINE ( 'NONE', #1011, #4088 ) ;
#4764 = VECTOR ( 'NONE', #4730, 1000.000000000000000 ) ;
#4765 = LINE ( 'NONE', #2148, #801 ) ;
#4766 = CARTESIAN_POINT ( 'NONE',  ( -30.00000000000000000, 5.000000000000000000, -5.899999999999998579 ) ) ;
#4767 = CARTESIAN_POINT ( 'NONE',  ( -5.999999999999997335, 5.000000000000000000, 24.50000000000000000 ) ) ;
#4768 = AXIS2_PLACEMENT_3D ( 'NONE', #4204, #1904, #474 ) ;
#4769 = VERTEX_POINT ( 'NONE', #4162 ) ;
#4770 = PRESENTATION_STYLE_ASSIGNMENT (( #1794 ) ) ;
#4771 = DIRECTION ( 'NONE',  ( 0.000000000000000000, 0.000000000000000000, 1.000000000000000000 ) ) ;
#4772 = CIRCLE ( 'NONE', #3139, 0.5000000000000004441 ) ;
#4773 = CIRCLE ( 'NONE', #3835, 3.200000000000000622 ) ;
#4774 = VERTEX_POINT ( 'NONE', #4111 ) ;
#4775 = ORIENTED_EDGE ( 'NONE', *, *, #279, .T. ) ;
#4776 = EDGE_CURVE ( 'NONE', #1028, #551, #1066, .T. ) ;
#4777 = DIRECTION ( 'NONE',  ( -7.109522442527898271E-17, 0.000000000000000000, 1.000000000000000000 ) ) ;
#4778 = AXIS2_PLACEMENT_3D ( 'NONE', #2556, #59, #4104 ) ;
#4779 = AXIS2_PLACEMENT_3D ( 'NONE', #2951, #2159, #2568 ) ;
#4780 = FACE_OUTER_BOUND ( 'NONE', #1335, .T. ) ;
#4781 = ORIENTED_EDGE ( 'NONE', *, *, #873, .T. ) ;
#4782 = VECTOR ( 'NONE', #4790, 1000.000000000000000 ) ;
#4783 = VERTEX_POINT ( 'NONE', #4090 ) ;
#4784 = ORIENTED_EDGE ( 'NONE', *, *, #1579, .T. ) ;
#4785 = DIRECTION ( 'NONE',  ( 0.000000000000000000, 0.000000000000000000, 1.000000000000000000 ) ) ;
#4786 = EDGE_CURVE ( 'NONE', #2371, #897, #3842, .T. ) ;
#4787 = CARTESIAN_POINT ( 'NONE',  ( 30.00000000000000000, 5.000000000000000000, 24.50000000000000000 ) ) ;
#4788 = LINE ( 'NONE', #2579, #3608 ) ;
#4789 = DIRECTION ( 'NONE',  ( 1.000000000000000000, 0.000000000000000000, 0.000000000000000000 ) ) ;
#4790 = DIRECTION ( 'NONE',  ( 7.109522442527898271E-17, 0.000000000000000000, 1.000000000000000000 ) ) ;
#4791 = EDGE_CURVE ( 'NONE', #4245, #4769, #3144, .T. ) ;
#4792 = ADVANCED_FACE ( 'NONE', ( #746 ), #594, .F. ) ;
#4793 = DIRECTION ( 'NONE',  ( 7.109522442527898271E-17, -0.000000000000000000, -1.000000000000000000 ) ) ;
#4794 = DIRECTION ( 'NONE',  ( 7.109522442527898271E-17, -0.000000000000000000, -1.000000000000000000 ) ) ;
ENDSEC;
END-ISO-10303-21;
