# Supplementary material for: A Workflow to Produce a Low-Cost In Vitro Platform for the Electric-Field Pacing of Cellularised 3D Porous Scaffolds
Source: ACS Biomater Sci Eng. 2023 Aug 2;9(8):4573–82. doi: 10.1021/acsbiomaterials.3c00756 (PMC10428090; doi:10.1021/acsbiomaterials.3c00756)
Supplement: Supplementary file 9 — ab3c00756_si_009.zip [file ab3c00756_si_009.zip › Supplementary_STEP_files/ElectrodesEmbedding_Mould_TOP.STEP]

ISO-10303-21;
HEADER;
FILE_DESCRIPTION (( 'STEP AP214' ),
    '1' );
FILE_NAME ('Mould for connection of bars - top part.STEP',
    '2023-06-07T19:23:39',
    ( '' ),
    ( '' ),
    'SwSTEP 2.0',
    'SolidWorks 2021',
    '' );
FILE_SCHEMA (( 'AUTOMOTIVE_DESIGN' ));
ENDSEC;

DATA;
#1 = EDGE_CURVE ( 'NONE', #2144, #1761, #5378, .T. ) ;
#2 = DIRECTION ( 'NONE',  ( 0.000000000000000000, 0.000000000000000000, 1.000000000000000000 ) ) ;
#3 = EDGE_CURVE ( 'NONE', #5659, #930, #2781, .T. ) ;
#4 = CARTESIAN_POINT ( 'NONE',  ( 26.79999999999999716, 11.00000000000000000, -3.499999999999999556 ) ) ;
#5 = DIRECTION ( 'NONE',  ( 0.000000000000000000, 0.000000000000000000, 1.000000000000000000 ) ) ;
#6 = EDGE_CURVE ( 'NONE', #208, #2820, #2420, .T. ) ;
#7 = ORIENTED_EDGE ( 'NONE', *, *, #5224, .T. ) ;
#8 = CARTESIAN_POINT ( 'NONE',  ( -3.299999999999997158, 11.00000000000000000, 24.00000000000000000 ) ) ;
#9 = ORIENTED_EDGE ( 'NONE', *, *, #3102, .T. ) ;
#10 = CIRCLE ( 'NONE', #1133, 0.5000000000000000000 ) ;
#11 = DIRECTION ( 'NONE',  ( 0.000000000000000000, 1.000000000000000000, 0.000000000000000000 ) ) ;
#12 = LINE ( 'NONE', #1188, #2680 ) ;
#13 = ORIENTED_EDGE ( 'NONE', *, *, #4315, .T. ) ;
#14 = ORIENTED_EDGE ( 'NONE', *, *, #1687, .T. ) ;
#15 = AXIS2_PLACEMENT_3D ( 'NONE', #971, #3397, #5802 ) ;
#16 = DIRECTION ( 'NONE',  ( 0.000000000000000000, 1.000000000000000000, 0.000000000000000000 ) ) ;
#17 = CARTESIAN_POINT ( 'NONE',  ( 2.799999999999996714, 0.000000000000000000, -27.39999999999999858 ) ) ;
#18 = CIRCLE ( 'NONE', #7083, 1.549999999999999378 ) ;
#19 = CIRCLE ( 'NONE', #2017, 0.5000000000000004441 ) ;
#20 = CARTESIAN_POINT ( 'NONE',  ( -27.29999999999999716, 0.000000000000000000, 26.89999999999999858 ) ) ;
#21 = ORIENTED_EDGE ( 'NONE', *, *, #291, .T. ) ;
#22 = PLANE ( 'NONE',  #5797 ) ;
#23 = CIRCLE ( 'NONE', #2048, 0.5000000000000000000 ) ;
#24 = ORIENTED_EDGE ( 'NONE', *, *, #3472, .T. ) ;
#25 = DIRECTION ( 'NONE',  ( -0.000000000000000000, 0.000000000000000000, -1.000000000000000000 ) ) ;
#26 = CARTESIAN_POINT ( 'NONE',  ( -27.29999999999999716, 0.000000000000000000, -27.39999999999999858 ) ) ;
#27 = DIRECTION ( 'NONE',  ( 1.000000000000000000, 0.000000000000000000, 0.000000000000000000 ) ) ;
#28 = ORIENTED_EDGE ( 'NONE', *, *, #4461, .T. ) ;
#29 = CARTESIAN_POINT ( 'NONE',  ( 3.299999999999997158, 0.000000000000000000, 26.89999999999999858 ) ) ;
#30 = ORIENTED_EDGE ( 'NONE', *, *, #6631, .T. ) ;
#31 = ADVANCED_FACE ( 'NONE', ( #6513 ), #2379, .F. ) ;
#32 = CYLINDRICAL_SURFACE ( 'NONE', #7635, 1.549999999999999378 ) ;
#33 = DIRECTION ( 'NONE',  ( -0.000000000000000000, -1.000000000000000000, 0.000000000000000000 ) ) ;
#34 = DIRECTION ( 'NONE',  ( 0.000000000000000000, 0.000000000000000000, 1.000000000000000000 ) ) ;
#35 = ORIENTED_EDGE ( 'NONE', *, *, #4640, .T. ) ;
#36 = DIRECTION ( 'NONE',  ( 0.000000000000000000, 0.000000000000000000, 1.000000000000000000 ) ) ;
#37 = PLANE ( 'NONE',  #6435 ) ;
#38 = VERTEX_POINT ( 'NONE', #3007 ) ;
#39 = DIRECTION ( 'NONE',  ( 0.000000000000000000, 0.000000000000000000, 1.000000000000000000 ) ) ;
#40 = DIRECTION ( 'NONE',  ( 1.000000000000000000, -0.000000000000000000, -0.000000000000000000 ) ) ;
#41 = CARTESIAN_POINT ( 'NONE',  ( 3.299999999999997158, 0.000000000000000000, -5.899999999999998579 ) ) ;
#42 = EDGE_CURVE ( 'NONE', #1513, #406, #5167, .T. ) ;
#43 = EDGE_LOOP ( 'NONE', ( #5394, #2989, #4253, #836, #5980, #1630, #459, #3516, #6536, #1704, #5955, #4405, #949, #1222, #4055, #6968, #1342, #4576, #7632, #7228 ) ) ;
#44 = CARTESIAN_POINT ( 'NONE',  ( 18.00000000000000000, 11.00000000000000000, -6.399999999999999467 ) ) ;
#45 = VERTEX_POINT ( 'NONE', #5413 ) ;
#46 = LINE ( 'NONE', #2386, #3520 ) ;
#47 = CARTESIAN_POINT ( 'NONE',  ( 33.20000000000000284, 0.000000000000000000, 24.00000000000000000 ) ) ;
#48 = EDGE_LOOP ( 'NONE', ( #3572, #1531, #7286, #7157 ) ) ;
#49 = ORIENTED_EDGE ( 'NONE', *, *, #6858, .T. ) ;
#50 = EDGE_CURVE ( 'NONE', #5483, #611, #1382, .T. ) ;
#51 = CARTESIAN_POINT ( 'NONE',  ( -9.199999999999999289, 0.000000000000000000, -3.500000000000000000 ) ) ;
#52 = ORIENTED_EDGE ( 'NONE', *, *, #411, .T. ) ;
#53 = LINE ( 'NONE', #4879, #1790 ) ;
#54 = ORIENTED_EDGE ( 'NONE', *, *, #2058, .F. ) ;
#55 = DIRECTION ( 'NONE',  ( 1.000000000000000000, 0.000000000000000000, -7.109522442527898271E-17 ) ) ;
#56 = CIRCLE ( 'NONE', #1695, 0.5000000000000004441 ) ;
#57 = VERTEX_POINT ( 'NONE', #6634 ) ;
#58 = LINE ( 'NONE', #6653, #3188 ) ;
#59 = LINE ( 'NONE', #2481, #3785 ) ;
#60 = CARTESIAN_POINT ( 'NONE',  ( -9.199999999999999289, 0.000000000000000000, 3.500000000000002665 ) ) ;
#61 = VERTEX_POINT ( 'NONE', #7712 ) ;
#62 = DIRECTION ( 'NONE',  ( 0.000000000000000000, 1.000000000000000000, 0.000000000000000000 ) ) ;
#63 = ORIENTED_EDGE ( 'NONE', *, *, #7341, .F. ) ;
#64 = LINE ( 'NONE', #2568, #5677 ) ;
#65 = EDGE_CURVE ( 'NONE', #5503, #5202, #1003, .T. ) ;
#66 = DIRECTION ( 'NONE',  ( -0.000000000000000000, 0.000000000000000000, -1.000000000000000000 ) ) ;
#67 = VERTEX_POINT ( 'NONE', #1219 ) ;
#68 = CYLINDRICAL_SURFACE ( 'NONE', #1988, 0.5000000000000000000 ) ;
#69 = LINE ( 'NONE', #2491, #6197 ) ;
#70 = VERTEX_POINT ( 'NONE', #476 ) ;
#71 = EDGE_CURVE ( 'NONE', #6657, #3367, #5550, .T. ) ;
#72 = CYLINDRICAL_SURFACE ( 'NONE', #7278, 0.5000000000000004441 ) ;
#73 = LINE ( 'NONE', #7187, #5276 ) ;
#74 = CARTESIAN_POINT ( 'NONE',  ( 26.79999999999999716, 11.00000000000000000, 5.900000000000002132 ) ) ;
#75 = CARTESIAN_POINT ( 'NONE',  ( -4.550094363217856274E-16, 11.00000000000000000, -6.400000000000001243 ) ) ;
#76 = VERTEX_POINT ( 'NONE', #2459 ) ;
#77 = CARTESIAN_POINT ( 'NONE',  ( -3.299999999999996714, 0.000000000000000000, -26.89999999999999858 ) ) ;
#78 = EDGE_LOOP ( 'NONE', ( #174, #6592, #1476, #2475 ) ) ;
#79 = DIRECTION ( 'NONE',  ( -1.000000000000000000, 0.000000000000000000, 0.000000000000000000 ) ) ;
#80 = VECTOR ( 'NONE', #6355, 1000.000000000000000 ) ;
#81 = CARTESIAN_POINT ( 'NONE',  ( -9.199999999999999289, 0.000000000000000000, 6.400000000000003020 ) ) ;
#82 = VERTEX_POINT ( 'NONE', #4865 ) ;
#83 = VERTEX_POINT ( 'NONE', #4715 ) ;
#84 = ADVANCED_FACE ( 'NONE', ( #2348 ), #4273, .F. ) ;
#85 = EDGE_LOOP ( 'NONE', ( #1168, #5488, #657, #1503 ) ) ;
#86 = LINE ( 'NONE', #3652, #3884 ) ;
#87 = AXIS2_PLACEMENT_3D ( 'NONE', #935, #7533, #2762 ) ;
#88 = EDGE_LOOP ( 'NONE', ( #6358, #6506, #6101, #2855 ) ) ;
#89 = CARTESIAN_POINT ( 'NONE',  ( 33.20000000000000284, 0.000000000000000000, 5.900000000000002132 ) ) ;
#90 = EDGE_LOOP ( 'NONE', ( #2650, #7450, #2669, #7524, #3143, #6248, #4759, #6882 ) ) ;
#91 = CARTESIAN_POINT ( 'NONE',  ( -7.549999999999998046, 11.00000000000000000, 6.400000000000003020 ) ) ;
#92 = ADVANCED_FACE ( 'NONE', ( #1699 ), #4118, .F. ) ;
#93 = EDGE_CURVE ( 'NONE', #2821, #7314, #5930, .T. ) ;
#94 = ORIENTED_EDGE ( 'NONE', *, *, #2668, .T. ) ;
#95 = EDGE_CURVE ( 'NONE', #7802, #7085, #3562, .T. ) ;
#96 = FACE_OUTER_BOUND ( 'NONE', #5046, .T. ) ;
#97 = VECTOR ( 'NONE', #785, 1000.000000000000000 ) ;
#98 = ADVANCED_FACE ( 'NONE', ( #2968 ), #7352, .F. ) ;
#99 = CARTESIAN_POINT ( 'NONE',  ( -21.19999999999999929, 0.000000000000000000, -27.39999999999999858 ) ) ;
#100 = DIRECTION ( 'NONE',  ( 1.000000000000000000, 0.000000000000000000, 7.109522442527898271E-17 ) ) ;
#101 = ORIENTED_EDGE ( 'NONE', *, *, #2289, .T. ) ;
#102 = ADVANCED_FACE ( 'NONE', ( #5529 ), #4432, .F. ) ;
#103 = CIRCLE ( 'NONE', #1875, 0.5000000000000000000 ) ;
#104 = CARTESIAN_POINT ( 'NONE',  ( 20.69999999999999929, 11.00000000000000000, -27.39999999999999858 ) ) ;
#105 = AXIS2_PLACEMENT_3D ( 'NONE', #5931, #1739, #519 ) ;
#106 = VERTEX_POINT ( 'NONE', #6238 ) ;
#107 = CARTESIAN_POINT ( 'NONE',  ( -3.299999999999996714, 11.00000000000000000, 3.500000000000002220 ) ) ;
#108 = FACE_OUTER_BOUND ( 'NONE', #5057, .T. ) ;
#109 = EDGE_CURVE ( 'NONE', #6993, #3449, #1217, .T. ) ;
#110 = CIRCLE ( 'NONE', #4425, 0.5000000000000004441 ) ;
#111 = AXIS2_PLACEMENT_3D ( 'NONE', #4189, #5404, #1850 ) ;
#112 = ADVANCED_FACE ( 'NONE', ( #1421 ), #3684, .F. ) ;
#113 = ORIENTED_EDGE ( 'NONE', *, *, #1723, .F. ) ;
#114 = DIRECTION ( 'NONE',  ( -7.109522442527898271E-17, -0.000000000000000000, -1.000000000000000000 ) ) ;
#115 = CARTESIAN_POINT ( 'NONE',  ( -8.699999999999999289, 11.00000000000000000, -3.500000000000000000 ) ) ;
#116 = VERTEX_POINT ( 'NONE', #4906 ) ;
#117 = DIRECTION ( 'NONE',  ( 0.000000000000000000, 0.000000000000000000, 1.000000000000000000 ) ) ;
#118 = DIRECTION ( 'NONE',  ( 0.000000000000000000, 0.000000000000000000, 1.000000000000000000 ) ) ;
#119 = CARTESIAN_POINT ( 'NONE',  ( -26.79999999999999716, 0.000000000000000000, -26.89999999999999858 ) ) ;
#120 = CARTESIAN_POINT ( 'NONE',  ( 33.20000000000000284, 0.000000000000000000, 5.900000000000002132 ) ) ;
#121 = AXIS2_PLACEMENT_3D ( 'NONE', #2559, #4217, #4964 ) ;
#122 = ORIENTED_EDGE ( 'NONE', *, *, #3626, .F. ) ;
#123 = DIRECTION ( 'NONE',  ( 0.000000000000000000, 0.000000000000000000, 1.000000000000000000 ) ) ;
#124 = EDGE_LOOP ( 'NONE', ( #3262, #3668, #1920, #5658 ) ) ;
#125 = CARTESIAN_POINT ( 'NONE',  ( -33.20000000000000284, 0.000000000000000000, 24.50000000000000000 ) ) ;
#126 = FACE_OUTER_BOUND ( 'NONE', #3904, .T. ) ;
#127 = VERTEX_POINT ( 'NONE', #7387 ) ;
#128 = ORIENTED_EDGE ( 'NONE', *, *, #2082, .T. ) ;
#129 = ORIENTED_EDGE ( 'NONE', *, *, #423, .F. ) ;
#130 = VECTOR ( 'NONE', #4243, 1000.000000000000000 ) ;
#131 = CARTESIAN_POINT ( 'NONE',  ( 32.70000000000000284, 0.000000000000000000, 26.89999999999999858 ) ) ;
#132 = ORIENTED_EDGE ( 'NONE', *, *, #6329, .T. ) ;
#133 = PLANE ( 'NONE',  #1919 ) ;
#134 = ORIENTED_EDGE ( 'NONE', *, *, #3057, .F. ) ;
#135 = CARTESIAN_POINT ( 'NONE',  ( -20.69999999999999929, 11.00000000000000000, -27.39999999999999858 ) ) ;
#136 = AXIS2_PLACEMENT_3D ( 'NONE', #5249, #1605, #3435 ) ;
#137 = VERTEX_POINT ( 'NONE', #6793 ) ;
#138 = CARTESIAN_POINT ( 'NONE',  ( -8.699999999999999289, 11.00000000000000000, 3.500000000000002665 ) ) ;
#139 = DIRECTION ( 'NONE',  ( 0.000000000000000000, 1.000000000000000000, -0.000000000000000000 ) ) ;
#140 = FACE_OUTER_BOUND ( 'NONE', #4334, .T. ) ;
#141 = AXIS2_PLACEMENT_3D ( 'NONE', #4327, #162, #6641 ) ;
#142 = VERTEX_POINT ( 'NONE', #700 ) ;
#143 = VECTOR ( 'NONE', #3151, 1000.000000000000000 ) ;
#144 = CARTESIAN_POINT ( 'NONE',  ( -33.20000000000000284, 0.000000000000000000, -2.999999999999999556 ) ) ;
#145 = AXIS2_PLACEMENT_3D ( 'NONE', #1546, #1583, #7002 ) ;
#146 = ORIENTED_EDGE ( 'NONE', *, *, #5599, .F. ) ;
#147 = LINE ( 'NONE', #4897, #187 ) ;
#148 = EDGE_CURVE ( 'NONE', #3374, #809, #5059, .T. ) ;
#149 = LINE ( 'NONE', #3162, #4022 ) ;
#150 = ORIENTED_EDGE ( 'NONE', *, *, #3023, .F. ) ;
#151 = DIRECTION ( 'NONE',  ( -7.109522442527898271E-17, -0.000000000000000000, -1.000000000000000000 ) ) ;
#152 = FACE_OUTER_BOUND ( 'NONE', #5699, .T. ) ;
#153 = VERTEX_POINT ( 'NONE', #1978 ) ;
#154 = CARTESIAN_POINT ( 'NONE',  ( 15.29999999999999716, 11.00000000000000000, 3.500000000000002220 ) ) ;
#155 = DIRECTION ( 'NONE',  ( 0.000000000000000000, 1.000000000000000000, 0.000000000000000000 ) ) ;
#156 = LINE ( 'NONE', #4983, #6526 ) ;
#157 = CARTESIAN_POINT ( 'NONE',  ( 32.70000000000000284, 0.000000000000000000, 6.400000000000003020 ) ) ;
#158 = DIRECTION ( 'NONE',  ( -0.000000000000000000, -1.000000000000000000, -0.000000000000000000 ) ) ;
#159 = EDGE_LOOP ( 'NONE', ( #6990, #6618, #1991, #1427, #4208, #3527 ) ) ;
#160 = DIRECTION ( 'NONE',  ( 0.000000000000000000, 1.000000000000000000, 0.000000000000000000 ) ) ;
#161 = DIRECTION ( 'NONE',  ( 0.000000000000000000, 0.000000000000000000, -1.000000000000000000 ) ) ;
#162 = DIRECTION ( 'NONE',  ( -7.109522442527898271E-17, 0.000000000000000000, 1.000000000000000000 ) ) ;
#163 = UNCERTAINTY_MEASURE_WITH_UNIT (LENGTH_MEASURE( 1.000000000000000082E-05 ), #564, 'distance_accuracy_value', 'NONE');
#164 = ORIENTED_EDGE ( 'NONE', *, *, #5874, .T. ) ;
#165 = ORIENTED_EDGE ( 'NONE', *, *, #5507, .F. ) ;
#166 = ORIENTED_EDGE ( 'NONE', *, *, #2414, .T. ) ;
#167 = DIRECTION ( 'NONE',  ( -7.109522442527898271E-17, 0.000000000000000000, 1.000000000000000000 ) ) ;
#168 = EDGE_CURVE ( 'NONE', #1678, #959, #5492, .T. ) ;
#169 = ORIENTED_EDGE ( 'NONE', *, *, #3848, .T. ) ;
#170 = LINE ( 'NONE', #4482, #5195 ) ;
#171 = ORIENTED_EDGE ( 'NONE', *, *, #7422, .F. ) ;
#172 = CARTESIAN_POINT ( 'NONE',  ( -27.29999999999999716, 0.000000000000000000, -6.399999999999999467 ) ) ;
#173 = ADVANCED_FACE ( 'NONE', ( #3246 ), #72, .F. ) ;
#174 = ORIENTED_EDGE ( 'NONE', *, *, #4182, .F. ) ;
#175 = CARTESIAN_POINT ( 'NONE',  ( 14.79999999999999716, 0.000000000000000000, 24.00000000000000000 ) ) ;
#176 = DIRECTION ( 'NONE',  ( 0.000000000000000000, 1.000000000000000000, 0.000000000000000000 ) ) ;
#177 = LINE ( 'NONE', #5008, #1565 ) ;
#178 = DIRECTION ( 'NONE',  ( 0.000000000000000000, 1.000000000000000000, 0.000000000000000000 ) ) ;
#179 = ORIENTED_EDGE ( 'NONE', *, *, #3121, .F. ) ;
#180 = EDGE_CURVE ( 'NONE', #654, #6552, #6265, .T. ) ;
#181 = ORIENTED_EDGE ( 'NONE', *, *, #4356, .F. ) ;
#182 = CIRCLE ( 'NONE', #2359, 0.5000000000000004441 ) ;
#183 = EDGE_CURVE ( 'NONE', #4168, #1122, #3882, .T. ) ;
#184 = DIRECTION ( 'NONE',  ( -0.000000000000000000, -1.000000000000000000, -0.000000000000000000 ) ) ;
#185 = LINE ( 'NONE', #7379, #233 ) ;
#186 = AXIS2_PLACEMENT_3D ( 'NONE', #1205, #1290, #3623 ) ;
#187 = VECTOR ( 'NONE', #1849, 1000.000000000000000 ) ;
#188 = CARTESIAN_POINT ( 'NONE',  ( -27.29999999999999716, 0.000000000000000000, -2.999999999999999556 ) ) ;
#189 = LINE ( 'NONE', #4385, #2792 ) ;
#190 = CIRCLE ( 'NONE', #7762, 0.5000000000000004441 ) ;
#191 = ORIENTED_EDGE ( 'NONE', *, *, #7313, .F. ) ;
#192 = EDGE_CURVE ( 'NONE', #864, #4556, #7425, .T. ) ;
#193 = DIRECTION ( 'NONE',  ( 0.000000000000000000, 1.000000000000000000, 0.000000000000000000 ) ) ;
#194 = EDGE_CURVE ( 'NONE', #5343, #5466, #1301, .T. ) ;
#195 = PLANE ( 'NONE',  #352 ) ;
#196 = LINE ( 'NONE', #6719, #5400 ) ;
#197 = CARTESIAN_POINT ( 'NONE',  ( 1.948009149252644252E-15, 11.00000000000000000, -27.40000000000000213 ) ) ;
#198 = EDGE_CURVE ( 'NONE', #1102, #5173, #1265, .T. ) ;
#199 = EDGE_LOOP ( 'NONE', ( #4504, #231, #6788, #3117 ) ) ;
#200 = DIRECTION ( 'NONE',  ( 0.000000000000000000, -0.000000000000000000, -1.000000000000000000 ) ) ;
#201 = CARTESIAN_POINT ( 'NONE',  ( 14.79999999999999716, 11.00000000000000000, 5.900000000000002132 ) ) ;
#202 = CARTESIAN_POINT ( 'NONE',  ( 26.79999999999999716, 0.000000000000000000, 5.900000000000002132 ) ) ;
#203 = ORIENTED_EDGE ( 'NONE', *, *, #6970, .F. ) ;
#204 = ORIENTED_EDGE ( 'NONE', *, *, #646, .T. ) ;
#205 = ORIENTED_EDGE ( 'NONE', *, *, #3588, .F. ) ;
#206 = DIRECTION ( 'NONE',  ( 0.000000000000000000, 0.000000000000000000, 1.000000000000000000 ) ) ;
#207 = EDGE_CURVE ( 'NONE', #747, #6236, #6120, .T. ) ;
#208 = VERTEX_POINT ( 'NONE', #3761 ) ;
#209 = CARTESIAN_POINT ( 'NONE',  ( 14.79999999999999538, 11.00000000000000000, -3.499999999999999556 ) ) ;
#210 = VERTEX_POINT ( 'NONE', #6160 ) ;
#211 = DIRECTION ( 'NONE',  ( 1.000000000000000000, 0.000000000000000000, -0.000000000000000000 ) ) ;
#212 = EDGE_CURVE ( 'NONE', #930, #1778, #740, .T. ) ;
#213 = ORIENTED_EDGE ( 'NONE', *, *, #2906, .F. ) ;
#214 = AXIS2_PLACEMENT_3D ( 'NONE', #1337, #2059, #7306 ) ;
#215 = EDGE_CURVE ( 'NONE', #5381, #2050, #7023, .T. ) ;
#216 = EDGE_CURVE ( 'NONE', #1939, #6697, #4257, .T. ) ;
#217 = ORIENTED_EDGE ( 'NONE', *, *, #6609, .T. ) ;
#218 = AXIS2_PLACEMENT_3D ( 'NONE', #5373, #546, #36 ) ;
#219 = CARTESIAN_POINT ( 'NONE',  ( -20.69999999999999929, 11.00000000000000000, -3.000000000000000000 ) ) ;
#220 = DIRECTION ( 'NONE',  ( 0.000000000000000000, 1.000000000000000000, 0.000000000000000000 ) ) ;
#221 = CARTESIAN_POINT ( 'NONE',  ( -19.54999999999999716, 11.00000000000000000, -6.399999999999999467 ) ) ;
#222 = EDGE_LOOP ( 'NONE', ( #4086, #3192, #6175, #3732, #2503, #6448 ) ) ;
#223 = ORIENTED_EDGE ( 'NONE', *, *, #5893, .F. ) ;
#224 = CIRCLE ( 'NONE', #4645, 0.5000000000000004441 ) ;
#225 = CARTESIAN_POINT ( 'NONE',  ( 15.29999999999999716, 11.00000000000000000, -27.39999999999999858 ) ) ;
#226 = DIRECTION ( 'NONE',  ( -0.000000000000000000, -1.000000000000000000, -0.000000000000000000 ) ) ;
#227 = CIRCLE ( 'NONE', #5144, 0.5000000000000004441 ) ;
#229 = CARTESIAN_POINT ( 'NONE',  ( -20.69999999999999929, 11.00000000000000000, 24.00000000000000000 ) ) ;
#228 = VECTOR ( 'NONE', #628, 1000.000000000000000 ) ;
#230 = DIRECTION ( 'NONE',  ( -0.000000000000000000, -1.000000000000000000, 0.000000000000000000 ) ) ;
#231 = ORIENTED_EDGE ( 'NONE', *, *, #4788, .F. ) ;
#232 = DIRECTION ( 'NONE',  ( 0.000000000000000000, 1.000000000000000000, 0.000000000000000000 ) ) ;
#233 = VECTOR ( 'NONE', #226, 1000.000000000000000 ) ;
#234 = LINE ( 'NONE', #2060, #5149 ) ;
#235 = DIRECTION ( 'NONE',  ( 0.000000000000000000, 1.000000000000000000, 0.000000000000000000 ) ) ;
#236 = ORIENTED_EDGE ( 'NONE', *, *, #5954, .T. ) ;
#237 = DIRECTION ( 'NONE',  ( 0.000000000000000000, 0.000000000000000000, 1.000000000000000000 ) ) ;
#238 = CYLINDRICAL_SURFACE ( 'NONE', #754, 0.5000000000000004441 ) ;
#239 = AXIS2_PLACEMENT_3D ( 'NONE', #7643, #1635, #2833 ) ;
#240 = VECTOR ( 'NONE', #609, 1000.000000000000000 ) ;
#241 = EDGE_CURVE ( 'NONE', #6657, #2038, #2020, .T. ) ;
#242 = ORIENTED_EDGE ( 'NONE', *, *, #5898, .F. ) ;
#243 = ORIENTED_EDGE ( 'NONE', *, *, #1010, .F. ) ;
#244 = EDGE_CURVE ( 'NONE', #4421, #2634, #3284, .T. ) ;
#245 = ORIENTED_EDGE ( 'NONE', *, *, #2758, .T. ) ;
#246 = LINE ( 'NONE', #6361, #6538 ) ;
#247 = AXIS2_PLACEMENT_3D ( 'NONE', #956, #253, #3338 ) ;
#248 = EDGE_CURVE ( 'NONE', #516, #2226, #6569, .T. ) ;
#249 = ADVANCED_FACE ( 'NONE', ( #5250 ), #4027, .F. ) ;
#250 = EDGE_LOOP ( 'NONE', ( #5372, #5626, #2462, #4807 ) ) ;
#251 = LINE ( 'NONE', #716, #1152 ) ;
#252 = ORIENTED_EDGE ( 'NONE', *, *, #5573, .F. ) ;
#253 = DIRECTION ( 'NONE',  ( -7.109522442527898271E-17, 0.000000000000000000, -1.000000000000000000 ) ) ;
#254 = VERTEX_POINT ( 'NONE', #899 ) ;
#255 = AXIS2_PLACEMENT_3D ( 'NONE', #6481, #671, #2546 ) ;
#256 = VECTOR ( 'NONE', #1759, 1000.000000000000000 ) ;
#257 = DIRECTION ( 'NONE',  ( -0.000000000000000000, 0.000000000000000000, -1.000000000000000000 ) ) ;
#258 = CYLINDRICAL_SURFACE ( 'NONE', #4028, 0.5000000000000004441 ) ;
#259 = SURFACE_SIDE_STYLE ('',( #5788 ) ) ;
#260 = DIRECTION ( 'NONE',  ( -1.000000000000000000, -0.000000000000000000, -0.000000000000000000 ) ) ;
#261 = ORIENTED_EDGE ( 'NONE', *, *, #6970, .T. ) ;
#262 = ORIENTED_EDGE ( 'NONE', *, *, #5362, .T. ) ;
#263 = CARTESIAN_POINT ( 'NONE',  ( 9.199999999999999289, 11.00000000000000000, -26.89999999999999858 ) ) ;
#264 = EDGE_CURVE ( 'NONE', #7085, #3810, #7580, .T. ) ;
#265 = VECTOR ( 'NONE', #2672, 1000.000000000000000 ) ;
#266 = DIRECTION ( 'NONE',  ( 1.000000000000000000, 0.000000000000000000, -7.109522442527898271E-17 ) ) ;
#267 = VECTOR ( 'NONE', #200, 1000.000000000000000 ) ;
#268 = CARTESIAN_POINT ( 'NONE',  ( -20.69999999999999929, 0.000000000000000000, 24.00000000000000000 ) ) ;
#269 = FACE_OUTER_BOUND ( 'NONE', #7634, .T. ) ;
#270 = EDGE_CURVE ( 'NONE', #137, #4149, #427, .T. ) ;
#271 = VECTOR ( 'NONE', #3132, 1000.000000000000000 ) ;
#272 = ORIENTED_EDGE ( 'NONE', *, *, #5612, .T. ) ;
#273 = LINE ( 'NONE', #3953, #766 ) ;
#274 = DIRECTION ( 'NONE',  ( -0.000000000000000000, -1.000000000000000000, -0.000000000000000000 ) ) ;
#275 = FACE_BOUND ( 'NONE', #5884, .T. ) ;
#276 = ORIENTED_EDGE ( 'NONE', *, *, #2763, .F. ) ;
#277 = DIRECTION ( 'NONE',  ( 0.000000000000000000, 0.000000000000000000, -1.000000000000000000 ) ) ;
#278 = LINE ( 'NONE', #3883, #2916 ) ;
#279 = VECTOR ( 'NONE', #7644, 1000.000000000000000 ) ;
#280 = ORIENTED_EDGE ( 'NONE', *, *, #6512, .T. ) ;
#281 = EDGE_LOOP ( 'NONE', ( #2364, #6370, #1742, #2373 ) ) ;
#282 = ORIENTED_EDGE ( 'NONE', *, *, #2186, .T. ) ;
#283 = DIRECTION ( 'NONE',  ( 0.000000000000000000, 1.000000000000000000, 0.000000000000000000 ) ) ;
#284 = EDGE_CURVE ( 'NONE', #4289, #3331, #306, .T. ) ;
#285 = ORIENTED_EDGE ( 'NONE', *, *, #7102, .F. ) ;
#286 = DIRECTION ( 'NONE',  ( 0.000000000000000000, 0.000000000000000000, 1.000000000000000000 ) ) ;
#287 = ORIENTED_EDGE ( 'NONE', *, *, #7461, .F. ) ;
#288 = CARTESIAN_POINT ( 'NONE',  ( -15.29999999999999716, 0.000000000000000000, -3.500000000000000000 ) ) ;
#289 = DIRECTION ( 'NONE',  ( 1.000000000000000000, 0.000000000000000000, -7.109522442527898271E-17 ) ) ;
#290 = ORIENTED_EDGE ( 'NONE', *, *, #6857, .F. ) ;
#291 = EDGE_CURVE ( 'NONE', #7442, #4923, #4186, .T. ) ;
#292 = DIRECTION ( 'NONE',  ( 0.000000000000000000, 0.000000000000000000, 1.000000000000000000 ) ) ;
#293 = CARTESIAN_POINT ( 'NONE',  ( -14.79999999999999716, 0.000000000000000000, 3.000000000000002665 ) ) ;
#294 = CARTESIAN_POINT ( 'NONE',  ( -15.29999999999999716, 11.00000000000000000, 24.50000000000000000 ) ) ;
#295 = DIRECTION ( 'NONE',  ( 0.000000000000000000, -1.000000000000000000, 0.000000000000000000 ) ) ;
#296 = ORIENTED_EDGE ( 'NONE', *, *, #5609, .T. ) ;
#297 = EDGE_LOOP ( 'NONE', ( #5624, #2309, #6575, #1658 ) ) ;
#298 = DIRECTION ( 'NONE',  ( 0.000000000000000000, 1.000000000000000000, 0.000000000000000000 ) ) ;
#299 = CARTESIAN_POINT ( 'NONE',  ( -9.199999999999999289, 0.000000000000000000, -24.49999999999999645 ) ) ;
#300 = CARTESIAN_POINT ( 'NONE',  ( 28.44999999999999929, 11.00000000000000000, -23.99999999999999645 ) ) ;
#301 = FACE_OUTER_BOUND ( 'NONE', #6663, .T. ) ;
#302 = DIRECTION ( 'NONE',  ( 0.000000000000000000, 0.000000000000000000, 1.000000000000000000 ) ) ;
#303 = ORIENTED_EDGE ( 'NONE', *, *, #4162, .F. ) ;
#304 = EDGE_CURVE ( 'NONE', #6496, #6174, #6905, .T. ) ;
#305 = VECTOR ( 'NONE', #3789, 1000.000000000000000 ) ;
#306 = LINE ( 'NONE', #2845, #6203 ) ;
#307 = DIRECTION ( 'NONE',  ( 0.000000000000000000, 0.000000000000000000, 1.000000000000000000 ) ) ;
#308 = CARTESIAN_POINT ( 'NONE',  ( -27.29999999999999716, 0.000000000000000000, 3.500000000000002220 ) ) ;
#309 = LINE ( 'NONE', #6950, #954 ) ;
#310 = ORIENTED_EDGE ( 'NONE', *, *, #4934, .T. ) ;
#311 = CARTESIAN_POINT ( 'NONE',  ( 8.699999999999999289, 0.000000000000000000, 24.50000000000000000 ) ) ;
#312 = AXIS2_PLACEMENT_3D ( 'NONE', #5495, #158, #2500 ) ;
#313 = EDGE_CURVE ( 'NONE', #6324, #1670, #3877, .T. ) ;
#314 = DIRECTION ( 'NONE',  ( 7.109522442527898271E-17, 0.000000000000000000, -1.000000000000000000 ) ) ;
#315 = ORIENTED_EDGE ( 'NONE', *, *, #3848, .F. ) ;
#316 = ORIENTED_EDGE ( 'NONE', *, *, #6060, .F. ) ;
#317 = ORIENTED_EDGE ( 'NONE', *, *, #7525, .T. ) ;
#318 = LINE ( 'NONE', #4446, #1877 ) ;
#319 = ORIENTED_EDGE ( 'NONE', *, *, #5559, .T. ) ;
#320 = LINE ( 'NONE', #1626, #1281 ) ;
#321 = CIRCLE ( 'NONE', #7754, 0.5000000000000004441 ) ;
#322 = EDGE_LOOP ( 'NONE', ( #487, #1881, #1916, #948 ) ) ;
#323 = CARTESIAN_POINT ( 'NONE',  ( -9.199999999999997513, 11.00000000000000000, 24.50000000000000000 ) ) ;
#324 = CARTESIAN_POINT ( 'NONE',  ( -26.79999999999999716, 0.000000000000000000, -6.399999999999999467 ) ) ;
#325 = VERTEX_POINT ( 'NONE', #1452 ) ;
#326 = EDGE_CURVE ( 'NONE', #4923, #4342, #273, .T. ) ;
#327 = CARTESIAN_POINT ( 'NONE',  ( -3.299999999999997158, 11.00000000000000000, -5.899999999999998579 ) ) ;
#328 = CARTESIAN_POINT ( 'NONE',  ( 8.699999999999999289, 11.00000000000000000, -5.899999999999998579 ) ) ;
#329 = PLANE ( 'NONE',  #5377 ) ;
#330 = FACE_OUTER_BOUND ( 'NONE', #6140, .T. ) ;
#331 = ORIENTED_EDGE ( 'NONE', *, *, #198, .F. ) ;
#332 = EDGE_CURVE ( 'NONE', #4652, #2277, #5689, .T. ) ;
#333 = ADVANCED_FACE ( 'NONE', ( #1610 ), #6273, .T. ) ;
#334 = CIRCLE ( 'NONE', #1346, 0.5000000000000000000 ) ;
#335 = EDGE_CURVE ( 'NONE', #1282, #3094, #5132, .T. ) ;
#336 = VERTEX_POINT ( 'NONE', #7502 ) ;
#337 = EDGE_CURVE ( 'NONE', #611, #6341, #7537, .T. ) ;
#338 = DIRECTION ( 'NONE',  ( 0.000000000000000000, 0.000000000000000000, 1.000000000000000000 ) ) ;
#339 = CYLINDRICAL_SURFACE ( 'NONE', #2768, 0.5000000000000004441 ) ;
#340 = CIRCLE ( 'NONE', #87, 0.5000000000000004441 ) ;
#341 = ADVANCED_FACE ( 'NONE', ( #3437 ), #3359, .F. ) ;
#342 = DIRECTION ( 'NONE',  ( 0.000000000000000000, 1.000000000000000000, 0.000000000000000000 ) ) ;
#343 = DIRECTION ( 'NONE',  ( 1.000000000000000000, 0.000000000000000000, 0.000000000000000000 ) ) ;
#344 = CARTESIAN_POINT ( 'NONE',  ( 15.29999999999999716, 11.00000000000000000, -24.49999999999999645 ) ) ;
#345 = ORIENTED_EDGE ( 'NONE', *, *, #5653, .T. ) ;
#346 = AXIS2_PLACEMENT_3D ( 'NONE', #5113, #4455, #257 ) ;
#347 = EDGE_CURVE ( 'NONE', #3455, #3967, #5827, .T. ) ;
#348 = DIRECTION ( 'NONE',  ( 0.000000000000000000, 0.000000000000000000, 1.000000000000000000 ) ) ;
#349 = DIRECTION ( 'NONE',  ( -1.000000000000000000, 0.000000000000000000, 0.000000000000000000 ) ) ;
#350 = FACE_BOUND ( 'NONE', #2558, .T. ) ;
#351 = DIRECTION ( 'NONE',  ( -1.000000000000000000, 0.000000000000000000, 7.109522442527898271E-17 ) ) ;
#352 = AXIS2_PLACEMENT_3D ( 'NONE', #5730, #5060, #861 ) ;
#353 = ORIENTED_EDGE ( 'NONE', *, *, #6960, .T. ) ;
#354 = DIRECTION ( 'NONE',  ( -0.000000000000000000, -0.000000000000000000, -1.000000000000000000 ) ) ;
#355 = CARTESIAN_POINT ( 'NONE',  ( 21.19999999999999929, 11.00000000000000000, -6.399999999999999467 ) ) ;
#356 = ORIENTED_EDGE ( 'NONE', *, *, #7461, .T. ) ;
#357 = VERTEX_POINT ( 'NONE', #386 ) ;
#358 = VECTOR ( 'NONE', #1332, 1000.000000000000000 ) ;
#359 = EDGE_LOOP ( 'NONE', ( #1536, #4639, #4475, #4600 ) ) ;
#360 = DIRECTION ( 'NONE',  ( 0.000000000000000000, 0.000000000000000000, 1.000000000000000000 ) ) ;
#361 = VECTOR ( 'NONE', #2023, 1000.000000000000000 ) ;
#362 = ORIENTED_EDGE ( 'NONE', *, *, #1087, .F. ) ;
#363 = DIRECTION ( 'NONE',  ( 7.109522442527898271E-17, 0.000000000000000000, 1.000000000000000000 ) ) ;
#364 = ORIENTED_EDGE ( 'NONE', *, *, #1838, .T. ) ;
#365 = DIRECTION ( 'NONE',  ( 0.000000000000000000, -1.000000000000000000, 0.000000000000000000 ) ) ;
#366 = DIRECTION ( 'NONE',  ( 0.000000000000000000, 1.000000000000000000, 0.000000000000000000 ) ) ;
#367 = EDGE_LOOP ( 'NONE', ( #3257, #7755, #3494, #904 ) ) ;
#368 = ORIENTED_EDGE ( 'NONE', *, *, #4492, .T. ) ;
#369 = VECTOR ( 'NONE', #3858, 1000.000000000000000 ) ;
#370 = CARTESIAN_POINT ( 'NONE',  ( 8.699999999999999289, 0.000000000000000000, 24.00000000000000000 ) ) ;
#371 = DIRECTION ( 'NONE',  ( 0.000000000000000000, 1.000000000000000000, 0.000000000000000000 ) ) ;
#372 = CYLINDRICAL_SURFACE ( 'NONE', #3745, 0.5000000000000000000 ) ;
#373 = CARTESIAN_POINT ( 'NONE',  ( 21.19999999999999929, 0.000000000000000000, -3.500000000000000000 ) ) ;
#374 = ORIENTED_EDGE ( 'NONE', *, *, #1443, .F. ) ;
#375 = CIRCLE ( 'NONE', #1383, 0.4999999999999995559 ) ;
#376 = ORIENTED_EDGE ( 'NONE', *, *, #332, .T. ) ;
#377 = CARTESIAN_POINT ( 'NONE',  ( -7.549999999999998046, 11.00000000000000000, 6.400000000000003020 ) ) ;
#378 = CIRCLE ( 'NONE', #1639, 1.550000000000000266 ) ;
#379 = LINE ( 'NONE', #2804, #1367 ) ;
#380 = DIRECTION ( 'NONE',  ( -1.000000000000000000, 0.000000000000000000, 0.000000000000000000 ) ) ;
#381 = VECTOR ( 'NONE', #6750, 1000.000000000000000 ) ;
#382 = FACE_OUTER_BOUND ( 'NONE', #1411, .T. ) ;
#383 = CARTESIAN_POINT ( 'NONE',  ( -15.29999999999999716, 11.00000000000000000, -3.500000000000000000 ) ) ;
#384 = EDGE_CURVE ( 'NONE', #488, #2515, #2810, .T. ) ;
#385 = AXIS2_PLACEMENT_3D ( 'NONE', #1293, #2926, #7175 ) ;
#386 = CARTESIAN_POINT ( 'NONE',  ( -27.29999999999999716, 0.000000000000000000, 27.40000000000000213 ) ) ;
#387 = DIRECTION ( 'NONE',  ( -1.000000000000000000, 0.000000000000000000, 7.109522442527898271E-17 ) ) ;
#388 = FACE_BOUND ( 'NONE', #6495, .T. ) ;
#389 = CIRCLE ( 'NONE', #1523, 0.5000000000000004441 ) ;
#390 = AXIS2_PLACEMENT_3D ( 'NONE', #1567, #3992, #6388 ) ;
#391 = FACE_BOUND ( 'NONE', #7393, .T. ) ;
#392 = ORIENTED_EDGE ( 'NONE', *, *, #192, .T. ) ;
#393 = DIRECTION ( 'NONE',  ( 1.000000000000000000, 0.000000000000000000, 0.000000000000000000 ) ) ;
#394 = CIRCLE ( 'NONE', #3687, 0.5000000000000004441 ) ;
#395 = DIRECTION ( 'NONE',  ( -0.000000000000000000, -1.000000000000000000, -0.000000000000000000 ) ) ;
#396 = VECTOR ( 'NONE', #7804, 1000.000000000000000 ) ;
#397 = ORIENTED_EDGE ( 'NONE', *, *, #109, .T. ) ;
#398 = VECTOR ( 'NONE', #2035, 1000.000000000000000 ) ;
#399 = EDGE_LOOP ( 'NONE', ( #5776, #5873, #5417, #6736 ) ) ;
#400 = PRODUCT_DEFINITION_SHAPE ( 'NONE', 'NONE',  #2376 ) ;
#401 = ORIENTED_EDGE ( 'NONE', *, *, #337, .F. ) ;
#402 = DIRECTION ( 'NONE',  ( 7.109522442527898271E-17, -0.000000000000000000, -1.000000000000000000 ) ) ;
#403 = ADVANCED_FACE ( 'NONE', ( #2214 ), #1725, .F. ) ;
#404 = ORIENTED_EDGE ( 'NONE', *, *, #1278, .F. ) ;
#405 = DIRECTION ( 'NONE',  ( -1.000000000000000000, 0.000000000000000000, -7.109522442527898271E-17 ) ) ;
#406 = VERTEX_POINT ( 'NONE', #5997 ) ;
#407 = DIRECTION ( 'NONE',  ( 0.000000000000000000, 0.000000000000000000, 1.000000000000000000 ) ) ;
#408 = DIRECTION ( 'NONE',  ( 0.000000000000000000, 0.000000000000000000, 1.000000000000000000 ) ) ;
#409 = ORIENTED_EDGE ( 'NONE', *, *, #2332, .T. ) ;
#410 = ORIENTED_EDGE ( 'NONE', *, *, #1819, .T. ) ;
#411 = EDGE_CURVE ( 'NONE', #3389, #1761, #19, .T. ) ;
#412 = DIRECTION ( 'NONE',  ( -0.000000000000000000, -1.000000000000000000, -0.000000000000000000 ) ) ;
#413 = DIRECTION ( 'NONE',  ( -7.109522442527898271E-17, 0.000000000000000000, 1.000000000000000000 ) ) ;
#414 = DIRECTION ( 'NONE',  ( 1.000000000000000000, 0.000000000000000000, -0.000000000000000000 ) ) ;
#415 = DIRECTION ( 'NONE',  ( -1.000000000000000000, 0.000000000000000000, 0.000000000000000000 ) ) ;
#416 = VERTEX_POINT ( 'NONE', #1808 ) ;
#417 = LINE ( 'NONE', #5240, #2659 ) ;
#418 = ORIENTED_EDGE ( 'NONE', *, *, #2517, .F. ) ;
#419 = VERTEX_POINT ( 'NONE', #5368 ) ;
#420 = FACE_OUTER_BOUND ( 'NONE', #7407, .T. ) ;
#421 = EDGE_CURVE ( 'NONE', #4240, #7722, #872, .T. ) ;
#422 = DIRECTION ( 'NONE',  ( 1.000000000000000000, 0.000000000000000000, -0.000000000000000000 ) ) ;
#423 = EDGE_CURVE ( 'NONE', #6106, #5558, #3041, .T. ) ;
#424 = CARTESIAN_POINT ( 'NONE',  ( 3.299999999999997158, 11.00000000000000000, 26.89999999999999858 ) ) ;
#425 = CARTESIAN_POINT ( 'NONE',  ( -20.69999999999999929, 0.000000000000000000, 3.000000000000002665 ) ) ;
#426 = DIRECTION ( 'NONE',  ( -0.000000000000000000, -1.000000000000000000, -0.000000000000000000 ) ) ;
#427 = LINE ( 'NONE', #4501, #7585 ) ;
#428 = FACE_OUTER_BOUND ( 'NONE', #2854, .T. ) ;
#429 = DIRECTION ( 'NONE',  ( 0.000000000000000000, -0.000000000000000000, 1.000000000000000000 ) ) ;
#430 = DIRECTION ( 'NONE',  ( -0.000000000000000000, -1.000000000000000000, 0.000000000000000000 ) ) ;
#431 = ORIENTED_EDGE ( 'NONE', *, *, #4404, .F. ) ;
#432 = PLANE ( 'NONE',  #7781 ) ;
#433 = CARTESIAN_POINT ( 'NONE',  ( -21.19999999999999929, 11.00000000000000000, 5.900000000000002132 ) ) ;
#434 = EDGE_CURVE ( 'NONE', #3810, #5773, #1686, .T. ) ;
#435 = EDGE_CURVE ( 'NONE', #7367, #5260, #7703, .T. ) ;
#436 = AXIS2_PLACEMENT_3D ( 'NONE', #4487, #1552, #3938 ) ;
#437 = ORIENTED_EDGE ( 'NONE', *, *, #776, .T. ) ;
#438 = VERTEX_POINT ( 'NONE', #1094 ) ;
#439 = ADVANCED_FACE ( 'NONE', ( #2298 ), #4706, .F. ) ;
#440 = ORIENTED_EDGE ( 'NONE', *, *, #168, .T. ) ;
#441 = EDGE_CURVE ( 'NONE', #4350, #3207, #6420, .T. ) ;
#442 = FACE_OUTER_BOUND ( 'NONE', #1401, .T. ) ;
#443 = EDGE_CURVE ( 'NONE', #4126, #717, #7177, .T. ) ;
#444 = VERTEX_POINT ( 'NONE', #2882 ) ;
#445 = CARTESIAN_POINT ( 'NONE',  ( -26.79999999999999716, 0.000000000000000000, 3.500000000000002220 ) ) ;
#446 = ORIENTED_EDGE ( 'NONE', *, *, #3499, .T. ) ;
#447 = PLANE ( 'NONE',  #5682 ) ;
#448 = CARTESIAN_POINT ( 'NONE',  ( 27.29999999999999716, 11.00000000000000000, 3.500000000000002220 ) ) ;
#449 = VERTEX_POINT ( 'NONE', #7811 ) ;
#450 = ORIENTED_EDGE ( 'NONE', *, *, #3011, .T. ) ;
#451 = SURFACE_STYLE_USAGE ( .BOTH. , #1114 ) ;
#452 = LINE ( 'NONE', #1676, #7433 ) ;
#453 = EDGE_CURVE ( 'NONE', #6727, #4149, #3282, .T. ) ;
#454 = CARTESIAN_POINT ( 'NONE',  ( -21.19999999999999929, 0.000000000000000000, 3.500000000000002665 ) ) ;
#455 = VERTEX_POINT ( 'NONE', #7222 ) ;
#456 = CARTESIAN_POINT ( 'NONE',  ( -14.79999999999999716, 0.000000000000000000, 24.00000000000000000 ) ) ;
#457 = ADVANCED_FACE ( 'NONE', ( #1132 ), #6502, .F. ) ;
#458 = EDGE_CURVE ( 'NONE', #5822, #2821, #5880, .T. ) ;
#459 = ORIENTED_EDGE ( 'NONE', *, *, #2102, .F. ) ;
#460 = LINE ( 'NONE', #3544, #6534 ) ;
#461 = LINE ( 'NONE', #2876, #7426 ) ;
#462 = CARTESIAN_POINT ( 'NONE',  ( -2.799999999999997602, 11.00000000000000000, 3.000000000000002220 ) ) ;
#463 = VECTOR ( 'NONE', #1973, 1000.000000000000000 ) ;
#464 = FACE_OUTER_BOUND ( 'NONE', #7740, .T. ) ;
#465 = DIRECTION ( 'NONE',  ( 0.000000000000000000, 0.000000000000000000, 1.000000000000000000 ) ) ;
#466 = CIRCLE ( 'NONE', #2247, 0.5000000000000004441 ) ;
#467 = DIRECTION ( 'NONE',  ( 0.000000000000000000, 1.000000000000000000, 0.000000000000000000 ) ) ;
#468 = LINE ( 'NONE', #3401, #1614 ) ;
#469 = FACE_OUTER_BOUND ( 'NONE', #359, .T. ) ;
#470 = LINE ( 'NONE', #5253, #1960 ) ;
#471 = EDGE_LOOP ( 'NONE', ( #5266, #2605, #571, #4172, #4635, #6008 ) ) ;
#472 = DIRECTION ( 'NONE',  ( -7.109522442527898271E-17, -0.000000000000000000, -1.000000000000000000 ) ) ;
#473 = DIRECTION ( 'NONE',  ( 0.000000000000000000, 0.000000000000000000, 1.000000000000000000 ) ) ;
#474 = VERTEX_POINT ( 'NONE', #6467 ) ;
#475 = ORIENTED_EDGE ( 'NONE', *, *, #95, .F. ) ;
#476 = CARTESIAN_POINT ( 'NONE',  ( 3.299999999999997158, 11.00000000000000000, -3.000000000000000000 ) ) ;
#477 = AXIS2_PLACEMENT_3D ( 'NONE', #1493, #155, #2097 ) ;
#478 = DIRECTION ( 'NONE',  ( -0.000000000000000000, -1.000000000000000000, -0.000000000000000000 ) ) ;
#479 = EDGE_LOOP ( 'NONE', ( #203, #2919, #7311, #1663 ) ) ;
#480 = LINE ( 'NONE', #6401, #4185 ) ;
#481 = ORIENTED_EDGE ( 'NONE', *, *, #6831, .F. ) ;
#482 = AXIS2_PLACEMENT_3D ( 'NONE', #2366, #5957, #1802 ) ;
#483 = DIRECTION ( 'NONE',  ( -7.109522442527898271E-17, -0.000000000000000000, -1.000000000000000000 ) ) ;
#484 = AXIS2_PLACEMENT_3D ( 'NONE', #2738, #5627, #7598 ) ;
#485 = EDGE_CURVE ( 'NONE', #1572, #1395, #3630, .T. ) ;
#486 = LINE ( 'NONE', #2902, #5445 ) ;
#487 = ORIENTED_EDGE ( 'NONE', *, *, #2632, .T. ) ;
#488 = VERTEX_POINT ( 'NONE', #3512 ) ;
#489 = EDGE_CURVE ( 'NONE', #5498, #5313, #2649, .T. ) ;
#490 = CARTESIAN_POINT ( 'NONE',  ( 9.199999999999999289, 11.00000000000000000, 5.900000000000002132 ) ) ;
#491 = ADVANCED_FACE ( 'NONE', ( #1174 ), #2336, .F. ) ;
#492 = VECTOR ( 'NONE', #2840, 1000.000000000000000 ) ;
#493 = CARTESIAN_POINT ( 'NONE',  ( -27.29999999999999716, 0.000000000000000000, 24.50000000000000000 ) ) ;
#494 = SHAPE_DEFINITION_REPRESENTATION ( #400, #929 ) ;
#495 = DIRECTION ( 'NONE',  ( 1.000000000000000000, -0.000000000000000000, -0.000000000000000000 ) ) ;
#496 = ORIENTED_EDGE ( 'NONE', *, *, #215, .T. ) ;
#497 = CARTESIAN_POINT ( 'NONE',  ( -3.299999999999996714, 11.00000000000000000, 3.000000000000002220 ) ) ;
#498 = VECTOR ( 'NONE', #3422, 1000.000000000000000 ) ;
#499 = ORIENTED_EDGE ( 'NONE', *, *, #670, .T. ) ;
#500 = FACE_OUTER_BOUND ( 'NONE', #4383, .T. ) ;
#501 = DIRECTION ( 'NONE',  ( 0.000000000000000000, 0.000000000000000000, -1.000000000000000000 ) ) ;
#502 = AXIS2_PLACEMENT_3D ( 'NONE', #6966, #5075, #1548 ) ;
#503 = CARTESIAN_POINT ( 'NONE',  ( -33.20000000000000284, 0.000000000000000000, 26.89999999999999858 ) ) ;
#504 = CARTESIAN_POINT ( 'NONE',  ( 2.799999999999996714, 0.000000000000000000, 3.500000000000002220 ) ) ;
#505 = ADVANCED_FACE ( 'NONE', ( #2257 ), #7138, .F. ) ;
#506 = AXIS2_PLACEMENT_3D ( 'NONE', #5337, #2343, #473 ) ;
#507 = CARTESIAN_POINT ( 'NONE',  ( -35.50000000000001421, 11.00000000000000000, 30.50000000000000355 ) ) ;
#508 = AXIS2_PLACEMENT_3D ( 'NONE', #1563, #7061, #2844 ) ;
#509 = DIRECTION ( 'NONE',  ( -1.000000000000000000, 0.000000000000000000, 1.982541115402065110E-16 ) ) ;
#510 = DIRECTION ( 'NONE',  ( 0.000000000000000000, -0.000000000000000000, 1.000000000000000000 ) ) ;
#511 = EDGE_CURVE ( 'NONE', #1509, #6887, #64, .T. ) ;
#512 = ORIENTED_EDGE ( 'NONE', *, *, #3269, .T. ) ;
#513 = LINE ( 'NONE', #1813, #2866 ) ;
#514 = DIRECTION ( 'NONE',  ( 0.000000000000000000, 0.000000000000000000, 1.000000000000000000 ) ) ;
#515 = AXIS2_PLACEMENT_3D ( 'NONE', #2406, #2450, #6704 ) ;
#516 = VERTEX_POINT ( 'NONE', #1252 ) ;
#517 = VECTOR ( 'NONE', #3252, 1000.000000000000000 ) ;
#518 = CARTESIAN_POINT ( 'NONE',  ( -8.699999999999999289, 0.000000000000000000, -27.39999999999999858 ) ) ;
#519 = DIRECTION ( 'NONE',  ( 0.000000000000000000, 0.000000000000000000, 1.000000000000000000 ) ) ;
#520 = ORIENTED_EDGE ( 'NONE', *, *, #4404, .T. ) ;
#521 = DIRECTION ( 'NONE',  ( 0.000000000000000000, 1.000000000000000000, 0.000000000000000000 ) ) ;
#522 = ORIENTED_EDGE ( 'NONE', *, *, #6859, .F. ) ;
#523 = DIRECTION ( 'NONE',  ( -0.000000000000000000, 1.000000000000000000, -0.000000000000000000 ) ) ;
#524 = CARTESIAN_POINT ( 'NONE',  ( 3.299999999999996714, 11.00000000000000000, -24.49999999999999645 ) ) ;
#525 = EDGE_LOOP ( 'NONE', ( #4499, #558, #5857, #2985 ) ) ;
#526 = VERTEX_POINT ( 'NONE', #3239 ) ;
#527 = EDGE_CURVE ( 'NONE', #3694, #4554, #4973, .T. ) ;
#528 = CARTESIAN_POINT ( 'NONE',  ( -33.20000000000000284, 11.00000000000000000, 3.000000000000003109 ) ) ;
#529 = DIRECTION ( 'NONE',  ( 1.000000000000000000, 0.000000000000000000, 0.000000000000000000 ) ) ;
#530 = VERTEX_POINT ( 'NONE', #4345 ) ;
#531 = CARTESIAN_POINT ( 'NONE',  ( 8.699999999999999289, 0.000000000000000000, -23.99999999999999645 ) ) ;
#532 = AXIS2_PLACEMENT_3D ( 'NONE', #7127, #2438, #1797 ) ;
#533 = EDGE_CURVE ( 'NONE', #5028, #5178, #3202, .T. ) ;
#534 = ORIENTED_EDGE ( 'NONE', *, *, #7247, .T. ) ;
#535 = ORIENTED_EDGE ( 'NONE', *, *, #2878, .T. ) ;
#536 = EDGE_CURVE ( 'NONE', #3891, #3094, #2216, .T. ) ;
#537 = CARTESIAN_POINT ( 'NONE',  ( 3.299999999999997158, 0.000000000000000000, 24.50000000000000000 ) ) ;
#538 = CARTESIAN_POINT ( 'NONE',  ( 26.79999999999999716, 0.000000000000000000, -6.399999999999999467 ) ) ;
#539 = DIRECTION ( 'NONE',  ( 0.000000000000000000, -1.000000000000000000, -0.000000000000000000 ) ) ;
#540 = LINE ( 'NONE', #2959, #1652 ) ;
#541 = EDGE_CURVE ( 'NONE', #5216, #1670, #2600, .T. ) ;
#542 = CARTESIAN_POINT ( 'NONE',  ( -15.29999999999999716, 11.00000000000000000, -5.899999999999998579 ) ) ;
#543 = LINE ( 'NONE', #4857, #5664 ) ;
#544 = CARTESIAN_POINT ( 'NONE',  ( -35.50000000000001421, 11.00000000000000000, -30.50000000000000355 ) ) ;
#545 = ORIENTED_EDGE ( 'NONE', *, *, #2082, .F. ) ;
#546 = DIRECTION ( 'NONE',  ( -0.000000000000000000, -1.000000000000000000, -0.000000000000000000 ) ) ;
#547 = DIRECTION ( 'NONE',  ( 7.109522442527898271E-17, 0.000000000000000000, -1.000000000000000000 ) ) ;
#548 = EDGE_CURVE ( 'NONE', #5783, #5308, #147, .T. ) ;
#549 = EDGE_LOOP ( 'NONE', ( #5392, #7456, #1277, #7038 ) ) ;
#550 = DIRECTION ( 'NONE',  ( -0.000000000000000000, 1.000000000000000000, 0.000000000000000000 ) ) ;
#551 = DIRECTION ( 'NONE',  ( 0.000000000000000000, -1.000000000000000000, 0.000000000000000000 ) ) ;
#552 = CARTESIAN_POINT ( 'NONE',  ( -4.550094363217856274E-16, 11.00000000000000000, -6.400000000000001243 ) ) ;
#553 = ORIENTED_EDGE ( 'NONE', *, *, #4454, .F. ) ;
#554 = FACE_OUTER_BOUND ( 'NONE', #647, .T. ) ;
#555 = VERTEX_POINT ( 'NONE', #4855 ) ;
#556 = CARTESIAN_POINT ( 'NONE',  ( -32.70000000000000284, 0.000000000000000000, -2.999999999999999556 ) ) ;
#557 = DIRECTION ( 'NONE',  ( -0.000000000000000000, -1.000000000000000000, -0.000000000000000000 ) ) ;
#558 = ORIENTED_EDGE ( 'NONE', *, *, #5950, .T. ) ;
#559 = EDGE_LOOP ( 'NONE', ( #5105, #2694, #3335, #7198, #938, #3826, #1962, #49 ) ) ;
#560 = DIRECTION ( 'NONE',  ( 0.000000000000000000, 0.000000000000000000, 1.000000000000000000 ) ) ;
#561 = AXIS2_PLACEMENT_3D ( 'NONE', #5842, #7651, #5163 ) ;
#562 = CARTESIAN_POINT ( 'NONE',  ( -8.699999999999999289, 11.00000000000000000, 3.000000000000002220 ) ) ;
#563 = VECTOR ( 'NONE', #3277, 1000.000000000000000 ) ;
#564 =( LENGTH_UNIT ( ) NAMED_UNIT ( * ) SI_UNIT ( .MILLI., .METRE. ) );
#565 = DIRECTION ( 'NONE',  ( 7.109522442527898271E-17, 0.000000000000000000, 1.000000000000000000 ) ) ;
#566 = ORIENTED_EDGE ( 'NONE', *, *, #7218, .F. ) ;
#567 = DIRECTION ( 'NONE',  ( -0.000000000000000000, 1.000000000000000000, 0.000000000000000000 ) ) ;
#568 = ADVANCED_FACE ( 'NONE', ( #2452 ), #32, .F. ) ;
#569 = CIRCLE ( 'NONE', #2971, 0.5000000000000000000 ) ;
#570 = EDGE_LOOP ( 'NONE', ( #5458, #3961, #4477, #1356, #5243, #777, #5771, #6443, #5824, #4370, #2512, #3283, #1627, #280, #4368, #6957, #955, #3330, #4178, #4839 ) ) ;
#571 = ORIENTED_EDGE ( 'NONE', *, *, #1741, .T. ) ;
#572 = CARTESIAN_POINT ( 'NONE',  ( -26.79999999999999716, 11.00000000000000000, -27.39999999999999858 ) ) ;
#573 = CARTESIAN_POINT ( 'NONE',  ( 32.70000000000000284, 11.00000000000000000, 24.00000000000000000 ) ) ;
#574 = ADVANCED_FACE ( 'NONE', ( #7298 ), #6231, .F. ) ;
#575 = PLANE ( 'NONE',  #4480 ) ;
#576 = EDGE_CURVE ( 'NONE', #4266, #5001, #731, .T. ) ;
#577 = EDGE_CURVE ( 'NONE', #5423, #488, #1831, .T. ) ;
#578 = CARTESIAN_POINT ( 'NONE',  ( -2.799999999999997158, 11.00000000000000000, 26.89999999999999858 ) ) ;
#579 = EDGE_CURVE ( 'NONE', #5505, #5085, #1893, .T. ) ;
#580 = DIRECTION ( 'NONE',  ( 7.109522442527898271E-17, -0.000000000000000000, -1.000000000000000000 ) ) ;
#581 = EDGE_CURVE ( 'NONE', #1318, #6925, #4380, .T. ) ;
#582 = DIRECTION ( 'NONE',  ( 0.000000000000000000, -1.000000000000000000, 0.000000000000000000 ) ) ;
#583 = CARTESIAN_POINT ( 'NONE',  ( 7.549999999999998046, 11.00000000000000000, 24.00000000000000000 ) ) ;
#584 = ORIENTED_EDGE ( 'NONE', *, *, #2086, .F. ) ;
#585 = CARTESIAN_POINT ( 'NONE',  ( 1.706285386206695289E-15, 11.00000000000000000, -23.99999999999999645 ) ) ;
#586 = CARTESIAN_POINT ( 'NONE',  ( -27.29999999999999716, 11.00000000000000000, -24.49999999999999645 ) ) ;
#587 = ORIENTED_EDGE ( 'NONE', *, *, #7248, .F. ) ;
#588 = VECTOR ( 'NONE', #4625, 1000.000000000000000 ) ;
#589 = EDGE_LOOP ( 'NONE', ( #5625, #6761, #113, #5491 ) ) ;
#590 = CARTESIAN_POINT ( 'NONE',  ( -2.799999999999996714, 11.00000000000000000, 5.900000000000002132 ) ) ;
#591 = CARTESIAN_POINT ( 'NONE',  ( -15.29999999999999716, 11.00000000000000000, 24.00000000000000000 ) ) ;
#592 = ORIENTED_EDGE ( 'NONE', *, *, #411, .F. ) ;
#593 = DIRECTION ( 'NONE',  ( -7.109522442527898271E-17, -0.000000000000000000, -1.000000000000000000 ) ) ;
#594 = ORIENTED_EDGE ( 'NONE', *, *, #773, .T. ) ;
#595 = CARTESIAN_POINT ( 'NONE',  ( 27.29999999999999716, 0.000000000000000000, 24.50000000000000000 ) ) ;
#596 = DIRECTION ( 'NONE',  ( 0.000000000000000000, 0.000000000000000000, 1.000000000000000000 ) ) ;
#597 = ORIENTED_EDGE ( 'NONE', *, *, #4790, .T. ) ;
#598 = ORIENTED_EDGE ( 'NONE', *, *, #212, .T. ) ;
#600 = VECTOR ( 'NONE', #6164, 1000.000000000000000 ) ;
#599 = FACE_OUTER_BOUND ( 'NONE', #6320, .T. ) ;
#601 = FACE_OUTER_BOUND ( 'NONE', #1999, .T. ) ;
#602 = AXIS2_PLACEMENT_3D ( 'NONE', #2580, #5133, #1453 ) ;
#603 = DIRECTION ( 'NONE',  ( 0.000000000000000000, 1.000000000000000000, 0.000000000000000000 ) ) ;
#604 = ORIENTED_EDGE ( 'NONE', *, *, #776, .F. ) ;
#605 = DIRECTION ( 'NONE',  ( 7.109522442527898271E-17, 0.000000000000000000, -1.000000000000000000 ) ) ;
#606 = VERTEX_POINT ( 'NONE', #3114 ) ;
#607 = AXIS2_PLACEMENT_3D ( 'NONE', #5485, #582, #2998 ) ;
#608 = CARTESIAN_POINT ( 'NONE',  ( 15.29999999999999716, 11.00000000000000000, -24.49999999999999645 ) ) ;
#609 = DIRECTION ( 'NONE',  ( -1.000000000000000000, 0.000000000000000000, 0.000000000000000000 ) ) ;
#610 = DIRECTION ( 'NONE',  ( -0.000000000000000000, -1.000000000000000000, -0.000000000000000000 ) ) ;
#611 = VERTEX_POINT ( 'NONE', #812 ) ;
#612 = AXIS2_PLACEMENT_3D ( 'NONE', #5233, #7683, #5981 ) ;
#613 = CIRCLE ( 'NONE', #5671, 0.5000000000000004441 ) ;
#614 = LINE ( 'NONE', #578, #7578 ) ;
#615 = EDGE_LOOP ( 'NONE', ( #1702, #7349, #2904, #715 ) ) ;
#616 = VECTOR ( 'NONE', #1056, 1000.000000000000000 ) ;
#617 = VECTOR ( 'NONE', #2596, 1000.000000000000000 ) ;
#618 = DIRECTION ( 'NONE',  ( 1.000000000000000000, 0.000000000000000000, -0.000000000000000000 ) ) ;
#619 = PLANE ( 'NONE',  #860 ) ;
#620 = DIRECTION ( 'NONE',  ( -0.000000000000000000, 1.000000000000000000, -0.000000000000000000 ) ) ;
#621 = VERTEX_POINT ( 'NONE', #5519 ) ;
#622 = DIRECTION ( 'NONE',  ( 0.000000000000000000, 1.000000000000000000, 0.000000000000000000 ) ) ;
#623 = DIRECTION ( 'NONE',  ( -0.000000000000000000, -1.000000000000000000, -0.000000000000000000 ) ) ;
#624 = EDGE_CURVE ( 'NONE', #840, #684, #6620, .T. ) ;
#625 = ORIENTED_EDGE ( 'NONE', *, *, #6176, .F. ) ;
#626 = AXIS2_PLACEMENT_3D ( 'NONE', #7728, #3425, #1679 ) ;
#627 = DIRECTION ( 'NONE',  ( 0.000000000000000000, 0.000000000000000000, 1.000000000000000000 ) ) ;
#628 = DIRECTION ( 'NONE',  ( -0.000000000000000000, -1.000000000000000000, -0.000000000000000000 ) ) ;
#629 = CARTESIAN_POINT ( 'NONE',  ( 14.79999999999999716, 0.000000000000000000, -3.500000000000000000 ) ) ;
#630 = ORIENTED_EDGE ( 'NONE', *, *, #326, .T. ) ;
#631 = CARTESIAN_POINT ( 'NONE',  ( -30.00000000000000000, 11.00000000000000000, -23.99999999999999645 ) ) ;
#632 = ORIENTED_EDGE ( 'NONE', *, *, #6278, .F. ) ;
#633 = DIRECTION ( 'NONE',  ( 1.000000000000000000, 0.000000000000000000, 0.000000000000000000 ) ) ;
#634 = CYLINDRICAL_SURFACE ( 'NONE', #6573, 0.5000000000000004441 ) ;
#635 = ORIENTED_EDGE ( 'NONE', *, *, #3164, .F. ) ;
#636 = ORIENTED_EDGE ( 'NONE', *, *, #7359, .T. ) ;
#637 = EDGE_CURVE ( 'NONE', #5335, #5755, #2530, .T. ) ;
#638 = AXIS2_PLACEMENT_3D ( 'NONE', #7137, #1722, #1129 ) ;
#639 = DIRECTION ( 'NONE',  ( 0.000000000000000000, 0.000000000000000000, 1.000000000000000000 ) ) ;
#640 = VECTOR ( 'NONE', #2352, 1000.000000000000000 ) ;
#641 = ORIENTED_EDGE ( 'NONE', *, *, #791, .F. ) ;
#642 = CARTESIAN_POINT ( 'NONE',  ( 15.29999999999999716, 11.00000000000000000, 3.000000000000002220 ) ) ;
#643 = VERTEX_POINT ( 'NONE', #1934 ) ;
#644 = CARTESIAN_POINT ( 'NONE',  ( 4.550094363217856274E-16, 11.00000000000000000, 6.400000000000002132 ) ) ;
#645 = VECTOR ( 'NONE', #6093, 1000.000000000000000 ) ;
#646 = EDGE_CURVE ( 'NONE', #6015, #2898, #6745, .T. ) ;
#647 = EDGE_LOOP ( 'NONE', ( #5018, #1879, #2442, #6867 ) ) ;
#648 = DIRECTION ( 'NONE',  ( -0.000000000000000000, -1.000000000000000000, -0.000000000000000000 ) ) ;
#649 = DIRECTION ( 'NONE',  ( 0.000000000000000000, 0.000000000000000000, -1.000000000000000000 ) ) ;
#650 = DIRECTION ( 'NONE',  ( 0.000000000000000000, 1.000000000000000000, 0.000000000000000000 ) ) ;
#651 = ORIENTED_EDGE ( 'NONE', *, *, #2434, .F. ) ;
#652 = AXIS2_PLACEMENT_3D ( 'NONE', #5836, #3500, #2323 ) ;
#653 = FACE_OUTER_BOUND ( 'NONE', #1806, .T. ) ;
#654 = VERTEX_POINT ( 'NONE', #3161 ) ;
#655 = DIRECTION ( 'NONE',  ( 0.000000000000000000, -0.000000000000000000, -1.000000000000000000 ) ) ;
#656 = DIRECTION ( 'NONE',  ( 0.000000000000000000, 1.000000000000000000, 0.000000000000000000 ) ) ;
#657 = ORIENTED_EDGE ( 'NONE', *, *, #3150, .F. ) ;
#658 = CARTESIAN_POINT ( 'NONE',  ( 26.79999999999999716, 0.000000000000000000, 26.89999999999999858 ) ) ;
#659 = PLANE ( 'NONE',  #5434 ) ;
#660 = EDGE_CURVE ( 'NONE', #1542, #4745, #3229, .T. ) ;
#661 = ORIENTED_EDGE ( 'NONE', *, *, #7268, .F. ) ;
#662 = DIRECTION ( 'NONE',  ( 0.000000000000000000, 1.000000000000000000, 0.000000000000000000 ) ) ;
#663 = LINE ( 'NONE', #3124, #3893 ) ;
#664 = DIRECTION ( 'NONE',  ( 0.000000000000000000, -1.000000000000000000, -0.000000000000000000 ) ) ;
#665 = DIRECTION ( 'NONE',  ( -0.000000000000000000, -0.000000000000000000, -1.000000000000000000 ) ) ;
#666 = VERTEX_POINT ( 'NONE', #1416 ) ;
#667 = CARTESIAN_POINT ( 'NONE',  ( -8.699999999999999289, 0.000000000000000000, 27.40000000000000213 ) ) ;
#668 = EDGE_CURVE ( 'NONE', #4216, #2144, #2164, .T. ) ;
#669 = ORIENTED_EDGE ( 'NONE', *, *, #823, .T. ) ;
#670 = EDGE_CURVE ( 'NONE', #5202, #4515, #6342, .T. ) ;
#671 = DIRECTION ( 'NONE',  ( 0.000000000000000000, 1.000000000000000000, 0.000000000000000000 ) ) ;
#672 = EDGE_CURVE ( 'NONE', #7727, #6094, #7496, .T. ) ;
#673 = DIRECTION ( 'NONE',  ( 0.000000000000000000, 0.000000000000000000, 1.000000000000000000 ) ) ;
#674 = ORIENTED_EDGE ( 'NONE', *, *, #5364, .F. ) ;
#675 = ORIENTED_EDGE ( 'NONE', *, *, #337, .T. ) ;
#676 = ADVANCED_FACE ( 'NONE', ( #932 ), #5124, .F. ) ;
#677 = FACE_OUTER_BOUND ( 'NONE', #6349, .T. ) ;
#678 = ADVANCED_FACE ( 'NONE', ( #3350 ), #3945, .F. ) ;
#679 = ORIENTED_EDGE ( 'NONE', *, *, #7494, .F. ) ;
#680 = CARTESIAN_POINT ( 'NONE',  ( 20.69999999999999929, 0.000000000000000000, -26.89999999999999858 ) ) ;
#681 = ORIENTED_EDGE ( 'NONE', *, *, #2992, .F. ) ;
#682 = CARTESIAN_POINT ( 'NONE',  ( -21.19999999999999929, 0.000000000000000000, -2.999999999999999556 ) ) ;
#683 = CIRCLE ( 'NONE', #4103, 1.549999999999998490 ) ;
#684 = VERTEX_POINT ( 'NONE', #1480 ) ;
#685 = AXIS2_PLACEMENT_3D ( 'NONE', #3154, #2119, #6818 ) ;
#686 = EDGE_CURVE ( 'NONE', #1344, #1673, #103, .T. ) ;
#687 = DIRECTION ( 'NONE',  ( -7.109522442527898271E-17, -0.000000000000000000, -1.000000000000000000 ) ) ;
#688 = CARTESIAN_POINT ( 'NONE',  ( 26.79999999999999716, 11.00000000000000000, -26.89999999999999858 ) ) ;
#689 = DIRECTION ( 'NONE',  ( 0.000000000000000000, 0.000000000000000000, -1.000000000000000000 ) ) ;
#690 = ORIENTED_EDGE ( 'NONE', *, *, #3965, .F. ) ;
#691 = VECTOR ( 'NONE', #5134, 1000.000000000000000 ) ;
#692 = LINE ( 'NONE', #1931, #265 ) ;
#693 = VERTEX_POINT ( 'NONE', #2756 ) ;
#694 = DIRECTION ( 'NONE',  ( -0.000000000000000000, -1.000000000000000000, -0.000000000000000000 ) ) ;
#695 = DIRECTION ( 'NONE',  ( 0.000000000000000000, 1.000000000000000000, 0.000000000000000000 ) ) ;
#696 = VERTEX_POINT ( 'NONE', #263 ) ;
#697 = LINE ( 'NONE', #1298, #2240 ) ;
#698 = DIRECTION ( 'NONE',  ( -1.000000000000000000, 0.000000000000000000, 0.000000000000000000 ) ) ;
#699 = VERTEX_POINT ( 'NONE', #5161 ) ;
#700 = CARTESIAN_POINT ( 'NONE',  ( -14.79999999999999716, 0.000000000000000000, 26.89999999999999858 ) ) ;
#701 = CARTESIAN_POINT ( 'NONE',  ( 33.20000000000000284, 0.000000000000000000, 3.000000000000002665 ) ) ;
#702 = DIRECTION ( 'NONE',  ( 0.000000000000000000, -1.000000000000000000, 0.000000000000000000 ) ) ;
#703 = CARTESIAN_POINT ( 'NONE',  ( 18.00000000000000000, 11.00000000000000000, 24.00000000000000000 ) ) ;
#704 = ORIENTED_EDGE ( 'NONE', *, *, #1889, .T. ) ;
#705 = CARTESIAN_POINT ( 'NONE',  ( 8.699999999999999289, 11.00000000000000000, 26.89999999999999858 ) ) ;
#706 = ORIENTED_EDGE ( 'NONE', *, *, #7011, .T. ) ;
#707 = DIRECTION ( 'NONE',  ( 0.000000000000000000, 0.000000000000000000, 1.000000000000000000 ) ) ;
#708 = VECTOR ( 'NONE', #343, 1000.000000000000000 ) ;
#709 = LINE ( 'NONE', #47, #5428 ) ;
#710 = ORIENTED_EDGE ( 'NONE', *, *, #2570, .T. ) ;
#711 = ORIENTED_EDGE ( 'NONE', *, *, #335, .F. ) ;
#712 = ORIENTED_EDGE ( 'NONE', *, *, #4840, .T. ) ;
#713 = CARTESIAN_POINT ( 'NONE',  ( 15.29999999999999716, 11.00000000000000000, 26.89999999999999858 ) ) ;
#714 = CIRCLE ( 'NONE', #1093, 1.549999999999995826 ) ;
#715 = ORIENTED_EDGE ( 'NONE', *, *, #912, .T. ) ;
#716 = CARTESIAN_POINT ( 'NONE',  ( -40.00000000000000000, 11.00000000000000000, 35.00000000000000000 ) ) ;
#717 = VERTEX_POINT ( 'NONE', #5643 ) ;
#718 = DIRECTION ( 'NONE',  ( 1.000000000000000000, 0.000000000000000000, -7.109522442527898271E-17 ) ) ;
#719 = EDGE_CURVE ( 'NONE', #7722, #3181, #4019, .T. ) ;
#720 = AXIS2_PLACEMENT_3D ( 'NONE', #3603, #5415, #1339 ) ;
#721 = ORIENTED_EDGE ( 'NONE', *, *, #5323, .T. ) ;
#722 = CARTESIAN_POINT ( 'NONE',  ( 8.699999999999999289, 0.000000000000000000, 6.400000000000003020 ) ) ;
#723 = VECTOR ( 'NONE', #7471, 1000.000000000000000 ) ;
#724 = CARTESIAN_POINT ( 'NONE',  ( -27.29999999999999716, 11.00000000000000000, -6.399999999999999467 ) ) ;
#725 = CARTESIAN_POINT ( 'NONE',  ( -8.699999999999999289, 0.000000000000000000, -3.500000000000000000 ) ) ;
#726 = ORIENTED_EDGE ( 'NONE', *, *, #7670, .F. ) ;
#727 = CARTESIAN_POINT ( 'NONE',  ( -3.299999999999997158, 0.000000000000000000, -3.000000000000000000 ) ) ;
#728 = VECTOR ( 'NONE', #4655, 1000.000000000000000 ) ;
#729 = AXIS2_PLACEMENT_3D ( 'NONE', #2068, #5702, #206 ) ;
#730 = EDGE_LOOP ( 'NONE', ( #2202, #368, #1336, #1184, #7545, #6180, #4092, #2479 ) ) ;
#731 = LINE ( 'NONE', #6821, #4992 ) ;
#732 = LINE ( 'NONE', #2609, #3140 ) ;
#733 = VECTOR ( 'NONE', #4248, 1000.000000000000000 ) ;
#734 = VECTOR ( 'NONE', #2991, 1000.000000000000000 ) ;
#735 = ORIENTED_EDGE ( 'NONE', *, *, #3486, .F. ) ;
#736 = CARTESIAN_POINT ( 'NONE',  ( -5.999999999999999112, 11.00000000000000000, -27.39999999999999858 ) ) ;
#737 = DIRECTION ( 'NONE',  ( 0.000000000000000000, 1.000000000000000000, -0.000000000000000000 ) ) ;
#738 = VERTEX_POINT ( 'NONE', #5203 ) ;
#739 = AXIS2_PLACEMENT_3D ( 'NONE', #7794, #3496, #4211 ) ;
#740 = LINE ( 'NONE', #3171, #2620 ) ;
#741 = CARTESIAN_POINT ( 'NONE',  ( 27.29999999999999716, 0.000000000000000000, 24.00000000000000000 ) ) ;
#742 = DIRECTION ( 'NONE',  ( -0.000000000000000000, -1.000000000000000000, -0.000000000000000000 ) ) ;
#743 = EDGE_CURVE ( 'NONE', #4789, #2122, #2718, .T. ) ;
#744 = CARTESIAN_POINT ( 'NONE',  ( 32.70000000000000284, 0.000000000000000000, -26.89999999999999858 ) ) ;
#745 = CARTESIAN_POINT ( 'NONE',  ( -32.70000000000000284, 11.00000000000000000, -6.399999999999999467 ) ) ;
#746 = AXIS2_PLACEMENT_3D ( 'NONE', #2192, #5186, #3492 ) ;
#747 = VERTEX_POINT ( 'NONE', #4577 ) ;
#748 = DIRECTION ( 'NONE',  ( -1.000000000000000000, 0.000000000000000000, 0.000000000000000000 ) ) ;
#749 = CARTESIAN_POINT ( 'NONE',  ( -27.29999999999999716, 11.00000000000000000, 24.50000000000000000 ) ) ;
#750 = DIRECTION ( 'NONE',  ( -0.000000000000000000, -1.000000000000000000, -0.000000000000000000 ) ) ;
#751 = ORIENTED_EDGE ( 'NONE', *, *, #5846, .T. ) ;
#752 = ORIENTED_EDGE ( 'NONE', *, *, #1857, .T. ) ;
#753 = ORIENTED_EDGE ( 'NONE', *, *, #893, .T. ) ;
#754 = AXIS2_PLACEMENT_3D ( 'NONE', #749, #5620, #6323 ) ;
#755 = DIRECTION ( 'NONE',  ( 0.000000000000000000, -1.000000000000000000, -0.000000000000000000 ) ) ;
#756 = ADVANCED_FACE ( 'NONE', ( #7018 ), #6418, .F. ) ;
#757 = VECTOR ( 'NONE', #7348, 1000.000000000000000 ) ;
#758 = ORIENTED_EDGE ( 'NONE', *, *, #2471, .F. ) ;
#759 = DIRECTION ( 'NONE',  ( -1.000000000000000000, 0.000000000000000000, 7.109522442527898271E-17 ) ) ;
#760 = ORIENTED_EDGE ( 'NONE', *, *, #1399, .F. ) ;
#761 = LINE ( 'NONE', #3106, #2529 ) ;
#762 = EDGE_CURVE ( 'NONE', #4987, #5100, #1524, .T. ) ;
#763 = AXIS2_PLACEMENT_3D ( 'NONE', #2527, #366, #6107 ) ;
#764 = ORIENTED_EDGE ( 'NONE', *, *, #5224, .F. ) ;
#765 = VECTOR ( 'NONE', #237, 1000.000000000000000 ) ;
#766 = VECTOR ( 'NONE', #2725, 1000.000000000000000 ) ;
#767 = CARTESIAN_POINT ( 'NONE',  ( -28.44999999999999929, 11.00000000000000000, -27.39999999999999858 ) ) ;
#768 = FACE_OUTER_BOUND ( 'NONE', #5039, .T. ) ;
#769 = CARTESIAN_POINT ( 'NONE',  ( -15.29999999999999716, 11.00000000000000000, -26.89999999999999858 ) ) ;
#770 = DIRECTION ( 'NONE',  ( 0.000000000000000000, 0.000000000000000000, 1.000000000000000000 ) ) ;
#771 = AXIS2_PLACEMENT_3D ( 'NONE', #448, #1629, #7155 ) ;
#772 = ORIENTED_EDGE ( 'NONE', *, *, #2132, .F. ) ;
#773 = EDGE_CURVE ( 'NONE', #1102, #5423, #2089, .T. ) ;
#774 = VECTOR ( 'NONE', #687, 1000.000000000000000 ) ;
#775 = VECTOR ( 'NONE', #1957, 1000.000000000000000 ) ;
#776 = EDGE_CURVE ( 'NONE', #70, #7265, #2051, .T. ) ;
#777 = ORIENTED_EDGE ( 'NONE', *, *, #71, .T. ) ;
#778 = DIRECTION ( 'NONE',  ( 0.000000000000000000, 0.000000000000000000, 1.000000000000000000 ) ) ;
#779 = CYLINDRICAL_SURFACE ( 'NONE', #3149, 0.5000000000000004441 ) ;
#780 = FACE_OUTER_BOUND ( 'NONE', #5522, .T. ) ;
#781 = LINE ( 'NONE', #2056, #5177 ) ;
#782 = VERTEX_POINT ( 'NONE', #4463 ) ;
#783 = EDGE_CURVE ( 'NONE', #4474, #4556, #3138, .T. ) ;
#784 = DIRECTION ( 'NONE',  ( 0.000000000000000000, 1.000000000000000000, 0.000000000000000000 ) ) ;
#785 = DIRECTION ( 'NONE',  ( 7.109522442527898271E-17, 0.000000000000000000, 1.000000000000000000 ) ) ;
#786 = DIRECTION ( 'NONE',  ( 0.000000000000000000, 0.000000000000000000, 1.000000000000000000 ) ) ;
#787 = EDGE_CURVE ( 'NONE', #6441, #4483, #3514, .T. ) ;
#788 = CARTESIAN_POINT ( 'NONE',  ( -3.299999999999997158, 0.000000000000000000, 24.00000000000000000 ) ) ;
#789 = VERTEX_POINT ( 'NONE', #5795 ) ;
#790 = DIRECTION ( 'NONE',  ( 0.000000000000000000, 1.000000000000000000, 0.000000000000000000 ) ) ;
#791 = EDGE_CURVE ( 'NONE', #6051, #5631, #1008, .T. ) ;
#792 = ADVANCED_FACE ( 'NONE', ( #890 ), #6264, .F. ) ;
#793 = DIRECTION ( 'NONE',  ( 0.000000000000000000, -1.000000000000000000, 0.000000000000000000 ) ) ;
#794 = DIRECTION ( 'NONE',  ( -7.109522442527898271E-17, -0.000000000000000000, -1.000000000000000000 ) ) ;
#795 = ORIENTED_EDGE ( 'NONE', *, *, #7647, .F. ) ;
#796 = ORIENTED_EDGE ( 'NONE', *, *, #434, .T. ) ;
#797 = ORIENTED_EDGE ( 'NONE', *, *, #2414, .F. ) ;
#798 = DIRECTION ( 'NONE',  ( -0.000000000000000000, 1.000000000000000000, 0.000000000000000000 ) ) ;
#799 = ORIENTED_EDGE ( 'NONE', *, *, #5410, .T. ) ;
#800 = LINE ( 'NONE', #1317, #1528 ) ;
#801 = EDGE_LOOP ( 'NONE', ( #764, #6693, #3592, #5095 ) ) ;
#802 = CARTESIAN_POINT ( 'NONE',  ( -33.20000000000000284, 0.000000000000000000, -23.99999999999999645 ) ) ;
#803 = ORIENTED_EDGE ( 'NONE', *, *, #2333, .F. ) ;
#804 = CARTESIAN_POINT ( 'NONE',  ( 35.50000000000001421, 0.000000000000000000, 32.00000000000000711 ) ) ;
#805 = DIRECTION ( 'NONE',  ( 0.000000000000000000, 0.000000000000000000, 1.000000000000000000 ) ) ;
#806 = CARTESIAN_POINT ( 'NONE',  ( -9.199999999999999289, 0.000000000000000000, -24.49999999999999645 ) ) ;
#807 = ADVANCED_FACE ( 'NONE', ( #2990 ), #2955, .F. ) ;
#808 = DIRECTION ( 'NONE',  ( 1.000000000000000000, 0.000000000000000000, 0.000000000000000000 ) ) ;
#809 = VERTEX_POINT ( 'NONE', #5840 ) ;
#810 = EDGE_LOOP ( 'NONE', ( #1459, #2751, #4251, #4963 ) ) ;
#811 = AXIS2_PLACEMENT_3D ( 'NONE', #5598, #620, #5334 ) ;
#812 = CARTESIAN_POINT ( 'NONE',  ( -33.20000000000000284, 11.00000000000000000, -24.49999999999999645 ) ) ;
#813 = DIRECTION ( 'NONE',  ( 0.000000000000000000, 1.000000000000000000, 0.000000000000000000 ) ) ;
#814 = AXIS2_PLACEMENT_3D ( 'NONE', #6783, #178, #2047 ) ;
#815 = ADVANCED_FACE ( 'NONE', ( #7732 ), #2328, .F. ) ;
#816 = AXIS2_PLACEMENT_3D ( 'NONE', #6709, #6664, #778 ) ;
#817 = PRODUCT_DEFINITION_FORMATION_WITH_SPECIFIED_SOURCE ( 'TUTTO', '', #5569, .NOT_KNOWN. ) ;
#818 = CARTESIAN_POINT ( 'NONE',  ( -14.79999999999999716, 11.00000000000000000, 3.500000000000002220 ) ) ;
#819 = EDGE_CURVE ( 'NONE', #6408, #738, #7170, .T. ) ;
#820 = FACE_OUTER_BOUND ( 'NONE', #3294, .T. ) ;
#821 = CIRCLE ( 'NONE', #5996, 0.4999999999999995559 ) ;
#822 = ORIENTED_EDGE ( 'NONE', *, *, #6565, .F. ) ;
#823 = EDGE_CURVE ( 'NONE', #1368, #1428, #460, .T. ) ;
#824 = ADVANCED_FACE ( 'NONE', ( #500 ), #5988, .F. ) ;
#825 = CARTESIAN_POINT ( 'NONE',  ( -27.29999999999999716, 11.00000000000000000, -5.899999999999998579 ) ) ;
#826 = DIRECTION ( 'NONE',  ( -7.109522442527898271E-17, 0.000000000000000000, -1.000000000000000000 ) ) ;
#827 = DIRECTION ( 'NONE',  ( -7.109522442527898271E-17, 0.000000000000000000, 1.000000000000000000 ) ) ;
#828 = ORIENTED_EDGE ( 'NONE', *, *, #1306, .T. ) ;
#829 = LINE ( 'NONE', #4395, #889 ) ;
#830 = CARTESIAN_POINT ( 'NONE',  ( 9.199999999999997513, 11.00000000000000000, 26.89999999999999858 ) ) ;
#831 = ORIENTED_EDGE ( 'NONE', *, *, #5710, .F. ) ;
#832 = EDGE_LOOP ( 'NONE', ( #4018, #5348, #712, #5984, #1994, #4978 ) ) ;
#833 = VERTEX_POINT ( 'NONE', #6497 ) ;
#834 = LINE ( 'NONE', #3295, #1484 ) ;
#835 = VECTOR ( 'NONE', #2304, 1000.000000000000000 ) ;
#836 = ORIENTED_EDGE ( 'NONE', *, *, #660, .T. ) ;
#837 = FACE_OUTER_BOUND ( 'NONE', #4281, .T. ) ;
#838 = VERTEX_POINT ( 'NONE', #2250 ) ;
#839 = DIRECTION ( 'NONE',  ( 0.000000000000000000, 1.000000000000000000, 0.000000000000000000 ) ) ;
#840 = VERTEX_POINT ( 'NONE', #6613 ) ;
#841 = AXIS2_PLACEMENT_3D ( 'NONE', #2613, #6833, #5649 ) ;
#842 = VECTOR ( 'NONE', #3280, 1000.000000000000000 ) ;
#843 = CARTESIAN_POINT ( 'NONE',  ( -4.550094363217856274E-16, 11.00000000000000000, -6.400000000000002132 ) ) ;
#844 = CARTESIAN_POINT ( 'NONE',  ( 20.69999999999999929, 11.00000000000000000, -5.899999999999998579 ) ) ;
#845 = EDGE_CURVE ( 'NONE', #699, #1572, #1483, .T. ) ;
#846 = CARTESIAN_POINT ( 'NONE',  ( -20.69999999999999929, 0.000000000000000000, 3.500000000000002665 ) ) ;
#847 = VERTEX_POINT ( 'NONE', #5357 ) ;
#848 = ORIENTED_EDGE ( 'NONE', *, *, #2447, .F. ) ;
#849 = VECTOR ( 'NONE', #307, 1000.000000000000000 ) ;
#850 = DIRECTION ( 'NONE',  ( 7.109522442527898271E-17, -0.000000000000000000, -1.000000000000000000 ) ) ;
#851 = CARTESIAN_POINT ( 'NONE',  ( -9.199999999999999289, 0.000000000000000000, 24.50000000000000000 ) ) ;
#852 = VECTOR ( 'NONE', #4522, 1000.000000000000000 ) ;
#853 = AXIS2_PLACEMENT_3D ( 'NONE', #5723, #298, #5396 ) ;
#855 = LINE ( 'NONE', #3870, #5512 ) ;
#854 = VECTOR ( 'NONE', #1504, 1000.000000000000000 ) ;
#856 = LINE ( 'NONE', #1974, #757 ) ;
#857 = ORIENTED_EDGE ( 'NONE', *, *, #2641, .F. ) ;
#858 = EDGE_CURVE ( 'NONE', #1455, #4249, #5832, .T. ) ;
#859 = CARTESIAN_POINT ( 'NONE',  ( 2.132856732758369851E-16, 11.00000000000000000, 3.000000000000000444 ) ) ;
#860 = AXIS2_PLACEMENT_3D ( 'NONE', #4939, #7343, #1175 ) ;
#861 = DIRECTION ( 'NONE',  ( 1.000000000000000000, 0.000000000000000000, -7.109522442527898271E-17 ) ) ;
#862 = CYLINDRICAL_SURFACE ( 'NONE', #2377, 0.5000000000000000000 ) ;
#863 = EDGE_CURVE ( 'NONE', #5461, #6850, #4823, .T. ) ;
#864 = VERTEX_POINT ( 'NONE', #4698 ) ;
#865 = CARTESIAN_POINT ( 'NONE',  ( -14.79999999999999716, 0.000000000000000000, -27.39999999999999858 ) ) ;
#866 = DIRECTION ( 'NONE',  ( -0.000000000000000000, -1.000000000000000000, -0.000000000000000000 ) ) ;
#867 = ADVANCED_FACE ( 'NONE', ( #420 ), #7649, .T. ) ;
#868 = ORIENTED_EDGE ( 'NONE', *, *, #6033, .T. ) ;
#869 = VERTEX_POINT ( 'NONE', #3584 ) ;
#870 = ORIENTED_EDGE ( 'NONE', *, *, #2337, .T. ) ;
#871 = CARTESIAN_POINT ( 'NONE',  ( 9.199999999999999289, 0.000000000000000000, 3.000000000000002665 ) ) ;
#872 = CIRCLE ( 'NONE', #3030, 1.550000000000000266 ) ;
#873 = AXIS2_PLACEMENT_3D ( 'NONE', #2321, #3575, #560 ) ;
#874 = ORIENTED_EDGE ( 'NONE', *, *, #5126, .F. ) ;
#875 = DIRECTION ( 'NONE',  ( 1.000000000000000000, -0.000000000000000000, 7.109522442527898271E-17 ) ) ;
#876 = ORIENTED_EDGE ( 'NONE', *, *, #3746, .F. ) ;
#877 = CARTESIAN_POINT ( 'NONE',  ( 40.00000000000000000, 11.00000000000000000, 35.00000000000000000 ) ) ;
#878 = LINE ( 'NONE', #5711, #5820 ) ;
#879 = ORIENTED_EDGE ( 'NONE', *, *, #3388, .T. ) ;
#880 = VECTOR ( 'NONE', #7195, 1000.000000000000000 ) ;
#881 = CARTESIAN_POINT ( 'NONE',  ( -32.70000000000000284, 0.000000000000000000, -26.89999999999999858 ) ) ;
#882 = LINE ( 'NONE', #7013, #2525 ) ;
#883 = DIRECTION ( 'NONE',  ( -0.000000000000000000, -1.000000000000000000, -0.000000000000000000 ) ) ;
#884 = DIRECTION ( 'NONE',  ( 0.000000000000000000, 1.000000000000000000, 0.000000000000000000 ) ) ;
#885 = VERTEX_POINT ( 'NONE', #4654 ) ;
#886 = EDGE_CURVE ( 'NONE', #7727, #6400, #7055, .T. ) ;
#887 = AXIS2_PLACEMENT_3D ( 'NONE', #5570, #1419, #4349 ) ;
#888 = EDGE_LOOP ( 'NONE', ( #4091, #2464, #6229, #7612 ) ) ;
#889 = VECTOR ( 'NONE', #1385, 1000.000000000000000 ) ;
#890 = FACE_OUTER_BOUND ( 'NONE', #4674, .T. ) ;
#891 = CIRCLE ( 'NONE', #136, 0.5000000000000004441 ) ;
#892 = LINE ( 'NONE', #2012, #1620 ) ;
#893 = EDGE_CURVE ( 'NONE', #2002, #2194, #7095, .T. ) ;
#894 = CARTESIAN_POINT ( 'NONE',  ( 1.706285386206695289E-15, 11.00000000000000000, -23.99999999999999645 ) ) ;
#895 = VECTOR ( 'NONE', #3822, 1000.000000000000000 ) ;
#896 = DIRECTION ( 'NONE',  ( -7.109522442527898271E-17, -0.000000000000000000, -1.000000000000000000 ) ) ;
#897 = LINE ( 'NONE', #4537, #6310 ) ;
#898 = ORIENTED_EDGE ( 'NONE', *, *, #6417, .F. ) ;
#899 = CARTESIAN_POINT ( 'NONE',  ( 19.54999999999999716, 11.00000000000000000, 24.00000000000000000 ) ) ;
#900 = LINE ( 'NONE', #6316, #849 ) ;
#901 = LINE ( 'NONE', #3402, #4997 ) ;
#902 = DIRECTION ( 'NONE',  ( 0.000000000000000000, 0.000000000000000000, 1.000000000000000000 ) ) ;
#903 = EDGE_CURVE ( 'NONE', #3305, #2820, #1788, .T. ) ;
#904 = ORIENTED_EDGE ( 'NONE', *, *, #7793, .F. ) ;
#905 = CARTESIAN_POINT ( 'NONE',  ( -9.199999999999999289, 0.000000000000000000, -6.399999999999999467 ) ) ;
#906 = CARTESIAN_POINT ( 'NONE',  ( 33.20000000000000284, 11.00000000000000000, -5.899999999999998579 ) ) ;
#907 = AXIS2_PLACEMENT_3D ( 'NONE', #4728, #1001, #1636 ) ;
#908 = EDGE_LOOP ( 'NONE', ( #4459, #3635 ) ) ;
#909 = VERTEX_POINT ( 'NONE', #2921 ) ;
#910 = EDGE_LOOP ( 'NONE', ( #5090, #5602, #7743, #5567 ) ) ;
#911 = DIRECTION ( 'NONE',  ( -7.109522442527898271E-17, 0.000000000000000000, 1.000000000000000000 ) ) ;
#912 = EDGE_CURVE ( 'NONE', #3094, #4112, #7694, .T. ) ;
#913 = EDGE_CURVE ( 'NONE', #4592, #4040, #3507, .T. ) ;
#914 = ORIENTED_EDGE ( 'NONE', *, *, #6831, .T. ) ;
#915 = CARTESIAN_POINT ( 'NONE',  ( 35.50000000000001421, 0.000000000000000000, -30.50000000000000355 ) ) ;
#916 = EDGE_CURVE ( 'NONE', #2860, #444, #1123, .T. ) ;
#917 = EDGE_LOOP ( 'NONE', ( #2777, #3776, #2401, #3049 ) ) ;
#918 = DIRECTION ( 'NONE',  ( 0.000000000000000000, 0.000000000000000000, 1.000000000000000000 ) ) ;
#919 = EDGE_CURVE ( 'NONE', #2228, #3750, #4813, .T. ) ;
#920 = PLANE ( 'NONE',  #6823 ) ;
#921 = ORIENTED_EDGE ( 'NONE', *, *, #1741, .F. ) ;
#922 = ADVANCED_FACE ( 'NONE', ( #96 ), #4967, .F. ) ;
#923 = DIRECTION ( 'NONE',  ( 0.000000000000000000, 1.000000000000000000, 0.000000000000000000 ) ) ;
#924 = CARTESIAN_POINT ( 'NONE',  ( 27.29999999999999716, 0.000000000000000000, 5.900000000000002132 ) ) ;
#925 = CARTESIAN_POINT ( 'NONE',  ( 19.54999999999999716, 11.00000000000000000, -23.99999999999999645 ) ) ;
#926 = FACE_OUTER_BOUND ( 'NONE', #6748, .T. ) ;
#927 = ORIENTED_EDGE ( 'NONE', *, *, #2815, .F. ) ;
#928 = EDGE_CURVE ( 'NONE', #6887, #5085, #2169, .T. ) ;
#929 = ADVANCED_BREP_SHAPE_REPRESENTATION ( 'Mould for connection of bars - top part', ( #5398, #3985 ), #3089 ) ;
#930 = VERTEX_POINT ( 'NONE', #7372 ) ;
#931 = EDGE_CURVE ( 'NONE', #4000, #930, #1841, .T. ) ;
#932 = FACE_OUTER_BOUND ( 'NONE', #3357, .T. ) ;
#933 = CARTESIAN_POINT ( 'NONE',  ( 14.79999999999999716, 0.000000000000000000, -27.39999999999999858 ) ) ;
#934 = CARTESIAN_POINT ( 'NONE',  ( 5.999999999999997335, 11.00000000000000000, -3.000000000000000000 ) ) ;
#935 = CARTESIAN_POINT ( 'NONE',  ( -15.29999999999999716, 0.000000000000000000, 26.89999999999999858 ) ) ;
#936 = CARTESIAN_POINT ( 'NONE',  ( 15.29999999999999716, 0.000000000000000000, -5.899999999999998579 ) ) ;
#937 = VECTOR ( 'NONE', #2771, 1000.000000000000000 ) ;
#938 = ORIENTED_EDGE ( 'NONE', *, *, #4717, .F. ) ;
#939 = AXIS2_PLACEMENT_3D ( 'NONE', #2523, #4930, #7334 ) ;
#940 = DIRECTION ( 'NONE',  ( -0.000000000000000000, -1.000000000000000000, -0.000000000000000000 ) ) ;
#941 = FACE_OUTER_BOUND ( 'NONE', #2324, .T. ) ;
#942 = FACE_BOUND ( 'NONE', #4080, .T. ) ;
#943 = DIRECTION ( 'NONE',  ( 0.000000000000000000, 1.000000000000000000, -0.000000000000000000 ) ) ;
#944 = ORIENTED_EDGE ( 'NONE', *, *, #5854, .T. ) ;
#945 = CARTESIAN_POINT ( 'NONE',  ( -14.79999999999999716, 0.000000000000000000, -27.39999999999999858 ) ) ;
#946 = CIRCLE ( 'NONE', #1968, 0.5000000000000004441 ) ;
#947 = DIRECTION ( 'NONE',  ( -0.000000000000000000, -1.000000000000000000, -0.000000000000000000 ) ) ;
#948 = ORIENTED_EDGE ( 'NONE', *, *, #6688, .T. ) ;
#949 = ORIENTED_EDGE ( 'NONE', *, *, #2801, .F. ) ;
#950 = EDGE_LOOP ( 'NONE', ( #1163, #7692, #6056, #7292 ) ) ;
#951 = CARTESIAN_POINT ( 'NONE',  ( -2.799999999999997158, 0.000000000000000000, -6.399999999999999467 ) ) ;
#952 = ORIENTED_EDGE ( 'NONE', *, *, #244, .T. ) ;
#953 = CARTESIAN_POINT ( 'NONE',  ( 15.29999999999999716, 0.000000000000000000, 6.400000000000003020 ) ) ;
#954 = VECTOR ( 'NONE', #1657, 1000.000000000000000 ) ;
#955 = ORIENTED_EDGE ( 'NONE', *, *, #6955, .F. ) ;
#956 = CARTESIAN_POINT ( 'NONE',  ( -9.199999999999999289, 11.00000000000000000, -27.39999999999999858 ) ) ;
#957 = DIRECTION ( 'NONE',  ( 0.000000000000000000, 0.000000000000000000, 1.000000000000000000 ) ) ;
#958 = ORIENTED_EDGE ( 'NONE', *, *, #6372, .T. ) ;
#959 = VERTEX_POINT ( 'NONE', #4414 ) ;
#960 = CARTESIAN_POINT ( 'NONE',  ( 8.699999999999999289, 11.00000000000000000, -26.89999999999999858 ) ) ;
#961 = FACE_OUTER_BOUND ( 'NONE', #250, .T. ) ;
#962 = DIRECTION ( 'NONE',  ( -1.000000000000000000, 0.000000000000000000, -7.109522442527898271E-17 ) ) ;
#963 = ORIENTED_EDGE ( 'NONE', *, *, #2312, .T. ) ;
#964 = PRODUCT_RELATED_PRODUCT_CATEGORY ( 'part', '', ( #5569 ) ) ;
#965 = VECTOR ( 'NONE', #622, 1000.000000000000000 ) ;
#966 = ORIENTED_EDGE ( 'NONE', *, *, #1820, .F. ) ;
#967 = CARTESIAN_POINT ( 'NONE',  ( -14.79999999999999716, 0.000000000000000000, -6.399999999999999467 ) ) ;
#968 = DIRECTION ( 'NONE',  ( 0.000000000000000000, 0.000000000000000000, 1.000000000000000000 ) ) ;
#969 = CARTESIAN_POINT ( 'NONE',  ( 8.699999999999999289, 11.00000000000000000, -26.89999999999999858 ) ) ;
#970 = DIRECTION ( 'NONE',  ( 0.000000000000000000, 0.000000000000000000, 1.000000000000000000 ) ) ;
#971 = CARTESIAN_POINT ( 'NONE',  ( 26.79999999999999716, 0.000000000000000000, -27.39999999999999858 ) ) ;
#972 = EDGE_CURVE ( 'NONE', #1713, #5386, #6068, .T. ) ;
#973 = CIRCLE ( 'NONE', #4396, 0.5000000000000004441 ) ;
#974 = CARTESIAN_POINT ( 'NONE',  ( -20.69999999999999929, 0.000000000000000000, 24.50000000000000000 ) ) ;
#975 = PLANE ( 'NONE',  #3777 ) ;
#976 = PLANE ( 'NONE',  #5246 ) ;
#977 = FACE_BOUND ( 'NONE', #43, .T. ) ;
#978 = CIRCLE ( 'NONE', #477, 0.5000000000000004441 ) ;
#979 = VERTEX_POINT ( 'NONE', #722 ) ;
#980 = CARTESIAN_POINT ( 'NONE',  ( 32.70000000000000284, 11.00000000000000000, -26.89999999999999858 ) ) ;
#981 = CARTESIAN_POINT ( 'NONE',  ( -2.799999999999997602, 11.00000000000000000, -26.89999999999999858 ) ) ;
#982 = EDGE_CURVE ( 'NONE', #5537, #3169, #3704, .T. ) ;
#983 = EDGE_LOOP ( 'NONE', ( #1976, #7364, #3929, #1177 ) ) ;
#984 = ORIENTED_EDGE ( 'NONE', *, *, #6861, .T. ) ;
#985 = CIRCLE ( 'NONE', #5406, 0.5000000000000004441 ) ;
#986 = VERTEX_POINT ( 'NONE', #3786 ) ;
#987 = FACE_OUTER_BOUND ( 'NONE', #6450, .T. ) ;
#988 = AXIS2_PLACEMENT_3D ( 'NONE', #4644, #7563, #4052 ) ;
#989 = ORIENTED_EDGE ( 'NONE', *, *, #1731, .T. ) ;
#990 = AXIS2_PLACEMENT_3D ( 'NONE', #5328, #6700, #4849 ) ;
#991 = DIRECTION ( 'NONE',  ( 0.000000000000000000, 1.000000000000000000, 0.000000000000000000 ) ) ;
#992 = ORIENTED_EDGE ( 'NONE', *, *, #919, .F. ) ;
#993 = CARTESIAN_POINT ( 'NONE',  ( 27.29999999999999716, 11.00000000000000000, -3.500000000000000000 ) ) ;
#994 = DIRECTION ( 'NONE',  ( 0.000000000000000000, 1.000000000000000000, 0.000000000000000000 ) ) ;
#995 = ORIENTED_EDGE ( 'NONE', *, *, #6060, .T. ) ;
#996 = ORIENTED_EDGE ( 'NONE', *, *, #6565, .T. ) ;
#997 = EDGE_CURVE ( 'NONE', #6598, #3064, #6189, .T. ) ;
#998 = EDGE_CURVE ( 'NONE', #2703, #2742, #2521, .T. ) ;
#999 = FACE_OUTER_BOUND ( 'NONE', #7510, .T. ) ;
#1000 = FACE_OUTER_BOUND ( 'NONE', #5719, .T. ) ;
#1001 = DIRECTION ( 'NONE',  ( -0.000000000000000000, -1.000000000000000000, -0.000000000000000000 ) ) ;
#1002 = EDGE_LOOP ( 'NONE', ( #874, #5191, #2390, #191 ) ) ;
#1003 = CIRCLE ( 'NONE', #5424, 0.5000000000000004441 ) ;
#1004 = DIRECTION ( 'NONE',  ( 1.000000000000000000, 0.000000000000000000, 0.000000000000000000 ) ) ;
#1005 = VECTOR ( 'NONE', #866, 1000.000000000000000 ) ;
#1006 = CIRCLE ( 'NONE', #1784, 1.550000000000002709 ) ;
#1007 = VERTEX_POINT ( 'NONE', #3195 ) ;
#1008 = LINE ( 'NONE', #225, #4521 ) ;
#1009 = CARTESIAN_POINT ( 'NONE',  ( 21.19999999999999929, 11.00000000000000000, -27.39999999999999858 ) ) ;
#1010 = EDGE_CURVE ( 'NONE', #1368, #2002, #4255, .T. ) ;
#1011 = DIRECTION ( 'NONE',  ( -7.109522442527898271E-17, -0.000000000000000000, -1.000000000000000000 ) ) ;
#1012 = VECTOR ( 'NONE', #1661, 1000.000000000000000 ) ;
#1013 = PLANE ( 'NONE',  #7657 ) ;
#1014 = EDGE_CURVE ( 'NONE', #2231, #6125, #58, .T. ) ;
#1015 = CARTESIAN_POINT ( 'NONE',  ( 27.29999999999999716, 11.00000000000000000, -6.400000000000000355 ) ) ;
#1016 = ADVANCED_FACE ( 'NONE', ( #2601 ), #5596, .T. ) ;
#1017 = CIRCLE ( 'NONE', #5439, 1.549999999999999378 ) ;
#1018 = DIRECTION ( 'NONE',  ( 0.000000000000000000, 0.000000000000000000, -1.000000000000000000 ) ) ;
#1019 = PLANE ( 'NONE',  #3648 ) ;
#1020 = DIRECTION ( 'NONE',  ( -7.109522442527898271E-17, 0.000000000000000000, 1.000000000000000000 ) ) ;
#1021 = CIRCLE ( 'NONE', #5442, 0.5000000000000004441 ) ;
#1022 = VECTOR ( 'NONE', #3915, 1000.000000000000000 ) ;
#1023 = CARTESIAN_POINT ( 'NONE',  ( 8.699999999999999289, 11.00000000000000000, 3.500000000000002665 ) ) ;
#1024 = ORIENTED_EDGE ( 'NONE', *, *, #4661, .F. ) ;
#1025 = CARTESIAN_POINT ( 'NONE',  ( 35.50000000000001421, 11.00000000000000000, 30.50000000000000355 ) ) ;
#1026 = VECTOR ( 'NONE', #5828, 1000.000000000000000 ) ;
#1027 = DIRECTION ( 'NONE',  ( 7.109522442527898271E-17, -0.000000000000000000, -1.000000000000000000 ) ) ;
#1028 = PRODUCT_DEFINITION_CONTEXT ( 'detailed design', #1320, 'design' ) ;
#1029 = ORIENTED_EDGE ( 'NONE', *, *, #5003, .T. ) ;
#1030 = VERTEX_POINT ( 'NONE', #5477 ) ;
#1031 = EDGE_CURVE ( 'NONE', #6341, #6177, #6487, .T. ) ;
#1032 = ORIENTED_EDGE ( 'NONE', *, *, #4547, .T. ) ;
#1033 = DIRECTION ( 'NONE',  ( -7.109522442527898271E-17, 0.000000000000000000, 1.000000000000000000 ) ) ;
#1034 = ADVANCED_FACE ( 'NONE', ( #6025 ), #3033, .F. ) ;
#1035 = ADVANCED_FACE ( 'NONE', ( #7331 ), #4295, .F. ) ;
#1036 = AXIS2_PLACEMENT_3D ( 'NONE', #3069, #5472, #1757 ) ;
#1037 = ORIENTED_EDGE ( 'NONE', *, *, #3534, .F. ) ;
#1038 = CARTESIAN_POINT ( 'NONE',  ( 14.79999999999999716, 0.000000000000000000, 3.500000000000002220 ) ) ;
#1039 = EDGE_LOOP ( 'NONE', ( #4394, #5282, #3710, #2109 ) ) ;
#1040 = CARTESIAN_POINT ( 'NONE',  ( -20.69999999999999929, 11.00000000000000000, 6.400000000000003020 ) ) ;
#1041 = CARTESIAN_POINT ( 'NONE',  ( 14.79999999999999716, 0.000000000000000000, 5.900000000000002132 ) ) ;
#1042 = ORIENTED_EDGE ( 'NONE', *, *, #2204, .F. ) ;
#1043 = ORIENTED_EDGE ( 'NONE', *, *, #6449, .T. ) ;
#1044 = CARTESIAN_POINT ( 'NONE',  ( -35.50000000000001421, 0.000000000000000000, -30.50000000000000355 ) ) ;
#1045 = CARTESIAN_POINT ( 'NONE',  ( 3.299999999999997158, 11.00000000000000000, -3.500000000000000000 ) ) ;
#1046 = PLANE ( 'NONE',  #5454 ) ;
#1047 = ORIENTED_EDGE ( 'NONE', *, *, #148, .T. ) ;
#1048 = DIRECTION ( 'NONE',  ( 0.000000000000000000, 1.000000000000000000, 0.000000000000000000 ) ) ;
#1049 = ORIENTED_EDGE ( 'NONE', *, *, #3102, .F. ) ;
#1050 = ORIENTED_EDGE ( 'NONE', *, *, #5551, .T. ) ;
#1051 = DIRECTION ( 'NONE',  ( -0.000000000000000000, -1.000000000000000000, -0.000000000000000000 ) ) ;
#1052 = CARTESIAN_POINT ( 'NONE',  ( 30.00000000000000000, 11.00000000000000000, 27.40000000000000213 ) ) ;
#1053 = DIRECTION ( 'NONE',  ( 0.000000000000000000, 1.000000000000000000, 0.000000000000000000 ) ) ;
#1054 = DIRECTION ( 'NONE',  ( 1.000000000000000000, 0.000000000000000000, -7.109522442527898271E-17 ) ) ;
#1055 = LINE ( 'NONE', #6500, #6945 ) ;
#1056 = DIRECTION ( 'NONE',  ( -1.000000000000000000, 0.000000000000000000, 7.109522442527898271E-17 ) ) ;
#1057 = LINE ( 'NONE', #3474, #4657 ) ;
#1058 = FACE_BOUND ( 'NONE', #4088, .T. ) ;
#1059 = DIRECTION ( 'NONE',  ( -0.000000000000000000, -1.000000000000000000, -0.000000000000000000 ) ) ;
#1060 = EDGE_CURVE ( 'NONE', #6014, #2735, #683, .T. ) ;
#1061 = ORIENTED_EDGE ( 'NONE', *, *, #6091, .T. ) ;
#1062 = LINE ( 'NONE', #3478, #4500 ) ;
#1063 = FACE_OUTER_BOUND ( 'NONE', #7324, .T. ) ;
#1064 = EDGE_CURVE ( 'NONE', #1637, #5303, #6868, .T. ) ;
#1065 = CIRCLE ( 'NONE', #3854, 0.5000000000000004441 ) ;
#1066 = ORIENTED_EDGE ( 'NONE', *, *, #2307, .F. ) ;
#1067 = EDGE_CURVE ( 'NONE', #6437, #4592, #56, .T. ) ;
#1068 = VECTOR ( 'NONE', #3432, 1000.000000000000000 ) ;
#1069 = ORIENTED_EDGE ( 'NONE', *, *, #6955, .T. ) ;
#1070 = CARTESIAN_POINT ( 'NONE',  ( -32.70000000000000284, 11.00000000000000000, 26.89999999999999858 ) ) ;
#1071 = LINE ( 'NONE', #4084, #7419 ) ;
#1072 = ORIENTED_EDGE ( 'NONE', *, *, #4744, .T. ) ;
#1073 = CARTESIAN_POINT ( 'NONE',  ( -18.00000000000000000, 11.00000000000000000, 27.40000000000000213 ) ) ;
#1074 = ORIENTED_EDGE ( 'NONE', *, *, #4724, .F. ) ;
#1075 = LINE ( 'NONE', #4123, #4803 ) ;
#1076 = LINE ( 'NONE', #1706, #1660 ) ;
#1077 = ORIENTED_EDGE ( 'NONE', *, *, #1010, .T. ) ;
#1078 = ORIENTED_EDGE ( 'NONE', *, *, #6813, .F. ) ;
#1079 = CARTESIAN_POINT ( 'NONE',  ( 4.550094363217856274E-16, 11.00000000000000000, -6.400000000000002132 ) ) ;
#1080 = DIRECTION ( 'NONE',  ( 1.000000000000000000, -0.000000000000000000, 7.109522442527898271E-17 ) ) ;
#1081 = CARTESIAN_POINT ( 'NONE',  ( -26.79999999999999716, 0.000000000000000000, -5.899999999999998579 ) ) ;
#1082 = ORIENTED_EDGE ( 'NONE', *, *, #1084, .F. ) ;
#1083 = DIRECTION ( 'NONE',  ( -0.000000000000000000, 1.000000000000000000, 0.000000000000000000 ) ) ;
#1084 = EDGE_CURVE ( 'NONE', #3103, #2565, #7501, .T. ) ;
#1085 = VERTEX_POINT ( 'NONE', #3270 ) ;
#1086 = VERTEX_POINT ( 'NONE', #370 ) ;
#1087 = EDGE_CURVE ( 'NONE', #5511, #4611, #1065, .T. ) ;
#1088 = DIRECTION ( 'NONE',  ( 0.000000000000000000, 0.000000000000000000, 1.000000000000000000 ) ) ;
#1089 = FACE_OUTER_BOUND ( 'NONE', #2469, .T. ) ;
#1090 = DIRECTION ( 'NONE',  ( -0.000000000000000000, 1.000000000000000000, -0.000000000000000000 ) ) ;
#1091 = AXIS2_PLACEMENT_3D ( 'NONE', #3714, #114, #6671 ) ;
#1092 = DIRECTION ( 'NONE',  ( 1.000000000000000000, -0.000000000000000000, 7.109522442527898271E-17 ) ) ;
#1093 = AXIS2_PLACEMENT_3D ( 'NONE', #6311, #896, #3319 ) ;
#1094 = CARTESIAN_POINT ( 'NONE',  ( 9.199999999999999289, 0.000000000000000000, 24.50000000000000000 ) ) ;
#1095 = DIRECTION ( 'NONE',  ( 1.000000000000000000, 0.000000000000000000, 0.000000000000000000 ) ) ;
#1096 = CYLINDRICAL_SURFACE ( 'NONE', #2606, 0.5000000000000000000 ) ;
#1097 = PLANE ( 'NONE',  #5102 ) ;
#1098 = EDGE_LOOP ( 'NONE', ( #3058, #7689, #1798, #630 ) ) ;
#1099 = CARTESIAN_POINT ( 'NONE',  ( 33.20000000000000284, 11.00000000000000000, 26.89999999999999858 ) ) ;
#1100 = ADVANCED_FACE ( 'NONE', ( #3827 ), #2156, .F. ) ;
#1101 = FACE_OUTER_BOUND ( 'NONE', #5855, .T. ) ;
#1102 = VERTEX_POINT ( 'NONE', #6928 ) ;
#1103 = CARTESIAN_POINT ( 'NONE',  ( 35.50000000000001421, 0.000000000000000000, -30.50000000000000355 ) ) ;
#1104 = CYLINDRICAL_SURFACE ( 'NONE', #105, 0.5000000000000004441 ) ;
#1105 = ORIENTED_EDGE ( 'NONE', *, *, #5354, .F. ) ;
#1106 = CARTESIAN_POINT ( 'NONE',  ( -14.79999999999999716, 0.000000000000000000, 24.50000000000000000 ) ) ;
#1107 = EDGE_CURVE ( 'NONE', #406, #3082, #1516, .T. ) ;
#1108 = ORIENTED_EDGE ( 'NONE', *, *, #672, .T. ) ;
#1109 = PLANE ( 'NONE',  #4298 ) ;
#1110 = VECTOR ( 'NONE', #283, 1000.000000000000000 ) ;
#1111 = DIRECTION ( 'NONE',  ( 0.000000000000000000, 0.000000000000000000, 1.000000000000000000 ) ) ;
#1112 = VERTEX_POINT ( 'NONE', #804 ) ;
#1113 = ORIENTED_EDGE ( 'NONE', *, *, #5583, .F. ) ;
#1114 = SURFACE_SIDE_STYLE ('',( #7044 ) ) ;
#1115 = VECTOR ( 'NONE', #4205, 1000.000000000000000 ) ;
#1116 = AXIS2_PLACEMENT_3D ( 'NONE', #1210, #3632, #5448 ) ;
#1117 = LINE ( 'NONE', #528, #7807 ) ;
#1118 = CARTESIAN_POINT ( 'NONE',  ( -26.79999999999999716, 11.00000000000000000, 3.000000000000002220 ) ) ;
#1119 = ORIENTED_EDGE ( 'NONE', *, *, #284, .T. ) ;
#1120 = CARTESIAN_POINT ( 'NONE',  ( 32.70000000000000284, 0.000000000000000000, 24.50000000000000000 ) ) ;
#1121 = VECTOR ( 'NONE', #1381, 1000.000000000000000 ) ;
#1122 = VERTEX_POINT ( 'NONE', #3308 ) ;
#1123 = LINE ( 'NONE', #1763, #6956 ) ;
#1124 = DIRECTION ( 'NONE',  ( -1.000000000000000000, 0.000000000000000000, -0.000000000000000000 ) ) ;
#1125 = CLOSED_SHELL ( 'NONE', ( #1034, #2430, #92, #6407, #1589, #4407, #4422, #249, #4850, #7581, #5704, #3922, #4460, #3393, #3672, #6876, #3298, #4379, #3847, #6822, #2811, #6274, #4512, #1370, #5720, #2287, #7209, #2671, #1840, #7746, #7342, #3565, #5819, #2196, #3385, #2909, #2752, #4377, #4137, #7685, #5470, #676, #5035, #2578, #3250, #2907, #2997, #4270, #3145, #31, #3358, #2326, #3157, #4701, #1256, #1035, #5206, #5091, #4111, #491, #6087, #4428, #6294, #1216, #2237, #5607, #3247, #1100, #5821, #3152, #5268, #756, #403, #6037, #3334, #6272, #3947, #6514, #7599, #6485, #3480, #505, #574, #2203, #6716, #7285, #4304, #4761, #1986, #6196, #4965, #7169, #3436, #4520, #4308, #1606, #1263, #4594, #4624, #1794, #1302, #6186, #3617, #2183, #6040, #4776, #84, #7688, #2426, #1602, #5265, #5241, #1924, #1607, #1896, #678, #3844, #4784, #7196, #6146, #457, #7734, #2407, #6529, #6695, #439, #2158, #5510, #815, #6283, #568, #3966, #6023, #2200, #5433, #7406, #1500, #3529, #4662, #2039, #6251, #5679, #2987, #7691, #4016, #333, #7681, #4393, #2543, #1016, #2664, #3135, #3825, #3957, #5123, #6662, #7447, #4068, #5917, #4703, #1254, #1917, #1955, #5211, #867, #1470, #1253, #1989, #3484, #112, #5131, #7531, #6242, #1128, #6587, #5946, #792, #5942, #807, #922, #5031, #3875, #4979, #1166, #3341, #2617, #3972, #6509, #5669, #341, #824, #5707, #5272, #2280, #3315, #4998, #1756, #7506, #3481, #3874, #7244, #2974, #3702, #2569, #4476, #102, #173, #5004, #98, #4200, #6415, #4972, #5784, #7810, #5366, #5376, #7587, #5791 ) ) ;
#1126 = VECTOR ( 'NONE', #2908, 1000.000000000000000 ) ;
#1128 = ADVANCED_FACE ( 'NONE', ( #3342 ), #1438, .F. ) ;
#1127 = DIRECTION ( 'NONE',  ( 0.000000000000000000, 1.000000000000000000, -0.000000000000000000 ) ) ;
#1129 = DIRECTION ( 'NONE',  ( 0.000000000000000000, 0.000000000000000000, 1.000000000000000000 ) ) ;
#1130 = VECTOR ( 'NONE', #1310, 1000.000000000000000 ) ;
#1131 = EDGE_CURVE ( 'NONE', #5173, #1815, #3977, .T. ) ;
#1132 = FACE_OUTER_BOUND ( 'NONE', #7509, .T. ) ;
#1133 = AXIS2_PLACEMENT_3D ( 'NONE', #5853, #947, #2818 ) ;
#1134 = LINE ( 'NONE', #6389, #5288 ) ;
#1135 = DIRECTION ( 'NONE',  ( 1.000000000000000000, 0.000000000000000000, 0.000000000000000000 ) ) ;
#1136 = EDGE_LOOP ( 'NONE', ( #3165, #3765, #7238, #3260, #2591, #1800, #898, #4302 ) ) ;
#1137 = FACE_OUTER_BOUND ( 'NONE', #5634, .T. ) ;
#1138 = CARTESIAN_POINT ( 'NONE',  ( -20.69999999999999929, 0.000000000000000000, -27.39999999999999858 ) ) ;
#1139 = VECTOR ( 'NONE', #4774, 1000.000000000000000 ) ;
#1140 = ORIENTED_EDGE ( 'NONE', *, *, #3969, .T. ) ;
#1141 = VECTOR ( 'NONE', #4796, 1000.000000000000000 ) ;
#1142 = CARTESIAN_POINT ( 'NONE',  ( -20.69999999999999929, 11.00000000000000000, 24.50000000000000000 ) ) ;
#1143 = DIRECTION ( 'NONE',  ( -0.000000000000000000, 1.000000000000000000, 0.000000000000000000 ) ) ;
#1144 = PLANE ( 'NONE',  #3268 ) ;
#1145 = EDGE_CURVE ( 'NONE', #208, #2509, #2715, .T. ) ;
#1146 = AXIS2_PLACEMENT_3D ( 'NONE', #1120, #1048, #1597 ) ;
#1147 = ORIENTED_EDGE ( 'NONE', *, *, #4937, .T. ) ;
#1148 = LINE ( 'NONE', #3645, #4060 ) ;
#1149 = EDGE_LOOP ( 'NONE', ( #4262, #3078, #6011, #3999 ) ) ;
#1150 = VECTOR ( 'NONE', #1964, 1000.000000000000000 ) ;
#1151 = FACE_OUTER_BOUND ( 'NONE', #2010, .T. ) ;
#1152 = VECTOR ( 'NONE', #4962, 1000.000000000000000 ) ;
#1153 = LINE ( 'NONE', #4124, #6428 ) ;
#1154 = EDGE_LOOP ( 'NONE', ( #7317, #7048, #1350, #5733, #2087, #7693, #356, #1557 ) ) ;
#1155 = VERTEX_POINT ( 'NONE', #219 ) ;
#1156 = EDGE_CURVE ( 'NONE', #1229, #4966, #2793, .T. ) ;
#1157 = EDGE_CURVE ( 'NONE', #6392, #1615, #6257, .T. ) ;
#1158 = CARTESIAN_POINT ( 'NONE',  ( -3.299999999999997158, 11.00000000000000000, -6.399999999999999467 ) ) ;
#1159 = EDGE_CURVE ( 'NONE', #5147, #254, #2747, .T. ) ;
#1160 = DIRECTION ( 'NONE',  ( 0.000000000000000000, 0.000000000000000000, 1.000000000000000000 ) ) ;
#1161 = CARTESIAN_POINT ( 'NONE',  ( -9.199999999999999289, 11.00000000000000000, -27.39999999999999858 ) ) ;
#1162 = EDGE_CURVE ( 'NONE', #5435, #2036, #1232, .T. ) ;
#1163 = ORIENTED_EDGE ( 'NONE', *, *, #248, .F. ) ;
#1164 = DIRECTION ( 'NONE',  ( 0.000000000000000000, 0.000000000000000000, 1.000000000000000000 ) ) ;
#1165 = VECTOR ( 'NONE', #6855, 1000.000000000000000 ) ;
#1166 = ADVANCED_FACE ( 'NONE', ( #5080 ), #7608, .F. ) ;
#1167 = ORIENTED_EDGE ( 'NONE', *, *, #1224, .T. ) ;
#1168 = ORIENTED_EDGE ( 'NONE', *, *, #6058, .F. ) ;
#1169 = DIRECTION ( 'NONE',  ( 0.000000000000000000, 0.000000000000000000, 1.000000000000000000 ) ) ;
#1170 = DIRECTION ( 'NONE',  ( 0.000000000000000000, 0.000000000000000000, 1.000000000000000000 ) ) ;
#1171 = CARTESIAN_POINT ( 'NONE',  ( 8.699999999999999289, 11.00000000000000000, 6.400000000000003020 ) ) ;
#1172 = EDGE_CURVE ( 'NONE', #474, #6236, #6153, .T. ) ;
#1173 = DIRECTION ( 'NONE',  ( 0.000000000000000000, -1.000000000000000000, 0.000000000000000000 ) ) ;
#1174 = FACE_OUTER_BOUND ( 'NONE', #7500, .T. ) ;
#1175 = DIRECTION ( 'NONE',  ( -1.000000000000000000, 0.000000000000000000, 7.109522442527898271E-17 ) ) ;
#1176 = PLANE ( 'NONE',  #6129 ) ;
#1177 = ORIENTED_EDGE ( 'NONE', *, *, #198, .T. ) ;
#1178 = CARTESIAN_POINT ( 'NONE',  ( -32.70000000000000284, 0.000000000000000000, 3.500000000000002665 ) ) ;
#1179 = DIRECTION ( 'NONE',  ( -1.000000000000000000, 0.000000000000000000, 0.000000000000000000 ) ) ;
#1180 = ORIENTED_EDGE ( 'NONE', *, *, #1506, .F. ) ;
#1181 = ORIENTED_EDGE ( 'NONE', *, *, #7630, .T. ) ;
#1182 = DIRECTION ( 'NONE',  ( 0.000000000000000000, 1.000000000000000000, 0.000000000000000000 ) ) ;
#1183 = CARTESIAN_POINT ( 'NONE',  ( -21.19999999999999929, 0.000000000000000000, 3.000000000000002665 ) ) ;
#1184 = ORIENTED_EDGE ( 'NONE', *, *, #4903, .T. ) ;
#1185 = CARTESIAN_POINT ( 'NONE',  ( -8.699999999999999289, 11.00000000000000000, -27.39999999999999858 ) ) ;
#1186 = ORIENTED_EDGE ( 'NONE', *, *, #3019, .T. ) ;
#1187 = DIRECTION ( 'NONE',  ( 0.000000000000000000, 1.000000000000000000, -0.000000000000000000 ) ) ;
#1188 = CARTESIAN_POINT ( 'NONE',  ( 8.699999999999999289, 11.00000000000000000, 24.00000000000000000 ) ) ;
#1189 = VERTEX_POINT ( 'NONE', #7487 ) ;
#1190 = VECTOR ( 'NONE', #6854, 1000.000000000000000 ) ;
#1191 = ORIENTED_EDGE ( 'NONE', *, *, #1462, .T. ) ;
#1192 = DIRECTION ( 'NONE',  ( -0.000000000000000000, -1.000000000000000000, -0.000000000000000000 ) ) ;
#1193 = VECTOR ( 'NONE', #1127, 1000.000000000000000 ) ;
#1194 = CARTESIAN_POINT ( 'NONE',  ( 4.550094363217856274E-16, 11.00000000000000000, -6.400000000000001243 ) ) ;
#1195 = VECTOR ( 'NONE', #2802, 1000.000000000000000 ) ;
#1196 = DIRECTION ( 'NONE',  ( 0.000000000000000000, 0.000000000000000000, 1.000000000000000000 ) ) ;
#1197 = EDGE_LOOP ( 'NONE', ( #6366, #2362, #6714, #4224 ) ) ;
#1198 = DIRECTION ( 'NONE',  ( 1.000000000000000000, 0.000000000000000000, -7.109522442527898271E-17 ) ) ;
#1199 = VECTOR ( 'NONE', #827, 1000.000000000000000 ) ;
#1200 = EDGE_LOOP ( 'NONE', ( #7165, #2340, #6535, #7319 ) ) ;
#1201 = ORIENTED_EDGE ( 'NONE', *, *, #7464, .T. ) ;
#1202 = DIRECTION ( 'NONE',  ( -7.109522442527898271E-17, -0.000000000000000000, -1.000000000000000000 ) ) ;
#1203 = DIRECTION ( 'NONE',  ( -0.000000000000000000, -1.000000000000000000, 0.000000000000000000 ) ) ;
#1204 = EDGE_CURVE ( 'NONE', #6728, #7435, #5521, .T. ) ;
#1205 = CARTESIAN_POINT ( 'NONE',  ( -32.70000000000000284, 0.000000000000000000, -3.500000000000000000 ) ) ;
#1206 = EDGE_LOOP ( 'NONE', ( #3218, #6000, #6903, #1708 ) ) ;
#1207 = LINE ( 'NONE', #5441, #1139 ) ;
#1208 = ORIENTED_EDGE ( 'NONE', *, *, #3598, .T. ) ;
#1209 = DIRECTION ( 'NONE',  ( 1.000000000000000000, 0.000000000000000000, 0.000000000000000000 ) ) ;
#1210 = CARTESIAN_POINT ( 'NONE',  ( 32.70000000000000284, 0.000000000000000000, -5.899999999999998579 ) ) ;
#1211 = AXIS2_PLACEMENT_3D ( 'NONE', #6384, #3990, #5088 ) ;
#1212 = CARTESIAN_POINT ( 'NONE',  ( 0.000000000000000000, 11.00000000000000000, 0.000000000000000000 ) ) ;
#1213 = ORIENTED_EDGE ( 'NONE', *, *, #6185, .T. ) ;
#1214 = CARTESIAN_POINT ( 'NONE',  ( -27.29999999999999716, 0.000000000000000000, 24.00000000000000000 ) ) ;
#1215 = LINE ( 'NONE', #3637, #1648 ) ;
#1216 = ADVANCED_FACE ( 'NONE', ( #2707 ), #7562, .F. ) ;
#1217 = CIRCLE ( 'NONE', #4890, 0.5000000000000004441 ) ;
#1218 = VERTEX_POINT ( 'NONE', #2677 ) ;
#1219 = CARTESIAN_POINT ( 'NONE',  ( -15.29999999999999716, 11.00000000000000000, 6.400000000000002132 ) ) ;
#1220 = LINE ( 'NONE', #590, #4267 ) ;
#1221 = CYLINDRICAL_SURFACE ( 'NONE', #3638, 0.5000000000000004441 ) ;
#1222 = ORIENTED_EDGE ( 'NONE', *, *, #624, .T. ) ;
#1223 = CARTESIAN_POINT ( 'NONE',  ( -16.44999999999999929, 11.00000000000000000, -27.39999999999999858 ) ) ;
#1224 = EDGE_CURVE ( 'NONE', #5107, #7369, #2076, .T. ) ;
#1225 = ORIENTED_EDGE ( 'NONE', *, *, #5954, .F. ) ;
#1226 = CARTESIAN_POINT ( 'NONE',  ( 40.00000000000000000, 0.000000000000000000, 35.00000000000000000 ) ) ;
#1227 = CARTESIAN_POINT ( 'NONE',  ( 1.706285386206695684E-15, 11.00000000000000000, 24.00000000000000000 ) ) ;
#1228 = ORIENTED_EDGE ( 'NONE', *, *, #2809, .T. ) ;
#1229 = VERTEX_POINT ( 'NONE', #2832 ) ;
#1230 = AXIS2_PLACEMENT_3D ( 'NONE', #7669, #4677, #7077 ) ;
#1232 = CIRCLE ( 'NONE', #7159, 0.5000000000000004441 ) ;
#1231 = DIRECTION ( 'NONE',  ( -0.000000000000000000, -1.000000000000000000, -0.000000000000000000 ) ) ;
#1233 = DIRECTION ( 'NONE',  ( -1.000000000000000000, 0.000000000000000000, 0.000000000000000000 ) ) ;
#1234 = VERTEX_POINT ( 'NONE', #74 ) ;
#1235 = AXIS2_PLACEMENT_3D ( 'NONE', #6807, #478, #3487 ) ;
#1236 = DIRECTION ( 'NONE',  ( -7.109522442527898271E-17, 0.000000000000000000, 1.000000000000000000 ) ) ;
#1237 = EDGE_LOOP ( 'NONE', ( #6591, #3850, #1956, #1032 ) ) ;
#1238 = DIRECTION ( 'NONE',  ( -1.000000000000000000, 0.000000000000000000, 0.000000000000000000 ) ) ;
#1239 = ORIENTED_EDGE ( 'NONE', *, *, #5692, .F. ) ;
#1240 = CIRCLE ( 'NONE', #3275, 0.5000000000000004441 ) ;
#1241 = DIRECTION ( 'NONE',  ( 1.000000000000000000, 0.000000000000000000, -0.000000000000000000 ) ) ;
#1242 = CARTESIAN_POINT ( 'NONE',  ( 33.20000000000000284, 0.000000000000000000, -3.500000000000000000 ) ) ;
#1243 = EDGE_CURVE ( 'NONE', #684, #1189, #6677, .T. ) ;
#1244 = CARTESIAN_POINT ( 'NONE',  ( 8.699999999999999289, 0.000000000000000000, -24.49999999999999645 ) ) ;
#1245 = ORIENTED_EDGE ( 'NONE', *, *, #6857, .T. ) ;
#1246 = AXIS2_PLACEMENT_3D ( 'NONE', #924, #4012, #2157 ) ;
#1247 = VECTOR ( 'NONE', #6579, 1000.000000000000000 ) ;
#1248 = LINE ( 'NONE', #1807, #2416 ) ;
#1249 = ORIENTED_EDGE ( 'NONE', *, *, #5468, .T. ) ;
#1250 = AXIS2_PLACEMENT_3D ( 'NONE', #3589, #5484, #4303 ) ;
#1251 = VECTOR ( 'NONE', #718, 1000.000000000000000 ) ;
#1252 = CARTESIAN_POINT ( 'NONE',  ( 26.79999999999999716, 0.000000000000000000, -3.500000000000000000 ) ) ;
#1253 = ADVANCED_FACE ( 'NONE', ( #7012 ), #4158, .F. ) ;
#1254 = ADVANCED_FACE ( 'NONE', ( #7149 ), #1144, .T. ) ;
#1255 = CARTESIAN_POINT ( 'NONE',  ( -27.29999999999999716, 0.000000000000000000, -23.99999999999999645 ) ) ;
#1256 = ADVANCED_FACE ( 'NONE', ( #4276 ), #1267, .F. ) ;
#1257 = ORIENTED_EDGE ( 'NONE', *, *, #1544, .T. ) ;
#1258 = DIRECTION ( 'NONE',  ( 7.109522442527898271E-17, 0.000000000000000000, 1.000000000000000000 ) ) ;
#1259 = EDGE_CURVE ( 'NONE', #3582, #1234, #3686, .T. ) ;
#1260 = LINE ( 'NONE', #5525, #1515 ) ;
#1261 = AXIS2_PLACEMENT_3D ( 'NONE', #7742, #2775, #5218 ) ;
#1262 = VERTEX_POINT ( 'NONE', #6007 ) ;
#1263 = ADVANCED_FACE ( 'NONE', ( #999 ), #7267, .F. ) ;
#1264 = CIRCLE ( 'NONE', #5684, 1.550000000000002709 ) ;
#1265 = LINE ( 'NONE', #6717, #6896 ) ;
#1266 = CARTESIAN_POINT ( 'NONE',  ( 26.79999999999999716, 0.000000000000000000, -6.399999999999999467 ) ) ;
#1267 = PLANE ( 'NONE',  #1608 ) ;
#1268 = CARTESIAN_POINT ( 'NONE',  ( -14.79999999999999716, 0.000000000000000000, -24.49999999999999645 ) ) ;
#1269 = ORIENTED_EDGE ( 'NONE', *, *, #434, .F. ) ;
#1270 = DIRECTION ( 'NONE',  ( -0.000000000000000000, -1.000000000000000000, -0.000000000000000000 ) ) ;
#1271 = ORIENTED_EDGE ( 'NONE', *, *, #5612, .F. ) ;
#1272 = AXIS2_PLACEMENT_3D ( 'NONE', #3797, #2016, #6866 ) ;
#1273 = CARTESIAN_POINT ( 'NONE',  ( -15.29999999999999716, 0.000000000000000000, -24.49999999999999645 ) ) ;
#1274 = CARTESIAN_POINT ( 'NONE',  ( 27.29999999999999716, 11.00000000000000000, -26.89999999999999858 ) ) ;
#1275 = ORIENTED_EDGE ( 'NONE', *, *, #1591, .F. ) ;
#1276 = EDGE_CURVE ( 'NONE', #5173, #5542, #227, .T. ) ;
#1277 = ORIENTED_EDGE ( 'NONE', *, *, #2906, .T. ) ;
#1278 = EDGE_CURVE ( 'NONE', #7314, #6436, #6658, .T. ) ;
#1279 = AXIS2_PLACEMENT_3D ( 'NONE', #4618, #7022, #6029 ) ;
#1280 = LINE ( 'NONE', #3101, #1724 ) ;
#1281 = VECTOR ( 'NONE', #3373, 1000.000000000000000 ) ;
#1282 = VERTEX_POINT ( 'NONE', #4011 ) ;
#1283 = LINE ( 'NONE', #3699, #3697 ) ;
#1284 = ORIENTED_EDGE ( 'NONE', *, *, #1406, .T. ) ;
#1285 = CARTESIAN_POINT ( 'NONE',  ( -35.50000000000001421, 11.00000000000000000, 32.00000000000000711 ) ) ;
#1286 = VECTOR ( 'NONE', #3098, 1000.000000000000000 ) ;
#1287 = EDGE_LOOP ( 'NONE', ( #4795, #3085, #3099, #2869, #1631, #3859, #1078, #2249, #7527, #2951, #4597, #496, #6753, #7017, #4591, #5794, #4852, #6279, #3707, #169 ) ) ;
#1288 = CARTESIAN_POINT ( 'NONE',  ( 33.20000000000000284, 0.000000000000000000, 26.89999999999999858 ) ) ;
#1289 = DIRECTION ( 'NONE',  ( 0.000000000000000000, 0.000000000000000000, 1.000000000000000000 ) ) ;
#1290 = DIRECTION ( 'NONE',  ( 0.000000000000000000, 1.000000000000000000, 0.000000000000000000 ) ) ;
#1291 = ORIENTED_EDGE ( 'NONE', *, *, #421, .T. ) ;
#1292 = VECTOR ( 'NONE', #5430, 1000.000000000000000 ) ;
#1293 = CARTESIAN_POINT ( 'NONE',  ( -32.70000000000000284, 0.000000000000000000, -5.899999999999998579 ) ) ;
#1294 = EDGE_LOOP ( 'NONE', ( #1541, #7053, #4229, #6806 ) ) ;
#1295 = DIRECTION ( 'NONE',  ( 0.000000000000000000, 1.000000000000000000, 0.000000000000000000 ) ) ;
#1296 = FACE_OUTER_BOUND ( 'NONE', #1540, .T. ) ;
#1297 = ORIENTED_EDGE ( 'NONE', *, *, #2838, .F. ) ;
#1298 = CARTESIAN_POINT ( 'NONE',  ( 14.79999999999999716, 0.000000000000000000, -26.89999999999999858 ) ) ;
#1299 = CARTESIAN_POINT ( 'NONE',  ( -20.69999999999999929, 11.00000000000000000, -24.49999999999999645 ) ) ;
#1300 = ORIENTED_EDGE ( 'NONE', *, *, #4741, .F. ) ;
#1301 = LINE ( 'NONE', #6675, #6644 ) ;
#1302 = ADVANCED_FACE ( 'NONE', ( #2422 ), #1221, .F. ) ;
#1303 = CARTESIAN_POINT ( 'NONE',  ( 35.50000000000001421, 0.000000000000000000, 28.99999999999999645 ) ) ;
#1304 = DIRECTION ( 'NONE',  ( -7.109522442527898271E-17, 0.000000000000000000, 1.000000000000000000 ) ) ;
#1305 = CARTESIAN_POINT ( 'NONE',  ( -2.799999999999997158, 0.000000000000000000, 24.00000000000000000 ) ) ;
#1306 = EDGE_CURVE ( 'NONE', #2618, #438, #6047, .T. ) ;
#1307 = EDGE_LOOP ( 'NONE', ( #927, #3418, #604, #6224, #4575, #345, #6588, #2631, #2105, #6099, #2412, #13, #6438, #5654, #3792, #7111, #1936, #6995, #2427, #4493 ) ) ;
#1308 = DIRECTION ( 'NONE',  ( -0.000000000000000000, -1.000000000000000000, -0.000000000000000000 ) ) ;
#1309 = EDGE_LOOP ( 'NONE', ( #1271, #1958, #6814, #7261 ) ) ;
#1310 = DIRECTION ( 'NONE',  ( -7.109522442527898271E-17, -0.000000000000000000, -1.000000000000000000 ) ) ;
#1311 = DIRECTION ( 'NONE',  ( -0.000000000000000000, -1.000000000000000000, -0.000000000000000000 ) ) ;
#1312 = ORIENTED_EDGE ( 'NONE', *, *, #1447, .F. ) ;
#1313 = ORIENTED_EDGE ( 'NONE', *, *, #5960, .T. ) ;
#1314 = EDGE_LOOP ( 'NONE', ( #481, #5166, #545, #1029, #1376, #4098, #2698, #944 ) ) ;
#1315 = DIRECTION ( 'NONE',  ( -7.109522442527898271E-17, 0.000000000000000000, 1.000000000000000000 ) ) ;
#1316 = VERTEX_POINT ( 'NONE', #629 ) ;
#1317 = CARTESIAN_POINT ( 'NONE',  ( 1.948009149252644252E-15, 11.00000000000000000, -27.39999999999999858 ) ) ;
#1318 = VERTEX_POINT ( 'NONE', #4199 ) ;
#1319 = CARTESIAN_POINT ( 'NONE',  ( 2.799999999999996714, 0.000000000000000000, -26.89999999999999858 ) ) ;
#1320 = APPLICATION_CONTEXT ( 'automotive_design' ) ;
#1321 = VERTEX_POINT ( 'NONE', #591 ) ;
#1322 = DIRECTION ( 'NONE',  ( -7.109522442527898271E-17, 0.000000000000000000, 1.000000000000000000 ) ) ;
#1323 = DIRECTION ( 'NONE',  ( 0.000000000000000000, 1.000000000000000000, 0.000000000000000000 ) ) ;
#1324 = EDGE_CURVE ( 'NONE', #2160, #7010, #3088, .T. ) ;
#1325 = DIRECTION ( 'NONE',  ( -0.000000000000000000, -1.000000000000000000, -0.000000000000000000 ) ) ;
#1326 = VERTEX_POINT ( 'NONE', #4792 ) ;
#1327 = VECTOR ( 'NONE', #2847, 1000.000000000000000 ) ;
#1328 = DIRECTION ( 'NONE',  ( 0.000000000000000000, 1.000000000000000000, 0.000000000000000000 ) ) ;
#1329 = ORIENTED_EDGE ( 'NONE', *, *, #2347, .F. ) ;
#1330 = EDGE_CURVE ( 'NONE', #7085, #5783, #973, .T. ) ;
#1331 = CARTESIAN_POINT ( 'NONE',  ( 33.20000000000000284, 0.000000000000000000, -5.899999999999998579 ) ) ;
#1332 = DIRECTION ( 'NONE',  ( -7.109522442527898271E-17, -0.000000000000000000, -1.000000000000000000 ) ) ;
#1333 = ORIENTED_EDGE ( 'NONE', *, *, #3244, .T. ) ;
#1334 = CARTESIAN_POINT ( 'NONE',  ( -31.54999999999999361, 11.00000000000000000, 3.000000000000002665 ) ) ;
#1335 = CARTESIAN_POINT ( 'NONE',  ( -20.69999999999999929, 0.000000000000000000, -26.89999999999999858 ) ) ;
#1336 = ORIENTED_EDGE ( 'NONE', *, *, #6845, .F. ) ;
#1337 = CARTESIAN_POINT ( 'NONE',  ( 8.699999999999999289, 11.00000000000000000, -24.49999999999999645 ) ) ;
#1338 = CARTESIAN_POINT ( 'NONE',  ( -33.20000000000000284, 11.00000000000000000, 24.50000000000000000 ) ) ;
#1339 = DIRECTION ( 'NONE',  ( 0.000000000000000000, 0.000000000000000000, 1.000000000000000000 ) ) ;
#1340 = LINE ( 'NONE', #1305, #2222 ) ;
#1341 = EDGE_CURVE ( 'NONE', #6878, #3409, #5656, .T. ) ;
#1342 = ORIENTED_EDGE ( 'NONE', *, *, #7493, .F. ) ;
#1343 = DIRECTION ( 'NONE',  ( 1.000000000000000000, 0.000000000000000000, -7.109522442527898271E-17 ) ) ;
#1344 = VERTEX_POINT ( 'NONE', #3010 ) ;
#1345 = LINE ( 'NONE', #4397, #6193 ) ;
#1346 = AXIS2_PLACEMENT_3D ( 'NONE', #1178, #6001, #6507 ) ;
#1347 = DIRECTION ( 'NONE',  ( 0.000000000000000000, 0.000000000000000000, -1.000000000000000000 ) ) ;
#1348 = VERTEX_POINT ( 'NONE', #7784 ) ;
#1349 = ORIENTED_EDGE ( 'NONE', *, *, #3832, .F. ) ;
#1350 = ORIENTED_EDGE ( 'NONE', *, *, #194, .T. ) ;
#1351 = DIRECTION ( 'NONE',  ( 0.000000000000000000, 0.000000000000000000, 1.000000000000000000 ) ) ;
#1352 = EDGE_CURVE ( 'NONE', #2268, #7123, #6409, .T. ) ;
#1353 = EDGE_LOOP ( 'NONE', ( #5866, #1556, #6212, #6230 ) ) ;
#1354 = CARTESIAN_POINT ( 'NONE',  ( -8.699999999999999289, 0.000000000000000000, 6.400000000000003020 ) ) ;
#1355 = EDGE_CURVE ( 'NONE', #3925, #782, #5025, .T. ) ;
#1356 = ORIENTED_EDGE ( 'NONE', *, *, #3738, .T. ) ;
#1357 = CARTESIAN_POINT ( 'NONE',  ( 20.69999999999999929, 0.000000000000000000, 27.40000000000000213 ) ) ;
#1358 = VECTOR ( 'NONE', #5, 1000.000000000000000 ) ;
#1359 = VERTEX_POINT ( 'NONE', #6756 ) ;
#1360 = CARTESIAN_POINT ( 'NONE',  ( -21.19999999999999929, 11.00000000000000000, -5.899999999999998579 ) ) ;
#1361 = AXIS2_PLACEMENT_3D ( 'NONE', #5818, #1033, #5859 ) ;
#1362 = CARTESIAN_POINT ( 'NONE',  ( 19.54999999999999716, 11.00000000000000000, -23.99999999999999645 ) ) ;
#1363 = DIRECTION ( 'NONE',  ( 0.000000000000000000, -1.000000000000000000, 0.000000000000000000 ) ) ;
#1364 = DIRECTION ( 'NONE',  ( -0.000000000000000000, -1.000000000000000000, -0.000000000000000000 ) ) ;
#1365 = ORIENTED_EDGE ( 'NONE', *, *, #3091, .T. ) ;
#1366 = EDGE_CURVE ( 'NONE', #5386, #7010, #7671, .T. ) ;
#1367 = VECTOR ( 'NONE', #7056, 1000.000000000000000 ) ;
#1368 = VERTEX_POINT ( 'NONE', #3763 ) ;
#1369 = DIRECTION ( 'NONE',  ( 0.000000000000000000, 0.000000000000000000, 1.000000000000000000 ) ) ;
#1370 = ADVANCED_FACE ( 'NONE', ( #7308 ), #862, .F. ) ;
#1371 = CYLINDRICAL_SURFACE ( 'NONE', #4283, 0.5000000000000004441 ) ;
#1372 = AXIS2_PLACEMENT_3D ( 'NONE', #5197, #5275, #2283 ) ;
#1373 = VECTOR ( 'NONE', #1203, 1000.000000000000000 ) ;
#1374 = DIRECTION ( 'NONE',  ( 0.000000000000000000, 0.000000000000000000, 1.000000000000000000 ) ) ;
#1375 = CYLINDRICAL_SURFACE ( 'NONE', #4176, 1.500000000000004885 ) ;
#1376 = ORIENTED_EDGE ( 'NONE', *, *, #4541, .F. ) ;
#1377 = VECTOR ( 'NONE', #1751, 1000.000000000000000 ) ;
#1378 = DIRECTION ( 'NONE',  ( 0.000000000000000000, 0.000000000000000000, 1.000000000000000000 ) ) ;
#1379 = CARTESIAN_POINT ( 'NONE',  ( 26.79999999999999716, 0.000000000000000000, 5.900000000000002132 ) ) ;
#1380 = CARTESIAN_POINT ( 'NONE',  ( -35.50000000000001421, 0.000000000000000000, 30.50000000000000355 ) ) ;
#1381 = DIRECTION ( 'NONE',  ( 0.000000000000000000, 0.000000000000000000, 1.000000000000000000 ) ) ;
#1382 = CIRCLE ( 'NONE', #5804, 0.5000000000000004441 ) ;
#1383 = AXIS2_PLACEMENT_3D ( 'NONE', #2354, #7119, #5900 ) ;
#1384 = ORIENTED_EDGE ( 'NONE', *, *, #3660, .F. ) ;
#1385 = DIRECTION ( 'NONE',  ( -1.000000000000000000, 0.000000000000000000, 7.109522442527898271E-17 ) ) ;
#1386 = CARTESIAN_POINT ( 'NONE',  ( -2.799999999999997602, 11.00000000000000000, -24.49999999999999645 ) ) ;
#1387 = DIRECTION ( 'NONE',  ( -1.000000000000000000, 0.000000000000000000, 0.000000000000000000 ) ) ;
#1388 = ORIENTED_EDGE ( 'NONE', *, *, #2896, .F. ) ;
#1389 = ORIENTED_EDGE ( 'NONE', *, *, #787, .F. ) ;
#1390 = EDGE_CURVE ( 'NONE', #4723, #3305, #4908, .T. ) ;
#1391 = ORIENTED_EDGE ( 'NONE', *, *, #7652, .F. ) ;
#1392 = CIRCLE ( 'NONE', #7449, 1.500000000000004885 ) ;
#1393 = LINE ( 'NONE', #871, #854 ) ;
#1394 = VECTOR ( 'NONE', #623, 1000.000000000000000 ) ;
#1395 = VERTEX_POINT ( 'NONE', #3210 ) ;
#1396 = DIRECTION ( 'NONE',  ( -1.000000000000000000, 0.000000000000000000, -7.109522442527898271E-17 ) ) ;
#1397 = ORIENTED_EDGE ( 'NONE', *, *, #4115, .F. ) ;
#1398 = DIRECTION ( 'NONE',  ( -0.000000000000000000, -1.000000000000000000, -0.000000000000000000 ) ) ;
#1399 = EDGE_CURVE ( 'NONE', #6396, #2248, #5691, .T. ) ;
#1400 = VECTOR ( 'NONE', #2073, 1000.000000000000000 ) ;
#1401 = EDGE_LOOP ( 'NONE', ( #7336, #6119, #410, #6138, #3644, #166 ) ) ;
#1402 = EDGE_CURVE ( 'NONE', #153, #6437, #196, .T. ) ;
#1403 = AXIS2_PLACEMENT_3D ( 'NONE', #311, #4033, #1497 ) ;
#1404 = AXIS2_PLACEMENT_3D ( 'NONE', #6427, #2175, #1018 ) ;
#1405 = CARTESIAN_POINT ( 'NONE',  ( -8.699999999999999289, 0.000000000000000000, 5.900000000000002132 ) ) ;
#1406 = EDGE_CURVE ( 'NONE', #6437, #2458, #2654, .T. ) ;
#1407 = FACE_OUTER_BOUND ( 'NONE', #2975, .T. ) ;
#1408 = CARTESIAN_POINT ( 'NONE',  ( 33.20000000000000284, 11.00000000000000000, 24.50000000000000000 ) ) ;
#1409 = CARTESIAN_POINT ( 'NONE',  ( -27.29999999999999716, 11.00000000000000000, -27.39999999999999858 ) ) ;
#1410 = VECTOR ( 'NONE', #4873, 1000.000000000000000 ) ;
#1411 = EDGE_LOOP ( 'NONE', ( #726, #3783, #3070, #2966 ) ) ;
#1412 = EDGE_CURVE ( 'NONE', #2820, #5543, #156, .T. ) ;
#1413 = AXIS2_PLACEMENT_3D ( 'NONE', #1681, #7765, #1088 ) ;
#1414 = VECTOR ( 'NONE', #875, 1000.000000000000000 ) ;
#1415 = ORIENTED_EDGE ( 'NONE', *, *, #2239, .T. ) ;
#1416 = CARTESIAN_POINT ( 'NONE',  ( -40.00000000000000000, 11.00000000000000000, 35.00000000000000000 ) ) ;
#1417 = LINE ( 'NONE', #3240, #358 ) ;
#1418 = DIRECTION ( 'NONE',  ( -7.109522442527898271E-17, 0.000000000000000000, -1.000000000000000000 ) ) ;
#1419 = DIRECTION ( 'NONE',  ( 0.000000000000000000, 1.000000000000000000, 0.000000000000000000 ) ) ;
#1420 = ORIENTED_EDGE ( 'NONE', *, *, #2665, .T. ) ;
#1421 = FACE_OUTER_BOUND ( 'NONE', #1969, .T. ) ;
#1422 = CARTESIAN_POINT ( 'NONE',  ( -33.20000000000000284, 11.00000000000000000, -27.39999999999999858 ) ) ;
#1423 = PLANE ( 'NONE',  #7418 ) ;
#1424 = ORIENTED_EDGE ( 'NONE', *, *, #212, .F. ) ;
#1425 = CYLINDRICAL_SURFACE ( 'NONE', #6073, 0.5000000000000004441 ) ;
#1426 = LINE ( 'NONE', #7508, #1005 ) ;
#1427 = ORIENTED_EDGE ( 'NONE', *, *, #7218, .T. ) ;
#1428 = VERTEX_POINT ( 'NONE', #119 ) ;
#1429 = EDGE_CURVE ( 'NONE', #1749, #6252, #2615, .T. ) ;
#1430 = EDGE_LOOP ( 'NONE', ( #6650, #2673, #1890, #1245, #4235, #5352 ) ) ;
#1431 = DIRECTION ( 'NONE',  ( 0.000000000000000000, 0.000000000000000000, 1.000000000000000000 ) ) ;
#1432 = ORIENTED_EDGE ( 'NONE', *, *, #4297, .F. ) ;
#1433 = DIRECTION ( 'NONE',  ( 0.000000000000000000, 0.000000000000000000, 1.000000000000000000 ) ) ;
#1434 = ORIENTED_EDGE ( 'NONE', *, *, #4329, .T. ) ;
#1435 = DIRECTION ( 'NONE',  ( 1.000000000000000000, 0.000000000000000000, 0.000000000000000000 ) ) ;
#1436 = ORIENTED_EDGE ( 'NONE', *, *, #4937, .F. ) ;
#1437 = ORIENTED_EDGE ( 'NONE', *, *, #7102, .T. ) ;
#1438 = CYLINDRICAL_SURFACE ( 'NONE', #5486, 0.5000000000000004441 ) ;
#1439 = CARTESIAN_POINT ( 'NONE',  ( 27.29999999999999716, 0.000000000000000000, -5.899999999999998579 ) ) ;
#1440 = DIRECTION ( 'NONE',  ( 0.000000000000000000, 0.000000000000000000, 1.000000000000000000 ) ) ;
#1441 = CARTESIAN_POINT ( 'NONE',  ( -32.70000000000000284, 11.00000000000000000, -3.500000000000000000 ) ) ;
#1442 = EDGE_LOOP ( 'NONE', ( #5375, #4436, #5712, #4408 ) ) ;
#1443 = EDGE_CURVE ( 'NONE', #1262, #747, #4434, .T. ) ;
#1444 = AXIS2_PLACEMENT_3D ( 'NONE', #6972, #2044, #6815 ) ;
#1445 = ORIENTED_EDGE ( 'NONE', *, *, #2819, .F. ) ;
#1446 = DIRECTION ( 'NONE',  ( -0.000000000000000000, -1.000000000000000000, -0.000000000000000000 ) ) ;
#1447 = EDGE_CURVE ( 'NONE', #1282, #5544, #7536, .T. ) ;
#1448 = DIRECTION ( 'NONE',  ( 0.000000000000000000, 1.000000000000000000, 0.000000000000000000 ) ) ;
#1449 = DIRECTION ( 'NONE',  ( 0.000000000000000000, 1.000000000000000000, 0.000000000000000000 ) ) ;
#1450 = DIRECTION ( 'NONE',  ( -7.109522442527898271E-17, -0.000000000000000000, -1.000000000000000000 ) ) ;
#1451 = ORIENTED_EDGE ( 'NONE', *, *, #6751, .F. ) ;
#1452 = CARTESIAN_POINT ( 'NONE',  ( 8.699999999999999289, 0.000000000000000000, -27.39999999999999858 ) ) ;
#1453 = DIRECTION ( 'NONE',  ( 0.000000000000000000, 0.000000000000000000, 1.000000000000000000 ) ) ;
#1454 = DIRECTION ( 'NONE',  ( -0.000000000000000000, -1.000000000000000000, -0.000000000000000000 ) ) ;
#1455 = VERTEX_POINT ( 'NONE', #7428 ) ;
#1456 = LINE ( 'NONE', #6799, #267 ) ;
#1457 = DIRECTION ( 'NONE',  ( 0.000000000000000000, 0.000000000000000000, 1.000000000000000000 ) ) ;
#1458 = EDGE_LOOP ( 'NONE', ( #4955, #995, #7163, #1119 ) ) ;
#1459 = ORIENTED_EDGE ( 'NONE', *, *, #6603, .F. ) ;
#1460 = EDGE_LOOP ( 'NONE', ( #3663, #6480, #5839, #2389 ) ) ;
#1461 = DIRECTION ( 'NONE',  ( -0.000000000000000000, -1.000000000000000000, -0.000000000000000000 ) ) ;
#1462 = EDGE_CURVE ( 'NONE', #6728, #5934, #5061, .T. ) ;
#1463 = AXIS2_PLACEMENT_3D ( 'NONE', #5015, #1418, #4942 ) ;
#1464 = VERTEX_POINT ( 'NONE', #7472 ) ;
#1465 = DIRECTION ( 'NONE',  ( 7.109522442527898271E-17, -0.000000000000000000, -1.000000000000000000 ) ) ;
#1466 = ORIENTED_EDGE ( 'NONE', *, *, #6263, .T. ) ;
#1467 = DIRECTION ( 'NONE',  ( 0.000000000000000000, 1.000000000000000000, 0.000000000000000000 ) ) ;
#1468 = CARTESIAN_POINT ( 'NONE',  ( 4.450000000000000178, 11.00000000000000000, 3.000000000000002665 ) ) ;
#1469 = ORIENTED_EDGE ( 'NONE', *, *, #3150, .T. ) ;
#1470 = ADVANCED_FACE ( 'NONE', ( #2539 ), #1423, .T. ) ;
#1471 = AXIS2_PLACEMENT_3D ( 'NONE', #4497, #4581, #970 ) ;
#1472 = DIRECTION ( 'NONE',  ( -1.000000000000000000, 0.000000000000000000, 7.109522442527898271E-17 ) ) ;
#1473 = CARTESIAN_POINT ( 'NONE',  ( -32.70000000000000284, 11.00000000000000000, -3.000000000000000000 ) ) ;
#1474 = FACE_OUTER_BOUND ( 'NONE', #3703, .T. ) ;
#1475 = DIRECTION ( 'NONE',  ( -0.000000000000000000, -1.000000000000000000, -0.000000000000000000 ) ) ;
#1476 = ORIENTED_EDGE ( 'NONE', *, *, #4311, .F. ) ;
#1477 = EDGE_LOOP ( 'NONE', ( #6332, #3629, #4440, #3799 ) ) ;
#1478 = AXIS2_PLACEMENT_3D ( 'NONE', #2136, #7503, #3916 ) ;
#1479 = EDGE_CURVE ( 'NONE', #3181, #2036, #4948, .T. ) ;
#1480 = CARTESIAN_POINT ( 'NONE',  ( -2.799999999999997602, 11.00000000000000000, 3.500000000000002220 ) ) ;
#1481 = CARTESIAN_POINT ( 'NONE',  ( 2.799999999999996270, 11.00000000000000000, -5.899999999999998579 ) ) ;
#1482 = DIRECTION ( 'NONE',  ( 0.000000000000000000, 0.000000000000000000, 1.000000000000000000 ) ) ;
#1483 = CIRCLE ( 'NONE', #5910, 0.5000000000000004441 ) ;
#1485 = CARTESIAN_POINT ( 'NONE',  ( -27.29999999999999716, 11.00000000000000000, -5.899999999999998579 ) ) ;
#1484 = VECTOR ( 'NONE', #6881, 1000.000000000000000 ) ;
#1486 = DIRECTION ( 'NONE',  ( 0.000000000000000000, -1.000000000000000000, 0.000000000000000000 ) ) ;
#1487 = ORIENTED_EDGE ( 'NONE', *, *, #1355, .F. ) ;
#1488 = EDGE_CURVE ( 'NONE', #2244, #1455, #6276, .T. ) ;
#1489 = EDGE_CURVE ( 'NONE', #885, #419, #7389, .T. ) ;
#1490 = DIRECTION ( 'NONE',  ( 7.109522442527898271E-17, 0.000000000000000000, 1.000000000000000000 ) ) ;
#1491 = AXIS2_PLACEMENT_3D ( 'NONE', #5333, #6034, #5965 ) ;
#1492 = EDGE_CURVE ( 'NONE', #6174, #6520, #6250, .T. ) ;
#1493 = CARTESIAN_POINT ( 'NONE',  ( -15.29999999999999716, 0.000000000000000000, 24.50000000000000000 ) ) ;
#1494 = DIRECTION ( 'NONE',  ( -1.000000000000000000, 0.000000000000000000, -7.109522442527898271E-17 ) ) ;
#1495 = EDGE_CURVE ( 'NONE', #2551, #3698, #3988, .T. ) ;
#1496 = ORIENTED_EDGE ( 'NONE', *, *, #3943, .F. ) ;
#1497 = DIRECTION ( 'NONE',  ( 0.000000000000000000, 0.000000000000000000, 1.000000000000000000 ) ) ;
#1498 = LINE ( 'NONE', #2733, #1769 ) ;
#1499 = CIRCLE ( 'NONE', #1372, 1.500000000000004885 ) ;
#1500 = ADVANCED_FACE ( 'NONE', ( #3249 ), #2498, .F. ) ;
#1501 = ORIENTED_EDGE ( 'NONE', *, *, #3293, .T. ) ;
#1502 = EDGE_LOOP ( 'NONE', ( #1389, #6260, #4491, #5761 ) ) ;
#1503 = ORIENTED_EDGE ( 'NONE', *, *, #6688, .F. ) ;
#1504 = DIRECTION ( 'NONE',  ( 1.000000000000000000, -0.000000000000000000, -0.000000000000000000 ) ) ;
#1505 =( GEOMETRIC_REPRESENTATION_CONTEXT ( 3 ) GLOBAL_UNCERTAINTY_ASSIGNED_CONTEXT ( ( #6173 ) ) GLOBAL_UNIT_ASSIGNED_CONTEXT ( ( #6604, #2358, #5904 ) ) REPRESENTATION_CONTEXT ( 'NONE', 'WORKASPACE' ) );
#1506 = EDGE_CURVE ( 'NONE', #4900, #4216, #5094, .T. ) ;
#1507 = ORIENTED_EDGE ( 'NONE', *, *, #3965, .T. ) ;
#1508 = CARTESIAN_POINT ( 'NONE',  ( -32.70000000000000284, 0.000000000000000000, 24.00000000000000000 ) ) ;
#1509 = VERTEX_POINT ( 'NONE', #2259 ) ;
#1510 = CARTESIAN_POINT ( 'NONE',  ( -20.69999999999999929, 11.00000000000000000, -24.49999999999999645 ) ) ;
#1511 = EDGE_CURVE ( 'NONE', #6520, #2724, #7539, .T. ) ;
#1512 = CARTESIAN_POINT ( 'NONE',  ( 27.29999999999999716, 0.000000000000000000, -24.49999999999999645 ) ) ;
#1513 = VERTEX_POINT ( 'NONE', #1570 ) ;
#1514 = VECTOR ( 'NONE', #2890, 1000.000000000000000 ) ;
#1515 = VECTOR ( 'NONE', #7143, 1000.000000000000000 ) ;
#1516 = LINE ( 'NONE', #4571, #2465 ) ;
#1517 = CARTESIAN_POINT ( 'NONE',  ( -31.55000000000000071, 11.00000000000000000, 24.00000000000000000 ) ) ;
#1518 =( LENGTH_UNIT ( ) NAMED_UNIT ( * ) SI_UNIT ( .MILLI., .METRE. ) );
#1519 = DIRECTION ( 'NONE',  ( -0.000000000000000000, -1.000000000000000000, -0.000000000000000000 ) ) ;
#1520 = EDGE_LOOP ( 'NONE', ( #1181, #7588, #5029, #4548, #1047, #4952 ) ) ;
#1521 = VECTOR ( 'NONE', #6886, 1000.000000000000000 ) ;
#1522 = ORIENTED_EDGE ( 'NONE', *, *, #5798, .F. ) ;
#1523 = AXIS2_PLACEMENT_3D ( 'NONE', #77, #790, #1908 ) ;
#1524 = LINE ( 'NONE', #6980, #4272 ) ;
#1525 = AXIS2_PLACEMENT_3D ( 'NONE', #1912, #4954, #6130 ) ;
#1526 = CARTESIAN_POINT ( 'NONE',  ( 3.299999999999996714, 11.00000000000000000, -23.99999999999999645 ) ) ;
#1527 = DIRECTION ( 'NONE',  ( -0.000000000000000000, -1.000000000000000000, -0.000000000000000000 ) ) ;
#1528 = VECTOR ( 'NONE', #1396, 1000.000000000000000 ) ;
#1529 = CARTESIAN_POINT ( 'NONE',  ( -8.699999999999999289, 0.000000000000000000, 3.000000000000002665 ) ) ;
#1530 = DIRECTION ( 'NONE',  ( 0.000000000000000000, 0.000000000000000000, 1.000000000000000000 ) ) ;
#1531 = ORIENTED_EDGE ( 'NONE', *, *, #7322, .T. ) ;
#1532 = CARTESIAN_POINT ( 'NONE',  ( 2.799999999999997602, 11.00000000000000000, 3.000000000000002220 ) ) ;
#1533 = CARTESIAN_POINT ( 'NONE',  ( 20.69999999999999929, 11.00000000000000000, -3.000000000000000000 ) ) ;
#1534 = FACE_BOUND ( 'NONE', #5440, .T. ) ;
#1535 = FACE_BOUND ( 'NONE', #7596, .T. ) ;
#1536 = ORIENTED_EDGE ( 'NONE', *, *, #1492, .F. ) ;
#1537 = CARTESIAN_POINT ( 'NONE',  ( 14.79999999999999716, 0.000000000000000000, 26.89999999999999858 ) ) ;
#1538 = CYLINDRICAL_SURFACE ( 'NONE', #2536, 0.5000000000000004441 ) ;
#1539 = VECTOR ( 'NONE', #2679, 1000.000000000000000 ) ;
#1540 = EDGE_LOOP ( 'NONE', ( #7597, #2532, #3618, #4950 ) ) ;
#1541 = ORIENTED_EDGE ( 'NONE', *, *, #6109, .T. ) ;
#1542 = VERTEX_POINT ( 'NONE', #6469 ) ;
#1543 = LINE ( 'NONE', #7480, #3271 ) ;
#1544 = EDGE_CURVE ( 'NONE', #4789, #5511, #5807, .T. ) ;
#1545 = ORIENTED_EDGE ( 'NONE', *, *, #2262, .F. ) ;
#1546 = CARTESIAN_POINT ( 'NONE',  ( 9.199999999999999289, 0.000000000000000000, 3.000000000000002665 ) ) ;
#1547 = ORIENTED_EDGE ( 'NONE', *, *, #423, .T. ) ;
#1548 = DIRECTION ( 'NONE',  ( 0.000000000000000000, 0.000000000000000000, 1.000000000000000000 ) ) ;
#1549 = DIRECTION ( 'NONE',  ( 0.000000000000000000, 1.000000000000000000, -0.000000000000000000 ) ) ;
#1550 = ORIENTED_EDGE ( 'NONE', *, *, #2632, .F. ) ;
#1551 = VERTEX_POINT ( 'NONE', #2693 ) ;
#1552 = DIRECTION ( 'NONE',  ( 1.000000000000000000, 0.000000000000000000, -0.000000000000000000 ) ) ;
#1553 = CARTESIAN_POINT ( 'NONE',  ( 20.69999999999999929, 0.000000000000000000, 24.00000000000000000 ) ) ;
#1554 = FACE_OUTER_BOUND ( 'NONE', #1579, .T. ) ;
#1555 = CARTESIAN_POINT ( 'NONE',  ( 27.29999999999999716, 0.000000000000000000, -2.999999999999999556 ) ) ;
#1556 = ORIENTED_EDGE ( 'NONE', *, *, #7793, .T. ) ;
#1557 = ORIENTED_EDGE ( 'NONE', *, *, #7670, .T. ) ;
#1558 = DIRECTION ( 'NONE',  ( 1.000000000000000000, 0.000000000000000000, -7.109522442527898271E-17 ) ) ;
#1559 = DIRECTION ( 'NONE',  ( 0.000000000000000000, 1.000000000000000000, 0.000000000000000000 ) ) ;
#1561 = EDGE_CURVE ( 'NONE', #6236, #643, #901, .T. ) ;
#1560 = CARTESIAN_POINT ( 'NONE',  ( 26.79999999999999716, 0.000000000000000000, -26.89999999999999858 ) ) ;
#1562 = DIRECTION ( 'NONE',  ( 0.000000000000000000, 0.000000000000000000, 1.000000000000000000 ) ) ;
#1563 = CARTESIAN_POINT ( 'NONE',  ( 30.00000000000000000, 11.00000000000000000, -3.000000000000000000 ) ) ;
#1564 = EDGE_CURVE ( 'NONE', #7602, #4112, #2217, .T. ) ;
#1565 = VECTOR ( 'NONE', #3197, 1000.000000000000000 ) ;
#1566 = VECTOR ( 'NONE', #380, 1000.000000000000000 ) ;
#1567 = CARTESIAN_POINT ( 'NONE',  ( 32.70000000000000284, 11.00000000000000000, -26.89999999999999858 ) ) ;
#1568 = FACE_OUTER_BOUND ( 'NONE', #4039, .T. ) ;
#1569 = AXIS2_PLACEMENT_3D ( 'NONE', #377, #5681, #2643 ) ;
#1570 = CARTESIAN_POINT ( 'NONE',  ( 21.19999999999999929, 0.000000000000000000, -5.899999999999998579 ) ) ;
#1571 = FACE_BOUND ( 'NONE', #1307, .T. ) ;
#1572 = VERTEX_POINT ( 'NONE', #2098 ) ;
#1573 = DIRECTION ( 'NONE',  ( 0.000000000000000000, 0.000000000000000000, 1.000000000000000000 ) ) ;
#1574 = AXIS2_PLACEMENT_3D ( 'NONE', #7705, #4708, #1689 ) ;
#1575 = EDGE_CURVE ( 'NONE', #5934, #45, #5214, .T. ) ;
#1576 = CARTESIAN_POINT ( 'NONE',  ( -20.69999999999999929, 11.00000000000000000, 5.900000000000002132 ) ) ;
#1577 = ORIENTED_EDGE ( 'NONE', *, *, #3503, .F. ) ;
#1578 = ORIENTED_EDGE ( 'NONE', *, *, #6859, .T. ) ;
#1579 = EDGE_LOOP ( 'NONE', ( #4451, #1434, #6978, #7015, #7611, #5226 ) ) ;
#1580 = PLANE ( 'NONE',  #1361 ) ;
#1581 = EDGE_CURVE ( 'NONE', #2724, #7602, #821, .T. ) ;
#1582 = EDGE_LOOP ( 'NONE', ( #3053, #204, #2266, #597 ) ) ;
#1583 = DIRECTION ( 'NONE',  ( -1.000000000000000000, 0.000000000000000000, 0.000000000000000000 ) ) ;
#1584 = ORIENTED_EDGE ( 'NONE', *, *, #7092, .T. ) ;
#1585 = FACE_OUTER_BOUND ( 'NONE', #5890, .T. ) ;
#1586 = DIRECTION ( 'NONE',  ( 0.000000000000000000, 0.000000000000000000, 1.000000000000000000 ) ) ;
#1587 = VERTEX_POINT ( 'NONE', #6317 ) ;
#1588 = ORIENTED_EDGE ( 'NONE', *, *, #4840, .F. ) ;
#1589 = ADVANCED_FACE ( 'NONE', ( #7620, #1534, #3325, #3362, #2728, #3955, #7583, #4075, #1612, #2770, #2813, #6352, #7067, #942, #1655, #350, #5171, #2177, #1058, #388, #4585, #4621, #3994, #5848, #4030, #6390, #3475, #275, #5252 ), #976, .F. ) ;
#1590 = DIRECTION ( 'NONE',  ( 0.000000000000000000, 0.000000000000000000, 1.000000000000000000 ) ) ;
#1591 = EDGE_CURVE ( 'NONE', #2206, #530, #7660, .T. ) ;
#1592 = CARTESIAN_POINT ( 'NONE',  ( -3.299999999999997158, 0.000000000000000000, -5.899999999999998579 ) ) ;
#1593 = CARTESIAN_POINT ( 'NONE',  ( 0.000000000000000000, 0.000000000000000000, 0.000000000000000000 ) ) ;
#1594 = FACE_OUTER_BOUND ( 'NONE', #4452, .T. ) ;
#1595 = EDGE_CURVE ( 'NONE', #1749, #5755, #569, .T. ) ;
#1596 = ORIENTED_EDGE ( 'NONE', *, *, #4753, .F. ) ;
#1597 = DIRECTION ( 'NONE',  ( 0.000000000000000000, 0.000000000000000000, 1.000000000000000000 ) ) ;
#1598 = AXIS2_PLACEMENT_3D ( 'NONE', #5175, #7589, #1573 ) ;
#1599 = ORIENTED_EDGE ( 'NONE', *, *, #1390, .F. ) ;
#1600 = CARTESIAN_POINT ( 'NONE',  ( 5.999999999999999112, 11.00000000000000000, -27.39999999999999858 ) ) ;
#1601 = FACE_OUTER_BOUND ( 'NONE', #6994, .T. ) ;
#1602 = ADVANCED_FACE ( 'NONE', ( #469 ), #5294, .F. ) ;
#1603 = DIRECTION ( 'NONE',  ( 0.000000000000000000, 1.000000000000000000, 0.000000000000000000 ) ) ;
#1604 = CARTESIAN_POINT ( 'NONE',  ( 26.79999999999999716, 11.00000000000000000, 26.89999999999999858 ) ) ;
#1605 = DIRECTION ( 'NONE',  ( -0.000000000000000000, -1.000000000000000000, -0.000000000000000000 ) ) ;
#1606 = ADVANCED_FACE ( 'NONE', ( #6504 ), #1096, .F. ) ;
#1607 = ADVANCED_FACE ( 'NONE', ( #4909 ), #3949, .F. ) ;
#1608 = AXIS2_PLACEMENT_3D ( 'NONE', #2241, #3564, #1590 ) ;
#1609 = EDGE_CURVE ( 'NONE', #2290, #4120, #4986, .T. ) ;
#1610 = FACE_OUTER_BOUND ( 'NONE', #4519, .T. ) ;
#1611 = DIRECTION ( 'NONE',  ( 0.000000000000000000, -1.000000000000000000, 0.000000000000000000 ) ) ;
#1612 = FACE_BOUND ( 'NONE', #2900, .T. ) ;
#1613 = CARTESIAN_POINT ( 'NONE',  ( 15.29999999999999716, 11.00000000000000000, -23.99999999999999645 ) ) ;
#1614 = VECTOR ( 'NONE', #5170, 1000.000000000000000 ) ;
#1615 = VERTEX_POINT ( 'NONE', #745 ) ;
#1616 = CARTESIAN_POINT ( 'NONE',  ( 32.70000000000000284, 11.00000000000000000, 3.500000000000002665 ) ) ;
#1617 = CARTESIAN_POINT ( 'NONE',  ( -8.699999999999999289, 0.000000000000000000, 24.50000000000000000 ) ) ;
#1618 = VERTEX_POINT ( 'NONE', #300 ) ;
#1619 = VERTEX_POINT ( 'NONE', #6678 ) ;
#1620 = VECTOR ( 'NONE', #5565, 1000.000000000000000 ) ;
#1621 = ORIENTED_EDGE ( 'NONE', *, *, #3800, .F. ) ;
#1622 = DIRECTION ( 'NONE',  ( 0.000000000000000000, 1.000000000000000000, 0.000000000000000000 ) ) ;
#1623 = VECTOR ( 'NONE', #3535, 1000.000000000000000 ) ;
#1624 = ORIENTED_EDGE ( 'NONE', *, *, #581, .F. ) ;
#1625 = AXIS2_PLACEMENT_3D ( 'NONE', #6981, #4101, #501 ) ;
#1626 = CARTESIAN_POINT ( 'NONE',  ( 21.19999999999999929, 0.000000000000000000, -24.49999999999999645 ) ) ;
#1627 = ORIENTED_EDGE ( 'NONE', *, *, #637, .F. ) ;
#1628 = DIRECTION ( 'NONE',  ( -0.000000000000000000, -1.000000000000000000, -0.000000000000000000 ) ) ;
#1629 = DIRECTION ( 'NONE',  ( -0.000000000000000000, -1.000000000000000000, -0.000000000000000000 ) ) ;
#1630 = ORIENTED_EDGE ( 'NONE', *, *, #4238, .T. ) ;
#1631 = ORIENTED_EDGE ( 'NONE', *, *, #2881, .F. ) ;
#1632 = AXIS2_PLACEMENT_3D ( 'NONE', #6032, #2930, #1653 ) ;
#1633 = AXIS2_PLACEMENT_3D ( 'NONE', #6885, #1467, #2151 ) ;
#1634 = CARTESIAN_POINT ( 'NONE',  ( 14.79999999999999716, 11.00000000000000000, 3.500000000000002220 ) ) ;
#1635 = DIRECTION ( 'NONE',  ( -0.000000000000000000, -1.000000000000000000, -0.000000000000000000 ) ) ;
#1636 = DIRECTION ( 'NONE',  ( 0.000000000000000000, 0.000000000000000000, -1.000000000000000000 ) ) ;
#1637 = VERTEX_POINT ( 'NONE', #1864 ) ;
#1638 = DIRECTION ( 'NONE',  ( -0.000000000000000000, -1.000000000000000000, -0.000000000000000000 ) ) ;
#1639 = AXIS2_PLACEMENT_3D ( 'NONE', #7031, #4589, #6473 ) ;
#1640 = EDGE_CURVE ( 'NONE', #3491, #885, #2540, .T. ) ;
#1641 = ORIENTED_EDGE ( 'NONE', *, *, #485, .T. ) ;
#1642 = VERTEX_POINT ( 'NONE', #7309 ) ;
#1643 = EDGE_CURVE ( 'NONE', #5912, #4000, #5580, .T. ) ;
#1644 = CARTESIAN_POINT ( 'NONE',  ( 2.799999999999997602, 11.00000000000000000, 3.000000000000002220 ) ) ;
#1645 = CARTESIAN_POINT ( 'NONE',  ( -14.79999999999999716, 11.00000000000000000, 5.900000000000002132 ) ) ;
#1646 = EDGE_CURVE ( 'NONE', #4135, #4860, #7130, .T. ) ;
#1647 = CARTESIAN_POINT ( 'NONE',  ( -14.79999999999999716, 11.00000000000000000, -27.39999999999999858 ) ) ;
#1648 = VECTOR ( 'NONE', #6041, 1000.000000000000000 ) ;
#1649 = EDGE_CURVE ( 'NONE', #4342, #7435, #1945, .T. ) ;
#1650 = PLANE ( 'NONE',  #4893 ) ;
#1651 = DIRECTION ( 'NONE',  ( -0.000000000000000000, -1.000000000000000000, -0.000000000000000000 ) ) ;
#1652 = VECTOR ( 'NONE', #5365, 1000.000000000000000 ) ;
#1653 = DIRECTION ( 'NONE',  ( -1.000000000000000000, 0.000000000000000000, 0.000000000000000000 ) ) ;
#1654 = DIRECTION ( 'NONE',  ( 0.000000000000000000, 0.000000000000000000, -1.000000000000000000 ) ) ;
#1655 = FACE_BOUND ( 'NONE', #6687, .T. ) ;
#1656 = AXIS2_PLACEMENT_3D ( 'NONE', #2063, #6838, #7431 ) ;
#1657 = DIRECTION ( 'NONE',  ( 0.000000000000000000, 1.000000000000000000, 0.000000000000000000 ) ) ;
#1658 = ORIENTED_EDGE ( 'NONE', *, *, #2731, .F. ) ;
#1659 = FACE_OUTER_BOUND ( 'NONE', #525, .T. ) ;
#1660 = VECTOR ( 'NONE', #5939, 1000.000000000000000 ) ;
#1661 = DIRECTION ( 'NONE',  ( -0.000000000000000000, -1.000000000000000000, -0.000000000000000000 ) ) ;
#1662 = ORIENTED_EDGE ( 'NONE', *, *, #2928, .F. ) ;
#1663 = ORIENTED_EDGE ( 'NONE', *, *, #1156, .F. ) ;
#1664 = ORIENTED_EDGE ( 'NONE', *, *, #1731, .F. ) ;
#1665 = FACE_OUTER_BOUND ( 'NONE', #950, .T. ) ;
#1666 = EDGE_CURVE ( 'NONE', #833, #3349, #6752, .T. ) ;
#1667 = VECTOR ( 'NONE', #495, 1000.000000000000000 ) ;
#1668 = ORIENTED_EDGE ( 'NONE', *, *, #5078, .F. ) ;
#1669 = CARTESIAN_POINT ( 'NONE',  ( 9.199999999999997513, 11.00000000000000000, 24.50000000000000000 ) ) ;
#1670 = VERTEX_POINT ( 'NONE', #120 ) ;
#1671 = DIRECTION ( 'NONE',  ( -0.000000000000000000, -1.000000000000000000, -0.000000000000000000 ) ) ;
#1672 = CARTESIAN_POINT ( 'NONE',  ( -27.29999999999999716, 0.000000000000000000, -5.899999999999998579 ) ) ;
#1673 = VERTEX_POINT ( 'NONE', #7269 ) ;
#1674 = EDGE_CURVE ( 'NONE', #4444, #2231, #3090, .T. ) ;
#1675 = ORIENTED_EDGE ( 'NONE', *, *, #4426, .T. ) ;
#1676 = CARTESIAN_POINT ( 'NONE',  ( -33.20000000000000284, 0.000000000000000000, 24.00000000000000000 ) ) ;
#1677 = DIRECTION ( 'NONE',  ( 0.000000000000000000, -1.000000000000000000, 0.000000000000000000 ) ) ;
#1678 = VERTEX_POINT ( 'NONE', #1268 ) ;
#1679 = DIRECTION ( 'NONE',  ( 0.000000000000000000, 0.000000000000000000, 1.000000000000000000 ) ) ;
#1680 = VERTEX_POINT ( 'NONE', #7355 ) ;
#1681 = CARTESIAN_POINT ( 'NONE',  ( 9.199999999999999289, 0.000000000000000000, -6.399999999999999467 ) ) ;
#1682 = DIRECTION ( 'NONE',  ( 0.000000000000000000, 0.000000000000000000, -1.000000000000000000 ) ) ;
#1683 = EDGE_CURVE ( 'NONE', #4686, #67, #4367, .T. ) ;
#1684 = CARTESIAN_POINT ( 'NONE',  ( -18.00000000000000000, 11.00000000000000000, -3.000000000000000000 ) ) ;
#1685 = CARTESIAN_POINT ( 'NONE',  ( 32.70000000000000284, 11.00000000000000000, 26.89999999999999858 ) ) ;
#1686 = LINE ( 'NONE', #4821, #6679 ) ;
#1687 = EDGE_CURVE ( 'NONE', #3292, #606, #3688, .T. ) ;
#1688 = FACE_OUTER_BOUND ( 'NONE', #5581, .T. ) ;
#1689 = DIRECTION ( 'NONE',  ( 0.000000000000000000, 0.000000000000000000, -1.000000000000000000 ) ) ;
#1690 = CARTESIAN_POINT ( 'NONE',  ( 8.699999999999999289, 11.00000000000000000, -3.000000000000000000 ) ) ;
#1691 = ORIENTED_EDGE ( 'NONE', *, *, #6510, .T. ) ;
#1692 = AXIS2_PLACEMENT_3D ( 'NONE', #4546, #4586, #5136 ) ;
#1693 = LINE ( 'NONE', #3046, #2622 ) ;
#1694 = DIRECTION ( 'NONE',  ( 7.109522442527898271E-17, 0.000000000000000000, -1.000000000000000000 ) ) ;
#1695 = AXIS2_PLACEMENT_3D ( 'NONE', #4339, #3747, #2561 ) ;
#1696 = EDGE_LOOP ( 'NONE', ( #1865, #6628, #3274, #2891 ) ) ;
#1697 = VECTOR ( 'NONE', #1090, 1000.000000000000000 ) ;
#1698 = ORIENTED_EDGE ( 'NONE', *, *, #7700, .F. ) ;
#1699 = FACE_OUTER_BOUND ( 'NONE', #6207, .T. ) ;
#1700 = CARTESIAN_POINT ( 'NONE',  ( 1.706285386206695684E-15, 11.00000000000000000, 24.00000000000000000 ) ) ;
#1701 = AXIS2_PLACEMENT_3D ( 'NONE', #1380, #1454, #6210 ) ;
#1702 = ORIENTED_EDGE ( 'NONE', *, *, #1564, .F. ) ;
#1703 = CARTESIAN_POINT ( 'NONE',  ( 33.20000000000000284, 11.00000000000000000, -26.89999999999999858 ) ) ;
#1704 = ORIENTED_EDGE ( 'NONE', *, *, #2641, .T. ) ;
#1705 = CARTESIAN_POINT ( 'NONE',  ( -5.999999999999999112, 11.00000000000000000, 6.400000000000003020 ) ) ;
#1706 = CARTESIAN_POINT ( 'NONE',  ( -4.550094363217856274E-16, 11.00000000000000000, -6.400000000000002132 ) ) ;
#1707 = ORIENTED_EDGE ( 'NONE', *, *, #7773, .T. ) ;
#1708 = ORIENTED_EDGE ( 'NONE', *, *, #3264, .F. ) ;
#1709 = EDGE_CURVE ( 'NONE', #7010, #4786, #6757, .T. ) ;
#1710 = CIRCLE ( 'NONE', #5989, 0.5000000000000004441 ) ;
#1711 = DIRECTION ( 'NONE',  ( 0.000000000000000000, 1.000000000000000000, 0.000000000000000000 ) ) ;
#1712 = CARTESIAN_POINT ( 'NONE',  ( 35.50000000000001421, 0.000000000000000000, 30.50000000000000355 ) ) ;
#1713 = VERTEX_POINT ( 'NONE', #7391 ) ;
#1714 = DIRECTION ( 'NONE',  ( 7.109522442527898271E-17, -0.000000000000000000, -1.000000000000000000 ) ) ;
#1715 = EDGE_CURVE ( 'NONE', #3717, #7786, #1340, .T. ) ;
#1716 = ORIENTED_EDGE ( 'NONE', *, *, #7104, .F. ) ;
#1717 = ORIENTED_EDGE ( 'NONE', *, *, #3598, .F. ) ;
#1718 = DIRECTION ( 'NONE',  ( 0.000000000000000000, 0.000000000000000000, 1.000000000000000000 ) ) ;
#1719 = LINE ( 'NONE', #538, #6802 ) ;
#1720 = LINE ( 'NONE', #1647, #1068 ) ;
#1721 = AXIS2_PLACEMENT_3D ( 'NONE', #7815, #4150, #4746 ) ;
#1722 = DIRECTION ( 'NONE',  ( 0.000000000000000000, 1.000000000000000000, 0.000000000000000000 ) ) ;
#1723 = EDGE_CURVE ( 'NONE', #6325, #61, #190, .T. ) ;
#1724 = VECTOR ( 'NONE', #1918, 1000.000000000000000 ) ;
#1725 = CYLINDRICAL_SURFACE ( 'NONE', #5443, 0.5000000000000004441 ) ;
#1726 = FACE_OUTER_BOUND ( 'NONE', #4826, .T. ) ;
#1727 = DIRECTION ( 'NONE',  ( 0.000000000000000000, 0.000000000000000000, -1.000000000000000000 ) ) ;
#1728 = ORIENTED_EDGE ( 'NONE', *, *, #6501, .F. ) ;
#1729 = PLANE ( 'NONE',  #7274 ) ;
#1730 = CARTESIAN_POINT ( 'NONE',  ( 33.20000000000000284, 0.000000000000000000, 3.500000000000002665 ) ) ;
#1731 = EDGE_CURVE ( 'NONE', #555, #1368, #946, .T. ) ;
#1732 = EDGE_CURVE ( 'NONE', #2786, #6703, #3722, .T. ) ;
#1733 = AXIS2_PLACEMENT_3D ( 'NONE', #1863, #5973, #2461 ) ;
#1734 = ORIENTED_EDGE ( 'NONE', *, *, #5798, .T. ) ;
#1735 = EDGE_CURVE ( 'NONE', #6557, #1642, #6123, .T. ) ;
#1736 = DIRECTION ( 'NONE',  ( -0.000000000000000000, 1.000000000000000000, -0.000000000000000000 ) ) ;
#1737 = AXIS2_PLACEMENT_3D ( 'NONE', #3055, #6121, #7266 ) ;
#1738 = EDGE_CURVE ( 'NONE', #6933, #254, #6371, .T. ) ;
#1739 = DIRECTION ( 'NONE',  ( 0.000000000000000000, 1.000000000000000000, 0.000000000000000000 ) ) ;
#1740 = DIRECTION ( 'NONE',  ( -1.000000000000000000, 0.000000000000000000, 0.000000000000000000 ) ) ;
#1741 = EDGE_CURVE ( 'NONE', #5461, #2681, #2877, .T. ) ;
#1742 = ORIENTED_EDGE ( 'NONE', *, *, #2233, .T. ) ;
#1743 = DIRECTION ( 'NONE',  ( 1.000000000000000000, 0.000000000000000000, -7.109522442527898271E-17 ) ) ;
#1744 = ORIENTED_EDGE ( 'NONE', *, *, #5561, .F. ) ;
#1745 = DIRECTION ( 'NONE',  ( 7.109522442527898271E-17, -0.000000000000000000, -1.000000000000000000 ) ) ;
#1746 = AXIS2_PLACEMENT_3D ( 'NONE', #5757, #422, #6461 ) ;
#1747 = CIRCLE ( 'NONE', #7296, 0.5000000000000004441 ) ;
#1748 = CYLINDRICAL_SURFACE ( 'NONE', #1525, 0.5000000000000004441 ) ;
#1749 = VERTEX_POINT ( 'NONE', #5247 ) ;
#1750 = ORIENTED_EDGE ( 'NONE', *, *, #6517, .F. ) ;
#1751 = DIRECTION ( 'NONE',  ( -1.000000000000000000, 0.000000000000000000, -7.109522442527898271E-17 ) ) ;
#1752 = EDGE_CURVE ( 'NONE', #3065, #696, #3236, .T. ) ;
#1753 = VECTOR ( 'NONE', #3613, 1000.000000000000000 ) ;
#1754 = VECTOR ( 'NONE', #3034, 1000.000000000000000 ) ;
#1755 = DIRECTION ( 'NONE',  ( 1.000000000000000000, 0.000000000000000000, 0.000000000000000000 ) ) ;
#1756 = ADVANCED_FACE ( 'NONE', ( #3394 ), #7020, .F. ) ;
#1757 = DIRECTION ( 'NONE',  ( 1.000000000000000000, 0.000000000000000000, 7.109522442527898271E-17 ) ) ;
#1758 = ORIENTED_EDGE ( 'NONE', *, *, #3682, .F. ) ;
#1759 = DIRECTION ( 'NONE',  ( -1.000000000000000000, -0.000000000000000000, -0.000000000000000000 ) ) ;
#1760 = CIRCLE ( 'NONE', #6179, 0.5000000000000000000 ) ;
#1761 = VERTEX_POINT ( 'NONE', #1560 ) ;
#1762 = ORIENTED_EDGE ( 'NONE', *, *, #1402, .F. ) ;
#1763 = CARTESIAN_POINT ( 'NONE',  ( -14.79999999999999716, 11.00000000000000000, -3.500000000000000000 ) ) ;
#1764 = DIRECTION ( 'NONE',  ( 1.000000000000000000, -0.000000000000000000, 7.109522442527898271E-17 ) ) ;
#1765 = AXIS2_PLACEMENT_3D ( 'NONE', #3485, #4197, #39 ) ;
#1766 = CIRCLE ( 'NONE', #6184, 1.549999999999998490 ) ;
#1767 = DIRECTION ( 'NONE',  ( 0.000000000000000000, 1.000000000000000000, 0.000000000000000000 ) ) ;
#1768 = DIRECTION ( 'NONE',  ( 0.000000000000000000, -1.000000000000000000, 0.000000000000000000 ) ) ;
#1769 = VECTOR ( 'NONE', #3215, 1000.000000000000000 ) ;
#1770 = DIRECTION ( 'NONE',  ( -0.000000000000000000, -1.000000000000000000, -0.000000000000000000 ) ) ;
#1771 = AXIS2_PLACEMENT_3D ( 'NONE', #1335, #2576, #3758 ) ;
#1772 = DIRECTION ( 'NONE',  ( -0.000000000000000000, -1.000000000000000000, -0.000000000000000000 ) ) ;
#1773 = LINE ( 'NONE', #2962, #4749 ) ;
#1774 = ORIENTED_EDGE ( 'NONE', *, *, #5111, .T. ) ;
#1775 = DIRECTION ( 'NONE',  ( 0.000000000000000000, 1.000000000000000000, 0.000000000000000000 ) ) ;
#1776 = CARTESIAN_POINT ( 'NONE',  ( 21.19999999999999929, 0.000000000000000000, -5.899999999999998579 ) ) ;
#1777 = VECTOR ( 'NONE', #6924, 1000.000000000000000 ) ;
#1778 = VERTEX_POINT ( 'NONE', #503 ) ;
#1779 = VECTOR ( 'NONE', #354, 1000.000000000000000 ) ;
#1780 = VECTOR ( 'NONE', #940, 1000.000000000000000 ) ;
#1781 = DIRECTION ( 'NONE',  ( -0.000000000000000000, -1.000000000000000000, -0.000000000000000000 ) ) ;
#1782 = DIRECTION ( 'NONE',  ( -0.000000000000000000, 1.000000000000000000, 0.000000000000000000 ) ) ;
#1783 = CARTESIAN_POINT ( 'NONE',  ( 3.299999999999997158, 11.00000000000000000, 24.50000000000000000 ) ) ;
#1784 = AXIS2_PLACEMENT_3D ( 'NONE', #3493, #7790, #7678 ) ;
#1785 = ORIENTED_EDGE ( 'NONE', *, *, #1443, .T. ) ;
#1786 = LINE ( 'NONE', #2315, #1141 ) ;
#1787 = ORIENTED_EDGE ( 'NONE', *, *, #1819, .F. ) ;
#1788 = CIRCLE ( 'NONE', #2428, 0.5000000000000000000 ) ;
#1789 = LINE ( 'NONE', #6012, #4929 ) ;
#1790 = VECTOR ( 'NONE', #7282, 1000.000000000000000 ) ;
#1791 = LINE ( 'NONE', #6053, #3936 ) ;
#1792 = EDGE_LOOP ( 'NONE', ( #7717, #4246, #446, #2365, #1501, #1201 ) ) ;
#1793 = ORIENTED_EDGE ( 'NONE', *, *, #4410, .T. ) ;
#1794 = ADVANCED_FACE ( 'NONE', ( #7615 ), #4656, .F. ) ;
#1795 = LINE ( 'NONE', #4804, #3024 ) ;
#1796 = CARTESIAN_POINT ( 'NONE',  ( 3.299999999999997158, 0.000000000000000000, 24.00000000000000000 ) ) ;
#1797 = DIRECTION ( 'NONE',  ( 0.000000000000000000, 0.000000000000000000, 1.000000000000000000 ) ) ;
#1798 = ORIENTED_EDGE ( 'NONE', *, *, #3914, .F. ) ;
#1799 = DIRECTION ( 'NONE',  ( 0.000000000000000000, 1.000000000000000000, 0.000000000000000000 ) ) ;
#1800 = ORIENTED_EDGE ( 'NONE', *, *, #686, .T. ) ;
#1801 = ORIENTED_EDGE ( 'NONE', *, *, #7414, .F. ) ;
#1802 = DIRECTION ( 'NONE',  ( 0.000000000000000000, 0.000000000000000000, 1.000000000000000000 ) ) ;
#1803 = LINE ( 'NONE', #3109, #3654 ) ;
#1804 = EDGE_CURVE ( 'NONE', #4462, #4444, #4736, .T. ) ;
#1805 = PLANE ( 'NONE',  #7380 ) ;
#1806 = EDGE_LOOP ( 'NONE', ( #6691, #4629, #7818, #3821, #7054, #1717 ) ) ;
#1807 = CARTESIAN_POINT ( 'NONE',  ( 1.706285386206695684E-15, 11.00000000000000000, -24.00000000000000000 ) ) ;
#1808 = CARTESIAN_POINT ( 'NONE',  ( 27.29999999999999716, 0.000000000000000000, 3.000000000000002665 ) ) ;
#1809 = EDGE_CURVE ( 'NONE', #2565, #3217, #4702, .T. ) ;
#1810 = DIRECTION ( 'NONE',  ( 0.000000000000000000, 1.000000000000000000, 0.000000000000000000 ) ) ;
#1811 = FACE_OUTER_BOUND ( 'NONE', #5871, .T. ) ;
#1812 = VERTEX_POINT ( 'NONE', #4021 ) ;
#1813 = CARTESIAN_POINT ( 'NONE',  ( -16.44999999999999929, 11.00000000000000000, 3.000000000000002665 ) ) ;
#1814 = LINE ( 'NONE', #4231, #4051 ) ;
#1815 = VERTEX_POINT ( 'NONE', #2252 ) ;
#1816 = DIRECTION ( 'NONE',  ( 0.000000000000000000, 0.000000000000000000, 1.000000000000000000 ) ) ;
#1817 = DIRECTION ( 'NONE',  ( 0.000000000000000000, 1.000000000000000000, -0.000000000000000000 ) ) ;
#1818 = CARTESIAN_POINT ( 'NONE',  ( -2.799999999999996714, 0.000000000000000000, 3.500000000000002220 ) ) ;
#1819 = EDGE_CURVE ( 'NONE', #979, #5257, #5799, .T. ) ;
#1820 = EDGE_CURVE ( 'NONE', #1112, #6697, #6383, .T. ) ;
#1821 = ORIENTED_EDGE ( 'NONE', *, *, #919, .T. ) ;
#1822 = LINE ( 'NONE', #6638, #6705 ) ;
#1823 = ORIENTED_EDGE ( 'NONE', *, *, #4886, .F. ) ;
#1824 = CARTESIAN_POINT ( 'NONE',  ( 33.20000000000000284, 0.000000000000000000, -24.49999999999999645 ) ) ;
#1825 = FACE_OUTER_BOUND ( 'NONE', #5770, .T. ) ;
#1826 = ORIENTED_EDGE ( 'NONE', *, *, #3019, .F. ) ;
#1827 = AXIS2_PLACEMENT_3D ( 'NONE', #4825, #7140, #1727 ) ;
#1828 = EDGE_LOOP ( 'NONE', ( #1691, #4633, #6880, #4845 ) ) ;
#1829 = LINE ( 'NONE', #4332, #2115 ) ;
#1830 = DIRECTION ( 'NONE',  ( 0.000000000000000000, 0.000000000000000000, -1.000000000000000000 ) ) ;
#1831 = CIRCLE ( 'NONE', #4610, 0.5000000000000004441 ) ;
#1832 = ORIENTED_EDGE ( 'NONE', *, *, #183, .F. ) ;
#1833 = CYLINDRICAL_SURFACE ( 'NONE', #6577, 1.500000000000004885 ) ;
#1834 = VERTEX_POINT ( 'NONE', #5877 ) ;
#1835 = CARTESIAN_POINT ( 'NONE',  ( -1.706285386206695684E-15, 11.00000000000000000, -24.00000000000000000 ) ) ;
#1836 = VECTOR ( 'NONE', #1527, 1000.000000000000000 ) ;
#1837 = EDGE_CURVE ( 'NONE', #1112, #847, #5741, .T. ) ;
#1838 = EDGE_CURVE ( 'NONE', #4768, #7430, #5287, .T. ) ;
#1839 = ORIENTED_EDGE ( 'NONE', *, *, #7422, .T. ) ;
#1840 = ADVANCED_FACE ( 'NONE', ( #7735 ), #2759, .F. ) ;
#1841 = LINE ( 'NONE', #3620, #3433 ) ;
#1842 = EDGE_CURVE ( 'NONE', #833, #2629, #4102, .T. ) ;
#1843 = DIRECTION ( 'NONE',  ( -1.000000000000000000, 0.000000000000000000, 0.000000000000000000 ) ) ;
#1844 = DIRECTION ( 'NONE',  ( 1.000000000000000000, 0.000000000000000000, 7.109522442527898271E-17 ) ) ;
#1845 = EDGE_LOOP ( 'NONE', ( #6842, #992, #3996, #3136 ) ) ;
#1846 = EDGE_CURVE ( 'NONE', #444, #2662, #1720, .T. ) ;
#1847 = DIRECTION ( 'NONE',  ( 0.000000000000000000, 0.000000000000000000, 1.000000000000000000 ) ) ;
#1848 = ORIENTED_EDGE ( 'NONE', *, *, #6998, .F. ) ;
#1849 = DIRECTION ( 'NONE',  ( -0.000000000000000000, -1.000000000000000000, -0.000000000000000000 ) ) ;
#1850 = DIRECTION ( 'NONE',  ( 1.000000000000000000, 0.000000000000000000, -0.000000000000000000 ) ) ;
#1851 = DIRECTION ( 'NONE',  ( 0.000000000000000000, 0.000000000000000000, 1.000000000000000000 ) ) ;
#1852 = EDGE_CURVE ( 'NONE', #7381, #4527, #6619, .T. ) ;
#1853 = ORIENTED_EDGE ( 'NONE', *, *, #3725, .T. ) ;
#1854 = CARTESIAN_POINT ( 'NONE',  ( -21.19999999999999929, 11.00000000000000000, 24.50000000000000000 ) ) ;
#1855 = DIRECTION ( 'NONE',  ( 0.000000000000000000, 0.000000000000000000, -1.000000000000000000 ) ) ;
#1856 = AXIS2_PLACEMENT_3D ( 'NONE', #5613, #193, #5019 ) ;
#1857 = EDGE_CURVE ( 'NONE', #2873, #2541, #4580, .T. ) ;
#1858 = ORIENTED_EDGE ( 'NONE', *, *, #3054, .F. ) ;
#1859 = EDGE_CURVE ( 'NONE', #4462, #3810, #5104, .T. ) ;
#1860 = AXIS2_PLACEMENT_3D ( 'NONE', #6096, #3736, #4919 ) ;
#1861 = CARTESIAN_POINT ( 'NONE',  ( -32.70000000000000284, 11.00000000000000000, -24.49999999999999645 ) ) ;
#1862 = CARTESIAN_POINT ( 'NONE',  ( -35.50000000000001421, 11.00000000000000000, -28.99999999999999645 ) ) ;
#1863 = CARTESIAN_POINT ( 'NONE',  ( -15.29999999999999716, 11.00000000000000000, 24.50000000000000000 ) ) ;
#1864 = CARTESIAN_POINT ( 'NONE',  ( -9.199999999999999289, 11.00000000000000000, 3.500000000000002665 ) ) ;
#1865 = ORIENTED_EDGE ( 'NONE', *, *, #1846, .T. ) ;
#1866 = DIRECTION ( 'NONE',  ( 0.000000000000000000, 0.000000000000000000, 1.000000000000000000 ) ) ;
#1867 = EDGE_LOOP ( 'NONE', ( #6706, #512, #5481, #2697, #2507, #3952 ) ) ;
#1868 = CARTESIAN_POINT ( 'NONE',  ( -35.50000000000001421, 11.00000000000000000, -30.50000000000000355 ) ) ;
#1869 = DIRECTION ( 'NONE',  ( 0.000000000000000000, 0.000000000000000000, 1.000000000000000000 ) ) ;
#1870 = ORIENTED_EDGE ( 'NONE', *, *, #3869, .T. ) ;
#1871 = ORIENTED_EDGE ( 'NONE', *, *, #858, .F. ) ;
#1872 = VECTOR ( 'NONE', #7745, 1000.000000000000000 ) ;
#1874 = AXIS2_PLACEMENT_3D ( 'NONE', #4752, #4602, #6636 ) ;
#1873 = DIRECTION ( 'NONE',  ( 0.000000000000000000, 0.000000000000000000, 1.000000000000000000 ) ) ;
#1875 = AXIS2_PLACEMENT_3D ( 'NONE', #7528, #5756, #338 ) ;
#1876 = ORIENTED_EDGE ( 'NONE', *, *, #7525, .F. ) ;
#1877 = VECTOR ( 'NONE', #2032, 1000.000000000000000 ) ;
#1878 = DIRECTION ( 'NONE',  ( 0.000000000000000000, 1.000000000000000000, 0.000000000000000000 ) ) ;
#1879 = ORIENTED_EDGE ( 'NONE', *, *, #7062, .F. ) ;
#1880 = DIRECTION ( 'NONE',  ( 0.000000000000000000, 0.000000000000000000, 1.000000000000000000 ) ) ;
#1881 = ORIENTED_EDGE ( 'NONE', *, *, #4064, .T. ) ;
#1882 = VECTOR ( 'NONE', #2531, 1000.000000000000000 ) ;
#1883 = CARTESIAN_POINT ( 'NONE',  ( -26.79999999999999716, 11.00000000000000000, -24.49999999999999645 ) ) ;
#1884 = CARTESIAN_POINT ( 'NONE',  ( -40.00000000000000000, 11.00000000000000000, 35.00000000000000000 ) ) ;
#1885 = DIRECTION ( 'NONE',  ( 0.000000000000000000, 0.000000000000000000, 1.000000000000000000 ) ) ;
#1886 = ORIENTED_EDGE ( 'NONE', *, *, #3682, .T. ) ;
#1887 = AXIS2_PLACEMENT_3D ( 'NONE', #1045, #7686, #3458 ) ;
#1888 = FACE_OUTER_BOUND ( 'NONE', #199, .T. ) ;
#1889 = EDGE_CURVE ( 'NONE', #5308, #7802, #3348, .T. ) ;
#1890 = ORIENTED_EDGE ( 'NONE', *, *, #6998, .T. ) ;
#1891 = AXIS2_PLACEMENT_3D ( 'NONE', #4740, #618, #5447 ) ;
#1892 = AXIS2_PLACEMENT_3D ( 'NONE', #2440, #6065, #7207 ) ;
#1893 = LINE ( 'NONE', #1970, #3600 ) ;
#1894 = EDGE_CURVE ( 'NONE', #6252, #7123, #5399, .T. ) ;
#1895 = CYLINDRICAL_SURFACE ( 'NONE', #2520, 0.5000000000000004441 ) ;
#1896 = ADVANCED_FACE ( 'NONE', ( #5438 ), #7806, .F. ) ;
#1897 = EDGE_LOOP ( 'NONE', ( #2483, #2397, #4278, #2593 ) ) ;
#1898 = FACE_OUTER_BOUND ( 'NONE', #5349, .T. ) ;
#1899 = CARTESIAN_POINT ( 'NONE',  ( 32.70000000000000284, 11.00000000000000000, -24.49999999999999645 ) ) ;
#1900 = AXIS2_PLACEMENT_3D ( 'NONE', #6561, #7082, #6521 ) ;
#1901 = ORIENTED_EDGE ( 'NONE', *, *, #6843, .F. ) ;
#1902 = CIRCLE ( 'NONE', #7457, 0.5000000000000000000 ) ;
#1903 = CARTESIAN_POINT ( 'NONE',  ( 4.550094363217856274E-16, 11.00000000000000000, 6.400000000000001243 ) ) ;
#1904 = PLANE ( 'NONE',  #2255 ) ;
#1905 = CARTESIAN_POINT ( 'NONE',  ( -20.69999999999999929, 11.00000000000000000, -5.899999999999998579 ) ) ;
#1906 = DIRECTION ( 'NONE',  ( -0.000000000000000000, -1.000000000000000000, -0.000000000000000000 ) ) ;
#1907 = EDGE_LOOP ( 'NONE', ( #7437, #6028, #1191, #3569, #7674, #6246 ) ) ;
#1908 = DIRECTION ( 'NONE',  ( 0.000000000000000000, 0.000000000000000000, 1.000000000000000000 ) ) ;
#1909 = EDGE_LOOP ( 'NONE', ( #4338, #6681, #7318, #6622 ) ) ;
#1910 = VECTOR ( 'NONE', #7655, 1000.000000000000000 ) ;
#1911 = CARTESIAN_POINT ( 'NONE',  ( -4.449999999999997513, 11.00000000000000000, -6.399999999999999467 ) ) ;
#1912 = CARTESIAN_POINT ( 'NONE',  ( -8.699999999999999289, 11.00000000000000000, 5.900000000000002132 ) ) ;
#1913 = VERTEX_POINT ( 'NONE', #60 ) ;
#1914 = AXIS2_PLACEMENT_3D ( 'NONE', #3336, #4005, #3968 ) ;
#1915 = ORIENTED_EDGE ( 'NONE', *, *, #982, .T. ) ;
#1916 = ORIENTED_EDGE ( 'NONE', *, *, #3982, .T. ) ;
#1917 = ADVANCED_FACE ( 'NONE', ( #3036 ), #575, .T. ) ;
#1918 = DIRECTION ( 'NONE',  ( -7.109522442527898271E-17, 0.000000000000000000, 1.000000000000000000 ) ) ;
#1919 = AXIS2_PLACEMENT_3D ( 'NONE', #2557, #1921, #7368 ) ;
#1920 = ORIENTED_EDGE ( 'NONE', *, *, #3003, .F. ) ;
#1921 = DIRECTION ( 'NONE',  ( -1.000000000000000000, 0.000000000000000000, 0.000000000000000000 ) ) ;
#1922 = EDGE_LOOP ( 'NONE', ( #150, #440, #6458, #7638 ) ) ;
#1923 = LINE ( 'NONE', #3742, #2019 ) ;
#1924 = ADVANCED_FACE ( 'NONE', ( #2405 ), #1805, .F. ) ;
#1925 = EDGE_LOOP ( 'NONE', ( #6643, #4957, #5700, #4372, #2049, #5693, #3266, #7478, #7001, #2424, #3299, #5011, #2145, #1420, #5231, #5444, #4046, #3147, #5431, #5976 ) ) ;
#1926 = DIRECTION ( 'NONE',  ( -0.000000000000000000, -1.000000000000000000, -0.000000000000000000 ) ) ;
#1927 = FACE_OUTER_BOUND ( 'NONE', #5407, .T. ) ;
#1928 = CARTESIAN_POINT ( 'NONE',  ( 33.20000000000000284, 0.000000000000000000, 24.50000000000000000 ) ) ;
#1929 = ORIENTED_EDGE ( 'NONE', *, *, #5242, .F. ) ;
#1930 = VECTOR ( 'NONE', #5506, 1000.000000000000000 ) ;
#1931 = CARTESIAN_POINT ( 'NONE',  ( -26.79999999999999716, 11.00000000000000000, 3.000000000000002220 ) ) ;
#1932 = EDGE_LOOP ( 'NONE', ( #1621, #2187, #3235, #966 ) ) ;
#1933 = EDGE_CURVE ( 'NONE', #1619, #2786, #2368, .T. ) ;
#1934 = CARTESIAN_POINT ( 'NONE',  ( -15.29999999999999716, 0.000000000000000000, 27.40000000000000213 ) ) ;
#1935 = LINE ( 'NONE', #4346, #1882 ) ;
#1936 = ORIENTED_EDGE ( 'NONE', *, *, #4894, .F. ) ;
#1937 = CARTESIAN_POINT ( 'NONE',  ( 27.29999999999999716, 0.000000000000000000, -27.39999999999999858 ) ) ;
#1938 = CARTESIAN_POINT ( 'NONE',  ( 3.299999999999997158, 0.000000000000000000, -6.399999999999999467 ) ) ;
#1939 = VERTEX_POINT ( 'NONE', #4258 ) ;
#1940 = EDGE_CURVE ( 'NONE', #1834, #1085, #7125, .T. ) ;
#1941 = DIRECTION ( 'NONE',  ( 0.000000000000000000, 1.000000000000000000, 0.000000000000000000 ) ) ;
#1942 = EDGE_CURVE ( 'NONE', #7565, #5896, #2958, .T. ) ;
#1943 = LINE ( 'NONE', #4352, #228 ) ;
#1944 = DIRECTION ( 'NONE',  ( -0.000000000000000000, 1.000000000000000000, 0.000000000000000000 ) ) ;
#1945 = LINE ( 'NONE', #5127, #5112 ) ;
#1946 = ORIENTED_EDGE ( 'NONE', *, *, #6989, .F. ) ;
#1947 = CYLINDRICAL_SURFACE ( 'NONE', #6318, 1.549999999999999378 ) ;
#1948 = ORIENTED_EDGE ( 'NONE', *, *, #180, .T. ) ;
#1949 = DIRECTION ( 'NONE',  ( -0.000000000000000000, -1.000000000000000000, -0.000000000000000000 ) ) ;
#1950 = DIRECTION ( 'NONE',  ( 0.000000000000000000, 0.000000000000000000, -1.000000000000000000 ) ) ;
#1951 = ORIENTED_EDGE ( 'NONE', *, *, #2449, .T. ) ;
#1952 = ORIENTED_EDGE ( 'NONE', *, *, #5803, .F. ) ;
#1953 = ORIENTED_EDGE ( 'NONE', *, *, #2478, .F. ) ;
#1954 = DIRECTION ( 'NONE',  ( 0.000000000000000000, 1.000000000000000000, 0.000000000000000000 ) ) ;
#1955 = ADVANCED_FACE ( 'NONE', ( #2482 ), #7172, .T. ) ;
#1956 = ORIENTED_EDGE ( 'NONE', *, *, #3818, .T. ) ;
#1957 = DIRECTION ( 'NONE',  ( -0.000000000000000000, -1.000000000000000000, 0.000000000000000000 ) ) ;
#1958 = ORIENTED_EDGE ( 'NONE', *, *, #6424, .F. ) ;
#1959 = CARTESIAN_POINT ( 'NONE',  ( 20.69999999999999929, 11.00000000000000000, 27.40000000000000213 ) ) ;
#1960 = VECTOR ( 'NONE', #351, 1000.000000000000000 ) ;
#1961 = EDGE_CURVE ( 'NONE', #4386, #5908, #2599, .T. ) ;
#1962 = ORIENTED_EDGE ( 'NONE', *, *, #3743, .F. ) ;
#1963 = VECTOR ( 'NONE', #2168, 1000.000000000000000 ) ;
#1964 = DIRECTION ( 'NONE',  ( -0.000000000000000000, -1.000000000000000000, -0.000000000000000000 ) ) ;
#1965 = LINE ( 'NONE', #6853, #3909 ) ;
#1966 = LINE ( 'NONE', #6891, #2054 ) ;
#1967 = VERTEX_POINT ( 'NONE', #4851 ) ;
#1968 = AXIS2_PLACEMENT_3D ( 'NONE', #6086, #6899, #1482 ) ;
#1969 = EDGE_LOOP ( 'NONE', ( #2314, #4562, #1832, #7009 ) ) ;
#1970 = CARTESIAN_POINT ( 'NONE',  ( -7.549999999999998934, 11.00000000000000000, 3.000000000000002665 ) ) ;
#1971 = DIRECTION ( 'NONE',  ( -0.000000000000000000, -1.000000000000000000, -0.000000000000000000 ) ) ;
#1972 = ORIENTED_EDGE ( 'NONE', *, *, #4981, .F. ) ;
#1973 = DIRECTION ( 'NONE',  ( 1.000000000000000000, 0.000000000000000000, 0.000000000000000000 ) ) ;
#1974 = CARTESIAN_POINT ( 'NONE',  ( 9.199999999999999289, 0.000000000000000000, -2.999999999999999556 ) ) ;
#1975 = EDGE_CURVE ( 'NONE', #2226, #137, #3075, .T. ) ;
#1976 = ORIENTED_EDGE ( 'NONE', *, *, #1131, .T. ) ;
#1977 = VECTOR ( 'NONE', #4156, 1000.000000000000000 ) ;
#1978 = CARTESIAN_POINT ( 'NONE',  ( 14.79999999999999716, 0.000000000000000000, -5.899999999999998579 ) ) ;
#1979 = CARTESIAN_POINT ( 'NONE',  ( 26.79999999999999716, 11.00000000000000000, -24.49999999999999645 ) ) ;
#1980 = CARTESIAN_POINT ( 'NONE',  ( -27.29999999999999716, 0.000000000000000000, 5.900000000000002132 ) ) ;
#1981 = DIRECTION ( 'NONE',  ( 0.000000000000000000, 0.000000000000000000, 1.000000000000000000 ) ) ;
#1982 = DIRECTION ( 'NONE',  ( -7.109522442527898271E-17, 0.000000000000000000, 1.000000000000000000 ) ) ;
#1983 = ORIENTED_EDGE ( 'NONE', *, *, #2230, .F. ) ;
#1984 = CARTESIAN_POINT ( 'NONE',  ( -1.706285386206695289E-15, 11.00000000000000000, 23.99999999999999645 ) ) ;
#1985 = EDGE_CURVE ( 'NONE', #7402, #717, #5363, .T. ) ;
#1986 = ADVANCED_FACE ( 'NONE', ( #4891 ), #7291, .F. ) ;
#1987 = DIRECTION ( 'NONE',  ( -0.000000000000000000, -1.000000000000000000, -0.000000000000000000 ) ) ;
#1988 = AXIS2_PLACEMENT_3D ( 'NONE', #6712, #2533, #1374 ) ;
#1989 = ADVANCED_FACE ( 'NONE', ( #5515 ), #7768, .F. ) ;
#1990 = CARTESIAN_POINT ( 'NONE',  ( -26.79999999999999716, 0.000000000000000000, -5.899999999999998579 ) ) ;
#1991 = ORIENTED_EDGE ( 'NONE', *, *, #5274, .T. ) ;
#1992 = ORIENTED_EDGE ( 'NONE', *, *, #3631, .T. ) ;
#1993 = EDGE_CURVE ( 'NONE', #7792, #76, #6580, .T. ) ;
#1994 = ORIENTED_EDGE ( 'NONE', *, *, #2443, .T. ) ;
#1995 = CARTESIAN_POINT ( 'NONE',  ( -26.79999999999999716, 11.00000000000000000, 5.900000000000002132 ) ) ;
#1996 = EDGE_CURVE ( 'NONE', #6198, #6400, #3749, .T. ) ;
#1997 = ORIENTED_EDGE ( 'NONE', *, *, #4543, .T. ) ;
#1998 = LINE ( 'NONE', #7403, #895 ) ;
#1999 = EDGE_LOOP ( 'NONE', ( #4242, #7556, #2937, #6571 ) ) ;
#2000 = CARTESIAN_POINT ( 'NONE',  ( -35.50000000000001421, 0.000000000000000000, 28.99999999999999645 ) ) ;
#2001 = VECTOR ( 'NONE', #6122, 1000.000000000000000 ) ;
#2002 = VERTEX_POINT ( 'NONE', #4181 ) ;
#2003 = DIRECTION ( 'NONE',  ( 0.000000000000000000, 0.000000000000000000, 1.000000000000000000 ) ) ;
#2004 = AXIS2_PLACEMENT_3D ( 'NONE', #7704, #6545, #4029 ) ;
#2005 = CYLINDRICAL_SURFACE ( 'NONE', #7554, 0.5000000000000004441 ) ;
#2006 = DIRECTION ( 'NONE',  ( -7.109522442527898271E-17, 0.000000000000000000, 1.000000000000000000 ) ) ;
#2007 = CARTESIAN_POINT ( 'NONE',  ( -3.299999999999996714, 11.00000000000000000, -27.39999999999999858 ) ) ;
#2008 = EDGE_LOOP ( 'NONE', ( #5837, #6108, #315, #7801 ) ) ;
#2009 = VECTOR ( 'NONE', #5841, 1000.000000000000000 ) ;
#2010 = EDGE_LOOP ( 'NONE', ( #6860, #3851, #2730, #5587 ) ) ;
#2011 = DIRECTION ( 'NONE',  ( -0.000000000000000000, -1.000000000000000000, -0.000000000000000000 ) ) ;
#2012 = CARTESIAN_POINT ( 'NONE',  ( 32.70000000000000284, 11.00000000000000000, -3.000000000000000000 ) ) ;
#2013 = CIRCLE ( 'NONE', #6414, 0.5000000000000004441 ) ;
#2014 = VECTOR ( 'NONE', #4139, 1000.000000000000000 ) ;
#2015 = DIRECTION ( 'NONE',  ( 0.000000000000000000, 1.000000000000000000, 0.000000000000000000 ) ) ;
#2016 = DIRECTION ( 'NONE',  ( 0.000000000000000000, 1.000000000000000000, -0.000000000000000000 ) ) ;
#2017 = AXIS2_PLACEMENT_3D ( 'NONE', #7737, #467, #3552 ) ;
#2018 = ORIENTED_EDGE ( 'NONE', *, *, #3293, .F. ) ;
#2019 = VECTOR ( 'NONE', #4292, 1000.000000000000000 ) ;
#2020 = LINE ( 'NONE', #5845, #2043 ) ;
#2021 = CARTESIAN_POINT ( 'NONE',  ( -33.20000000000000284, 11.00000000000000000, 3.000000000000002665 ) ) ;
#2022 = DIRECTION ( 'NONE',  ( -0.000000000000000000, -1.000000000000000000, -0.000000000000000000 ) ) ;
#2023 = DIRECTION ( 'NONE',  ( -1.000000000000000000, 0.000000000000000000, -7.109522442527898271E-17 ) ) ;
#2024 = ORIENTED_EDGE ( 'NONE', *, *, #4410, .F. ) ;
#2025 = VECTOR ( 'NONE', #7432, 1000.000000000000000 ) ;
#2026 = DIRECTION ( 'NONE',  ( 0.000000000000000000, 0.000000000000000000, 1.000000000000000000 ) ) ;
#2027 = CARTESIAN_POINT ( 'NONE',  ( -14.79999999999999716, 0.000000000000000000, -6.399999999999999467 ) ) ;
#2028 = AXIS2_PLACEMENT_3D ( 'NONE', #1512, #3571, #6522 ) ;
#2029 = ORIENTED_EDGE ( 'NONE', *, *, #2477, .T. ) ;
#2030 = ORIENTED_EDGE ( 'NONE', *, *, #5204, .T. ) ;
#2031 = ORIENTED_EDGE ( 'NONE', *, *, #5480, .F. ) ;
#2032 = DIRECTION ( 'NONE',  ( -0.000000000000000000, -1.000000000000000000, -0.000000000000000000 ) ) ;
#2033 = AXIS2_PLACEMENT_3D ( 'NONE', #1576, #395, #7709 ) ;
#2034 = ORIENTED_EDGE ( 'NONE', *, *, #2979, .F. ) ;
#2035 = DIRECTION ( 'NONE',  ( 0.000000000000000000, 1.000000000000000000, 0.000000000000000000 ) ) ;
#2036 = VERTEX_POINT ( 'NONE', #1171 ) ;
#2037 = CYLINDRICAL_SURFACE ( 'NONE', #502, 0.5000000000000004441 ) ;
#2038 = VERTEX_POINT ( 'NONE', #3586 ) ;
#2039 = ADVANCED_FACE ( 'NONE', ( #3198 ), #4375, .F. ) ;
#2040 = VECTOR ( 'NONE', #2113, 1000.000000000000000 ) ;
#2041 = ORIENTED_EDGE ( 'NONE', *, *, #6386, .T. ) ;
#2042 = VECTOR ( 'NONE', #521, 1000.000000000000000 ) ;
#2043 = VECTOR ( 'NONE', #1490, 1000.000000000000000 ) ;
#2044 = DIRECTION ( 'NONE',  ( -0.000000000000000000, -1.000000000000000000, -0.000000000000000000 ) ) ;
#2045 = CYLINDRICAL_SURFACE ( 'NONE', #7808, 0.5000000000000004441 ) ;
#2046 = CARTESIAN_POINT ( 'NONE',  ( -32.70000000000000284, 11.00000000000000000, 6.400000000000003020 ) ) ;
#2047 = DIRECTION ( 'NONE',  ( 0.000000000000000000, 0.000000000000000000, 1.000000000000000000 ) ) ;
#2048 = AXIS2_PLACEMENT_3D ( 'NONE', #2318, #7120, #6562 ) ;
#2049 = ORIENTED_EDGE ( 'NONE', *, *, #4151, .F. ) ;
#2050 = VERTEX_POINT ( 'NONE', #5600 ) ;
#2051 = LINE ( 'NONE', #3986, #2511 ) ;
#2052 = EDGE_CURVE ( 'NONE', #7404, #5822, #5116, .T. ) ;
#2053 = DIRECTION ( 'NONE',  ( 1.000000000000000000, -0.000000000000000000, -0.000000000000000000 ) ) ;
#2054 = VECTOR ( 'NONE', #6302, 1000.000000000000000 ) ;
#2055 = LINE ( 'NONE', #1529, #7146 ) ;
#2056 = CARTESIAN_POINT ( 'NONE',  ( -14.79999999999999716, 11.00000000000000000, -27.39999999999999858 ) ) ;
#2057 = ORIENTED_EDGE ( 'NONE', *, *, #7099, .F. ) ;
#2058 = EDGE_CURVE ( 'NONE', #4160, #3694, #7000, .T. ) ;
#2059 = DIRECTION ( 'NONE',  ( -0.000000000000000000, -1.000000000000000000, -0.000000000000000000 ) ) ;
#2060 = CARTESIAN_POINT ( 'NONE',  ( -8.699999999999999289, 0.000000000000000000, 24.00000000000000000 ) ) ;
#2061 = DIRECTION ( 'NONE',  ( 0.000000000000000000, 0.000000000000000000, -1.000000000000000000 ) ) ;
#2062 = ORIENTED_EDGE ( 'NONE', *, *, #6176, .T. ) ;
#2063 = CARTESIAN_POINT ( 'NONE',  ( -30.00000000000000000, 11.00000000000000000, -27.39999999999999858 ) ) ;
#2064 = PLANE ( 'NONE',  #5051 ) ;
#2065 = ORIENTED_EDGE ( 'NONE', *, *, #2572, .T. ) ;
#2066 = VERTEX_POINT ( 'NONE', #2080 ) ;
#2067 = ORIENTED_EDGE ( 'NONE', *, *, #5801, .F. ) ;
#2068 = CARTESIAN_POINT ( 'NONE',  ( 3.299999999999997158, 11.00000000000000000, -3.500000000000000000 ) ) ;
#2069 = ORIENTED_EDGE ( 'NONE', *, *, #5962, .T. ) ;
#2070 = DIRECTION ( 'NONE',  ( 0.000000000000000000, 1.000000000000000000, 0.000000000000000000 ) ) ;
#2071 = EDGE_LOOP ( 'NONE', ( #2351, #7069, #6484, #1901 ) ) ;
#2072 = DIRECTION ( 'NONE',  ( -0.000000000000000000, -1.000000000000000000, -0.000000000000000000 ) ) ;
#2073 = DIRECTION ( 'NONE',  ( -7.109522442527898271E-17, 0.000000000000000000, 1.000000000000000000 ) ) ;
#2074 = ORIENTED_EDGE ( 'NONE', *, *, #3631, .F. ) ;
#2075 = EDGE_CURVE ( 'NONE', #7788, #6378, #7631, .T. ) ;
#2076 = LINE ( 'NONE', #2116, #852 ) ;
#2077 = DIRECTION ( 'NONE',  ( 0.000000000000000000, 0.000000000000000000, -1.000000000000000000 ) ) ;
#2078 = CARTESIAN_POINT ( 'NONE',  ( 9.199999999999999289, 0.000000000000000000, 26.89999999999999858 ) ) ;
#2079 = AXIS2_PLACEMENT_3D ( 'NONE', #1212, #7813, #510 ) ;
#2080 = CARTESIAN_POINT ( 'NONE',  ( 3.299999999999996714, 0.000000000000000000, -23.99999999999999645 ) ) ;
#2081 = EDGE_LOOP ( 'NONE', ( #2067, #129, #5588, #2143 ) ) ;
#2082 = EDGE_CURVE ( 'NONE', #2162, #5157, #2604, .T. ) ;
#2083 = EDGE_CURVE ( 'NONE', #5986, #5453, #7412, .T. ) ;
#2084 = VECTOR ( 'NONE', #3380, 1000.000000000000000 ) ;
#2085 = VECTOR ( 'NONE', #7455, 1000.000000000000000 ) ;
#2086 = EDGE_CURVE ( 'NONE', #3640, #526, #4233, .T. ) ;
#2087 = ORIENTED_EDGE ( 'NONE', *, *, #6901, .T. ) ;
#2088 = EDGE_CURVE ( 'NONE', #3331, #2458, #3737, .T. ) ;
#2089 = LINE ( 'NONE', #4494, #6912 ) ;
#2090 = LINE ( 'NONE', #4974, #3905 ) ;
#2091 = VECTOR ( 'NONE', #5731, 1000.000000000000000 ) ;
#2092 = EDGE_CURVE ( 'NONE', #2624, #6014, #4417, .T. ) ;
#2093 = CARTESIAN_POINT ( 'NONE',  ( 15.29999999999999716, 11.00000000000000000, -23.99999999999999645 ) ) ;
#2094 = LINE ( 'NONE', #6205, #381 ) ;
#2095 = ORIENTED_EDGE ( 'NONE', *, *, #5120, .T. ) ;
#2096 = DIRECTION ( 'NONE',  ( -1.982541115402065110E-16, 0.000000000000000000, -1.000000000000000000 ) ) ;
#2097 = DIRECTION ( 'NONE',  ( 0.000000000000000000, 0.000000000000000000, 1.000000000000000000 ) ) ;
#2098 = CARTESIAN_POINT ( 'NONE',  ( 27.29999999999999716, 0.000000000000000000, 27.40000000000000213 ) ) ;
#2099 = EDGE_CURVE ( 'NONE', #7404, #7314, #4490, .T. ) ;
#2100 = ORIENTED_EDGE ( 'NONE', *, *, #1809, .F. ) ;
#2101 = CARTESIAN_POINT ( 'NONE',  ( 35.50000000000001421, 0.000000000000000000, -32.00000000000000711 ) ) ;
#2102 = EDGE_CURVE ( 'NONE', #5085, #82, #6144, .T. ) ;
#2103 = CARTESIAN_POINT ( 'NONE',  ( 21.19999999999999929, 0.000000000000000000, 3.000000000000002665 ) ) ;
#2104 = ORIENTED_EDGE ( 'NONE', *, *, #1643, .T. ) ;
#2105 = ORIENTED_EDGE ( 'NONE', *, *, #2092, .F. ) ;
#2106 = ORIENTED_EDGE ( 'NONE', *, *, #4306, .F. ) ;
#2107 = DIRECTION ( 'NONE',  ( -0.000000000000000000, -1.000000000000000000, -0.000000000000000000 ) ) ;
#2108 = VECTOR ( 'NONE', #5810, 1000.000000000000000 ) ;
#2109 = ORIENTED_EDGE ( 'NONE', *, *, #7050, .F. ) ;
#2110 = PLANE ( 'NONE',  #7338 ) ;
#2111 = ORIENTED_EDGE ( 'NONE', *, *, #194, .F. ) ;
#2112 = CARTESIAN_POINT ( 'NONE',  ( 27.29999999999999716, 11.00000000000000000, -27.39999999999999858 ) ) ;
#2113 = DIRECTION ( 'NONE',  ( 0.000000000000000000, 1.000000000000000000, 0.000000000000000000 ) ) ;
#2114 = EDGE_LOOP ( 'NONE', ( #362, #3733, #146, #6330 ) ) ;
#2115 = VECTOR ( 'NONE', #7239, 1000.000000000000000 ) ;
#2116 = CARTESIAN_POINT ( 'NONE',  ( -7.549999999999998934, 11.00000000000000000, -27.39999999999999858 ) ) ;
#2117 = CARTESIAN_POINT ( 'NONE',  ( 32.70000000000000284, 11.00000000000000000, -27.39999999999999858 ) ) ;
#2118 = CARTESIAN_POINT ( 'NONE',  ( -8.699999999999999289, 11.00000000000000000, -23.99999999999999645 ) ) ;
#2119 = DIRECTION ( 'NONE',  ( 7.109522442527898271E-17, 0.000000000000000000, -1.000000000000000000 ) ) ;
#2120 = ORIENTED_EDGE ( 'NONE', *, *, #3730, .F. ) ;
#2121 = VECTOR ( 'NONE', #1304, 1000.000000000000000 ) ;
#2122 = VERTEX_POINT ( 'NONE', #1409 ) ;
#2123 = AXIS2_PLACEMENT_3D ( 'NONE', #3248, #3878, #5650 ) ;
#2124 = DIRECTION ( 'NONE',  ( 0.000000000000000000, 1.000000000000000000, 0.000000000000000000 ) ) ;
#2125 = DIRECTION ( 'NONE',  ( 0.000000000000000000, -0.000000000000000000, -1.000000000000000000 ) ) ;
#2126 = CARTESIAN_POINT ( 'NONE',  ( -27.29999999999999716, 11.00000000000000000, 24.00000000000000000 ) ) ;
#2127 = VECTOR ( 'NONE', #4221, 1000.000000000000000 ) ;
#2129 = LINE ( 'NONE', #2722, #708 ) ;
#2128 = VECTOR ( 'NONE', #1431, 1000.000000000000000 ) ;
#2130 = DIRECTION ( 'NONE',  ( 0.000000000000000000, 1.000000000000000000, 0.000000000000000000 ) ) ;
#2131 = ORIENTED_EDGE ( 'NONE', *, *, #7341, .T. ) ;
#2132 = EDGE_CURVE ( 'NONE', #2914, #3774, #4579, .T. ) ;
#2133 = AXIS2_PLACEMENT_3D ( 'NONE', #7725, #4391, #6568 ) ;
#2134 = CARTESIAN_POINT ( 'NONE',  ( -3.299999999999997158, 0.000000000000000000, -3.500000000000000000 ) ) ;
#2135 = VECTOR ( 'NONE', #6746, 1000.000000000000000 ) ;
#2136 = CARTESIAN_POINT ( 'NONE',  ( 32.70000000000000284, 0.000000000000000000, 5.900000000000002132 ) ) ;
#2137 = DIRECTION ( 'NONE',  ( -1.000000000000000000, -0.000000000000000000, -0.000000000000000000 ) ) ;
#2138 = DIRECTION ( 'NONE',  ( 0.000000000000000000, 0.000000000000000000, 1.000000000000000000 ) ) ;
#2139 = ORIENTED_EDGE ( 'NONE', *, *, #3746, .T. ) ;
#2140 = LINE ( 'NONE', #3365, #588 ) ;
#2141 = FACE_OUTER_BOUND ( 'NONE', #7036, .T. ) ;
#2142 = VECTOR ( 'NONE', #1080, 1000.000000000000000 ) ;
#2143 = ORIENTED_EDGE ( 'NONE', *, *, #6772, .F. ) ;
#2144 = VERTEX_POINT ( 'NONE', #5675 ) ;
#2145 = ORIENTED_EDGE ( 'NONE', *, *, #2925, .F. ) ;
#2146 = FACE_OUTER_BOUND ( 'NONE', #1098, .T. ) ;
#2147 = AXIS2_PLACEMENT_3D ( 'NONE', #5474, #6694, #1238 ) ;
#2148 = EDGE_LOOP ( 'NONE', ( #2595, #5356, #2494, #6476, #4732, #3944, #2797, #3895 ) ) ;
#2149 = LINE ( 'NONE', #4561, #5067 ) ;
#2150 = ORIENTED_EDGE ( 'NONE', *, *, #672, .F. ) ;
#2151 = DIRECTION ( 'NONE',  ( 0.000000000000000000, 0.000000000000000000, 1.000000000000000000 ) ) ;
#2152 = LINE ( 'NONE', #4933, #7078 ) ;
#2153 = ORIENTED_EDGE ( 'NONE', *, *, #4903, .F. ) ;
#2154 = CIRCLE ( 'NONE', #7063, 0.5000000000000004441 ) ;
#2155 = AXIS2_PLACEMENT_3D ( 'NONE', #1299, #3560, #7779 ) ;
#2156 = PLANE ( 'NONE',  #436 ) ;
#2157 = DIRECTION ( 'NONE',  ( 0.000000000000000000, 0.000000000000000000, 1.000000000000000000 ) ) ;
#2158 = ADVANCED_FACE ( 'NONE', ( #140 ), #3864, .F. ) ;
#2159 = LINE ( 'NONE', #7089, #2687 ) ;
#2160 = VERTEX_POINT ( 'NONE', #221 ) ;
#2161 = VECTOR ( 'NONE', #3670, 1000.000000000000000 ) ;
#2162 = VERTEX_POINT ( 'NONE', #5045 ) ;
#2163 = VECTOR ( 'NONE', #6558, 1000.000000000000000 ) ;
#2164 = LINE ( 'NONE', #4612, #1195 ) ;
#2165 = CIRCLE ( 'NONE', #771, 0.4999999999999995559 ) ;
#2166 = FACE_OUTER_BOUND ( 'NONE', #1909, .T. ) ;
#2167 = EDGE_CURVE ( 'NONE', #6637, #6925, #4458, .T. ) ;
#2168 = DIRECTION ( 'NONE',  ( -7.109522442527898271E-17, 0.000000000000000000, 1.000000000000000000 ) ) ;
#2169 = CIRCLE ( 'NONE', #3819, 1.550000000000000266 ) ;
#2170 = AXIS2_PLACEMENT_3D ( 'NONE', #6921, #7080, #3414 ) ;
#2171 = DIRECTION ( 'NONE',  ( -0.000000000000000000, -1.000000000000000000, -0.000000000000000000 ) ) ;
#2172 = DIRECTION ( 'NONE',  ( 0.000000000000000000, 0.000000000000000000, 1.000000000000000000 ) ) ;
#2173 = ORIENTED_EDGE ( 'NONE', *, *, #2708, .T. ) ;
#2174 = EDGE_CURVE ( 'NONE', #5069, #5271, #5963, .T. ) ;
#2175 = DIRECTION ( 'NONE',  ( 1.000000000000000000, 0.000000000000000000, 0.000000000000000000 ) ) ;
#2176 = DIRECTION ( 'NONE',  ( 0.000000000000000000, 0.000000000000000000, -1.000000000000000000 ) ) ;
#2177 = FACE_BOUND ( 'NONE', #5661, .T. ) ;
#2178 = FACE_BOUND ( 'NONE', #4508, .T. ) ;
#2179 = ORIENTED_EDGE ( 'NONE', *, *, #1060, .F. ) ;
#2180 = DIRECTION ( 'NONE',  ( -1.000000000000000000, -0.000000000000000000, -0.000000000000000000 ) ) ;
#2181 = CARTESIAN_POINT ( 'NONE',  ( 8.699999999999999289, 11.00000000000000000, -23.99999999999999645 ) ) ;
#2182 = CIRCLE ( 'NONE', #2566, 1.500000000000004885 ) ;
#2183 = ADVANCED_FACE ( 'NONE', ( #2564 ), #3903, .F. ) ;
#2184 = ORIENTED_EDGE ( 'NONE', *, *, #1204, .T. ) ;
#2185 = ORIENTED_EDGE ( 'NONE', *, *, #719, .F. ) ;
#2186 = EDGE_CURVE ( 'NONE', #1326, #5535, #1966, .T. ) ;
#2187 = ORIENTED_EDGE ( 'NONE', *, *, #4085, .T. ) ;
#2188 = DIRECTION ( 'NONE',  ( -0.000000000000000000, 0.000000000000000000, -1.000000000000000000 ) ) ;
#2189 = ORIENTED_EDGE ( 'NONE', *, *, #1732, .T. ) ;
#2190 = CARTESIAN_POINT ( 'NONE',  ( -2.132856732758369851E-16, 11.00000000000000000, 3.000000000000000444 ) ) ;
#2191 = EDGE_LOOP ( 'NONE', ( #3695, #3120, #7721, #984 ) ) ;
#2192 = CARTESIAN_POINT ( 'NONE',  ( 27.29999999999999716, 0.000000000000000000, 3.500000000000002220 ) ) ;
#2193 = CARTESIAN_POINT ( 'NONE',  ( -8.699999999999999289, 11.00000000000000000, -3.000000000000000000 ) ) ;
#2194 = VERTEX_POINT ( 'NONE', #5718 ) ;
#2195 = EDGE_LOOP ( 'NONE', ( #7225, #1624, #7116, #6976 ) ) ;
#2196 = ADVANCED_FACE ( 'NONE', ( #4054 ), #2868, .F. ) ;
#2197 = DIRECTION ( 'NONE',  ( -0.000000000000000000, -1.000000000000000000, -0.000000000000000000 ) ) ;
#2198 = CARTESIAN_POINT ( 'NONE',  ( -21.19999999999999929, 0.000000000000000000, 3.000000000000002665 ) ) ;
#2199 = APPLICATION_PROTOCOL_DEFINITION ( 'draft international standard', 'automotive_design', 1998, #1320 ) ;
#2200 = ADVANCED_FACE ( 'NONE', ( #330 ), #1046, .F. ) ;
#2201 = CARTESIAN_POINT ( 'NONE',  ( -3.299999999999996714, 0.000000000000000000, 6.400000000000003020 ) ) ;
#2202 = ORIENTED_EDGE ( 'NONE', *, *, #3050, .F. ) ;
#2203 = ADVANCED_FACE ( 'NONE', ( #1594 ), #6411, .F. ) ;
#2204 = EDGE_CURVE ( 'NONE', #4860, #2642, #7047, .T. ) ;
#2205 = ORIENTED_EDGE ( 'NONE', *, *, #6124, .T. ) ;
#2206 = VERTEX_POINT ( 'NONE', #7687 ) ;
#2207 = DIRECTION ( 'NONE',  ( -1.000000000000000000, 0.000000000000000000, 0.000000000000000000 ) ) ;
#2208 = CARTESIAN_POINT ( 'NONE',  ( 20.69999999999999929, 11.00000000000000000, 27.40000000000000213 ) ) ;
#2209 = CARTESIAN_POINT ( 'NONE',  ( 35.50000000000001421, 0.000000000000000000, 30.50000000000000355 ) ) ;
#2210 = CYLINDRICAL_SURFACE ( 'NONE', #1211, 0.5000000000000004441 ) ;
#2211 = DIRECTION ( 'NONE',  ( -1.000000000000000000, -0.000000000000000000, -0.000000000000000000 ) ) ;
#2212 = CIRCLE ( 'NONE', #6996, 0.5000000000000004441 ) ;
#2213 = VECTOR ( 'NONE', #650, 1000.000000000000000 ) ;
#2214 = FACE_OUTER_BOUND ( 'NONE', #5501, .T. ) ;
#2215 = FACE_OUTER_BOUND ( 'NONE', #5925, .T. ) ;
#2216 = CIRCLE ( 'NONE', #816, 0.5000000000000000000 ) ;
#2217 = LINE ( 'NONE', #6948, #691 ) ;
#2218 = CARTESIAN_POINT ( 'NONE',  ( -15.29999999999999716, 11.00000000000000000, -3.000000000000000000 ) ) ;
#2219 = EDGE_CURVE ( 'NONE', #6441, #6038, #2159, .T. ) ;
#2220 = ORIENTED_EDGE ( 'NONE', *, *, #7293, .F. ) ;
#2221 = CARTESIAN_POINT ( 'NONE',  ( -4.550094363217856274E-16, 11.00000000000000000, 6.400000000000001243 ) ) ;
#2222 = VECTOR ( 'NONE', #665, 1000.000000000000000 ) ;
#2223 = CARTESIAN_POINT ( 'NONE',  ( -15.29999999999999716, 0.000000000000000000, 5.900000000000002132 ) ) ;
#2224 = ORIENTED_EDGE ( 'NONE', *, *, #3321, .F. ) ;
#2225 = EDGE_LOOP ( 'NONE', ( #1225, #2737, #4835, #6767 ) ) ;
#2226 = VERTEX_POINT ( 'NONE', #1555 ) ;
#2227 = DIRECTION ( 'NONE',  ( -1.000000000000000000, 0.000000000000000000, 7.109522442527898271E-17 ) ) ;
#2228 = VERTEX_POINT ( 'NONE', #7726 ) ;
#2229 = DIRECTION ( 'NONE',  ( 0.000000000000000000, 0.000000000000000000, 1.000000000000000000 ) ) ;
#2230 = EDGE_CURVE ( 'NONE', #3337, #7381, #3346, .T. ) ;
#2231 = VERTEX_POINT ( 'NONE', #7014 ) ;
#2232 = DIRECTION ( 'NONE',  ( -0.000000000000000000, -1.000000000000000000, -0.000000000000000000 ) ) ;
#2233 = EDGE_CURVE ( 'NONE', #3389, #6218, #5156, .T. ) ;
#2234 = LINE ( 'NONE', #4722, #1026 ) ;
#2235 = ORIENTED_EDGE ( 'NONE', *, *, #4608, .T. ) ;
#2236 = ORIENTED_EDGE ( 'NONE', *, *, #5476, .F. ) ;
#2237 = ADVANCED_FACE ( 'NONE', ( #4013 ), #5200, .F. ) ;
#2238 = DIRECTION ( 'NONE',  ( 0.000000000000000000, 0.000000000000000000, 1.000000000000000000 ) ) ;
#2239 = EDGE_CURVE ( 'NONE', #5313, #5498, #2182, .T. ) ;
#2240 = VECTOR ( 'NONE', #5489, 1000.000000000000000 ) ;
#2241 = CARTESIAN_POINT ( 'NONE',  ( -33.20000000000000284, 0.000000000000000000, 24.00000000000000000 ) ) ;
#2242 = CARTESIAN_POINT ( 'NONE',  ( 2.799999999999997158, 0.000000000000000000, 24.00000000000000000 ) ) ;
#2243 = DIRECTION ( 'NONE',  ( 0.000000000000000000, -1.000000000000000000, -0.000000000000000000 ) ) ;
#2244 = VERTEX_POINT ( 'NONE', #373 ) ;
#2245 = CARTESIAN_POINT ( 'NONE',  ( 18.00000000000000000, 11.00000000000000000, 3.000000000000002665 ) ) ;
#2246 = VECTOR ( 'NONE', #3718, 1000.000000000000000 ) ;
#2247 = AXIS2_PLACEMENT_3D ( 'NONE', #5469, #16, #4996 ) ;
#2248 = VERTEX_POINT ( 'NONE', #7564 ) ;
#2249 = ORIENTED_EDGE ( 'NONE', *, *, #3679, .F. ) ;
#2250 = CARTESIAN_POINT ( 'NONE',  ( 21.19999999999999929, 0.000000000000000000, 24.50000000000000000 ) ) ;
#2251 = DIRECTION ( 'NONE',  ( 1.000000000000000000, 0.000000000000000000, 0.000000000000000000 ) ) ;
#2252 = CARTESIAN_POINT ( 'NONE',  ( -21.19999999999999929, 11.00000000000000000, -24.49999999999999645 ) ) ;
#2253 = CARTESIAN_POINT ( 'NONE',  ( 33.20000000000000284, 11.00000000000000000, 3.500000000000002665 ) ) ;
#2254 = DIRECTION ( 'NONE',  ( -0.000000000000000000, -1.000000000000000000, -0.000000000000000000 ) ) ;
#2255 = AXIS2_PLACEMENT_3D ( 'NONE', #7230, #3719, #3642 ) ;
#2256 = AXIS2_PLACEMENT_3D ( 'NONE', #5380, #3056, #5457 ) ;
#2257 = FACE_OUTER_BOUND ( 'NONE', #6217, .T. ) ;
#2258 = CARTESIAN_POINT ( 'NONE',  ( -33.20000000000000284, 0.000000000000000000, -3.500000000000000000 ) ) ;
#2259 = CARTESIAN_POINT ( 'NONE',  ( -3.299999999999997158, 11.00000000000000000, 24.00000000000000000 ) ) ;
#2260 = FACE_OUTER_BOUND ( 'NONE', #4601, .T. ) ;
#2261 = CIRCLE ( 'NONE', #6661, 0.5000000000000004441 ) ;
#2262 = EDGE_CURVE ( 'NONE', #3698, #2551, #4071, .T. ) ;
#2263 = ORIENTED_EDGE ( 'NONE', *, *, #3871, .F. ) ;
#2264 = CARTESIAN_POINT ( 'NONE',  ( -9.199999999999999289, 0.000000000000000000, 5.900000000000002132 ) ) ;
#2265 = LINE ( 'NONE', #2181, #6689 ) ;
#2266 = ORIENTED_EDGE ( 'NONE', *, *, #3050, .T. ) ;
#2267 = ORIENTED_EDGE ( 'NONE', *, *, #541, .F. ) ;
#2268 = VERTEX_POINT ( 'NONE', #454 ) ;
#2269 = DIRECTION ( 'NONE',  ( 1.000000000000000000, 0.000000000000000000, 0.000000000000000000 ) ) ;
#2270 = AXIS2_PLACEMENT_3D ( 'NONE', #6258, #176, #2602 ) ;
#2271 = ORIENTED_EDGE ( 'NONE', *, *, #4212, .T. ) ;
#2272 = VECTOR ( 'NONE', #5990, 1000.000000000000000 ) ;
#2273 = DIRECTION ( 'NONE',  ( -0.000000000000000000, -1.000000000000000000, -0.000000000000000000 ) ) ;
#2274 = VERTEX_POINT ( 'NONE', #3980 ) ;
#2275 = CARTESIAN_POINT ( 'NONE',  ( -35.50000000000001421, 0.000000000000000000, -30.50000000000000355 ) ) ;
#2276 = DIRECTION ( 'NONE',  ( -1.000000000000000000, -0.000000000000000000, -0.000000000000000000 ) ) ;
#2277 = VERTEX_POINT ( 'NONE', #7610 ) ;
#2278 = VERTEX_POINT ( 'NONE', #1081 ) ;
#2279 = VECTOR ( 'NONE', #7258, 1000.000000000000000 ) ;
#2280 = ADVANCED_FACE ( 'NONE', ( #926 ), #3423, .F. ) ;
#2281 = CIRCLE ( 'NONE', #7058, 0.5000000000000004441 ) ;
#2282 = DIRECTION ( 'NONE',  ( -0.000000000000000000, 1.000000000000000000, -0.000000000000000000 ) ) ;
#2283 = DIRECTION ( 'NONE',  ( 0.000000000000000000, 0.000000000000000000, 1.000000000000000000 ) ) ;
#2284 = LINE ( 'NONE', #2834, #279 ) ;
#2285 = ORIENTED_EDGE ( 'NONE', *, *, #1447, .T. ) ;
#2286 = PLANE ( 'NONE',  #626 ) ;
#2287 = ADVANCED_FACE ( 'NONE', ( #5277 ), #5319, .F. ) ;
#2288 = CIRCLE ( 'NONE', #4678, 0.5000000000000000000 ) ;
#2289 = EDGE_CURVE ( 'NONE', #3967, #3880, #2284, .T. ) ;
#2290 = VERTEX_POINT ( 'NONE', #4646 ) ;
#2291 = DIRECTION ( 'NONE',  ( 0.000000000000000000, 1.000000000000000000, 0.000000000000000000 ) ) ;
#2292 = DIRECTION ( 'NONE',  ( 0.000000000000000000, 1.000000000000000000, 0.000000000000000000 ) ) ;
#2293 = DIRECTION ( 'NONE',  ( 0.000000000000000000, -1.000000000000000000, 0.000000000000000000 ) ) ;
#2294 = CIRCLE ( 'NONE', #3923, 0.5000000000000004441 ) ;
#2295 = FACE_OUTER_BOUND ( 'NONE', #7166, .T. ) ;
#2296 = VECTOR ( 'NONE', #593, 1000.000000000000000 ) ;
#2297 = CIRCLE ( 'NONE', #6702, 0.5000000000000004441 ) ;
#2298 = FACE_OUTER_BOUND ( 'NONE', #7362, .T. ) ;
#2299 = DIRECTION ( 'NONE',  ( -7.109522442527898271E-17, 0.000000000000000000, -1.000000000000000000 ) ) ;
#2300 = CARTESIAN_POINT ( 'NONE',  ( 31.54999999999999361, 11.00000000000000000, 3.000000000000002665 ) ) ;
#2301 = AXIS2_PLACEMENT_3D ( 'NONE', #3690, #7233, #2425 ) ;
#2302 = CARTESIAN_POINT ( 'NONE',  ( 8.699999999999999289, 11.00000000000000000, 3.500000000000002665 ) ) ;
#2303 = VERTEX_POINT ( 'NONE', #4690 ) ;
#2304 = DIRECTION ( 'NONE',  ( -0.000000000000000000, 1.000000000000000000, -0.000000000000000000 ) ) ;
#2305 = AXIS2_PLACEMENT_3D ( 'NONE', #2977, #2862, #5269 ) ;
#2306 = LINE ( 'NONE', #6508, #5688 ) ;
#2307 = EDGE_CURVE ( 'NONE', #959, #5100, #7093, .T. ) ;
#2308 = ORIENTED_EDGE ( 'NONE', *, *, #5801, .T. ) ;
#2309 = ORIENTED_EDGE ( 'NONE', *, *, #3146, .F. ) ;
#2310 = DIRECTION ( 'NONE',  ( 0.000000000000000000, 0.000000000000000000, -1.000000000000000000 ) ) ;
#2311 = LINE ( 'NONE', #5892, #5530 ) ;
#2312 = EDGE_CURVE ( 'NONE', #693, #210, #1283, .T. ) ;
#2313 = AXIS2_PLACEMENT_3D ( 'NONE', #6019, #565, #4130 ) ;
#2314 = ORIENTED_EDGE ( 'NONE', *, *, #1985, .F. ) ;
#2315 = CARTESIAN_POINT ( 'NONE',  ( 28.44999999999999929, 11.00000000000000000, -27.39999999999999858 ) ) ;
#2316 = ORIENTED_EDGE ( 'NONE', *, *, #6904, .T. ) ;
#2317 = CYLINDRICAL_SURFACE ( 'NONE', #6048, 0.5000000000000004441 ) ;
#2318 = CARTESIAN_POINT ( 'NONE',  ( -20.69999999999999929, 11.00000000000000000, -3.500000000000000000 ) ) ;
#2319 = ORIENTED_EDGE ( 'NONE', *, *, #3727, .F. ) ;
#2320 = ORIENTED_EDGE ( 'NONE', *, *, #4735, .T. ) ;
#2321 = CARTESIAN_POINT ( 'NONE',  ( -3.299999999999996714, 0.000000000000000000, 3.500000000000002220 ) ) ;
#2322 = FACE_OUTER_BOUND ( 'NONE', #801, .T. ) ;
#2323 = DIRECTION ( 'NONE',  ( 0.000000000000000000, 0.000000000000000000, -1.000000000000000000 ) ) ;
#2324 = EDGE_LOOP ( 'NONE', ( #287, #6296, #7436, #3139 ) ) ;
#2325 = CARTESIAN_POINT ( 'NONE',  ( -9.199999999999999289, 0.000000000000000000, 27.40000000000000213 ) ) ;
#2326 = ADVANCED_FACE ( 'NONE', ( #3657 ), #4806, .F. ) ;
#2327 = VERTEX_POINT ( 'NONE', #7759 ) ;
#2328 = PLANE ( 'NONE',  #7294 ) ;
#2329 = DIRECTION ( 'NONE',  ( -0.000000000000000000, 1.000000000000000000, 0.000000000000000000 ) ) ;
#2330 = EDGE_CURVE ( 'NONE', #4694, #5216, #6531, .T. ) ;
#2331 = DIRECTION ( 'NONE',  ( -0.000000000000000000, -1.000000000000000000, -0.000000000000000000 ) ) ;
#2332 = EDGE_CURVE ( 'NONE', #6325, #3312, #4214, .T. ) ;
#2333 = EDGE_CURVE ( 'NONE', #1359, #1030, #2361, .T. ) ;
#2334 = DIRECTION ( 'NONE',  ( 0.000000000000000000, 0.000000000000000000, -1.000000000000000000 ) ) ;
#2335 = EDGE_CURVE ( 'NONE', #5453, #5028, #6063, .T. ) ;
#2336 = PLANE ( 'NONE',  #1891 ) ;
#2337 = EDGE_CURVE ( 'NONE', #3975, #6378, #4171, .T. ) ;
#2338 = CARTESIAN_POINT ( 'NONE',  ( -9.199999999999999289, 0.000000000000000000, -6.399999999999999467 ) ) ;
#2339 = CARTESIAN_POINT ( 'NONE',  ( 26.79999999999999716, 0.000000000000000000, 3.000000000000002665 ) ) ;
#2340 = ORIENTED_EDGE ( 'NONE', *, *, #4073, .T. ) ;
#2341 = VECTOR ( 'NONE', #883, 1000.000000000000000 ) ;
#2342 = DIRECTION ( 'NONE',  ( -0.000000000000000000, -1.000000000000000000, -0.000000000000000000 ) ) ;
#2343 = DIRECTION ( 'NONE',  ( 0.000000000000000000, 1.000000000000000000, 0.000000000000000000 ) ) ;
#2344 = ORIENTED_EDGE ( 'NONE', *, *, #4085, .F. ) ;
#2345 = EDGE_CURVE ( 'NONE', #1670, #6024, #7162, .T. ) ;
#2346 = AXIS2_PLACEMENT_3D ( 'NONE', #7059, #3467, #6739 ) ;
#2347 = EDGE_CURVE ( 'NONE', #3539, #2734, #5983, .T. ) ;
#2348 = FACE_OUTER_BOUND ( 'NONE', #2947, .T. ) ;
#2349 = FACE_OUTER_BOUND ( 'NONE', #2191, .T. ) ;
#2350 = VECTOR ( 'NONE', #4321, 1000.000000000000000 ) ;
#2351 = ORIENTED_EDGE ( 'NONE', *, *, #2408, .F. ) ;
#2352 = DIRECTION ( 'NONE',  ( -0.000000000000000000, -1.000000000000000000, -0.000000000000000000 ) ) ;
#2353 = ORIENTED_EDGE ( 'NONE', *, *, #7100, .F. ) ;
#2354 = CARTESIAN_POINT ( 'NONE',  ( 3.299999999999996714, 0.000000000000000000, 3.500000000000002220 ) ) ;
#2355 = FACE_OUTER_BOUND ( 'NONE', #3963, .T. ) ;
#2356 = ORIENTED_EDGE ( 'NONE', *, *, #577, .T. ) ;
#2357 = ORIENTED_EDGE ( 'NONE', *, *, #3499, .F. ) ;
#2358 =( NAMED_UNIT ( * ) PLANE_ANGLE_UNIT ( ) SI_UNIT ( $, .RADIAN. ) );
#2359 = AXIS2_PLACEMENT_3D ( 'NONE', #6227, #6376, #6974 ) ;
#2360 = DIRECTION ( 'NONE',  ( 1.000000000000000000, 0.000000000000000000, 0.000000000000000000 ) ) ;
#2361 = LINE ( 'NONE', #4844, #7350 ) ;
#2362 = ORIENTED_EDGE ( 'NONE', *, *, #3378, .T. ) ;
#2363 = LINE ( 'NONE', #497, #7590 ) ;
#2364 = ORIENTED_EDGE ( 'NONE', *, *, #5338, .T. ) ;
#2365 = ORIENTED_EDGE ( 'NONE', *, *, #3550, .F. ) ;
#2366 = CARTESIAN_POINT ( 'NONE',  ( 15.29999999999999716, 11.00000000000000000, -3.500000000000000000 ) ) ;
#2367 = DIRECTION ( 'NONE',  ( 0.000000000000000000, 1.000000000000000000, 0.000000000000000000 ) ) ;
#2368 = LINE ( 'NONE', #4223, #6114 ) ;
#2369 = CYLINDRICAL_SURFACE ( 'NONE', #2924, 0.5000000000000004441 ) ;
#2370 = CARTESIAN_POINT ( 'NONE',  ( 30.00000000000000000, 11.00000000000000000, -27.39999999999999858 ) ) ;
#2371 = FACE_OUTER_BOUND ( 'NONE', #1200, .T. ) ;
#2372 = CARTESIAN_POINT ( 'NONE',  ( -19.54999999999999716, 11.00000000000000000, 3.000000000000002665 ) ) ;
#2373 = ORIENTED_EDGE ( 'NONE', *, *, #5199, .T. ) ;
#2374 = CARTESIAN_POINT ( 'NONE',  ( -2.799999999999997158, 0.000000000000000000, -5.899999999999998579 ) ) ;
#2375 = CARTESIAN_POINT ( 'NONE',  ( 9.199999999999999289, 11.00000000000000000, 3.000000000000003109 ) ) ;
#2376 = PRODUCT_DEFINITION ( 'NON CONOSCIUTO', '', #817, #1028 ) ;
#2377 = AXIS2_PLACEMENT_3D ( 'NONE', #5651, #702, #4319 ) ;
#2378 = ORIENTED_EDGE ( 'NONE', *, *, #7290, .F. ) ;
#2379 = PLANE ( 'NONE',  #4423 ) ;
#2380 = AXIS2_PLACEMENT_3D ( 'NONE', #7105, #1611, #2176 ) ;
#2381 = DIRECTION ( 'NONE',  ( 0.000000000000000000, 0.000000000000000000, 1.000000000000000000 ) ) ;
#2382 = DIRECTION ( 'NONE',  ( 0.000000000000000000, 1.000000000000000000, 0.000000000000000000 ) ) ;
#2383 = ORIENTED_EDGE ( 'NONE', *, *, #2913, .F. ) ;
#2384 = FACE_OUTER_BOUND ( 'NONE', #6602, .T. ) ;
#2385 = VERTEX_POINT ( 'NONE', #7798 ) ;
#2386 = CARTESIAN_POINT ( 'NONE',  ( -32.70000000000000284, 11.00000000000000000, 27.40000000000000213 ) ) ;
#2387 = CIRCLE ( 'NONE', #7045, 0.5000000000000000000 ) ;
#2388 = CARTESIAN_POINT ( 'NONE',  ( -2.799999999999997602, 11.00000000000000000, 3.000000000000002220 ) ) ;
#2389 = ORIENTED_EDGE ( 'NONE', *, *, #5027, .F. ) ;
#2390 = ORIENTED_EDGE ( 'NONE', *, *, #4496, .F. ) ;
#2391 = EDGE_CURVE ( 'NONE', #2050, #6909, #6098, .T. ) ;
#2392 = CARTESIAN_POINT ( 'NONE',  ( -3.299999999999997158, 11.00000000000000000, 24.50000000000000000 ) ) ;
#2393 = AXIS2_PLACEMENT_3D ( 'NONE', #4763, #5905, #3026 ) ;
#2394 = AXIS2_PLACEMENT_3D ( 'NONE', #1884, #649, #1124 ) ;
#2395 = CARTESIAN_POINT ( 'NONE',  ( -35.50000000000001421, 11.00000000000000000, 28.99999999999999645 ) ) ;
#2396 = DIRECTION ( 'NONE',  ( 0.000000000000000000, 1.000000000000000000, 0.000000000000000000 ) ) ;
#2397 = ORIENTED_EDGE ( 'NONE', *, *, #2345, .T. ) ;
#2398 = LINE ( 'NONE', #4808, #2651 ) ;
#2399 = VECTOR ( 'NONE', #1435, 1000.000000000000000 ) ;
#2400 = EDGE_CURVE ( 'NONE', #2231, #7764, #6971, .T. ) ;
#2401 = ORIENTED_EDGE ( 'NONE', *, *, #7248, .T. ) ;
#2402 = ORIENTED_EDGE ( 'NONE', *, *, #1156, .T. ) ;
#2403 = DIRECTION ( 'NONE',  ( 0.000000000000000000, 1.000000000000000000, 0.000000000000000000 ) ) ;
#2404 = LINE ( 'NONE', #3074, #1754 ) ;
#2405 = FACE_OUTER_BOUND ( 'NONE', #4449, .T. ) ;
#2406 = CARTESIAN_POINT ( 'NONE',  ( 33.20000000000000284, 11.00000000000000000, -6.399999999999999467 ) ) ;
#2407 = ADVANCED_FACE ( 'NONE', ( #2473 ), #4290, .F. ) ;
#2408 = EDGE_CURVE ( 'NONE', #2742, #2560, #5590, .T. ) ;
#2409 = CARTESIAN_POINT ( 'NONE',  ( -26.79999999999999716, 0.000000000000000000, 24.00000000000000000 ) ) ;
#2410 = FACE_OUTER_BOUND ( 'NONE', #7415, .T. ) ;
#2411 = DIRECTION ( 'NONE',  ( -1.000000000000000000, 0.000000000000000000, 7.109522442527898271E-17 ) ) ;
#2412 = ORIENTED_EDGE ( 'NONE', *, *, #1857, .F. ) ;
#2413 = CARTESIAN_POINT ( 'NONE',  ( -21.19999999999999929, 11.00000000000000000, 24.00000000000000000 ) ) ;
#2414 = EDGE_CURVE ( 'NONE', #6491, #3181, #4201, .T. ) ;
#2415 = DIRECTION ( 'NONE',  ( 0.000000000000000000, 0.000000000000000000, 1.000000000000000000 ) ) ;
#2416 = VECTOR ( 'NONE', #5330, 1000.000000000000000 ) ;
#2417 = ORIENTED_EDGE ( 'NONE', *, *, #5314, .T. ) ;
#2418 = CIRCLE ( 'NONE', #3051, 1.500000000000004885 ) ;
#2419 = AXIS2_PLACEMENT_3D ( 'NONE', #6946, #6869, #5169 ) ;
#2420 = LINE ( 'NONE', #4830, #4802 ) ;
#2421 = LINE ( 'NONE', #5456, #4143 ) ;
#2422 = FACE_OUTER_BOUND ( 'NONE', #910, .T. ) ;
#2423 = VECTOR ( 'NONE', #4398, 1000.000000000000000 ) ;
#2424 = ORIENTED_EDGE ( 'NONE', *, *, #5638, .T. ) ;
#2425 = DIRECTION ( 'NONE',  ( 0.000000000000000000, 0.000000000000000000, 1.000000000000000000 ) ) ;
#2426 = ADVANCED_FACE ( 'NONE', ( #3614 ), #2514, .F. ) ;
#2427 = ORIENTED_EDGE ( 'NONE', *, *, #148, .F. ) ;
#2428 = AXIS2_PLACEMENT_3D ( 'NONE', #7133, #1051, #1718 ) ;
#2429 = DIRECTION ( 'NONE',  ( 0.000000000000000000, 1.000000000000000000, 0.000000000000000000 ) ) ;
#2430 = ADVANCED_FACE ( 'NONE', ( #4922 ), #1833, .F. ) ;
#2431 = CARTESIAN_POINT ( 'NONE',  ( -27.29999999999999716, 0.000000000000000000, -24.49999999999999645 ) ) ;
#2432 = ORIENTED_EDGE ( 'NONE', *, *, #5480, .T. ) ;
#2433 = ORIENTED_EDGE ( 'NONE', *, *, #1894, .F. ) ;
#2434 = EDGE_CURVE ( 'NONE', #210, #5271, #53, .T. ) ;
#2435 = CARTESIAN_POINT ( 'NONE',  ( 8.699999999999999289, 11.00000000000000000, -27.39999999999999858 ) ) ;
#2436 = DIRECTION ( 'NONE',  ( 0.000000000000000000, 0.000000000000000000, 1.000000000000000000 ) ) ;
#2437 = EDGE_LOOP ( 'NONE', ( #2717, #7079, #2544, #4863, #101, #710, #1507, #2784 ) ) ;
#2438 = DIRECTION ( 'NONE',  ( -0.000000000000000000, -1.000000000000000000, -0.000000000000000000 ) ) ;
#2439 = EDGE_LOOP ( 'NONE', ( #1249, #1734 ) ) ;
#2440 = CARTESIAN_POINT ( 'NONE',  ( 20.69999999999999929, 0.000000000000000000, -24.49999999999999645 ) ) ;
#2441 = APPLICATION_CONTEXT ( 'automotive_design' ) ;
#2442 = ORIENTED_EDGE ( 'NONE', *, *, #4640, .F. ) ;
#2443 = EDGE_CURVE ( 'NONE', #1812, #4768, #6692, .T. ) ;
#2444 = CARTESIAN_POINT ( 'NONE',  ( 21.19999999999999929, 0.000000000000000000, -26.89999999999999858 ) ) ;
#2445 = CARTESIAN_POINT ( 'NONE',  ( -27.29999999999999716, 0.000000000000000000, -3.000000000000000000 ) ) ;
#2447 = EDGE_CURVE ( 'NONE', #6024, #3558, #2667, .T. ) ;
#2446 = DIRECTION ( 'NONE',  ( 0.000000000000000000, 0.000000000000000000, 1.000000000000000000 ) ) ;
#2448 = ORIENTED_EDGE ( 'NONE', *, *, #6999, .F. ) ;
#2449 = EDGE_CURVE ( 'NONE', #6686, #2681, #5326, .T. ) ;
#2450 = DIRECTION ( 'NONE',  ( 7.109522442527898271E-17, 0.000000000000000000, -1.000000000000000000 ) ) ;
#2451 = EDGE_LOOP ( 'NONE', ( #252, #6045, #7715, #7281, #4567, #5259, #5263, #4710, #2236, #6042, #5160, #2271, #4232, #6969, #6965, #4648, #5062, #2185, #3650, #6811 ) ) ;
#2452 = FACE_OUTER_BOUND ( 'NONE', #5151, .T. ) ;
#2453 = FACE_OUTER_BOUND ( 'NONE', #6062, .T. ) ;
#2454 = DIRECTION ( 'NONE',  ( 0.000000000000000000, 0.000000000000000000, 1.000000000000000000 ) ) ;
#2455 = ORIENTED_EDGE ( 'NONE', *, *, #3163, .T. ) ;
#2456 = PLANE ( 'NONE',  #1721 ) ;
#2457 = LINE ( 'NONE', #2375, #5315 ) ;
#2458 = VERTEX_POINT ( 'NONE', #209 ) ;
#2459 = CARTESIAN_POINT ( 'NONE',  ( 33.20000000000000284, 0.000000000000000000, 24.50000000000000000 ) ) ;
#2460 = CARTESIAN_POINT ( 'NONE',  ( 27.29999999999999716, 11.00000000000000000, -3.500000000000000000 ) ) ;
#2461 = DIRECTION ( 'NONE',  ( 0.000000000000000000, 0.000000000000000000, -1.000000000000000000 ) ) ;
#2462 = ORIENTED_EDGE ( 'NONE', *, *, #5856, .T. ) ;
#2463 = CARTESIAN_POINT ( 'NONE',  ( 14.79999999999999716, 11.00000000000000000, 3.000000000000002220 ) ) ;
#2464 = ORIENTED_EDGE ( 'NONE', *, *, #2262, .T. ) ;
#2465 = VECTOR ( 'NONE', #3230, 1000.000000000000000 ) ;
#2466 = CYLINDRICAL_SURFACE ( 'NONE', #3541, 0.5000000000000004441 ) ;
#2467 = DIRECTION ( 'NONE',  ( 0.000000000000000000, -1.000000000000000000, 0.000000000000000000 ) ) ;
#2468 = ORIENTED_EDGE ( 'NONE', *, *, #3488, .T. ) ;
#2469 = EDGE_LOOP ( 'NONE', ( #4177, #1821, #4904, #1641 ) ) ;
#2470 = DIRECTION ( 'NONE',  ( 7.109522442527898271E-17, 0.000000000000000000, 1.000000000000000000 ) ) ;
#2471 = EDGE_CURVE ( 'NONE', #2772, #1007, #1998, .T. ) ;
#2472 = ORIENTED_EDGE ( 'NONE', *, *, #7363, .T. ) ;
#2473 = FACE_OUTER_BOUND ( 'NONE', #281, .T. ) ;
#2474 = EDGE_CURVE ( 'NONE', #4527, #3410, #4335, .T. ) ;
#2475 = ORIENTED_EDGE ( 'NONE', *, *, #1643, .F. ) ;
#2476 = LINE ( 'NONE', #1835, #6421 ) ;
#2477 = EDGE_CURVE ( 'NONE', #4527, #5335, #5547, .T. ) ;
#2478 = EDGE_CURVE ( 'NONE', #4555, #5705, #3191, .T. ) ;
#2479 = ORIENTED_EDGE ( 'NONE', *, *, #3203, .T. ) ;
#2480 = DIRECTION ( 'NONE',  ( -1.000000000000000000, 0.000000000000000000, 0.000000000000000000 ) ) ;
#2481 = CARTESIAN_POINT ( 'NONE',  ( 21.19999999999999929, 0.000000000000000000, -6.399999999999999467 ) ) ;
#2482 = FACE_OUTER_BOUND ( 'NONE', #3332, .T. ) ;
#2483 = ORIENTED_EDGE ( 'NONE', *, *, #313, .T. ) ;
#2484 = PLANE ( 'NONE',  #515 ) ;
#2485 = ORIENTED_EDGE ( 'NONE', *, *, #3716, .T. ) ;
#2486 = CARTESIAN_POINT ( 'NONE',  ( 32.70000000000000284, 0.000000000000000000, 5.900000000000002132 ) ) ;
#2487 = DIRECTION ( 'NONE',  ( 1.000000000000000000, 0.000000000000000000, -0.000000000000000000 ) ) ;
#2488 = AXIS2_PLACEMENT_3D ( 'NONE', #5646, #2647, #7383 ) ;
#2489 = ORIENTED_EDGE ( 'NONE', *, *, #5274, .F. ) ;
#2490 = FACE_OUTER_BOUND ( 'NONE', #4245, .T. ) ;
#2491 = CARTESIAN_POINT ( 'NONE',  ( -2.132856732758371084E-16, 11.00000000000000000, -3.000000000000002220 ) ) ;
#2492 = EDGE_CURVE ( 'NONE', #3065, #6784, #800, .T. ) ;
#2493 = VECTOR ( 'NONE', #7470, 1000.000000000000000 ) ;
#2494 = ORIENTED_EDGE ( 'NONE', *, *, #5410, .F. ) ;
#2495 = CIRCLE ( 'NONE', #5895, 0.5000000000000000000 ) ;
#2496 = CARTESIAN_POINT ( 'NONE',  ( 27.29999999999999716, 0.000000000000000000, 24.50000000000000000 ) ) ;
#2497 = DIRECTION ( 'NONE',  ( -0.000000000000000000, 1.000000000000000000, -0.000000000000000000 ) ) ;
#2498 = PLANE ( 'NONE',  #5628 ) ;
#2499 = EDGE_CURVE ( 'NONE', #2248, #1218, #170, .T. ) ;
#2500 = DIRECTION ( 'NONE',  ( 0.000000000000000000, 0.000000000000000000, 1.000000000000000000 ) ) ;
#2501 = ORIENTED_EDGE ( 'NONE', *, *, #3079, .F. ) ;
#2502 = DIRECTION ( 'NONE',  ( -0.000000000000000000, 1.000000000000000000, 0.000000000000000000 ) ) ;
#2503 = ORIENTED_EDGE ( 'NONE', *, *, #2092, .T. ) ;
#2504 = DIRECTION ( 'NONE',  ( -0.000000000000000000, -1.000000000000000000, -0.000000000000000000 ) ) ;
#2505 = FACE_OUTER_BOUND ( 'NONE', #3543, .T. ) ;
#2506 = ORIENTED_EDGE ( 'NONE', *, *, #1406, .F. ) ;
#2507 = ORIENTED_EDGE ( 'NONE', *, *, #4456, .T. ) ;
#2508 = CIRCLE ( 'NONE', #6908, 0.4999999999999995559 ) ;
#2509 = VERTEX_POINT ( 'NONE', #3223 ) ;
#2510 = LINE ( 'NONE', #3696, #7150 ) ;
#2511 = VECTOR ( 'NONE', #3907, 1000.000000000000000 ) ;
#2512 = ORIENTED_EDGE ( 'NONE', *, *, #1429, .F. ) ;
#2513 = AXIS2_PLACEMENT_3D ( 'NONE', #951, #3370, #2188 ) ;
#2514 = CYLINDRICAL_SURFACE ( 'NONE', #4191, 0.5000000000000004441 ) ;
#2515 = VERTEX_POINT ( 'NONE', #3740 ) ;
#2516 = DIRECTION ( 'NONE',  ( 1.000000000000000000, 0.000000000000000000, -7.109522442527898271E-17 ) ) ;
#2517 = EDGE_CURVE ( 'NONE', #666, #1348, #251, .T. ) ;
#2518 = ORIENTED_EDGE ( 'NONE', *, *, #2335, .F. ) ;
#2519 = AXIS2_PLACEMENT_3D ( 'NONE', #993, #2827, #6444 ) ;
#2520 = AXIS2_PLACEMENT_3D ( 'NONE', #4822, #4307, #4227 ) ;
#2521 = LINE ( 'NONE', #2444, #2806 ) ;
#2522 = DIRECTION ( 'NONE',  ( 0.000000000000000000, 0.000000000000000000, 1.000000000000000000 ) ) ;
#2523 = CARTESIAN_POINT ( 'NONE',  ( 8.699999999999999289, 11.00000000000000000, -5.899999999999998579 ) ) ;
#2524 = ORIENTED_EDGE ( 'NONE', *, *, #7767, .F. ) ;
#2525 = VECTOR ( 'NONE', #3344, 1000.000000000000000 ) ;
#2526 = EDGE_CURVE ( 'NONE', #5100, #3713, #7443, .T. ) ;
#2527 = CARTESIAN_POINT ( 'NONE',  ( 20.69999999999999929, 0.000000000000000000, -3.500000000000000000 ) ) ;
#2528 = ORIENTED_EDGE ( 'NONE', *, *, #7577, .F. ) ;
#2529 = VECTOR ( 'NONE', #3029, 1000.000000000000000 ) ;
#2530 = LINE ( 'NONE', #7340, #6245 ) ;
#2531 = DIRECTION ( 'NONE',  ( 0.000000000000000000, 1.000000000000000000, 0.000000000000000000 ) ) ;
#2532 = ORIENTED_EDGE ( 'NONE', *, *, #7731, .F. ) ;
#2533 = DIRECTION ( 'NONE',  ( 0.000000000000000000, 1.000000000000000000, 0.000000000000000000 ) ) ;
#2534 = CARTESIAN_POINT ( 'NONE',  ( -35.50000000000001421, 0.000000000000000000, -30.50000000000000355 ) ) ;
#2535 = ORIENTED_EDGE ( 'NONE', *, *, #3213, .F. ) ;
#2536 = AXIS2_PLACEMENT_3D ( 'NONE', #2223, #3960, #5927 ) ;
#2537 = CARTESIAN_POINT ( 'NONE',  ( 20.69999999999999929, 11.00000000000000000, 3.500000000000002665 ) ) ;
#2538 = CARTESIAN_POINT ( 'NONE',  ( 15.29999999999999716, 0.000000000000000000, -6.399999999999999467 ) ) ;
#2539 = FACE_OUTER_BOUND ( 'NONE', #3860, .T. ) ;
#2540 = LINE ( 'NONE', #894, #4106 ) ;
#2541 = VERTEX_POINT ( 'NONE', #6847 ) ;
#2542 = CARTESIAN_POINT ( 'NONE',  ( -19.54999999999999716, 11.00000000000000000, 6.400000000000003020 ) ) ;
#2543 = ADVANCED_FACE ( 'NONE', ( #837 ), #133, .T. ) ;
#2544 = ORIENTED_EDGE ( 'NONE', *, *, #6665, .T. ) ;
#2545 = AXIS2_PLACEMENT_3D ( 'NONE', #344, #2764, #6984 ) ;
#2546 = DIRECTION ( 'NONE',  ( 0.000000000000000000, 0.000000000000000000, 1.000000000000000000 ) ) ;
#2547 = CARTESIAN_POINT ( 'NONE',  ( 2.799999999999996714, 0.000000000000000000, 3.500000000000002220 ) ) ;
#2548 = ORIENTED_EDGE ( 'NONE', *, *, #2471, .T. ) ;
#2549 = VECTOR ( 'NONE', #5655, 1000.000000000000000 ) ;
#2550 = ORIENTED_EDGE ( 'NONE', *, *, #7647, .T. ) ;
#2551 = VERTEX_POINT ( 'NONE', #5630 ) ;
#2552 = VECTOR ( 'NONE', #1311, 1000.000000000000000 ) ;
#2553 = DIRECTION ( 'NONE',  ( 0.000000000000000000, -1.000000000000000000, 0.000000000000000000 ) ) ;
#2554 = EDGE_CURVE ( 'NONE', #3409, #3640, #2594, .T. ) ;
#2555 = VECTOR ( 'NONE', #2628, 1000.000000000000000 ) ;
#2556 = ORIENTED_EDGE ( 'NONE', *, *, #3628, .F. ) ;
#2557 = CARTESIAN_POINT ( 'NONE',  ( 21.19999999999999929, 0.000000000000000000, 24.00000000000000000 ) ) ;
#2558 = EDGE_LOOP ( 'NONE', ( #669, #6776, #1257, #3752, #6820, #6247, #296, #989 ) ) ;
#2559 = CARTESIAN_POINT ( 'NONE',  ( -20.69999999999999929, 0.000000000000000000, -5.899999999999998579 ) ) ;
#2560 = VERTEX_POINT ( 'NONE', #5706 ) ;
#2561 = DIRECTION ( 'NONE',  ( 0.000000000000000000, 0.000000000000000000, 1.000000000000000000 ) ) ;
#2562 = CYLINDRICAL_SURFACE ( 'NONE', #4787, 0.5000000000000004441 ) ;
#2563 = EDGE_CURVE ( 'NONE', #6303, #2963, #5038, .T. ) ;
#2564 = FACE_OUTER_BOUND ( 'NONE', #3885, .T. ) ;
#2565 = VERTEX_POINT ( 'NONE', #1354 ) ;
#2566 = AXIS2_PLACEMENT_3D ( 'NONE', #3460, #6454, #5907 ) ;
#2567 = ORIENTED_EDGE ( 'NONE', *, *, #4037, .F. ) ;
#2568 = CARTESIAN_POINT ( 'NONE',  ( 1.706285386206695684E-15, 11.00000000000000000, 24.00000000000000000 ) ) ;
#2569 = ADVANCED_FACE ( 'NONE', ( #3779 ), #6181, .F. ) ;
#2570 = EDGE_CURVE ( 'NONE', #3880, #1262, #5575, .T. ) ;
#2571 = LINE ( 'NONE', #3837, #6542 ) ;
#2572 = EDGE_CURVE ( 'NONE', #5201, #2274, #3261, .T. ) ;
#2573 = VERTEX_POINT ( 'NONE', #5073 ) ;
#2574 = CYLINDRICAL_SURFACE ( 'NONE', #6780, 0.5000000000000004441 ) ;
#2575 = EDGE_CURVE ( 'NONE', #6097, #7727, #5833, .T. ) ;
#2576 = DIRECTION ( 'NONE',  ( 0.000000000000000000, -1.000000000000000000, 0.000000000000000000 ) ) ;
#2577 = ORIENTED_EDGE ( 'NONE', *, *, #6864, .F. ) ;
#2578 = ADVANCED_FACE ( 'NONE', ( #5777 ), #2110, .F. ) ;
#2579 = CARTESIAN_POINT ( 'NONE',  ( -14.79999999999999716, 11.00000000000000000, -24.49999999999999645 ) ) ;
#2580 = CARTESIAN_POINT ( 'NONE',  ( -8.699999999999999289, 11.00000000000000000, 24.50000000000000000 ) ) ;
#2581 = DIRECTION ( 'NONE',  ( 0.000000000000000000, 1.000000000000000000, 0.000000000000000000 ) ) ;
#2582 = CARTESIAN_POINT ( 'NONE',  ( 21.19999999999999929, 0.000000000000000000, 24.50000000000000000 ) ) ;
#2583 = CARTESIAN_POINT ( 'NONE',  ( 14.79999999999999716, 11.00000000000000000, -27.39999999999999858 ) ) ;
#2584 = ORIENTED_EDGE ( 'NONE', *, *, #3121, .T. ) ;
#2585 = DIRECTION ( 'NONE',  ( -1.000000000000000000, 0.000000000000000000, 0.000000000000000000 ) ) ;
#2586 = EDGE_CURVE ( 'NONE', #4606, #6711, #3189, .T. ) ;
#2587 = CARTESIAN_POINT ( 'NONE',  ( 20.69999999999999929, 11.00000000000000000, -3.000000000000000000 ) ) ;
#2588 = PLANE ( 'NONE',  #141 ) ;
#2589 = EDGE_LOOP ( 'NONE', ( #2829, #758, #1049, #3790 ) ) ;
#2590 = ORIENTED_EDGE ( 'NONE', *, *, #3725, .F. ) ;
#2591 = ORIENTED_EDGE ( 'NONE', *, *, #4025, .F. ) ;
#2592 = DIRECTION ( 'NONE',  ( 1.000000000000000000, 0.000000000000000000, 0.000000000000000000 ) ) ;
#2593 = ORIENTED_EDGE ( 'NONE', *, *, #4175, .T. ) ;
#2594 = LINE ( 'NONE', #4369, #2555 ) ;
#2595 = ORIENTED_EDGE ( 'NONE', *, *, #443, .F. ) ;
#2596 = DIRECTION ( 'NONE',  ( -0.000000000000000000, 1.000000000000000000, -0.000000000000000000 ) ) ;
#2597 = VECTOR ( 'NONE', #2411, 1000.000000000000000 ) ;
#2598 = ORIENTED_EDGE ( 'NONE', *, *, #1735, .T. ) ;
#2599 = CIRCLE ( 'NONE', #186, 0.5000000000000000000 ) ;
#2600 = CIRCLE ( 'NONE', #7254, 0.5000000000000004441 ) ;
#2601 = FACE_OUTER_BOUND ( 'NONE', #4994, .T. ) ;
#2602 = DIRECTION ( 'NONE',  ( 0.000000000000000000, 0.000000000000000000, 1.000000000000000000 ) ) ;
#2603 = CARTESIAN_POINT ( 'NONE',  ( 27.29999999999999716, 0.000000000000000000, -6.399999999999999467 ) ) ;
#2604 = LINE ( 'NONE', #5009, #2085 ) ;
#2605 = ORIENTED_EDGE ( 'NONE', *, *, #7268, .T. ) ;
#2606 = AXIS2_PLACEMENT_3D ( 'NONE', #3318, #3910, #4868 ) ;
#2607 = ORIENTED_EDGE ( 'NONE', *, *, #7003, .T. ) ;
#2608 = CARTESIAN_POINT ( 'NONE',  ( -8.699999999999999289, 11.00000000000000000, 26.89999999999999858 ) ) ;
#2609 = CARTESIAN_POINT ( 'NONE',  ( 33.20000000000000284, 11.00000000000000000, 3.000000000000003109 ) ) ;
#2610 = LINE ( 'NONE', #658, #6387 ) ;
#2611 = LINE ( 'NONE', #7421, #4810 ) ;
#2612 = ORIENTED_EDGE ( 'NONE', *, *, #5811, .F. ) ;
#2613 = CARTESIAN_POINT ( 'NONE',  ( 32.70000000000000284, 0.000000000000000000, 26.89999999999999858 ) ) ;
#2614 = LINE ( 'NONE', #5020, #5906 ) ;
#2615 = LINE ( 'NONE', #3720, #600 ) ;
#2616 = CARTESIAN_POINT ( 'NONE',  ( 21.19999999999999929, 11.00000000000000000, -27.39999999999999858 ) ) ;
#2617 = ADVANCED_FACE ( 'NONE', ( #5823 ), #5184, .F. ) ;
#2618 = VERTEX_POINT ( 'NONE', #1669 ) ;
#2619 = LINE ( 'NONE', #3128, #4564 ) ;
#2620 = VECTOR ( 'NONE', #5576, 1000.000000000000000 ) ;
#2621 = CARTESIAN_POINT ( 'NONE',  ( -9.199999999999999289, 0.000000000000000000, 26.89999999999999858 ) ) ;
#2622 = VECTOR ( 'NONE', #7262, 1000.000000000000000 ) ;
#2623 = ORIENTED_EDGE ( 'NONE', *, *, #1738, .F. ) ;
#2624 = VERTEX_POINT ( 'NONE', #5146 ) ;
#2625 = EDGE_LOOP ( 'NONE', ( #1072, #831, #418, #2858 ) ) ;
#2626 = DIRECTION ( 'NONE',  ( 0.000000000000000000, 0.000000000000000000, 1.000000000000000000 ) ) ;
#2627 = ORIENTED_EDGE ( 'NONE', *, *, #3321, .T. ) ;
#2628 = DIRECTION ( 'NONE',  ( -0.000000000000000000, -1.000000000000000000, -0.000000000000000000 ) ) ;
#2629 = VERTEX_POINT ( 'NONE', #5264 ) ;
#2630 = PLANE ( 'NONE',  #4420 ) ;
#2631 = ORIENTED_EDGE ( 'NONE', *, *, #3708, .F. ) ;
#2632 = EDGE_CURVE ( 'NONE', #6256, #7546, #7601, .T. ) ;
#2633 = AXIS2_PLACEMENT_3D ( 'NONE', #5043, #7452, #6888 ) ;
#2634 = VERTEX_POINT ( 'NONE', #6479 ) ;
#2635 = DIRECTION ( 'NONE',  ( 0.000000000000000000, 1.000000000000000000, 0.000000000000000000 ) ) ;
#2636 = VECTOR ( 'NONE', #40, 1000.000000000000000 ) ;
#2637 = CARTESIAN_POINT ( 'NONE',  ( 2.799999999999996714, 0.000000000000000000, 5.900000000000002132 ) ) ;
#2638 = DIRECTION ( 'NONE',  ( -0.000000000000000000, -1.000000000000000000, -0.000000000000000000 ) ) ;
#2639 = DIRECTION ( 'NONE',  ( 0.000000000000000000, 1.000000000000000000, 0.000000000000000000 ) ) ;
#2640 = VERTEX_POINT ( 'NONE', #1508 ) ;
#2641 = EDGE_CURVE ( 'NONE', #3217, #83, #7719, .T. ) ;
#2642 = VERTEX_POINT ( 'NONE', #3490 ) ;
#2643 = DIRECTION ( 'NONE',  ( 1.000000000000000000, 0.000000000000000000, -7.109522442527898271E-17 ) ) ;
#2644 = CARTESIAN_POINT ( 'NONE',  ( 3.299999999999996714, 0.000000000000000000, 5.900000000000002132 ) ) ;
#2645 = AXIS2_PLACEMENT_3D ( 'NONE', #1592, #371, #4524 ) ;
#2646 = VECTOR ( 'NONE', #1843, 1000.000000000000000 ) ;
#2647 = DIRECTION ( 'NONE',  ( -0.000000000000000000, -1.000000000000000000, -0.000000000000000000 ) ) ;
#2648 = DIRECTION ( 'NONE',  ( -0.000000000000000000, 1.000000000000000000, -0.000000000000000000 ) ) ;
#2649 = CIRCLE ( 'NONE', #7057, 1.500000000000004885 ) ;
#2650 = ORIENTED_EDGE ( 'NONE', *, *, #886, .T. ) ;
#2651 = VECTOR ( 'NONE', #7405, 1000.000000000000000 ) ;
#2652 = CARTESIAN_POINT ( 'NONE',  ( 8.699999999999999289, 0.000000000000000000, -24.49999999999999645 ) ) ;
#2653 = CARTESIAN_POINT ( 'NONE',  ( 9.199999999999999289, 11.00000000000000000, -24.49999999999999645 ) ) ;
#2654 = LINE ( 'NONE', #6871, #2121 ) ;
#2655 = ORIENTED_EDGE ( 'NONE', *, *, #1067, .T. ) ;
#2656 = VECTOR ( 'NONE', #5267, 1000.000000000000000 ) ;
#2657 = FACE_OUTER_BOUND ( 'NONE', #3463, .T. ) ;
#2658 = DIRECTION ( 'NONE',  ( 0.000000000000000000, 1.000000000000000000, 0.000000000000000000 ) ) ;
#2659 = VECTOR ( 'NONE', #1083, 1000.000000000000000 ) ;
#2660 = EDGE_LOOP ( 'NONE', ( #6511, #6154, #6054, #2864, #6327, #7711, #5179, #7304, #2357, #6564, #1929, #5865, #711, #2285, #3155, #6471, #2018, #242, #1391, #3076 ) ) ;
#2661 = ORIENTED_EDGE ( 'NONE', *, *, #2774, .T. ) ;
#2662 = VERTEX_POINT ( 'NONE', #5897 ) ;
#2663 = PLANE ( 'NONE',  #5660 ) ;
#2664 = ADVANCED_FACE ( 'NONE', ( #7515 ), #3930, .T. ) ;
#2665 = EDGE_CURVE ( 'NONE', #1642, #4880, #7595, .T. ) ;
#2666 = ORIENTED_EDGE ( 'NONE', *, *, #2312, .F. ) ;
#2667 = LINE ( 'NONE', #7325, #4945 ) ;
#2668 = EDGE_CURVE ( 'NONE', #7283, #5435, #480, .T. ) ;
#2669 = ORIENTED_EDGE ( 'NONE', *, *, #2099, .T. ) ;
#2670 = LINE ( 'NONE', #2112, #6304 ) ;
#2671 = ADVANCED_FACE ( 'NONE', ( #5106 ), #4681, .F. ) ;
#2672 = DIRECTION ( 'NONE',  ( -7.109522442527898271E-17, -0.000000000000000000, -1.000000000000000000 ) ) ;
#2673 = ORIENTED_EDGE ( 'NONE', *, *, #5056, .T. ) ;
#2674 = AXIS2_PLACEMENT_3D ( 'NONE', #5150, #7485, #5517 ) ;
#2675 = EDGE_CURVE ( 'NONE', #5896, #127, #7555, .T. ) ;
#2676 = CIRCLE ( 'NONE', #5187, 0.5000000000000004441 ) ;
#2677 = CARTESIAN_POINT ( 'NONE',  ( 9.199999999999999289, 0.000000000000000000, -3.500000000000000000 ) ) ;
#2678 = CARTESIAN_POINT ( 'NONE',  ( 33.20000000000000284, 11.00000000000000000, -24.49999999999999645 ) ) ;
#2679 = DIRECTION ( 'NONE',  ( -1.000000000000000000, 0.000000000000000000, 7.109522442527898271E-17 ) ) ;
#2680 = VECTOR ( 'NONE', #6172, 1000.000000000000000 ) ;
#2681 = VERTEX_POINT ( 'NONE', #953 ) ;
#2682 = ORIENTED_EDGE ( 'NONE', *, *, #4626, .F. ) ;
#2683 = EDGE_CURVE ( 'NONE', #116, #4421, #5566, .T. ) ;
#2684 = DIRECTION ( 'NONE',  ( 1.000000000000000000, 0.000000000000000000, 0.000000000000000000 ) ) ;
#2685 = EDGE_CURVE ( 'NONE', #7156, #3671, #320, .T. ) ;
#2686 = CARTESIAN_POINT ( 'NONE',  ( 32.70000000000000284, 0.000000000000000000, -2.999999999999999556 ) ) ;
#2687 = VECTOR ( 'NONE', #2796, 1000.000000000000000 ) ;
#2688 = DIRECTION ( 'NONE',  ( 0.000000000000000000, 1.000000000000000000, 0.000000000000000000 ) ) ;
#2689 = CARTESIAN_POINT ( 'NONE',  ( -32.70000000000000284, 0.000000000000000000, 6.400000000000003020 ) ) ;
#2690 = ORIENTED_EDGE ( 'NONE', *, *, #291, .F. ) ;
#2691 = DIRECTION ( 'NONE',  ( 0.000000000000000000, 1.000000000000000000, 0.000000000000000000 ) ) ;
#2692 = FACE_OUTER_BOUND ( 'NONE', #3451, .T. ) ;
#2693 = CARTESIAN_POINT ( 'NONE',  ( -27.29999999999999716, 11.00000000000000000, 6.400000000000002132 ) ) ;
#2694 = ORIENTED_EDGE ( 'NONE', *, *, #42, .T. ) ;
#2695 = FACE_OUTER_BOUND ( 'NONE', #549, .T. ) ;
#2696 = CARTESIAN_POINT ( 'NONE',  ( -3.299999999999996714, 0.000000000000000000, -23.99999999999999645 ) ) ;
#2697 = ORIENTED_EDGE ( 'NONE', *, *, #4883, .T. ) ;
#2698 = ORIENTED_EDGE ( 'NONE', *, *, #7592, .F. ) ;
#2699 = VERTEX_POINT ( 'NONE', #1038 ) ;
#2700 = DIRECTION ( 'NONE',  ( 0.000000000000000000, 0.000000000000000000, -1.000000000000000000 ) ) ;
#2701 = EDGE_LOOP ( 'NONE', ( #3607, #3129, #7358, #5180 ) ) ;
#2702 = CARTESIAN_POINT ( 'NONE',  ( -20.69999999999999929, 0.000000000000000000, 26.89999999999999858 ) ) ;
#2703 = VERTEX_POINT ( 'NONE', #6365 ) ;
#2704 = CARTESIAN_POINT ( 'NONE',  ( 31.54999999999999361, 11.00000000000000000, -23.99999999999999645 ) ) ;
#2705 = LINE ( 'NONE', #5109, #2040 ) ;
#2706 = ORIENTED_EDGE ( 'NONE', *, *, #6185, .F. ) ;
#2707 = FACE_OUTER_BOUND ( 'NONE', #1149, .T. ) ;
#2708 = EDGE_CURVE ( 'NONE', #3301, #6051, #2149, .T. ) ;
#2709 = PLANE ( 'NONE',  #988 ) ;
#2710 = CARTESIAN_POINT ( 'NONE',  ( 32.70000000000000284, 11.00000000000000000, 3.500000000000002665 ) ) ;
#2711 = AXIS2_PLACEMENT_3D ( 'NONE', #544, #6668, #2454 ) ;
#2712 = CARTESIAN_POINT ( 'NONE',  ( -9.199999999999999289, 0.000000000000000000, -27.39999999999999858 ) ) ;
#2713 = VERTEX_POINT ( 'NONE', #4045 ) ;
#2714 = EDGE_CURVE ( 'NONE', #2713, #666, #6442, .T. ) ;
#2715 = CIRCLE ( 'NONE', #1444, 0.5000000000000004441 ) ;
#2716 = VECTOR ( 'NONE', #884, 1000.000000000000000 ) ;
#2717 = ORIENTED_EDGE ( 'NONE', *, *, #7347, .T. ) ;
#2718 = LINE ( 'NONE', #7569, #7675 ) ;
#2719 = CARTESIAN_POINT ( 'NONE',  ( -1.706285386206695289E-15, 11.00000000000000000, -23.99999999999999645 ) ) ;
#2720 = VECTOR ( 'NONE', #3509, 1000.000000000000000 ) ;
#2721 = DIRECTION ( 'NONE',  ( 0.000000000000000000, 0.000000000000000000, 1.000000000000000000 ) ) ;
#2722 = CARTESIAN_POINT ( 'NONE',  ( -33.20000000000000284, 0.000000000000000000, 27.40000000000000213 ) ) ;
#2723 = CARTESIAN_POINT ( 'NONE',  ( 3.299999999999996714, 11.00000000000000000, 5.900000000000002132 ) ) ;
#2724 = VERTEX_POINT ( 'NONE', #445 ) ;
#2725 = DIRECTION ( 'NONE',  ( -0.000000000000000000, 1.000000000000000000, 0.000000000000000000 ) ) ;
#2726 = CIRCLE ( 'NONE', #2711, 1.500000000000004885 ) ;
#2727 = CARTESIAN_POINT ( 'NONE',  ( 3.299999999999996714, 11.00000000000000000, 3.500000000000002220 ) ) ;
#2728 = FACE_BOUND ( 'NONE', #6416, .T. ) ;
#2729 = FACE_BOUND ( 'NONE', #7648, .T. ) ;
#2730 = ORIENTED_EDGE ( 'NONE', *, *, #7488, .T. ) ;
#2731 = EDGE_CURVE ( 'NONE', #5343, #1509, #2859, .T. ) ;
#2732 = DIRECTION ( 'NONE',  ( -0.000000000000000000, 0.000000000000000000, -1.000000000000000000 ) ) ;
#2733 = CARTESIAN_POINT ( 'NONE',  ( 39.99999999999998579, 11.00000000000000000, -35.00000000000000000 ) ) ;
#2734 = VERTEX_POINT ( 'NONE', #1106 ) ;
#2735 = VERTEX_POINT ( 'NONE', #2973 ) ;
#2736 = EDGE_CURVE ( 'NONE', #6878, #4059, #4755, .T. ) ;
#2737 = ORIENTED_EDGE ( 'NONE', *, *, #5468, .F. ) ;
#2738 = CARTESIAN_POINT ( 'NONE',  ( -15.29999999999999716, 0.000000000000000000, -26.89999999999999858 ) ) ;
#2739 = CIRCLE ( 'NONE', #2488, 0.5000000000000004441 ) ;
#2740 = ORIENTED_EDGE ( 'NONE', *, *, #7753, .F. ) ;
#2741 = DIRECTION ( 'NONE',  ( 0.000000000000000000, 0.000000000000000000, 1.000000000000000000 ) ) ;
#2742 = VERTEX_POINT ( 'NONE', #4719 ) ;
#2743 = DIRECTION ( 'NONE',  ( -0.000000000000000000, -1.000000000000000000, -0.000000000000000000 ) ) ;
#2744 = DIRECTION ( 'NONE',  ( 1.000000000000000000, -0.000000000000000000, -0.000000000000000000 ) ) ;
#2745 = ORIENTED_EDGE ( 'NONE', *, *, #7702, .T. ) ;
#2746 = CIRCLE ( 'NONE', #4507, 0.5000000000000004441 ) ;
#2747 = LINE ( 'NONE', #5785, #5868 ) ;
#2748 = LINE ( 'NONE', #2242, #498 ) ;
#2749 = CARTESIAN_POINT ( 'NONE',  ( -32.70000000000000284, 11.00000000000000000, -3.000000000000000000 ) ) ;
#2750 = DIRECTION ( 'NONE',  ( -7.109522442527898271E-17, 0.000000000000000000, 1.000000000000000000 ) ) ;
#2751 = ORIENTED_EDGE ( 'NONE', *, *, #4064, .F. ) ;
#2752 = ADVANCED_FACE ( 'NONE', ( #2384 ), #4121, .F. ) ;
#2753 = VECTOR ( 'NONE', #5834, 1000.000000000000000 ) ;
#2754 = ORIENTED_EDGE ( 'NONE', *, *, #1067, .F. ) ;
#2755 = CIRCLE ( 'NONE', #1230, 0.5000000000000000000 ) ;
#2756 = CARTESIAN_POINT ( 'NONE',  ( -33.20000000000000284, 0.000000000000000000, -5.899999999999998579 ) ) ;
#2757 = CARTESIAN_POINT ( 'NONE',  ( 28.44999999999999929, 11.00000000000000000, 6.400000000000003020 ) ) ;
#2758 = EDGE_CURVE ( 'NONE', #474, #3539, #4834, .T. ) ;
#2759 = PLANE ( 'NONE',  #4104 ) ;
#2760 = AXIS2_PLACEMENT_3D ( 'NONE', #7529, #4427, #6824 ) ;
#2762 = DIRECTION ( 'NONE',  ( 0.000000000000000000, 0.000000000000000000, 1.000000000000000000 ) ) ;
#2761 = VECTOR ( 'NONE', #3220, 1000.000000000000000 ) ;
#2763 = EDGE_CURVE ( 'NONE', #1815, #5423, #4203, .T. ) ;
#2764 = DIRECTION ( 'NONE',  ( -0.000000000000000000, -1.000000000000000000, -0.000000000000000000 ) ) ;
#2765 = EDGE_LOOP ( 'NONE', ( #3814, #1584, #4510, #4935 ) ) ;
#2766 = AXIS2_PLACEMENT_3D ( 'NONE', #493, #1711, #1160 ) ;
#2767 = CARTESIAN_POINT ( 'NONE',  ( 35.50000000000001421, 0.000000000000000000, -28.99999999999999645 ) ) ;
#2768 = AXIS2_PLACEMENT_3D ( 'NONE', #7019, #6938, #1682 ) ;
#2769 = CARTESIAN_POINT ( 'NONE',  ( -16.44999999999999929, 11.00000000000000000, 24.00000000000000000 ) ) ;
#2770 = FACE_BOUND ( 'NONE', #2148, .T. ) ;
#2771 = DIRECTION ( 'NONE',  ( 1.000000000000000000, 0.000000000000000000, -7.109522442527898271E-17 ) ) ;
#2772 = VERTEX_POINT ( 'NONE', #1703 ) ;
#2773 = PLANE ( 'NONE',  #1598 ) ;
#2774 = EDGE_CURVE ( 'NONE', #3064, #3287, #6949, .T. ) ;
#2775 = DIRECTION ( 'NONE',  ( -7.109522442527898271E-17, -0.000000000000000000, -1.000000000000000000 ) ) ;
#2776 = CIRCLE ( 'NONE', #3662, 0.5000000000000004441 ) ;
#2777 = ORIENTED_EDGE ( 'NONE', *, *, #4540, .T. ) ;
#2778 = ORIENTED_EDGE ( 'NONE', *, *, #903, .F. ) ;
#2779 = ORIENTED_EDGE ( 'NONE', *, *, #4543, .F. ) ;
#2780 = CARTESIAN_POINT ( 'NONE',  ( 32.70000000000000284, 0.000000000000000000, 27.40000000000000213 ) ) ;
#2781 = CIRCLE ( 'NONE', #3412, 0.5000000000000004441 ) ;
#2782 = AXIS2_PLACEMENT_3D ( 'NONE', #4721, #523, #3452 ) ;
#2783 = EDGE_CURVE ( 'NONE', #789, #1318, #5698, .T. ) ;
#2784 = ORIENTED_EDGE ( 'NONE', *, *, #3557, .T. ) ;
#2785 = DIRECTION ( 'NONE',  ( 0.000000000000000000, 1.000000000000000000, 0.000000000000000000 ) ) ;
#2786 = VERTEX_POINT ( 'NONE', #3059 ) ;
#2787 = CARTESIAN_POINT ( 'NONE',  ( 7.549999999999998934, 11.00000000000000000, -27.39999999999999858 ) ) ;
#2788 = CARTESIAN_POINT ( 'NONE',  ( 21.19999999999999929, 0.000000000000000000, 5.900000000000002132 ) ) ;
#2789 = ORIENTED_EDGE ( 'NONE', *, *, #6977, .T. ) ;
#2790 = ORIENTED_EDGE ( 'NONE', *, *, #313, .F. ) ;
#2791 = CIRCLE ( 'NONE', #255, 0.5000000000000004441 ) ;
#2792 = VECTOR ( 'NONE', #3281, 1000.000000000000000 ) ;
#2793 = LINE ( 'NONE', #6373, #2084 ) ;
#2794 = FACE_OUTER_BOUND ( 'NONE', #6805, .T. ) ;
#2795 = SURFACE_STYLE_USAGE ( .BOTH. , #259 ) ;
#2796 = DIRECTION ( 'NONE',  ( 1.000000000000000000, -0.000000000000000000, -0.000000000000000000 ) ) ;
#2797 = ORIENTED_EDGE ( 'NONE', *, *, #4387, .F. ) ;
#2798 = CIRCLE ( 'NONE', #385, 0.5000000000000004441 ) ;
#2799 = EDGE_LOOP ( 'NONE', ( #7108, #3887, #7004, #3258 ) ) ;
#2800 = VECTOR ( 'NONE', #3846, 1000.000000000000000 ) ;
#2801 = EDGE_CURVE ( 'NONE', #840, #5303, #1822, .T. ) ;
#2802 = DIRECTION ( 'NONE',  ( -0.000000000000000000, -1.000000000000000000, -0.000000000000000000 ) ) ;
#2803 = VECTOR ( 'NONE', #7197, 1000.000000000000000 ) ;
#2804 = CARTESIAN_POINT ( 'NONE',  ( 14.79999999999999716, 0.000000000000000000, -6.399999999999999467 ) ) ;
#2805 = CARTESIAN_POINT ( 'NONE',  ( -20.69999999999999929, 11.00000000000000000, 5.900000000000002132 ) ) ;
#2806 = VECTOR ( 'NONE', #648, 1000.000000000000000 ) ;
#2807 = DIRECTION ( 'NONE',  ( 7.109522442527898271E-17, 0.000000000000000000, -1.000000000000000000 ) ) ;
#2808 = CARTESIAN_POINT ( 'NONE',  ( 26.79999999999999716, 0.000000000000000000, 24.50000000000000000 ) ) ;
#2809 = EDGE_CURVE ( 'NONE', #6703, #4987, #7271, .T. ) ;
#2810 = LINE ( 'NONE', #5212, #4819 ) ;
#2811 = ADVANCED_FACE ( 'NONE', ( #554 ), #4161, .F. ) ;
#2812 = CARTESIAN_POINT ( 'NONE',  ( -9.199999999999999289, 11.00000000000000000, -27.39999999999999858 ) ) ;
#2813 = FACE_BOUND ( 'NONE', #1154, .T. ) ;
#2814 = FACE_BOUND ( 'NONE', #1925, .T. ) ;
#2815 = EDGE_CURVE ( 'NONE', #621, #6396, #3013, .T. ) ;
#2816 = ORIENTED_EDGE ( 'NONE', *, *, #2391, .F. ) ;
#2817 = DIRECTION ( 'NONE',  ( 7.109522442527898271E-17, 0.000000000000000000, 1.000000000000000000 ) ) ;
#2818 = DIRECTION ( 'NONE',  ( 0.000000000000000000, 0.000000000000000000, 1.000000000000000000 ) ) ;
#2819 = EDGE_CURVE ( 'NONE', #1618, #4300, #1786, .T. ) ;
#2820 = VERTEX_POINT ( 'NONE', #7117 ) ;
#2821 = VERTEX_POINT ( 'NONE', #1185 ) ;
#2822 = EDGE_LOOP ( 'NONE', ( #1858, #6611, #2448, #566 ) ) ;
#2823 = LINE ( 'NONE', #1700, #2887 ) ;
#2824 = ORIENTED_EDGE ( 'NONE', *, *, #1687, .F. ) ;
#2825 = CARTESIAN_POINT ( 'NONE',  ( -21.19999999999999929, 11.00000000000000000, -27.39999999999999858 ) ) ;
#2826 = ORIENTED_EDGE ( 'NONE', *, *, #7007, .F. ) ;
#2827 = DIRECTION ( 'NONE',  ( -0.000000000000000000, -1.000000000000000000, -0.000000000000000000 ) ) ;
#2828 = LINE ( 'NONE', #5385, #3430 ) ;
#2829 = ORIENTED_EDGE ( 'NONE', *, *, #5219, .F. ) ;
#2830 = ORIENTED_EDGE ( 'NONE', *, *, #686, .F. ) ;
#2831 = DIRECTION ( 'NONE',  ( -0.000000000000000000, -1.000000000000000000, -0.000000000000000000 ) ) ;
#2832 = CARTESIAN_POINT ( 'NONE',  ( 27.29999999999999716, 0.000000000000000000, -23.99999999999999645 ) ) ;
#2833 = DIRECTION ( 'NONE',  ( 0.000000000000000000, 0.000000000000000000, 1.000000000000000000 ) ) ;
#2834 = CARTESIAN_POINT ( 'NONE',  ( -21.19999999999999929, 0.000000000000000000, 24.00000000000000000 ) ) ;
#2835 = ORIENTED_EDGE ( 'NONE', *, *, #997, .T. ) ;
#2836 = LINE ( 'NONE', #7016, #6953 ) ;
#2837 = ORIENTED_EDGE ( 'NONE', *, *, #6083, .F. ) ;
#2838 = EDGE_CURVE ( 'NONE', #2662, #1680, #1148, .T. ) ;
#2839 = DIRECTION ( 'NONE',  ( 0.000000000000000000, 0.000000000000000000, 1.000000000000000000 ) ) ;
#2840 = DIRECTION ( 'NONE',  ( 0.000000000000000000, 1.000000000000000000, -0.000000000000000000 ) ) ;
#2841 = DIRECTION ( 'NONE',  ( 0.000000000000000000, 0.000000000000000000, 1.000000000000000000 ) ) ;
#2842 = AXIS2_PLACEMENT_3D ( 'NONE', #6737, #4887, #5006 ) ;
#2843 = DIRECTION ( 'NONE',  ( 1.000000000000000000, 0.000000000000000000, 7.109522442527898271E-17 ) ) ;
#2844 = DIRECTION ( 'NONE',  ( -1.000000000000000000, 0.000000000000000000, -7.109522442527898271E-17 ) ) ;
#2845 = CARTESIAN_POINT ( 'NONE',  ( 15.29999999999999716, 11.00000000000000000, -3.000000000000000000 ) ) ;
#2846 = DIRECTION ( 'NONE',  ( 0.000000000000000000, 0.000000000000000000, -1.000000000000000000 ) ) ;
#2847 = DIRECTION ( 'NONE',  ( -7.109522442527898271E-17, 0.000000000000000000, 1.000000000000000000 ) ) ;
#2848 = LINE ( 'NONE', #5808, #5616 ) ;
#2849 = ORIENTED_EDGE ( 'NONE', *, *, #4280, .F. ) ;
#2850 = DIRECTION ( 'NONE',  ( 0.000000000000000000, 0.000000000000000000, 1.000000000000000000 ) ) ;
#2851 = VECTOR ( 'NONE', #5758, 1000.000000000000000 ) ;
#2852 = EDGE_CURVE ( 'NONE', #455, #1913, #5826, .T. ) ;
#2853 = CARTESIAN_POINT ( 'NONE',  ( 32.70000000000000284, 11.00000000000000000, 3.000000000000002665 ) ) ;
#2854 = EDGE_LOOP ( 'NONE', ( #4926, #7153, #6683, #4336 ) ) ;
#2855 = ORIENTED_EDGE ( 'NONE', *, *, #6631, .F. ) ;
#2856 = EDGE_LOOP ( 'NONE', ( #7752, #828, #4081, #4193 ) ) ;
#2857 = CARTESIAN_POINT ( 'NONE',  ( -21.19999999999999929, 0.000000000000000000, 24.50000000000000000 ) ) ;
#2858 = ORIENTED_EDGE ( 'NONE', *, *, #7424, .T. ) ;
#2859 = LINE ( 'NONE', #8, #2042 ) ;
#2860 = VERTEX_POINT ( 'NONE', #7787 ) ;
#2861 = FACE_OUTER_BOUND ( 'NONE', #810, .T. ) ;
#2862 = DIRECTION ( 'NONE',  ( -0.000000000000000000, -1.000000000000000000, -0.000000000000000000 ) ) ;
#2863 = ORIENTED_EDGE ( 'NONE', *, *, #2052, .T. ) ;
#2864 = ORIENTED_EDGE ( 'NONE', *, *, #3, .T. ) ;
#2865 = DIRECTION ( 'NONE',  ( 1.000000000000000000, -0.000000000000000000, -0.000000000000000000 ) ) ;
#2866 = VECTOR ( 'NONE', #472, 1000.000000000000000 ) ;
#2867 = LINE ( 'NONE', #7521, #5291 ) ;
#2868 = PLANE ( 'NONE',  #5713 ) ;
#2869 = ORIENTED_EDGE ( 'NONE', *, *, #1940, .T. ) ;
#2870 = LINE ( 'NONE', #4097, #5571 ) ;
#2871 = AXIS2_PLACEMENT_3D ( 'NONE', #4388, #3801, #117 ) ;
#2872 = CIRCLE ( 'NONE', #1860, 0.5000000000000004441 ) ;
#2873 = VERTEX_POINT ( 'NONE', #5459 ) ;
#2874 = ORIENTED_EDGE ( 'NONE', *, *, #646, .F. ) ;
#2875 = DIRECTION ( 'NONE',  ( -1.000000000000000000, 0.000000000000000000, -7.109522442527898271E-17 ) ) ;
#2876 = CARTESIAN_POINT ( 'NONE',  ( 26.79999999999999716, 0.000000000000000000, -26.89999999999999858 ) ) ;
#2878 = EDGE_CURVE ( 'NONE', #419, #6841, #18, .T. ) ;
#2877 = LINE ( 'NONE', #5916, #2720 ) ;
#2879 = CARTESIAN_POINT ( 'NONE',  ( -15.29999999999999716, 0.000000000000000000, -27.39999999999999858 ) ) ;
#2880 = VECTOR ( 'NONE', #2497, 1000.000000000000000 ) ;
#2881 = EDGE_CURVE ( 'NONE', #3925, #1085, #6009, .T. ) ;
#2882 = CARTESIAN_POINT ( 'NONE',  ( -14.79999999999999538, 11.00000000000000000, -3.499999999999999556 ) ) ;
#2883 = CARTESIAN_POINT ( 'NONE',  ( -2.799999999999996270, 11.00000000000000000, -3.499999999999999556 ) ) ;
#2884 = AXIS2_PLACEMENT_3D ( 'NONE', #537, #7215, #2839 ) ;
#2885 = DIRECTION ( 'NONE',  ( -0.000000000000000000, -1.000000000000000000, -0.000000000000000000 ) ) ;
#2886 = DIRECTION ( 'NONE',  ( 0.000000000000000000, 0.000000000000000000, 1.000000000000000000 ) ) ;
#2887 = VECTOR ( 'NONE', #2227, 1000.000000000000000 ) ;
#2888 = ORIENTED_EDGE ( 'NONE', *, *, #1488, .F. ) ;
#2889 = DIRECTION ( 'NONE',  ( -0.000000000000000000, -1.000000000000000000, 0.000000000000000000 ) ) ;
#2890 = DIRECTION ( 'NONE',  ( -1.000000000000000000, 0.000000000000000000, -7.109522442527898271E-17 ) ) ;
#2891 = ORIENTED_EDGE ( 'NONE', *, *, #916, .T. ) ;
#2892 = ORIENTED_EDGE ( 'NONE', *, *, #7652, .T. ) ;
#2893 = CIRCLE ( 'NONE', #7167, 0.5000000000000004441 ) ;
#2894 = DIRECTION ( 'NONE',  ( 0.000000000000000000, -1.000000000000000000, 0.000000000000000000 ) ) ;
#2895 = LINE ( 'NONE', #6398, #1872 ) ;
#2896 = EDGE_CURVE ( 'NONE', #6024, #4694, #3549, .T. ) ;
#2897 = VECTOR ( 'NONE', #3655, 1000.000000000000000 ) ;
#2898 = VERTEX_POINT ( 'NONE', #5307 ) ;
#2899 = DIRECTION ( 'NONE',  ( 0.000000000000000000, -1.000000000000000000, -0.000000000000000000 ) ) ;
#2900 = EDGE_LOOP ( 'NONE', ( #2790, #3194, #7516, #3224, #7667, #3441, #1588, #4509 ) ) ;
#2901 = CARTESIAN_POINT ( 'NONE',  ( -4.450000000000001066, 11.00000000000000000, 6.400000000000003020 ) ) ;
#2902 = CARTESIAN_POINT ( 'NONE',  ( -32.70000000000000284, 0.000000000000000000, -27.39999999999999858 ) ) ;
#2903 = ORIENTED_EDGE ( 'NONE', *, *, #4215, .T. ) ;
#2904 = ORIENTED_EDGE ( 'NONE', *, *, #335, .T. ) ;
#2905 = AXIS2_PLACEMENT_3D ( 'NONE', #5108, #7557, #3302 ) ;
#2906 = EDGE_CURVE ( 'NONE', #6916, #7190, #1456, .T. ) ;
#2907 = ADVANCED_FACE ( 'NONE', ( #7357 ), #1947, .F. ) ;
#2908 = DIRECTION ( 'NONE',  ( 0.000000000000000000, 1.000000000000000000, 0.000000000000000000 ) ) ;
#2909 = ADVANCED_FACE ( 'NONE', ( #2657 ), #7474, .F. ) ;
#2910 = CARTESIAN_POINT ( 'NONE',  ( -26.79999999999999716, 0.000000000000000000, 24.50000000000000000 ) ) ;
#2911 =( NAMED_UNIT ( * ) SI_UNIT ( $, .STERADIAN. ) SOLID_ANGLE_UNIT ( ) );
#2912 = DIRECTION ( 'NONE',  ( 0.000000000000000000, 0.000000000000000000, 1.000000000000000000 ) ) ;
#2913 = EDGE_CURVE ( 'NONE', #7397, #6067, #2619, .T. ) ;
#2914 = VERTEX_POINT ( 'NONE', #6874 ) ;
#2915 = DIRECTION ( 'NONE',  ( 0.000000000000000000, 1.000000000000000000, 0.000000000000000000 ) ) ;
#2916 = VECTOR ( 'NONE', #6800, 1000.000000000000000 ) ;
#2917 = EDGE_CURVE ( 'NONE', #6520, #3656, #6126, .T. ) ;
#2918 = CIRCLE ( 'NONE', #7323, 0.5000000000000000000 ) ;
#2919 = ORIENTED_EDGE ( 'NONE', *, *, #668, .F. ) ;
#2920 = ORIENTED_EDGE ( 'NONE', *, *, #2088, .F. ) ;
#2921 = CARTESIAN_POINT ( 'NONE',  ( 26.79999999999999716, 0.000000000000000000, -5.899999999999998579 ) ) ;
#2922 = DIRECTION ( 'NONE',  ( 1.000000000000000000, 0.000000000000000000, 7.109522442527898271E-17 ) ) ;
#2923 = CARTESIAN_POINT ( 'NONE',  ( 35.50000000000001421, 0.000000000000000000, 32.00000000000000711 ) ) ;
#2924 = AXIS2_PLACEMENT_3D ( 'NONE', #4184, #1173, #6581 ) ;
#2925 = EDGE_CURVE ( 'NONE', #1642, #5542, #829, .T. ) ;
#2926 = DIRECTION ( 'NONE',  ( 0.000000000000000000, 1.000000000000000000, 0.000000000000000000 ) ) ;
#2927 = AXIS2_PLACEMENT_3D ( 'NONE', #6050, #5344, #1743 ) ;
#2928 = EDGE_CURVE ( 'NONE', #526, #6878, #6213, .T. ) ;
#2929 = CIRCLE ( 'NONE', #4187, 0.4999999999999995559 ) ;
#2930 = DIRECTION ( 'NONE',  ( -7.109522442527898271E-17, -0.000000000000000000, -1.000000000000000000 ) ) ;
#2931 = DIRECTION ( 'NONE',  ( 1.982541115402065110E-16, 0.000000000000000000, 1.000000000000000000 ) ) ;
#2932 = AXIS2_PLACEMENT_3D ( 'NONE', #7482, #2070, #2741 ) ;
#2933 = CYLINDRICAL_SURFACE ( 'NONE', #6744, 0.5000000000000004441 ) ;
#2934 = ORIENTED_EDGE ( 'NONE', *, *, #2570, .F. ) ;
#2935 = CARTESIAN_POINT ( 'NONE',  ( -19.54999999999999716, 11.00000000000000000, 24.00000000000000000 ) ) ;
#2936 = CYLINDRICAL_SURFACE ( 'NONE', #7573, 0.5000000000000004441 ) ;
#2937 = ORIENTED_EDGE ( 'NONE', *, *, #536, .F. ) ;
#2938 = ORIENTED_EDGE ( 'NONE', *, *, #3267, .T. ) ;
#2939 = DIRECTION ( 'NONE',  ( 0.000000000000000000, 0.000000000000000000, 1.000000000000000000 ) ) ;
#2940 = VECTOR ( 'NONE', #5949, 1000.000000000000000 ) ;
#2941 = ORIENTED_EDGE ( 'NONE', *, *, #2499, .T. ) ;
#2942 = CARTESIAN_POINT ( 'NONE',  ( -14.79999999999999716, 11.00000000000000000, 3.000000000000002220 ) ) ;
#2943 = ORIENTED_EDGE ( 'NONE', *, *, #2086, .T. ) ;
#2944 = DIRECTION ( 'NONE',  ( -1.000000000000000000, 0.000000000000000000, 7.109522442527898271E-17 ) ) ;
#2945 = DIRECTION ( 'NONE',  ( 0.000000000000000000, 0.000000000000000000, 1.000000000000000000 ) ) ;
#2946 = ORIENTED_EDGE ( 'NONE', *, *, #5097, .T. ) ;
#2947 = EDGE_LOOP ( 'NONE', ( #6961, #1424, #3419, #6220 ) ) ;
#2948 = CARTESIAN_POINT ( 'NONE',  ( -21.19999999999999929, 0.000000000000000000, -6.399999999999999467 ) ) ;
#2949 = CARTESIAN_POINT ( 'NONE',  ( 9.199999999999999289, 0.000000000000000000, 24.00000000000000000 ) ) ;
#2950 = DIRECTION ( 'NONE',  ( 0.000000000000000000, 0.000000000000000000, -1.000000000000000000 ) ) ;
#2951 = ORIENTED_EDGE ( 'NONE', *, *, #7444, .T. ) ;
#2952 = CYLINDRICAL_SURFACE ( 'NONE', #3186, 1.549999999999999378 ) ;
#2953 = ORIENTED_EDGE ( 'NONE', *, *, #7682, .F. ) ;
#2954 = VERTEX_POINT ( 'NONE', #667 ) ;
#2955 = CYLINDRICAL_SURFACE ( 'NONE', #482, 0.5000000000000000000 ) ;
#2956 = LINE ( 'NONE', #4180, #1247 ) ;
#2957 = EDGE_CURVE ( 'NONE', #6031, #4444, #1021, .T. ) ;
#2958 = LINE ( 'NONE', #7217, #2213 ) ;
#2959 = CARTESIAN_POINT ( 'NONE',  ( -1.706285386206695684E-15, 11.00000000000000000, 24.00000000000000000 ) ) ;
#2960 = DIRECTION ( 'NONE',  ( 0.000000000000000000, -1.000000000000000000, 0.000000000000000000 ) ) ;
#2961 = CARTESIAN_POINT ( 'NONE',  ( -19.54999999999999716, 11.00000000000000000, -23.99999999999999645 ) ) ;
#2962 = CARTESIAN_POINT ( 'NONE',  ( 26.79999999999999716, 0.000000000000000000, 24.00000000000000000 ) ) ;
#2963 = VERTEX_POINT ( 'NONE', #3881 ) ;
#2964 = DIRECTION ( 'NONE',  ( -0.000000000000000000, -1.000000000000000000, -0.000000000000000000 ) ) ;
#2965 = CARTESIAN_POINT ( 'NONE',  ( -26.79999999999999716, 11.00000000000000000, 26.89999999999999858 ) ) ;
#2966 = ORIENTED_EDGE ( 'NONE', *, *, #6778, .F. ) ;
#2967 = VECTOR ( 'NONE', #539, 1000.000000000000000 ) ;
#2968 = FACE_OUTER_BOUND ( 'NONE', #1845, .T. ) ;
#2969 = DIRECTION ( 'NONE',  ( 0.000000000000000000, 0.000000000000000000, -1.000000000000000000 ) ) ;
#2970 = DIRECTION ( 'NONE',  ( -1.000000000000000000, 0.000000000000000000, 7.109522442527898271E-17 ) ) ;
#2971 = AXIS2_PLACEMENT_3D ( 'NONE', #4109, #2885, #5882 ) ;
#2972 = ORIENTED_EDGE ( 'NONE', *, *, #2474, .F. ) ;
#2973 = CARTESIAN_POINT ( 'NONE',  ( 7.549999999999998046, 11.00000000000000000, -23.99999999999999645 ) ) ;
#2974 = ADVANCED_FACE ( 'NONE', ( #4911 ), #1425, .F. ) ;
#2975 = EDGE_LOOP ( 'NONE', ( #6652, #7131, #4685, #3032 ) ) ;
#2976 = CARTESIAN_POINT ( 'NONE',  ( 20.69999999999999929, 0.000000000000000000, -24.49999999999999645 ) ) ;
#2977 = CARTESIAN_POINT ( 'NONE',  ( -27.29999999999999716, 11.00000000000000000, -26.89999999999999858 ) ) ;
#2978 = ORIENTED_EDGE ( 'NONE', *, *, #2685, .T. ) ;
#2979 = EDGE_CURVE ( 'NONE', #7430, #986, #5619, .T. ) ;
#2980 = EDGE_LOOP ( 'NONE', ( #3185, #2863, #7469, #7799 ) ) ;
#2981 = CYLINDRICAL_SURFACE ( 'NONE', #6680, 1.500000000000004885 ) ;
#2982 = PLANE ( 'NONE',  #4154 ) ;
#2983 = PRODUCT_CONTEXT ( 'NONE', #2441, 'mechanical' ) ;
#2984 = CARTESIAN_POINT ( 'NONE',  ( -40.00000000000001421, 0.000000000000000000, -35.00000000000000000 ) ) ;
#2985 = ORIENTED_EDGE ( 'NONE', *, *, #3296, .T. ) ;
#2986 = DIRECTION ( 'NONE',  ( -0.000000000000000000, -0.000000000000000000, -1.000000000000000000 ) ) ;
#2987 = ADVANCED_FACE ( 'NONE', ( #3724 ), #3806, .T. ) ;
#2988 = EDGE_LOOP ( 'NONE', ( #7567, #7256, #3424, #4679, #2506, #2655, #6364, #7272, #7672, #5744, #3327, #5068, #6474, #164, #1496, #5101, #6559, #6286, #625, #6879 ) ) ;
#2989 = ORIENTED_EDGE ( 'NONE', *, *, #1666, .T. ) ;
#2990 = FACE_OUTER_BOUND ( 'NONE', #3105, .T. ) ;
#2991 = DIRECTION ( 'NONE',  ( -7.109522442527898271E-17, 0.000000000000000000, 1.000000000000000000 ) ) ;
#2992 = EDGE_CURVE ( 'NONE', #6400, #7404, #389, .T. ) ;
#2993 = CARTESIAN_POINT ( 'NONE',  ( 9.199999999999999289, 11.00000000000000000, -6.399999999999999467 ) ) ;
#2994 = AXIS2_PLACEMENT_3D ( 'NONE', #5852, #393, #4670 ) ;
#2995 = CARTESIAN_POINT ( 'NONE',  ( -3.299999999999996714, 11.00000000000000000, -23.99999999999999645 ) ) ;
#2996 = DIRECTION ( 'NONE',  ( -0.000000000000000000, -0.000000000000000000, -1.000000000000000000 ) ) ;
#2997 = ADVANCED_FACE ( 'NONE', ( #4358 ), #4323, .F. ) ;
#2998 = DIRECTION ( 'NONE',  ( 0.000000000000000000, 0.000000000000000000, -1.000000000000000000 ) ) ;
#2999 = CARTESIAN_POINT ( 'NONE',  ( -2.799999999999996714, 0.000000000000000000, -24.49999999999999645 ) ) ;
#3000 = EDGE_CURVE ( 'NONE', #5271, #4386, #5063, .T. ) ;
#3001 = ORIENTED_EDGE ( 'NONE', *, *, #6424, .T. ) ;
#3002 = CARTESIAN_POINT ( 'NONE',  ( -40.00000000000001421, 11.00000000000000000, -35.00000000000000000 ) ) ;
#3003 = EDGE_CURVE ( 'NONE', #3671, #2303, #7584, .T. ) ;
#3004 = DIRECTION ( 'NONE',  ( 1.000000000000000000, 0.000000000000000000, 7.109522442527898271E-17 ) ) ;
#3005 = VECTOR ( 'NONE', #5021, 1000.000000000000000 ) ;
#3006 = EDGE_LOOP ( 'NONE', ( #5345, #1061, #4058, #7662 ) ) ;
#3007 = CARTESIAN_POINT ( 'NONE',  ( 15.29999999999999716, 11.00000000000000000, 6.400000000000002132 ) ) ;
#3008 = AXIS2_PLACEMENT_3D ( 'NONE', #4584, #6503, #6986 ) ;
#3009 = PLANE ( 'NONE',  #3641 ) ;
#3010 = CARTESIAN_POINT ( 'NONE',  ( 2.799999999999997158, 0.000000000000000000, -3.500000000000000000 ) ) ;
#3011 = EDGE_CURVE ( 'NONE', #2742, #7156, #6168, .T. ) ;
#3012 = ORIENTED_EDGE ( 'NONE', *, *, #6297, .F. ) ;
#3013 = LINE ( 'NONE', #4870, #2163 ) ;
#3014 = ORIENTED_EDGE ( 'NONE', *, *, #5118, .F. ) ;
#3015 = LINE ( 'NONE', #6724, #5174 ) ;
#3016 = AXIS2_PLACEMENT_3D ( 'NONE', #7178, #1810, #4778 ) ;
#3017 = CARTESIAN_POINT ( 'NONE',  ( 31.54999999999999361, 11.00000000000000000, -27.39999999999999858 ) ) ;
#3018 = ORIENTED_EDGE ( 'NONE', *, *, #6362, .T. ) ;
#3019 = EDGE_CURVE ( 'NONE', #5631, #6067, #2676, .T. ) ;
#3020 = EDGE_LOOP ( 'NONE', ( #690, #1785, #6478, #4993 ) ) ;
#3021 = EDGE_CURVE ( 'NONE', #2573, #5503, #3920, .T. ) ;
#3022 = CARTESIAN_POINT ( 'NONE',  ( -15.29999999999999716, 11.00000000000000000, 3.500000000000002220 ) ) ;
#3023 = EDGE_CURVE ( 'NONE', #1678, #5130, #3959, .T. ) ;
#3024 = VECTOR ( 'NONE', #7756, 1000.000000000000000 ) ;
#3025 = CIRCLE ( 'NONE', #2270, 0.5000000000000004441 ) ;
#3026 = DIRECTION ( 'NONE',  ( 0.000000000000000000, 0.000000000000000000, -1.000000000000000000 ) ) ;
#3027 = CARTESIAN_POINT ( 'NONE',  ( 32.70000000000000284, 11.00000000000000000, 6.400000000000003020 ) ) ;
#3028 = ORIENTED_EDGE ( 'NONE', *, *, #4559, .F. ) ;
#3029 = DIRECTION ( 'NONE',  ( 0.000000000000000000, -1.000000000000000000, -0.000000000000000000 ) ) ;
#3030 = AXIS2_PLACEMENT_3D ( 'NONE', #4664, #5403, #1209 ) ;
#3031 = AXIS2_PLACEMENT_3D ( 'NONE', #3071, #1799, #4846 ) ;
#3032 = ORIENTED_EDGE ( 'NONE', *, *, #5944, .F. ) ;
#3033 = CYLINDRICAL_SURFACE ( 'NONE', #6237, 1.500000000000004885 ) ;
#3034 = DIRECTION ( 'NONE',  ( 7.109522442527898271E-17, -0.000000000000000000, -1.000000000000000000 ) ) ;
#3035 = AXIS2_PLACEMENT_3D ( 'NONE', #6877, #793, #161 ) ;
#3036 = FACE_OUTER_BOUND ( 'NONE', #4874, .T. ) ;
#3037 = ORIENTED_EDGE ( 'NONE', *, *, #2330, .F. ) ;
#3038 = AXIS2_PLACEMENT_3D ( 'NONE', #1672, #5978, #408 ) ;
#3039 = DIRECTION ( 'NONE',  ( -0.000000000000000000, -1.000000000000000000, -0.000000000000000000 ) ) ;
#3040 = ORIENTED_EDGE ( 'NONE', *, *, #4552, .F. ) ;
#3041 = LINE ( 'NONE', #7771, #5299 ) ;
#3042 = AXIS2_PLACEMENT_3D ( 'NONE', #3998, #7624, #4627 ) ;
#3043 = CARTESIAN_POINT ( 'NONE',  ( -1.706285386206695289E-15, 11.00000000000000000, 23.99999999999999645 ) ) ;
#3044 = CARTESIAN_POINT ( 'NONE',  ( 8.699999999999999289, 0.000000000000000000, 5.900000000000002132 ) ) ;
#3045 = ORIENTED_EDGE ( 'NONE', *, *, #997, .F. ) ;
#3046 = CARTESIAN_POINT ( 'NONE',  ( 19.54999999999999716, 11.00000000000000000, -27.39999999999999858 ) ) ;
#3047 = CARTESIAN_POINT ( 'NONE',  ( -27.29999999999999716, 11.00000000000000000, 5.900000000000002132 ) ) ;
#3048 = AXIS2_PLACEMENT_3D ( 'NONE', #1685, #426, #2172 ) ;
#3049 = ORIENTED_EDGE ( 'NONE', *, *, #1390, .T. ) ;
#3050 = EDGE_CURVE ( 'NONE', #2898, #4875, #7623, .T. ) ;
#3051 = AXIS2_PLACEMENT_3D ( 'NONE', #1025, #4550, #277 ) ;
#3052 = AXIS2_PLACEMENT_3D ( 'NONE', #4468, #4619, #2096 ) ;
#3053 = ORIENTED_EDGE ( 'NONE', *, *, #4419, .T. ) ;
#3054 = EDGE_CURVE ( 'NONE', #438, #1086, #4818, .T. ) ;
#3055 = CARTESIAN_POINT ( 'NONE',  ( -20.69999999999999929, 0.000000000000000000, -26.89999999999999858 ) ) ;
#3056 = DIRECTION ( 'NONE',  ( -0.000000000000000000, -1.000000000000000000, -0.000000000000000000 ) ) ;
#3057 = EDGE_CURVE ( 'NONE', #6697, #1939, #2418, .T. ) ;
#3058 = ORIENTED_EDGE ( 'NONE', *, *, #1649, .T. ) ;
#3059 = CARTESIAN_POINT ( 'NONE',  ( -15.29999999999999716, 11.00000000000000000, -6.400000000000000355 ) ) ;
#3060 = ORIENTED_EDGE ( 'NONE', *, *, #2925, .T. ) ;
#3061 = EDGE_CURVE ( 'NONE', #116, #5496, #5217, .T. ) ;
#3062 = PLANE ( 'NONE',  #4549 ) ;
#3063 = CARTESIAN_POINT ( 'NONE',  ( 20.69999999999999929, 0.000000000000000000, 26.89999999999999858 ) ) ;
#3064 = VERTEX_POINT ( 'NONE', #4588 ) ;
#3065 = VERTEX_POINT ( 'NONE', #3442 ) ;
#3066 = CYLINDRICAL_SURFACE ( 'NONE', #5262, 0.5000000000000000000 ) ;
#3067 = AXIS2_PLACEMENT_3D ( 'NONE', #1441, #1519, #6259 ) ;
#3068 = EDGE_LOOP ( 'NONE', ( #6357, #6798, #1758, #4291 ) ) ;
#3069 = CARTESIAN_POINT ( 'NONE',  ( 33.20000000000000284, 11.00000000000000000, -27.39999999999999858 ) ) ;
#3070 = ORIENTED_EDGE ( 'NONE', *, *, #1666, .F. ) ;
#3071 = CARTESIAN_POINT ( 'NONE',  ( 20.69999999999999929, 0.000000000000000000, 24.50000000000000000 ) ) ;
#3072 = ORIENTED_EDGE ( 'NONE', *, *, #6872, .F. ) ;
#3073 = DIRECTION ( 'NONE',  ( 0.000000000000000000, 0.000000000000000000, -1.000000000000000000 ) ) ;
#3074 = CARTESIAN_POINT ( 'NONE',  ( 19.54999999999999716, 11.00000000000000000, 3.000000000000002665 ) ) ;
#3075 = LINE ( 'NONE', #6027, #4361 ) ;
#3076 = ORIENTED_EDGE ( 'NONE', *, *, #4565, .T. ) ;
#3077 = CARTESIAN_POINT ( 'NONE',  ( -1.948009149252644252E-15, 11.00000000000000000, 27.39999999999999858 ) ) ;
#3078 = ORIENTED_EDGE ( 'NONE', *, *, #3146, .T. ) ;
#3079 = EDGE_CURVE ( 'NONE', #5202, #3640, #6280, .T. ) ;
#3080 = DIRECTION ( 'NONE',  ( 0.000000000000000000, 0.000000000000000000, 1.000000000000000000 ) ) ;
#3081 = CYLINDRICAL_SURFACE ( 'NONE', #607, 0.5000000000000004441 ) ;
#3082 = VERTEX_POINT ( 'NONE', #5138 ) ;
#3083 = FACE_OUTER_BOUND ( 'NONE', #6088, .T. ) ;
#3084 = CARTESIAN_POINT ( 'NONE',  ( -3.299999999999997158, 0.000000000000000000, 27.40000000000000213 ) ) ;
#3085 = ORIENTED_EDGE ( 'NONE', *, *, #7182, .T. ) ;
#3086 = DIRECTION ( 'NONE',  ( 0.000000000000000000, 0.000000000000000000, 1.000000000000000000 ) ) ;
#3087 = CARTESIAN_POINT ( 'NONE',  ( 33.20000000000000284, 0.000000000000000000, 24.00000000000000000 ) ) ;
#3088 = LINE ( 'NONE', #552, #4650 ) ;
#3089 =( GEOMETRIC_REPRESENTATION_CONTEXT ( 3 ) GLOBAL_UNCERTAINTY_ASSIGNED_CONTEXT ( ( #6726 ) ) GLOBAL_UNIT_ASSIGNED_CONTEXT ( ( #1518, #4573, #7454 ) ) REPRESENTATION_CONTEXT ( 'NONE', 'WORKASPACE' ) );
#3090 = LINE ( 'NONE', #7532, #4614 ) ;
#3091 = EDGE_CURVE ( 'NONE', #2274, #2640, #5694, .T. ) ;
#3092 = ORIENTED_EDGE ( 'NONE', *, *, #527, .F. ) ;
#3093 = CARTESIAN_POINT ( 'NONE',  ( 20.69999999999999929, 0.000000000000000000, 5.900000000000002132 ) ) ;
#3094 = VERTEX_POINT ( 'NONE', #3289 ) ;
#3095 = VECTOR ( 'NONE', #1472, 1000.000000000000000 ) ;
#3096 = DIRECTION ( 'NONE',  ( 0.000000000000000000, 0.000000000000000000, 1.000000000000000000 ) ) ;
#3097 = AXIS2_PLACEMENT_3D ( 'NONE', #5208, #1603, #6541 ) ;
#3098 = DIRECTION ( 'NONE',  ( -1.000000000000000000, 0.000000000000000000, 7.109522442527898271E-17 ) ) ;
#3099 = ORIENTED_EDGE ( 'NONE', *, *, #5193, .F. ) ;
#3100 = ORIENTED_EDGE ( 'NONE', *, *, #972, .F. ) ;
#3101 = CARTESIAN_POINT ( 'NONE',  ( 4.450000000000000178, 11.00000000000000000, -27.39999999999999858 ) ) ;
#3102 = EDGE_CURVE ( 'NONE', #3313, #2772, #3755, .T. ) ;
#3103 = VERTEX_POINT ( 'NONE', #2264 ) ;
#3104 = DIRECTION ( 'NONE',  ( 0.000000000000000000, 0.000000000000000000, 1.000000000000000000 ) ) ;
#3105 = EDGE_LOOP ( 'NONE', ( #7112, #1436, #2920, #5815 ) ) ;
#3106 = CARTESIAN_POINT ( 'NONE',  ( -2.799999999999997158, 0.000000000000000000, -5.899999999999998579 ) ) ;
#3107 = ORIENTED_EDGE ( 'NONE', *, *, #7240, .T. ) ;
#3108 = DIRECTION ( 'NONE',  ( 1.000000000000000000, 0.000000000000000000, 0.000000000000000000 ) ) ;
#3109 = CARTESIAN_POINT ( 'NONE',  ( 33.20000000000000284, 0.000000000000000000, -3.500000000000000000 ) ) ;
#3110 = DIRECTION ( 'NONE',  ( 0.000000000000000000, 0.000000000000000000, -1.000000000000000000 ) ) ;
#3111 = ORIENTED_EDGE ( 'NONE', *, *, #2474, .T. ) ;
#3112 = LINE ( 'NONE', #324, #1521 ) ;
#3113 = ORIENTED_EDGE ( 'NONE', *, *, #1820, .T. ) ;
#3114 = CARTESIAN_POINT ( 'NONE',  ( -27.29999999999999716, 11.00000000000000000, 24.00000000000000000 ) ) ;
#3115 = EDGE_CURVE ( 'NONE', #38, #2914, #3405, .T. ) ;
#3116 = CARTESIAN_POINT ( 'NONE',  ( -16.44999999999999929, 11.00000000000000000, 6.400000000000003020 ) ) ;
#3117 = ORIENTED_EDGE ( 'NONE', *, *, #7344, .F. ) ;
#3118 = LINE ( 'NONE', #1854, #5014 ) ;
#3119 = DIRECTION ( 'NONE',  ( -0.000000000000000000, -0.000000000000000000, -1.000000000000000000 ) ) ;
#3120 = ORIENTED_EDGE ( 'NONE', *, *, #2928, .T. ) ;
#3121 = EDGE_CURVE ( 'NONE', #1085, #2327, #7070, .T. ) ;
#3122 = VECTOR ( 'NONE', #1315, 1000.000000000000000 ) ;
#3123 = DIRECTION ( 'NONE',  ( 0.000000000000000000, 0.000000000000000000, 1.000000000000000000 ) ) ;
#3124 = CARTESIAN_POINT ( 'NONE',  ( -9.199999999999999289, 11.00000000000000000, 3.500000000000002665 ) ) ;
#3125 = CARTESIAN_POINT ( 'NONE',  ( -27.29999999999999716, 11.00000000000000000, 3.500000000000002220 ) ) ;
#3126 = DIRECTION ( 'NONE',  ( -7.109522442527898271E-17, 0.000000000000000000, 1.000000000000000000 ) ) ;
#3127 = ORIENTED_EDGE ( 'NONE', *, *, #6501, .T. ) ;
#3128 = CARTESIAN_POINT ( 'NONE',  ( 14.79999999999999716, 0.000000000000000000, -27.39999999999999858 ) ) ;
#3129 = ORIENTED_EDGE ( 'NONE', *, *, #668, .T. ) ;
#3130 = AXIS2_PLACEMENT_3D ( 'NONE', #3125, #742, #5532 ) ;
#3131 = CYLINDRICAL_SURFACE ( 'NONE', #7570, 0.5000000000000004441 ) ;
#3132 = DIRECTION ( 'NONE',  ( 1.000000000000000000, -0.000000000000000000, -0.000000000000000000 ) ) ;
#3133 = ORIENTED_EDGE ( 'NONE', *, *, #2233, .F. ) ;
#3134 = ORIENTED_EDGE ( 'NONE', *, *, #3448, .F. ) ;
#3135 = ADVANCED_FACE ( 'NONE', ( #2695 ), #3997, .T. ) ;
#3136 = ORIENTED_EDGE ( 'NONE', *, *, #982, .F. ) ;
#3137 = FACE_OUTER_BOUND ( 'NONE', #3495, .T. ) ;
#3138 = CIRCLE ( 'NONE', #5528, 1.549999999999999378 ) ;
#3139 = ORIENTED_EDGE ( 'NONE', *, *, #6271, .T. ) ;
#3140 = VECTOR ( 'NONE', #3868, 1000.000000000000000 ) ;
#3141 = AXIS2_PLACEMENT_3D ( 'NONE', #7629, #1622, #3411 ) ;
#3142 = CARTESIAN_POINT ( 'NONE',  ( -21.19999999999999929, 0.000000000000000000, 3.000000000000002665 ) ) ;
#3143 = ORIENTED_EDGE ( 'NONE', *, *, #3448, .T. ) ;
#3144 = CARTESIAN_POINT ( 'NONE',  ( 3.299999999999996714, 0.000000000000000000, 3.000000000000002665 ) ) ;
#3145 = ADVANCED_FACE ( 'NONE', ( #1659 ), #5096, .F. ) ;
#3146 = EDGE_CURVE ( 'NONE', #2629, #7786, #2140, .T. ) ;
#3147 = ORIENTED_EDGE ( 'NONE', *, *, #2809, .F. ) ;
#3148 = AXIS2_PLACEMENT_3D ( 'NONE', #5007, #3748, #4488 ) ;
#3149 = AXIS2_PLACEMENT_3D ( 'NONE', #3204, #5606, #5013 ) ;
#3150 = EDGE_CURVE ( 'NONE', #6256, #3558, #5641, .T. ) ;
#3151 = DIRECTION ( 'NONE',  ( -0.000000000000000000, 1.000000000000000000, 0.000000000000000000 ) ) ;
#3152 = ADVANCED_FACE ( 'NONE', ( #4505 ), #432, .F. ) ;
#3153 = CARTESIAN_POINT ( 'NONE',  ( 3.299999999999996714, 11.00000000000000000, 5.900000000000002132 ) ) ;
#3154 = CARTESIAN_POINT ( 'NONE',  ( 33.20000000000000284, 11.00000000000000000, 24.00000000000000000 ) ) ;
#3155 = ORIENTED_EDGE ( 'NONE', *, *, #6926, .F. ) ;
#3156 = VECTOR ( 'NONE', #2516, 1000.000000000000000 ) ;
#3157 = ADVANCED_FACE ( 'NONE', ( #7543 ), #2773, .F. ) ;
#3158 = LINE ( 'NONE', #7558, #6440 ) ;
#3159 = ORIENTED_EDGE ( 'NONE', *, *, #7214, .T. ) ;
#3160 = STYLED_ITEM ( 'NONE', ( #7124 ), #5398 ) ;
#3161 = CARTESIAN_POINT ( 'NONE',  ( 26.79999999999999716, 11.00000000000000000, -5.899999999999998579 ) ) ;
#3162 = CARTESIAN_POINT ( 'NONE',  ( -2.132856732758370591E-16, 11.00000000000000000, 3.000000000000001332 ) ) ;
#3163 = EDGE_CURVE ( 'NONE', #4112, #6637, #334, .T. ) ;
#3164 = EDGE_CURVE ( 'NONE', #1428, #4789, #4885, .T. ) ;
#3165 = ORIENTED_EDGE ( 'NONE', *, *, #2499, .F. ) ;
#3166 = CARTESIAN_POINT ( 'NONE',  ( 20.69999999999999929, 11.00000000000000000, 3.000000000000002665 ) ) ;
#3167 = CARTESIAN_POINT ( 'NONE',  ( 14.79999999999999538, 11.00000000000000000, -5.899999999999998579 ) ) ;
#3168 = CIRCLE ( 'NONE', #5426, 0.5000000000000000000 ) ;
#3169 = VERTEX_POINT ( 'NONE', #1099 ) ;
#3170 = AXIS2_PLACEMENT_3D ( 'NONE', #1899, #4195, #6590 ) ;
#3171 = CARTESIAN_POINT ( 'NONE',  ( -33.20000000000000284, 0.000000000000000000, 26.89999999999999858 ) ) ;
#3172 = LINE ( 'NONE', #5577, #6155 ) ;
#3173 = DIRECTION ( 'NONE',  ( 1.000000000000000000, 0.000000000000000000, 0.000000000000000000 ) ) ;
#3174 = CARTESIAN_POINT ( 'NONE',  ( 3.299999999999996714, 0.000000000000000000, 6.400000000000003020 ) ) ;
#3175 = DIRECTION ( 'NONE',  ( 1.000000000000000000, -0.000000000000000000, 7.109522442527898271E-17 ) ) ;
#3176 = EDGE_LOOP ( 'NONE', ( #4083, #2946, #5562, #3347, #4630, #2943, #7553, #21 ) ) ;
#3177 = DIRECTION ( 'NONE',  ( 0.000000000000000000, 1.000000000000000000, 0.000000000000000000 ) ) ;
#3178 = AXIS2_PLACEMENT_3D ( 'NONE', #4582, #2130, #1530 ) ;
#3179 = CARTESIAN_POINT ( 'NONE',  ( 15.29999999999999716, 11.00000000000000000, -27.39999999999999858 ) ) ;
#3180 = DIRECTION ( 'NONE',  ( 0.000000000000000000, 1.000000000000000000, 0.000000000000000000 ) ) ;
#3181 = VERTEX_POINT ( 'NONE', #6548 ) ;
#3182 = VECTOR ( 'NONE', #4279, 1000.000000000000000 ) ;
#3183 = VECTOR ( 'NONE', #6350, 1000.000000000000000 ) ;
#3184 = VERTEX_POINT ( 'NONE', #7778 ) ;
#3185 = ORIENTED_EDGE ( 'NONE', *, *, #2099, .F. ) ;
#3186 = AXIS2_PLACEMENT_3D ( 'NONE', #3540, #4607, #6533 ) ;
#3187 = CARTESIAN_POINT ( 'NONE',  ( 26.79999999999999716, 11.00000000000000000, 3.500000000000002220 ) ) ;
#3188 = VECTOR ( 'NONE', #5513, 1000.000000000000000 ) ;
#3189 = CIRCLE ( 'NONE', #3307, 0.5000000000000004441 ) ;
#3190 = ORIENTED_EDGE ( 'NONE', *, *, #2896, .T. ) ;
#3191 = LINE ( 'NONE', #5000, #3820 ) ;
#3192 = ORIENTED_EDGE ( 'NONE', *, *, #6151, .T. ) ;
#3193 = LINE ( 'NONE', #682, #4539 ) ;
#3194 = ORIENTED_EDGE ( 'NONE', *, *, #6058, .T. ) ;
#3195 = CARTESIAN_POINT ( 'NONE',  ( 33.20000000000000284, 0.000000000000000000, -26.89999999999999858 ) ) ;
#3196 = CARTESIAN_POINT ( 'NONE',  ( 27.29999999999999716, 11.00000000000000000, -23.99999999999999645 ) ) ;
#3197 = DIRECTION ( 'NONE',  ( -1.000000000000000000, 0.000000000000000000, -7.109522442527898271E-17 ) ) ;
#3198 = FACE_OUTER_BOUND ( 'NONE', #1867, .T. ) ;
#3199 = ORIENTED_EDGE ( 'NONE', *, *, #6665, .F. ) ;
#3200 = AXIS2_PLACEMENT_3D ( 'NONE', #6194, #6228, #808 ) ;
#3201 = VERTEX_POINT ( 'NONE', #5968 ) ;
#3202 = LINE ( 'NONE', #3753, #2279 ) ;
#3203 = EDGE_CURVE ( 'NONE', #4623, #4875, #6017, .T. ) ;
#3204 = CARTESIAN_POINT ( 'NONE',  ( -20.69999999999999929, 11.00000000000000000, 26.89999999999999858 ) ) ;
#3205 = CARTESIAN_POINT ( 'NONE',  ( -3.299999999999997158, 11.00000000000000000, 27.40000000000000213 ) ) ;
#3206 = CYLINDRICAL_SURFACE ( 'NONE', #5309, 0.5000000000000004441 ) ;
#3207 = VERTEX_POINT ( 'NONE', #2935 ) ;
#3208 = DIRECTION ( 'NONE',  ( 0.000000000000000000, 0.000000000000000000, 1.000000000000000000 ) ) ;
#3209 = FACE_OUTER_BOUND ( 'NONE', #615, .T. ) ;
#3210 = CARTESIAN_POINT ( 'NONE',  ( 27.29999999999999716, 11.00000000000000000, 27.40000000000000213 ) ) ;
#3211 = LINE ( 'NONE', #7201, #5412 ) ;
#3212 = ORIENTED_EDGE ( 'NONE', *, *, #3023, .T. ) ;
#3213 = EDGE_CURVE ( 'NONE', #6038, #3374, #4113, .T. ) ;
#3214 = DIRECTION ( 'NONE',  ( -0.000000000000000000, -1.000000000000000000, -0.000000000000000000 ) ) ;
#3215 = DIRECTION ( 'NONE',  ( -0.000000000000000000, -1.000000000000000000, -0.000000000000000000 ) ) ;
#3216 = LINE ( 'NONE', #202, #6707 ) ;
#3217 = VERTEX_POINT ( 'NONE', #4861 ) ;
#3218 = ORIENTED_EDGE ( 'NONE', *, *, #1495, .T. ) ;
#3219 = VERTEX_POINT ( 'NONE', #2374 ) ;
#3220 = DIRECTION ( 'NONE',  ( -0.000000000000000000, -1.000000000000000000, -0.000000000000000000 ) ) ;
#3221 = EDGE_CURVE ( 'NONE', #6841, #4961, #1693, .T. ) ;
#3222 = ORIENTED_EDGE ( 'NONE', *, *, #6091, .F. ) ;
#3223 = CARTESIAN_POINT ( 'NONE',  ( 20.69999999999999929, 11.00000000000000000, 6.400000000000003020 ) ) ;
#3224 = ORIENTED_EDGE ( 'NONE', *, *, #6603, .T. ) ;
#3225 = DIRECTION ( 'NONE',  ( -0.000000000000000000, -1.000000000000000000, -0.000000000000000000 ) ) ;
#3226 = VECTOR ( 'NONE', #7522, 1000.000000000000000 ) ;
#3227 = ORIENTED_EDGE ( 'NONE', *, *, #4958, .T. ) ;
#3228 = AXIS2_PLACEMENT_3D ( 'NONE', #1244, #1767, #3667 ) ;
#3229 = CIRCLE ( 'NONE', #4864, 0.5000000000000004441 ) ;
#3230 = DIRECTION ( 'NONE',  ( 0.000000000000000000, 1.000000000000000000, 0.000000000000000000 ) ) ;
#3231 = LINE ( 'NONE', #4968, #6674 ) ;
#3232 = LINE ( 'NONE', #4525, #4604 ) ;
#3233 = EDGE_CURVE ( 'NONE', #4961, #2303, #6589, .T. ) ;
#3234 = DIRECTION ( 'NONE',  ( -1.000000000000000000, 0.000000000000000000, -7.109522442527898271E-17 ) ) ;
#3235 = ORIENTED_EDGE ( 'NONE', *, *, #216, .T. ) ;
#3236 = CIRCLE ( 'NONE', #6493, 0.5000000000000004441 ) ;
#3237 = EDGE_CURVE ( 'NONE', #4350, #4474, #513, .T. ) ;
#3238 = ORIENTED_EDGE ( 'NONE', *, *, #783, .F. ) ;
#3239 = CARTESIAN_POINT ( 'NONE',  ( -8.699999999999999289, 0.000000000000000000, -2.999999999999999556 ) ) ;
#3240 = CARTESIAN_POINT ( 'NONE',  ( -4.450000000000000178, 11.00000000000000000, 3.000000000000002665 ) ) ;
#3241 = CYLINDRICAL_SURFACE ( 'NONE', #1091, 1.549999999999995826 ) ;
#3242 = CYLINDRICAL_SURFACE ( 'NONE', #7073, 0.5000000000000004441 ) ;
#3243 = ORIENTED_EDGE ( 'NONE', *, *, #2575, .F. ) ;
#3244 = EDGE_CURVE ( 'NONE', #4168, #696, #7142, .T. ) ;
#3245 = EDGE_CURVE ( 'NONE', #2713, #5028, #7181, .T. ) ;
#3246 = FACE_OUTER_BOUND ( 'NONE', #88, .T. ) ;
#3247 = ADVANCED_FACE ( 'NONE', ( #5451 ), #2456, .F. ) ;
#3248 = CARTESIAN_POINT ( 'NONE',  ( 30.00000000000000000, 11.00000000000000000, 6.400000000000003020 ) ) ;
#3249 = FACE_OUTER_BOUND ( 'NONE', #471, .T. ) ;
#3250 = ADVANCED_FACE ( 'NONE', ( #1137 ), #1729, .F. ) ;
#3251 = ORIENTED_EDGE ( 'NONE', *, *, #1495, .F. ) ;
#3252 = DIRECTION ( 'NONE',  ( -1.000000000000000000, 0.000000000000000000, -7.109522442527898271E-17 ) ) ;
#3253 = VECTOR ( 'NONE', #6754, 1000.000000000000000 ) ;
#3254 = FACE_OUTER_BOUND ( 'NONE', #1828, .T. ) ;
#3255 = CIRCLE ( 'NONE', #1471, 0.5000000000000000000 ) ;
#3256 = ORIENTED_EDGE ( 'NONE', *, *, #2477, .F. ) ;
#3257 = ORIENTED_EDGE ( 'NONE', *, *, #1961, .F. ) ;
#3258 = ORIENTED_EDGE ( 'NONE', *, *, #4082, .F. ) ;
#3259 = DIRECTION ( 'NONE',  ( 0.000000000000000000, 1.000000000000000000, 0.000000000000000000 ) ) ;
#3260 = ORIENTED_EDGE ( 'NONE', *, *, #787, .T. ) ;
#3261 = LINE ( 'NONE', #5665, #6958 ) ;
#3262 = ORIENTED_EDGE ( 'NONE', *, *, #5526, .F. ) ;
#3263 = FACE_OUTER_BOUND ( 'NONE', #2980, .T. ) ;
#3264 = EDGE_CURVE ( 'NONE', #2551, #5498, #3559, .T. ) ;
#3265 = VECTOR ( 'NONE', #3802, 1000.000000000000000 ) ;
#3266 = ORIENTED_EDGE ( 'NONE', *, *, #1324, .F. ) ;
#3267 = EDGE_CURVE ( 'NONE', #2963, #6015, #5258, .T. ) ;
#3268 = AXIS2_PLACEMENT_3D ( 'NONE', #4237, #1740, #3421 ) ;
#3269 = EDGE_CURVE ( 'NONE', #986, #4050, #3636, .T. ) ;
#3270 = CARTESIAN_POINT ( 'NONE',  ( 14.79999999999999538, 11.00000000000000000, 26.89999999999999858 ) ) ;
#3271 = VECTOR ( 'NONE', #798, 1000.000000000000000 ) ;
#3272 = DIRECTION ( 'NONE',  ( -0.000000000000000000, -1.000000000000000000, -0.000000000000000000 ) ) ;
#3273 = DIRECTION ( 'NONE',  ( 0.000000000000000000, 0.000000000000000000, -1.000000000000000000 ) ) ;
#3274 = ORIENTED_EDGE ( 'NONE', *, *, #6104, .F. ) ;
#3275 = AXIS2_PLACEMENT_3D ( 'NONE', #4700, #1559, #5162 ) ;
#3276 = EDGE_LOOP ( 'NONE', ( #592, #7118, #2220, #1300 ) ) ;
#3277 = DIRECTION ( 'NONE',  ( -0.000000000000000000, 1.000000000000000000, 0.000000000000000000 ) ) ;
#3278 = LINE ( 'NONE', #2719, #6669 ) ;
#3279 = AXIS2_PLACEMENT_3D ( 'NONE', #3536, #3576, #5350 ) ;
#3280 = DIRECTION ( 'NONE',  ( 1.000000000000000000, 0.000000000000000000, -7.109522442527898271E-17 ) ) ;
#3281 = DIRECTION ( 'NONE',  ( 0.000000000000000000, -1.000000000000000000, -0.000000000000000000 ) ) ;
#3282 = CIRCLE ( 'NONE', #4034, 0.5000000000000000000 ) ;
#3283 = ORIENTED_EDGE ( 'NONE', *, *, #1595, .T. ) ;
#3284 = LINE ( 'NONE', #2767, #6446 ) ;
#3285 = DIRECTION ( 'NONE',  ( 0.000000000000000000, 1.000000000000000000, 0.000000000000000000 ) ) ;
#3286 = CARTESIAN_POINT ( 'NONE',  ( 20.69999999999999929, 11.00000000000000000, 3.000000000000002665 ) ) ;
#3287 = VERTEX_POINT ( 'NONE', #6629 ) ;
#3288 = VECTOR ( 'NONE', #6244, 1000.000000000000000 ) ;
#3289 = CARTESIAN_POINT ( 'NONE',  ( -32.70000000000000284, 11.00000000000000000, 3.000000000000002665 ) ) ;
#3290 = CYLINDRICAL_SURFACE ( 'NONE', #3035, 0.5000000000000004441 ) ;
#3291 = ORIENTED_EDGE ( 'NONE', *, *, #6760, .T. ) ;
#3292 = VERTEX_POINT ( 'NONE', #1214 ) ;
#3293 = EDGE_CURVE ( 'NONE', #7576, #1551, #6472, .T. ) ;
#3294 = EDGE_LOOP ( 'NONE', ( #6963, #6397, #1066, #5676 ) ) ;
#3295 = CARTESIAN_POINT ( 'NONE',  ( 21.19999999999999929, 0.000000000000000000, -2.999999999999999556 ) ) ;
#3296 = EDGE_CURVE ( 'NONE', #61, #357, #1062, .T. ) ;
#3297 = CIRCLE ( 'NONE', #887, 0.5000000000000004441 ) ;
#3298 = ADVANCED_FACE ( 'NONE', ( #5298 ), #7708, .F. ) ;
#3299 = ORIENTED_EDGE ( 'NONE', *, *, #1131, .F. ) ;
#3300 = CARTESIAN_POINT ( 'NONE',  ( -15.29999999999999716, 11.00000000000000000, 3.000000000000002220 ) ) ;
#3301 = VERTEX_POINT ( 'NONE', #4901 ) ;
#3302 = DIRECTION ( 'NONE',  ( -1.000000000000000000, 0.000000000000000000, -7.109522442527898271E-17 ) ) ;
#3303 = AXIS2_PLACEMENT_3D ( 'NONE', #5975, #3568, #1866 ) ;
#3304 = LINE ( 'NONE', #1468, #1400 ) ;
#3305 = VERTEX_POINT ( 'NONE', #3166 ) ;
#3306 = VECTOR ( 'NONE', #1328, 1000.000000000000000 ) ;
#3307 = AXIS2_PLACEMENT_3D ( 'NONE', #4087, #2785, #7673 ) ;
#3308 = CARTESIAN_POINT ( 'NONE',  ( 8.699999999999999289, 11.00000000000000000, -23.99999999999999645 ) ) ;
#3309 = DIRECTION ( 'NONE',  ( -1.000000000000000000, 0.000000000000000000, 7.109522442527898271E-17 ) ) ;
#3310 = DIRECTION ( 'NONE',  ( -7.109522442527898271E-17, 0.000000000000000000, 1.000000000000000000 ) ) ;
#3311 = VECTOR ( 'NONE', #5622, 1000.000000000000000 ) ;
#3312 = VERTEX_POINT ( 'NONE', #3796 ) ;
#3313 = VERTEX_POINT ( 'NONE', #7420 ) ;
#3314 = CARTESIAN_POINT ( 'NONE',  ( -2.799999999999996714, 11.00000000000000000, -24.49999999999999645 ) ) ;
#3315 = ADVANCED_FACE ( 'NONE', ( #2490 ), #2574, .F. ) ;
#3316 = CARTESIAN_POINT ( 'NONE',  ( -19.54999999999999716, 11.00000000000000000, 6.400000000000003020 ) ) ;
#3317 = AXIS2_PLACEMENT_3D ( 'NONE', #5789, #1677, #4574 ) ;
#3318 = CARTESIAN_POINT ( 'NONE',  ( -8.699999999999999289, 0.000000000000000000, 3.500000000000002665 ) ) ;
#3319 = DIRECTION ( 'NONE',  ( -1.000000000000000000, 0.000000000000000000, 0.000000000000000000 ) ) ;
#3320 = DIRECTION ( 'NONE',  ( 0.000000000000000000, 0.000000000000000000, 1.000000000000000000 ) ) ;
#3321 = EDGE_CURVE ( 'NONE', #3489, #699, #2610, .T. ) ;
#3322 = EDGE_LOOP ( 'NONE', ( #5239, #6195, #2745, #7081 ) ) ;
#3323 = CARTESIAN_POINT ( 'NONE',  ( 2.799999999999997602, 11.00000000000000000, -27.39999999999999858 ) ) ;
#3324 = DIRECTION ( 'NONE',  ( 0.000000000000000000, 1.000000000000000000, 0.000000000000000000 ) ) ;
#3325 = FACE_BOUND ( 'NONE', #7730, .T. ) ;
#3326 = CARTESIAN_POINT ( 'NONE',  ( -27.29999999999999716, 11.00000000000000000, 3.000000000000002220 ) ) ;
#3327 = ORIENTED_EDGE ( 'NONE', *, *, #1609, .F. ) ;
#3328 = CARTESIAN_POINT ( 'NONE',  ( -30.00000000000000000, 11.00000000000000000, 27.40000000000000213 ) ) ;
#3329 = CARTESIAN_POINT ( 'NONE',  ( 1.948009149252644252E-15, 11.00000000000000000, 27.39999999999999858 ) ) ;
#3330 = ORIENTED_EDGE ( 'NONE', *, *, #3237, .F. ) ;
#3331 = VERTEX_POINT ( 'NONE', #7302 ) ;
#3332 = EDGE_LOOP ( 'NONE', ( #7814, #353, #1333, #5049 ) ) ;
#3333 = DIRECTION ( 'NONE',  ( 7.109522442527898271E-17, 0.000000000000000000, 1.000000000000000000 ) ) ;
#3334 = ADVANCED_FACE ( 'NONE', ( #1898 ), #4310, .F. ) ;
#3335 = ORIENTED_EDGE ( 'NONE', *, *, #5204, .F. ) ;
#3336 = CARTESIAN_POINT ( 'NONE',  ( -15.29999999999999716, 11.00000000000000000, -26.89999999999999858 ) ) ;
#3337 = VERTEX_POINT ( 'NONE', #818 ) ;
#3338 = DIRECTION ( 'NONE',  ( -1.000000000000000000, 0.000000000000000000, 7.109522442527898271E-17 ) ) ;
#3339 = LINE ( 'NONE', #6967, #4816 ) ;
#3340 = ORIENTED_EDGE ( 'NONE', *, *, #3472, .F. ) ;
#3341 = ADVANCED_FACE ( 'NONE', ( #780 ), #68, .F. ) ;
#3342 = FACE_OUTER_BOUND ( 'NONE', #7605, .T. ) ;
#3343 = EDGE_CURVE ( 'NONE', #6067, #2290, #697, .T. ) ;
#3344 = DIRECTION ( 'NONE',  ( -1.000000000000000000, 0.000000000000000000, -7.109522442527898271E-17 ) ) ;
#3345 = DIRECTION ( 'NONE',  ( 0.000000000000000000, 0.000000000000000000, 1.000000000000000000 ) ) ;
#3346 = LINE ( 'NONE', #4605, #7476 ) ;
#3347 = ORIENTED_EDGE ( 'NONE', *, *, #65, .T. ) ;
#3348 = CIRCLE ( 'NONE', #2346, 0.5000000000000004441 ) ;
#3349 = VERTEX_POINT ( 'NONE', #3205 ) ;
#3350 = FACE_OUTER_BOUND ( 'NONE', #7398, .T. ) ;
#3351 = PLANE ( 'NONE',  #6036 ) ;
#3352 = VECTOR ( 'NONE', #2137, 1000.000000000000000 ) ;
#3353 = EDGE_CURVE ( 'NONE', #488, #3713, #6827, .T. ) ;
#3354 = CARTESIAN_POINT ( 'NONE',  ( -3.299999999999997158, 11.00000000000000000, 26.89999999999999858 ) ) ;
#3355 = DIRECTION ( 'NONE',  ( 0.000000000000000000, -1.000000000000000000, 0.000000000000000000 ) ) ;
#3356 = CARTESIAN_POINT ( 'NONE',  ( -28.44999999999999929, 11.00000000000000000, -6.399999999999999467 ) ) ;
#3357 = EDGE_LOOP ( 'NONE', ( #2378, #3866, #1050, #7132, #7473, #6884 ) ) ;
#3358 = ADVANCED_FACE ( 'NONE', ( #5608 ), #3241, .F. ) ;
#3359 = CYLINDRICAL_SURFACE ( 'NONE', #390, 0.5000000000000004441 ) ;
#3360 = AXIS2_PLACEMENT_3D ( 'NONE', #2302, #5732, #2138 ) ;
#3361 = LINE ( 'NONE', #1422, #97 ) ;
#3362 = FACE_BOUND ( 'NONE', #2439, .T. ) ;
#3363 = DIRECTION ( 'NONE',  ( -0.000000000000000000, -1.000000000000000000, -0.000000000000000000 ) ) ;
#3364 = ORIENTED_EDGE ( 'NONE', *, *, #5507, .T. ) ;
#3365 = CARTESIAN_POINT ( 'NONE',  ( -2.799999999999997158, 0.000000000000000000, 24.50000000000000000 ) ) ;
#3366 = DIRECTION ( 'NONE',  ( 0.000000000000000000, -1.000000000000000000, 0.000000000000000000 ) ) ;
#3367 = VERTEX_POINT ( 'NONE', #229 ) ;
#3368 = ORIENTED_EDGE ( 'NONE', *, *, #6813, .T. ) ;
#3369 = ORIENTED_EDGE ( 'NONE', *, *, #3503, .T. ) ;
#3370 = DIRECTION ( 'NONE',  ( 1.000000000000000000, 0.000000000000000000, -0.000000000000000000 ) ) ;
#3371 = VECTOR ( 'NONE', #5926, 1000.000000000000000 ) ;
#3372 = EDGE_LOOP ( 'NONE', ( #2106, #5387, #5072, #1953 ) ) ;
#3373 = DIRECTION ( 'NONE',  ( 0.000000000000000000, 1.000000000000000000, 0.000000000000000000 ) ) ;
#3374 = VERTEX_POINT ( 'NONE', #6749 ) ;
#3375 = CARTESIAN_POINT ( 'NONE',  ( -32.70000000000000284, 0.000000000000000000, -6.399999999999999467 ) ) ;
#3376 = LINE ( 'NONE', #144, #1777 ) ;
#3377 = VERTEX_POINT ( 'NONE', #188 ) ;
#3378 = EDGE_CURVE ( 'NONE', #3967, #6657, #3118, .T. ) ;
#3379 = ORIENTED_EDGE ( 'NONE', *, *, #1352, .F. ) ;
#3380 = DIRECTION ( 'NONE',  ( 0.000000000000000000, 1.000000000000000000, -0.000000000000000000 ) ) ;
#3381 = DIRECTION ( 'NONE',  ( -1.000000000000000000, -0.000000000000000000, -0.000000000000000000 ) ) ;
#3382 = FILL_AREA_STYLE ('',( #5674 ) ) ;
#3383 = DIRECTION ( 'NONE',  ( 0.000000000000000000, 1.000000000000000000, 0.000000000000000000 ) ) ;
#3384 = ORIENTED_EDGE ( 'NONE', *, *, #304, .T. ) ;
#3385 = ADVANCED_FACE ( 'NONE', ( #5524 ), #3838, .F. ) ;
#3386 = EDGE_CURVE ( 'NONE', #2290, #6051, #2739, .T. ) ;
#3387 = AXIS2_PLACEMENT_3D ( 'NONE', #6299, #2635, #7520 ) ;
#3388 = EDGE_CURVE ( 'NONE', #4481, #2160, #5054, .T. ) ;
#3389 = VERTEX_POINT ( 'NONE', #1937 ) ;
#3390 = EDGE_CURVE ( 'NONE', #3578, #5201, #4348, .T. ) ;
#3391 = DIRECTION ( 'NONE',  ( -7.109522442527898271E-17, -0.000000000000000000, -1.000000000000000000 ) ) ;
#3392 = DIRECTION ( 'NONE',  ( 1.000000000000000000, 0.000000000000000000, 0.000000000000000000 ) ) ;
#3393 = ADVANCED_FACE ( 'NONE', ( #3083 ), #3757, .F. ) ;
#3394 = FACE_OUTER_BOUND ( 'NONE', #2081, .T. ) ;
#3395 = AXIS2_PLACEMENT_3D ( 'NONE', #6112, #2487, #66 ) ;
#3396 = CARTESIAN_POINT ( 'NONE',  ( 15.29999999999999716, 0.000000000000000000, 24.50000000000000000 ) ) ;
#3397 = DIRECTION ( 'NONE',  ( 1.000000000000000000, 0.000000000000000000, 0.000000000000000000 ) ) ;
#3398 = AXIS2_PLACEMENT_3D ( 'NONE', #293, #414, #5155 ) ;
#3399 = DIRECTION ( 'NONE',  ( 0.000000000000000000, 1.000000000000000000, 0.000000000000000000 ) ) ;
#3400 = CIRCLE ( 'NONE', #4413, 1.500000000000004885 ) ;
#3401 = CARTESIAN_POINT ( 'NONE',  ( 20.69999999999999929, 11.00000000000000000, -23.99999999999999645 ) ) ;
#3402 = CARTESIAN_POINT ( 'NONE',  ( -15.29999999999999716, 0.000000000000000000, 27.40000000000000213 ) ) ;
#3403 = CARTESIAN_POINT ( 'NONE',  ( 27.29999999999999716, 11.00000000000000000, 3.000000000000002220 ) ) ;
#3404 = ORIENTED_EDGE ( 'NONE', *, *, #931, .T. ) ;
#3405 = LINE ( 'NONE', #2221, #80 ) ;
#3406 = FACE_OUTER_BOUND ( 'NONE', #6216, .T. ) ;
#3407 = VECTOR ( 'NONE', #2232, 1000.000000000000000 ) ;
#3408 = ORIENTED_EDGE ( 'NONE', *, *, #3000, .T. ) ;
#3409 = VERTEX_POINT ( 'NONE', #5685 ) ;
#3410 = VERTEX_POINT ( 'NONE', #425 ) ;
#3411 = DIRECTION ( 'NONE',  ( 0.000000000000000000, 0.000000000000000000, 1.000000000000000000 ) ) ;
#3412 = AXIS2_PLACEMENT_3D ( 'NONE', #7114, #1781, #627 ) ;
#3413 = ORIENTED_EDGE ( 'NONE', *, *, #5886, .T. ) ;
#3414 = DIRECTION ( 'NONE',  ( 0.000000000000000000, 0.000000000000000000, 1.000000000000000000 ) ) ;
#3415 = ORIENTED_EDGE ( 'NONE', *, *, #7441, .T. ) ;
#3416 = FACE_OUTER_BOUND ( 'NONE', #983, .T. ) ;
#3417 = CARTESIAN_POINT ( 'NONE',  ( -8.699999999999999289, 11.00000000000000000, -6.399999999999999467 ) ) ;
#3418 = ORIENTED_EDGE ( 'NONE', *, *, #6010, .T. ) ;
#3419 = ORIENTED_EDGE ( 'NONE', *, *, #3, .F. ) ;
#3420 = CIRCLE ( 'NONE', #2033, 0.5000000000000004441 ) ;
#3421 = DIRECTION ( 'NONE',  ( 0.000000000000000000, 0.000000000000000000, 1.000000000000000000 ) ) ;
#3422 = DIRECTION ( 'NONE',  ( 0.000000000000000000, -0.000000000000000000, -1.000000000000000000 ) ) ;
#3423 = CYLINDRICAL_SURFACE ( 'NONE', #7607, 0.5000000000000004441 ) ;
#3424 = ORIENTED_EDGE ( 'NONE', *, *, #6627, .F. ) ;
#3425 = DIRECTION ( 'NONE',  ( -1.000000000000000000, 0.000000000000000000, 0.000000000000000000 ) ) ;
#3426 = CIRCLE ( 'NONE', #3048, 0.5000000000000004441 ) ;
#3427 = ORIENTED_EDGE ( 'NONE', *, *, #1511, .T. ) ;
#3428 = AXIS2_PLACEMENT_3D ( 'NONE', #7716, #6519, #5382 ) ;
#3429 = DIRECTION ( 'NONE',  ( 0.000000000000000000, 0.000000000000000000, 1.000000000000000000 ) ) ;
#3430 = VECTOR ( 'NONE', #6482, 1000.000000000000000 ) ;
#3431 = DIRECTION ( 'NONE',  ( 0.000000000000000000, 0.000000000000000000, -1.000000000000000000 ) ) ;
#3432 = DIRECTION ( 'NONE',  ( -7.109522442527898271E-17, -0.000000000000000000, -1.000000000000000000 ) ) ;
#3433 = VECTOR ( 'NONE', #4927, 1000.000000000000000 ) ;
#3434 = CARTESIAN_POINT ( 'NONE',  ( 32.70000000000000284, 11.00000000000000000, -23.99999999999999645 ) ) ;
#3435 = DIRECTION ( 'NONE',  ( 0.000000000000000000, 0.000000000000000000, 1.000000000000000000 ) ) ;
#3436 = ADVANCED_FACE ( 'NONE', ( #382 ), #2210, .F. ) ;
#3437 = FACE_OUTER_BOUND ( 'NONE', #2589, .T. ) ;
#3438 = FACE_OUTER_BOUND ( 'NONE', #2765, .T. ) ;
#3439 = CARTESIAN_POINT ( 'NONE',  ( -4.450000000000000178, 11.00000000000000000, -27.39999999999999858 ) ) ;
#3440 = CARTESIAN_POINT ( 'NONE',  ( 4.550094363217856274E-16, 11.00000000000000000, 6.400000000000002132 ) ) ;
#3441 = ORIENTED_EDGE ( 'NONE', *, *, #5126, .T. ) ;
#3442 = CARTESIAN_POINT ( 'NONE',  ( 8.699999999999999289, 11.00000000000000000, -27.39999999999999858 ) ) ;
#3443 = DIRECTION ( 'NONE',  ( 1.000000000000000000, 0.000000000000000000, 0.000000000000000000 ) ) ;
#3444 = ORIENTED_EDGE ( 'NONE', *, *, #7333, .F. ) ;
#3445 = ORIENTED_EDGE ( 'NONE', *, *, #2774, .F. ) ;
#3446 = ORIENTED_EDGE ( 'NONE', *, *, #3061, .F. ) ;
#3447 = DIRECTION ( 'NONE',  ( 1.000000000000000000, 0.000000000000000000, -7.109522442527898271E-17 ) ) ;
#3448 = EDGE_CURVE ( 'NONE', #6436, #4606, #6865, .T. ) ;
#3449 = VERTEX_POINT ( 'NONE', #3911 ) ;
#3450 = CARTESIAN_POINT ( 'NONE',  ( -40.00000000000001421, 11.00000000000000000, -35.00000000000000000 ) ) ;
#3451 = EDGE_LOOP ( 'NONE', ( #2267, #3037, #1388, #6064 ) ) ;
#3452 = DIRECTION ( 'NONE',  ( 0.000000000000000000, 0.000000000000000000, 1.000000000000000000 ) ) ;
#3453 = CARTESIAN_POINT ( 'NONE',  ( -8.699999999999999289, 0.000000000000000000, -6.399999999999999467 ) ) ;
#3454 = ORIENTED_EDGE ( 'NONE', *, *, #7347, .F. ) ;
#3455 = VERTEX_POINT ( 'NONE', #268 ) ;
#3456 = EDGE_CURVE ( 'NONE', #57, #357, #2129, .T. ) ;
#3457 = FACE_OUTER_BOUND ( 'NONE', #4314, .T. ) ;
#3458 = DIRECTION ( 'NONE',  ( 0.000000000000000000, 0.000000000000000000, 1.000000000000000000 ) ) ;
#3459 =( NAMED_UNIT ( * ) PLANE_ANGLE_UNIT ( ) SI_UNIT ( $, .RADIAN. ) );
#3460 = CARTESIAN_POINT ( 'NONE',  ( -35.50000000000001421, 11.00000000000000000, 30.50000000000000355 ) ) ;
#3461 = ORIENTED_EDGE ( 'NONE', *, *, #3976, .T. ) ;
#3462 = FACE_OUTER_BOUND ( 'NONE', #6792, .T. ) ;
#3463 = EDGE_LOOP ( 'NONE', ( #2835, #2661, #520, #290 ) ) ;
#3464 = ORIENTED_EDGE ( 'NONE', *, *, #6659, .F. ) ;
#3465 = DIRECTION ( 'NONE',  ( 0.000000000000000000, 0.000000000000000000, 1.000000000000000000 ) ) ;
#3466 = CARTESIAN_POINT ( 'NONE',  ( -35.50000000000001421, 0.000000000000000000, -28.99999999999999645 ) ) ;
#3467 = DIRECTION ( 'NONE',  ( 0.000000000000000000, 1.000000000000000000, 0.000000000000000000 ) ) ;
#3468 = AXIS2_PLACEMENT_3D ( 'NONE', #138, #1926, #4848 ) ;
#3469 = AXIS2_PLACEMENT_3D ( 'NONE', #424, #2331, #2841 ) ;
#3470 = LINE ( 'NONE', #7654, #4260 ) ;
#3471 = LINE ( 'NONE', #2808, #4558 ) ;
#3472 = EDGE_CURVE ( 'NONE', #2268, #1749, #855, .T. ) ;
#3473 = DIRECTION ( 'NONE',  ( 0.000000000000000000, 1.000000000000000000, -0.000000000000000000 ) ) ;
#3474 = CARTESIAN_POINT ( 'NONE',  ( -31.54999999999999361, 11.00000000000000000, -27.39999999999999858 ) ) ;
#3475 = FACE_BOUND ( 'NONE', #1136, .T. ) ;
#3476 = FACE_BOUND ( 'NONE', #5697, .T. ) ;
#3477 = ORIENTED_EDGE ( 'NONE', *, *, #4886, .T. ) ;
#3478 = CARTESIAN_POINT ( 'NONE',  ( -27.29999999999999716, 0.000000000000000000, 27.40000000000000213 ) ) ;
#3479 = PLANE ( 'NONE',  #7320 ) ;
#3480 = ADVANCED_FACE ( 'NONE', ( #301 ), #7498, .F. ) ;
#3481 = ADVANCED_FACE ( 'NONE', ( #5128 ), #4617, .F. ) ;
#3482 = ORIENTED_EDGE ( 'NONE', *, *, #4037, .T. ) ;
#3483 = VERTEX_POINT ( 'NONE', #5209 ) ;
#3484 = ADVANCED_FACE ( 'NONE', ( #4536 ), #4023, .F. ) ;
#3485 = CARTESIAN_POINT ( 'NONE',  ( 20.69999999999999929, 0.000000000000000000, -5.899999999999998579 ) ) ;
#3486 = EDGE_CURVE ( 'NONE', #5303, #455, #2055, .T. ) ;
#3487 = DIRECTION ( 'NONE',  ( 0.000000000000000000, 0.000000000000000000, 1.000000000000000000 ) ) ;
#3488 = EDGE_CURVE ( 'NONE', #5543, #4723, #3255, .T. ) ;
#3489 = VERTEX_POINT ( 'NONE', #1604 ) ;
#3490 = CARTESIAN_POINT ( 'NONE',  ( -3.299999999999996714, 0.000000000000000000, 6.400000000000003020 ) ) ;
#3491 = VERTEX_POINT ( 'NONE', #2093 ) ;
#3492 = DIRECTION ( 'NONE',  ( 0.000000000000000000, 0.000000000000000000, 1.000000000000000000 ) ) ;
#3493 = CARTESIAN_POINT ( 'NONE',  ( -30.00000000000000000, 11.00000000000000000, 24.00000000000000000 ) ) ;
#3494 = ORIENTED_EDGE ( 'NONE', *, *, #2174, .F. ) ;
#3495 = EDGE_LOOP ( 'NONE', ( #4357, #179, #4760, #522 ) ) ;
#3496 = DIRECTION ( 'NONE',  ( -0.000000000000000000, 1.000000000000000000, -0.000000000000000000 ) ) ;
#3497 = VECTOR ( 'NONE', #5759, 1000.000000000000000 ) ;
#3498 = DIRECTION ( 'NONE',  ( -0.000000000000000000, -1.000000000000000000, -0.000000000000000000 ) ) ;
#3499 = EDGE_CURVE ( 'NONE', #789, #3578, #6983, .T. ) ;
#3500 = DIRECTION ( 'NONE',  ( 0.000000000000000000, -1.000000000000000000, 0.000000000000000000 ) ) ;
#3501 = ORIENTED_EDGE ( 'NONE', *, *, #1488, .T. ) ;
#3502 = CARTESIAN_POINT ( 'NONE',  ( -2.799999999999996270, 11.00000000000000000, -5.899999999999998579 ) ) ;
#3503 = EDGE_CURVE ( 'NONE', #1967, #5618, #2495, .T. ) ;
#3504 = VECTOR ( 'NONE', #4841, 1000.000000000000000 ) ;
#3505 = ORIENTED_EDGE ( 'NONE', *, *, #6003, .F. ) ;
#3506 = ORIENTED_EDGE ( 'NONE', *, *, #7220, .T. ) ;
#3507 = LINE ( 'NONE', #4770, #396 ) ;
#3508 = FACE_OUTER_BOUND ( 'NONE', #1442, .T. ) ;
#3509 = DIRECTION ( 'NONE',  ( -1.000000000000000000, 0.000000000000000000, 0.000000000000000000 ) ) ;
#3510 = DIRECTION ( 'NONE',  ( -0.000000000000000000, 1.000000000000000000, 0.000000000000000000 ) ) ;
#3511 = VECTOR ( 'NONE', #1182, 1000.000000000000000 ) ;
#3512 = CARTESIAN_POINT ( 'NONE',  ( -20.69999999999999929, 0.000000000000000000, -23.99999999999999645 ) ) ;
#3513 = PLANE ( 'NONE',  #5786 ) ;
#3514 = CIRCLE ( 'NONE', #5281, 0.5000000000000004441 ) ;
#3515 = DIRECTION ( 'NONE',  ( -1.000000000000000000, 0.000000000000000000, 7.109522442527898271E-17 ) ) ;
#3516 = ORIENTED_EDGE ( 'NONE', *, *, #579, .F. ) ;
#3517 = DIRECTION ( 'NONE',  ( 0.000000000000000000, 0.000000000000000000, 1.000000000000000000 ) ) ;
#3518 = LINE ( 'NONE', #4079, #5933 ) ;
#3519 = ORIENTED_EDGE ( 'NONE', *, *, #6875, .F. ) ;
#3520 = VECTOR ( 'NONE', #1187, 1000.000000000000000 ) ;
#3521 = VECTOR ( 'NONE', #2251, 1000.000000000000000 ) ;
#3522 = DIRECTION ( 'NONE',  ( 0.000000000000000000, 0.000000000000000000, 1.000000000000000000 ) ) ;
#3523 = DIRECTION ( 'NONE',  ( -7.109522442527898271E-17, 0.000000000000000000, 1.000000000000000000 ) ) ;
#3524 = CIRCLE ( 'NONE', #6170, 0.5000000000000004441 ) ;
#3525 = ORIENTED_EDGE ( 'NONE', *, *, #4790, .F. ) ;
#3526 = DIRECTION ( 'NONE',  ( 1.000000000000000000, 0.000000000000000000, -7.109522442527898271E-17 ) ) ;
#3527 = ORIENTED_EDGE ( 'NONE', *, *, #421, .F. ) ;
#3528 = DIRECTION ( 'NONE',  ( -1.000000000000000000, 0.000000000000000000, 0.000000000000000000 ) ) ;
#3529 = ADVANCED_FACE ( 'NONE', ( #6425 ), #1013, .F. ) ;
#3530 = DIRECTION ( 'NONE',  ( -0.000000000000000000, -1.000000000000000000, -0.000000000000000000 ) ) ;
#3531 = ORIENTED_EDGE ( 'NONE', *, *, #5962, .F. ) ;
#3532 = VERTEX_POINT ( 'NONE', #3434 ) ;
#3533 = CIRCLE ( 'NONE', #5301, 1.500000000000004885 ) ;
#3534 = EDGE_CURVE ( 'NONE', #909, #654, #6900, .T. ) ;
#3535 = DIRECTION ( 'NONE',  ( -1.000000000000000000, -0.000000000000000000, -0.000000000000000000 ) ) ;
#3536 = CARTESIAN_POINT ( 'NONE',  ( -21.19999999999999929, 0.000000000000000000, -6.399999999999999467 ) ) ;
#3537 = DIRECTION ( 'NONE',  ( 1.000000000000000000, 0.000000000000000000, 0.000000000000000000 ) ) ;
#3538 = DIRECTION ( 'NONE',  ( -1.000000000000000000, 0.000000000000000000, 0.000000000000000000 ) ) ;
#3539 = VERTEX_POINT ( 'NONE', #4465 ) ;
#3540 = CARTESIAN_POINT ( 'NONE',  ( -18.00000000000000000, 11.00000000000000000, -27.39999999999999858 ) ) ;
#3541 = AXIS2_PLACEMENT_3D ( 'NONE', #2976, #11, #707 ) ;
#3542 = CIRCLE ( 'NONE', #6066, 0.4999999999999995559 ) ;
#3543 = EDGE_LOOP ( 'NONE', ( #404, #5010, #7512, #553 ) ) ;
#3544 = CARTESIAN_POINT ( 'NONE',  ( -26.79999999999999716, 0.000000000000000000, -27.39999999999999858 ) ) ;
#3545 = CARTESIAN_POINT ( 'NONE',  ( -15.29999999999999716, 0.000000000000000000, -2.999999999999999556 ) ) ;
#3546 = DIRECTION ( 'NONE',  ( 0.000000000000000000, 0.000000000000000000, -1.000000000000000000 ) ) ;
#3547 = AXIS2_PLACEMENT_3D ( 'NONE', #4261, #4853, #5919 ) ;
#3548 = CARTESIAN_POINT ( 'NONE',  ( 21.19999999999999929, 11.00000000000000000, -5.899999999999998579 ) ) ;
#3549 = CIRCLE ( 'NONE', #4441, 0.5000000000000004441 ) ;
#3550 = EDGE_CURVE ( 'NONE', #7576, #3578, #714, .T. ) ;
#3551 = VECTOR ( 'NONE', #2986, 1000.000000000000000 ) ;
#3552 = DIRECTION ( 'NONE',  ( 0.000000000000000000, 0.000000000000000000, 1.000000000000000000 ) ) ;
#3553 = CYLINDRICAL_SURFACE ( 'NONE', #3016, 0.4999999999999995559 ) ;
#3554 = VECTOR ( 'NONE', #6102, 1000.000000000000000 ) ;
#3555 = AXIS2_PLACEMENT_3D ( 'NONE', #4596, #2273, #2229 ) ;
#3556 = FACE_OUTER_BOUND ( 'NONE', #4800, .T. ) ;
#3557 = EDGE_CURVE ( 'NONE', #643, #142, #340, .T. ) ;
#3558 = VERTEX_POINT ( 'NONE', #2253 ) ;
#3559 = LINE ( 'NONE', #7226, #835 ) ;
#3560 = DIRECTION ( 'NONE',  ( 0.000000000000000000, -1.000000000000000000, 0.000000000000000000 ) ) ;
#3561 = ORIENTED_EDGE ( 'NONE', *, *, #4209, .F. ) ;
#3562 = LINE ( 'NONE', #5971, #7401 ) ;
#3563 = CARTESIAN_POINT ( 'NONE',  ( -3.299999999999997158, 11.00000000000000000, -3.500000000000000000 ) ) ;
#3564 = DIRECTION ( 'NONE',  ( -1.000000000000000000, 0.000000000000000000, 0.000000000000000000 ) ) ;
#3565 = ADVANCED_FACE ( 'NONE', ( #464 ), #1650, .F. ) ;
#3566 = AXIS2_PLACEMENT_3D ( 'NONE', #5391, #603, #1196 ) ;
#3567 = ORIENTED_EDGE ( 'NONE', *, *, #1, .F. ) ;
#3568 = DIRECTION ( 'NONE',  ( 0.000000000000000000, 1.000000000000000000, 0.000000000000000000 ) ) ;
#3569 = ORIENTED_EDGE ( 'NONE', *, *, #6135, .T. ) ;
#3570 = FACE_OUTER_BOUND ( 'NONE', #5023, .T. ) ;
#3571 = DIRECTION ( 'NONE',  ( 0.000000000000000000, 1.000000000000000000, 0.000000000000000000 ) ) ;
#3572 = ORIENTED_EDGE ( 'NONE', *, *, #1259, .T. ) ;
#3573 = ORIENTED_EDGE ( 'NONE', *, *, #863, .F. ) ;
#3574 = EDGE_CURVE ( 'NONE', #6850, #208, #3470, .T. ) ;
#3575 = DIRECTION ( 'NONE',  ( 0.000000000000000000, 1.000000000000000000, 0.000000000000000000 ) ) ;
#3576 = DIRECTION ( 'NONE',  ( -1.000000000000000000, 0.000000000000000000, 0.000000000000000000 ) ) ;
#3577 = DIRECTION ( 'NONE',  ( -0.000000000000000000, -1.000000000000000000, -0.000000000000000000 ) ) ;
#3578 = VERTEX_POINT ( 'NONE', #7060 ) ;
#3579 = LINE ( 'NONE', #456, #3551 ) ;
#3580 = EDGE_CURVE ( 'NONE', #4880, #5130, #4067, .T. ) ;
#3581 = ORIENTED_EDGE ( 'NONE', *, *, #1894, .T. ) ;
#3582 = VERTEX_POINT ( 'NONE', #3187 ) ;
#3583 = EDGE_CURVE ( 'NONE', #210, #1615, #2746, .T. ) ;
#3584 = CARTESIAN_POINT ( 'NONE',  ( 14.79999999999999716, 0.000000000000000000, 24.50000000000000000 ) ) ;
#3585 = CARTESIAN_POINT ( 'NONE',  ( -2.799999999999997158, 0.000000000000000000, -3.500000000000000000 ) ) ;
#3586 = CARTESIAN_POINT ( 'NONE',  ( -21.19999999999999929, 11.00000000000000000, 26.89999999999999858 ) ) ;
#3587 = LINE ( 'NONE', #7809, #4183 ) ;
#3588 = EDGE_CURVE ( 'NONE', #2541, #1326, #86, .T. ) ;
#3589 = CARTESIAN_POINT ( 'NONE',  ( -32.70000000000000284, 0.000000000000000000, -5.899999999999998579 ) ) ;
#3590 = CARTESIAN_POINT ( 'NONE',  ( 3.299999999999997158, 11.00000000000000000, 27.40000000000000213 ) ) ;
#3591 = CARTESIAN_POINT ( 'NONE',  ( 1.706285386206695289E-15, 11.00000000000000000, 23.99999999999999645 ) ) ;
#3592 = ORIENTED_EDGE ( 'NONE', *, *, #4151, .T. ) ;
#3593 = AXIS2_PLACEMENT_3D ( 'NONE', #4416, #5115, #5717 ) ;
#3594 = CARTESIAN_POINT ( 'NONE',  ( 32.70000000000000284, 0.000000000000000000, -3.500000000000000000 ) ) ;
#3595 = CARTESIAN_POINT ( 'NONE',  ( 32.70000000000000284, 0.000000000000000000, -6.399999999999999467 ) ) ;
#3596 = EDGE_CURVE ( 'NONE', #2385, #7722, #2510, .T. ) ;
#3597 = ORIENTED_EDGE ( 'NONE', *, *, #1804, .T. ) ;
#3598 = EDGE_CURVE ( 'NONE', #4300, #5951, #7280, .T. ) ;
#3599 = AXIS2_PLACEMENT_3D ( 'NONE', #7374, #1475, #770 ) ;
#3600 = VECTOR ( 'NONE', #3711, 1000.000000000000000 ) ;
#3601 = DIRECTION ( 'NONE',  ( -1.000000000000000000, 0.000000000000000000, 7.109522442527898271E-17 ) ) ;
#3602 = CARTESIAN_POINT ( 'NONE',  ( -33.20000000000000284, 0.000000000000000000, 24.00000000000000000 ) ) ;
#3603 = CARTESIAN_POINT ( 'NONE',  ( 15.29999999999999716, 11.00000000000000000, 24.50000000000000000 ) ) ;
#3604 = VECTOR ( 'NONE', #3126, 1000.000000000000000 ) ;
#3605 = ORIENTED_EDGE ( 'NONE', *, *, #4073, .F. ) ;
#3606 = DIRECTION ( 'NONE',  ( 1.000000000000000000, 0.000000000000000000, 0.000000000000000000 ) ) ;
#3607 = ORIENTED_EDGE ( 'NONE', *, *, #1506, .T. ) ;
#3608 = DIRECTION ( 'NONE',  ( 0.000000000000000000, 1.000000000000000000, 0.000000000000000000 ) ) ;
#3609 = CARTESIAN_POINT ( 'NONE',  ( 20.69999999999999929, 11.00000000000000000, 26.89999999999999858 ) ) ;
#3610 = EDGE_LOOP ( 'NONE', ( #2934, #7479, #4167, #374 ) ) ;
#3611 = VERTEX_POINT ( 'NONE', #6059 ) ;
#3612 = LINE ( 'NONE', #2435, #6898 ) ;
#3613 = DIRECTION ( 'NONE',  ( -1.000000000000000000, 0.000000000000000000, -7.109522442527898271E-17 ) ) ;
#3614 = FACE_OUTER_BOUND ( 'NONE', #589, .T. ) ;
#3615 = ORIENTED_EDGE ( 'NONE', *, *, #435, .T. ) ;
#3616 = CARTESIAN_POINT ( 'NONE',  ( 35.50000000000001421, 11.00000000000000000, -32.00000000000000711 ) ) ;
#3617 = ADVANCED_FACE ( 'NONE', ( #599 ), #3066, .F. ) ;
#3618 = ORIENTED_EDGE ( 'NONE', *, *, #2075, .F. ) ;
#3619 = EDGE_LOOP ( 'NONE', ( #3251, #1545 ) ) ;
#3620 = CARTESIAN_POINT ( 'NONE',  ( -33.20000000000000284, 11.00000000000000000, 3.000000000000003109 ) ) ;
#3621 = CARTESIAN_POINT ( 'NONE',  ( -3.299999999999996714, 11.00000000000000000, 6.400000000000002132 ) ) ;
#3622 = AXIS2_PLACEMENT_3D ( 'NONE', #2537, #662, #3086 ) ;
#3623 = DIRECTION ( 'NONE',  ( 0.000000000000000000, 0.000000000000000000, 1.000000000000000000 ) ) ;
#3624 = ORIENTED_EDGE ( 'NONE', *, *, #3660, .T. ) ;
#3625 = VECTOR ( 'NONE', #1258, 1000.000000000000000 ) ;
#3626 = EDGE_CURVE ( 'NONE', #7123, #4638, #2872, .T. ) ;
#3627 = DIRECTION ( 'NONE',  ( -0.000000000000000000, 1.000000000000000000, 0.000000000000000000 ) ) ;
#3628 = EDGE_CURVE ( 'NONE', #1326, #2066, #466, .T. ) ;
#3629 = ORIENTED_EDGE ( 'NONE', *, *, #3976, .F. ) ;
#3630 = LINE ( 'NONE', #5292, #5047 ) ;
#3631 = EDGE_CURVE ( 'NONE', #325, #3065, #3612, .T. ) ;
#3632 = DIRECTION ( 'NONE',  ( 0.000000000000000000, 1.000000000000000000, 0.000000000000000000 ) ) ;
#3633 = EDGE_CURVE ( 'NONE', #5257, #1464, #4959, .T. ) ;
#3634 = CARTESIAN_POINT ( 'NONE',  ( -3.299999999999997158, 0.000000000000000000, 26.89999999999999858 ) ) ;
#3635 = ORIENTED_EDGE ( 'NONE', *, *, #6769, .T. ) ;
#3636 = LINE ( 'NONE', #4230, #4632 ) ;
#3637 = CARTESIAN_POINT ( 'NONE',  ( -2.132856732758370591E-16, 11.00000000000000000, -3.000000000000001332 ) ) ;
#3638 = AXIS2_PLACEMENT_3D ( 'NONE', #6555, #4832, #3643 ) ;
#3639 = VERTEX_POINT ( 'NONE', #5589 ) ;
#3640 = VERTEX_POINT ( 'NONE', #51 ) ;
#3641 = AXIS2_PLACEMENT_3D ( 'NONE', #1266, #6593, #6635 ) ;
#3642 = DIRECTION ( 'NONE',  ( 0.000000000000000000, 0.000000000000000000, 1.000000000000000000 ) ) ;
#3643 = DIRECTION ( 'NONE',  ( 0.000000000000000000, 0.000000000000000000, -1.000000000000000000 ) ) ;
#3644 = ORIENTED_EDGE ( 'NONE', *, *, #5476, .T. ) ;
#3645 = CARTESIAN_POINT ( 'NONE',  ( -14.79999999999999716, 0.000000000000000000, -5.899999999999998579 ) ) ;
#3646 = ORIENTED_EDGE ( 'NONE', *, *, #6374, .T. ) ;
#3647 = LINE ( 'NONE', #7235, #130 ) ;
#3648 = AXIS2_PLACEMENT_3D ( 'NONE', #7659, #2299, #387 ) ;
#3649 = FACE_OUTER_BOUND ( 'NONE', #1458, .T. ) ;
#3650 = ORIENTED_EDGE ( 'NONE', *, *, #3596, .F. ) ;
#3651 = ORIENTED_EDGE ( 'NONE', *, *, #4735, .F. ) ;
#3652 = CARTESIAN_POINT ( 'NONE',  ( 2.799999999999996714, 0.000000000000000000, -24.49999999999999645 ) ) ;
#3653 = CIRCLE ( 'NONE', #239, 0.5000000000000004441 ) ;
#3654 = VECTOR ( 'NONE', #7289, 1000.000000000000000 ) ;
#3655 = DIRECTION ( 'NONE',  ( -1.000000000000000000, 0.000000000000000000, 7.109522442527898271E-17 ) ) ;
#3656 = VERTEX_POINT ( 'NONE', #1995 ) ;
#3657 = FACE_OUTER_BOUND ( 'NONE', #1792, .T. ) ;
#3658 = ORIENTED_EDGE ( 'NONE', *, *, #1646, .F. ) ;
#3659 = FACE_OUTER_BOUND ( 'NONE', #6004, .T. ) ;
#3660 = EDGE_CURVE ( 'NONE', #5611, #3532, #1829, .T. ) ;
#3661 = AXIS2_PLACEMENT_3D ( 'NONE', #6624, #580, #6583 ) ;
#3662 = AXIS2_PLACEMENT_3D ( 'NONE', #3824, #3225, #5040 ) ;
#3663 = ORIENTED_EDGE ( 'NONE', *, *, #2449, .F. ) ;
#3664 = CARTESIAN_POINT ( 'NONE',  ( -26.79999999999999716, 0.000000000000000000, 24.00000000000000000 ) ) ;
#3665 = CARTESIAN_POINT ( 'NONE',  ( -14.79999999999999716, 11.00000000000000000, -26.89999999999999858 ) ) ;
#3666 = VECTOR ( 'NONE', #5139, 1000.000000000000000 ) ;
#3667 = DIRECTION ( 'NONE',  ( 0.000000000000000000, 0.000000000000000000, 1.000000000000000000 ) ) ;
#3668 = ORIENTED_EDGE ( 'NONE', *, *, #4329, .F. ) ;
#3669 = AXIS2_PLACEMENT_3D ( 'NONE', #2245, #1714, #4015 ) ;
#3670 = DIRECTION ( 'NONE',  ( 0.000000000000000000, 0.000000000000000000, 1.000000000000000000 ) ) ;
#3671 = VERTEX_POINT ( 'NONE', #4403 ) ;
#3672 = ADVANCED_FACE ( 'NONE', ( #677 ), #7321, .F. ) ;
#3673 = CARTESIAN_POINT ( 'NONE',  ( -32.70000000000000284, 11.00000000000000000, -3.500000000000000000 ) ) ;
#3674 = VECTOR ( 'NONE', #698, 1000.000000000000000 ) ;
#3675 = FACE_OUTER_BOUND ( 'NONE', #1907, .T. ) ;
#3676 = EDGE_LOOP ( 'NONE', ( #4628, #963, #7481, #3408 ) ) ;
#3677 = CARTESIAN_POINT ( 'NONE',  ( 3.299999999999997158, 11.00000000000000000, 26.89999999999999858 ) ) ;
#3678 = CYLINDRICAL_SURFACE ( 'NONE', #4305, 0.5000000000000000000 ) ;
#3679 = EDGE_CURVE ( 'NONE', #2914, #6933, #6645, .T. ) ;
#3680 = VECTOR ( 'NONE', #5560, 1000.000000000000000 ) ;
#3681 = ORIENTED_EDGE ( 'NONE', *, *, #3833, .F. ) ;
#3682 = EDGE_CURVE ( 'NONE', #6919, #7792, #7530, .T. ) ;
#3683 = VECTOR ( 'NONE', #2180, 1000.000000000000000 ) ;
#3684 = CYLINDRICAL_SURFACE ( 'NONE', #5644, 0.5000000000000004441 ) ;
#3685 = CARTESIAN_POINT ( 'NONE',  ( 9.199999999999999289, 0.000000000000000000, -26.89999999999999858 ) ) ;
#3686 = LINE ( 'NONE', #7231, #6281 ) ;
#3687 = AXIS2_PLACEMENT_3D ( 'NONE', #524, #3530, #2945 ) ;
#3688 = LINE ( 'NONE', #2126, #4739 ) ;
#3689 = ORIENTED_EDGE ( 'NONE', *, *, #6595, .T. ) ;
#3690 = CARTESIAN_POINT ( 'NONE',  ( -32.70000000000000284, 11.00000000000000000, 5.900000000000002132 ) ) ;
#3691 = EDGE_LOOP ( 'NONE', ( #7232, #2849, #364, #3415 ) ) ;
#3692 = LINE ( 'NONE', #6092, #1130 ) ;
#3693 = CARTESIAN_POINT ( 'NONE',  ( 27.29999999999999716, 11.00000000000000000, 6.400000000000003020 ) ) ;
#3694 = VERTEX_POINT ( 'NONE', #4366 ) ;
#3695 = ORIENTED_EDGE ( 'NONE', *, *, #7392, .F. ) ;
#3696 = CARTESIAN_POINT ( 'NONE',  ( -1.706285386206695684E-15, 11.00000000000000000, 24.00000000000000000 ) ) ;
#3697 = VECTOR ( 'NONE', #1878, 1000.000000000000000 ) ;
#3698 = VERTEX_POINT ( 'NONE', #6771 ) ;
#3699 = CARTESIAN_POINT ( 'NONE',  ( -33.20000000000000284, 11.00000000000000000, -5.899999999999998579 ) ) ;
#3700 = ORIENTED_EDGE ( 'NONE', *, *, #6190, .F. ) ;
#3701 = DIRECTION ( 'NONE',  ( 1.000000000000000000, 0.000000000000000000, 7.109522442527898271E-17 ) ) ;
#3702 = ADVANCED_FACE ( 'NONE', ( #3137 ), #5545, .F. ) ;
#3703 = EDGE_LOOP ( 'NONE', ( #4971, #6406, #2189, #6292, #6115, #7076 ) ) ;
#3704 = LINE ( 'NONE', #1288, #3554 ) ;
#3705 = LINE ( 'NONE', #573, #5159 ) ;
#3706 = CARTESIAN_POINT ( 'NONE',  ( 9.199999999999999289, 11.00000000000000000, -27.39999999999999858 ) ) ;
#3707 = ORIENTED_EDGE ( 'NONE', *, *, #1159, .F. ) ;
#3708 = EDGE_CURVE ( 'NONE', #6014, #3771, #1280, .T. ) ;
#3709 = CARTESIAN_POINT ( 'NONE',  ( 19.54999999999999716, 11.00000000000000000, -6.399999999999999467 ) ) ;
#3710 = ORIENTED_EDGE ( 'NONE', *, *, #3390, .T. ) ;
#3711 = DIRECTION ( 'NONE',  ( 7.109522442527898271E-17, 0.000000000000000000, 1.000000000000000000 ) ) ;
#3712 = CARTESIAN_POINT ( 'NONE',  ( 15.29999999999999716, 0.000000000000000000, -5.899999999999998579 ) ) ;
#3713 = VERTEX_POINT ( 'NONE', #5504 ) ;
#3714 = CARTESIAN_POINT ( 'NONE',  ( -30.00000000000000000, 11.00000000000000000, 3.000000000000002665 ) ) ;
#3715 = FACE_OUTER_BOUND ( 'NONE', #1237, .T. ) ;
#3716 = EDGE_CURVE ( 'NONE', #3750, #5537, #2261, .T. ) ;
#3717 = VERTEX_POINT ( 'NONE', #5143 ) ;
#3718 = DIRECTION ( 'NONE',  ( -1.000000000000000000, 0.000000000000000000, -7.109522442527898271E-17 ) ) ;
#3719 = DIRECTION ( 'NONE',  ( -1.000000000000000000, 0.000000000000000000, 0.000000000000000000 ) ) ;
#3720 = CARTESIAN_POINT ( 'NONE',  ( -21.19999999999999929, 11.00000000000000000, 3.000000000000003109 ) ) ;
#3721 = MECHANICAL_DESIGN_GEOMETRIC_PRESENTATION_REPRESENTATION (  '', ( #6110 ), #7382 ) ;
#3722 = LINE ( 'NONE', #75, #2851 ) ;
#3723 = ORIENTED_EDGE ( 'NONE', *, *, #1889, .F. ) ;
#3724 = FACE_OUTER_BOUND ( 'NONE', #1897, .T. ) ;
#3725 = EDGE_CURVE ( 'NONE', #1007, #5903, #6917, .T. ) ;
#3726 = EDGE_LOOP ( 'NONE', ( #752, #5858, #282, #4916 ) ) ;
#3727 = EDGE_CURVE ( 'NONE', #2699, #5381, #1543, .T. ) ;
#3728 = CARTESIAN_POINT ( 'NONE',  ( -8.699999999999999289, 11.00000000000000000, 27.40000000000000213 ) ) ;
#3729 = AXIS2_PLACEMENT_3D ( 'NONE', #4299, #6701, #689 ) ;
#3730 = EDGE_CURVE ( 'NONE', #5558, #3694, #1393, .T. ) ;
#3731 = CARTESIAN_POINT ( 'NONE',  ( 9.199999999999999289, 0.000000000000000000, 5.900000000000002132 ) ) ;
#3732 = ORIENTED_EDGE ( 'NONE', *, *, #4661, .T. ) ;
#3733 = ORIENTED_EDGE ( 'NONE', *, *, #7113, .F. ) ;
#3734 = EDGE_CURVE ( 'NONE', #5903, #4970, #4478, .T. ) ;
#3735 = ORIENTED_EDGE ( 'NONE', *, *, #6188, .T. ) ;
#3737 = CIRCLE ( 'NONE', #4705, 0.5000000000000000000 ) ;
#3736 = DIRECTION ( 'NONE',  ( 0.000000000000000000, 1.000000000000000000, 0.000000000000000000 ) ) ;
#3738 = EDGE_CURVE ( 'NONE', #747, #2038, #1747, .T. ) ;
#3739 = ORIENTED_EDGE ( 'NONE', *, *, #6735, .F. ) ;
#3740 = CARTESIAN_POINT ( 'NONE',  ( -20.69999999999999929, 11.00000000000000000, -23.99999999999999645 ) ) ;
#3741 = VERTEX_POINT ( 'NONE', #7438 ) ;
#3742 = CARTESIAN_POINT ( 'NONE',  ( -4.550094363217856274E-16, 11.00000000000000000, 6.400000000000002132 ) ) ;
#3743 = EDGE_CURVE ( 'NONE', #106, #4289, #834, .T. ) ;
#3744 = EDGE_LOOP ( 'NONE', ( #3873, #2104, #3404, #598 ) ) ;
#3745 = AXIS2_PLACEMENT_3D ( 'NONE', #2710, #6890, #1440 ) ;
#3746 = EDGE_CURVE ( 'NONE', #7397, #1030, #5284, .T. ) ;
#3747 = DIRECTION ( 'NONE',  ( -0.000000000000000000, -1.000000000000000000, -0.000000000000000000 ) ) ;
#3748 = DIRECTION ( 'NONE',  ( 0.000000000000000000, 1.000000000000000000, 0.000000000000000000 ) ) ;
#3749 = LINE ( 'NONE', #5361, #2967 ) ;
#3750 = VERTEX_POINT ( 'NONE', #2780 ) ;
#3751 = CARTESIAN_POINT ( 'NONE',  ( -18.00000000000000000, 11.00000000000000000, -23.99999999999999645 ) ) ;
#3752 = ORIENTED_EDGE ( 'NONE', *, *, #1087, .T. ) ;
#3753 = CARTESIAN_POINT ( 'NONE',  ( -40.00000000000001421, 0.000000000000000000, -35.00000000000000000 ) ) ;
#3754 = DIRECTION ( 'NONE',  ( -1.000000000000000000, 0.000000000000000000, -7.109522442527898271E-17 ) ) ;
#3755 = CIRCLE ( 'NONE', #3876, 0.5000000000000004441 ) ;
#3756 = EDGE_LOOP ( 'NONE', ( #7749, #1077, #753, #721 ) ) ;
#3757 = CYLINDRICAL_SURFACE ( 'NONE', #7526, 1.549999999999999378 ) ;
#3758 = DIRECTION ( 'NONE',  ( 0.000000000000000000, 0.000000000000000000, -1.000000000000000000 ) ) ;
#3759 = ORIENTED_EDGE ( 'NONE', *, *, #4288, .T. ) ;
#3760 = VECTOR ( 'NONE', #7466, 1000.000000000000000 ) ;
#3761 = CARTESIAN_POINT ( 'NONE',  ( 21.19999999999999929, 11.00000000000000000, 5.900000000000002132 ) ) ;
#3762 = LINE ( 'NONE', #4947, #6277 ) ;
#3763 = CARTESIAN_POINT ( 'NONE',  ( -26.79999999999999716, 0.000000000000000000, -24.49999999999999645 ) ) ;
#3764 = DIRECTION ( 'NONE',  ( -0.000000000000000000, -1.000000000000000000, -0.000000000000000000 ) ) ;
#3765 = ORIENTED_EDGE ( 'NONE', *, *, #6633, .T. ) ;
#3766 = CARTESIAN_POINT ( 'NONE',  ( -33.20000000000000284, 0.000000000000000000, -3.500000000000000000 ) ) ;
#3767 = ORIENTED_EDGE ( 'NONE', *, *, #1837, .T. ) ;
#3768 = AXIS2_PLACEMENT_3D ( 'NONE', #327, #2197, #3862 ) ;
#3769 = PLANE ( 'NONE',  #4174 ) ;
#3770 = CYLINDRICAL_SURFACE ( 'NONE', #3816, 0.5000000000000004441 ) ;
#3771 = VERTEX_POINT ( 'NONE', #5181 ) ;
#3772 = ORIENTED_EDGE ( 'NONE', *, *, #1581, .T. ) ;
#3773 = VECTOR ( 'NONE', #6006, 1000.000000000000000 ) ;
#3774 = VERTEX_POINT ( 'NONE', #3817 ) ;
#3775 = DIRECTION ( 'NONE',  ( 1.000000000000000000, 0.000000000000000000, -7.109522442527898271E-17 ) ) ;
#3776 = ORIENTED_EDGE ( 'NONE', *, *, #2391, .T. ) ;
#3777 = AXIS2_PLACEMENT_3D ( 'NONE', #4666, #1095, #1654 ) ;
#3778 = CIRCLE ( 'NONE', #3899, 1.549999999999995826 ) ;
#3779 = FACE_OUTER_BOUND ( 'NONE', #1460, .T. ) ;
#3780 = ORIENTED_EDGE ( 'NONE', *, *, #2852, .F. ) ;
#3781 = CARTESIAN_POINT ( 'NONE',  ( 9.199999999999999289, 11.00000000000000000, 3.000000000000003109 ) ) ;
#3782 = EDGE_CURVE ( 'NONE', #3367, #3455, #318, .T. ) ;
#3783 = ORIENTED_EDGE ( 'NONE', *, *, #6271, .F. ) ;
#3784 = VECTOR ( 'NONE', #6836, 1000.000000000000000 ) ;
#3785 = VECTOR ( 'NONE', #1289, 1000.000000000000000 ) ;
#3786 = CARTESIAN_POINT ( 'NONE',  ( 27.29999999999999716, 11.00000000000000000, 24.00000000000000000 ) ) ;
#3787 = DIRECTION ( 'NONE',  ( -0.000000000000000000, -1.000000000000000000, -0.000000000000000000 ) ) ;
#3788 = PLANE ( 'NONE',  #6614 ) ;
#3789 = DIRECTION ( 'NONE',  ( -1.982541115402065110E-16, -0.000000000000000000, -1.000000000000000000 ) ) ;
#3790 = ORIENTED_EDGE ( 'NONE', *, *, #5199, .F. ) ;
#3791 = PRESENTATION_LAYER_ASSIGNMENT (  '', '', ( #3160 ) ) ;
#3792 = ORIENTED_EDGE ( 'NONE', *, *, #3244, .F. ) ;
#3793 = AXIS2_PLACEMENT_3D ( 'NONE', #2275, #7154, #4164 ) ;
#3794 = DIRECTION ( 'NONE',  ( 0.000000000000000000, 1.000000000000000000, 0.000000000000000000 ) ) ;
#3795 = DIRECTION ( 'NONE',  ( 0.000000000000000000, 0.000000000000000000, -1.000000000000000000 ) ) ;
#3796 = CARTESIAN_POINT ( 'NONE',  ( -26.79999999999999716, 11.00000000000000000, 24.50000000000000000 ) ) ;
#3797 = CARTESIAN_POINT ( 'NONE',  ( 27.29999999999999716, 11.00000000000000000, 26.89999999999999858 ) ) ;
#3798 = VECTOR ( 'NONE', #514, 1000.000000000000000 ) ;
#3799 = ORIENTED_EDGE ( 'NONE', *, *, #3734, .F. ) ;
#3800 = EDGE_CURVE ( 'NONE', #847, #1112, #6915, .T. ) ;
#3801 = DIRECTION ( 'NONE',  ( -0.000000000000000000, -1.000000000000000000, -0.000000000000000000 ) ) ;
#3802 = DIRECTION ( 'NONE',  ( -0.000000000000000000, -1.000000000000000000, -0.000000000000000000 ) ) ;
#3803 = CARTESIAN_POINT ( 'NONE',  ( 21.19999999999999929, 0.000000000000000000, -3.500000000000000000 ) ) ;
#3804 = CARTESIAN_POINT ( 'NONE',  ( -15.29999999999999716, 11.00000000000000000, 3.000000000000002665 ) ) ;
#3805 = ORIENTED_EDGE ( 'NONE', *, *, #4899, .F. ) ;
#3806 = PLANE ( 'NONE',  #4940 ) ;
#3807 = CIRCLE ( 'NONE', #3178, 0.5000000000000004441 ) ;
#3808 = DIRECTION ( 'NONE',  ( -0.000000000000000000, -0.000000000000000000, -1.000000000000000000 ) ) ;
#3809 = DIRECTION ( 'NONE',  ( -0.000000000000000000, -1.000000000000000000, -0.000000000000000000 ) ) ;
#3810 = VERTEX_POINT ( 'NONE', #5662 ) ;
#3811 = VECTOR ( 'NONE', #3526, 1000.000000000000000 ) ;
#3812 = VECTOR ( 'NONE', #4583, 1000.000000000000000 ) ;
#3813 = ORIENTED_EDGE ( 'NONE', *, *, #5017, .F. ) ;
#3814 = ORIENTED_EDGE ( 'NONE', *, *, #4794, .T. ) ;
#3815 = EDGE_CURVE ( 'NONE', #4009, #516, #3964, .T. ) ;
#3816 = AXIS2_PLACEMENT_3D ( 'NONE', #4362, #6013, #1347 ) ;
#3817 = CARTESIAN_POINT ( 'NONE',  ( 19.54999999999999716, 11.00000000000000000, 6.400000000000003020 ) ) ;
#3818 = EDGE_CURVE ( 'NONE', #5705, #4745, #246, .T. ) ;
#3819 = AXIS2_PLACEMENT_3D ( 'NONE', #6781, #1202, #2480 ) ;
#3820 = VECTOR ( 'NONE', #3856, 1000.000000000000000 ) ;
#3821 = ORIENTED_EDGE ( 'NONE', *, *, #2563, .T. ) ;
#3822 = DIRECTION ( 'NONE',  ( -0.000000000000000000, -1.000000000000000000, -0.000000000000000000 ) ) ;
#3823 = ORIENTED_EDGE ( 'NONE', *, *, #109, .F. ) ;
#3824 = CARTESIAN_POINT ( 'NONE',  ( 3.299999999999997158, 11.00000000000000000, -5.899999999999998579 ) ) ;
#3825 = ADVANCED_FACE ( 'NONE', ( #5070 ), #2663, .T. ) ;
#3826 = ORIENTED_EDGE ( 'NONE', *, *, #6159, .T. ) ;
#3827 = FACE_OUTER_BOUND ( 'NONE', #7600, .T. ) ;
#3828 = FACE_OUTER_BOUND ( 'NONE', #3068, .T. ) ;
#3829 = FACE_OUTER_BOUND ( 'NONE', #85, .T. ) ;
#3830 = CARTESIAN_POINT ( 'NONE',  ( 39.99999999999998579, 0.000000000000000000, -35.00000000000000000 ) ) ;
#3831 = EDGE_LOOP ( 'NONE', ( #437, #317, #6819, #217 ) ) ;
#3832 = EDGE_CURVE ( 'NONE', #5130, #6557, #5913, .T. ) ;
#3833 = EDGE_CURVE ( 'NONE', #70, #2277, #5154, .T. ) ;
#3834 = ORIENTED_EDGE ( 'NONE', *, *, #3583, .F. ) ;
#3835 = EDGE_CURVE ( 'NONE', #3975, #2821, #7677, .T. ) ;
#3836 = DIRECTION ( 'NONE',  ( 0.000000000000000000, 0.000000000000000000, 1.000000000000000000 ) ) ;
#3837 = CARTESIAN_POINT ( 'NONE',  ( 14.79999999999999716, 0.000000000000000000, 24.00000000000000000 ) ) ;
#3838 = PLANE ( 'NONE',  #1463 ) ;
#3839 = CARTESIAN_POINT ( 'NONE',  ( -15.29999999999999716, 11.00000000000000000, 3.500000000000002220 ) ) ;
#3840 = ORIENTED_EDGE ( 'NONE', *, *, #845, .T. ) ;
#3841 = CARTESIAN_POINT ( 'NONE',  ( 4.550094363217855288E-16, 11.00000000000000000, -6.400000000000000355 ) ) ;
#3842 = DIRECTION ( 'NONE',  ( -1.000000000000000000, 0.000000000000000000, 7.109522442527898271E-17 ) ) ;
#3843 = CARTESIAN_POINT ( 'NONE',  ( 2.799999999999997158, 0.000000000000000000, -6.399999999999999467 ) ) ;
#3844 = ADVANCED_FACE ( 'NONE', ( #7550 ), #4511, .F. ) ;
#3845 = ORIENTED_EDGE ( 'NONE', *, *, #1402, .T. ) ;
#3846 = DIRECTION ( 'NONE',  ( 0.000000000000000000, 1.000000000000000000, -0.000000000000000000 ) ) ;
#3847 = ADVANCED_FACE ( 'NONE', ( #2146 ), #6962, .F. ) ;
#3848 = EDGE_CURVE ( 'NONE', #5147, #127, #6287, .T. ) ;
#3849 = CARTESIAN_POINT ( 'NONE',  ( -2.132856732758370837E-16, 11.00000000000000000, 3.000000000000001776 ) ) ;
#3850 = ORIENTED_EDGE ( 'NONE', *, *, #2478, .T. ) ;
#3851 = ORIENTED_EDGE ( 'NONE', *, *, #743, .T. ) ;
#3852 = ORIENTED_EDGE ( 'NONE', *, *, #4856, .T. ) ;
#3853 = CARTESIAN_POINT ( 'NONE',  ( 33.20000000000000284, 0.000000000000000000, -24.49999999999999645 ) ) ;
#3854 = AXIS2_PLACEMENT_3D ( 'NONE', #881, #6852, #6336 ) ;
#3855 = ORIENTED_EDGE ( 'NONE', *, *, #5119, .F. ) ;
#3856 = DIRECTION ( 'NONE',  ( 0.000000000000000000, 1.000000000000000000, 0.000000000000000000 ) ) ;
#3857 = ORIENTED_EDGE ( 'NONE', *, *, #6382, .F. ) ;
#3858 = DIRECTION ( 'NONE',  ( -1.982541115402065110E-16, -0.000000000000000000, -1.000000000000000000 ) ) ;
#3859 = ORIENTED_EDGE ( 'NONE', *, *, #1355, .T. ) ;
#3860 = EDGE_LOOP ( 'NONE', ( #5830, #5339, #376, #2607 ) ) ;
#3861 = AXIS2_PLACEMENT_3D ( 'NONE', #3673, #4936, #6075 ) ;
#3862 = DIRECTION ( 'NONE',  ( 0.000000000000000000, 0.000000000000000000, 1.000000000000000000 ) ) ;
#3863 = FACE_OUTER_BOUND ( 'NONE', #7505, .T. ) ;
#3864 = PLANE ( 'NONE',  #4333 ) ;
#3865 = ORIENTED_EDGE ( 'NONE', *, *, #6109, .F. ) ;
#3866 = ORIENTED_EDGE ( 'NONE', *, *, #1809, .T. ) ;
#3867 = DIRECTION ( 'NONE',  ( 1.000000000000000000, 0.000000000000000000, -0.000000000000000000 ) ) ;
#3868 = DIRECTION ( 'NONE',  ( 7.109522442527898271E-17, -0.000000000000000000, -1.000000000000000000 ) ) ;
#3869 = EDGE_CURVE ( 'NONE', #1321, #4350, #2823, .T. ) ;
#3870 = CARTESIAN_POINT ( 'NONE',  ( -21.19999999999999929, 11.00000000000000000, 3.500000000000002665 ) ) ;
#3871 = EDGE_CURVE ( 'NONE', #1618, #5611, #3778, .T. ) ;
#3872 = CARTESIAN_POINT ( 'NONE',  ( 27.29999999999999716, 11.00000000000000000, -24.49999999999999645 ) ) ;
#3873 = ORIENTED_EDGE ( 'NONE', *, *, #4070, .F. ) ;
#3874 = ADVANCED_FACE ( 'NONE', ( #6515 ), #1104, .F. ) ;
#3875 = ADVANCED_FACE ( 'NONE', ( #5225 ), #4631, .F. ) ;
#3876 = AXIS2_PLACEMENT_3D ( 'NONE', #980, #6433, #6393 ) ;
#3877 = LINE ( 'NONE', #7025, #1022 ) ;
#3878 = DIRECTION ( 'NONE',  ( -7.109522442527898271E-17, 0.000000000000000000, 1.000000000000000000 ) ) ;
#3879 = DIRECTION ( 'NONE',  ( 0.000000000000000000, 1.000000000000000000, 0.000000000000000000 ) ) ;
#3880 = VERTEX_POINT ( 'NONE', #4002 ) ;
#3881 = CARTESIAN_POINT ( 'NONE',  ( 32.70000000000000284, 11.00000000000000000, -6.399999999999999467 ) ) ;
#3882 = CIRCLE ( 'NONE', #214, 0.5000000000000004441 ) ;
#3883 = CARTESIAN_POINT ( 'NONE',  ( -40.00000000000001421, 11.00000000000000000, -35.00000000000000000 ) ) ;
#3884 = VECTOR ( 'NONE', #1192, 1000.000000000000000 ) ;
#3885 = EDGE_LOOP ( 'NONE', ( #3651, #6935, #3906, #3340 ) ) ;
#3886 = ORIENTED_EDGE ( 'NONE', *, *, #4115, .T. ) ;
#3887 = ORIENTED_EDGE ( 'NONE', *, *, #1674, .F. ) ;
#3888 = DIRECTION ( 'NONE',  ( 0.000000000000000000, 1.000000000000000000, 0.000000000000000000 ) ) ;
#3889 = ORIENTED_EDGE ( 'NONE', *, *, #5754, .T. ) ;
#3890 = DIRECTION ( 'NONE',  ( 0.000000000000000000, 0.000000000000000000, 1.000000000000000000 ) ) ;
#3891 = VERTEX_POINT ( 'NONE', #5261 ) ;
#3892 = LINE ( 'NONE', #877, #5048 ) ;
#3893 = VECTOR ( 'NONE', #3324, 1000.000000000000000 ) ;
#3894 = CARTESIAN_POINT ( 'NONE',  ( -4.550094363217855288E-16, 11.00000000000000000, 6.400000000000000355 ) ) ;
#3895 = ORIENTED_EDGE ( 'NONE', *, *, #1985, .T. ) ;
#3896 = EDGE_CURVE ( 'NONE', #4342, #4059, #7548, .T. ) ;
#3897 = AXIS2_PLACEMENT_3D ( 'NONE', #1600, #850, #2684 ) ;
#3898 = CARTESIAN_POINT ( 'NONE',  ( -21.19999999999999929, 11.00000000000000000, -27.39999999999999858 ) ) ;
#3899 = AXIS2_PLACEMENT_3D ( 'NONE', #4119, #3523, #7115 ) ;
#3900 = CARTESIAN_POINT ( 'NONE',  ( 26.79999999999999716, 0.000000000000000000, 3.500000000000002220 ) ) ;
#3901 = PRESENTATION_STYLE_ASSIGNMENT (( #2795 ) ) ;
#3902 = EDGE_CURVE ( 'NONE', #4483, #4652, #2311, .T. ) ;
#3903 = CYLINDRICAL_SURFACE ( 'NONE', #4453, 0.5000000000000000000 ) ;
#3904 = EDGE_LOOP ( 'NONE', ( #1664, #4202, #5929, #243 ) ) ;
#3905 = VECTOR ( 'NONE', #4464, 1000.000000000000000 ) ;
#3906 = ORIENTED_EDGE ( 'NONE', *, *, #1595, .F. ) ;
#3907 = DIRECTION ( 'NONE',  ( 1.000000000000000000, -0.000000000000000000, 7.109522442527898271E-17 ) ) ;
#3908 = LINE ( 'NONE', #6308, #2009 ) ;
#3909 = VECTOR ( 'NONE', #5636, 1000.000000000000000 ) ;
#3910 = DIRECTION ( 'NONE',  ( 0.000000000000000000, -1.000000000000000000, 0.000000000000000000 ) ) ;
#3911 = CARTESIAN_POINT ( 'NONE',  ( -26.79999999999999716, 11.00000000000000000, -5.899999999999998579 ) ) ;
#3912 = DIRECTION ( 'NONE',  ( 0.000000000000000000, 0.000000000000000000, -1.000000000000000000 ) ) ;
#3913 = ORIENTED_EDGE ( 'NONE', *, *, #5638, .F. ) ;
#3914 = EDGE_CURVE ( 'NONE', #4923, #3219, #2895, .T. ) ;
#3915 = DIRECTION ( 'NONE',  ( 0.000000000000000000, 0.000000000000000000, 1.000000000000000000 ) ) ;
#3916 = DIRECTION ( 'NONE',  ( 0.000000000000000000, 0.000000000000000000, 1.000000000000000000 ) ) ;
#3917 = DIRECTION ( 'NONE',  ( -7.109522442527898271E-17, -0.000000000000000000, -1.000000000000000000 ) ) ;
#3918 = ORIENTED_EDGE ( 'NONE', *, *, #5932, .T. ) ;
#3919 = CIRCLE ( 'NONE', #506, 0.5000000000000000000 ) ;
#3920 = LINE ( 'NONE', #7030, #3683 ) ;
#3921 = LINE ( 'NONE', #3329, #3666 ) ;
#3922 = ADVANCED_FACE ( 'NONE', ( #2349 ), #7713, .F. ) ;
#3923 = AXIS2_PLACEMENT_3D ( 'NONE', #3047, #6117, #6672 ) ;
#3924 = VERTEX_POINT ( 'NONE', #4716 ) ;
#3925 = VERTEX_POINT ( 'NONE', #7148 ) ;
#3926 = ORIENTED_EDGE ( 'NONE', *, *, #7568, .F. ) ;
#3927 = CARTESIAN_POINT ( 'NONE',  ( 33.20000000000000284, 0.000000000000000000, -27.39999999999999858 ) ) ;
#3928 = CIRCLE ( 'NONE', #2674, 1.550000000000002709 ) ;
#3929 = ORIENTED_EDGE ( 'NONE', *, *, #773, .F. ) ;
#3930 = PLANE ( 'NONE',  #145 ) ;
#3931 = ORIENTED_EDGE ( 'NONE', *, *, #5991, .F. ) ;
#3932 = PLANE ( 'NONE',  #2905 ) ;
#3933 = VECTOR ( 'NONE', #2502, 1000.000000000000000 ) ;
#3934 = DIRECTION ( 'NONE',  ( 0.000000000000000000, 0.000000000000000000, 1.000000000000000000 ) ) ;
#3935 = ORIENTED_EDGE ( 'NONE', *, *, #4717, .T. ) ;
#3936 = VECTOR ( 'NONE', #4206, 1000.000000000000000 ) ;
#3937 = AXIS2_PLACEMENT_3D ( 'NONE', #6253, #4406, #286 ) ;
#3938 = DIRECTION ( 'NONE',  ( -0.000000000000000000, 0.000000000000000000, -1.000000000000000000 ) ) ;
#3939 = CARTESIAN_POINT ( 'NONE',  ( -9.199999999999999289, 0.000000000000000000, -5.899999999999998579 ) ) ;
#3940 = DIRECTION ( 'NONE',  ( -1.000000000000000000, 0.000000000000000000, -7.109522442527898271E-17 ) ) ;
#3941 = CARTESIAN_POINT ( 'NONE',  ( -30.00000000000000000, 11.00000000000000000, -3.000000000000000000 ) ) ;
#3942 = ORIENTED_EDGE ( 'NONE', *, *, #4641, .T. ) ;
#3943 = EDGE_CURVE ( 'NONE', #3671, #2703, #5341, .T. ) ;
#3944 = ORIENTED_EDGE ( 'NONE', *, *, #3628, .T. ) ;
#3945 = CYLINDRICAL_SURFACE ( 'NONE', #3897, 1.549999999999999378 ) ;
#3946 = PLANE ( 'NONE',  #1746 ) ;
#3947 = ADVANCED_FACE ( 'NONE', ( #4157 ), #4041, .F. ) ;
#3948 = VECTOR ( 'NONE', #5351, 1000.000000000000000 ) ;
#3949 = PLANE ( 'NONE',  #7640 ) ;
#3950 = CARTESIAN_POINT ( 'NONE',  ( 33.20000000000000284, 11.00000000000000000, 3.000000000000002665 ) ) ;
#3951 = CARTESIAN_POINT ( 'NONE',  ( -33.20000000000000284, 0.000000000000000000, 3.500000000000002665 ) ) ;
#3952 = ORIENTED_EDGE ( 'NONE', *, *, #7441, .F. ) ;
#3953 = CARTESIAN_POINT ( 'NONE',  ( -2.799999999999997158, 11.00000000000000000, -3.500000000000000000 ) ) ;
#3954 = DIRECTION ( 'NONE',  ( -0.000000000000000000, 1.000000000000000000, -0.000000000000000000 ) ) ;
#3955 = FACE_BOUND ( 'NONE', #6770, .T. ) ;
#3956 = LINE ( 'NONE', #1613, #5739 ) ;
#3957 = ADVANCED_FACE ( 'NONE', ( #987 ), #5379, .T. ) ;
#3958 = ORIENTED_EDGE ( 'NONE', *, *, #6190, .T. ) ;
#3959 = LINE ( 'NONE', #945, #1779 ) ;
#3960 = DIRECTION ( 'NONE',  ( 0.000000000000000000, -1.000000000000000000, 0.000000000000000000 ) ) ;
#3961 = ORIENTED_EDGE ( 'NONE', *, *, #1172, .T. ) ;
#3962 = VERTEX_POINT ( 'NONE', #6439 ) ;
#3963 = EDGE_LOOP ( 'NONE', ( #1082, #2826, #857, #2100 ) ) ;
#3964 = LINE ( 'NONE', #6289, #2761 ) ;
#3965 = EDGE_CURVE ( 'NONE', #1262, #643, #1071, .T. ) ;
#3966 = ADVANCED_FACE ( 'NONE', ( #442 ), #1580, .F. ) ;
#3967 = VERTEX_POINT ( 'NONE', #2857 ) ;
#3968 = DIRECTION ( 'NONE',  ( 0.000000000000000000, 0.000000000000000000, 1.000000000000000000 ) ) ;
#3969 = EDGE_CURVE ( 'NONE', #3377, #5324, #2755, .T. ) ;
#3970 = ORIENTED_EDGE ( 'NONE', *, *, #1145, .F. ) ;
#3971 = DIRECTION ( 'NONE',  ( 0.000000000000000000, 1.000000000000000000, 0.000000000000000000 ) ) ;
#3972 = ADVANCED_FACE ( 'NONE', ( #1665 ), #6477, .F. ) ;
#3973 = LINE ( 'NONE', #727, #7328 ) ;
#3974 = ORIENTED_EDGE ( 'NONE', *, *, #5056, .F. ) ;
#3975 = VERTEX_POINT ( 'NONE', #6755 ) ;
#3976 = EDGE_CURVE ( 'NONE', #3532, #7458, #1943, .T. ) ;
#3977 = LINE ( 'NONE', #3898, #4858 ) ;
#3978 = LINE ( 'NONE', #2117, #5921 ) ;
#3979 = AXIS2_PLACEMENT_3D ( 'NONE', #4668, #6319, #2886 ) ;
#3980 = CARTESIAN_POINT ( 'NONE',  ( -32.70000000000000284, 11.00000000000000000, 24.00000000000000000 ) ) ;
#3981 = ORIENTED_EDGE ( 'NONE', *, *, #4934, .F. ) ;
#3982 = EDGE_CURVE ( 'NONE', #416, #6740, #4318, .T. ) ;
#3983 = VECTOR ( 'NONE', #1011, 1000.000000000000000 ) ;
#3984 = ORIENTED_EDGE ( 'NONE', *, *, #7050, .T. ) ;
#3985 = AXIS2_PLACEMENT_3D ( 'NONE', #1593, #4053, #3537 ) ;
#3986 = CARTESIAN_POINT ( 'NONE',  ( 2.132856732758369851E-16, 11.00000000000000000, -3.000000000000000444 ) ) ;
#3987 = DIRECTION ( 'NONE',  ( -1.000000000000000000, 0.000000000000000000, -7.109522442527898271E-17 ) ) ;
#3988 = CIRCLE ( 'NONE', #1701, 1.500000000000004885 ) ;
#3989 = DIRECTION ( 'NONE',  ( 1.000000000000000000, 0.000000000000000000, 0.000000000000000000 ) ) ;
#3990 = DIRECTION ( 'NONE',  ( 0.000000000000000000, -1.000000000000000000, 0.000000000000000000 ) ) ;
#3991 = FACE_OUTER_BOUND ( 'NONE', #2701, .T. ) ;
#3992 = DIRECTION ( 'NONE',  ( 0.000000000000000000, 1.000000000000000000, 0.000000000000000000 ) ) ;
#3993 = CARTESIAN_POINT ( 'NONE',  ( 28.44999999999999929, 11.00000000000000000, -6.399999999999999467 ) ) ;
#3994 = FACE_OUTER_BOUND ( 'NONE', #4756, .T. ) ;
#3995 = FACE_BOUND ( 'NONE', #2660, .T. ) ;
#3996 = ORIENTED_EDGE ( 'NONE', *, *, #6595, .F. ) ;
#3997 = PLANE ( 'NONE',  #2994 ) ;
#3998 = CARTESIAN_POINT ( 'NONE',  ( 3.299999999999996714, 0.000000000000000000, -26.89999999999999858 ) ) ;
#3999 = ORIENTED_EDGE ( 'NONE', *, *, #6778, .T. ) ;
#4000 = VERTEX_POINT ( 'NONE', #1338 ) ;
#4001 = ORIENTED_EDGE ( 'NONE', *, *, #1709, .F. ) ;
#4002 = CARTESIAN_POINT ( 'NONE',  ( -21.19999999999999929, 0.000000000000000000, 26.89999999999999858 ) ) ;
#4003 = AXIS2_PLACEMENT_3D ( 'NONE', #6078, #5568, #6234 ) ;
#4004 = ORIENTED_EDGE ( 'NONE', *, *, #7359, .F. ) ;
#4005 = DIRECTION ( 'NONE',  ( -0.000000000000000000, -1.000000000000000000, -0.000000000000000000 ) ) ;
#4006 = ORIENTED_EDGE ( 'NONE', *, *, #2554, .T. ) ;
#4007 = DIRECTION ( 'NONE',  ( 0.000000000000000000, 0.000000000000000000, -1.000000000000000000 ) ) ;
#4008 = LINE ( 'NONE', #3453, #4445 ) ;
#4009 = VERTEX_POINT ( 'NONE', #4 ) ;
#4010 = ORIENTED_EDGE ( 'NONE', *, *, #453, .T. ) ;
#4011 = CARTESIAN_POINT ( 'NONE',  ( -27.29999999999999716, 11.00000000000000000, 3.000000000000002220 ) ) ;
#4012 = DIRECTION ( 'NONE',  ( 0.000000000000000000, 1.000000000000000000, 0.000000000000000000 ) ) ;
#4013 = FACE_OUTER_BOUND ( 'NONE', #7376, .T. ) ;
#4014 = ORIENTED_EDGE ( 'NONE', *, *, #5811, .T. ) ;
#4015 = DIRECTION ( 'NONE',  ( 1.000000000000000000, 0.000000000000000000, 0.000000000000000000 ) ) ;
#4016 = ADVANCED_FACE ( 'NONE', ( #5531 ), #4791, .T. ) ;
#4017 = VECTOR ( 'NONE', #2581, 1000.000000000000000 ) ;
#4018 = ORIENTED_EDGE ( 'NONE', *, *, #6944, .T. ) ;
#4019 = LINE ( 'NONE', #6936, #4905 ) ;
#4020 = CARTESIAN_POINT ( 'NONE',  ( -14.79999999999999716, 0.000000000000000000, 5.900000000000002132 ) ) ;
#4021 = CARTESIAN_POINT ( 'NONE',  ( 27.29999999999999716, 11.00000000000000000, 6.400000000000002132 ) ) ;
#4022 = VECTOR ( 'NONE', #3754, 1000.000000000000000 ) ;
#4023 = CYLINDRICAL_SURFACE ( 'NONE', #4767, 0.5000000000000000000 ) ;
#4024 = CYLINDRICAL_SURFACE ( 'NONE', #6322, 0.5000000000000004441 ) ;
#4025 = EDGE_CURVE ( 'NONE', #1344, #4483, #3762, .T. ) ;
#4026 = CIRCLE ( 'NONE', #612, 0.5000000000000004441 ) ;
#4027 = PLANE ( 'NONE',  #3052 ) ;
#4028 = AXIS2_PLACEMENT_3D ( 'NONE', #3153, #6226, #5555 ) ;
#4029 = DIRECTION ( 'NONE',  ( 0.000000000000000000, 0.000000000000000000, 1.000000000000000000 ) ) ;
#4030 = FACE_BOUND ( 'NONE', #7199, .T. ) ;
#4031 = DIRECTION ( 'NONE',  ( -0.000000000000000000, -1.000000000000000000, -0.000000000000000000 ) ) ;
#4032 = ORIENTED_EDGE ( 'NONE', *, *, #886, .F. ) ;
#4033 = DIRECTION ( 'NONE',  ( 0.000000000000000000, 1.000000000000000000, 0.000000000000000000 ) ) ;
#4034 = AXIS2_PLACEMENT_3D ( 'NONE', #4188, #4144, #4777 ) ;
#4035 = FACE_OUTER_BOUND ( 'NONE', #3691, .T. ) ;
#4036 = CIRCLE ( 'NONE', #121, 0.5000000000000004441 ) ;
#4037 = EDGE_CURVE ( 'NONE', #1218, #621, #4866, .T. ) ;
#4038 = ORIENTED_EDGE ( 'NONE', *, *, #1575, .T. ) ;
#4039 = EDGE_LOOP ( 'NONE', ( #2501, #499, #6959, #4006 ) ) ;
#4040 = VERTEX_POINT ( 'NONE', #2538 ) ;
#4041 = CYLINDRICAL_SURFACE ( 'NONE', #4775, 0.5000000000000000000 ) ;
#4042 = VECTOR ( 'NONE', #5384, 1000.000000000000000 ) ;
#4043 = VERTEX_POINT ( 'NONE', #6163 ) ;
#4044 = AXIS2_PLACEMENT_3D ( 'NONE', #6492, #6572, #1164 ) ;
#4045 = CARTESIAN_POINT ( 'NONE',  ( -40.00000000000001421, 11.00000000000000000, -35.00000000000000000 ) ) ;
#4046 = ORIENTED_EDGE ( 'NONE', *, *, #762, .F. ) ;
#4047 = LINE ( 'NONE', #1040, #2656 ) ;
#4048 = CARTESIAN_POINT ( 'NONE',  ( -20.69999999999999929, 11.00000000000000000, -6.399999999999999467 ) ) ;
#4049 = ORIENTED_EDGE ( 'NONE', *, *, #7577, .T. ) ;
#4050 = VERTEX_POINT ( 'NONE', #741 ) ;
#4051 = VECTOR ( 'NONE', #6630, 1000.000000000000000 ) ;
#4052 = DIRECTION ( 'NONE',  ( 0.000000000000000000, 0.000000000000000000, 1.000000000000000000 ) ) ;
#4053 = DIRECTION ( 'NONE',  ( 0.000000000000000000, 0.000000000000000000, 1.000000000000000000 ) ) ;
#4054 = FACE_OUTER_BOUND ( 'NONE', #1353, .T. ) ;
#4055 = ORIENTED_EDGE ( 'NONE', *, *, #7072, .F. ) ;
#4056 = CARTESIAN_POINT ( 'NONE',  ( -7.549999999999998046, 11.00000000000000000, -6.399999999999999467 ) ) ;
#4057 = AXIS2_PLACEMENT_3D ( 'NONE', #7255, #1768, #2334 ) ;
#4058 = ORIENTED_EDGE ( 'NONE', *, *, #2714, .T. ) ;
#4059 = VERTEX_POINT ( 'NONE', #5493 ) ;
#4060 = VECTOR ( 'NONE', #2899, 1000.000000000000000 ) ;
#4061 = DIRECTION ( 'NONE',  ( -0.000000000000000000, -0.000000000000000000, -1.000000000000000000 ) ) ;
#4062 = VECTOR ( 'NONE', #7236, 1000.000000000000000 ) ;
#4063 = CARTESIAN_POINT ( 'NONE',  ( 32.70000000000000284, 11.00000000000000000, 6.400000000000003020 ) ) ;
#4064 = EDGE_CURVE ( 'NONE', #7546, #416, #3172, .T. ) ;
#4065 = DIRECTION ( 'NONE',  ( 7.109522442527898271E-17, 0.000000000000000000, 1.000000000000000000 ) ) ;
#4066 = EDGE_CURVE ( 'NONE', #5001, #3582, #73, .T. ) ;
#4067 = LINE ( 'NONE', #5878, #6267 ) ;
#4068 = ADVANCED_FACE ( 'NONE', ( #4198 ), #3009, .T. ) ;
#4069 = DIRECTION ( 'NONE',  ( 0.000000000000000000, 1.000000000000000000, 0.000000000000000000 ) ) ;
#4070 = EDGE_CURVE ( 'NONE', #5912, #1778, #6676, .T. ) ;
#4071 = CIRCLE ( 'NONE', #907, 1.500000000000004885 ) ;
#4072 = CARTESIAN_POINT ( 'NONE',  ( -1.948009149252644252E-15, 11.00000000000000000, -27.39999999999999858 ) ) ;
#4073 = EDGE_CURVE ( 'NONE', #5687, #4135, #1220, .T. ) ;
#4074 = CYLINDRICAL_SURFACE ( 'NONE', #5402, 0.5000000000000000000 ) ;
#4075 = FACE_BOUND ( 'NONE', #4847, .T. ) ;
#4076 = DIRECTION ( 'NONE',  ( 0.000000000000000000, 1.000000000000000000, 0.000000000000000000 ) ) ;
#4077 = ORIENTED_EDGE ( 'NONE', *, *, #1014, .F. ) ;
#4078 = DIRECTION ( 'NONE',  ( 1.000000000000000000, 0.000000000000000000, -7.109522442527898271E-17 ) ) ;
#4079 = CARTESIAN_POINT ( 'NONE',  ( 26.79999999999999716, 11.00000000000000000, 3.000000000000002220 ) ) ;
#4080 = EDGE_LOOP ( 'NONE', ( #3427, #3772, #7145, #2455, #4590, #6074, #3384, #6846 ) ) ;
#4081 = ORIENTED_EDGE ( 'NONE', *, *, #4209, .T. ) ;
#4082 = EDGE_CURVE ( 'NONE', #7764, #6031, #2421, .T. ) ;
#4083 = ORIENTED_EDGE ( 'NONE', *, *, #3914, .T. ) ;
#4084 = CARTESIAN_POINT ( 'NONE',  ( -21.19999999999999929, 0.000000000000000000, 27.40000000000000213 ) ) ;
#4085 = EDGE_CURVE ( 'NONE', #847, #1939, #7353, .T. ) ;
#4086 = ORIENTED_EDGE ( 'NONE', *, *, #4894, .T. ) ;
#4087 = CARTESIAN_POINT ( 'NONE',  ( -8.699999999999999289, 0.000000000000000000, -24.49999999999999645 ) ) ;
#4088 = EDGE_LOOP ( 'NONE', ( #3615, #4833, #1774, #5793, #5395, #3889, #7034, #5633 ) ) ;
#4089 = DIRECTION ( 'NONE',  ( 0.000000000000000000, 0.000000000000000000, 1.000000000000000000 ) ) ;
#4090 = CARTESIAN_POINT ( 'NONE',  ( 8.699999999999999289, 11.00000000000000000, 24.50000000000000000 ) ) ;
#4091 = ORIENTED_EDGE ( 'NONE', *, *, #5604, .F. ) ;
#4092 = ORIENTED_EDGE ( 'NONE', *, *, #6329, .F. ) ;
#4093 = CARTESIAN_POINT ( 'NONE',  ( 9.199999999999999289, 0.000000000000000000, -27.39999999999999858 ) ) ;
#4094 = LINE ( 'NONE', #6489, #2142 ) ;
#4095 = DIRECTION ( 'NONE',  ( 1.000000000000000000, 0.000000000000000000, -7.109522442527898271E-17 ) ) ;
#4096 = ORIENTED_EDGE ( 'NONE', *, *, #1752, .F. ) ;
#4097 = CARTESIAN_POINT ( 'NONE',  ( -3.299999999999996714, 0.000000000000000000, -23.99999999999999645 ) ) ;
#4098 = ORIENTED_EDGE ( 'NONE', *, *, #6708, .T. ) ;
#4099 = DIRECTION ( 'NONE',  ( -0.000000000000000000, -1.000000000000000000, -0.000000000000000000 ) ) ;
#4100 = COLOUR_RGB ( '',0.7921568627450980005, 0.8196078431372548767, 0.9333333333333333481 ) ;
#4101 = DIRECTION ( 'NONE',  ( 0.000000000000000000, -1.000000000000000000, 0.000000000000000000 ) ) ;
#4102 = LINE ( 'NONE', #462, #3983 ) ;
#4103 = AXIS2_PLACEMENT_3D ( 'NONE', #6699, #1322, #6142 ) ;
#4104 = AXIS2_PLACEMENT_3D ( 'NONE', #1684, #4065, #6423 ) ;
#4105 = DIRECTION ( 'NONE',  ( 0.000000000000000000, 1.000000000000000000, 0.000000000000000000 ) ) ;
#4106 = VECTOR ( 'NONE', #3175, 1000.000000000000000 ) ;
#4107 = DIRECTION ( 'NONE',  ( 7.109522442527898271E-17, -0.000000000000000000, -1.000000000000000000 ) ) ;
#4108 = LINE ( 'NONE', #2812, #6530 ) ;
#4109 = CARTESIAN_POINT ( 'NONE',  ( -20.69999999999999929, 11.00000000000000000, 3.500000000000002665 ) ) ;
#4110 = DIRECTION ( 'NONE',  ( -7.109522442527898271E-17, 0.000000000000000000, -1.000000000000000000 ) ) ;
#4111 = ADVANCED_FACE ( 'NONE', ( #6084 ), #1904, .F. ) ;
#4112 = VERTEX_POINT ( 'NONE', #6046 ) ;
#4113 = LINE ( 'NONE', #4194, #965 ) ;
#4114 = CARTESIAN_POINT ( 'NONE',  ( 30.00000000000000000, 11.00000000000000000, 3.000000000000002665 ) ) ;
#4115 = EDGE_CURVE ( 'NONE', #6354, #1102, #7288, .T. ) ;
#4116 = ORIENTED_EDGE ( 'NONE', *, *, #3835, .T. ) ;
#4117 = VERTEX_POINT ( 'NONE', #1862 ) ;
#4118 = CYLINDRICAL_SURFACE ( 'NONE', #6773, 1.500000000000004885 ) ;
#4119 = CARTESIAN_POINT ( 'NONE',  ( 30.00000000000000000, 11.00000000000000000, -23.99999999999999645 ) ) ;
#4120 = VERTEX_POINT ( 'NONE', #4275 ) ;
#4121 = PLANE ( 'NONE',  #2927 ) ;
#4122 = ORIENTED_EDGE ( 'NONE', *, *, #4133, .F. ) ;
#4123 = CARTESIAN_POINT ( 'NONE',  ( -20.69999999999999929, 0.000000000000000000, -27.39999999999999858 ) ) ;
#4124 = CARTESIAN_POINT ( 'NONE',  ( -9.199999999999999289, 0.000000000000000000, 5.900000000000002132 ) ) ;
#4125 = ORIENTED_EDGE ( 'NONE', *, *, #5369, .T. ) ;
#4126 = VERTEX_POINT ( 'NONE', #3685 ) ;
#4127 = DIRECTION ( 'NONE',  ( 7.109522442527898271E-17, 0.000000000000000000, -1.000000000000000000 ) ) ;
#4128 = VECTOR ( 'NONE', #4078, 1000.000000000000000 ) ;
#4129 = CYLINDRICAL_SURFACE ( 'NONE', #2133, 0.5000000000000000000 ) ;
#4130 = DIRECTION ( 'NONE',  ( 1.000000000000000000, 0.000000000000000000, -7.109522442527898271E-17 ) ) ;
#4131 = ORIENTED_EDGE ( 'NONE', *, *, #5920, .F. ) ;
#4132 = FACE_OUTER_BOUND ( 'NONE', #1582, .T. ) ;
#4133 = EDGE_CURVE ( 'NONE', #1913, #1637, #663, .T. ) ;
#4134 = AXIS2_PLACEMENT_3D ( 'NONE', #6178, #1231, #1873 ) ;
#4135 = VERTEX_POINT ( 'NONE', #7388 ) ;
#4136 = ORIENTED_EDGE ( 'NONE', *, *, #6263, .F. ) ;
#4137 = ADVANCED_FACE ( 'NONE', ( #941 ), #195, .F. ) ;
#4138 = DIRECTION ( 'NONE',  ( -0.000000000000000000, -0.000000000000000000, -1.000000000000000000 ) ) ;
#4139 = DIRECTION ( 'NONE',  ( -1.000000000000000000, -0.000000000000000000, -0.000000000000000000 ) ) ;
#4140 = DIRECTION ( 'NONE',  ( 0.000000000000000000, 0.000000000000000000, 1.000000000000000000 ) ) ;
#4141 = VECTOR ( 'NONE', #5578, 1000.000000000000000 ) ;
#4142 = CARTESIAN_POINT ( 'NONE',  ( -8.699999999999999289, 0.000000000000000000, -23.99999999999999645 ) ) ;
#4143 = VECTOR ( 'NONE', #4831, 1000.000000000000000 ) ;
#4144 = DIRECTION ( 'NONE',  ( -0.000000000000000000, -1.000000000000000000, -0.000000000000000000 ) ) ;
#4145 = LINE ( 'NONE', #7066, #5030 ) ;
#4146 = CARTESIAN_POINT ( 'NONE',  ( 21.19999999999999929, 0.000000000000000000, 27.40000000000000213 ) ) ;
#4147 = VECTOR ( 'NONE', #2053, 1000.000000000000000 ) ;
#4148 = AXIS2_PLACEMENT_3D ( 'NONE', #3563, #5972, #2939 ) ;
#4149 = VERTEX_POINT ( 'NONE', #4502 ) ;
#4150 = DIRECTION ( 'NONE',  ( -1.000000000000000000, 0.000000000000000000, 0.000000000000000000 ) ) ;
#4151 = EDGE_CURVE ( 'NONE', #5386, #3962, #4544, .T. ) ;
#4152 = LINE ( 'NONE', #4783, #4687 ) ;
#4153 = ORIENTED_EDGE ( 'NONE', *, *, #5526, .T. ) ;
#4154 = AXIS2_PLACEMENT_3D ( 'NONE', #17, #1755, #1830 ) ;
#4155 = VECTOR ( 'NONE', #5478, 1000.000000000000000 ) ;
#4156 = DIRECTION ( 'NONE',  ( -0.000000000000000000, -1.000000000000000000, -0.000000000000000000 ) ) ;
#4157 = FACE_OUTER_BOUND ( 'NONE', #1309, .T. ) ;
#4158 = CYLINDRICAL_SURFACE ( 'NONE', #6399, 0.5000000000000004441 ) ;
#4159 = VECTOR ( 'NONE', #6183, 1000.000000000000000 ) ;
#4160 = VERTEX_POINT ( 'NONE', #5690 ) ;
#4161 = CYLINDRICAL_SURFACE ( 'NONE', #3428, 0.5000000000000004441 ) ;
#4162 = EDGE_CURVE ( 'NONE', #2734, #449, #978, .T. ) ;
#4163 = ORIENTED_EDGE ( 'NONE', *, *, #4210, .F. ) ;
#4164 = DIRECTION ( 'NONE',  ( 0.000000000000000000, 0.000000000000000000, 1.000000000000000000 ) ) ;
#4165 = EDGE_CURVE ( 'NONE', #5755, #3410, #6947, .T. ) ;
#4166 = CARTESIAN_POINT ( 'NONE',  ( 2.799999999999996270, 11.00000000000000000, 24.50000000000000000 ) ) ;
#4167 = ORIENTED_EDGE ( 'NONE', *, *, #3738, .F. ) ;
#4168 = VERTEX_POINT ( 'NONE', #2653 ) ;
#4169 = PLANE ( 'NONE',  #7697 ) ;
#4170 = LINE ( 'NONE', #5390, #1121 ) ;
#4171 = LINE ( 'NONE', #1161, #1930 ) ;
#4172 = ORIENTED_EDGE ( 'NONE', *, *, #5027, .T. ) ;
#4173 = CARTESIAN_POINT ( 'NONE',  ( 30.00000000000000000, 11.00000000000000000, 24.00000000000000000 ) ) ;
#4174 = AXIS2_PLACEMENT_3D ( 'NONE', #5657, #314, #7544 ) ;
#4175 = EDGE_CURVE ( 'NONE', #3558, #6324, #4433, .T. ) ;
#4176 = AXIS2_PLACEMENT_3D ( 'NONE', #2534, #2648, #7384 ) ;
#4177 = ORIENTED_EDGE ( 'NONE', *, *, #6751, .T. ) ;
#4178 = ORIENTED_EDGE ( 'NONE', *, *, #3869, .F. ) ;
#4179 = DIRECTION ( 'NONE',  ( -0.000000000000000000, 1.000000000000000000, 0.000000000000000000 ) ) ;
#4180 = CARTESIAN_POINT ( 'NONE',  ( -2.799999999999997602, 11.00000000000000000, -27.39999999999999858 ) ) ;
#4182 = EDGE_CURVE ( 'NONE', #2640, #5912, #224, .T. ) ;
#4181 = CARTESIAN_POINT ( 'NONE',  ( -26.79999999999999716, 11.00000000000000000, -24.49999999999999645 ) ) ;
#4183 = VECTOR ( 'NONE', #4343, 1000.000000000000000 ) ;
#4184 = CARTESIAN_POINT ( 'NONE',  ( -3.299999999999997158, 11.00000000000000000, -5.899999999999998579 ) ) ;
#4185 = VECTOR ( 'NONE', #991, 1000.000000000000000 ) ;
#4186 = CIRCLE ( 'NONE', #6826, 0.5000000000000000000 ) ;
#4187 = AXIS2_PLACEMENT_3D ( 'NONE', #7637, #994, #1586 ) ;
#4188 = CARTESIAN_POINT ( 'NONE',  ( 32.70000000000000284, 11.00000000000000000, -3.500000000000000000 ) ) ;
#4189 = CARTESIAN_POINT ( 'NONE',  ( -40.00000000000001421, 11.00000000000000000, -35.00000000000000000 ) ) ;
#4190 = AXIS2_PLACEMENT_3D ( 'NONE', #175, #3108, #3073 ) ;
#4191 = AXIS2_PLACEMENT_3D ( 'NONE', #20, #7243, #2950 ) ;
#4192 = LINE ( 'NONE', #2372, #7136 ) ;
#4193 = ORIENTED_EDGE ( 'NONE', *, *, #4082, .T. ) ;
#4194 = CARTESIAN_POINT ( 'NONE',  ( 8.699999999999999289, 11.00000000000000000, -6.399999999999999467 ) ) ;
#4195 = DIRECTION ( 'NONE',  ( -0.000000000000000000, -1.000000000000000000, -0.000000000000000000 ) ) ;
#4196 = ORIENTED_EDGE ( 'NONE', *, *, #2102, .T. ) ;
#4197 = DIRECTION ( 'NONE',  ( 0.000000000000000000, 1.000000000000000000, 0.000000000000000000 ) ) ;
#4198 = FACE_OUTER_BOUND ( 'NONE', #4748, .T. ) ;
#4199 = CARTESIAN_POINT ( 'NONE',  ( -33.20000000000000284, 11.00000000000000000, 5.900000000000002132 ) ) ;
#4200 = ADVANCED_FACE ( 'NONE', ( #2692 ), #4982, .F. ) ;
#4201 = CIRCLE ( 'NONE', #5207, 1.549999999999998490 ) ;
#4202 = ORIENTED_EDGE ( 'NONE', *, *, #4426, .F. ) ;
#4203 = LINE ( 'NONE', #4241, #640 ) ;
#4204 = ORIENTED_EDGE ( 'NONE', *, *, #5120, .F. ) ;
#4205 = DIRECTION ( 'NONE',  ( -7.109522442527898271E-17, -0.000000000000000000, -1.000000000000000000 ) ) ;
#4206 = DIRECTION ( 'NONE',  ( 0.000000000000000000, 1.000000000000000000, 0.000000000000000000 ) ) ;
#4207 = ORIENTED_EDGE ( 'NONE', *, *, #5296, .F. ) ;
#4208 = ORIENTED_EDGE ( 'NONE', *, *, #3596, .T. ) ;
#4209 = EDGE_CURVE ( 'NONE', #438, #7764, #900, .T. ) ;
#4210 = EDGE_CURVE ( 'NONE', #4714, #4117, #2614, .T. ) ;
#4211 = DIRECTION ( 'NONE',  ( 0.000000000000000000, 0.000000000000000000, 1.000000000000000000 ) ) ;
#4212 = EDGE_CURVE ( 'NONE', #6408, #6106, #2508, .T. ) ;
#4213 = LINE ( 'NONE', #4435, #3784 ) ;
#4214 = LINE ( 'NONE', #1118, #1292 ) ;
#4215 = EDGE_CURVE ( 'NONE', #1913, #3103, #6795, .T. ) ;
#4216 = VERTEX_POINT ( 'NONE', #1979 ) ;
#4217 = DIRECTION ( 'NONE',  ( 0.000000000000000000, 1.000000000000000000, 0.000000000000000000 ) ) ;
#4218 = EDGE_CURVE ( 'NONE', #3924, #611, #3361, .T. ) ;
#4219 = ORIENTED_EDGE ( 'NONE', *, *, #3378, .F. ) ;
#4220 = ORIENTED_EDGE ( 'NONE', *, *, #7176, .T. ) ;
#4221 = DIRECTION ( 'NONE',  ( -7.109522442527898271E-17, 0.000000000000000000, 1.000000000000000000 ) ) ;
#4222 = LINE ( 'NONE', #6616, #2272 ) ;
#4223 = CARTESIAN_POINT ( 'NONE',  ( -15.29999999999999716, 11.00000000000000000, -6.399999999999999467 ) ) ;
#4224 = ORIENTED_EDGE ( 'NONE', *, *, #6462, .T. ) ;
#4225 = DIRECTION ( 'NONE',  ( 0.000000000000000000, 0.000000000000000000, 1.000000000000000000 ) ) ;
#4226 = DIRECTION ( 'NONE',  ( 0.000000000000000000, 0.000000000000000000, 1.000000000000000000 ) ) ;
#4227 = DIRECTION ( 'NONE',  ( 0.000000000000000000, 0.000000000000000000, -1.000000000000000000 ) ) ;
#4228 = CARTESIAN_POINT ( 'NONE',  ( -27.29999999999999716, 0.000000000000000000, 3.000000000000002665 ) ) ;
#4229 = ORIENTED_EDGE ( 'NONE', *, *, #6, .T. ) ;
#4230 = CARTESIAN_POINT ( 'NONE',  ( 27.29999999999999716, 11.00000000000000000, 24.00000000000000000 ) ) ;
#4231 = CARTESIAN_POINT ( 'NONE',  ( -26.79999999999999716, 0.000000000000000000, 3.500000000000002220 ) ) ;
#4232 = ORIENTED_EDGE ( 'NONE', *, *, #6033, .F. ) ;
#4233 = CIRCLE ( 'NONE', #4737, 0.5000000000000000000 ) ;
#4234 = VECTOR ( 'NONE', #5086, 1000.000000000000000 ) ;
#4235 = ORIENTED_EDGE ( 'NONE', *, *, #1157, .T. ) ;
#4236 = CARTESIAN_POINT ( 'NONE',  ( 9.199999999999999289, 0.000000000000000000, -3.500000000000000000 ) ) ;
#4237 = CARTESIAN_POINT ( 'NONE',  ( 21.19999999999999929, 0.000000000000000000, -6.399999999999999467 ) ) ;
#4238 = EDGE_CURVE ( 'NONE', #5705, #82, #6030, .T. ) ;
#4239 = AXIS2_PLACEMENT_3D ( 'NONE', #6939, #5725, #2721 ) ;
#4240 = VERTEX_POINT ( 'NONE', #7538 ) ;
#4241 = CARTESIAN_POINT ( 'NONE',  ( -21.19999999999999929, 0.000000000000000000, -24.49999999999999645 ) ) ;
#4242 = ORIENTED_EDGE ( 'NONE', *, *, #3163, .F. ) ;
#4243 = DIRECTION ( 'NONE',  ( -0.000000000000000000, 1.000000000000000000, 0.000000000000000000 ) ) ;
#4244 = CARTESIAN_POINT ( 'NONE',  ( 26.79999999999999716, 11.00000000000000000, -27.39999999999999858 ) ) ;
#4245 = EDGE_LOOP ( 'NONE', ( #6288, #1269, #6290, #5471 ) ) ;
#4246 = ORIENTED_EDGE ( 'NONE', *, *, #7776, .T. ) ;
#4247 = CARTESIAN_POINT ( 'NONE',  ( -7.549999999999998046, 11.00000000000000000, -23.99999999999999645 ) ) ;
#4248 = DIRECTION ( 'NONE',  ( 1.000000000000000000, -0.000000000000000000, -0.000000000000000000 ) ) ;
#4249 = VERTEX_POINT ( 'NONE', #1533 ) ;
#4250 = DIRECTION ( 'NONE',  ( -0.000000000000000000, 1.000000000000000000, -0.000000000000000000 ) ) ;
#4251 = ORIENTED_EDGE ( 'NONE', *, *, #6977, .F. ) ;
#4252 = CARTESIAN_POINT ( 'NONE',  ( 9.199999999999999289, 11.00000000000000000, 3.000000000000002665 ) ) ;
#4253 = ORIENTED_EDGE ( 'NONE', *, *, #5462, .F. ) ;
#4254 = VECTOR ( 'NONE', #6991, 1000.000000000000000 ) ;
#4255 = LINE ( 'NONE', #1883, #143 ) ;
#4256 = PLANE ( 'NONE',  #2394 ) ;
#4257 = CIRCLE ( 'NONE', #1856, 1.500000000000004885 ) ;
#4258 = CARTESIAN_POINT ( 'NONE',  ( 35.50000000000001421, 11.00000000000000000, 28.99999999999999645 ) ) ;
#4259 = ORIENTED_EDGE ( 'NONE', *, *, #5111, .F. ) ;
#4260 = VECTOR ( 'NONE', #4658, 1000.000000000000000 ) ;
#4261 = CARTESIAN_POINT ( 'NONE',  ( 15.29999999999999716, 0.000000000000000000, 26.89999999999999858 ) ) ;
#4262 = ORIENTED_EDGE ( 'NONE', *, *, #1842, .T. ) ;
#4263 = CARTESIAN_POINT ( 'NONE',  ( 5.999999999999999112, 11.00000000000000000, 3.000000000000002665 ) ) ;
#4264 = CARTESIAN_POINT ( 'NONE',  ( -9.199999999999999289, 11.00000000000000000, -26.89999999999999858 ) ) ;
#4265 = LINE ( 'NONE', #4146, #4984 ) ;
#4266 = VERTEX_POINT ( 'NONE', #1379 ) ;
#4268 = CARTESIAN_POINT ( 'NONE',  ( -19.54999999999999716, 11.00000000000000000, -27.39999999999999858 ) ) ;
#4267 = VECTOR ( 'NONE', #5414, 1000.000000000000000 ) ;
#4269 = DIRECTION ( 'NONE',  ( 0.000000000000000000, 0.000000000000000000, 1.000000000000000000 ) ) ;
#4270 = ADVANCED_FACE ( 'NONE', ( #3209 ), #5614, .F. ) ;
#4271 = ORIENTED_EDGE ( 'NONE', *, *, #2174, .T. ) ;
#4272 = VECTOR ( 'NONE', #1558, 1000.000000000000000 ) ;
#4273 = CYLINDRICAL_SURFACE ( 'NONE', #7772, 0.5000000000000004441 ) ;
#4274 = AXIS2_PLACEMENT_3D ( 'NONE', #5033, #911, #5740 ) ;
#4275 = CARTESIAN_POINT ( 'NONE',  ( 14.79999999999999716, 11.00000000000000000, -24.49999999999999645 ) ) ;
#4276 = FACE_OUTER_BOUND ( 'NONE', #3744, .T. ) ;
#4277 = CARTESIAN_POINT ( 'NONE',  ( -33.20000000000000284, 11.00000000000000000, 24.50000000000000000 ) ) ;
#4278 = ORIENTED_EDGE ( 'NONE', *, *, #2447, .T. ) ;
#4279 = DIRECTION ( 'NONE',  ( -7.109522442527898271E-17, 0.000000000000000000, 1.000000000000000000 ) ) ;
#4280 = EDGE_CURVE ( 'NONE', #4768, #530, #7161, .T. ) ;
#4281 = EDGE_LOOP ( 'NONE', ( #7665, #7270, #914, #5419 ) ) ;
#4282 = DIRECTION ( 'NONE',  ( 0.000000000000000000, 0.000000000000000000, 1.000000000000000000 ) ) ;
#4283 = AXIS2_PLACEMENT_3D ( 'NONE', #5683, #6897, #3795 ) ;
#4284 = LINE ( 'NONE', #3693, #3311 ) ;
#4285 = ORIENTED_EDGE ( 'NONE', *, *, #453, .F. ) ;
#4286 = ORIENTED_EDGE ( 'NONE', *, *, #7592, .T. ) ;
#4287 = DIRECTION ( 'NONE',  ( 0.000000000000000000, 1.000000000000000000, 0.000000000000000000 ) ) ;
#4288 = EDGE_CURVE ( 'NONE', #82, #5466, #234, .T. ) ;
#4289 = VERTEX_POINT ( 'NONE', #6275 ) ;
#4290 = PLANE ( 'NONE',  #1036 ) ;
#4291 = ORIENTED_EDGE ( 'NONE', *, *, #4883, .F. ) ;
#4292 = DIRECTION ( 'NONE',  ( 1.000000000000000000, -0.000000000000000000, 7.109522442527898271E-17 ) ) ;
#4293 = CIRCLE ( 'NONE', #873, 0.4999999999999995559 ) ;
#4294 = ORIENTED_EDGE ( 'NONE', *, *, #3488, .F. ) ;
#4295 = PLANE ( 'NONE',  #4479 ) ;
#4296 = CARTESIAN_POINT ( 'NONE',  ( -8.699999999999999289, 0.000000000000000000, 26.89999999999999858 ) ) ;
#4297 = EDGE_CURVE ( 'NONE', #4515, #3409, #4108, .T. ) ;
#4298 = AXIS2_PLACEMENT_3D ( 'NONE', #7603, #7006, #2944 ) ;
#4299 = CARTESIAN_POINT ( 'NONE',  ( -3.299999999999997158, 11.00000000000000000, 24.50000000000000000 ) ) ;
#4300 = VERTEX_POINT ( 'NONE', #3993 ) ;
#4301 = CARTESIAN_POINT ( 'NONE',  ( 14.79999999999999716, 0.000000000000000000, 5.900000000000002132 ) ) ;
#4302 = ORIENTED_EDGE ( 'NONE', *, *, #6278, .T. ) ;
#4303 = DIRECTION ( 'NONE',  ( 0.000000000000000000, 0.000000000000000000, -1.000000000000000000 ) ) ;
#4304 = ADVANCED_FACE ( 'NONE', ( #1726 ), #7582, .F. ) ;
#4305 = AXIS2_PLACEMENT_3D ( 'NONE', #115, #6713, #1855 ) ;
#4306 = EDGE_CURVE ( 'NONE', #5466, #4555, #5780, .T. ) ;
#4307 = DIRECTION ( 'NONE',  ( 0.000000000000000000, -1.000000000000000000, 0.000000000000000000 ) ) ;
#4308 = ADVANCED_FACE ( 'NONE', ( #428 ), #4074, .F. ) ;
#4309 = ORIENTED_EDGE ( 'NONE', *, *, #5168, .T. ) ;
#4310 = CYLINDRICAL_SURFACE ( 'NONE', #4003, 0.5000000000000000000 ) ;
#4311 = EDGE_CURVE ( 'NONE', #4000, #2274, #4401, .T. ) ;
#4312 = DIRECTION ( 'NONE',  ( 1.000000000000000000, 0.000000000000000000, -7.109522442527898271E-17 ) ) ;
#4313 = CIRCLE ( 'NONE', #3547, 0.5000000000000004441 ) ;
#4314 = EDGE_LOOP ( 'NONE', ( #3446, #4854, #952, #4328 ) ) ;
#4315 = EDGE_CURVE ( 'NONE', #2873, #6784, #6404, .T. ) ;
#4316 = AXIS2_PLACEMENT_3D ( 'NONE', #5592, #6137, #6883 ) ;
#4317 = DIRECTION ( 'NONE',  ( -0.000000000000000000, -1.000000000000000000, -0.000000000000000000 ) ) ;
#4318 = LINE ( 'NONE', #701, #2636 ) ;
#4319 = DIRECTION ( 'NONE',  ( 0.000000000000000000, 0.000000000000000000, -1.000000000000000000 ) ) ;
#4320 = AXIS2_PLACEMENT_3D ( 'NONE', #3609, #6600, #4915 ) ;
#4321 = DIRECTION ( 'NONE',  ( 0.000000000000000000, 1.000000000000000000, 0.000000000000000000 ) ) ;
#4322 = VERTEX_POINT ( 'NONE', #5213 ) ;
#4323 = PLANE ( 'NONE',  #5948 ) ;
#4324 = ORIENTED_EDGE ( 'NONE', *, *, #2665, .F. ) ;
#4325 = EDGE_CURVE ( 'NONE', #4240, #5783, #4145, .T. ) ;
#4326 = LINE ( 'NONE', #3728, #880 ) ;
#4327 = CARTESIAN_POINT ( 'NONE',  ( 18.00000000000000000, 11.00000000000000000, -3.000000000000000000 ) ) ;
#4328 = ORIENTED_EDGE ( 'NONE', *, *, #6769, .F. ) ;
#4329 = EDGE_CURVE ( 'NONE', #2303, #1359, #468, .T. ) ;
#4330 = EDGE_LOOP ( 'NONE', ( #409, #7626, #6133, #6167 ) ) ;
#4331 = EDGE_LOOP ( 'NONE', ( #1228, #4975, #879, #3444 ) ) ;
#4332 = CARTESIAN_POINT ( 'NONE',  ( 1.706285386206695684E-15, 11.00000000000000000, -24.00000000000000000 ) ) ;
#4333 = AXIS2_PLACEMENT_3D ( 'NONE', #5639, #3310, #3234 ) ;
#4334 = EDGE_LOOP ( 'NONE', ( #3624, #3461, #3477, #2402, #5032, #6632 ) ) ;
#4335 = LINE ( 'NONE', #3142, #7213 ) ;
#4336 = ORIENTED_EDGE ( 'NONE', *, *, #7363, .F. ) ;
#4337 = DIRECTION ( 'NONE',  ( 1.000000000000000000, 0.000000000000000000, 0.000000000000000000 ) ) ;
#4338 = ORIENTED_EDGE ( 'NONE', *, *, #1511, .F. ) ;
#4339 = CARTESIAN_POINT ( 'NONE',  ( 15.29999999999999716, 11.00000000000000000, -5.899999999999998579 ) ) ;
#4340 = CARTESIAN_POINT ( 'NONE',  ( -21.19999999999999929, 11.00000000000000000, 3.000000000000002665 ) ) ;
#4341 = CARTESIAN_POINT ( 'NONE',  ( 15.29999999999999716, 11.00000000000000000, 26.89999999999999858 ) ) ;
#4342 = VERTEX_POINT ( 'NONE', #2883 ) ;
#4343 = DIRECTION ( 'NONE',  ( 0.000000000000000000, 0.000000000000000000, 1.000000000000000000 ) ) ;
#4344 = ORIENTED_EDGE ( 'NONE', *, *, #6861, .F. ) ;
#4345 = CARTESIAN_POINT ( 'NONE',  ( 31.54999999999999361, 11.00000000000000000, 6.400000000000003020 ) ) ;
#4346 = CARTESIAN_POINT ( 'NONE',  ( 20.69999999999999929, 11.00000000000000000, 24.00000000000000000 ) ) ;
#4347 = ORIENTED_EDGE ( 'NONE', *, *, #1064, .F. ) ;
#4348 = LINE ( 'NONE', #1334, #3625 ) ;
#4349 = DIRECTION ( 'NONE',  ( 0.000000000000000000, 0.000000000000000000, 1.000000000000000000 ) ) ;
#4350 = VERTEX_POINT ( 'NONE', #2769 ) ;
#4351 = CARTESIAN_POINT ( 'NONE',  ( 1.948009149252644252E-15, 11.00000000000000000, 27.40000000000000213 ) ) ;
#4352 = CARTESIAN_POINT ( 'NONE',  ( 32.70000000000000284, 11.00000000000000000, -23.99999999999999645 ) ) ;
#4353 = CARTESIAN_POINT ( 'NONE',  ( -20.69999999999999929, 11.00000000000000000, 27.40000000000000213 ) ) ;
#4354 = CIRCLE ( 'NONE', #6765, 0.5000000000000004441 ) ;
#4355 = DIRECTION ( 'NONE',  ( -7.109522442527898271E-17, -0.000000000000000000, -1.000000000000000000 ) ) ;
#4356 = EDGE_CURVE ( 'NONE', #4050, #7542, #5251, .T. ) ;
#4357 = ORIENTED_EDGE ( 'NONE', *, *, #6708, .F. ) ;
#4358 = FACE_OUTER_BOUND ( 'NONE', #7339, .T. ) ;
#4359 = ORIENTED_EDGE ( 'NONE', *, *, #928, .T. ) ;
#4360 = FACE_OUTER_BOUND ( 'NONE', #124, .T. ) ;
#4361 = VECTOR ( 'NONE', #6105, 1000.000000000000000 ) ;
#4362 = CARTESIAN_POINT ( 'NONE',  ( -8.699999999999999289, 0.000000000000000000, -26.89999999999999858 ) ) ;
#4363 = ORIENTED_EDGE ( 'NONE', *, *, #2492, .T. ) ;
#4364 = EDGE_LOOP ( 'NONE', ( #4443, #7276, #2754, #1762 ) ) ;
#4365 = EDGE_LOOP ( 'NONE', ( #4032, #1108, #6576, #4918 ) ) ;
#4367 = CIRCLE ( 'NONE', #312, 0.5000000000000004441 ) ;
#4366 = CARTESIAN_POINT ( 'NONE',  ( 8.699999999999999289, 0.000000000000000000, 3.000000000000002665 ) ) ;
#4368 = ORIENTED_EDGE ( 'NONE', *, *, #5856, .F. ) ;
#4369 = CARTESIAN_POINT ( 'NONE',  ( -9.199999999999999289, 0.000000000000000000, -3.500000000000000000 ) ) ;
#4370 = ORIENTED_EDGE ( 'NONE', *, *, #6232, .T. ) ;
#4371 = CARTESIAN_POINT ( 'NONE',  ( -32.70000000000000284, 0.000000000000000000, -27.39999999999999858 ) ) ;
#4372 = ORIENTED_EDGE ( 'NONE', *, *, #7144, .T. ) ;
#4373 = CARTESIAN_POINT ( 'NONE',  ( 32.70000000000000284, 11.00000000000000000, 27.40000000000000213 ) ) ;
#4374 = CARTESIAN_POINT ( 'NONE',  ( -40.00000000000001421, 0.000000000000000000, -35.00000000000000000 ) ) ;
#4375 = PLANE ( 'NONE',  #685 ) ;
#4376 = ORIENTED_EDGE ( 'NONE', *, *, #5003, .F. ) ;
#4377 = ADVANCED_FACE ( 'NONE', ( #2215 ), #1019, .F. ) ;
#4378 = ORIENTED_EDGE ( 'NONE', *, *, #5559, .F. ) ;
#4379 = ADVANCED_FACE ( 'NONE', ( #1568 ), #5293, .F. ) ;
#4380 = LINE ( 'NONE', #6111, #7005 ) ;
#4381 = DIRECTION ( 'NONE',  ( 0.000000000000000000, 0.000000000000000000, 1.000000000000000000 ) ) ;
#4382 = VECTOR ( 'NONE', #2850, 1000.000000000000000 ) ;
#4383 = EDGE_LOOP ( 'NONE', ( #3723, #6475, #7128, #475 ) ) ;
#4384 = DIRECTION ( 'NONE',  ( -1.000000000000000000, 0.000000000000000000, 0.000000000000000000 ) ) ;
#4385 = CARTESIAN_POINT ( 'NONE',  ( -26.79999999999999716, 0.000000000000000000, 24.50000000000000000 ) ) ;
#4386 = VERTEX_POINT ( 'NONE', #2258 ) ;
#4387 = EDGE_CURVE ( 'NONE', #7402, #2066, #1134, .T. ) ;
#4388 = CARTESIAN_POINT ( 'NONE',  ( 27.29999999999999716, 11.00000000000000000, -5.899999999999998579 ) ) ;
#4389 = CARTESIAN_POINT ( 'NONE',  ( -21.19999999999999929, 11.00000000000000000, -27.39999999999999858 ) ) ;
#4390 = DIRECTION ( 'NONE',  ( -0.000000000000000000, -1.000000000000000000, -0.000000000000000000 ) ) ;
#4391 = DIRECTION ( 'NONE',  ( 0.000000000000000000, -1.000000000000000000, 0.000000000000000000 ) ) ;
#4392 = DIRECTION ( 'NONE',  ( 0.000000000000000000, 0.000000000000000000, 1.000000000000000000 ) ) ;
#4393 = ADVANCED_FACE ( 'NONE', ( #3438 ), #975, .T. ) ;
#4394 = ORIENTED_EDGE ( 'NONE', *, *, #5898, .T. ) ;
#4395 = CARTESIAN_POINT ( 'NONE',  ( -1.948009149252644252E-15, 11.00000000000000000, -27.39999999999999858 ) ) ;
#4396 = AXIS2_PLACEMENT_3D ( 'NONE', #1783, #6594, #5494 ) ;
#4397 = CARTESIAN_POINT ( 'NONE',  ( 2.799999999999996714, 0.000000000000000000, -26.89999999999999858 ) ) ;
#4398 = DIRECTION ( 'NONE',  ( 0.000000000000000000, -1.000000000000000000, -0.000000000000000000 ) ) ;
#4399 = VERTEX_POINT ( 'NONE', #6468 ) ;
#4400 = ORIENTED_EDGE ( 'NONE', *, *, #244, .F. ) ;
#4401 = CIRCLE ( 'NONE', #2004, 0.5000000000000004441 ) ;
#4402 = ORIENTED_EDGE ( 'NONE', *, *, #5846, .F. ) ;
#4403 = CARTESIAN_POINT ( 'NONE',  ( 21.19999999999999929, 11.00000000000000000, -24.49999999999999645 ) ) ;
#4404 = EDGE_CURVE ( 'NONE', #3287, #6392, #1057, .T. ) ;
#4405 = ORIENTED_EDGE ( 'NONE', *, *, #1064, .T. ) ;
#4406 = DIRECTION ( 'NONE',  ( 0.000000000000000000, 1.000000000000000000, -0.000000000000000000 ) ) ;
#4407 = ADVANCED_FACE ( 'NONE', ( #1688 ), #3513, .F. ) ;
#4408 = ORIENTED_EDGE ( 'NONE', *, *, #3343, .T. ) ;
#4409 = DIRECTION ( 'NONE',  ( 0.000000000000000000, 0.000000000000000000, 1.000000000000000000 ) ) ;
#4410 = EDGE_CURVE ( 'NONE', #5822, #6198, #7300, .T. ) ;
#4411 = ORIENTED_EDGE ( 'NONE', *, *, #3353, .T. ) ;
#4412 = VECTOR ( 'NONE', #5022, 1000.000000000000000 ) ;
#4413 = AXIS2_PLACEMENT_3D ( 'NONE', #6816, #3787, #4928 ) ;
#4414 = CARTESIAN_POINT ( 'NONE',  ( -14.79999999999999716, 11.00000000000000000, -24.49999999999999645 ) ) ;
#4415 = CARTESIAN_POINT ( 'NONE',  ( -16.44999999999999929, 11.00000000000000000, -23.99999999999999645 ) ) ;
#4416 = CARTESIAN_POINT ( 'NONE',  ( -21.19999999999999929, 11.00000000000000000, -6.399999999999999467 ) ) ;
#4417 = LINE ( 'NONE', #5083, #6715 ) ;
#4418 = ORIENTED_EDGE ( 'NONE', *, *, #5803, .T. ) ;
#4419 = EDGE_CURVE ( 'NONE', #6727, #6015, #543, .T. ) ;
#4420 = AXIS2_PLACEMENT_3D ( 'NONE', #6849, #211, #5745 ) ;
#4421 = VERTEX_POINT ( 'NONE', #6666 ) ;
#4422 = ADVANCED_FACE ( 'NONE', ( #108 ), #7259, .F. ) ;
#4423 = AXIS2_PLACEMENT_3D ( 'NONE', #7744, #4750, #3601 ) ;
#4424 = DIRECTION ( 'NONE',  ( 0.000000000000000000, 0.000000000000000000, 1.000000000000000000 ) ) ;
#4425 = AXIS2_PLACEMENT_3D ( 'NONE', #595, #2429, #4836 ) ;
#4426 = EDGE_CURVE ( 'NONE', #3201, #555, #5370, .T. ) ;
#4427 = DIRECTION ( 'NONE',  ( -0.000000000000000000, -1.000000000000000000, -0.000000000000000000 ) ) ;
#4428 = ADVANCED_FACE ( 'NONE', ( #2371 ), #7812, .F. ) ;
#4429 = DIRECTION ( 'NONE',  ( -0.000000000000000000, 0.000000000000000000, -1.000000000000000000 ) ) ;
#4430 = CARTESIAN_POINT ( 'NONE',  ( -33.20000000000000284, 0.000000000000000000, -6.399999999999999467 ) ) ;
#4431 = EDGE_LOOP ( 'NONE', ( #6596, #4754, #3111, #2320, #5778, #5640, #5041, #4014 ) ) ;
#4432 = CYLINDRICAL_SURFACE ( 'NONE', #3622, 0.5000000000000000000 ) ;
#4433 = LINE ( 'NONE', #6209, #3265 ) ;
#4434 = LINE ( 'NONE', #4353, #2001 ) ;
#4435 = CARTESIAN_POINT ( 'NONE',  ( -26.79999999999999716, 0.000000000000000000, -26.89999999999999858 ) ) ;
#4436 = ORIENTED_EDGE ( 'NONE', *, *, #5583, .T. ) ;
#4437 = CARTESIAN_POINT ( 'NONE',  ( 21.19999999999999929, 0.000000000000000000, -27.39999999999999858 ) ) ;
#4438 = CIRCLE ( 'NONE', #763, 0.5000000000000000000 ) ;
#4439 = CARTESIAN_POINT ( 'NONE',  ( 3.299999999999996714, 11.00000000000000000, 3.000000000000002220 ) ) ;
#4440 = ORIENTED_EDGE ( 'NONE', *, *, #6372, .F. ) ;
#4441 = AXIS2_PLACEMENT_3D ( 'NONE', #6682, #1270, #6089 ) ;
#4442 = VECTOR ( 'NONE', #5092, 1000.000000000000000 ) ;
#4443 = ORIENTED_EDGE ( 'NONE', *, *, #4531, .F. ) ;
#4444 = VERTEX_POINT ( 'NONE', #6625 ) ;
#4445 = VECTOR ( 'NONE', #557, 1000.000000000000000 ) ;
#4446 = CARTESIAN_POINT ( 'NONE',  ( -20.69999999999999929, 0.000000000000000000, 24.00000000000000000 ) ) ;
#4447 = ORIENTED_EDGE ( 'NONE', *, *, #6741, .F. ) ;
#4448 = CARTESIAN_POINT ( 'NONE',  ( -15.29999999999999716, 0.000000000000000000, -23.99999999999999645 ) ) ;
#4449 = EDGE_LOOP ( 'NONE', ( #4363, #1466, #799, #1992 ) ) ;
#4450 = CARTESIAN_POINT ( 'NONE',  ( 39.99999999999998579, 11.00000000000000000, -35.00000000000000000 ) ) ;
#4451 = ORIENTED_EDGE ( 'NONE', *, *, #3233, .T. ) ;
#4452 = EDGE_LOOP ( 'NONE', ( #6639, #401, #7371, #3700 ) ) ;
#4453 = AXIS2_PLACEMENT_3D ( 'NONE', #846, #295, #3273 ) ;
#4454 = EDGE_CURVE ( 'NONE', #6436, #3975, #4898, .T. ) ;
#4455 = DIRECTION ( 'NONE',  ( 1.000000000000000000, 0.000000000000000000, -0.000000000000000000 ) ) ;
#4456 = EDGE_CURVE ( 'NONE', #6919, #2206, #7223, .T. ) ;
#4457 = DIRECTION ( 'NONE',  ( 0.000000000000000000, 0.000000000000000000, 1.000000000000000000 ) ) ;
#4458 = LINE ( 'NONE', #4526, #1165 ) ;
#4459 = ORIENTED_EDGE ( 'NONE', *, *, #4981, .T. ) ;
#4460 = ADVANCED_FACE ( 'NONE', ( #3675 ), #619, .F. ) ;
#4461 = EDGE_CURVE ( 'NONE', #5157, #5147, #1935, .T. ) ;
#4462 = VERTEX_POINT ( 'NONE', #3590 ) ;
#4463 = CARTESIAN_POINT ( 'NONE',  ( 15.29999999999999716, 11.00000000000000000, 24.00000000000000000 ) ) ;
#4464 = DIRECTION ( 'NONE',  ( 1.000000000000000000, 0.000000000000000000, -7.109522442527898271E-17 ) ) ;
#4465 = CARTESIAN_POINT ( 'NONE',  ( -14.79999999999999538, 11.00000000000000000, 24.50000000000000000 ) ) ;
#4466 = FACE_OUTER_BOUND ( 'NONE', #7622, .T. ) ;
#4467 = EDGE_LOOP ( 'NONE', ( #6721, #4781, #5593, #4538, #1432, #35, #4207, #5902, #2779, #7211, #7032, #4116, #7301, #1793, #3805, #6856, #4378, #4912, #5516, #2184 ) ) ;
#4468 = CARTESIAN_POINT ( 'NONE',  ( -40.00000000000001421, 11.00000000000000000, -35.00000000000000000 ) ) ;
#4469 = DIRECTION ( 'NONE',  ( -0.000000000000000000, -1.000000000000000000, -0.000000000000000000 ) ) ;
#4470 = DIRECTION ( 'NONE',  ( -0.000000000000000000, -1.000000000000000000, -0.000000000000000000 ) ) ;
#4471 = ORIENTED_EDGE ( 'NONE', *, *, #2563, .F. ) ;
#4472 = CARTESIAN_POINT ( 'NONE',  ( -18.00000000000000000, 11.00000000000000000, 3.000000000000002665 ) ) ;
#4473 = LINE ( 'NONE', #2587, #3288 ) ;
#4474 = VERTEX_POINT ( 'NONE', #3116 ) ;
#4475 = ORIENTED_EDGE ( 'NONE', *, *, #6326, .F. ) ;
#4476 = ADVANCED_FACE ( 'NONE', ( #2453 ), #3553, .F. ) ;
#4477 = ORIENTED_EDGE ( 'NONE', *, *, #207, .F. ) ;
#4478 = LINE ( 'NONE', #3853, #1110 ) ;
#4479 = AXIS2_PLACEMENT_3D ( 'NONE', #3664, #1241, #25 ) ;
#4480 = AXIS2_PLACEMENT_3D ( 'NONE', #6070, #27, #3110 ) ;
#4481 = VERTEX_POINT ( 'NONE', #2961 ) ;
#4482 = CARTESIAN_POINT ( 'NONE',  ( 9.199999999999999289, 0.000000000000000000, -6.399999999999999467 ) ) ;
#4483 = VERTEX_POINT ( 'NONE', #6076 ) ;
#4484 = CYLINDRICAL_SURFACE ( 'NONE', #1633, 0.5000000000000004441 ) ;
#4485 = LINE ( 'NONE', #3894, #4693 ) ;
#4486 = ORIENTED_EDGE ( 'NONE', *, *, #1276, .F. ) ;
#4487 = CARTESIAN_POINT ( 'NONE',  ( -26.79999999999999716, 0.000000000000000000, -6.399999999999999467 ) ) ;
#4488 = DIRECTION ( 'NONE',  ( 0.000000000000000000, 0.000000000000000000, 1.000000000000000000 ) ) ;
#4489 = DIRECTION ( 'NONE',  ( 0.000000000000000000, 1.000000000000000000, -0.000000000000000000 ) ) ;
#4490 = LINE ( 'NONE', #2712, #7729 ) ;
#4491 = ORIENTED_EDGE ( 'NONE', *, *, #5653, .F. ) ;
#4492 = EDGE_CURVE ( 'NONE', #2898, #6303, #5918, .T. ) ;
#4493 = ORIENTED_EDGE ( 'NONE', *, *, #5118, .T. ) ;
#4494 = CARTESIAN_POINT ( 'NONE',  ( -21.19999999999999929, 0.000000000000000000, -27.39999999999999858 ) ) ;
#4495 = CARTESIAN_POINT ( 'NONE',  ( -15.29999999999999716, 11.00000000000000000, 24.00000000000000000 ) ) ;
#4496 = EDGE_CURVE ( 'NONE', #1812, #1234, #2893, .T. ) ;
#4497 = CARTESIAN_POINT ( 'NONE',  ( 20.69999999999999929, 0.000000000000000000, 3.500000000000002665 ) ) ;
#4498 = CARTESIAN_POINT ( 'NONE',  ( -15.29999999999999716, 0.000000000000000000, -24.49999999999999645 ) ) ;
#4499 = ORIENTED_EDGE ( 'NONE', *, *, #3456, .F. ) ;
#4500 = VECTOR ( 'NONE', #2889, 1000.000000000000000 ) ;
#4501 = CARTESIAN_POINT ( 'NONE',  ( 2.132856732758371084E-16, 11.00000000000000000, -3.000000000000002220 ) ) ;
#4502 = CARTESIAN_POINT ( 'NONE',  ( 32.70000000000000284, 11.00000000000000000, -3.000000000000000000 ) ) ;
#4503 = DIRECTION ( 'NONE',  ( 0.000000000000000000, 0.000000000000000000, 1.000000000000000000 ) ) ;
#4504 = ORIENTED_EDGE ( 'NONE', *, *, #3969, .F. ) ;
#4505 = FACE_OUTER_BOUND ( 'NONE', #1922, .T. ) ;
#4506 = FACE_OUTER_BOUND ( 'NONE', #917, .T. ) ;
#4507 = AXIS2_PLACEMENT_3D ( 'NONE', #6134, #6730, #639 ) ;
#4508 = EDGE_LOOP ( 'NONE', ( #7242, #4010, #7445, #5042, #7483, #1948, #5110, #1445, #3739, #5117, #1180, #4560, #4956, #9, #822, #958, #1384, #7492, #1668, #2938 ) ) ;
#4509 = ORIENTED_EDGE ( 'NONE', *, *, #541, .T. ) ;
#4510 = ORIENTED_EDGE ( 'NONE', *, *, #5017, .T. ) ;
#4511 = PLANE ( 'NONE',  #4274 ) ;
#4512 = ADVANCED_FACE ( 'NONE', ( #1296 ), #3081, .F. ) ;
#4513 = ORIENTED_EDGE ( 'NONE', *, *, #1341, .F. ) ;
#4514 = DIRECTION ( 'NONE',  ( 1.000000000000000000, 0.000000000000000000, -7.109522442527898271E-17 ) ) ;
#4515 = VERTEX_POINT ( 'NONE', #7299 ) ;
#4516 = DIRECTION ( 'NONE',  ( 0.000000000000000000, 0.000000000000000000, 1.000000000000000000 ) ) ;
#4517 = VECTOR ( 'NONE', #402, 1000.000000000000000 ) ;
#4518 = DIRECTION ( 'NONE',  ( -0.000000000000000000, -1.000000000000000000, 0.000000000000000000 ) ) ;
#4519 = EDGE_LOOP ( 'NONE', ( #6610, #30, #1213, #2627 ) ) ;
#4520 = ADVANCED_FACE ( 'NONE', ( #2410 ), #1895, .F. ) ;
#4521 = VECTOR ( 'NONE', #1446, 1000.000000000000000 ) ;
#4522 = DIRECTION ( 'NONE',  ( 7.109522442527898271E-17, 0.000000000000000000, 1.000000000000000000 ) ) ;
#4523 = AXIS2_PLACEMENT_3D ( 'NONE', #4557, #3888, #7513 ) ;
#4524 = DIRECTION ( 'NONE',  ( 0.000000000000000000, 0.000000000000000000, 1.000000000000000000 ) ) ;
#4525 = CARTESIAN_POINT ( 'NONE',  ( -2.799999999999996714, 0.000000000000000000, 3.000000000000002665 ) ) ;
#4526 = CARTESIAN_POINT ( 'NONE',  ( -33.20000000000000284, 0.000000000000000000, 3.000000000000002665 ) ) ;
#4527 = VERTEX_POINT ( 'NONE', #6710 ) ;
#4528 = AXIS2_PLACEMENT_3D ( 'NONE', #6052, #4872, #633 ) ;
#4529 = VECTOR ( 'NONE', #656, 1000.000000000000000 ) ;
#4530 = ORIENTED_EDGE ( 'NONE', *, *, #180, .F. ) ;
#4531 = EDGE_CURVE ( 'NONE', #4040, #153, #5540, .T. ) ;
#4532 = DIRECTION ( 'NONE',  ( 7.109522442527898271E-17, -0.000000000000000000, -1.000000000000000000 ) ) ;
#4533 = DIRECTION ( 'NONE',  ( 0.000000000000000000, 0.000000000000000000, 1.000000000000000000 ) ) ;
#4534 = CIRCLE ( 'NONE', #2645, 0.5000000000000004441 ) ;
#4535 = DIRECTION ( 'NONE',  ( 0.000000000000000000, 1.000000000000000000, 0.000000000000000000 ) ) ;
#4536 = FACE_OUTER_BOUND ( 'NONE', #5411, .T. ) ;
#4537 = CARTESIAN_POINT ( 'NONE',  ( 15.29999999999999716, 11.00000000000000000, 24.00000000000000000 ) ) ;
#4538 = ORIENTED_EDGE ( 'NONE', *, *, #1341, .T. ) ;
#4539 = VECTOR ( 'NONE', #4337, 1000.000000000000000 ) ;
#4540 = EDGE_CURVE ( 'NONE', #3305, #2050, #149, .T. ) ;
#4541 = EDGE_CURVE ( 'NONE', #2327, #869, #2571, .T. ) ;
#4542 = CARTESIAN_POINT ( 'NONE',  ( -33.20000000000000284, 0.000000000000000000, -24.49999999999999645 ) ) ;
#4543 = EDGE_CURVE ( 'NONE', #7788, #5107, #2090, .T. ) ;
#4544 = LINE ( 'NONE', #4389, #6654 ) ;
#4545 = DIRECTION ( 'NONE',  ( 0.000000000000000000, 1.000000000000000000, 0.000000000000000000 ) ) ;
#4546 = CARTESIAN_POINT ( 'NONE',  ( -5.999999999999999112, 11.00000000000000000, -23.99999999999999645 ) ) ;
#4547 = EDGE_CURVE ( 'NONE', #4745, #6090, #185, .T. ) ;
#4548 = ORIENTED_EDGE ( 'NONE', *, *, #3213, .T. ) ;
#4549 = AXIS2_PLACEMENT_3D ( 'NONE', #4953, #79, #6763 ) ;
#4550 = DIRECTION ( 'NONE',  ( 0.000000000000000000, 1.000000000000000000, 0.000000000000000000 ) ) ;
#4551 = DIRECTION ( 'NONE',  ( 0.000000000000000000, 0.000000000000000000, 1.000000000000000000 ) ) ;
#4552 = EDGE_CURVE ( 'NONE', #449, #1321, #6863, .T. ) ;
#4553 = CIRCLE ( 'NONE', #7194, 0.5000000000000004441 ) ;
#4554 = VERTEX_POINT ( 'NONE', #6152 ) ;
#4555 = VERTEX_POINT ( 'NONE', #851 ) ;
#4556 = VERTEX_POINT ( 'NONE', #3316 ) ;
#4557 = CARTESIAN_POINT ( 'NONE',  ( 15.29999999999999716, 0.000000000000000000, -24.49999999999999645 ) ) ;
#4558 = VECTOR ( 'NONE', #3510, 1000.000000000000000 ) ;
#4559 = EDGE_CURVE ( 'NONE', #3169, #7792, #732, .T. ) ;
#4560 = ORIENTED_EDGE ( 'NONE', *, *, #7293, .T. ) ;
#4561 = CARTESIAN_POINT ( 'NONE',  ( 1.948009149252644252E-15, 11.00000000000000000, -27.39999999999999858 ) ) ;
#4562 = ORIENTED_EDGE ( 'NONE', *, *, #6151, .F. ) ;
#4563 = CARTESIAN_POINT ( 'NONE',  ( -32.70000000000000284, 11.00000000000000000, 27.40000000000000213 ) ) ;
#4564 = VECTOR ( 'NONE', #6722, 1000.000000000000000 ) ;
#4565 = EDGE_CURVE ( 'NONE', #606, #3312, #5037, .T. ) ;
#4566 = FACE_OUTER_BOUND ( 'NONE', #5572, .T. ) ;
#4567 = ORIENTED_EDGE ( 'NONE', *, *, #264, .F. ) ;
#4568 = CIRCLE ( 'NONE', #1146, 0.5000000000000004441 ) ;
#4569 = VECTOR ( 'NONE', #4061, 1000.000000000000000 ) ;
#4570 = VECTOR ( 'NONE', #405, 1000.000000000000000 ) ;
#4571 = CARTESIAN_POINT ( 'NONE',  ( 20.69999999999999929, 11.00000000000000000, -6.399999999999999467 ) ) ;
#4572 = CARTESIAN_POINT ( 'NONE',  ( -14.79999999999999716, 0.000000000000000000, -26.89999999999999858 ) ) ;
#4573 =( NAMED_UNIT ( * ) PLANE_ANGLE_UNIT ( ) SI_UNIT ( $, .RADIAN. ) );
#4574 = DIRECTION ( 'NONE',  ( 0.000000000000000000, 0.000000000000000000, -1.000000000000000000 ) ) ;
#4575 = ORIENTED_EDGE ( 'NONE', *, *, #332, .F. ) ;
#4576 = ORIENTED_EDGE ( 'NONE', *, *, #4643, .F. ) ;
#4577 = CARTESIAN_POINT ( 'NONE',  ( -20.69999999999999929, 11.00000000000000000, 27.40000000000000213 ) ) ;
#4578 = FACE_OUTER_BOUND ( 'NONE', #2114, .T. ) ;
#4579 = CIRCLE ( 'NONE', #3200, 1.549999999999999378 ) ;
#4580 = LINE ( 'NONE', #6499, #4990 ) ;
#4581 = DIRECTION ( 'NONE',  ( 0.000000000000000000, 1.000000000000000000, 0.000000000000000000 ) ) ;
#4582 = CARTESIAN_POINT ( 'NONE',  ( 8.699999999999999289, 0.000000000000000000, -5.899999999999998579 ) ) ;
#4583 = DIRECTION ( 'NONE',  ( 1.000000000000000000, 0.000000000000000000, 0.000000000000000000 ) ) ;
#4584 = CARTESIAN_POINT ( 'NONE',  ( 3.299999999999996714, 11.00000000000000000, -26.89999999999999858 ) ) ;
#4585 = FACE_BOUND ( 'NONE', #90, .T. ) ;
#4586 = DIRECTION ( 'NONE',  ( -7.109522442527898271E-17, -0.000000000000000000, -1.000000000000000000 ) ) ;
#4587 = VERTEX_POINT ( 'NONE', #6787 ) ;
#4588 = CARTESIAN_POINT ( 'NONE',  ( -28.44999999999999929, 11.00000000000000000, -23.99999999999999645 ) ) ;
#4589 = DIRECTION ( 'NONE',  ( -7.109522442527898271E-17, 0.000000000000000000, 1.000000000000000000 ) ) ;
#4590 = ORIENTED_EDGE ( 'NONE', *, *, #2167, .T. ) ;
#4591 = ORIENTED_EDGE ( 'NONE', *, *, #6, .F. ) ;
#4592 = VERTEX_POINT ( 'NONE', #7417 ) ;
#4593 = DIRECTION ( 'NONE',  ( 0.000000000000000000, 0.000000000000000000, -1.000000000000000000 ) ) ;
#4594 = ADVANCED_FACE ( 'NONE', ( #6266 ), #1371, .F. ) ;
#4595 = ORIENTED_EDGE ( 'NONE', *, *, #6762, .F. ) ;
#4596 = CARTESIAN_POINT ( 'NONE',  ( -8.699999999999999289, 11.00000000000000000, 5.900000000000002132 ) ) ;
#4597 = ORIENTED_EDGE ( 'NONE', *, *, #4794, .F. ) ;
#4598 = CARTESIAN_POINT ( 'NONE',  ( -32.70000000000000284, 0.000000000000000000, 26.89999999999999858 ) ) ;
#4599 = CARTESIAN_POINT ( 'NONE',  ( 15.29999999999999716, 0.000000000000000000, 3.000000000000002665 ) ) ;
#4600 = ORIENTED_EDGE ( 'NONE', *, *, #2917, .F. ) ;
#4601 = EDGE_LOOP ( 'NONE', ( #2556, #205, #2353, #1024 ) ) ;
#4602 = DIRECTION ( 'NONE',  ( 0.000000000000000000, 1.000000000000000000, 0.000000000000000000 ) ) ;
#4603 = CARTESIAN_POINT ( 'NONE',  ( -40.00000000000000000, 0.000000000000000000, 35.00000000000000000 ) ) ;
#4604 = VECTOR ( 'NONE', #7490, 1000.000000000000000 ) ;
#4605 = CARTESIAN_POINT ( 'NONE',  ( -14.79999999999999716, 0.000000000000000000, 3.500000000000002220 ) ) ;
#4606 = VERTEX_POINT ( 'NONE', #299 ) ;
#4607 = DIRECTION ( 'NONE',  ( -7.109522442527898271E-17, -0.000000000000000000, -1.000000000000000000 ) ) ;
#4608 = EDGE_CURVE ( 'NONE', #2515, #4481, #3278, .T. ) ;
#4609 = VECTOR ( 'NONE', #7135, 1000.000000000000000 ) ;
#4610 = AXIS2_PLACEMENT_3D ( 'NONE', #5012, #3794, #3080 ) ;
#4611 = VERTEX_POINT ( 'NONE', #5125 ) ;
#4612 = CARTESIAN_POINT ( 'NONE',  ( 26.79999999999999716, 0.000000000000000000, -24.49999999999999645 ) ) ;
#4613 = CYLINDRICAL_SURFACE ( 'NONE', #1625, 0.5000000000000004441 ) ;
#4614 = VECTOR ( 'NONE', #5534, 1000.000000000000000 ) ;
#4616 = EDGE_CURVE ( 'NONE', #7786, #5343, #985, .T. ) ;
#4615 = CARTESIAN_POINT ( 'NONE',  ( 28.44999999999999929, 11.00000000000000000, 3.000000000000002665 ) ) ;
#4617 = CYLINDRICAL_SURFACE ( 'NONE', #6141, 0.5000000000000004441 ) ;
#4618 = CARTESIAN_POINT ( 'NONE',  ( -27.29999999999999716, 0.000000000000000000, 26.89999999999999858 ) ) ;
#4619 = DIRECTION ( 'NONE',  ( 1.000000000000000000, 0.000000000000000000, -1.982541115402065110E-16 ) ) ;
#4620 = DIRECTION ( 'NONE',  ( -1.000000000000000000, 0.000000000000000000, 0.000000000000000000 ) ) ;
#4621 = FACE_BOUND ( 'NONE', #3176, .T. ) ;
#4622 = CARTESIAN_POINT ( 'NONE',  ( -27.29999999999999716, 0.000000000000000000, 6.400000000000003020 ) ) ;
#4623 = VERTEX_POINT ( 'NONE', #2686 ) ;
#4624 = ADVANCED_FACE ( 'NONE', ( #6201 ), #779, .F. ) ;
#4625 = DIRECTION ( 'NONE',  ( 0.000000000000000000, -1.000000000000000000, -0.000000000000000000 ) ) ;
#4626 = EDGE_CURVE ( 'NONE', #4149, #4623, #892, .T. ) ;
#4627 = DIRECTION ( 'NONE',  ( 0.000000000000000000, 0.000000000000000000, 1.000000000000000000 ) ) ;
#4628 = ORIENTED_EDGE ( 'NONE', *, *, #6422, .F. ) ;
#4629 = ORIENTED_EDGE ( 'NONE', *, *, #5893, .T. ) ;
#4630 = ORIENTED_EDGE ( 'NONE', *, *, #3079, .T. ) ;
#4631 = CYLINDRICAL_SURFACE ( 'NONE', #3141, 0.5000000000000004441 ) ;
#4632 = VECTOR ( 'NONE', #2964, 1000.000000000000000 ) ;
#4633 = ORIENTED_EDGE ( 'NONE', *, *, #7007, .T. ) ;
#4634 = DIRECTION ( 'NONE',  ( 7.109522442527898271E-17, -0.000000000000000000, -1.000000000000000000 ) ) ;
#4635 = ORIENTED_EDGE ( 'NONE', *, *, #3115, .T. ) ;
#4636 = CARTESIAN_POINT ( 'NONE',  ( -3.299999999999996714, 0.000000000000000000, -24.49999999999999645 ) ) ;
#4637 = LINE ( 'NONE', #7084, #7335 ) ;
#4638 = VERTEX_POINT ( 'NONE', #6233 ) ;
#4639 = ORIENTED_EDGE ( 'NONE', *, *, #7464, .F. ) ;
#4640 = EDGE_CURVE ( 'NONE', #4515, #7029, #7547, .T. ) ;
#4641 = EDGE_CURVE ( 'NONE', #6916, #5257, #6537, .T. ) ;
#4642 = FILL_AREA_STYLE_COLOUR ( '', #5552 ) ;
#4643 = EDGE_CURVE ( 'NONE', #6887, #5728, #1417, .T. ) ;
#4644 = CARTESIAN_POINT ( 'NONE',  ( 33.20000000000000284, 0.000000000000000000, -27.39999999999999858 ) ) ;
#4645 = AXIS2_PLACEMENT_3D ( 'NONE', #6239, #3285, #6870 ) ;
#4646 = CARTESIAN_POINT ( 'NONE',  ( 14.79999999999999716, 11.00000000000000000, -26.89999999999999858 ) ) ;
#4647 = EDGE_CURVE ( 'NONE', #5631, #2560, #5052, .T. ) ;
#4648 = ORIENTED_EDGE ( 'NONE', *, *, #1162, .T. ) ;
#4649 = CARTESIAN_POINT ( 'NONE',  ( -40.00000000000000000, 11.00000000000000000, 35.00000000000000000 ) ) ;
#4650 = VECTOR ( 'NONE', #2970, 1000.000000000000000 ) ;
#4651 = ORIENTED_EDGE ( 'NONE', *, *, #3245, .F. ) ;
#4652 = VERTEX_POINT ( 'NONE', #1481 ) ;
#4653 = VECTOR ( 'NONE', #274, 1000.000000000000000 ) ;
#4654 = CARTESIAN_POINT ( 'NONE',  ( 16.44999999999999929, 11.00000000000000000, -23.99999999999999645 ) ) ;
#4655 = DIRECTION ( 'NONE',  ( 0.000000000000000000, 1.000000000000000000, -0.000000000000000000 ) ) ;
#4656 = CYLINDRICAL_SURFACE ( 'NONE', #6363, 0.5000000000000004441 ) ;
#4657 = VECTOR ( 'NONE', #4707, 1000.000000000000000 ) ;
#4658 = DIRECTION ( 'NONE',  ( 0.000000000000000000, 1.000000000000000000, 0.000000000000000000 ) ) ;
#4659 = DIRECTION ( 'NONE',  ( 7.109522442527898271E-17, -0.000000000000000000, -1.000000000000000000 ) ) ;
#4660 = EDGE_CURVE ( 'NONE', #3774, #2509, #3908, .T. ) ;
#4661 = EDGE_CURVE ( 'NONE', #2066, #2624, #7571, .T. ) ;
#4662 = ADVANCED_FACE ( 'NONE', ( #1089 ), #3351, .F. ) ;
#4663 = AXIS2_PLACEMENT_3D ( 'NONE', #328, #3498, #5235 ) ;
#4664 = CARTESIAN_POINT ( 'NONE',  ( 5.999999999999997335, 11.00000000000000000, 24.00000000000000000 ) ) ;
#4665 = VECTOR ( 'NONE', #1764, 1000.000000000000000 ) ;
#4666 = CARTESIAN_POINT ( 'NONE',  ( 14.79999999999999716, 0.000000000000000000, 3.000000000000002665 ) ) ;
#4667 = CARTESIAN_POINT ( 'NONE',  ( -33.20000000000000284, 0.000000000000000000, -27.39999999999999858 ) ) ;
#4668 = CARTESIAN_POINT ( 'NONE',  ( 3.299999999999996714, 11.00000000000000000, -24.49999999999999645 ) ) ;
#4669 = ORIENTED_EDGE ( 'NONE', *, *, #5193, .T. ) ;
#4670 = DIRECTION ( 'NONE',  ( 0.000000000000000000, 0.000000000000000000, -1.000000000000000000 ) ) ;
#4671 = VECTOR ( 'NONE', #5563, 1000.000000000000000 ) ;
#4672 = DIRECTION ( 'NONE',  ( -7.109522442527898271E-17, 0.000000000000000000, 1.000000000000000000 ) ) ;
#4673 = CIRCLE ( 'NONE', #7566, 0.5000000000000004441 ) ;
#4674 = EDGE_LOOP ( 'NONE', ( #6080, #316, #1871, #2888 ) ) ;
#4675 = ORIENTED_EDGE ( 'NONE', *, *, #6517, .T. ) ;
#4676 = ORIENTED_EDGE ( 'NONE', *, *, #216, .F. ) ;
#4677 = DIRECTION ( 'NONE',  ( 0.000000000000000000, 1.000000000000000000, 0.000000000000000000 ) ) ;
#4678 = AXIS2_PLACEMENT_3D ( 'NONE', #6169, #2658, #4551 ) ;
#4679 = ORIENTED_EDGE ( 'NONE', *, *, #2088, .T. ) ;
#4680 = VECTOR ( 'NONE', #1638, 1000.000000000000000 ) ;
#4681 = PLANE ( 'NONE',  #4696 ) ;
#4682 = ORIENTED_EDGE ( 'NONE', *, *, #3730, .T. ) ;
#4683 = DIRECTION ( 'NONE',  ( 0.000000000000000000, 1.000000000000000000, 0.000000000000000000 ) ) ;
#4684 = LINE ( 'NONE', #2388, #7451 ) ;
#4685 = ORIENTED_EDGE ( 'NONE', *, *, #660, .F. ) ;
#4686 = VERTEX_POINT ( 'NONE', #1645 ) ;
#4687 = VECTOR ( 'NONE', #3119, 1000.000000000000000 ) ;
#4688 = CARTESIAN_POINT ( 'NONE',  ( -21.19999999999999929, 0.000000000000000000, -24.49999999999999645 ) ) ;
#4689 = CARTESIAN_POINT ( 'NONE',  ( -21.19999999999999929, 11.00000000000000000, -26.89999999999999858 ) ) ;
#4690 = CARTESIAN_POINT ( 'NONE',  ( 20.69999999999999929, 11.00000000000000000, -23.99999999999999645 ) ) ;
#4691 = EDGE_LOOP ( 'NONE', ( #3028, #3689, #1451, #5223, #2706, #5005, #2034, #6723, #5312, #7760, #6483, #2789, #1550, #1469, #848, #3190, #6547, #1275, #6459, #1886 ) ) ;
#4692 = DIRECTION ( 'NONE',  ( 1.000000000000000000, 0.000000000000000000, 0.000000000000000000 ) ) ;
#4693 = VECTOR ( 'NONE', #6295, 1000.000000000000000 ) ;
#4694 = VERTEX_POINT ( 'NONE', #4063 ) ;
#4695 = ORIENTED_EDGE ( 'NONE', *, *, #1107, .T. ) ;
#4696 = AXIS2_PLACEMENT_3D ( 'NONE', #2825, #5227, #7633 ) ;
#4697 = EDGE_CURVE ( 'NONE', #6711, #7788, #6344, .T. ) ;
#4698 = CARTESIAN_POINT ( 'NONE',  ( -20.69999999999999929, 11.00000000000000000, 6.400000000000003020 ) ) ;
#4699 = CIRCLE ( 'NONE', #2305, 0.5000000000000004441 ) ;
#4700 = CARTESIAN_POINT ( 'NONE',  ( 8.699999999999999289, 0.000000000000000000, -26.89999999999999858 ) ) ;
#4701 = ADVANCED_FACE ( 'NONE', ( #2166 ), #3946, .F. ) ;
#4702 = LINE ( 'NONE', #7098, #1193 ) ;
#4703 = ADVANCED_FACE ( 'NONE', ( #3508 ), #7650, .T. ) ;
#4704 = LINE ( 'NONE', #6942, #4932 ) ;
#4705 = AXIS2_PLACEMENT_3D ( 'NONE', #4969, #1364, #5557 ) ;
#4706 = CYLINDRICAL_SURFACE ( 'NONE', #5416, 1.549999999999995826 ) ;
#4707 = DIRECTION ( 'NONE',  ( 7.109522442527898271E-17, 0.000000000000000000, 1.000000000000000000 ) ) ;
#4708 = DIRECTION ( 'NONE',  ( 0.000000000000000000, -1.000000000000000000, 0.000000000000000000 ) ) ;
#4709 = LINE ( 'NONE', #1690, #6360 ) ;
#4710 = ORIENTED_EDGE ( 'NONE', *, *, #6931, .F. ) ;
#4711 = DIRECTION ( 'NONE',  ( -1.000000000000000000, 0.000000000000000000, 7.109522442527898271E-17 ) ) ;
#4712 = CARTESIAN_POINT ( 'NONE',  ( -15.29999999999999716, 11.00000000000000000, 27.40000000000000213 ) ) ;
#4713 = VERTEX_POINT ( 'NONE', #4020 ) ;
#4714 = VERTEX_POINT ( 'NONE', #3466 ) ;
#4715 = CARTESIAN_POINT ( 'NONE',  ( -9.199999999999999289, 11.00000000000000000, 5.900000000000002132 ) ) ;
#4716 = CARTESIAN_POINT ( 'NONE',  ( -33.20000000000000284, 11.00000000000000000, -26.89999999999999858 ) ) ;
#4717 = EDGE_CURVE ( 'NONE', #1316, #153, #379, .T. ) ;
#4718 = EDGE_LOOP ( 'NONE', ( #1853, #6005, #996, #2548 ) ) ;
#4719 = CARTESIAN_POINT ( 'NONE',  ( 21.19999999999999929, 0.000000000000000000, -26.89999999999999858 ) ) ;
#4720 = ORIENTED_EDGE ( 'NONE', *, *, #71, .F. ) ;
#4721 = CARTESIAN_POINT ( 'NONE',  ( -35.50000000000001421, 0.000000000000000000, 30.50000000000000355 ) ) ;
#4722 = CARTESIAN_POINT ( 'NONE',  ( 9.199999999999999289, 0.000000000000000000, 3.000000000000002665 ) ) ;
#4723 = VERTEX_POINT ( 'NONE', #6381 ) ;
#4724 = EDGE_CURVE ( 'NONE', #5518, #5548, #7733, .T. ) ;
#4725 = ORIENTED_EDGE ( 'NONE', *, *, #5135, .T. ) ;
#4726 = FILL_AREA_STYLE ('',( #4642 ) ) ;
#4727 = DIRECTION ( 'NONE',  ( 7.109522442527898271E-17, 0.000000000000000000, 1.000000000000000000 ) ) ;
#4728 = CARTESIAN_POINT ( 'NONE',  ( -35.50000000000001421, 0.000000000000000000, 30.50000000000000355 ) ) ;
#4729 = ORIENTED_EDGE ( 'NONE', *, *, #928, .F. ) ;
#4730 = DIRECTION ( 'NONE',  ( 1.000000000000000000, 0.000000000000000000, 0.000000000000000000 ) ) ;
#4731 = VERTEX_POINT ( 'NONE', #7096 ) ;
#4732 = ORIENTED_EDGE ( 'NONE', *, *, #2186, .F. ) ;
#4733 = CARTESIAN_POINT ( 'NONE',  ( 27.29999999999999716, 0.000000000000000000, 26.89999999999999858 ) ) ;
#4734 = DIRECTION ( 'NONE',  ( 0.000000000000000000, 1.000000000000000000, 0.000000000000000000 ) ) ;
#4735 = EDGE_CURVE ( 'NONE', #3410, #2268, #2387, .T. ) ;
#4736 = LINE ( 'NONE', #5959, #4609 ) ;
#4737 = AXIS2_PLACEMENT_3D ( 'NONE', #725, #2639, #7523 ) ;
#4738 = CARTESIAN_POINT ( 'NONE',  ( 32.70000000000000284, 0.000000000000000000, 3.000000000000002665 ) ) ;
#4739 = VECTOR ( 'NONE', #4535, 1000.000000000000000 ) ;
#4740 = CARTESIAN_POINT ( 'NONE',  ( -14.79999999999999716, 0.000000000000000000, 24.00000000000000000 ) ) ;
#4741 = EDGE_CURVE ( 'NONE', #1761, #4900, #461, .T. ) ;
#4742 = CARTESIAN_POINT ( 'NONE',  ( -3.299999999999996714, 11.00000000000000000, 3.500000000000002220 ) ) ;
#4743 = FACE_OUTER_BOUND ( 'NONE', #1294, .T. ) ;
#4744 = EDGE_CURVE ( 'NONE', #5178, #5986, #5245, .T. ) ;
#4745 = VERTEX_POINT ( 'NONE', #5286 ) ;
#4746 = DIRECTION ( 'NONE',  ( 0.000000000000000000, 0.000000000000000000, 1.000000000000000000 ) ) ;
#4747 = CARTESIAN_POINT ( 'NONE',  ( 9.199999999999999289, 11.00000000000000000, 24.00000000000000000 ) ) ;
#4748 = EDGE_LOOP ( 'NONE', ( #5708, #6455, #5183, #5642 ) ) ;
#4749 = VECTOR ( 'NONE', #5371, 1000.000000000000000 ) ;
#4750 = DIRECTION ( 'NONE',  ( -7.109522442527898271E-17, 0.000000000000000000, -1.000000000000000000 ) ) ;
#4751 = CARTESIAN_POINT ( 'NONE',  ( 21.19999999999999929, 11.00000000000000000, -27.39999999999999858 ) ) ;
#4752 = CARTESIAN_POINT ( 'NONE',  ( -8.699999999999999289, 0.000000000000000000, -26.89999999999999858 ) ) ;
#4753 = EDGE_CURVE ( 'NONE', #4126, #325, #1240, .T. ) ;
#4754 = ORIENTED_EDGE ( 'NONE', *, *, #1852, .T. ) ;
#4755 = LINE ( 'NONE', #5418, #3811 ) ;
#4756 = EDGE_LOOP ( 'NONE', ( #5790, #5140, #7245, #2518 ) ) ;
#4757 = CARTESIAN_POINT ( 'NONE',  ( -20.69999999999999929, 11.00000000000000000, 3.000000000000002665 ) ) ;
#4758 = CARTESIAN_POINT ( 'NONE',  ( -27.29999999999999716, 11.00000000000000000, -6.400000000000000355 ) ) ;
#4759 = ORIENTED_EDGE ( 'NONE', *, *, #5920, .T. ) ;
#4760 = ORIENTED_EDGE ( 'NONE', *, *, #1940, .F. ) ;
#4761 = ADVANCED_FACE ( 'NONE', ( #4578 ), #339, .F. ) ;
#4762 = AXIS2_PLACEMENT_3D ( 'NONE', #3594, #1775, #3517 ) ;
#4763 = CARTESIAN_POINT ( 'NONE',  ( -32.70000000000000284, 0.000000000000000000, 3.500000000000002665 ) ) ;
#4764 = CARTESIAN_POINT ( 'NONE',  ( -14.79999999999999716, 0.000000000000000000, 24.50000000000000000 ) ) ;
#4765 = ORIENTED_EDGE ( 'NONE', *, *, #5242, .T. ) ;
#4766 = LINE ( 'NONE', #5985, #6061 ) ;
#4767 = AXIS2_PLACEMENT_3D ( 'NONE', #5164, #7021, #7574 ) ;
#4768 = VERTEX_POINT ( 'NONE', #2757 ) ;
#4769 = ORIENTED_EDGE ( 'NONE', *, *, #1084, .T. ) ;
#4770 = CARTESIAN_POINT ( 'NONE',  ( 15.29999999999999716, 11.00000000000000000, -6.399999999999999467 ) ) ;
#4771 = LINE ( 'NONE', #7251, #2646 ) ;
#4772 = DIRECTION ( 'NONE',  ( 7.109522442527898271E-17, 0.000000000000000000, -1.000000000000000000 ) ) ;
#4773 = VECTOR ( 'NONE', #664, 1000.000000000000000 ) ;
#4774 = DIRECTION ( 'NONE',  ( 0.000000000000000000, 1.000000000000000000, 0.000000000000000000 ) ) ;
#4775 = AXIS2_PLACEMENT_3D ( 'NONE', #6554, #551, #2969 ) ;
#4776 = ADVANCED_FACE ( 'NONE', ( #5915 ), #4613, .F. ) ;
#4777 = DIRECTION ( 'NONE',  ( 0.000000000000000000, 0.000000000000000000, 1.000000000000000000 ) ) ;
#4778 = DIRECTION ( 'NONE',  ( 0.000000000000000000, 0.000000000000000000, 1.000000000000000000 ) ) ;
#4779 = CYLINDRICAL_SURFACE ( 'NONE', #811, 1.500000000000004885 ) ;
#4780 = AXIS2_PLACEMENT_3D ( 'NONE', #3712, #695, #5520 ) ;
#4781 = ORIENTED_EDGE ( 'NONE', *, *, #3896, .T. ) ;
#4782 = DIRECTION ( 'NONE',  ( 7.109522442527898271E-17, -0.000000000000000000, -1.000000000000000000 ) ) ;
#4783 = CARTESIAN_POINT ( 'NONE',  ( -14.79999999999999716, 0.000000000000000000, 3.000000000000002665 ) ) ;
#4784 = ADVANCED_FACE ( 'NONE', ( #1601 ), #7614, .F. ) ;
#4785 = EDGE_CURVE ( 'NONE', #6925, #6496, #7434, .T. ) ;
#4786 = VERTEX_POINT ( 'NONE', #6655 ) ;
#4787 = AXIS2_PLACEMENT_3D ( 'NONE', #7373, #1323, #805 ) ;
#4788 = EDGE_CURVE ( 'NONE', #7710, #3377, #6540, .T. ) ;
#4789 = VERTEX_POINT ( 'NONE', #26 ) ;
#4790 = EDGE_CURVE ( 'NONE', #4875, #6727, #1803, .T. ) ;
#4791 = PLANE ( 'NONE',  #7541 ) ;
#4792 = CARTESIAN_POINT ( 'NONE',  ( 2.799999999999996714, 0.000000000000000000, -24.49999999999999645 ) ) ;
#4793 = CIRCLE ( 'NONE', #5678, 0.5000000000000004441 ) ;
#4794 = EDGE_CURVE ( 'NONE', #5381, #6077, #5514, .T. ) ;
#4795 = ORIENTED_EDGE ( 'NONE', *, *, #2675, .F. ) ;
#4796 = DIRECTION ( 'NONE',  ( -7.109522442527898271E-17, 0.000000000000000000, 1.000000000000000000 ) ) ;
#4797 = EDGE_LOOP ( 'NONE', ( #5145, #3018, #3227, #3501 ) ) ;
#4798 = CARTESIAN_POINT ( 'NONE',  ( 31.55000000000000071, 11.00000000000000000, -6.399999999999999467 ) ) ;
#4799 = DIRECTION ( 'NONE',  ( -0.000000000000000000, -1.000000000000000000, -0.000000000000000000 ) ) ;
#4800 = EDGE_LOOP ( 'NONE', ( #1349, #5122, #4324, #4871 ) ) ;
#4801 = ORIENTED_EDGE ( 'NONE', *, *, #7731, .T. ) ;
#4802 = VECTOR ( 'NONE', #7782, 1000.000000000000000 ) ;
#4803 = VECTOR ( 'NONE', #1628, 1000.000000000000000 ) ;
#4804 = CARTESIAN_POINT ( 'NONE',  ( 3.299999999999997158, 11.00000000000000000, 27.40000000000000213 ) ) ;
#4805 = CYLINDRICAL_SURFACE ( 'NONE', #2393, 0.5000000000000000000 ) ;
#4806 = PLANE ( 'NONE',  #2313 ) ;
#4807 = ORIENTED_EDGE ( 'NONE', *, *, #2230, .T. ) ;
#4808 = CARTESIAN_POINT ( 'NONE',  ( 14.79999999999999716, 0.000000000000000000, -24.49999999999999645 ) ) ;
#4809 = AXIS2_PLACEMENT_3D ( 'NONE', #6128, #1949, #4282 ) ;
#4810 = VECTOR ( 'NONE', #6157, 1000.000000000000000 ) ;
#4811 = ORIENTED_EDGE ( 'NONE', *, *, #3782, .F. ) ;
#4812 = ORIENTED_EDGE ( 'NONE', *, *, #1933, .F. ) ;
#4813 = LINE ( 'NONE', #4373, #1150 ) ;
#4814 = DIRECTION ( 'NONE',  ( 0.000000000000000000, 1.000000000000000000, 0.000000000000000000 ) ) ;
#4815 = DIRECTION ( 'NONE',  ( 0.000000000000000000, 1.000000000000000000, 0.000000000000000000 ) ) ;
#4816 = VECTOR ( 'NONE', #957, 1000.000000000000000 ) ;
#4817 = CARTESIAN_POINT ( 'NONE',  ( -3.299999999999997158, 11.00000000000000000, -6.400000000000000355 ) ) ;
#4818 = CIRCLE ( 'NONE', #1403, 0.5000000000000004441 ) ;
#4819 = VECTOR ( 'NONE', #7618, 1000.000000000000000 ) ;
#4820 = CIRCLE ( 'NONE', #4320, 0.5000000000000004441 ) ;
#4821 = CARTESIAN_POINT ( 'NONE',  ( 2.799999999999997158, 0.000000000000000000, 26.89999999999999858 ) ) ;
#4822 = CARTESIAN_POINT ( 'NONE',  ( -3.299999999999996714, 0.000000000000000000, 5.900000000000002132 ) ) ;
#4823 = CIRCLE ( 'NONE', #5194, 0.5000000000000004441 ) ;
#4824 = AXIS2_PLACEMENT_3D ( 'NONE', #2702, #6810, #1433 ) ;
#4825 = CARTESIAN_POINT ( 'NONE',  ( -32.70000000000000284, 11.00000000000000000, 5.900000000000002132 ) ) ;
#4826 = EDGE_LOOP ( 'NONE', ( #635, #7086, #6837, #5782 ) ) ;
#4827 = DIRECTION ( 'NONE',  ( -7.109522442527898271E-17, 0.000000000000000000, -1.000000000000000000 ) ) ;
#4828 = CYLINDRICAL_SURFACE ( 'NONE', #2155, 0.5000000000000004441 ) ;
#4829 = ORIENTED_EDGE ( 'NONE', *, *, #6609, .F. ) ;
#4830 = CARTESIAN_POINT ( 'NONE',  ( 21.19999999999999929, 11.00000000000000000, 3.000000000000003109 ) ) ;
#4831 = DIRECTION ( 'NONE',  ( 0.000000000000000000, 1.000000000000000000, 0.000000000000000000 ) ) ;
#4832 = DIRECTION ( 'NONE',  ( 0.000000000000000000, -1.000000000000000000, 0.000000000000000000 ) ) ;
#4833 = ORIENTED_EDGE ( 'NONE', *, *, #5222, .T. ) ;
#4834 = LINE ( 'NONE', #2942, #7330 ) ;
#4835 = ORIENTED_EDGE ( 'NONE', *, *, #4210, .T. ) ;
#4836 = DIRECTION ( 'NONE',  ( 0.000000000000000000, 0.000000000000000000, 1.000000000000000000 ) ) ;
#4837 = CARTESIAN_POINT ( 'NONE',  ( -14.79999999999999716, 11.00000000000000000, 26.89999999999999858 ) ) ;
#4838 = ORIENTED_EDGE ( 'NONE', *, *, #4626, .T. ) ;
#4839 = ORIENTED_EDGE ( 'NONE', *, *, #7753, .T. ) ;
#4840 = EDGE_CURVE ( 'NONE', #5216, #4587, #4771, .T. ) ;
#4841 = DIRECTION ( 'NONE',  ( 0.000000000000000000, 1.000000000000000000, -0.000000000000000000 ) ) ;
#4842 = CARTESIAN_POINT ( 'NONE',  ( -15.29999999999999716, 0.000000000000000000, 6.400000000000003020 ) ) ;
#4843 = VERTEX_POINT ( 'NONE', #6103 ) ;
#4844 = CARTESIAN_POINT ( 'NONE',  ( 21.19999999999999929, 0.000000000000000000, -23.99999999999999645 ) ) ;
#4845 = ORIENTED_EDGE ( 'NONE', *, *, #4133, .T. ) ;
#4846 = DIRECTION ( 'NONE',  ( 0.000000000000000000, 0.000000000000000000, 1.000000000000000000 ) ) ;
#4847 = EDGE_LOOP ( 'NONE', ( #2590, #7042, #3133, #52, #3567, #261, #1823, #1043 ) ) ;
#4848 = DIRECTION ( 'NONE',  ( 0.000000000000000000, 0.000000000000000000, 1.000000000000000000 ) ) ;
#4849 = DIRECTION ( 'NONE',  ( 0.000000000000000000, 0.000000000000000000, 1.000000000000000000 ) ) ;
#4850 = ADVANCED_FACE ( 'NONE', ( #5359 ), #4256, .F. ) ;
#4851 = CARTESIAN_POINT ( 'NONE',  ( -21.19999999999999929, 0.000000000000000000, -3.500000000000000000 ) ) ;
#4852 = ORIENTED_EDGE ( 'NONE', *, *, #4660, .F. ) ;
#4853 = DIRECTION ( 'NONE',  ( 0.000000000000000000, 1.000000000000000000, 0.000000000000000000 ) ) ;
#4854 = ORIENTED_EDGE ( 'NONE', *, *, #2683, .T. ) ;
#4855 = CARTESIAN_POINT ( 'NONE',  ( -27.29999999999999716, 0.000000000000000000, -23.99999999999999645 ) ) ;
#4856 = EDGE_CURVE ( 'NONE', #6557, #6354, #7766, .T. ) ;
#4857 = CARTESIAN_POINT ( 'NONE',  ( 33.20000000000000284, 11.00000000000000000, -27.39999999999999858 ) ) ;
#4858 = VECTOR ( 'NONE', #5635, 1000.000000000000000 ) ;
#4859 = CARTESIAN_POINT ( 'NONE',  ( -9.199999999999999289, 11.00000000000000000, 24.00000000000000000 ) ) ;
#4860 = VERTEX_POINT ( 'NONE', #3621 ) ;
#4861 = CARTESIAN_POINT ( 'NONE',  ( -8.699999999999999289, 11.00000000000000000, 6.400000000000003020 ) ) ;
#4862 = CARTESIAN_POINT ( 'NONE',  ( -31.55000000000000071, 11.00000000000000000, -6.399999999999999467 ) ) ;
#4863 = ORIENTED_EDGE ( 'NONE', *, *, #347, .T. ) ;
#4864 = AXIS2_PLACEMENT_3D ( 'NONE', #2608, #2011, #4424 ) ;
#4865 = CARTESIAN_POINT ( 'NONE',  ( -8.699999999999999289, 11.00000000000000000, 24.00000000000000000 ) ) ;
#4866 = LINE ( 'NONE', #4236, #3511 ) ;
#4867 = CARTESIAN_POINT ( 'NONE',  ( 9.199999999999999289, 0.000000000000000000, 24.50000000000000000 ) ) ;
#4868 = DIRECTION ( 'NONE',  ( 0.000000000000000000, 0.000000000000000000, -1.000000000000000000 ) ) ;
#4869 = VERTEX_POINT ( 'NONE', #3545 ) ;
#4870 = CARTESIAN_POINT ( 'NONE',  ( 9.199999999999999289, 11.00000000000000000, -27.39999999999999858 ) ) ;
#4871 = ORIENTED_EDGE ( 'NONE', *, *, #1735, .F. ) ;
#4872 = DIRECTION ( 'NONE',  ( -7.109522442527898271E-17, 0.000000000000000000, 1.000000000000000000 ) ) ;
#4873 = DIRECTION ( 'NONE',  ( 1.000000000000000000, 0.000000000000000000, 0.000000000000000000 ) ) ;
#4874 = EDGE_LOOP ( 'NONE', ( #3935, #3845, #1284, #1147 ) ) ;
#4875 = VERTEX_POINT ( 'NONE', #1242 ) ;
#4876 = EDGE_CURVE ( 'NONE', #6090, #2954, #6044, .T. ) ;
#4877 = DIRECTION ( 'NONE',  ( 0.000000000000000000, 0.000000000000000000, -1.000000000000000000 ) ) ;
#4878 = ORIENTED_EDGE ( 'NONE', *, *, #637, .T. ) ;
#4879 = CARTESIAN_POINT ( 'NONE',  ( -33.20000000000000284, 11.00000000000000000, -27.39999999999999858 ) ) ;
#4880 = VERTEX_POINT ( 'NONE', #3665 ) ;
#4881 = CARTESIAN_POINT ( 'NONE',  ( -8.699999999999999289, 0.000000000000000000, 24.00000000000000000 ) ) ;
#4882 = EDGE_CURVE ( 'NONE', #516, #909, #1719, .T. ) ;
#4883 = EDGE_CURVE ( 'NONE', #7542, #6919, #3705, .T. ) ;
#4884 = ORIENTED_EDGE ( 'NONE', *, *, #4454, .T. ) ;
#4885 = CIRCLE ( 'NONE', #6261, 0.5000000000000004441 ) ;
#4886 = EDGE_CURVE ( 'NONE', #7458, #1229, #7171, .T. ) ;
#4887 = DIRECTION ( 'NONE',  ( 0.000000000000000000, 1.000000000000000000, 0.000000000000000000 ) ) ;
#4888 = EDGE_CURVE ( 'NONE', #254, #3774, #2404, .T. ) ;
#4889 = CARTESIAN_POINT ( 'NONE',  ( 27.29999999999999716, 0.000000000000000000, -5.899999999999998579 ) ) ;
#4890 = AXIS2_PLACEMENT_3D ( 'NONE', #825, #4317, #3123 ) ;
#4891 = FACE_OUTER_BOUND ( 'NONE', #297, .T. ) ;
#4892 = ORIENTED_EDGE ( 'NONE', *, *, #581, .T. ) ;
#4893 = AXIS2_PLACEMENT_3D ( 'NONE', #5248, #6464, #1054 ) ;
#4894 = EDGE_CURVE ( 'NONE', #2735, #1122, #5958, .T. ) ;
#4895 = CARTESIAN_POINT ( 'NONE',  ( -16.44999999999999929, 11.00000000000000000, -6.399999999999999467 ) ) ;
#4896 = ORIENTED_EDGE ( 'NONE', *, *, #2554, .F. ) ;
#4897 = CARTESIAN_POINT ( 'NONE',  ( 3.299999999999997158, 11.00000000000000000, 24.00000000000000000 ) ) ;
#4898 = LINE ( 'NONE', #4264, #4529 ) ;
#4899 = EDGE_CURVE ( 'NONE', #6094, #6198, #2956, .T. ) ;
#4900 = VERTEX_POINT ( 'NONE', #688 ) ;
#4901 = CARTESIAN_POINT ( 'NONE',  ( 20.69999999999999929, 11.00000000000000000, -27.39999999999999858 ) ) ;
#4902 = LINE ( 'NONE', #7303, #3674 ) ;
#4903 = EDGE_CURVE ( 'NONE', #7680, #909, #613, .T. ) ;
#4904 = ORIENTED_EDGE ( 'NONE', *, *, #7785, .T. ) ;
#4905 = VECTOR ( 'NONE', #4532, 1000.000000000000000 ) ;
#4906 = CARTESIAN_POINT ( 'NONE',  ( 35.50000000000001421, 0.000000000000000000, -32.00000000000000711 ) ) ;
#4907 = DIRECTION ( 'NONE',  ( -1.000000000000000000, 0.000000000000000000, 0.000000000000000000 ) ) ;
#4908 = LINE ( 'NONE', #3286, #7795 ) ;
#4909 = FACE_OUTER_BOUND ( 'NONE', #3831, .T. ) ;
#4910 = ORIENTED_EDGE ( 'NONE', *, *, #5854, .F. ) ;
#4911 = FACE_OUTER_BOUND ( 'NONE', #5066, .T. ) ;
#4912 = ORIENTED_EDGE ( 'NONE', *, *, #1575, .F. ) ;
#4913 = DIRECTION ( 'NONE',  ( 0.000000000000000000, 1.000000000000000000, 0.000000000000000000 ) ) ;
#4914 = AXIS2_PLACEMENT_3D ( 'NONE', #933, #3392, #3431 ) ;
#4915 = DIRECTION ( 'NONE',  ( 0.000000000000000000, 0.000000000000000000, 1.000000000000000000 ) ) ;
#4916 = ORIENTED_EDGE ( 'NONE', *, *, #6083, .T. ) ;
#4917 = ORIENTED_EDGE ( 'NONE', *, *, #2668, .F. ) ;
#4918 = ORIENTED_EDGE ( 'NONE', *, *, #1996, .T. ) ;
#4919 = DIRECTION ( 'NONE',  ( 0.000000000000000000, 0.000000000000000000, 1.000000000000000000 ) ) ;
#4920 = CIRCLE ( 'NONE', #1246, 0.5000000000000004441 ) ;
#4921 = ORIENTED_EDGE ( 'NONE', *, *, #4315, .F. ) ;
#4922 = FACE_OUTER_BOUND ( 'NONE', #1932, .T. ) ;
#4923 = VERTEX_POINT ( 'NONE', #3585 ) ;
#4924 = CARTESIAN_POINT ( 'NONE',  ( 1.948009149252644252E-15, 11.00000000000000000, 27.40000000000000213 ) ) ;
#4925 = MECHANICAL_DESIGN_GEOMETRIC_PRESENTATION_REPRESENTATION (  '', ( #3160 ), #1505 ) ;
#4926 = ORIENTED_EDGE ( 'NONE', *, *, #5460, .F. ) ;
#4927 = DIRECTION ( 'NONE',  ( 7.109522442527898271E-17, 0.000000000000000000, 1.000000000000000000 ) ) ;
#4928 = DIRECTION ( 'NONE',  ( 0.000000000000000000, 0.000000000000000000, 1.000000000000000000 ) ) ;
#4929 = VECTOR ( 'NONE', #7273, 1000.000000000000000 ) ;
#4930 = DIRECTION ( 'NONE',  ( 0.000000000000000000, 1.000000000000000000, 0.000000000000000000 ) ) ;
#4931 = ORIENTED_EDGE ( 'NONE', *, *, #3203, .F. ) ;
#4932 = VECTOR ( 'NONE', #4659, 1000.000000000000000 ) ;
#4933 = CARTESIAN_POINT ( 'NONE',  ( 15.29999999999999716, 11.00000000000000000, 27.40000000000000213 ) ) ;
#4934 = EDGE_CURVE ( 'NONE', #5618, #1155, #4222, .T. ) ;
#4935 = ORIENTED_EDGE ( 'NONE', *, *, #3727, .T. ) ;
#4936 = DIRECTION ( 'NONE',  ( 0.000000000000000000, -1.000000000000000000, 0.000000000000000000 ) ) ;
#4937 = EDGE_CURVE ( 'NONE', #2458, #1316, #6069, .T. ) ;
#4938 = CIRCLE ( 'NONE', #5064, 1.500000000000004885 ) ;
#4939 = CARTESIAN_POINT ( 'NONE',  ( -9.199999999999999289, 11.00000000000000000, -6.399999999999999467 ) ) ;
#4940 = AXIS2_PLACEMENT_3D ( 'NONE', #7312, #2585, #123 ) ;
#4941 = ORIENTED_EDGE ( 'NONE', *, *, #7290, .T. ) ;
#4942 = DIRECTION ( 'NONE',  ( -1.000000000000000000, 0.000000000000000000, 7.109522442527898271E-17 ) ) ;
#4943 = CARTESIAN_POINT ( 'NONE',  ( 2.799999999999997602, 11.00000000000000000, 3.500000000000002220 ) ) ;
#4944 = ORIENTED_EDGE ( 'NONE', *, *, #4165, .T. ) ;
#4945 = VECTOR ( 'NONE', #1465, 1000.000000000000000 ) ;
#4946 = DIRECTION ( 'NONE',  ( -1.000000000000000000, -0.000000000000000000, -0.000000000000000000 ) ) ;
#4947 = CARTESIAN_POINT ( 'NONE',  ( 2.799999999999997158, 0.000000000000000000, -6.399999999999999467 ) ) ;
#4948 = LINE ( 'NONE', #7354, #4141 ) ;
#4949 = DIRECTION ( 'NONE',  ( 0.000000000000000000, 0.000000000000000000, 1.000000000000000000 ) ) ;
#4950 = ORIENTED_EDGE ( 'NONE', *, *, #4697, .F. ) ;
#4951 = CARTESIAN_POINT ( 'NONE',  ( -8.699999999999999289, 11.00000000000000000, -3.000000000000000000 ) ) ;
#4952 = ORIENTED_EDGE ( 'NONE', *, *, #6124, .F. ) ;
#4953 = CARTESIAN_POINT ( 'NONE',  ( 21.19999999999999929, 0.000000000000000000, -27.39999999999999858 ) ) ;
#4954 = DIRECTION ( 'NONE',  ( 0.000000000000000000, -1.000000000000000000, 0.000000000000000000 ) ) ;
#4955 = ORIENTED_EDGE ( 'NONE', *, *, #6627, .T. ) ;
#4956 = ORIENTED_EDGE ( 'NONE', *, *, #5338, .F. ) ;
#4957 = ORIENTED_EDGE ( 'NONE', *, *, #6527, .T. ) ;
#4958 = EDGE_CURVE ( 'NONE', #1513, #2244, #59, .T. ) ;
#4959 = LINE ( 'NONE', #7400, #3504 ) ;
#4960 = VECTOR ( 'NONE', #3577, 1000.000000000000000 ) ;
#4961 = VERTEX_POINT ( 'NONE', #1362 ) ;
#4962 = DIRECTION ( 'NONE',  ( 1.000000000000000000, 0.000000000000000000, 0.000000000000000000 ) ) ;
#4963 = ORIENTED_EDGE ( 'NONE', *, *, #4066, .F. ) ;
#4964 = DIRECTION ( 'NONE',  ( 0.000000000000000000, 0.000000000000000000, 1.000000000000000000 ) ) ;
#4965 = ADVANCED_FACE ( 'NONE', ( #1407 ), #7453, .F. ) ;
#4966 = VERTEX_POINT ( 'NONE', #3196 ) ;
#4967 = CYLINDRICAL_SURFACE ( 'NONE', #5574, 0.5000000000000004441 ) ;
#4968 = CARTESIAN_POINT ( 'NONE',  ( 14.79999999999999716, 0.000000000000000000, 3.000000000000002665 ) ) ;
#4969 = CARTESIAN_POINT ( 'NONE',  ( 15.29999999999999716, 11.00000000000000000, -3.500000000000000000 ) ) ;
#4970 = VERTEX_POINT ( 'NONE', #2678 ) ;
#4971 = ORIENTED_EDGE ( 'NONE', *, *, #5369, .F. ) ;
#4972 = ADVANCED_FACE ( 'NONE', ( #5597 ), #2005, .F. ) ;
#4973 = LINE ( 'NONE', #7378, #4671 ) ;
#4974 = CARTESIAN_POINT ( 'NONE',  ( -1.706285386206695289E-15, 11.00000000000000000, -23.99999999999999645 ) ) ;
#4975 = ORIENTED_EDGE ( 'NONE', *, *, #6875, .T. ) ;
#4976 = DIRECTION ( 'NONE',  ( -0.000000000000000000, -1.000000000000000000, -0.000000000000000000 ) ) ;
#4977 = CARTESIAN_POINT ( 'NONE',  ( 4.450000000000001066, 11.00000000000000000, 6.400000000000003020 ) ) ;
#4978 = ORIENTED_EDGE ( 'NONE', *, *, #4280, .T. ) ;
#4979 = ADVANCED_FACE ( 'NONE', ( #3863 ), #2045, .F. ) ;
#4980 = DIRECTION ( 'NONE',  ( -0.000000000000000000, -1.000000000000000000, -0.000000000000000000 ) ) ;
#4981 = EDGE_CURVE ( 'NONE', #2634, #5496, #3400, .T. ) ;
#4982 = CYLINDRICAL_SURFACE ( 'NONE', #1478, 0.5000000000000004441 ) ;
#4983 = CARTESIAN_POINT ( 'NONE',  ( 21.19999999999999929, 0.000000000000000000, 3.500000000000002665 ) ) ;
#4984 = VECTOR ( 'NONE', #6505, 1000.000000000000000 ) ;
#4985 = DIRECTION ( 'NONE',  ( -0.000000000000000000, -1.000000000000000000, -0.000000000000000000 ) ) ;
#4986 = LINE ( 'NONE', #2583, #3604 ) ;
#4987 = VERTEX_POINT ( 'NONE', #4415 ) ;
#4988 = DIRECTION ( 'NONE',  ( 0.000000000000000000, 0.000000000000000000, 1.000000000000000000 ) ) ;
#4989 = CARTESIAN_POINT ( 'NONE',  ( -9.199999999999999289, 0.000000000000000000, 3.000000000000002665 ) ) ;
#4990 = VECTOR ( 'NONE', #5329, 1000.000000000000000 ) ;
#4991 = FACE_OUTER_BOUND ( 'NONE', #4331, .T. ) ;
#4992 = VECTOR ( 'NONE', #655, 1000.000000000000000 ) ;
#4993 = ORIENTED_EDGE ( 'NONE', *, *, #1561, .T. ) ;
#4994 = EDGE_LOOP ( 'NONE', ( #6563, #2069, #7212, #2584 ) ) ;
#4995 = EDGE_LOOP ( 'NONE', ( #4765, #4892, #5527, #7594 ) ) ;
#4997 = VECTOR ( 'NONE', #7504, 1000.000000000000000 ) ;
#4996 = DIRECTION ( 'NONE',  ( 0.000000000000000000, 0.000000000000000000, 1.000000000000000000 ) ) ;
#4998 = ADVANCED_FACE ( 'NONE', ( #768 ), #258, .F. ) ;
#4999 = ORIENTED_EDGE ( 'NONE', *, *, #1942, .F. ) ;
#5000 = CARTESIAN_POINT ( 'NONE',  ( -9.199999999999999289, 11.00000000000000000, 24.50000000000000000 ) ) ;
#5001 = VERTEX_POINT ( 'NONE', #3900 ) ;
#5002 = LINE ( 'NONE', #802, #2399 ) ;
#5003 = EDGE_CURVE ( 'NONE', #2162, #869, #3025, .T. ) ;
#5004 = ADVANCED_FACE ( 'NONE', ( #3828 ), #2562, .F. ) ;
#5005 = ORIENTED_EDGE ( 'NONE', *, *, #7560, .T. ) ;
#5006 = DIRECTION ( 'NONE',  ( 0.000000000000000000, 0.000000000000000000, 1.000000000000000000 ) ) ;
#5007 = CARTESIAN_POINT ( 'NONE',  ( 15.29999999999999716, 0.000000000000000000, -26.89999999999999858 ) ) ;
#5008 = CARTESIAN_POINT ( 'NONE',  ( 4.550094363217855288E-16, 11.00000000000000000, -6.400000000000000355 ) ) ;
#5009 = CARTESIAN_POINT ( 'NONE',  ( 21.19999999999999929, 0.000000000000000000, 24.00000000000000000 ) ) ;
#5010 = ORIENTED_EDGE ( 'NONE', *, *, #93, .F. ) ;
#5011 = ORIENTED_EDGE ( 'NONE', *, *, #1276, .T. ) ;
#5012 = CARTESIAN_POINT ( 'NONE',  ( -20.69999999999999929, 0.000000000000000000, -24.49999999999999645 ) ) ;
#5013 = DIRECTION ( 'NONE',  ( 0.000000000000000000, 0.000000000000000000, -1.000000000000000000 ) ) ;
#5014 = VECTOR ( 'NONE', #2015, 1000.000000000000000 ) ;
#5015 = CARTESIAN_POINT ( 'NONE',  ( -33.20000000000000284, 11.00000000000000000, -6.399999999999999467 ) ) ;
#5016 = LINE ( 'NONE', #6828, #5058 ) ;
#5017 = EDGE_CURVE ( 'NONE', #6686, #2699, #3231, .T. ) ;
#5018 = ORIENTED_EDGE ( 'NONE', *, *, #65, .F. ) ;
#5019 = DIRECTION ( 'NONE',  ( 0.000000000000000000, 0.000000000000000000, -1.000000000000000000 ) ) ;
#5020 = CARTESIAN_POINT ( 'NONE',  ( -35.50000000000001421, 0.000000000000000000, -28.99999999999999645 ) ) ;
#5021 = DIRECTION ( 'NONE',  ( -1.000000000000000000, 0.000000000000000000, 7.109522442527898271E-17 ) ) ;
#5022 = DIRECTION ( 'NONE',  ( 7.109522442527898271E-17, -0.000000000000000000, -1.000000000000000000 ) ) ;
#5023 = EDGE_LOOP ( 'NONE', ( #6158, #6532, #6071, #5306 ) ) ;
#5024 = CARTESIAN_POINT ( 'NONE',  ( 20.69999999999999929, 11.00000000000000000, -24.49999999999999645 ) ) ;
#5025 = CIRCLE ( 'NONE', #720, 0.5000000000000004441 ) ;
#5026 = LINE ( 'NONE', #3849, #2025 ) ;
#5027 = EDGE_CURVE ( 'NONE', #2681, #38, #1965, .T. ) ;
#5028 = VERTEX_POINT ( 'NONE', #4374 ) ;
#5029 = ORIENTED_EDGE ( 'NONE', *, *, #2219, .T. ) ;
#5030 = VECTOR ( 'NONE', #5847, 1000.000000000000000 ) ;
#5031 = ADVANCED_FACE ( 'NONE', ( #1927 ), #6143, .F. ) ;
#5032 = ORIENTED_EDGE ( 'NONE', *, *, #6735, .T. ) ;
#5033 = CARTESIAN_POINT ( 'NONE',  ( 7.549999999999998046, 11.00000000000000000, -23.99999999999999645 ) ) ;
#5034 = EDGE_CURVE ( 'NONE', #3082, #6774, #3524, .T. ) ;
#5035 = ADVANCED_FACE ( 'NONE', ( #6782 ), #6191, .F. ) ;
#5036 = ORIENTED_EDGE ( 'NONE', *, *, #4647, .T. ) ;
#5037 = CIRCLE ( 'NONE', #7803, 0.5000000000000004441 ) ;
#5038 = LINE ( 'NONE', #6775, #398 ) ;
#5039 = EDGE_LOOP ( 'NONE', ( #7329, #7180, #6095, #5911 ) ) ;
#5040 = DIRECTION ( 'NONE',  ( 0.000000000000000000, 0.000000000000000000, 1.000000000000000000 ) ) ;
#5041 = ORIENTED_EDGE ( 'NONE', *, *, #5290, .T. ) ;
#5042 = ORIENTED_EDGE ( 'NONE', *, *, #5816, .T. ) ;
#5043 = CARTESIAN_POINT ( 'NONE',  ( -15.29999999999999716, 11.00000000000000000, 26.89999999999999858 ) ) ;
#5044 = DIRECTION ( 'NONE',  ( 0.000000000000000000, 1.000000000000000000, 0.000000000000000000 ) ) ;
#5045 = CARTESIAN_POINT ( 'NONE',  ( 15.29999999999999716, 0.000000000000000000, 24.00000000000000000 ) ) ;
#5046 = EDGE_LOOP ( 'NONE', ( #876, #1113, #3464, #679 ) ) ;
#5047 = VECTOR ( 'NONE', #3473, 1000.000000000000000 ) ;
#5048 = VECTOR ( 'NONE', #6293, 1000.000000000000000 ) ;
#5049 = ORIENTED_EDGE ( 'NONE', *, *, #5354, .T. ) ;
#5050 = CARTESIAN_POINT ( 'NONE',  ( -9.199999999999999289, 11.00000000000000000, -5.899999999999998579 ) ) ;
#5051 = AXIS2_PLACEMENT_3D ( 'NONE', #4989, #7395, #1457 ) ;
#5052 = LINE ( 'NONE', #7463, #4147 ) ;
#5053 = CIRCLE ( 'NONE', #4044, 0.5000000000000004441 ) ;
#5054 = LINE ( 'NONE', #4268, #7024 ) ;
#5055 = CYLINDRICAL_SURFACE ( 'NONE', #1272, 0.5000000000000004441 ) ;
#5056 = EDGE_CURVE ( 'NONE', #5601, #6993, #6738, .T. ) ;
#5057 = EDGE_LOOP ( 'NONE', ( #5278, #4651, #3222, #5283 ) ) ;
#5058 = VECTOR ( 'NONE', #5089, 1000.000000000000000 ) ;
#5059 = LINE ( 'NONE', #3841, #2246 ) ;
#5060 = DIRECTION ( 'NONE',  ( 7.109522442527898271E-17, 0.000000000000000000, 1.000000000000000000 ) ) ;
#5061 = LINE ( 'NONE', #6835, #3005 ) ;
#5062 = ORIENTED_EDGE ( 'NONE', *, *, #1479, .F. ) ;
#5063 = LINE ( 'NONE', #3766, #2549 ) ;
#5064 = AXIS2_PLACEMENT_3D ( 'NONE', #6621, #3039, #1847 ) ;
#5065 = LINE ( 'NONE', #2027, #7701 ) ;
#5066 = EDGE_LOOP ( 'NONE', ( #3573, #661, #3970, #7249 ) ) ;
#5067 = VECTOR ( 'NONE', #6964, 1000.000000000000000 ) ;
#5068 = ORIENTED_EDGE ( 'NONE', *, *, #3386, .T. ) ;
#5069 = VERTEX_POINT ( 'NONE', #1473 ) ;
#5070 = FACE_OUTER_BOUND ( 'NONE', #2856, .T. ) ;
#5071 = EDGE_CURVE ( 'NONE', #738, #6916, #7410, .T. ) ;
#5072 = ORIENTED_EDGE ( 'NONE', *, *, #4238, .F. ) ;
#5073 = CARTESIAN_POINT ( 'NONE',  ( -3.299999999999997158, 0.000000000000000000, -6.399999999999999467 ) ) ;
#5074 = EDGE_LOOP ( 'NONE', ( #1437, #94, #7206, #6020 ) ) ;
#5075 = DIRECTION ( 'NONE',  ( 0.000000000000000000, 1.000000000000000000, 0.000000000000000000 ) ) ;
#5076 = CARTESIAN_POINT ( 'NONE',  ( 16.44999999999999929, 11.00000000000000000, 24.00000000000000000 ) ) ;
#5077 = EDGE_LOOP ( 'NONE', ( #54, #3505, #5467, #3092 ) ) ;
#5078 = EDGE_CURVE ( 'NONE', #2963, #5951, #882, .T. ) ;
#5079 = VECTOR ( 'NONE', #7205, 1000.000000000000000 ) ;
#5080 = FACE_OUTER_BOUND ( 'NONE', #7627, .T. ) ;
#5081 = CARTESIAN_POINT ( 'NONE',  ( 27.29999999999999716, 11.00000000000000000, 5.900000000000002132 ) ) ;
#5082 = APPLICATION_PROTOCOL_DEFINITION ( 'draft international standard', 'automotive_design', 1998, #2441 ) ;
#5083 = CARTESIAN_POINT ( 'NONE',  ( 1.706285386206695289E-15, 11.00000000000000000, -23.99999999999999645 ) ) ;
#5084 = ORIENTED_EDGE ( 'NONE', *, *, #1399, .T. ) ;
#5085 = VERTEX_POINT ( 'NONE', #7046 ) ;
#5086 = DIRECTION ( 'NONE',  ( 0.000000000000000000, 1.000000000000000000, 0.000000000000000000 ) ) ;
#5087 = DIRECTION ( 'NONE',  ( 0.000000000000000000, 0.000000000000000000, 1.000000000000000000 ) ) ;
#5088 = DIRECTION ( 'NONE',  ( 0.000000000000000000, 0.000000000000000000, -1.000000000000000000 ) ) ;
#5089 = DIRECTION ( 'NONE',  ( 7.109522442527898271E-17, 0.000000000000000000, 1.000000000000000000 ) ) ;
#5090 = ORIENTED_EDGE ( 'NONE', *, *, #3557, .F. ) ;
#5091 = ADVANCED_FACE ( 'NONE', ( #961 ), #6973, .F. ) ;
#5092 = DIRECTION ( 'NONE',  ( -7.109522442527898271E-17, 0.000000000000000000, 1.000000000000000000 ) ) ;
#5093 = CARTESIAN_POINT ( 'NONE',  ( -20.69999999999999929, 0.000000000000000000, 3.000000000000002665 ) ) ;
#5094 = LINE ( 'NONE', #6987, #1327 ) ;
#5095 = ORIENTED_EDGE ( 'NONE', *, *, #6584, .T. ) ;
#5096 = PLANE ( 'NONE',  #6893 ) ;
#5097 = EDGE_CURVE ( 'NONE', #3219, #2573, #4534, .T. ) ;
#5098 = LINE ( 'NONE', #2103, #3798 ) ;
#5099 = VERTEX_POINT ( 'NONE', #5750 ) ;
#5100 = VERTEX_POINT ( 'NONE', #5835 ) ;
#5101 = ORIENTED_EDGE ( 'NONE', *, *, #3003, .T. ) ;
#5102 = AXIS2_PLACEMENT_3D ( 'NONE', #2339, #1135, #5924 ) ;
#5103 = CARTESIAN_POINT ( 'NONE',  ( -8.699999999999999289, 11.00000000000000000, -26.89999999999999858 ) ) ;
#5104 = CIRCLE ( 'NONE', #3469, 0.5000000000000004441 ) ;
#5105 = ORIENTED_EDGE ( 'NONE', *, *, #4958, .F. ) ;
#5106 = FACE_OUTER_BOUND ( 'NONE', #5629, .T. ) ;
#5107 = VERTEX_POINT ( 'NONE', #5114 ) ;
#5108 = CARTESIAN_POINT ( 'NONE',  ( 31.54999999999999361, 11.00000000000000000, 6.400000000000003020 ) ) ;
#5109 = CARTESIAN_POINT ( 'NONE',  ( 9.199999999999999289, 0.000000000000000000, -24.49999999999999645 ) ) ;
#5110 = ORIENTED_EDGE ( 'NONE', *, *, #5425, .F. ) ;
#5111 = EDGE_CURVE ( 'NONE', #3292, #2640, #452, .T. ) ;
#5112 = VECTOR ( 'NONE', #4355, 1000.000000000000000 ) ;
#5113 = CARTESIAN_POINT ( 'NONE',  ( -2.799999999999997158, 0.000000000000000000, 24.00000000000000000 ) ) ;
#5114 = CARTESIAN_POINT ( 'NONE',  ( -7.549999999999998046, 11.00000000000000000, -23.99999999999999645 ) ) ;
#5115 = DIRECTION ( 'NONE',  ( -7.109522442527898271E-17, 0.000000000000000000, -1.000000000000000000 ) ) ;
#5116 = LINE ( 'NONE', #2007, #2716 ) ;
#5117 = ORIENTED_EDGE ( 'NONE', *, *, #6612, .T. ) ;
#5118 = EDGE_CURVE ( 'NONE', #3374, #6396, #5158, .T. ) ;
#5119 = EDGE_CURVE ( 'NONE', #1395, #3489, #3653, .T. ) ;
#5120 = EDGE_CURVE ( 'NONE', #5773, #7802, #2748, .T. ) ;
#5121 = CIRCLE ( 'NONE', #7769, 0.5000000000000000000 ) ;
#5122 = ORIENTED_EDGE ( 'NONE', *, *, #3580, .F. ) ;
#5123 = ADVANCED_FACE ( 'NONE', ( #7088 ), #2709, .T. ) ;
#5124 = PLANE ( 'NONE',  #1569 ) ;
#5125 = CARTESIAN_POINT ( 'NONE',  ( -33.20000000000000284, 0.000000000000000000, -26.89999999999999858 ) ) ;
#5126 = EDGE_CURVE ( 'NONE', #4266, #4587, #4920, .T. ) ;
#5127 = CARTESIAN_POINT ( 'NONE',  ( -2.799999999999997602, 11.00000000000000000, -27.39999999999999858 ) ) ;
#5128 = FACE_OUTER_BOUND ( 'NONE', #5860, .T. ) ;
#5129 = PLANE ( 'NONE',  #508 ) ;
#5130 = VERTEX_POINT ( 'NONE', #4572 ) ;
#5131 = ADVANCED_FACE ( 'NONE', ( #1000 ), #6453, .F. ) ;
#5132 = LINE ( 'NONE', #859, #5188 ) ;
#5133 = DIRECTION ( 'NONE',  ( -0.000000000000000000, -1.000000000000000000, -0.000000000000000000 ) ) ;
#5134 = DIRECTION ( 'NONE',  ( -1.000000000000000000, -0.000000000000000000, -0.000000000000000000 ) ) ;
#5135 = EDGE_CURVE ( 'NONE', #67, #5228, #2867, .T. ) ;
#5136 = DIRECTION ( 'NONE',  ( -1.000000000000000000, 0.000000000000000000, 0.000000000000000000 ) ) ;
#5137 = ORIENTED_EDGE ( 'NONE', *, *, #485, .F. ) ;
#5138 = CARTESIAN_POINT ( 'NONE',  ( 20.69999999999999929, 11.00000000000000000, -6.399999999999999467 ) ) ;
#5139 = DIRECTION ( 'NONE',  ( 1.000000000000000000, 0.000000000000000000, -7.109522442527898271E-17 ) ) ;
#5140 = ORIENTED_EDGE ( 'NONE', *, *, #4744, .F. ) ;
#5141 = ORIENTED_EDGE ( 'NONE', *, *, #3782, .T. ) ;
#5142 = ORIENTED_EDGE ( 'NONE', *, *, #6584, .F. ) ;
#5143 = CARTESIAN_POINT ( 'NONE',  ( -2.799999999999997158, 0.000000000000000000, 26.89999999999999858 ) ) ;
#5144 = AXIS2_PLACEMENT_3D ( 'NONE', #7188, #6085, #7642 ) ;
#5145 = ORIENTED_EDGE ( 'NONE', *, *, #5342, .T. ) ;
#5146 = CARTESIAN_POINT ( 'NONE',  ( 3.299999999999996714, 11.00000000000000000, -23.99999999999999645 ) ) ;
#5147 = VERTEX_POINT ( 'NONE', #6410 ) ;
#5148 = FACE_OUTER_BOUND ( 'NONE', #2822, .T. ) ;
#5149 = VECTOR ( 'NONE', #4469, 1000.000000000000000 ) ;
#5150 = CARTESIAN_POINT ( 'NONE',  ( -30.00000000000000000, 11.00000000000000000, -6.399999999999999467 ) ) ;
#5151 = EDGE_LOOP ( 'NONE', ( #6131, #797, #5232, #1291 ) ) ;
#5152 = DIRECTION ( 'NONE',  ( 0.000000000000000000, 1.000000000000000000, 0.000000000000000000 ) ) ;
#5153 = AXIS2_PLACEMENT_3D ( 'NONE', #2644, #7497, #4533 ) ;
#5154 = CIRCLE ( 'NONE', #729, 0.5000000000000000000 ) ;
#5155 = DIRECTION ( 'NONE',  ( -0.000000000000000000, 0.000000000000000000, -1.000000000000000000 ) ) ;
#5156 = LINE ( 'NONE', #6490, #1667 ) ;
#5157 = VERTEX_POINT ( 'NONE', #1553 ) ;
#5158 = CIRCLE ( 'NONE', #4663, 0.5000000000000004441 ) ;
#5159 = VECTOR ( 'NONE', #4734, 1000.000000000000000 ) ;
#5160 = ORIENTED_EDGE ( 'NONE', *, *, #819, .F. ) ;
#5161 = CARTESIAN_POINT ( 'NONE',  ( 26.79999999999999716, 0.000000000000000000, 26.89999999999999858 ) ) ;
#5162 = DIRECTION ( 'NONE',  ( 0.000000000000000000, 0.000000000000000000, 1.000000000000000000 ) ) ;
#5163 = DIRECTION ( 'NONE',  ( 0.000000000000000000, 0.000000000000000000, 1.000000000000000000 ) ) ;
#5164 = CARTESIAN_POINT ( 'NONE',  ( 8.699999999999999289, 0.000000000000000000, -3.500000000000000000 ) ) ;
#5165 = LINE ( 'NONE', #6465, #1910 ) ;
#5166 = ORIENTED_EDGE ( 'NONE', *, *, #5533, .T. ) ;
#5167 = CIRCLE ( 'NONE', #1765, 0.5000000000000004441 ) ;
#5168 = EDGE_CURVE ( 'NONE', #4421, #116, #1499, .T. ) ;
#5169 = DIRECTION ( 'NONE',  ( 0.000000000000000000, 0.000000000000000000, 1.000000000000000000 ) ) ;
#5170 = DIRECTION ( 'NONE',  ( -0.000000000000000000, -1.000000000000000000, -0.000000000000000000 ) ) ;
#5171 = FACE_BOUND ( 'NONE', #7121, .T. ) ;
#5172 = LINE ( 'NONE', #3326, #5358 ) ;
#5173 = VERTEX_POINT ( 'NONE', #4689 ) ;
#5174 = VECTOR ( 'NONE', #2504, 1000.000000000000000 ) ;
#5175 = CARTESIAN_POINT ( 'NONE',  ( -33.20000000000000284, 0.000000000000000000, 3.000000000000002665 ) ) ;
#5176 = CARTESIAN_POINT ( 'NONE',  ( -32.70000000000000284, 0.000000000000000000, -23.99999999999999645 ) ) ;
#5177 = VECTOR ( 'NONE', #1450, 1000.000000000000000 ) ;
#5178 = VERTEX_POINT ( 'NONE', #4603 ) ;
#5179 = ORIENTED_EDGE ( 'NONE', *, *, #2572, .F. ) ;
#5180 = ORIENTED_EDGE ( 'NONE', *, *, #4741, .T. ) ;
#5181 = CARTESIAN_POINT ( 'NONE',  ( 4.449999999999997513, 11.00000000000000000, -6.399999999999999467 ) ) ;
#5182 = VECTOR ( 'NONE', #2211, 1000.000000000000000 ) ;
#5183 = ORIENTED_EDGE ( 'NONE', *, *, #7192, .T. ) ;
#5184 = CYLINDRICAL_SURFACE ( 'NONE', #2170, 0.5000000000000004441 ) ;
#5185 = ORIENTED_EDGE ( 'NONE', *, *, #2347, .T. ) ;
#5186 = DIRECTION ( 'NONE',  ( 0.000000000000000000, 1.000000000000000000, 0.000000000000000000 ) ) ;
#5187 = AXIS2_PLACEMENT_3D ( 'NONE', #5582, #160, #4988 ) ;
#5188 = VECTOR ( 'NONE', #6985, 1000.000000000000000 ) ;
#5189 = CARTESIAN_POINT ( 'NONE',  ( 8.699999999999999289, 11.00000000000000000, 6.400000000000003020 ) ) ;
#5190 = ORIENTED_EDGE ( 'NONE', *, *, #7104, .T. ) ;
#5191 = ORIENTED_EDGE ( 'NONE', *, *, #7322, .F. ) ;
#5192 = CIRCLE ( 'NONE', #5701, 0.5000000000000004441 ) ;
#5193 = EDGE_CURVE ( 'NONE', #1834, #5518, #4094, .T. ) ;
#5194 = AXIS2_PLACEMENT_3D ( 'NONE', #5875, #2291, #3465 ) ;
#5195 = VECTOR ( 'NONE', #3890, 1000.000000000000000 ) ;
#5196 = DIRECTION ( 'NONE',  ( -0.000000000000000000, -1.000000000000000000, -0.000000000000000000 ) ) ;
#5197 = CARTESIAN_POINT ( 'NONE',  ( 35.50000000000001421, 0.000000000000000000, -30.50000000000000355 ) ) ;
#5198 = CARTESIAN_POINT ( 'NONE',  ( -2.799999999999997158, 0.000000000000000000, 24.50000000000000000 ) ) ;
#5199 = EDGE_CURVE ( 'NONE', #6218, #3313, #3978, .T. ) ;
#5200 = PLANE ( 'NONE',  #6081 ) ;
#5201 = VERTEX_POINT ( 'NONE', #1517 ) ;
#5202 = VERTEX_POINT ( 'NONE', #3939 ) ;
#5203 = CARTESIAN_POINT ( 'NONE',  ( 2.799999999999997602, 11.00000000000000000, 5.900000000000002132 ) ) ;
#5204 = EDGE_CURVE ( 'NONE', #4040, #406, #6375, .T. ) ;
#5205 = DIRECTION ( 'NONE',  ( -0.000000000000000000, -1.000000000000000000, -0.000000000000000000 ) ) ;
#5206 = ADVANCED_FACE ( 'NONE', ( #2794 ), #7609, .F. ) ;
#5207 = AXIS2_PLACEMENT_3D ( 'NONE', #6606, #1236, #529 ) ;
#5208 = CARTESIAN_POINT ( 'NONE',  ( 3.299999999999996714, 0.000000000000000000, 3.500000000000002220 ) ) ;
#5209 = CARTESIAN_POINT ( 'NONE',  ( 39.99999999999998579, 11.00000000000000000, -35.00000000000000000 ) ) ;
#5210 = LINE ( 'NONE', #7617, #5182 ) ;
#5211 = ADVANCED_FACE ( 'NONE', ( #6528 ), #2982, .T. ) ;
#5212 = CARTESIAN_POINT ( 'NONE',  ( -20.69999999999999929, 11.00000000000000000, -23.99999999999999645 ) ) ;
#5213 = CARTESIAN_POINT ( 'NONE',  ( 26.79999999999999716, 0.000000000000000000, 24.50000000000000000 ) ) ;
#5214 = LINE ( 'NONE', #3439, #5748 ) ;
#5215 = FACE_BOUND ( 'NONE', #4467, .T. ) ;
#5216 = VERTEX_POINT ( 'NONE', #157 ) ;
#5217 = LINE ( 'NONE', #2101, #7465 ) ;
#5218 = DIRECTION ( 'NONE',  ( -1.000000000000000000, 0.000000000000000000, 0.000000000000000000 ) ) ;
#5219 = EDGE_CURVE ( 'NONE', #1007, #6218, #5670, .T. ) ;
#5220 = ORIENTED_EDGE ( 'NONE', *, *, #50, .T. ) ;
#5221 = EDGE_LOOP ( 'NONE', ( #2344, #5747, #3113, #5737 ) ) ;
#5222 = EDGE_CURVE ( 'NONE', #5260, #3292, #6801, .T. ) ;
#5223 = ORIENTED_EDGE ( 'NONE', *, *, #5119, .T. ) ;
#5224 = EDGE_CURVE ( 'NONE', #1713, #1967, #4170, .T. ) ;
#5225 = FACE_OUTER_BOUND ( 'NONE', #2071, .T. ) ;
#5226 = ORIENTED_EDGE ( 'NONE', *, *, #5991, .T. ) ;
#5227 = DIRECTION ( 'NONE',  ( -7.109522442527898271E-17, 0.000000000000000000, -1.000000000000000000 ) ) ;
#5228 = VERTEX_POINT ( 'NONE', #4842 ) ;
#5229 = CARTESIAN_POINT ( 'NONE',  ( -21.19999999999999929, 0.000000000000000000, -27.39999999999999858 ) ) ;
#5230 = CARTESIAN_POINT ( 'NONE',  ( -33.20000000000000284, 0.000000000000000000, -6.399999999999999467 ) ) ;
#5231 = ORIENTED_EDGE ( 'NONE', *, *, #6494, .F. ) ;
#5232 = ORIENTED_EDGE ( 'NONE', *, *, #6931, .T. ) ;
#5233 = CARTESIAN_POINT ( 'NONE',  ( -15.29999999999999716, 11.00000000000000000, -5.899999999999998579 ) ) ;
#5234 = DIRECTION ( 'NONE',  ( 0.000000000000000000, 0.000000000000000000, 1.000000000000000000 ) ) ;
#5235 = DIRECTION ( 'NONE',  ( 0.000000000000000000, 0.000000000000000000, 1.000000000000000000 ) ) ;
#5236 = EDGE_CURVE ( 'NONE', #127, #838, #5317, .T. ) ;
#5237 = CIRCLE ( 'NONE', #1692, 1.549999999999998490 ) ;
#5238 = CARTESIAN_POINT ( 'NONE',  ( 18.00000000000000000, 11.00000000000000000, 27.40000000000000213 ) ) ;
#5239 = ORIENTED_EDGE ( 'NONE', *, *, #3237, .T. ) ;
#5240 = CARTESIAN_POINT ( 'NONE',  ( -26.79999999999999716, 11.00000000000000000, 26.89999999999999858 ) ) ;
#5241 = ADVANCED_FACE ( 'NONE', ( #601 ), #4805, .F. ) ;
#5242 = EDGE_CURVE ( 'NONE', #3891, #1318, #1117, .T. ) ;
#5243 = ORIENTED_EDGE ( 'NONE', *, *, #241, .F. ) ;
#5244 = CARTESIAN_POINT ( 'NONE',  ( 5.999999999999997335, 11.00000000000000000, 27.40000000000000213 ) ) ;
#5245 = LINE ( 'NONE', #6419, #3521 ) ;
#5246 = AXIS2_PLACEMENT_3D ( 'NONE', #7027, #6430, #429 ) ;
#5247 = CARTESIAN_POINT ( 'NONE',  ( -21.19999999999999929, 11.00000000000000000, 3.500000000000002665 ) ) ;
#5248 = CARTESIAN_POINT ( 'NONE',  ( -19.54999999999999716, 11.00000000000000000, -23.99999999999999645 ) ) ;
#5249 = CARTESIAN_POINT ( 'NONE',  ( 27.29999999999999716, 11.00000000000000000, -24.49999999999999645 ) ) ;
#5250 = FACE_OUTER_BOUND ( 'NONE', #5270, .T. ) ;
#5251 = LINE ( 'NONE', #7139, #7040 ) ;
#5252 = FACE_BOUND ( 'NONE', #730, .T. ) ;
#5253 = CARTESIAN_POINT ( 'NONE',  ( -1.948009149252644252E-15, 11.00000000000000000, -27.40000000000000213 ) ) ;
#5254 = ORIENTED_EDGE ( 'NONE', *, *, #1738, .T. ) ;
#5255 = DIRECTION ( 'NONE',  ( -0.000000000000000000, -1.000000000000000000, -0.000000000000000000 ) ) ;
#5256 = LINE ( 'NONE', #7664, #1012 ) ;
#5257 = VERTEX_POINT ( 'NONE', #3174 ) ;
#5258 = CIRCLE ( 'NONE', #218, 0.5000000000000004441 ) ;
#5259 = ORIENTED_EDGE ( 'NONE', *, *, #1330, .T. ) ;
#5260 = VERTEX_POINT ( 'NONE', #2910 ) ;
#5261 = CARTESIAN_POINT ( 'NONE',  ( -33.20000000000000284, 11.00000000000000000, 3.500000000000002665 ) ) ;
#5262 = AXIS2_PLACEMENT_3D ( 'NONE', #3022, #2553, #4877 ) ;
#5263 = ORIENTED_EDGE ( 'NONE', *, *, #4325, .F. ) ;
#5264 = CARTESIAN_POINT ( 'NONE',  ( -2.799999999999996270, 11.00000000000000000, 24.50000000000000000 ) ) ;
#5265 = ADVANCED_FACE ( 'NONE', ( #7390 ), #4129, .F. ) ;
#5266 = ORIENTED_EDGE ( 'NONE', *, *, #4660, .T. ) ;
#5267 = DIRECTION ( 'NONE',  ( 0.000000000000000000, 1.000000000000000000, -0.000000000000000000 ) ) ;
#5268 = ADVANCED_FACE ( 'NONE', ( #2322 ), #7202, .F. ) ;
#5269 = DIRECTION ( 'NONE',  ( 0.000000000000000000, 0.000000000000000000, 1.000000000000000000 ) ) ;
#5270 = EDGE_LOOP ( 'NONE', ( #5325, #7253, #5851, #5721 ) ) ;
#5271 = VERTEX_POINT ( 'NONE', #7241 ) ;
#5272 = ADVANCED_FACE ( 'NONE', ( #5429 ), #5982, .F. ) ;
#5273 = DIRECTION ( 'NONE',  ( 1.000000000000000000, 0.000000000000000000, 7.109522442527898271E-17 ) ) ;
#5274 = EDGE_CURVE ( 'NONE', #5308, #1086, #7796, .T. ) ;
#5275 = DIRECTION ( 'NONE',  ( -0.000000000000000000, -1.000000000000000000, -0.000000000000000000 ) ) ;
#5276 = VECTOR ( 'NONE', #1782, 1000.000000000000000 ) ;
#5277 = FACE_OUTER_BOUND ( 'NONE', #5936, .T. ) ;
#5278 = ORIENTED_EDGE ( 'NONE', *, *, #2335, .T. ) ;
#5279 = LINE ( 'NONE', #5952, #6829 ) ;
#5280 = VECTOR ( 'NONE', #2022, 1000.000000000000000 ) ;
#5281 = AXIS2_PLACEMENT_3D ( 'NONE', #6862, #2124, #6306 ) ;
#5282 = ORIENTED_EDGE ( 'NONE', *, *, #3550, .T. ) ;
#5283 = ORIENTED_EDGE ( 'NONE', *, *, #6055, .T. ) ;
#5284 = CIRCLE ( 'NONE', #4523, 0.5000000000000004441 ) ;
#5285 = DIRECTION ( 'NONE',  ( -0.000000000000000000, -1.000000000000000000, -0.000000000000000000 ) ) ;
#5286 = CARTESIAN_POINT ( 'NONE',  ( -9.199999999999997513, 11.00000000000000000, 26.89999999999999858 ) ) ;
#5287 = LINE ( 'NONE', #4615, #1963 ) ;
#5288 = VECTOR ( 'NONE', #349, 1000.000000000000000 ) ;
#5289 = FACE_OUTER_BOUND ( 'NONE', #4364, .T. ) ;
#5290 = EDGE_CURVE ( 'NONE', #4638, #5228, #6647, .T. ) ;
#5291 = VECTOR ( 'NONE', #5869, 1000.000000000000000 ) ;
#5292 = CARTESIAN_POINT ( 'NONE',  ( 27.29999999999999716, 11.00000000000000000, 27.40000000000000213 ) ) ;
#5293 = PLANE ( 'NONE',  #7684 ) ;
#5294 = CYLINDRICAL_SURFACE ( 'NONE', #1574, 0.5000000000000004441 ) ;
#5295 = DIRECTION ( 'NONE',  ( 0.000000000000000000, 0.000000000000000000, 1.000000000000000000 ) ) ;
#5296 = EDGE_CURVE ( 'NONE', #7369, #7029, #7160, .T. ) ;
#5297 = ORIENTED_EDGE ( 'NONE', *, *, #5609, .F. ) ;
#5298 = FACE_OUTER_BOUND ( 'NONE', #4365, .T. ) ;
#5299 = VECTOR ( 'NONE', #1770, 1000.000000000000000 ) ;
#5300 = DIRECTION ( 'NONE',  ( 0.000000000000000000, 1.000000000000000000, -0.000000000000000000 ) ) ;
#5301 = AXIS2_PLACEMENT_3D ( 'NONE', #7327, #6651, #1880 ) ;
#5302 = ORIENTED_EDGE ( 'NONE', *, *, #5135, .F. ) ;
#5303 = VERTEX_POINT ( 'NONE', #562 ) ;
#5304 = EDGE_LOOP ( 'NONE', ( #4294, #6673, #2778, #1599 ) ) ;
#5305 = DIRECTION ( 'NONE',  ( 7.109522442527898271E-17, 0.000000000000000000, 1.000000000000000000 ) ) ;
#5306 = ORIENTED_EDGE ( 'NONE', *, *, #1107, .F. ) ;
#5307 = CARTESIAN_POINT ( 'NONE',  ( 33.20000000000000284, 0.000000000000000000, -5.899999999999998579 ) ) ;
#5308 = VERTEX_POINT ( 'NONE', #1796 ) ;
#5309 = AXIS2_PLACEMENT_3D ( 'NONE', #3872, #737, #5686 ) ;
#5310 = CARTESIAN_POINT ( 'NONE',  ( -32.70000000000000284, 0.000000000000000000, -6.399999999999999467 ) ) ;
#5311 = CARTESIAN_POINT ( 'NONE',  ( -21.19999999999999929, 0.000000000000000000, 5.900000000000002132 ) ) ;
#5312 = ORIENTED_EDGE ( 'NONE', *, *, #2443, .F. ) ;
#5313 = VERTEX_POINT ( 'NONE', #2395 ) ;
#5314 = EDGE_CURVE ( 'NONE', #419, #4592, #6165, .T. ) ;
#5315 = VECTOR ( 'NONE', #5374, 1000.000000000000000 ) ;
#5316 = CARTESIAN_POINT ( 'NONE',  ( 39.99999999999998579, 0.000000000000000000, -35.00000000000000000 ) ) ;
#5317 = LINE ( 'NONE', #2582, #6927 ) ;
#5318 = AXIS2_PLACEMENT_3D ( 'NONE', #915, #7037, #5743 ) ;
#5319 = CYLINDRICAL_SURFACE ( 'NONE', #652, 0.5000000000000004441 ) ;
#5320 = VERTEX_POINT ( 'NONE', #5579 ) ;
#5321 = CARTESIAN_POINT ( 'NONE',  ( -26.79999999999999716, 0.000000000000000000, 26.89999999999999858 ) ) ;
#5322 = VECTOR ( 'NONE', #7221, 1000.000000000000000 ) ;
#5323 = EDGE_CURVE ( 'NONE', #2194, #1428, #4213, .T. ) ;
#5324 = VERTEX_POINT ( 'NONE', #7429 ) ;
#5325 = ORIENTED_EDGE ( 'NONE', *, *, #533, .T. ) ;
#5326 = CIRCLE ( 'NONE', #4316, 0.5000000000000004441 ) ;
#5327 = DIRECTION ( 'NONE',  ( -7.109522442527898271E-17, 0.000000000000000000, 1.000000000000000000 ) ) ;
#5328 = CARTESIAN_POINT ( 'NONE',  ( -32.70000000000000284, 0.000000000000000000, 5.900000000000002132 ) ) ;
#5329 = DIRECTION ( 'NONE',  ( -7.109522442527898271E-17, 0.000000000000000000, 1.000000000000000000 ) ) ;
#5330 = DIRECTION ( 'NONE',  ( 1.000000000000000000, -0.000000000000000000, 7.109522442527898271E-17 ) ) ;
#5331 = VECTOR ( 'NONE', #6570, 1000.000000000000000 ) ;
#5332 = DIRECTION ( 'NONE',  ( -0.000000000000000000, -1.000000000000000000, -0.000000000000000000 ) ) ;
#5333 = CARTESIAN_POINT ( 'NONE',  ( -3.299999999999996714, 11.00000000000000000, -26.89999999999999858 ) ) ;
#5334 = DIRECTION ( 'NONE',  ( 0.000000000000000000, 0.000000000000000000, 1.000000000000000000 ) ) ;
#5335 = VERTEX_POINT ( 'NONE', #3804 ) ;
#5336 = CARTESIAN_POINT ( 'NONE',  ( 9.199999999999999289, 11.00000000000000000, -27.39999999999999858 ) ) ;
#5337 = CARTESIAN_POINT ( 'NONE',  ( 15.29999999999999716, 0.000000000000000000, -3.500000000000000000 ) ) ;
#5338 = EDGE_CURVE ( 'NONE', #3313, #5320, #5617, .T. ) ;
#5339 = ORIENTED_EDGE ( 'NONE', *, *, #3902, .T. ) ;
#5340 = CARTESIAN_POINT ( 'NONE',  ( 26.79999999999999716, 0.000000000000000000, -27.39999999999999858 ) ) ;
#5341 = LINE ( 'NONE', #4751, #4517 ) ;
#5342 = EDGE_CURVE ( 'NONE', #1455, #6774, #6211, .T. ) ;
#5343 = VERTEX_POINT ( 'NONE', #788 ) ;
#5344 = DIRECTION ( 'NONE',  ( 7.109522442527898271E-17, 0.000000000000000000, 1.000000000000000000 ) ) ;
#5345 = ORIENTED_EDGE ( 'NONE', *, *, #5692, .T. ) ;
#5346 = CARTESIAN_POINT ( 'NONE',  ( 2.799999999999997158, 0.000000000000000000, 26.89999999999999858 ) ) ;
#5347 = DIRECTION ( 'NONE',  ( -0.000000000000000000, -1.000000000000000000, -0.000000000000000000 ) ) ;
#5348 = ORIENTED_EDGE ( 'NONE', *, *, #2330, .T. ) ;
#5349 = EDGE_LOOP ( 'NONE', ( #1577, #5142, #6642, #3981 ) ) ;
#5350 = DIRECTION ( 'NONE',  ( 0.000000000000000000, 0.000000000000000000, 1.000000000000000000 ) ) ;
#5351 = DIRECTION ( 'NONE',  ( 0.000000000000000000, -1.000000000000000000, -0.000000000000000000 ) ) ;
#5352 = ORIENTED_EDGE ( 'NONE', *, *, #5714, .T. ) ;
#5353 = CYLINDRICAL_SURFACE ( 'NONE', #3669, 1.549999999999999378 ) ;
#5354 = EDGE_CURVE ( 'NONE', #696, #4126, #3211, .T. ) ;
#5355 = EDGE_LOOP ( 'NONE', ( #4259, #14, #2892, #3984, #2065, #1365 ) ) ;
#5356 = ORIENTED_EDGE ( 'NONE', *, *, #4753, .T. ) ;
#5357 = CARTESIAN_POINT ( 'NONE',  ( 35.50000000000001421, 0.000000000000000000, 28.99999999999999645 ) ) ;
#5358 = VECTOR ( 'NONE', #4076, 1000.000000000000000 ) ;
#5359 = FACE_OUTER_BOUND ( 'NONE', #2625, .T. ) ;
#5360 = EDGE_CURVE ( 'NONE', #1509, #2629, #2013, .T. ) ;
#5361 = CARTESIAN_POINT ( 'NONE',  ( -2.799999999999996714, 0.000000000000000000, -26.89999999999999858 ) ) ;
#5362 = EDGE_CURVE ( 'NONE', #6125, #4462, #1795, .T. ) ;
#5363 = CIRCLE ( 'NONE', #3228, 0.5000000000000004441 ) ;
#5364 = EDGE_CURVE ( 'NONE', #2786, #2662, #4026, .T. ) ;
#5365 = DIRECTION ( 'NONE',  ( -1.000000000000000000, 0.000000000000000000, -7.109522442527898271E-17 ) ) ;
#5366 = ADVANCED_FACE ( 'NONE', ( #7641 ), #2981, .F. ) ;
#5367 = VECTOR ( 'NONE', #7106, 1000.000000000000000 ) ;
#5368 = CARTESIAN_POINT ( 'NONE',  ( 16.44999999999999929, 11.00000000000000000, -6.399999999999999467 ) ) ;
#5369 = EDGE_CURVE ( 'NONE', #1619, #4786, #5945, .T. ) ;
#5370 = LINE ( 'NONE', #1255, #6794 ) ;
#5371 = DIRECTION ( 'NONE',  ( 0.000000000000000000, -0.000000000000000000, -1.000000000000000000 ) ) ;
#5372 = ORIENTED_EDGE ( 'NONE', *, *, #6348, .F. ) ;
#5373 = CARTESIAN_POINT ( 'NONE',  ( 32.70000000000000284, 11.00000000000000000, -5.899999999999998579 ) ) ;
#5374 = DIRECTION ( 'NONE',  ( 7.109522442527898271E-17, -0.000000000000000000, -1.000000000000000000 ) ) ;
#5375 = ORIENTED_EDGE ( 'NONE', *, *, #1609, .T. ) ;
#5376 = ADVANCED_FACE ( 'NONE', ( #3457 ), #6525, .F. ) ;
#5377 = AXIS2_PLACEMENT_3D ( 'NONE', #925, #2006, #3940 ) ;
#5378 = LINE ( 'NONE', #5340, #7816 ) ;
#5379 = PLANE ( 'NONE',  #7797 ) ;
#5380 = CARTESIAN_POINT ( 'NONE',  ( -8.699999999999999289, 11.00000000000000000, -3.500000000000000000 ) ) ;
#5381 = VERTEX_POINT ( 'NONE', #1634 ) ;
#5382 = DIRECTION ( 'NONE',  ( 0.000000000000000000, 0.000000000000000000, -1.000000000000000000 ) ) ;
#5383 = ORIENTED_EDGE ( 'NONE', *, *, #326, .F. ) ;
#5384 = DIRECTION ( 'NONE',  ( 1.000000000000000000, 0.000000000000000000, 0.000000000000000000 ) ) ;
#5385 = CARTESIAN_POINT ( 'NONE',  ( 2.799999999999997158, 0.000000000000000000, -3.500000000000000000 ) ) ;
#5386 = VERTEX_POINT ( 'NONE', #7724 ) ;
#5387 = ORIENTED_EDGE ( 'NONE', *, *, #4288, .F. ) ;
#5388 = CARTESIAN_POINT ( 'NONE',  ( 21.19999999999999929, 11.00000000000000000, 24.00000000000000000 ) ) ;
#5389 = AXIS2_PLACEMENT_3D ( 'NONE', #7109, #7346, #4429 ) ;
#5390 = CARTESIAN_POINT ( 'NONE',  ( -21.19999999999999929, 0.000000000000000000, -6.399999999999999467 ) ) ;
#5391 = CARTESIAN_POINT ( 'NONE',  ( 8.699999999999999289, 0.000000000000000000, 26.89999999999999858 ) ) ;
#5392 = ORIENTED_EDGE ( 'NONE', *, *, #819, .T. ) ;
#5393 = CARTESIAN_POINT ( 'NONE',  ( -14.79999999999999716, 0.000000000000000000, 3.500000000000002220 ) ) ;
#5394 = ORIENTED_EDGE ( 'NONE', *, *, #1842, .F. ) ;
#5395 = ORIENTED_EDGE ( 'NONE', *, *, #4070, .T. ) ;
#5396 = DIRECTION ( 'NONE',  ( 0.000000000000000000, 0.000000000000000000, 1.000000000000000000 ) ) ;
#5397 = DIRECTION ( 'NONE',  ( 0.000000000000000000, -0.000000000000000000, -1.000000000000000000 ) ) ;
#5398 = MANIFOLD_SOLID_BREP ( 'Mirror3', #1125 ) ;
#5399 = LINE ( 'NONE', #7252, #5487 ) ;
#5400 = VECTOR ( 'NONE', #1944, 1000.000000000000000 ) ;
#5401 = CARTESIAN_POINT ( 'NONE',  ( 35.50000000000001421, 11.00000000000000000, 32.00000000000000711 ) ) ;
#5402 = AXIS2_PLACEMENT_3D ( 'NONE', #4742, #6429, #2846 ) ;
#5403 = DIRECTION ( 'NONE',  ( -7.109522442527898271E-17, 0.000000000000000000, 1.000000000000000000 ) ) ;
#5404 = DIRECTION ( 'NONE',  ( 0.000000000000000000, 0.000000000000000000, 1.000000000000000000 ) ) ;
#5405 = LINE ( 'NONE', #3591, #2597 ) ;
#5406 = AXIS2_PLACEMENT_3D ( 'NONE', #5645, #813, #5087 ) ;
#5407 = EDGE_LOOP ( 'NONE', ( #1826, #641, #5899, #6241 ) ) ;
#5408 = DIRECTION ( 'NONE',  ( 0.000000000000000000, 1.000000000000000000, 0.000000000000000000 ) ) ;
#5409 = DIRECTION ( 'NONE',  ( -0.000000000000000000, -1.000000000000000000, -0.000000000000000000 ) ) ;
#5410 = EDGE_CURVE ( 'NONE', #1587, #325, #7158, .T. ) ;
#5411 = EDGE_LOOP ( 'NONE', ( #632, #1876, #6313, #2567 ) ) ;
#5412 = VECTOR ( 'NONE', #412, 1000.000000000000000 ) ;
#5413 = CARTESIAN_POINT ( 'NONE',  ( -4.450000000000001066, 11.00000000000000000, -23.99999999999999645 ) ) ;
#5414 = DIRECTION ( 'NONE',  ( -0.000000000000000000, 1.000000000000000000, 0.000000000000000000 ) ) ;
#5415 = DIRECTION ( 'NONE',  ( -0.000000000000000000, -1.000000000000000000, -0.000000000000000000 ) ) ;
#5416 = AXIS2_PLACEMENT_3D ( 'NONE', #2370, #4107, #5922 ) ;
#5417 = ORIENTED_EDGE ( 'NONE', *, *, #1204, .F. ) ;
#5418 = CARTESIAN_POINT ( 'NONE',  ( -2.132856732758369851E-16, 11.00000000000000000, -3.000000000000000444 ) ) ;
#5419 = ORIENTED_EDGE ( 'NONE', *, *, #1942, .T. ) ;
#5420 = LINE ( 'NONE', #7360, #4042 ) ;
#5421 = CARTESIAN_POINT ( 'NONE',  ( 20.69999999999999929, 11.00000000000000000, 6.400000000000003020 ) ) ;
#5422 = ORIENTED_EDGE ( 'NONE', *, *, #6422, .T. ) ;
#5423 = VERTEX_POINT ( 'NONE', #4688 ) ;
#5424 = AXIS2_PLACEMENT_3D ( 'NONE', #7229, #6553, #1816 ) ;
#5425 = EDGE_CURVE ( 'NONE', #4300, #6552, #6486, .T. ) ;
#5426 = AXIS2_PLACEMENT_3D ( 'NONE', #6911, #1987, #6282 ) ;
#5427 = DIRECTION ( 'NONE',  ( -1.000000000000000000, 0.000000000000000000, -7.109522442527898271E-17 ) ) ;
#5428 = VECTOR ( 'NONE', #596, 1000.000000000000000 ) ;
#5429 = FACE_OUTER_BOUND ( 'NONE', #2799, .T. ) ;
#5430 = DIRECTION ( 'NONE',  ( -7.109522442527898271E-17, -0.000000000000000000, -1.000000000000000000 ) ) ;
#5431 = ORIENTED_EDGE ( 'NONE', *, *, #1732, .F. ) ;
#5432 = CARTESIAN_POINT ( 'NONE',  ( -8.699999999999999289, 0.000000000000000000, -6.399999999999999467 ) ) ;
#5433 = ADVANCED_FACE ( 'NONE', ( #5867 ), #4169, .F. ) ;
#5434 = AXIS2_PLACEMENT_3D ( 'NONE', #4747, #547, #3004 ) ;
#5435 = VERTEX_POINT ( 'NONE', #490 ) ;
#5436 = CARTESIAN_POINT ( 'NONE',  ( -35.50000000000001421, 0.000000000000000000, 30.50000000000000355 ) ) ;
#5437 = CARTESIAN_POINT ( 'NONE',  ( 1.706285386206695289E-15, 11.00000000000000000, -23.99999999999999645 ) ) ;
#5438 = FACE_OUTER_BOUND ( 'NONE', #1520, .T. ) ;
#5439 = AXIS2_PLACEMENT_3D ( 'NONE', #3751, #6148, #7604 ) ;
#5440 = EDGE_LOOP ( 'NONE', ( #3767, #5648 ) ) ;
#5441 = CARTESIAN_POINT ( 'NONE',  ( 32.70000000000000284, 11.00000000000000000, 3.000000000000002665 ) ) ;
#5442 = AXIS2_PLACEMENT_3D ( 'NONE', #705, #1308, #5536 ) ;
#5443 = AXIS2_PLACEMENT_3D ( 'NONE', #542, #2960, #6544 ) ;
#5444 = ORIENTED_EDGE ( 'NONE', *, *, #2307, .T. ) ;
#5445 = VECTOR ( 'NONE', #5347, 1000.000000000000000 ) ;
#5446 = EDGE_CURVE ( 'NONE', #2573, #6728, #6567, .T. ) ;
#5447 = DIRECTION ( 'NONE',  ( -0.000000000000000000, 0.000000000000000000, -1.000000000000000000 ) ) ;
#5448 = DIRECTION ( 'NONE',  ( 0.000000000000000000, 0.000000000000000000, 1.000000000000000000 ) ) ;
#5449 = CARTESIAN_POINT ( 'NONE',  ( 21.19999999999999929, 0.000000000000000000, 3.000000000000002665 ) ) ;
#5450 = ORIENTED_EDGE ( 'NONE', *, *, #762, .T. ) ;
#5451 = FACE_OUTER_BOUND ( 'NONE', #3676, .T. ) ;
#5452 = FACE_OUTER_BOUND ( 'NONE', #159, .T. ) ;
#5453 = VERTEX_POINT ( 'NONE', #5316 ) ;
#5454 = AXIS2_PLACEMENT_3D ( 'NONE', #5238, #2750, #962 ) ;
#5455 = DIRECTION ( 'NONE',  ( 0.000000000000000000, 0.000000000000000000, 1.000000000000000000 ) ) ;
#5456 = CARTESIAN_POINT ( 'NONE',  ( 9.199999999999999289, 0.000000000000000000, 26.89999999999999858 ) ) ;
#5457 = DIRECTION ( 'NONE',  ( 0.000000000000000000, 0.000000000000000000, 1.000000000000000000 ) ) ;
#5458 = ORIENTED_EDGE ( 'NONE', *, *, #2758, .F. ) ;
#5459 = CARTESIAN_POINT ( 'NONE',  ( 2.799999999999997602, 11.00000000000000000, -26.89999999999999858 ) ) ;
#5460 = EDGE_CURVE ( 'NONE', #1189, #4843, #4293, .T. ) ;
#5461 = VERTEX_POINT ( 'NONE', #6734 ) ;
#5462 = EDGE_CURVE ( 'NONE', #1542, #3349, #6608, .T. ) ;
#5463 = DIRECTION ( 'NONE',  ( 0.000000000000000000, 0.000000000000000000, 1.000000000000000000 ) ) ;
#5464 = EDGE_CURVE ( 'NONE', #7435, #3219, #761, .T. ) ;
#5465 = LINE ( 'NONE', #7361, #271 ) ;
#5466 = VERTEX_POINT ( 'NONE', #4881 ) ;
#5467 = ORIENTED_EDGE ( 'NONE', *, *, #7551, .F. ) ;
#5468 = EDGE_CURVE ( 'NONE', #4714, #336, #3533, .T. ) ;
#5469 = CARTESIAN_POINT ( 'NONE',  ( 3.299999999999996714, 0.000000000000000000, -24.49999999999999645 ) ) ;
#5470 = ADVANCED_FACE ( 'NONE', ( #7246 ), #6021, .F. ) ;
#5471 = ORIENTED_EDGE ( 'NONE', *, *, #5362, .F. ) ;
#5472 = DIRECTION ( 'NONE',  ( 7.109522442527898271E-17, 0.000000000000000000, -1.000000000000000000 ) ) ;
#5473 = ORIENTED_EDGE ( 'NONE', *, *, #5599, .T. ) ;
#5474 = CARTESIAN_POINT ( 'NONE',  ( -5.999999999999999112, 11.00000000000000000, 3.000000000000002665 ) ) ;
#5475 = EDGE_LOOP ( 'NONE', ( #2690, #4344, #6359, #5383 ) ) ;
#5476 = EDGE_CURVE ( 'NONE', #1464, #6491, #1923, .T. ) ;
#5477 = CARTESIAN_POINT ( 'NONE',  ( 15.29999999999999716, 0.000000000000000000, -23.99999999999999645 ) ) ;
#5478 = DIRECTION ( 'NONE',  ( -0.000000000000000000, -1.000000000000000000, -0.000000000000000000 ) ) ;
#5480 = EDGE_CURVE ( 'NONE', #5483, #3287, #2476, .T. ) ;
#5479 = DIRECTION ( 'NONE',  ( -1.000000000000000000, 0.000000000000000000, 0.000000000000000000 ) ) ;
#5481 = ORIENTED_EDGE ( 'NONE', *, *, #4356, .T. ) ;
#5482 = LINE ( 'NONE', #3077, #5322 ) ;
#5483 = VERTEX_POINT ( 'NONE', #5549 ) ;
#5484 = DIRECTION ( 'NONE',  ( 0.000000000000000000, -1.000000000000000000, 0.000000000000000000 ) ) ;
#5485 = CARTESIAN_POINT ( 'NONE',  ( -8.699999999999999289, 11.00000000000000000, -24.49999999999999645 ) ) ;
#5486 = AXIS2_PLACEMENT_3D ( 'NONE', #960, #923, #5715 ) ;
#5487 = VECTOR ( 'NONE', #610, 1000.000000000000000 ) ;
#5488 = ORIENTED_EDGE ( 'NONE', *, *, #4175, .F. ) ;
#5489 = DIRECTION ( 'NONE',  ( -0.000000000000000000, 1.000000000000000000, 0.000000000000000000 ) ) ;
#5490 = DIRECTION ( 'NONE',  ( 0.000000000000000000, 0.000000000000000000, 1.000000000000000000 ) ) ;
#5491 = ORIENTED_EDGE ( 'NONE', *, *, #7459, .F. ) ;
#5492 = LINE ( 'NONE', #2579, #2493 ) ;
#5493 = CARTESIAN_POINT ( 'NONE',  ( -3.299999999999997158, 11.00000000000000000, -3.000000000000000000 ) ) ;
#5494 = DIRECTION ( 'NONE',  ( 0.000000000000000000, 0.000000000000000000, 1.000000000000000000 ) ) ;
#5495 = CARTESIAN_POINT ( 'NONE',  ( -15.29999999999999716, 11.00000000000000000, 5.900000000000002132 ) ) ;
#5496 = VERTEX_POINT ( 'NONE', #3616 ) ;
#5497 = DIRECTION ( 'NONE',  ( 0.000000000000000000, 0.000000000000000000, 1.000000000000000000 ) ) ;
#5498 = VERTEX_POINT ( 'NONE', #1285 ) ;
#5499 = FACE_OUTER_BOUND ( 'NONE', #7791, .T. ) ;
#5500 = LINE ( 'NONE', #81, #1410 ) ;
#5501 = EDGE_LOOP ( 'NONE', ( #6785, #1297, #674, #4812 ) ) ;
#5502 = ORIENTED_EDGE ( 'NONE', *, *, #4888, .T. ) ;
#5503 = VERTEX_POINT ( 'NONE', #5432 ) ;
#5504 = CARTESIAN_POINT ( 'NONE',  ( -15.29999999999999716, 0.000000000000000000, -23.99999999999999645 ) ) ;
#5505 = VERTEX_POINT ( 'NONE', #91 ) ;
#5506 = DIRECTION ( 'NONE',  ( 7.109522442527898271E-17, 0.000000000000000000, 1.000000000000000000 ) ) ;
#5507 = EDGE_CURVE ( 'NONE', #5618, #4869, #3193, .T. ) ;
#5508 = EDGE_LOOP ( 'NONE', ( #3368, #4675, #128, #28, #5829, #2623 ) ) ;
#5509 = CARTESIAN_POINT ( 'NONE',  ( -1.706285386206695289E-15, 11.00000000000000000, -23.99999999999999645 ) ) ;
#5510 = ADVANCED_FACE ( 'NONE', ( #3659 ), #22, .F. ) ;
#5511 = VERTEX_POINT ( 'NONE', #4371 ) ;
#5512 = VECTOR ( 'NONE', #2688, 1000.000000000000000 ) ;
#5513 = DIRECTION ( 'NONE',  ( -1.000000000000000000, 0.000000000000000000, 0.000000000000000000 ) ) ;
#5514 = LINE ( 'NONE', #7805, #734 ) ;
#5515 = FACE_OUTER_BOUND ( 'NONE', #6951, .T. ) ;
#5516 = ORIENTED_EDGE ( 'NONE', *, *, #1462, .F. ) ;
#5517 = DIRECTION ( 'NONE',  ( -1.000000000000000000, 0.000000000000000000, 0.000000000000000000 ) ) ;
#5518 = VERTEX_POINT ( 'NONE', #1959 ) ;
#5519 = CARTESIAN_POINT ( 'NONE',  ( 9.199999999999997513, 11.00000000000000000, -3.499999999999999556 ) ) ;
#5520 = DIRECTION ( 'NONE',  ( 0.000000000000000000, 0.000000000000000000, 1.000000000000000000 ) ) ;
#5521 = CIRCLE ( 'NONE', #3768, 0.5000000000000004441 ) ;
#5522 = EDGE_LOOP ( 'NONE', ( #4931, #2682, #4285, #3525 ) ) ;
#5524 = FACE_OUTER_BOUND ( 'NONE', #1430, .T. ) ;
#5523 = AXIS2_PLACEMENT_3D ( 'NONE', #2021, #826, #3842 ) ;
#5525 = CARTESIAN_POINT ( 'NONE',  ( -3.299999999999997158, 0.000000000000000000, 27.40000000000000213 ) ) ;
#5526 = EDGE_CURVE ( 'NONE', #1359, #7156, #6934, .T. ) ;
#5527 = ORIENTED_EDGE ( 'NONE', *, *, #2167, .F. ) ;
#5528 = AXIS2_PLACEMENT_3D ( 'NONE', #6380, #3391, #2207 ) ;
#5529 = FACE_OUTER_BOUND ( 'NONE', #5304, .T. ) ;
#5530 = VECTOR ( 'NONE', #1143, 1000.000000000000000 ) ;
#5531 = FACE_OUTER_BOUND ( 'NONE', #5668, .T. ) ;
#5532 = DIRECTION ( 'NONE',  ( 0.000000000000000000, 0.000000000000000000, 1.000000000000000000 ) ) ;
#5533 = EDGE_CURVE ( 'NONE', #838, #5157, #6551, .T. ) ;
#5534 = DIRECTION ( 'NONE',  ( -0.000000000000000000, -1.000000000000000000, -0.000000000000000000 ) ) ;
#5535 = VERTEX_POINT ( 'NONE', #1319 ) ;
#5536 = DIRECTION ( 'NONE',  ( 0.000000000000000000, 0.000000000000000000, 1.000000000000000000 ) ) ;
#5537 = VERTEX_POINT ( 'NONE', #6139 ) ;
#5538 = DIRECTION ( 'NONE',  ( 0.000000000000000000, 1.000000000000000000, 0.000000000000000000 ) ) ;
#5539 = AXIS2_PLACEMENT_3D ( 'NONE', #5947, #6797, #2436 ) ;
#5540 = CIRCLE ( 'NONE', #4780, 0.5000000000000004441 ) ;
#5541 = LINE ( 'NONE', #4244, #2803 ) ;
#5542 = VERTEX_POINT ( 'NONE', #135 ) ;
#5543 = VERTEX_POINT ( 'NONE', #6777 ) ;
#5544 = VERTEX_POINT ( 'NONE', #6100 ) ;
#5545 = CYLINDRICAL_SURFACE ( 'NONE', #6147, 0.5000000000000004441 ) ;
#5546 = ORIENTED_EDGE ( 'NONE', *, *, #1975, .T. ) ;
#5547 = LINE ( 'NONE', #3300, #5956 ) ;
#5548 = VERTEX_POINT ( 'NONE', #1357 ) ;
#5549 = CARTESIAN_POINT ( 'NONE',  ( -32.70000000000000284, 11.00000000000000000, -23.99999999999999645 ) ) ;
#5550 = CIRCLE ( 'NONE', #6549, 0.5000000000000004441 ) ;
#5551 = EDGE_CURVE ( 'NONE', #3217, #5505, #5594, .T. ) ;
#5552 = COLOUR_RGB ( '',0.7921568627450980005, 0.8196078431372548767, 0.9333333333333333481 ) ;
#5553 = ORIENTED_EDGE ( 'NONE', *, *, #489, .T. ) ;
#5554 = DIRECTION ( 'NONE',  ( -0.000000000000000000, 1.000000000000000000, -0.000000000000000000 ) ) ;
#5555 = DIRECTION ( 'NONE',  ( 0.000000000000000000, 0.000000000000000000, 1.000000000000000000 ) ) ;
#5556 = CIRCLE ( 'NONE', #4528, 1.549999999999999378 ) ;
#5557 = DIRECTION ( 'NONE',  ( 0.000000000000000000, 0.000000000000000000, 1.000000000000000000 ) ) ;
#5558 = VERTEX_POINT ( 'NONE', #3144 ) ;
#5559 = EDGE_CURVE ( 'NONE', #45, #6809, #7284, .T. ) ;
#5560 = DIRECTION ( 'NONE',  ( -0.000000000000000000, -1.000000000000000000, -0.000000000000000000 ) ) ;
#5561 = EDGE_CURVE ( 'NONE', #4786, #1713, #4036, .T. ) ;
[truncated: 164,398 more chars]
