# Supplementary material for: A Workflow to Produce a Low-Cost In Vitro Platform for the Electric-Field Pacing of Cellularised 3D Porous Scaffolds
Source: ACS Biomater Sci Eng. 2023 Aug 2;9(8):4573–82. doi: 10.1021/acsbiomaterials.3c00756 (PMC10428090; doi:10.1021/acsbiomaterials.3c00756)
Supplement: Supplementary file 9 — ab3c00756_si_009.zip [file ab3c00756_si_009.zip › Supplementary_STEP_files/LidAdapter.STEP]

ISO-10303-21;
HEADER;
FILE_DESCRIPTION (( 'STEP AP214' ),
    '1' );
FILE_NAME ('Lid_Adapter.STEP',
    '2023-06-07T19:28:10',
    ( '' ),
    ( '' ),
    'SwSTEP 2.0',
    'SolidWorks 2021',
    '' );
FILE_SCHEMA (( 'AUTOMOTIVE_DESIGN' ));
ENDSEC;

DATA;
#1 = CYLINDRICAL_SURFACE ( 'NONE', #6994, 0.05000000000000004441 ) ;
#2 = DIRECTION ( 'NONE',  ( -0.000000000000000000, 1.000000000000000000, -0.000000000000000000 ) ) ;
#3 = CARTESIAN_POINT ( 'NONE',  ( 0.8018152922339193411, -0.7500000000000000000, 0.000000000000000000 ) ) ;
#4 = ORIENTED_EDGE ( 'NONE', *, *, #2141, .F. ) ;
#5 = AXIS2_PLACEMENT_3D ( 'NONE', #14517, #3569, #19414 ) ;
#6 = DIRECTION ( 'NONE',  ( 0.000000000000000000, 0.000000000000000000, -1.000000000000000000 ) ) ;
#7 = ORIENTED_EDGE ( 'NONE', *, *, #14947, .T. ) ;
#8 = VECTOR ( 'NONE', #7965, 100.0000000000000000 ) ;
#9 = EDGE_CURVE ( 'NONE', #18019, #7293, #4700, .T. ) ;
#10 = DIRECTION ( 'NONE',  ( -1.000000000000000000, 0.000000000000000000, 0.000000000000000000 ) ) ;
#11 = ORIENTED_EDGE ( 'NONE', *, *, #2054, .T. ) ;
#12 = CARTESIAN_POINT ( 'NONE',  ( -4.000000000000000000, 0.1000000000000000056, -1.063811410536379398 ) ) ;
#13 = AXIS2_PLACEMENT_3D ( 'NONE', #2954, #1028, #5934 ) ;
#14 = ORIENTED_EDGE ( 'NONE', *, *, #16313, .T. ) ;
#15 = LINE ( 'NONE', #3103, #19708 ) ;
#16 = ORIENTED_EDGE ( 'NONE', *, *, #8522, .T. ) ;
#17 = LINE ( 'NONE', #19588, #16552 ) ;
#18 = VECTOR ( 'NONE', #13302, 100.0000000000000000 ) ;
#19 = DIRECTION ( 'NONE',  ( -0.000000000000000000, 1.000000000000000000, -0.000000000000000000 ) ) ;
#20 = DIRECTION ( 'NONE',  ( -0.000000000000000000, -1.000000000000000000, -0.000000000000000000 ) ) ;
#21 = DIRECTION ( 'NONE',  ( -0.000000000000000000, -1.000000000000000000, 0.000000000000000000 ) ) ;
#22 = FACE_OUTER_BOUND ( 'NONE', #8059, .T. ) ;
#23 = VECTOR ( 'NONE', #18318, 100.0000000000000000 ) ;
#24 = EDGE_CURVE ( 'NONE', #13979, #11555, #2672, .T. ) ;
#25 = CIRCLE ( 'NONE', #2726, 0.3000000000000002665 ) ;
#26 = CARTESIAN_POINT ( 'NONE',  ( -0.8731847077661164525, -0.7500000000000000000, 1.386188589463620557 ) ) ;
#27 = CARTESIAN_POINT ( 'NONE',  ( 2.806815292233920456, 0.1000000000000000888, -1.683811410536379505 ) ) ;
#28 = VERTEX_POINT ( 'NONE', #17355 ) ;
#29 = VERTEX_POINT ( 'NONE', #9148 ) ;
#30 = CYLINDRICAL_SURFACE ( 'NONE', #13605, 0.05000000000000004441 ) ;
#31 = DIRECTION ( 'NONE',  ( 2.312964634635742464E-16, 0.000000000000000000, 1.000000000000000000 ) ) ;
#32 = CARTESIAN_POINT ( 'NONE',  ( 1.941816653550463734, -0.7500000000000000000, -0.1988114105368542495 ) ) ;
#33 = ORIENTED_EDGE ( 'NONE', *, *, #6661, .T. ) ;
#34 = AXIS2_PLACEMENT_3D ( 'NONE', #15237, #13344, #19831 ) ;
#35 = EDGE_LOOP ( 'NONE', ( #19261, #9465, #15913, #8630 ) ) ;
#36 = EDGE_CURVE ( 'NONE', #9118, #17618, #14272, .T. ) ;
#37 = VECTOR ( 'NONE', #796, 100.0000000000000000 ) ;
#38 = FACE_OUTER_BOUND ( 'NONE', #4525, .T. ) ;
#39 = ORIENTED_EDGE ( 'NONE', *, *, #6733, .F. ) ;
#40 = AXIS2_PLACEMENT_3D ( 'NONE', #17990, #16406, #11403 ) ;
#41 = CARTESIAN_POINT ( 'NONE',  ( -0.8181847077660796552, -0.7500000000000000000, 0.000000000000000000 ) ) ;
#42 = VECTOR ( 'NONE', #15879, 100.0000000000000000 ) ;
#43 = VECTOR ( 'NONE', #15314, 100.0000000000000000 ) ;
#44 = ADVANCED_FACE ( 'NONE', ( #1193 ), #6399, .T. ) ;
#45 = ORIENTED_EDGE ( 'NONE', *, *, #11200, .T. ) ;
#46 = CIRCLE ( 'NONE', #13275, 0.05000000000000004441 ) ;
#47 = LINE ( 'NONE', #8021, #11948 ) ;
#48 = ORIENTED_EDGE ( 'NONE', *, *, #19574, .F. ) ;
#49 = CARTESIAN_POINT ( 'NONE',  ( -5.298184707766116830, 0.000000000000000000, 0.7611885894636211125 ) ) ;
#50 = VERTEX_POINT ( 'NONE', #6202 ) ;
#51 = EDGE_CURVE ( 'NONE', #12773, #17339, #12683, .T. ) ;
#52 = CARTESIAN_POINT ( 'NONE',  ( 0.8518152922338826372, 0.5999999999999999778, -2.508811410536378794 ) ) ;
#53 = DIRECTION ( 'NONE',  ( 1.000000000000000000, -0.000000000000000000, 0.000000000000000000 ) ) ;
#54 = ORIENTED_EDGE ( 'NONE', *, *, #15920, .F. ) ;
#55 = DIRECTION ( 'NONE',  ( 0.000000000000000000, -1.000000000000000000, 0.000000000000000000 ) ) ;
#56 = CIRCLE ( 'NONE', #18046, 0.05000000000000004441 ) ;
#57 = DIRECTION ( 'NONE',  ( 0.000000000000000000, 0.000000000000000000, -1.000000000000000000 ) ) ;
#58 = CARTESIAN_POINT ( 'NONE',  ( 4.851815292233882637, 0.000000000000000000, -3.288811410536379043 ) ) ;
#59 = AXIS2_PLACEMENT_3D ( 'NONE', #13659, #3664, #20143 ) ;
#60 = ORIENTED_EDGE ( 'NONE', *, *, #10969, .F. ) ;
#61 = AXIS2_PLACEMENT_3D ( 'NONE', #283, #14960, #17738 ) ;
#62 = DIRECTION ( 'NONE',  ( 0.000000000000000000, -1.000000000000000000, 0.000000000000000000 ) ) ;
#63 = CARTESIAN_POINT ( 'NONE',  ( -1.958183346449536844, 0.5999999999999999778, -0.4988114105368550710 ) ) ;
#65 = FACE_OUTER_BOUND ( 'NONE', #20536, .T. ) ;
#64 = VECTOR ( 'NONE', #15147, 100.0000000000000000 ) ;
#66 = ORIENTED_EDGE ( 'NONE', *, *, #9210, .F. ) ;
#67 = ADVANCED_FACE ( 'NONE', ( #15648 ), #14063, .T. ) ;
#68 = DIRECTION ( 'NONE',  ( 0.000000000000000000, 0.000000000000000000, 1.000000000000000000 ) ) ;
#69 = AXIS2_PLACEMENT_3D ( 'NONE', #10085, #3304, #19883 ) ;
#70 = ORIENTED_EDGE ( 'NONE', *, *, #16026, .F. ) ;
#71 = LINE ( 'NONE', #11548, #13668 ) ;
#72 = ORIENTED_EDGE ( 'NONE', *, *, #13198, .F. ) ;
#73 = AXIS2_PLACEMENT_3D ( 'NONE', #10077, #16573, #2005 ) ;
#74 = CIRCLE ( 'NONE', #2781, 0.05000000000000004441 ) ;
#75 = ORIENTED_EDGE ( 'NONE', *, *, #17976, .T. ) ;
#76 = ADVANCED_FACE ( 'NONE', ( #15763 ), #18947, .T. ) ;
#78 = AXIS2_PLACEMENT_3D ( 'NONE', #7483, #2821, #12482 ) ;
#77 = DIRECTION ( 'NONE',  ( 0.000000000000000000, 0.000000000000000000, 1.000000000000000000 ) ) ;
#79 = AXIS2_PLACEMENT_3D ( 'NONE', #3529, #10004, #16498 ) ;
#80 = ORIENTED_EDGE ( 'NONE', *, *, #13850, .F. ) ;
#81 = ORIENTED_EDGE ( 'NONE', *, *, #4504, .T. ) ;
#82 = CIRCLE ( 'NONE', #11953, 0.05000000000000004441 ) ;
#83 = DIRECTION ( 'NONE',  ( 0.000000000000000000, 0.000000000000000000, 1.000000000000000000 ) ) ;
#84 = DIRECTION ( 'NONE',  ( 0.000000000000000000, 0.000000000000000000, 1.000000000000000000 ) ) ;
#85 = AXIS2_PLACEMENT_3D ( 'NONE', #10517, #15217, #12446 ) ;
#86 = ADVANCED_FACE ( 'NONE', ( #8509 ), #8207, .T. ) ;
#87 = LINE ( 'NONE', #18350, #4293 ) ;
#88 = CARTESIAN_POINT ( 'NONE',  ( 5.226815292233882637, -0.7500000000000000000, 0.000000000000000000 ) ) ;
#89 = CARTESIAN_POINT ( 'NONE',  ( -4.008183346449537332, 0.5999999999999999778, -3.448811410536854805 ) ) ;
#90 = VERTEX_POINT ( 'NONE', #18108 ) ;
#91 = AXIS2_PLACEMENT_3D ( 'NONE', #10686, #1337, #15697 ) ;
#92 = CARTESIAN_POINT ( 'NONE',  ( -4.000000000000000000, -0.7500999999999999890, -1.398811410536379585 ) ) ;
#93 = DIRECTION ( 'NONE',  ( 0.000000000000000000, -1.000000000000000000, 0.000000000000000000 ) ) ;
#94 = FACE_OUTER_BOUND ( 'NONE', #5481, .T. ) ;
#95 = ADVANCED_FACE ( 'NONE', ( #6718 ), #14708, .T. ) ;
#96 = CARTESIAN_POINT ( 'NONE',  ( -0.8731847077661164525, -0.7500000000000000000, 0.000000000000000000 ) ) ;
#97 = VECTOR ( 'NONE', #7144, 100.0000000000000000 ) ;
#98 = DIRECTION ( 'NONE',  ( 0.000000000000000000, 1.000000000000000000, 0.000000000000000000 ) ) ;
#99 = ADVANCED_FACE ( 'NONE', ( #5024 ), #11404, .T. ) ;
#100 = DIRECTION ( 'NONE',  ( 0.000000000000000000, -0.000000000000000000, 1.000000000000000000 ) ) ;
#101 = CIRCLE ( 'NONE', #8564, 0.05000000000000004441 ) ;
#102 = AXIS2_PLACEMENT_3D ( 'NONE', #2978, #19349, #3087 ) ;
#103 = ORIENTED_EDGE ( 'NONE', *, *, #19859, .T. ) ;
#104 = ADVANCED_FACE ( 'NONE', ( #3631 ), #13104, .F. ) ;
#105 = CIRCLE ( 'NONE', #12322, 0.05000000000000004441 ) ;
#106 = ORIENTED_EDGE ( 'NONE', *, *, #243, .T. ) ;
#107 = EDGE_CURVE ( 'NONE', #3499, #10754, #14810, .T. ) ;
#108 = VECTOR ( 'NONE', #8097, 100.0000000000000000 ) ;
#109 = DIRECTION ( 'NONE',  ( 0.000000000000000000, 0.000000000000000000, 1.000000000000000000 ) ) ;
#110 = ORIENTED_EDGE ( 'NONE', *, *, #3404, .F. ) ;
#111 = ADVANCED_FACE ( 'NONE', ( #1844 ), #13197, .F. ) ;
#112 = EDGE_CURVE ( 'NONE', #763, #7643, #17791, .T. ) ;
#113 = AXIS2_PLACEMENT_3D ( 'NONE', #8626, #18301, #541 ) ;
#114 = EDGE_LOOP ( 'NONE', ( #6072, #1159, #19405, #15510 ) ) ;
#115 = ORIENTED_EDGE ( 'NONE', *, *, #4427, .F. ) ;
#116 = DIRECTION ( 'NONE',  ( -0.000000000000000000, 1.000000000000000000, -0.000000000000000000 ) ) ;
#117 = LINE ( 'NONE', #13078, #6920 ) ;
#118 = VECTOR ( 'NONE', #18030, 100.0000000000000000 ) ;
#119 = CARTESIAN_POINT ( 'NONE',  ( 0.000000000000000000, 0.5999999999999999778, 1.028136547010476853 ) ) ;
#120 = VECTOR ( 'NONE', #610, 100.0000000000000000 ) ;
#121 = EDGE_CURVE ( 'NONE', #10434, #9669, #3552, .T. ) ;
#122 = DIRECTION ( 'NONE',  ( 0.000000000000000000, 0.000000000000000000, 1.000000000000000000 ) ) ;
#123 = ORIENTED_EDGE ( 'NONE', *, *, #2795, .F. ) ;
#124 = CARTESIAN_POINT ( 'NONE',  ( 0.8068152922339193456, 0.5999999999999999778, 2.624240631916764599 ) ) ;
#125 = LINE ( 'NONE', #9994, #12995 ) ;
#126 = CARTESIAN_POINT ( 'NONE',  ( 4.806815292233919124, 0.5999999999999999778, -1.325759368083235579 ) ) ;
#127 = LINE ( 'NONE', #11703, #1532 ) ;
#128 = DIRECTION ( 'NONE',  ( 0.000000000000000000, 0.000000000000000000, 1.000000000000000000 ) ) ;
#129 = DIRECTION ( 'NONE',  ( 0.000000000000000000, 1.000000000000000000, 0.000000000000000000 ) ) ;
#130 = ORIENTED_EDGE ( 'NONE', *, *, #15432, .F. ) ;
#131 = DIRECTION ( 'NONE',  ( 0.000000000000000000, 0.000000000000000000, 1.000000000000000000 ) ) ;
#132 = ORIENTED_EDGE ( 'NONE', *, *, #5645, .F. ) ;
#133 = CARTESIAN_POINT ( 'NONE',  ( 4.856815292233919834, 0.1000000000000000056, -1.113811410536379443 ) ) ;
#134 = VECTOR ( 'NONE', #16056, 100.0000000000000000 ) ;
#135 = EDGE_CURVE ( 'NONE', #347, #20154, #5127, .T. ) ;
#136 = ORIENTED_EDGE ( 'NONE', *, *, #2673, .T. ) ;
#137 = LINE ( 'NONE', #3310, #6533 ) ;
#138 = EDGE_LOOP ( 'NONE', ( #247, #15641 ) ) ;
#139 = VECTOR ( 'NONE', #2919, 100.0000000000000000 ) ;
#140 = DIRECTION ( 'NONE',  ( 0.000000000000000000, 0.000000000000000000, -1.000000000000000000 ) ) ;
#141 = ORIENTED_EDGE ( 'NONE', *, *, #12958, .T. ) ;
#142 = CARTESIAN_POINT ( 'NONE',  ( -3.093184707766117647, 0.1000000000000000056, -3.233811410536379327 ) ) ;
#143 = FACE_OUTER_BOUND ( 'NONE', #17085, .T. ) ;
#144 = LINE ( 'NONE', #3422, #9869 ) ;
#145 = CARTESIAN_POINT ( 'NONE',  ( 0.000000000000000000, 0.000000000000000000, 2.211188589463620957 ) ) ;
#146 = FACE_OUTER_BOUND ( 'NONE', #14007, .T. ) ;
#147 = DIRECTION ( 'NONE',  ( 0.000000000000000000, -1.000000000000000000, 0.000000000000000000 ) ) ;
#148 = EDGE_CURVE ( 'NONE', #19637, #682, #334, .T. ) ;
#149 = DIRECTION ( 'NONE',  ( 0.000000000000000000, -1.000000000000000000, 0.000000000000000000 ) ) ;
#150 = CARTESIAN_POINT ( 'NONE',  ( -4.008183346449537332, -0.7500000000000000000, -3.448811410536854805 ) ) ;
#151 = AXIS2_PLACEMENT_3D ( 'NONE', #13480, #20276, #10173 ) ;
#152 = EDGE_LOOP ( 'NONE', ( #6288, #8145, #4241, #4803, #9734, #11327, #15655, #5068 ) ) ;
#153 = CARTESIAN_POINT ( 'NONE',  ( -0.8681847077660796996, 0.000000000000000000, -1.008811410536379016 ) ) ;
#154 = FACE_OUTER_BOUND ( 'NONE', #9866, .T. ) ;
#155 = LINE ( 'NONE', #14913, #16711 ) ;
#156 = ORIENTED_EDGE ( 'NONE', *, *, #14525, .F. ) ;
#157 = EDGE_CURVE ( 'NONE', #1406, #7239, #17108, .T. ) ;
#158 = ORIENTED_EDGE ( 'NONE', *, *, #9829, .F. ) ;
#160 = EDGE_CURVE ( 'NONE', #10362, #10822, #13415, .T. ) ;
#159 = VECTOR ( 'NONE', #14482, 100.0000000000000000 ) ;
#161 = CARTESIAN_POINT ( 'NONE',  ( 2.875408721170328530, 0.5999999999999999778, 1.486188589463620646 ) ) ;
#162 = ORIENTED_EDGE ( 'NONE', *, *, #18547, .F. ) ;
#163 = EDGE_CURVE ( 'NONE', #15935, #11836, #8411, .T. ) ;
#164 = CARTESIAN_POINT ( 'NONE',  ( 3.176815292233883703, 0.5999999999999999778, -2.971863452989523147 ) ) ;
#165 = VERTEX_POINT ( 'NONE', #1728 ) ;
#166 = LINE ( 'NONE', #13123, #10190 ) ;
#167 = CARTESIAN_POINT ( 'NONE',  ( -4.873184707766079704, 0.5999999999999999778, 0.000000000000000000 ) ) ;
#168 = EDGE_LOOP ( 'NONE', ( #7319, #16282, #12560, #19288 ) ) ;
#169 = DIRECTION ( 'NONE',  ( 0.000000000000000000, -1.000000000000000000, 0.000000000000000000 ) ) ;
#170 = FACE_OUTER_BOUND ( 'NONE', #14330, .T. ) ;
#171 = ORIENTED_EDGE ( 'NONE', *, *, #19811, .F. ) ;
#172 = CARTESIAN_POINT ( 'NONE',  ( -0.8731847077660794820, 0.1000000000000000056, -1.113811410536379443 ) ) ;
#173 = CARTESIAN_POINT ( 'NONE',  ( -2.768184707766117914, -0.7500000000000000000, 0.7111885894636210681 ) ) ;
#174 = DIRECTION ( 'NONE',  ( -0.000000000000000000, -1.000000000000000000, -0.000000000000000000 ) ) ;
#175 = EDGE_LOOP ( 'NONE', ( #20967, #968, #4916, #14530 ) ) ;
#176 = LINE ( 'NONE', #14841, #118 ) ;
#177 = LINE ( 'NONE', #12913, #5109 ) ;
#178 = EDGE_CURVE ( 'NONE', #11459, #11778, #7947, .T. ) ;
#179 = DIRECTION ( 'NONE',  ( 0.000000000000000000, 1.000000000000000000, 0.000000000000000000 ) ) ;
#180 = ORIENTED_EDGE ( 'NONE', *, *, #2857, .F. ) ;
#181 = LINE ( 'NONE', #11657, #5809 ) ;
#182 = EDGE_CURVE ( 'NONE', #14667, #7191, #11301, .T. ) ;
#183 = FACE_OUTER_BOUND ( 'NONE', #17131, .T. ) ;
#184 = VERTEX_POINT ( 'NONE', #14588 ) ;
#185 = EDGE_LOOP ( 'NONE', ( #2538, #8005, #20466, #13474 ) ) ;
#186 = DIRECTION ( 'NONE',  ( -0.000000000000000000, -1.000000000000000000, -0.000000000000000000 ) ) ;
#187 = ORIENTED_EDGE ( 'NONE', *, *, #12033, .F. ) ;
#188 = ORIENTED_EDGE ( 'NONE', *, *, #10126, .T. ) ;
#189 = FACE_OUTER_BOUND ( 'NONE', #5559, .T. ) ;
#190 = CYLINDRICAL_SURFACE ( 'NONE', #10660, 0.05000000000000004441 ) ;
#191 = CARTESIAN_POINT ( 'NONE',  ( 3.126815292233883881, 0.1000000000000000056, 0.000000000000000000 ) ) ;
#192 = CARTESIAN_POINT ( 'NONE',  ( 5.058221863297438503, 0.1000000000000000056, 2.266188589463620673 ) ) ;
#193 = DIRECTION ( 'NONE',  ( 1.156482317317871725E-16, 0.000000000000000000, 1.000000000000000000 ) ) ;
#194 = ORIENTED_EDGE ( 'NONE', *, *, #8262, .T. ) ;
#195 = CARTESIAN_POINT ( 'NONE',  ( 5.108221863297438325, 0.5999999999999999778, -2.513811410536379576 ) ) ;
#196 = CARTESIAN_POINT ( 'NONE',  ( 3.076815292233920474, 0.5999999999999999778, -1.733811410536379549 ) ) ;
#197 = CARTESIAN_POINT ( 'NONE',  ( 5.058221863297438503, 0.5999999999999999778, -1.783811410536379594 ) ) ;
#198 = CARTESIAN_POINT ( 'NONE',  ( 2.756815292233920189, 0.1000000000000000056, 2.316188589463620495 ) ) ;
#199 = CARTESIAN_POINT ( 'NONE',  ( -2.718184707766117647, 0.000000000000000000, -3.238811410536378776 ) ) ;
#200 = AXIS2_PLACEMENT_3D ( 'NONE', #16289, #18110, #1614 ) ;
#201 = CARTESIAN_POINT ( 'NONE',  ( -3.069371197711314733E-16, 0.000000000000000000, -1.398811410536379585 ) ) ;
#202 = EDGE_CURVE ( 'NONE', #18159, #10696, #5905, .T. ) ;
#203 = ORIENTED_EDGE ( 'NONE', *, *, #15039, .T. ) ;
#204 = EDGE_CURVE ( 'NONE', #19192, #14793, #4928, .T. ) ;
#205 = ORIENTED_EDGE ( 'NONE', *, *, #1188, .T. ) ;
#206 = ORIENTED_EDGE ( 'NONE', *, *, #17467, .T. ) ;
#207 = ORIENTED_EDGE ( 'NONE', *, *, #18519, .F. ) ;
#208 = ORIENTED_EDGE ( 'NONE', *, *, #19320, .T. ) ;
#210 = CARTESIAN_POINT ( 'NONE',  ( 3.131815292233920633, 0.000000000000000000, 2.991188589463621206 ) ) ;
#209 = VECTOR ( 'NONE', #19564, 100.0000000000000000 ) ;
#211 = EDGE_CURVE ( 'NONE', #14641, #3885, #11808, .T. ) ;
#212 = DIRECTION ( 'NONE',  ( 1.000000000000000000, 0.000000000000000000, -2.194270917860437341E-16 ) ) ;
#213 = DIRECTION ( 'NONE',  ( -0.000000000000000000, -1.000000000000000000, -0.000000000000000000 ) ) ;
#214 = LINE ( 'NONE', #14458, #14820 ) ;
#215 = DIRECTION ( 'NONE',  ( 0.000000000000000000, 0.000000000000000000, 1.000000000000000000 ) ) ;
#216 = DIRECTION ( 'NONE',  ( 0.000000000000000000, 0.000000000000000000, 1.000000000000000000 ) ) ;
#217 = DIRECTION ( 'NONE',  ( -0.000000000000000000, 1.000000000000000000, -0.000000000000000000 ) ) ;
#218 = DIRECTION ( 'NONE',  ( 0.000000000000000000, -1.000000000000000000, 0.000000000000000000 ) ) ;
#219 = DIRECTION ( 'NONE',  ( 0.000000000000000000, 0.000000000000000000, -1.000000000000000000 ) ) ;
#220 = DIRECTION ( 'NONE',  ( 0.000000000000000000, 0.000000000000000000, 1.000000000000000000 ) ) ;
#221 = VERTEX_POINT ( 'NONE', #8933 ) ;
#222 = CARTESIAN_POINT ( 'NONE',  ( 5.041815292233883916, 0.000000000000000000, -2.458811410536378972 ) ) ;
#223 = ADVANCED_FACE ( 'NONE', ( #20204 ), #17122, .T. ) ;
#224 = ORIENTED_EDGE ( 'NONE', *, *, #8654, .T. ) ;
#225 = EDGE_CURVE ( 'NONE', #16950, #16529, #13615, .T. ) ;
#226 = CARTESIAN_POINT ( 'NONE',  ( 5.058221863297438503, 0.1000000000000000888, 1.486188589463620646 ) ) ;
#227 = VECTOR ( 'NONE', #10265, 100.0000000000000000 ) ;
#228 = ORIENTED_EDGE ( 'NONE', *, *, #13092, .T. ) ;
#229 = LINE ( 'NONE', #19484, #8225 ) ;
#230 = ORIENTED_EDGE ( 'NONE', *, *, #11405, .T. ) ;
#231 = LINE ( 'NONE', #908, #4084 ) ;
#232 = ORIENTED_EDGE ( 'NONE', *, *, #19230, .F. ) ;
#233 = DIRECTION ( 'NONE',  ( 1.000000000000000000, 0.000000000000000000, 0.000000000000000000 ) ) ;
#234 = PLANE ( 'NONE',  #791 ) ;
#235 = DIRECTION ( 'NONE',  ( -0.000000000000000000, -1.000000000000000000, -0.000000000000000000 ) ) ;
#236 = CARTESIAN_POINT ( 'NONE',  ( 4.906815292233882353, 0.5999999999999999778, -2.613811410536379665 ) ) ;
#237 = LINE ( 'NONE', #17792, #18856 ) ;
#238 = ADVANCED_FACE ( 'NONE', ( #8811 ), #4149, .F. ) ;
#239 = DIRECTION ( 'NONE',  ( 0.000000000000000000, -1.000000000000000000, 0.000000000000000000 ) ) ;
#240 = DIRECTION ( 'NONE',  ( 0.000000000000000000, 1.000000000000000000, 0.000000000000000000 ) ) ;
#241 = CARTESIAN_POINT ( 'NONE',  ( -5.458183346449554385, 0.5999999999999999778, -4.198811410536854360 ) ) ;
#242 = ORIENTED_EDGE ( 'NONE', *, *, #11524, .T. ) ;
#243 = EDGE_CURVE ( 'NONE', #15357, #1712, #10642, .T. ) ;
#244 = DIRECTION ( 'NONE',  ( 0.000000000000000000, 1.000000000000000000, 0.000000000000000000 ) ) ;
#245 = FACE_OUTER_BOUND ( 'NONE', #20965, .T. ) ;
#246 = CARTESIAN_POINT ( 'NONE',  ( -1.058184707766116173, 0.5999999999999999778, 2.161188589463621135 ) ) ;
#247 = ORIENTED_EDGE ( 'NONE', *, *, #16957, .T. ) ;
#248 = EDGE_LOOP ( 'NONE', ( #838, #15884, #10913, #5882 ) ) ;
#249 = FACE_BOUND ( 'NONE', #13117, .T. ) ;
#250 = VERTEX_POINT ( 'NONE', #18409 ) ;
#251 = CARTESIAN_POINT ( 'NONE',  ( -2.773184707766117363, 0.1000000000000000056, 0.000000000000000000 ) ) ;
#252 = VERTEX_POINT ( 'NONE', #13723 ) ;
#253 = VECTOR ( 'NONE', #10648, 100.0000000000000000 ) ;
#254 = DIRECTION ( 'NONE',  ( -0.000000000000000000, 0.000000000000000000, 1.000000000000000000 ) ) ;
#255 = CARTESIAN_POINT ( 'NONE',  ( -3.193184707766117736, 0.1000000000000000056, 1.078136547010476898 ) ) ;
#256 = ORIENTED_EDGE ( 'NONE', *, *, #18931, .F. ) ;
#257 = DIRECTION ( 'NONE',  ( 0.000000000000000000, 0.000000000000000000, 1.000000000000000000 ) ) ;
#258 = DIRECTION ( 'NONE',  ( 0.000000000000000000, 0.000000000000000000, 1.000000000000000000 ) ) ;
#259 = ORIENTED_EDGE ( 'NONE', *, *, #6719, .T. ) ;
#260 = CARTESIAN_POINT ( 'NONE',  ( 2.806815292233920456, -0.7500000000000000000, -1.113811410536379443 ) ) ;
#261 = DIRECTION ( 'NONE',  ( 0.000000000000000000, 1.000000000000000000, 0.000000000000000000 ) ) ;
#262 = DIRECTION ( 'NONE',  ( 0.000000000000000000, 0.000000000000000000, 1.000000000000000000 ) ) ;
#263 = ORIENTED_EDGE ( 'NONE', *, *, #14979, .F. ) ;
#264 = DIRECTION ( 'NONE',  ( 0.000000000000000000, 0.000000000000000000, -1.000000000000000000 ) ) ;
#265 = CARTESIAN_POINT ( 'NONE',  ( -5.458183346449554385, 0.5999999999999999778, -4.198811410536854360 ) ) ;
#266 = LINE ( 'NONE', #16128, #6780 ) ;
#267 = VERTEX_POINT ( 'NONE', #4033 ) ;
#268 = CIRCLE ( 'NONE', #11126, 0.05000000000000004441 ) ;
#269 = FACE_OUTER_BOUND ( 'NONE', #12768, .T. ) ;
#270 = CARTESIAN_POINT ( 'NONE',  ( -2.958184707766116528, 0.5999999999999999778, 1.541188589463621250 ) ) ;
#271 = EDGE_CURVE ( 'NONE', #6191, #20396, #13381, .T. ) ;
#272 = VECTOR ( 'NONE', #5621, 100.0000000000000000 ) ;
#273 = ORIENTED_EDGE ( 'NONE', *, *, #3234, .F. ) ;
#274 = ORIENTED_EDGE ( 'NONE', *, *, #10442, .T. ) ;
#275 = LINE ( 'NONE', #19737, #7830 ) ;
#276 = EDGE_CURVE ( 'NONE', #6333, #16836, #3939, .T. ) ;
#277 = ORIENTED_EDGE ( 'NONE', *, *, #15567, .T. ) ;
#278 = ORIENTED_EDGE ( 'NONE', *, *, #7389, .T. ) ;
#279 = DIRECTION ( 'NONE',  ( 0.000000000000000000, -1.000000000000000000, 0.000000000000000000 ) ) ;
#280 = DIRECTION ( 'NONE',  ( 0.000000000000000000, 0.000000000000000000, 1.000000000000000000 ) ) ;
#281 = DIRECTION ( 'NONE',  ( 0.000000000000000000, 0.000000000000000000, 1.000000000000000000 ) ) ;
#282 = DIRECTION ( 'NONE',  ( 0.000000000000000000, -1.000000000000000000, 0.000000000000000000 ) ) ;
#283 = CARTESIAN_POINT ( 'NONE',  ( -3.148184707766117807, -0.7500000000000000000, 0.7611885894636211125 ) ) ;
#284 = EDGE_CURVE ( 'NONE', #17589, #14953, #5639, .T. ) ;
#285 = ORIENTED_EDGE ( 'NONE', *, *, #3484, .F. ) ;
#286 = DIRECTION ( 'NONE',  ( 0.000000000000000000, 0.000000000000000000, -1.000000000000000000 ) ) ;
#287 = CARTESIAN_POINT ( 'NONE',  ( 0.000000000000000000, -0.7500000000000000000, -1.788811410536379043 ) ) ;
#288 = DIRECTION ( 'NONE',  ( 0.000000000000000000, 0.000000000000000000, 1.000000000000000000 ) ) ;
#289 = CARTESIAN_POINT ( 'NONE',  ( 0.000000000000000000, 0.000000000000000000, -2.508811410536378794 ) ) ;
#290 = LINE ( 'NONE', #1577, #1429 ) ;
#291 = VECTOR ( 'NONE', #20474, 100.0000000000000000 ) ;
#292 = CARTESIAN_POINT ( 'NONE',  ( 2.756815292233883774, -0.7500000000000000000, -3.183811410536379505 ) ) ;
#293 = ORIENTED_EDGE ( 'NONE', *, *, #17893, .T. ) ;
#294 = CIRCLE ( 'NONE', #8436, 0.05000000000000004441 ) ;
#295 = ORIENTED_EDGE ( 'NONE', *, *, #14475, .F. ) ;
#296 = VERTEX_POINT ( 'NONE', #18606 ) ;
#297 = EDGE_CURVE ( 'NONE', #12588, #18763, #7325, .T. ) ;
#298 = VERTEX_POINT ( 'NONE', #849 ) ;
#299 = ORIENTED_EDGE ( 'NONE', *, *, #2271, .F. ) ;
#300 = DIRECTION ( 'NONE',  ( -0.000000000000000000, -1.000000000000000000, -0.000000000000000000 ) ) ;
#301 = CIRCLE ( 'NONE', #16257, 0.05000000000000004441 ) ;
#302 = FACE_OUTER_BOUND ( 'NONE', #3968, .T. ) ;
#303 = EDGE_CURVE ( 'NONE', #2518, #9065, #11913, .T. ) ;
#304 = DIRECTION ( 'NONE',  ( 0.000000000000000000, -0.000000000000000000, 1.000000000000000000 ) ) ;
#305 = DIRECTION ( 'NONE',  ( 1.000000000000000000, 0.000000000000000000, 0.000000000000000000 ) ) ;
#306 = CARTESIAN_POINT ( 'NONE',  ( 0.000000000000000000, 0.000000000000000000, -3.288811410536379043 ) ) ;
#307 = FACE_OUTER_BOUND ( 'NONE', #2581, .T. ) ;
#308 = EDGE_CURVE ( 'NONE', #12167, #8169, #9308, .T. ) ;
#309 = VECTOR ( 'NONE', #8906, 100.0000000000000000 ) ;
#310 = DIRECTION ( 'NONE',  ( 0.000000000000000000, 0.000000000000000000, 1.000000000000000000 ) ) ;
#311 = LINE ( 'NONE', #6800, #2203 ) ;
#312 = DIRECTION ( 'NONE',  ( -0.000000000000000000, 1.000000000000000000, -0.000000000000000000 ) ) ;
#313 = DIRECTION ( 'NONE',  ( -0.000000000000000000, 0.000000000000000000, 1.000000000000000000 ) ) ;
#314 = ORIENTED_EDGE ( 'NONE', *, *, #20596, .T. ) ;
#315 = LINE ( 'NONE', #18280, #15268 ) ;
#316 = ORIENTED_EDGE ( 'NONE', *, *, #6701, .F. ) ;
#317 = EDGE_CURVE ( 'NONE', #9445, #2208, #14758, .T. ) ;
#318 = EDGE_CURVE ( 'NONE', #10170, #12416, #16809, .T. ) ;
#319 = AXIS2_PLACEMENT_3D ( 'NONE', #4763, #6040, #12838 ) ;
#320 = FACE_OUTER_BOUND ( 'NONE', #13364, .T. ) ;
#321 = ORIENTED_EDGE ( 'NONE', *, *, #19805, .T. ) ;
#322 = CIRCLE ( 'NONE', #3044, 0.05000000000000004441 ) ;
#323 = LINE ( 'NONE', #3721, #4852 ) ;
#324 = VECTOR ( 'NONE', #10461, 100.0000000000000000 ) ;
#325 = EDGE_CURVE ( 'NONE', #19923, #11000, #5579, .T. ) ;
#326 = ORIENTED_EDGE ( 'NONE', *, *, #2943, .F. ) ;
#327 = ORIENTED_EDGE ( 'NONE', *, *, #19080, .T. ) ;
#328 = DIRECTION ( 'NONE',  ( 0.000000000000000000, 1.000000000000000000, 0.000000000000000000 ) ) ;
#329 = ORIENTED_EDGE ( 'NONE', *, *, #11427, .F. ) ;
#330 = CYLINDRICAL_SURFACE ( 'NONE', #2967, 0.05000000000000004441 ) ;
#331 = DIRECTION ( 'NONE',  ( -0.000000000000000000, -1.000000000000000000, 0.000000000000000000 ) ) ;
#332 = ADVANCED_FACE ( 'NONE', ( #7025 ), #10628, .T. ) ;
#333 = LINE ( 'NONE', #5238, #2388 ) ;
#334 = LINE ( 'NONE', #3319, #15418 ) ;
#335 = DIRECTION ( 'NONE',  ( 0.000000000000000000, -0.000000000000000000, 1.000000000000000000 ) ) ;
#336 = DIRECTION ( 'NONE',  ( -1.000000000000000000, 0.000000000000000000, 0.000000000000000000 ) ) ;
#337 = LINE ( 'NONE', #3636, #761 ) ;
#338 = AXIS2_PLACEMENT_3D ( 'NONE', #17510, #10785, #20586 ) ;
#339 = DIRECTION ( 'NONE',  ( 0.000000000000000000, 1.000000000000000000, 0.000000000000000000 ) ) ;
#340 = CARTESIAN_POINT ( 'NONE',  ( 2.925408721170328352, 0.1000000000000000888, -1.783811410536379594 ) ) ;
#341 = CYLINDRICAL_SURFACE ( 'NONE', #10936, 0.05000000000000004441 ) ;
#342 = VERTEX_POINT ( 'NONE', #16901 ) ;
#343 = AXIS2_PLACEMENT_3D ( 'NONE', #3878, #2266, #15241 ) ;
#344 = ORIENTED_EDGE ( 'NONE', *, *, #20224, .F. ) ;
#345 = VECTOR ( 'NONE', #10152, 100.0000000000000000 ) ;
#346 = DIRECTION ( 'NONE',  ( 0.000000000000000000, -1.000000000000000000, 0.000000000000000000 ) ) ;
#347 = VERTEX_POINT ( 'NONE', #15311 ) ;
#348 = ADVANCED_FACE ( 'NONE', ( #5329 ), #19990, .T. ) ;
#349 = DIRECTION ( 'NONE',  ( 0.000000000000000000, 1.000000000000000000, -0.000000000000000000 ) ) ;
#350 = AXIS2_PLACEMENT_3D ( 'NONE', #6658, #6554, #19526 ) ;
#351 = ORIENTED_EDGE ( 'NONE', *, *, #10465, .F. ) ;
#352 = ORIENTED_EDGE ( 'NONE', *, *, #13875, .T. ) ;
#353 = EDGE_CURVE ( 'NONE', #20669, #15180, #8300, .T. ) ;
#354 = CARTESIAN_POINT ( 'NONE',  ( -3.093184707766080788, -0.7500000000000000000, -1.733811410536379549 ) ) ;
#355 = ADVANCED_FACE ( 'NONE', ( #13056 ), #19436, .F. ) ;
#356 = DIRECTION ( 'NONE',  ( 0.000000000000000000, 1.000000000000000000, 0.000000000000000000 ) ) ;
#357 = ORIENTED_EDGE ( 'NONE', *, *, #14798, .T. ) ;
#358 = DIRECTION ( 'NONE',  ( 0.000000000000000000, -1.000000000000000000, 0.000000000000000000 ) ) ;
#359 = VECTOR ( 'NONE', #565, 100.0000000000000000 ) ;
#360 = DIRECTION ( 'NONE',  ( 0.000000000000000000, 0.000000000000000000, 1.000000000000000000 ) ) ;
#361 = ORIENTED_EDGE ( 'NONE', *, *, #15732, .F. ) ;
#362 = EDGE_CURVE ( 'NONE', #13884, #18364, #4256, .T. ) ;
#363 = DIRECTION ( 'NONE',  ( 0.000000000000000000, 0.000000000000000000, 1.000000000000000000 ) ) ;
#364 = CARTESIAN_POINT ( 'NONE',  ( 1.108221863297438547, 0.5999999999999999778, -2.513811410536379576 ) ) ;
#365 = ORIENTED_EDGE ( 'NONE', *, *, #7593, .T. ) ;
#366 = VECTOR ( 'NONE', #5233, 100.0000000000000000 ) ;
#367 = DIRECTION ( 'NONE',  ( 0.000000000000000000, 1.000000000000000000, 0.000000000000000000 ) ) ;
#368 = CARTESIAN_POINT ( 'NONE',  ( -2.718184707766117647, 0.000000000000000000, 0.7611885894636211125 ) ) ;
#369 = ORIENTED_EDGE ( 'NONE', *, *, #3665, .T. ) ;
#370 = VECTOR ( 'NONE', #6824, 100.0000000000000000 ) ;
#371 = CIRCLE ( 'NONE', #12238, 0.05000000000000004441 ) ;
#372 = PLANE ( 'NONE',  #3778 ) ;
#373 = DIRECTION ( 'NONE',  ( 0.000000000000000000, 1.000000000000000000, -0.000000000000000000 ) ) ;
#375 = ORIENTED_EDGE ( 'NONE', *, *, #20570, .T. ) ;
#374 = EDGE_CURVE ( 'NONE', #5604, #4787, #5251, .T. ) ;
#376 = VERTEX_POINT ( 'NONE', #4876 ) ;
#377 = CARTESIAN_POINT ( 'NONE',  ( -5.193184707766116404, -0.7500000000000000000, -3.183811410536379505 ) ) ;
#378 = ORIENTED_EDGE ( 'NONE', *, *, #8608, .T. ) ;
#379 = CIRCLE ( 'NONE', #14661, 0.3000000000000004885 ) ;
#380 = ORIENTED_EDGE ( 'NONE', *, *, #20567, .T. ) ;
#381 = AXIS2_PLACEMENT_3D ( 'NONE', #20566, #15552, #9062 ) ;
#383 = CARTESIAN_POINT ( 'NONE',  ( -0.9231847077661164969, 0.5999999999999999778, -2.613811410536379665 ) ) ;
#382 = AXIS2_PLACEMENT_3D ( 'NONE', #19009, #15917, #6034 ) ;
#384 = CYLINDRICAL_SURFACE ( 'NONE', #7620, 0.05000000000000004441 ) ;
#385 = VECTOR ( 'NONE', #349, 100.0000000000000000 ) ;
#386 = CARTESIAN_POINT ( 'NONE',  ( -4.868184707766079811, 0.5999999999999999778, -1.738811410536378999 ) ) ;
#387 = LINE ( 'NONE', #19642, #4766 ) ;
#388 = CYLINDRICAL_SURFACE ( 'NONE', #9573, 0.05000000000000004441 ) ;
#389 = VERTEX_POINT ( 'NONE', #15843 ) ;
#390 = FACE_OUTER_BOUND ( 'NONE', #741, .T. ) ;
#391 = ADVANCED_FACE ( 'NONE', ( #9357 ), #11351, .T. ) ;
#392 = DIRECTION ( 'NONE',  ( -0.000000000000000000, -1.000000000000000000, -0.000000000000000000 ) ) ;
#393 = CARTESIAN_POINT ( 'NONE',  ( 3.991816653550465333, 0.5999999999999999778, -3.448811410536853916 ) ) ;
#394 = LINE ( 'NONE', #6891, #11182 ) ;
#395 = LINE ( 'NONE', #5085, #5824 ) ;
#396 = VECTOR ( 'NONE', #9863, 100.0000000000000000 ) ;
#397 = DIRECTION ( 'NONE',  ( 0.000000000000000000, 0.000000000000000000, 1.000000000000000000 ) ) ;
#398 = VERTEX_POINT ( 'NONE', #9853 ) ;
#399 = EDGE_CURVE ( 'NONE', #4733, #11000, #9749, .T. ) ;
#400 = AXIS2_PLACEMENT_3D ( 'NONE', #2951, #11532, #14931 ) ;
#401 = AXIS2_PLACEMENT_3D ( 'NONE', #12804, #11638, #15991 ) ;
#402 = EDGE_CURVE ( 'NONE', #2942, #10583, #5958, .T. ) ;
#403 = AXIS2_PLACEMENT_3D ( 'NONE', #16146, #1570, #8051 ) ;
#404 = VERTEX_POINT ( 'NONE', #17220 ) ;
#405 = ORIENTED_EDGE ( 'NONE', *, *, #530, .F. ) ;
#406 = AXIS2_PLACEMENT_3D ( 'NONE', #16614, #18314, #2048 ) ;
#407 = AXIS2_PLACEMENT_3D ( 'NONE', #6289, #7883, #16393 ) ;
#408 = ADVANCED_FACE ( 'NONE', ( #3370 ), #4973, .T. ) ;
#409 = CIRCLE ( 'NONE', #1085, 0.05000000000000004441 ) ;
#410 = ORIENTED_EDGE ( 'NONE', *, *, #8134, .T. ) ;
#411 = ORIENTED_EDGE ( 'NONE', *, *, #36, .T. ) ;
#412 = LINE ( 'NONE', #6791, #5888 ) ;
#413 = CIRCLE ( 'NONE', #1090, 0.05000000000000004441 ) ;
#414 = DIRECTION ( 'NONE',  ( 0.000000000000000000, 1.000000000000000000, 0.000000000000000000 ) ) ;
#415 = CARTESIAN_POINT ( 'NONE',  ( 0.000000000000000000, -0.7500000000000000000, -2.563811410536379398 ) ) ;
#416 = CARTESIAN_POINT ( 'NONE',  ( 0.000000000000000000, -0.7500000000000000000, 0.000000000000000000 ) ) ;
#417 = VECTOR ( 'NONE', #4930, 100.0000000000000000 ) ;
#418 = DIRECTION ( 'NONE',  ( 0.000000000000000000, 0.000000000000000000, 1.000000000000000000 ) ) ;
#419 = CARTESIAN_POINT ( 'NONE',  ( -3.069371197711314733E-16, 0.5999999999999999778, -1.398811410536379585 ) ) ;
#420 = LINE ( 'NONE', #13396, #309 ) ;
#421 = CARTESIAN_POINT ( 'NONE',  ( -0.8231847077660794376, 0.1000000000000000056, -1.325759368083235579 ) ) ;
#422 = PLANE ( 'NONE',  #20332 ) ;
#423 = AXIS2_PLACEMENT_3D ( 'NONE', #17599, #1224, #9627 ) ;
#424 = AXIS2_PLACEMENT_3D ( 'NONE', #1668, #279, #20926 ) ;
#425 = VECTOR ( 'NONE', #4669, 100.0000000000000000 ) ;
#426 = PLANE ( 'NONE',  #69 ) ;
#427 = VECTOR ( 'NONE', #13185, 100.0000000000000000 ) ;
#428 = ORIENTED_EDGE ( 'NONE', *, *, #19540, .F. ) ;
#429 = LINE ( 'NONE', #1922, #21049 ) ;
#430 = EDGE_CURVE ( 'NONE', #11623, #11365, #6574, .T. ) ;
#431 = VERTEX_POINT ( 'NONE', #17840 ) ;
#432 = CARTESIAN_POINT ( 'NONE',  ( 0.000000000000000000, -0.7500000000000000000, -2.508811410536378794 ) ) ;
#433 = ORIENTED_EDGE ( 'NONE', *, *, #15472, .F. ) ;
#434 = CIRCLE ( 'NONE', #3155, 0.05000000000000004441 ) ;
#435 = DIRECTION ( 'NONE',  ( 1.156482317317871725E-16, 0.000000000000000000, 1.000000000000000000 ) ) ;
#436 = EDGE_CURVE ( 'NONE', #10496, #3164, #11455, .T. ) ;
#437 = ORIENTED_EDGE ( 'NONE', *, *, #1266, .F. ) ;
#438 = VERTEX_POINT ( 'NONE', #1272 ) ;
#439 = VECTOR ( 'NONE', #10853, 100.0000000000000000 ) ;
#440 = AXIS2_PLACEMENT_3D ( 'NONE', #9459, #10832, #7760 ) ;
#441 = VERTEX_POINT ( 'NONE', #17325 ) ;
#442 = AXIS2_PLACEMENT_3D ( 'NONE', #2021, #11798, #8496 ) ;
#443 = CYLINDRICAL_SURFACE ( 'NONE', #4323, 0.05000000000000004441 ) ;
#444 = PLANE ( 'NONE',  #1135 ) ;
#445 = CARTESIAN_POINT ( 'NONE',  ( 0.000000000000000000, -0.7500000000000000000, 2.991188589463621206 ) ) ;
#446 = CARTESIAN_POINT ( 'NONE',  ( -5.193184707766116404, 0.1000000000000000888, 1.386188589463620557 ) ) ;
#447 = LINE ( 'NONE', #13311, #4991 ) ;
#448 = CARTESIAN_POINT ( 'NONE',  ( -5.358183346449555629, 0.5999999999999999778, -4.098811410536852939 ) ) ;
#449 = DIRECTION ( 'NONE',  ( 1.000000000000000000, 0.000000000000000000, 0.000000000000000000 ) ) ;
#450 = DIRECTION ( 'NONE',  ( 0.000000000000000000, -0.000000000000000000, 1.000000000000000000 ) ) ;
#451 = CARTESIAN_POINT ( 'NONE',  ( -1.298184707766079526, 0.000000000000000000, 0.000000000000000000 ) ) ;
#452 = CARTESIAN_POINT ( 'NONE',  ( -0.8681847077661166701, -0.7500000000000000000, 0.7111885894636210681 ) ) ;
#453 = ORIENTED_EDGE ( 'NONE', *, *, #5904, .F. ) ;
#454 = VECTOR ( 'NONE', #1084, 100.0000000000000000 ) ;
#455 = AXIS2_PLACEMENT_3D ( 'NONE', #15916, #11033, #6256 ) ;
#456 = ORIENTED_EDGE ( 'NONE', *, *, #15817, .T. ) ;
#457 = CARTESIAN_POINT ( 'NONE',  ( -2.718184707766081232, -0.7500000000000000000, -1.058811410536379061 ) ) ;
#458 = AXIS2_PLACEMENT_3D ( 'NONE', #11994, #13167, #20066 ) ;
#459 = EDGE_CURVE ( 'NONE', #17199, #15931, #2649, .T. ) ;
#460 = ORIENTED_EDGE ( 'NONE', *, *, #15231, .T. ) ;
#461 = DIRECTION ( 'NONE',  ( 1.000000000000000000, -0.000000000000000000, 0.000000000000000000 ) ) ;
#462 = EDGE_CURVE ( 'NONE', #2602, #19895, #8264, .T. ) ;
#463 = EDGE_CURVE ( 'NONE', #7609, #16607, #5851, .T. ) ;
#464 = VERTEX_POINT ( 'NONE', #18825 ) ;
#465 = AXIS2_PLACEMENT_3D ( 'NONE', #8363, #12933, #8147 ) ;
#466 = CARTESIAN_POINT ( 'NONE',  ( -4.000000000000000000, 0.1000000000000000056, 2.266188589463620673 ) ) ;
#467 = CARTESIAN_POINT ( 'NONE',  ( 1.226815292233882637, -0.7500000000000000000, 0.8161885894636206062 ) ) ;
#468 = ORIENTED_EDGE ( 'NONE', *, *, #7878, .T. ) ;
#469 = CARTESIAN_POINT ( 'NONE',  ( -0.8681847077661166701, -0.7500000000000000000, 0.7611885894636211125 ) ) ;
#470 = EDGE_CURVE ( 'NONE', #16129, #4221, #14536, .T. ) ;
#471 = CARTESIAN_POINT ( 'NONE',  ( 0.000000000000000000, -0.7500000000000000000, 0.000000000000000000 ) ) ;
#472 = VECTOR ( 'NONE', #10122, 100.0000000000000000 ) ;
#473 = ORIENTED_EDGE ( 'NONE', *, *, #13930, .F. ) ;
#474 = LINE ( 'NONE', #16625, #11569 ) ;
#475 = DIRECTION ( 'NONE',  ( 0.000000000000000000, 0.000000000000000000, 1.000000000000000000 ) ) ;
#476 = ORIENTED_EDGE ( 'NONE', *, *, #18471, .T. ) ;
#477 = VECTOR ( 'NONE', #20971, 100.0000000000000000 ) ;
#478 = DIRECTION ( 'NONE',  ( 0.000000000000000000, 0.000000000000000000, -1.000000000000000000 ) ) ;
#479 = CARTESIAN_POINT ( 'NONE',  ( -3.193184707766117736, 0.5999999999999999778, 1.078136547010476898 ) ) ;
#480 = ORIENTED_EDGE ( 'NONE', *, *, #16469, .T. ) ;
#481 = LINE ( 'NONE', #15145, #8850 ) ;
#482 = EDGE_CURVE ( 'NONE', #3977, #10001, #7964, .T. ) ;
#483 = EDGE_CURVE ( 'NONE', #10583, #4820, #14075, .T. ) ;
#484 = LINE ( 'NONE', #8744, #64 ) ;
#485 = VERTEX_POINT ( 'NONE', #16760 ) ;
#486 = ORIENTED_EDGE ( 'NONE', *, *, #8445, .F. ) ;
#487 = VECTOR ( 'NONE', #1888, 100.0000000000000000 ) ;
#488 = FACE_OUTER_BOUND ( 'NONE', #18293, .T. ) ;
#489 = ORIENTED_EDGE ( 'NONE', *, *, #14545, .T. ) ;
#490 = ORIENTED_EDGE ( 'NONE', *, *, #1966, .T. ) ;
#491 = DIRECTION ( 'NONE',  ( 0.000000000000000000, 0.000000000000000000, 1.000000000000000000 ) ) ;
#492 = FACE_OUTER_BOUND ( 'NONE', #1165, .T. ) ;
#493 = VERTEX_POINT ( 'NONE', #13147 ) ;
#494 = CARTESIAN_POINT ( 'NONE',  ( -1.193184707766116404, 0.1000000000000000888, 1.436188589463620602 ) ) ;
#495 = CARTESIAN_POINT ( 'NONE',  ( -5.008184707766116794, 0.5999999999999999778, 1.541188589463621250 ) ) ;
#496 = LINE ( 'NONE', #15163, #8087 ) ;
#497 = ORIENTED_EDGE ( 'NONE', *, *, #3439, .F. ) ;
#498 = CARTESIAN_POINT ( 'NONE',  ( -4.923184707766079526, -0.7500000000000000000, -1.063811410536379398 ) ) ;
#499 = DIRECTION ( 'NONE',  ( -0.000000000000000000, -1.000000000000000000, -0.000000000000000000 ) ) ;
#500 = DIRECTION ( 'NONE',  ( 0.000000000000000000, 0.000000000000000000, 1.000000000000000000 ) ) ;
#501 = EDGE_CURVE ( 'NONE', #949, #8004, #16644, .T. ) ;
#502 = DIRECTION ( 'NONE',  ( 1.000000000000000000, -0.000000000000000000, 0.000000000000000000 ) ) ;
#503 = CARTESIAN_POINT ( 'NONE',  ( 3.991816653550464000, 0.5999999999999999778, 3.351188589463147682 ) ) ;
#504 = DIRECTION ( 'NONE',  ( 1.000000000000000000, -0.000000000000000000, 0.000000000000000000 ) ) ;
#505 = VECTOR ( 'NONE', #20386, 100.0000000000000000 ) ;
#506 = ORIENTED_EDGE ( 'NONE', *, *, #567, .T. ) ;
#507 = ORIENTED_EDGE ( 'NONE', *, *, #4619, .T. ) ;
#508 = ORIENTED_EDGE ( 'NONE', *, *, #3699, .F. ) ;
#509 = EDGE_CURVE ( 'NONE', #9303, #5976, #6618, .T. ) ;
#510 = ADVANCED_FACE ( 'NONE', ( #492 ), #384, .T. ) ;
#511 = ORIENTED_EDGE ( 'NONE', *, *, #7621, .T. ) ;
#512 = ORIENTED_EDGE ( 'NONE', *, *, #20261, .F. ) ;
#513 = CARTESIAN_POINT ( 'NONE',  ( -1.193184707766116404, -0.7500000000000000000, 1.386188589463620557 ) ) ;
#514 = CARTESIAN_POINT ( 'NONE',  ( -1.243184707766116448, 0.1000000000000000056, 0.8161885894636206062 ) ) ;
#515 = LINE ( 'NONE', #11997, #11253 ) ;
#516 = LINE ( 'NONE', #18485, #12415 ) ;
#517 = CARTESIAN_POINT ( 'NONE',  ( 0.8068152922338824862, 0.5999999999999999778, -2.921863452989523324 ) ) ;
#518 = LINE ( 'NONE', #13485, #3107 ) ;
#519 = CARTESIAN_POINT ( 'NONE',  ( -1.298184707766079526, -0.7500000000000000000, -1.058811410536379061 ) ) ;
#520 = DIRECTION ( 'NONE',  ( 0.000000000000000000, 1.000000000000000000, 0.000000000000000000 ) ) ;
#521 = CARTESIAN_POINT ( 'NONE',  ( 0.8018152922338825928, -0.7500000000000000000, 0.000000000000000000 ) ) ;
#522 = DIRECTION ( 'NONE',  ( 0.000000000000000000, 0.000000000000000000, 1.000000000000000000 ) ) ;
#523 = ORIENTED_EDGE ( 'NONE', *, *, #14886, .T. ) ;
#524 = CYLINDRICAL_SURFACE ( 'NONE', #15611, 0.1750000000000004052 ) ;
#525 = VERTEX_POINT ( 'NONE', #3781 ) ;
#526 = CARTESIAN_POINT ( 'NONE',  ( -5.008184707766116794, 0.000000000000000000, 2.161188589463621135 ) ) ;
#527 = ORIENTED_EDGE ( 'NONE', *, *, #6359, .F. ) ;
#528 = CARTESIAN_POINT ( 'NONE',  ( 0.000000000000000000, 0.5999999999999999778, 2.266188589463620673 ) ) ;
#529 = AXIS2_PLACEMENT_3D ( 'NONE', #7093, #2308, #305 ) ;
#530 = EDGE_CURVE ( 'NONE', #14660, #9497, #19517, .T. ) ;
#531 = ORIENTED_EDGE ( 'NONE', *, *, #6763, .F. ) ;
#532 = ORIENTED_EDGE ( 'NONE', *, *, #4361, .T. ) ;
#533 = ORIENTED_EDGE ( 'NONE', *, *, #11169, .F. ) ;
#534 = CARTESIAN_POINT ( 'NONE',  ( 2.925408721170328352, 0.1000000000000000888, 2.216188589463620406 ) ) ;
#535 = CARTESIAN_POINT ( 'NONE',  ( -1.958183346449536844, 0.1000000000000000056, -0.4988114105368551821 ) ) ;
#536 = CARTESIAN_POINT ( 'NONE',  ( 0.000000000000000000, 0.000000000000000000, 2.991188589463621206 ) ) ;
#537 = DIRECTION ( 'NONE',  ( 0.000000000000000000, -0.000000000000000000, 1.000000000000000000 ) ) ;
#538 = ADVANCED_FACE ( 'NONE', ( #6974 ), #190, .F. ) ;
#539 = DIRECTION ( 'NONE',  ( 0.000000000000000000, 0.000000000000000000, -1.000000000000000000 ) ) ;
#540 = DIRECTION ( 'NONE',  ( -0.000000000000000000, 0.000000000000000000, 1.000000000000000000 ) ) ;
#541 = DIRECTION ( 'NONE',  ( 0.000000000000000000, 0.000000000000000000, 1.000000000000000000 ) ) ;
#542 = DIRECTION ( 'NONE',  ( -0.000000000000000000, 0.000000000000000000, 1.000000000000000000 ) ) ;
#543 = AXIS2_PLACEMENT_3D ( 'NONE', #14790, #218, #6696 ) ;
#544 = SURFACE_STYLE_USAGE ( .BOTH. , #13510 ) ;
#545 = DIRECTION ( 'NONE',  ( -0.000000000000000000, -1.000000000000000000, -0.000000000000000000 ) ) ;
#546 = CARTESIAN_POINT ( 'NONE',  ( -4.000000000000000000, 0.5999999999999999778, -1.733811410536379549 ) ) ;
#547 = EDGE_CURVE ( 'NONE', #6734, #19020, #10357, .T. ) ;
#548 = VERTEX_POINT ( 'NONE', #11558 ) ;
#549 = VECTOR ( 'NONE', #12737, 100.0000000000000000 ) ;
#550 = ORIENTED_EDGE ( 'NONE', *, *, #7667, .T. ) ;
#551 = DIRECTION ( 'NONE',  ( -0.000000000000000000, -1.000000000000000000, -0.000000000000000000 ) ) ;
#552 = ORIENTED_EDGE ( 'NONE', *, *, #17462, .T. ) ;
#553 = CARTESIAN_POINT ( 'NONE',  ( -5.008184707766116794, 0.000000000000000000, 1.541188589463621250 ) ) ;
#554 = ORIENTED_EDGE ( 'NONE', *, *, #18415, .F. ) ;
#555 = AXIS2_PLACEMENT_3D ( 'NONE', #1173, #12657, #17009 ) ;
#556 = ADVANCED_FACE ( 'NONE', ( #19640 ), #11671, .F. ) ;
#557 = LINE ( 'NONE', #8429, #13937 ) ;
#558 = FACE_OUTER_BOUND ( 'NONE', #2663, .T. ) ;
#559 = DIRECTION ( 'NONE',  ( 0.000000000000000000, 0.000000000000000000, 1.000000000000000000 ) ) ;
#560 = ORIENTED_EDGE ( 'NONE', *, *, #7992, .T. ) ;
#561 = CYLINDRICAL_SURFACE ( 'NONE', #18082, 0.05000000000000004441 ) ;
#562 = CARTESIAN_POINT ( 'NONE',  ( 4.801815292233919230, -0.7500000000000000000, -1.058811410536379061 ) ) ;
#563 = EDGE_CURVE ( 'NONE', #11028, #8493, #3674, .T. ) ;
#564 = ORIENTED_EDGE ( 'NONE', *, *, #4361, .F. ) ;
#565 = DIRECTION ( 'NONE',  ( -0.000000000000000000, -1.000000000000000000, -0.000000000000000000 ) ) ;
#566 = CARTESIAN_POINT ( 'NONE',  ( -1.248184707766116563, -0.7500000000000000000, -2.508811410536378794 ) ) ;
#567 = EDGE_CURVE ( 'NONE', #8249, #17464, #6768, .T. ) ;
#568 = EDGE_CURVE ( 'NONE', #8141, #6924, #16855, .T. ) ;
#569 = ORIENTED_EDGE ( 'NONE', *, *, #17137, .T. ) ;
#570 = DIRECTION ( 'NONE',  ( 0.000000000000000000, 1.000000000000000000, -0.000000000000000000 ) ) ;
#571 = ORIENTED_EDGE ( 'NONE', *, *, #12346, .T. ) ;
#572 = DIRECTION ( 'NONE',  ( 0.000000000000000000, -0.000000000000000000, 1.000000000000000000 ) ) ;
#573 = CARTESIAN_POINT ( 'NONE',  ( -5.243184707766116226, 0.1000000000000000056, 0.000000000000000000 ) ) ;
#574 = EDGE_CURVE ( 'NONE', #13342, #7577, #5073, .T. ) ;
#575 = PRODUCT_DEFINITION_SHAPE ( 'NONE', 'NONE',  #15461 ) ;
#576 = ORIENTED_EDGE ( 'NONE', *, *, #18143, .F. ) ;
#577 = ORIENTED_EDGE ( 'NONE', *, *, #16538, .F. ) ;
#578 = CARTESIAN_POINT ( 'NONE',  ( -3.148184707766080948, 0.5999999999999999778, -1.738811410536378999 ) ) ;
#579 = VERTEX_POINT ( 'NONE', #15158 ) ;
#580 = ORIENTED_EDGE ( 'NONE', *, *, #15807, .T. ) ;
#581 = CYLINDRICAL_SURFACE ( 'NONE', #18408, 0.05000000000000004441 ) ;
#582 = FACE_OUTER_BOUND ( 'NONE', #8175, .T. ) ;
#583 = ADVANCED_FACE ( 'NONE', ( #582 ), #7064, .F. ) ;
#584 = ORIENTED_EDGE ( 'NONE', *, *, #10844, .T. ) ;
#585 = DIRECTION ( 'NONE',  ( 0.000000000000000000, 0.000000000000000000, 1.000000000000000000 ) ) ;
#586 = EDGE_CURVE ( 'NONE', #8761, #11962, #5184, .T. ) ;
#587 = PLANE ( 'NONE',  #13914 ) ;
#588 = DIRECTION ( 'NONE',  ( -0.000000000000000000, -1.000000000000000000, -0.000000000000000000 ) ) ;
#589 = EDGE_LOOP ( 'NONE', ( #1837, #4058, #11213, #4139 ) ) ;
#590 = VECTOR ( 'NONE', #10009, 100.0000000000000000 ) ;
#591 = DIRECTION ( 'NONE',  ( -0.000000000000000000, -1.000000000000000000, -0.000000000000000000 ) ) ;
#592 = CYLINDRICAL_SURFACE ( 'NONE', #13425, 0.05000000000000004441 ) ;
#593 = LINE ( 'NONE', #11981, #5747 ) ;
#594 = LINE ( 'NONE', #13563, #13561 ) ;
#595 = CARTESIAN_POINT ( 'NONE',  ( 0.000000000000000000, -0.7500000000000000000, 2.211188589463620957 ) ) ;
#596 = LINE ( 'NONE', #15377, #12587 ) ;
#597 = VECTOR ( 'NONE', #9542, 100.0000000000000000 ) ;
#598 = ORIENTED_EDGE ( 'NONE', *, *, #14865, .T. ) ;
#599 = ORIENTED_EDGE ( 'NONE', *, *, #4571, .F. ) ;
#600 = ORIENTED_EDGE ( 'NONE', *, *, #14301, .F. ) ;
#601 = VERTEX_POINT ( 'NONE', #20037 ) ;
#602 = ADVANCED_FACE ( 'NONE', ( #6883 ), #5485, .T. ) ;
#603 = ORIENTED_EDGE ( 'NONE', *, *, #2012, .T. ) ;
#604 = VERTEX_POINT ( 'NONE', #11763 ) ;
#605 = CARTESIAN_POINT ( 'NONE',  ( -4.873184707766116119, -0.7500000000000000000, 0.000000000000000000 ) ) ;
#606 = LINE ( 'NONE', #7090, #20866 ) ;
#607 = EDGE_CURVE ( 'NONE', #18862, #16566, #14854, .T. ) ;
#608 = CARTESIAN_POINT ( 'NONE',  ( -5.074591278829672092, 0.5999999999999999778, 2.216188589463620406 ) ) ;
#609 = CARTESIAN_POINT ( 'NONE',  ( 0.000000000000000000, 0.5999999999999999778, -2.508811410536378794 ) ) ;
#610 = DIRECTION ( 'NONE',  ( 1.000000000000000000, -0.000000000000000000, 0.000000000000000000 ) ) ;
#611 = CARTESIAN_POINT ( 'NONE',  ( -0.8731847077661164525, -0.7500000000000000000, 1.386188589463620557 ) ) ;
#612 = ORIENTED_EDGE ( 'NONE', *, *, #4915, .F. ) ;
#613 = CARTESIAN_POINT ( 'NONE',  ( -6.058183346449537154, 0.000000000000000000, -3.598811410536854716 ) ) ;
#614 = CARTESIAN_POINT ( 'NONE',  ( -1.193184707766079544, -0.7500000000000000000, 2.936188589463620602 ) ) ;
#615 = VECTOR ( 'NONE', #14194, 100.0000000000000000 ) ;
#616 = DIRECTION ( 'NONE',  ( -1.000000000000000000, 0.000000000000000000, 0.000000000000000000 ) ) ;
#617 = AXIS2_PLACEMENT_3D ( 'NONE', #15427, #16814, #2453 ) ;
#618 = EDGE_CURVE ( 'NONE', #6856, #17922, #2281, .T. ) ;
#619 = PLANE ( 'NONE',  #15675 ) ;
#620 = VERTEX_POINT ( 'NONE', #686 ) ;
#621 = LINE ( 'NONE', #10300, #19711 ) ;
#622 = VERTEX_POINT ( 'NONE', #2497 ) ;
#623 = ORIENTED_EDGE ( 'NONE', *, *, #18021, .T. ) ;
#624 = DIRECTION ( 'NONE',  ( 0.000000000000000000, 0.000000000000000000, 1.000000000000000000 ) ) ;
#625 = VECTOR ( 'NONE', #15546, 100.0000000000000000 ) ;
#626 = VERTEX_POINT ( 'NONE', #10777 ) ;
#627 = VERTEX_POINT ( 'NONE', #7170 ) ;
#628 = VECTOR ( 'NONE', #12977, 100.0000000000000000 ) ;
#629 = VERTEX_POINT ( 'NONE', #18871 ) ;
#630 = CARTESIAN_POINT ( 'NONE',  ( -0.8681847077661166701, 0.5999999999999999778, 1.491188589463621206 ) ) ;
#631 = AXIS2_PLACEMENT_3D ( 'NONE', #13794, #17200, #16241 ) ;
#632 = LINE ( 'NONE', #7322, #18785 ) ;
#633 = PLANE ( 'NONE',  #9532 ) ;
#634 = CARTESIAN_POINT ( 'NONE',  ( -5.243184707766116226, -0.7500000000000000000, 0.000000000000000000 ) ) ;
#635 = DIRECTION ( 'NONE',  ( -0.000000000000000000, -1.000000000000000000, -0.000000000000000000 ) ) ;
#636 = DIRECTION ( 'NONE',  ( 0.000000000000000000, 0.000000000000000000, 1.000000000000000000 ) ) ;
#637 = LINE ( 'NONE', #6934, #11983 ) ;
#638 = FACE_OUTER_BOUND ( 'NONE', #3619, .T. ) ;
#639 = CARTESIAN_POINT ( 'NONE',  ( -5.008184707766116794, 0.5999999999999999778, -1.788811410536379043 ) ) ;
#640 = DIRECTION ( 'NONE',  ( 0.000000000000000000, -1.000000000000000000, 0.000000000000000000 ) ) ;
#641 = DIRECTION ( 'NONE',  ( 0.000000000000000000, 1.000000000000000000, 0.000000000000000000 ) ) ;
#642 = EDGE_LOOP ( 'NONE', ( #10676, #6422, #4048, #18473, #4896, #19362 ) ) ;
#643 = EDGE_CURVE ( 'NONE', #12135, #18343, #18557, .T. ) ;
#644 = AXIS2_PLACEMENT_3D ( 'NONE', #340, #6832, #13316 ) ;
#645 = CIRCLE ( 'NONE', #15936, 0.05000000000000004441 ) ;
#646 = ORIENTED_EDGE ( 'NONE', *, *, #16270, .F. ) ;
#647 = FACE_OUTER_BOUND ( 'NONE', #1921, .T. ) ;
#648 = ORIENTED_EDGE ( 'NONE', *, *, #8614, .T. ) ;
#649 = EDGE_CURVE ( 'NONE', #14954, #6468, #1122, .T. ) ;
#650 = CARTESIAN_POINT ( 'NONE',  ( 0.8568152922339193900, 0.5999999999999999778, 2.624240631916764599 ) ) ;
#651 = EDGE_CURVE ( 'NONE', #6622, #3712, #8868, .T. ) ;
#652 = VERTEX_POINT ( 'NONE', #3983 ) ;
#653 = VERTEX_POINT ( 'NONE', #7603 ) ;
#654 = EDGE_CURVE ( 'NONE', #8119, #13968, #13670, .T. ) ;
#655 = AXIS2_PLACEMENT_3D ( 'NONE', #10578, #7073, #18781 ) ;
#656 = PLANE ( 'NONE',  #18405 ) ;
#657 = LINE ( 'NONE', #7041, #7039 ) ;
#658 = CIRCLE ( 'NONE', #17998, 0.05000000000000004441 ) ;
#659 = CARTESIAN_POINT ( 'NONE',  ( -0.8181847077661166256, 0.5999999999999999778, -2.558811410536379061 ) ) ;
#660 = ORIENTED_EDGE ( 'NONE', *, *, #4340, .T. ) ;
#661 = CIRCLE ( 'NONE', #12553, 0.05000000000000004441 ) ;
#662 = FACE_OUTER_BOUND ( 'NONE', #14310, .T. ) ;
#663 = CARTESIAN_POINT ( 'NONE',  ( -1.243184707766079589, -0.7500000000000000000, -1.683811410536379505 ) ) ;
#664 = VERTEX_POINT ( 'NONE', #5591 ) ;
#665 = DIRECTION ( 'NONE',  ( 0.000000000000000000, -1.000000000000000000, 0.000000000000000000 ) ) ;
#666 = LINE ( 'NONE', #8845, #3361 ) ;
#667 = ORIENTED_EDGE ( 'NONE', *, *, #2141, .T. ) ;
#668 = CIRCLE ( 'NONE', #12557, 0.05000000000000004441 ) ;
#669 = DIRECTION ( 'NONE',  ( 1.000000000000000000, -0.000000000000000000, 0.000000000000000000 ) ) ;
#670 = VERTEX_POINT ( 'NONE', #10454 ) ;
#671 = AXIS2_PLACEMENT_3D ( 'NONE', #9144, #12455, #18943 ) ;
#672 = CARTESIAN_POINT ( 'NONE',  ( 0.000000000000000000, -0.7500000000000000000, -2.508811410536378794 ) ) ;
#673 = ADVANCED_FACE ( 'NONE', ( #12387 ), #9185, .T. ) ;
#674 = FACE_OUTER_BOUND ( 'NONE', #19476, .T. ) ;
#675 = VECTOR ( 'NONE', #6587, 100.0000000000000000 ) ;
#676 = EDGE_LOOP ( 'NONE', ( #19069, #2178 ) ) ;
#677 = EDGE_CURVE ( 'NONE', #3227, #15246, #12691, .T. ) ;
#678 = ORIENTED_EDGE ( 'NONE', *, *, #20483, .F. ) ;
#679 = ORIENTED_EDGE ( 'NONE', *, *, #11799, .F. ) ;
#680 = AXIS2_PLACEMENT_3D ( 'NONE', #11647, #12907, #18026 ) ;
#681 = CARTESIAN_POINT ( 'NONE',  ( -5.958183346449537510, 0.1000000000000000056, 3.101188589463178769 ) ) ;
#682 = VERTEX_POINT ( 'NONE', #891 ) ;
#683 = ORIENTED_EDGE ( 'NONE', *, *, #430, .F. ) ;
#684 = CIRCLE ( 'NONE', #19388, 0.05000000000000004441 ) ;
#685 = FACE_OUTER_BOUND ( 'NONE', #8260, .T. ) ;
#686 = CARTESIAN_POINT ( 'NONE',  ( -4.873184707766079704, -0.7500000000000000000, -1.113811410536379443 ) ) ;
#687 = ORIENTED_EDGE ( 'NONE', *, *, #2985, .F. ) ;
#688 = FACE_OUTER_BOUND ( 'NONE', #14786, .T. ) ;
#689 = AXIS2_PLACEMENT_3D ( 'NONE', #13003, #8410, #11807 ) ;
#690 = DIRECTION ( 'NONE',  ( 0.000000000000000000, 1.000000000000000000, 0.000000000000000000 ) ) ;
#691 = LINE ( 'NONE', #15368, #7753 ) ;
#692 = VECTOR ( 'NONE', #10276, 100.0000000000000000 ) ;
#693 = ORIENTED_EDGE ( 'NONE', *, *, #20152, .T. ) ;
#694 = CARTESIAN_POINT ( 'NONE',  ( -5.008184707766116794, 0.5999999999999999778, -1.788811410536379043 ) ) ;
#695 = DIRECTION ( 'NONE',  ( 0.000000000000000000, 1.000000000000000000, 0.000000000000000000 ) ) ;
#696 = DIRECTION ( 'NONE',  ( 0.000000000000000000, 0.000000000000000000, 1.000000000000000000 ) ) ;
#697 = DIRECTION ( 'NONE',  ( 0.000000000000000000, 0.000000000000000000, -1.000000000000000000 ) ) ;
#698 = VECTOR ( 'NONE', #5766, 100.0000000000000000 ) ;
#699 = CARTESIAN_POINT ( 'NONE',  ( -4.008183346449537332, 0.5999999999999999778, 3.051188589463146972 ) ) ;
#700 = ORIENTED_EDGE ( 'NONE', *, *, #18497, .F. ) ;
#701 = AXIS2_PLACEMENT_3D ( 'NONE', #2276, #6969, #15358 ) ;
#702 = ORIENTED_EDGE ( 'NONE', *, *, #10536, .T. ) ;
#703 = EDGE_CURVE ( 'NONE', #6557, #1275, #18657, .T. ) ;
#704 = ORIENTED_EDGE ( 'NONE', *, *, #3860, .F. ) ;
#705 = VECTOR ( 'NONE', #19989, 100.0000000000000000 ) ;
#706 = EDGE_CURVE ( 'NONE', #4172, #8493, #20578, .T. ) ;
#707 = VECTOR ( 'NONE', #5038, 100.0000000000000000 ) ;
#708 = EDGE_LOOP ( 'NONE', ( #16976, #9695, #12892, #11322 ) ) ;
#709 = AXIS2_PLACEMENT_3D ( 'NONE', #21055, #6486, #18186 ) ;
#710 = FACE_OUTER_BOUND ( 'NONE', #1093, .T. ) ;
#711 = EDGE_CURVE ( 'NONE', #3955, #17725, #15364, .T. ) ;
#712 = VERTEX_POINT ( 'NONE', #5685 ) ;
#713 = ORIENTED_EDGE ( 'NONE', *, *, #20925, .F. ) ;
#714 = DIRECTION ( 'NONE',  ( 0.000000000000000000, 0.000000000000000000, 1.000000000000000000 ) ) ;
#715 = FACE_OUTER_BOUND ( 'NONE', #12633, .T. ) ;
#716 = DIRECTION ( 'NONE',  ( 0.000000000000000000, 0.000000000000000000, 1.000000000000000000 ) ) ;
#717 = EDGE_CURVE ( 'NONE', #15863, #15912, #12166, .T. ) ;
#718 = CARTESIAN_POINT ( 'NONE',  ( -4.818184707766117292, -0.7500000000000000000, -3.238811410536378776 ) ) ;
#719 = CARTESIAN_POINT ( 'NONE',  ( 0.000000000000000000, -0.7500000000000000000, 0.000000000000000000 ) ) ;
#720 = FACE_OUTER_BOUND ( 'NONE', #8309, .T. ) ;
#721 = VERTEX_POINT ( 'NONE', #18979 ) ;
#722 = LINE ( 'NONE', #7210, #14378 ) ;
#723 = EDGE_CURVE ( 'NONE', #13326, #2273, #4086, .T. ) ;
#724 = DIRECTION ( 'NONE',  ( -0.000000000000000000, 1.000000000000000000, -0.000000000000000000 ) ) ;
#725 = CARTESIAN_POINT ( 'NONE',  ( 4.000000000000000000, 0.1000000000000000056, 1.028136547010476853 ) ) ;
#726 = AXIS2_PLACEMENT_3D ( 'NONE', #14784, #213, #13171 ) ;
#727 = ADVANCED_FACE ( 'NONE', ( #8977 ), #15564, .F. ) ;
#728 = FACE_OUTER_BOUND ( 'NONE', #9514, .T. ) ;
#729 = VERTEX_POINT ( 'NONE', #10675 ) ;
#730 = CIRCLE ( 'NONE', #4476, 0.05000000000000004441 ) ;
#731 = DIRECTION ( 'NONE',  ( 0.000000000000000000, 0.000000000000000000, 1.000000000000000000 ) ) ;
#732 = EDGE_CURVE ( 'NONE', #15031, #5564, #18134, .T. ) ;
#733 = AXIS2_PLACEMENT_3D ( 'NONE', #11844, #13542, #20342 ) ;
#734 = ORIENTED_EDGE ( 'NONE', *, *, #7012, .F. ) ;
#735 = EDGE_CURVE ( 'NONE', #10197, #3342, #17046, .T. ) ;
#736 = CIRCLE ( 'NONE', #4115, 0.05000000000000004441 ) ;
#737 = ORIENTED_EDGE ( 'NONE', *, *, #436, .T. ) ;
#738 = EDGE_CURVE ( 'NONE', #3885, #20583, #1138, .T. ) ;
#739 = CYLINDRICAL_SURFACE ( 'NONE', #8910, 0.05000000000000004441 ) ;
#740 = AXIS2_PLACEMENT_3D ( 'NONE', #17205, #13900, #16886 ) ;
#741 = EDGE_LOOP ( 'NONE', ( #5534, #15656, #12962, #1229, #10219, #14054 ) ) ;
#742 = ORIENTED_EDGE ( 'NONE', *, *, #20519, .F. ) ;
#743 = EDGE_CURVE ( 'NONE', #90, #4163, #8754, .T. ) ;
#744 = VERTEX_POINT ( 'NONE', #8124 ) ;
#745 = DIRECTION ( 'NONE',  ( 0.000000000000000000, 0.000000000000000000, 1.000000000000000000 ) ) ;
#746 = DIRECTION ( 'NONE',  ( 0.000000000000000000, 0.000000000000000000, 1.000000000000000000 ) ) ;
#747 = DIRECTION ( 'NONE',  ( 0.000000000000000000, 0.000000000000000000, 1.000000000000000000 ) ) ;
#748 = CIRCLE ( 'NONE', #17047, 0.05000000000000004441 ) ;
#749 = DIRECTION ( 'NONE',  ( 0.000000000000000000, 1.000000000000000000, 0.000000000000000000 ) ) ;
#750 = VECTOR ( 'NONE', #7672, 100.0000000000000000 ) ;
#751 = DIRECTION ( 'NONE',  ( 0.000000000000000000, 0.000000000000000000, 1.000000000000000000 ) ) ;
#752 = VECTOR ( 'NONE', #9468, 100.0000000000000000 ) ;
#753 = CARTESIAN_POINT ( 'NONE',  ( 0.8018152922338825928, 0.000000000000000000, -3.238811410536378776 ) ) ;
#754 = DIRECTION ( 'NONE',  ( 0.000000000000000000, 0.000000000000000000, 1.000000000000000000 ) ) ;
#755 = CYLINDRICAL_SURFACE ( 'NONE', #2809, 0.05000000000000004441 ) ;
#756 = CARTESIAN_POINT ( 'NONE',  ( -4.008183346449537332, 0.5999999999999999778, 3.051188589463146972 ) ) ;
#757 = CYLINDRICAL_SURFACE ( 'NONE', #20088, 0.05000000000000004441 ) ;
#758 = VERTEX_POINT ( 'NONE', #11102 ) ;
#759 = ADVANCED_FACE ( 'NONE', ( #19518 ), #16213, .F. ) ;
#760 = ORIENTED_EDGE ( 'NONE', *, *, #5405, .F. ) ;
#761 = VECTOR ( 'NONE', #10107, 100.0000000000000000 ) ;
#762 = CARTESIAN_POINT ( 'NONE',  ( -3.093184707766080788, -0.7500000000000000000, 2.266188589463620673 ) ) ;
#763 = VERTEX_POINT ( 'NONE', #8025 ) ;
#764 = VECTOR ( 'NONE', #2640, 100.0000000000000000 ) ;
#765 = VECTOR ( 'NONE', #6135, 100.0000000000000000 ) ;
#766 = FACE_OUTER_BOUND ( 'NONE', #20326, .T. ) ;
#767 = ORIENTED_EDGE ( 'NONE', *, *, #14589, .F. ) ;
#768 = AXIS2_PLACEMENT_3D ( 'NONE', #8713, #3943, #10409 ) ;
#769 = CARTESIAN_POINT ( 'NONE',  ( -4.868184707766117114, 0.000000000000000000, 0.7611885894636211125 ) ) ;
#770 = EDGE_LOOP ( 'NONE', ( #4808, #4423, #428, #13046 ) ) ;
#771 = EDGE_CURVE ( 'NONE', #6754, #17309, #20678, .T. ) ;
#772 = CARTESIAN_POINT ( 'NONE',  ( 4.751815292233919408, 0.000000000000000000, -1.448811410536379629 ) ) ;
#773 = FACE_OUTER_BOUND ( 'NONE', #2391, .T. ) ;
#774 = FACE_OUTER_BOUND ( 'NONE', #17777, .T. ) ;
#775 = VECTOR ( 'NONE', #1595, 100.0000000000000000 ) ;
#776 = ORIENTED_EDGE ( 'NONE', *, *, #1758, .F. ) ;
#777 = DIRECTION ( 'NONE',  ( 0.000000000000000000, 1.000000000000000000, 0.000000000000000000 ) ) ;
#778 = DIRECTION ( 'NONE',  ( 0.000000000000000000, 1.000000000000000000, -0.000000000000000000 ) ) ;
#779 = ORIENTED_EDGE ( 'NONE', *, *, #15171, .F. ) ;
#780 = VECTOR ( 'NONE', #4679, 100.0000000000000000 ) ;
#781 = ADVANCED_FACE ( 'NONE', ( #4633 ), #12904, .T. ) ;
#782 = DIRECTION ( 'NONE',  ( 1.000000000000000000, -0.000000000000000000, 0.000000000000000000 ) ) ;
#783 = DIRECTION ( 'NONE',  ( -0.000000000000000000, 1.000000000000000000, -0.000000000000000000 ) ) ;
#784 = EDGE_LOOP ( 'NONE', ( #16260, #11571 ) ) ;
#785 = EDGE_CURVE ( 'NONE', #18674, #18890, #7545, .T. ) ;
#786 = AXIS2_PLACEMENT_3D ( 'NONE', #10479, #13694, #15888 ) ;
#787 = CARTESIAN_POINT ( 'NONE',  ( 2.991815292233883650, -0.7500000000000000000, 2.161188589463621135 ) ) ;
#788 = ORIENTED_EDGE ( 'NONE', *, *, #11383, .F. ) ;
#789 = DIRECTION ( 'NONE',  ( 0.000000000000000000, -1.000000000000000000, 0.000000000000000000 ) ) ;
#790 = CARTESIAN_POINT ( 'NONE',  ( 0.8018152922338825928, -0.7500000000000000000, -2.558811410536379061 ) ) ;
#791 = AXIS2_PLACEMENT_3D ( 'NONE', #2031, #18203, #8506 ) ;
#792 = ORIENTED_EDGE ( 'NONE', *, *, #11680, .F. ) ;
#793 = VECTOR ( 'NONE', #10888, 100.0000000000000000 ) ;
#794 = VERTEX_POINT ( 'NONE', #21000 ) ;
#795 = VERTEX_POINT ( 'NONE', #11208 ) ;
#796 = DIRECTION ( 'NONE',  ( -0.000000000000000000, -1.000000000000000000, 0.000000000000000000 ) ) ;
#797 = EDGE_LOOP ( 'NONE', ( #2695, #8255, #21021, #8704, #4194, #2129 ) ) ;
#798 = ORIENTED_EDGE ( 'NONE', *, *, #8149, .T. ) ;
#799 = CYLINDRICAL_SURFACE ( 'NONE', #16385, 0.3000000000000002665 ) ;
#800 = CARTESIAN_POINT ( 'NONE',  ( -0.8731847077660794820, -0.7500000000000000000, 0.000000000000000000 ) ) ;
#801 = EDGE_CURVE ( 'NONE', #653, #8398, #6232, .T. ) ;
#802 = EDGE_LOOP ( 'NONE', ( #11473, #11098, #8269, #2439 ) ) ;
#803 = DIRECTION ( 'NONE',  ( -1.000000000000000000, 0.000000000000000000, 0.000000000000000000 ) ) ;
#804 = LINE ( 'NONE', #18247, #18341 ) ;
#805 = DIRECTION ( 'NONE',  ( 0.000000000000000000, 1.000000000000000000, -0.000000000000000000 ) ) ;
#806 = EDGE_LOOP ( 'NONE', ( #5566, #2970, #5393, #2707 ) ) ;
#807 = DIRECTION ( 'NONE',  ( 0.000000000000000000, -1.000000000000000000, 0.000000000000000000 ) ) ;
#808 = AXIS2_PLACEMENT_3D ( 'NONE', #4675, #4254, #17323 ) ;
#809 = DIRECTION ( 'NONE',  ( 0.000000000000000000, 1.000000000000000000, 0.000000000000000000 ) ) ;
#810 = DIRECTION ( 'NONE',  ( 0.000000000000000000, 0.000000000000000000, 1.000000000000000000 ) ) ;
#811 = CARTESIAN_POINT ( 'NONE',  ( 4.906815292233919656, -0.7500000000000000000, 2.266188589463620673 ) ) ;
#812 = EDGE_CURVE ( 'NONE', #221, #17854, #19196, .T. ) ;
#813 = DIRECTION ( 'NONE',  ( -0.000000000000000000, -1.000000000000000000, -0.000000000000000000 ) ) ;
#814 = EDGE_LOOP ( 'NONE', ( #15457, #9597, #8730, #12826 ) ) ;
#815 = ORIENTED_EDGE ( 'NONE', *, *, #7348, .T. ) ;
#816 = EDGE_CURVE ( 'NONE', #4375, #2860, #3028, .T. ) ;
#817 = VERTEX_POINT ( 'NONE', #6543 ) ;
#818 = CARTESIAN_POINT ( 'NONE',  ( -4.008183346449537332, 0.1000000000000000056, 3.051188589463146972 ) ) ;
#819 = ORIENTED_EDGE ( 'NONE', *, *, #4600, .F. ) ;
#820 = ORIENTED_EDGE ( 'NONE', *, *, #8108, .F. ) ;
#821 = DIRECTION ( 'NONE',  ( 1.000000000000000000, 0.000000000000000000, 0.000000000000000000 ) ) ;
#822 = DIRECTION ( 'NONE',  ( 0.000000000000000000, 0.000000000000000000, 1.000000000000000000 ) ) ;
#823 = FACE_BOUND ( 'NONE', #13718, .T. ) ;
#824 = ADVANCED_FACE ( 'NONE', ( #14418 ), #4951, .T. ) ;
#825 = LINE ( 'NONE', #10599, #2591 ) ;
#826 = CARTESIAN_POINT ( 'NONE',  ( -2.823184707766080770, -0.7500000000000000000, 2.936188589463620602 ) ) ;
#827 = CARTESIAN_POINT ( 'NONE',  ( 2.756815292233883774, -0.7500000000000000000, -2.613811410536379665 ) ) ;
#828 = ORIENTED_EDGE ( 'NONE', *, *, #14507, .T. ) ;
#829 = DIRECTION ( 'NONE',  ( -0.000000000000000000, 1.000000000000000000, -0.000000000000000000 ) ) ;
#830 = CYLINDRICAL_SURFACE ( 'NONE', #13500, 0.05000000000000004441 ) ;
#831 = EDGE_CURVE ( 'NONE', #1547, #13408, #4533, .T. ) ;
#832 = DIRECTION ( 'NONE',  ( 0.000000000000000000, -1.000000000000000000, 0.000000000000000000 ) ) ;
#833 = DIRECTION ( 'NONE',  ( 1.000000000000000000, -0.000000000000000000, 0.000000000000000000 ) ) ;
#834 = ADVANCED_FACE ( 'NONE', ( #11432 ), #4848, .F. ) ;
#836 = ORIENTED_EDGE ( 'NONE', *, *, #10995, .T. ) ;
#835 = EDGE_CURVE ( 'NONE', #2287, #17267, #19093, .T. ) ;
#837 = DIRECTION ( 'NONE',  ( 0.000000000000000000, -1.000000000000000000, 0.000000000000000000 ) ) ;
#838 = ORIENTED_EDGE ( 'NONE', *, *, #18616, .T. ) ;
#839 = EDGE_LOOP ( 'NONE', ( #20529, #10650, #15128, #12734 ) ) ;
#840 = LINE ( 'NONE', #1049, #5852 ) ;
#841 = ADVANCED_FACE ( 'NONE', ( #20904 ), #4728, .F. ) ;
#842 = VERTEX_POINT ( 'NONE', #9728 ) ;
#843 = ORIENTED_EDGE ( 'NONE', *, *, #18589, .T. ) ;
#844 = ORIENTED_EDGE ( 'NONE', *, *, #16843, .F. ) ;
#845 = EDGE_LOOP ( 'NONE', ( #8651, #9553, #9972, #13299 ) ) ;
#846 = DIRECTION ( 'NONE',  ( -0.7071067811865381358, 0.000000000000000000, 0.7071067811865568986 ) ) ;
#847 = DIRECTION ( 'NONE',  ( -0.000000000000000000, -1.000000000000000000, -0.000000000000000000 ) ) ;
#848 = DIRECTION ( 'NONE',  ( 0.000000000000000000, 0.000000000000000000, 1.000000000000000000 ) ) ;
#849 = CARTESIAN_POINT ( 'NONE',  ( -5.298184707766079526, 0.000000000000000000, -1.738811410536378999 ) ) ;
#850 = LINE ( 'NONE', #14142, #3262 ) ;
#851 = CARTESIAN_POINT ( 'NONE',  ( 4.801815292233882815, -0.7500000000000000000, 0.000000000000000000 ) ) ;
#852 = FACE_OUTER_BOUND ( 'NONE', #806, .T. ) ;
#853 = PLANE ( 'NONE',  #20823 ) ;
#854 = EDGE_CURVE ( 'NONE', #20583, #14207, #14303, .T. ) ;
#855 = CARTESIAN_POINT ( 'NONE',  ( 2.701815292233883170, -0.7500000000000000000, 1.441188589463621161 ) ) ;
#856 = ADVANCED_FACE ( 'NONE', ( #15787 ), #7707, .F. ) ;
#857 = DIRECTION ( 'NONE',  ( 0.000000000000000000, 0.000000000000000000, 1.000000000000000000 ) ) ;
#858 = EDGE_LOOP ( 'NONE', ( #11641, #15555, #12578, #3329 ) ) ;
#859 = VERTEX_POINT ( 'NONE', #1326 ) ;
#860 = CIRCLE ( 'NONE', #3247, 0.05000000000000004441 ) ;
#861 = DIRECTION ( 'NONE',  ( 0.000000000000000000, 0.000000000000000000, 1.000000000000000000 ) ) ;
#862 = ORIENTED_EDGE ( 'NONE', *, *, #9498, .T. ) ;
#863 = DIRECTION ( 'NONE',  ( 0.000000000000000000, 1.000000000000000000, -0.000000000000000000 ) ) ;
#864 = VERTEX_POINT ( 'NONE', #15137 ) ;
#865 = DIRECTION ( 'NONE',  ( 0.000000000000000000, 0.000000000000000000, 1.000000000000000000 ) ) ;
#866 = ORIENTED_EDGE ( 'NONE', *, *, #9765, .T. ) ;
#867 = DIRECTION ( 'NONE',  ( 0.000000000000000000, 1.000000000000000000, 0.000000000000000000 ) ) ;
#868 = EDGE_CURVE ( 'NONE', #19483, #5270, #13127, .T. ) ;
#869 = DIRECTION ( 'NONE',  ( 0.000000000000000000, 1.000000000000000000, 0.000000000000000000 ) ) ;
#870 = DIRECTION ( 'NONE',  ( -1.000000000000000000, 0.000000000000000000, 0.000000000000000000 ) ) ;
#871 = ORIENTED_EDGE ( 'NONE', *, *, #303, .F. ) ;
#872 = AXIS2_PLACEMENT_3D ( 'NONE', #11377, #9566, #122 ) ;
#873 = FACE_OUTER_BOUND ( 'NONE', #17368, .T. ) ;
#874 = LINE ( 'NONE', #1092, #19386 ) ;
#875 = ORIENTED_EDGE ( 'NONE', *, *, #5025, .F. ) ;
#876 = LINE ( 'NONE', #10758, #9876 ) ;
#877 = CARTESIAN_POINT ( 'NONE',  ( -0.7681847077661165812, 0.5999999999999999778, 1.101188589463620859 ) ) ;
#878 = ORIENTED_EDGE ( 'NONE', *, *, #6302, .T. ) ;
#879 = DIRECTION ( 'NONE',  ( 0.000000000000000000, 0.000000000000000000, 1.000000000000000000 ) ) ;
#880 = ORIENTED_EDGE ( 'NONE', *, *, #11160, .T. ) ;
#881 = CARTESIAN_POINT ( 'NONE',  ( -4.818184707766079100, 0.000000000000000000, 0.000000000000000000 ) ) ;
#882 = LINE ( 'NONE', #7360, #11935 ) ;
#883 = VECTOR ( 'NONE', #11456, 100.0000000000000000 ) ;
#884 = EDGE_LOOP ( 'NONE', ( #3285, #13936, #2253, #14729 ) ) ;
#885 = ORIENTED_EDGE ( 'NONE', *, *, #8591, .T. ) ;
#886 = ORIENTED_EDGE ( 'NONE', *, *, #1221, .F. ) ;
#887 = DIRECTION ( 'NONE',  ( 0.000000000000000000, 0.000000000000000000, 1.000000000000000000 ) ) ;
#888 = ORIENTED_EDGE ( 'NONE', *, *, #14886, .F. ) ;
#889 = VERTEX_POINT ( 'NONE', #13340 ) ;
#890 = CARTESIAN_POINT ( 'NONE',  ( -4.923184707766116830, 0.5999999999999999778, -2.613811410536379665 ) ) ;
#891 = CARTESIAN_POINT ( 'NONE',  ( -5.243184707766116226, 0.1000000000000000056, 0.8161885894636206062 ) ) ;
#892 = ORIENTED_EDGE ( 'NONE', *, *, #3500, .F. ) ;
#893 = DIRECTION ( 'NONE',  ( 0.000000000000000000, 0.000000000000000000, 1.000000000000000000 ) ) ;
#894 = CARTESIAN_POINT ( 'NONE',  ( -3.008184707766116794, 0.000000000000000000, 2.161188589463621135 ) ) ;
#895 = DIRECTION ( 'NONE',  ( -0.000000000000000000, 1.000000000000000000, -0.000000000000000000 ) ) ;
#896 = VERTEX_POINT ( 'NONE', #19922 ) ;
#897 = DIRECTION ( 'NONE',  ( -0.000000000000000000, 1.000000000000000000, -0.000000000000000000 ) ) ;
#898 = DIRECTION ( 'NONE',  ( 0.000000000000000000, 0.000000000000000000, 1.000000000000000000 ) ) ;
#899 = DIRECTION ( 'NONE',  ( -0.000000000000000000, -1.000000000000000000, -0.000000000000000000 ) ) ;
#900 = CARTESIAN_POINT ( 'NONE',  ( 1.226815292233882637, -0.7500000000000000000, 0.000000000000000000 ) ) ;
#901 = DIRECTION ( 'NONE',  ( 1.000000000000000000, -0.000000000000000000, 0.000000000000000000 ) ) ;
#902 = ADVANCED_FACE ( 'NONE', ( #11831 ), #8644, .T. ) ;
#903 = FACE_OUTER_BOUND ( 'NONE', #9720, .T. ) ;
#904 = ORIENTED_EDGE ( 'NONE', *, *, #15522, .F. ) ;
#905 = FACE_OUTER_BOUND ( 'NONE', #17038, .T. ) ;
#906 = ORIENTED_EDGE ( 'NONE', *, *, #15040, .T. ) ;
#907 = EDGE_LOOP ( 'NONE', ( #8884, #979, #9024, #13693 ) ) ;
#908 = CARTESIAN_POINT ( 'NONE',  ( -4.000000000000000000, 0.5999999999999999778, 1.436188589463620602 ) ) ;
#909 = ORIENTED_EDGE ( 'NONE', *, *, #8354, .T. ) ;
#910 = VERTEX_POINT ( 'NONE', #3454 ) ;
#911 = EDGE_CURVE ( 'NONE', #17063, #14831, #5263, .T. ) ;
#912 = CARTESIAN_POINT ( 'NONE',  ( 0.000000000000000000, -0.7500000000000000000, 1.491188589463621206 ) ) ;
#913 = CIRCLE ( 'NONE', #10423, 0.05000000000000004441 ) ;
#914 = LINE ( 'NONE', #7203, #5567 ) ;
#915 = CARTESIAN_POINT ( 'NONE',  ( 5.226815292233919941, -0.7500000000000000000, 2.316188589463620495 ) ) ;
#916 = CARTESIAN_POINT ( 'NONE',  ( -2.823184707766080770, -0.7500000000000000000, -1.063811410536379398 ) ) ;
#917 = DIRECTION ( 'NONE',  ( 0.000000000000000000, 0.000000000000000000, 1.000000000000000000 ) ) ;
#918 = DIRECTION ( 'NONE',  ( 0.000000000000000000, -1.000000000000000000, 0.000000000000000000 ) ) ;
#919 = VERTEX_POINT ( 'NONE', #6649 ) ;
#920 = DIRECTION ( 'NONE',  ( 0.000000000000000000, 1.000000000000000000, 0.000000000000000000 ) ) ;
#921 = CARTESIAN_POINT ( 'NONE',  ( -4.818184707766079100, -0.7500000000000000000, 0.000000000000000000 ) ) ;
#922 = LINE ( 'NONE', #7639, #6778 ) ;
#923 = EDGE_CURVE ( 'NONE', #20154, #14550, #12994, .T. ) ;
#924 = CARTESIAN_POINT ( 'NONE',  ( -1.958183346449536844, 0.5999999999999999778, -0.02381141053685424322 ) ) ;
#925 = ORIENTED_EDGE ( 'NONE', *, *, #6925, .T. ) ;
#926 = DIRECTION ( 'NONE',  ( -0.7071067811865373587, 0.000000000000000000, 0.7071067811865577868 ) ) ;
#927 = ORIENTED_EDGE ( 'NONE', *, *, #317, .T. ) ;
#928 = AXIS2_PLACEMENT_3D ( 'NONE', #18507, #3936, #10402 ) ;
#929 = ORIENTED_EDGE ( 'NONE', *, *, #7948, .F. ) ;
#930 = ADVANCED_FACE ( 'NONE', ( #10033 ), #3754, .T. ) ;
#931 = CARTESIAN_POINT ( 'NONE',  ( 4.000000000000000000, 0.1000000000000000056, -1.733811410536379549 ) ) ;
#932 = EDGE_LOOP ( 'NONE', ( #13628, #9947, #3162, #2803, #8085, #18540, #8285, #375 ) ) ;
#933 = VERTEX_POINT ( 'NONE', #10235 ) ;
#934 = VERTEX_POINT ( 'NONE', #16528 ) ;
#935 = EDGE_CURVE ( 'NONE', #1775, #8041, #101, .T. ) ;
#936 = DIRECTION ( 'NONE',  ( 0.000000000000000000, -0.000000000000000000, 1.000000000000000000 ) ) ;
#937 = CIRCLE ( 'NONE', #6392, 0.05000000000000004441 ) ;
#938 = CARTESIAN_POINT ( 'NONE',  ( -4.823184707766116297, -0.7500000000000000000, -2.921863452989523324 ) ) ;
#939 = DIRECTION ( 'NONE',  ( 0.000000000000000000, 1.000000000000000000, 0.000000000000000000 ) ) ;
#940 = DIRECTION ( 'NONE',  ( -0.000000000000000000, -1.000000000000000000, -0.000000000000000000 ) ) ;
#941 = CARTESIAN_POINT ( 'NONE',  ( 0.000000000000000000, 0.000000000000000000, -1.788811410536379043 ) ) ;
#942 = CARTESIAN_POINT ( 'NONE',  ( -5.458183346449554385, 0.5999999999999999778, -4.198811410536854360 ) ) ;
#943 = DIRECTION ( 'NONE',  ( 0.000000000000000000, 0.000000000000000000, 1.000000000000000000 ) ) ;
#944 = CARTESIAN_POINT ( 'NONE',  ( -1.058184707766116173, 0.000000000000000000, 2.161188589463621135 ) ) ;
#945 = DIRECTION ( 'NONE',  ( 1.000000000000000000, -0.000000000000000000, 0.000000000000000000 ) ) ;
#946 = CARTESIAN_POINT ( 'NONE',  ( 0.8518152922339193855, -0.7500000000000000000, -1.058811410536379061 ) ) ;
#947 = ORIENTED_EDGE ( 'NONE', *, *, #18666, .F. ) ;
#948 = EDGE_CURVE ( 'NONE', #2370, #9633, #6855, .T. ) ;
#949 = VERTEX_POINT ( 'NONE', #1960 ) ;
#950 = EDGE_CURVE ( 'NONE', #14403, #17254, #18022, .T. ) ;
#951 = CIRCLE ( 'NONE', #11830, 0.05000000000000004441 ) ;
#952 = CARTESIAN_POINT ( 'NONE',  ( 0.000000000000000000, -0.7500000000000000000, 2.936188589463620602 ) ) ;
#953 = EDGE_LOOP ( 'NONE', ( #14136, #15242, #18340, #875 ) ) ;
#954 = CIRCLE ( 'NONE', #15559, 0.05000000000000004441 ) ;
#955 = CARTESIAN_POINT ( 'NONE',  ( 5.441816653550511695, 0.000000000000000000, 3.801188589463146972 ) ) ;
#956 = AXIS2_PLACEMENT_3D ( 'NONE', #92, #19545, #4980 ) ;
#957 = EDGE_LOOP ( 'NONE', ( #4079, #14889, #4348, #12527, #19011, #4604 ) ) ;
#958 = EDGE_CURVE ( 'NONE', #4280, #13496, #3654, .T. ) ;
#959 = DIRECTION ( 'NONE',  ( 0.000000000000000000, 0.000000000000000000, -1.000000000000000000 ) ) ;
#960 = ORIENTED_EDGE ( 'NONE', *, *, #19391, .T. ) ;
#961 = DIRECTION ( 'NONE',  ( 0.000000000000000000, -1.000000000000000000, 0.000000000000000000 ) ) ;
#962 = CARTESIAN_POINT ( 'NONE',  ( -1.008184707766116350, 0.000000000000000000, -2.508811410536378794 ) ) ;
#963 = PLANE ( 'NONE',  #17851 ) ;
#964 = VERTEX_POINT ( 'NONE', #1867 ) ;
#965 = CARTESIAN_POINT ( 'NONE',  ( -1.008184707766116350, 0.000000000000000000, 1.491188589463621206 ) ) ;
#966 = VECTOR ( 'NONE', #17631, 100.0000000000000000 ) ;
#967 = CARTESIAN_POINT ( 'NONE',  ( 4.856815292233882531, -0.7500000000000000000, 1.386188589463620557 ) ) ;
#968 = ORIENTED_EDGE ( 'NONE', *, *, #19134, .T. ) ;
#969 = EDGE_CURVE ( 'NONE', #19636, #20623, #11292, .T. ) ;
#970 = VERTEX_POINT ( 'NONE', #13530 ) ;
#971 = CIRCLE ( 'NONE', #10470, 0.05000000000000004441 ) ;
#972 = FACE_OUTER_BOUND ( 'NONE', #20729, .T. ) ;
#973 = CARTESIAN_POINT ( 'NONE',  ( 2.991815292233883650, 0.5999999999999999778, 2.211188589463620957 ) ) ;
#974 = CARTESIAN_POINT ( 'NONE',  ( -1.248184707766079482, -0.7500000000000000000, 2.261188589463621224 ) ) ;
#975 = EDGE_LOOP ( 'NONE', ( #20939, #16562, #7978, #17116 ) ) ;
#976 = CIRCLE ( 'NONE', #3046, 0.05000000000000004441 ) ;
#977 = EDGE_CURVE ( 'NONE', #9055, #11206, #8434, .T. ) ;
#978 = CARTESIAN_POINT ( 'NONE',  ( -0.8181847077660796552, -0.7500000000000000000, 0.000000000000000000 ) ) ;
#979 = ORIENTED_EDGE ( 'NONE', *, *, #15909, .F. ) ;
#980 = EDGE_CURVE ( 'NONE', #2823, #15952, #10125, .T. ) ;
#981 = LINE ( 'NONE', #10993, #13287 ) ;
#982 = EDGE_CURVE ( 'NONE', #3667, #12271, #16041, .T. ) ;
#983 = CARTESIAN_POINT ( 'NONE',  ( 0.8568152922338825306, -0.7500000000000000000, 1.386188589463620557 ) ) ;
#984 = VECTOR ( 'NONE', #1131, 100.0000000000000000 ) ;
#985 = ADVANCED_FACE ( 'NONE', ( #170, #13225 ), #3345, .T. ) ;
#986 = ORIENTED_EDGE ( 'NONE', *, *, #6022, .F. ) ;
#987 = AXIS2_PLACEMENT_3D ( 'NONE', #2609, #12284, #15573 ) ;
#988 = EDGE_CURVE ( 'NONE', #18333, #9686, #6953, .T. ) ;
#989 = EDGE_LOOP ( 'NONE', ( #9398, #12051, #2088, #16757, #351, #14351 ) ) ;
#990 = AXIS2_PLACEMENT_3D ( 'NONE', #14076, #14574, #20564 ) ;
#991 = VERTEX_POINT ( 'NONE', #5457 ) ;
#992 = DIRECTION ( 'NONE',  ( 0.000000000000000000, -1.000000000000000000, 0.000000000000000000 ) ) ;
#993 = EDGE_CURVE ( 'NONE', #7860, #21022, #17916, .T. ) ;
#994 = ORIENTED_EDGE ( 'NONE', *, *, #6652, .T. ) ;
#995 = VERTEX_POINT ( 'NONE', #5764 ) ;
#996 = DIRECTION ( 'NONE',  ( 0.000000000000000000, 1.000000000000000000, -0.000000000000000000 ) ) ;
#997 = DIRECTION ( 'NONE',  ( 0.000000000000000000, 1.000000000000000000, -0.000000000000000000 ) ) ;
#998 = ORIENTED_EDGE ( 'NONE', *, *, #11130, .T. ) ;
#999 = DIRECTION ( 'NONE',  ( -0.000000000000000000, -1.000000000000000000, -0.000000000000000000 ) ) ;
#1000 = DIRECTION ( 'NONE',  ( 0.000000000000000000, 0.000000000000000000, 1.000000000000000000 ) ) ;
#1001 = DIRECTION ( 'NONE',  ( 0.000000000000000000, 0.000000000000000000, 1.000000000000000000 ) ) ;
#1002 = VERTEX_POINT ( 'NONE', #4179 ) ;
#1003 = LINE ( 'NONE', #7286, #14930 ) ;
#1004 = CIRCLE ( 'NONE', #11877, 0.05000000000000004441 ) ;
#1005 = CARTESIAN_POINT ( 'NONE',  ( -3.148184707766117807, 0.000000000000000000, 0.7111885894636210681 ) ) ;
#1006 = DIRECTION ( 'NONE',  ( -0.000000000000000000, -1.000000000000000000, -0.000000000000000000 ) ) ;
#1007 = CARTESIAN_POINT ( 'NONE',  ( -3.143184707766117469, 0.5999999999999999778, 1.078136547010476898 ) ) ;
#1008 = DIRECTION ( 'NONE',  ( 0.000000000000000000, 0.000000000000000000, 1.000000000000000000 ) ) ;
#1009 = AXIS2_PLACEMENT_3D ( 'NONE', #479, #16745, #13446 ) ;
#1010 = CARTESIAN_POINT ( 'NONE',  ( 1.176815292233882593, 0.1000000000000000888, -2.613811410536379665 ) ) ;
#1011 = EDGE_CURVE ( 'NONE', #9117, #6590, #18631, .T. ) ;
#1012 = EDGE_CURVE ( 'NONE', #10668, #15456, #4061, .T. ) ;
#1013 = ORIENTED_EDGE ( 'NONE', *, *, #17890, .T. ) ;
#1014 = CARTESIAN_POINT ( 'NONE',  ( -1.243184707766116448, -0.7500000000000000000, 0.8161885894636206062 ) ) ;
#1015 = CIRCLE ( 'NONE', #10848, 0.1750000000000004052 ) ;
#1016 = VERTEX_POINT ( 'NONE', #13839 ) ;
#1017 = EDGE_LOOP ( 'NONE', ( #13880, #4829, #4890, #10096 ) ) ;
#1018 = AXIS2_PLACEMENT_3D ( 'NONE', #11497, #2891, #9696 ) ;
#1019 = CARTESIAN_POINT ( 'NONE',  ( 2.701815292233920474, -0.7500000000000000000, -1.738811410536378999 ) ) ;
#1020 = ORIENTED_EDGE ( 'NONE', *, *, #12689, .T. ) ;
#1021 = CIRCLE ( 'NONE', #8865, 0.05000000000000004441 ) ;
#1022 = ORIENTED_EDGE ( 'NONE', *, *, #10766, .T. ) ;
#1023 = VECTOR ( 'NONE', #20615, 100.0000000000000000 ) ;
#1024 = EDGE_CURVE ( 'NONE', #11122, #5202, #2577, .T. ) ;
#1025 = DIRECTION ( 'NONE',  ( 0.000000000000000000, -1.000000000000000000, 0.000000000000000000 ) ) ;
#1026 = CARTESIAN_POINT ( 'NONE',  ( -5.298184707766116830, 0.000000000000000000, -3.238811410536378776 ) ) ;
#1027 = DIRECTION ( 'NONE',  ( -0.000000000000000000, -1.000000000000000000, -0.000000000000000000 ) ) ;
#1028 = DIRECTION ( 'NONE',  ( 0.000000000000000000, 1.000000000000000000, -0.000000000000000000 ) ) ;
#1029 = DIRECTION ( 'NONE',  ( 1.000000000000000000, 0.000000000000000000, -2.194270917860437341E-16 ) ) ;
#1030 = ORIENTED_EDGE ( 'NONE', *, *, #11022, .F. ) ;
#1031 = DIRECTION ( 'NONE',  ( 0.000000000000000000, 0.000000000000000000, 1.000000000000000000 ) ) ;
#1032 = AXIS2_PLACEMENT_3D ( 'NONE', #20238, #665, #6955 ) ;
#1033 = FACE_OUTER_BOUND ( 'NONE', #1316, .T. ) ;
#1034 = DIRECTION ( 'NONE',  ( 0.000000000000000000, -1.000000000000000000, 0.000000000000000000 ) ) ;
#1035 = SHAPE_DEFINITION_REPRESENTATION ( #575, #3577 ) ;
#1036 = CARTESIAN_POINT ( 'NONE',  ( 1.041815292233883694, -0.7500999999999999890, -1.204840963379837664E-16 ) ) ;
#1037 = EDGE_CURVE ( 'NONE', #1642, #18437, #8732, .T. ) ;
#1038 = CARTESIAN_POINT ( 'NONE',  ( -5.193184707766079988, -0.7500000000000000000, -1.683811410536379505 ) ) ;
#1039 = ORIENTED_EDGE ( 'NONE', *, *, #4173, .T. ) ;
#1040 = CIRCLE ( 'NONE', #13264, 0.05000000000000004441 ) ;
#1041 = EDGE_CURVE ( 'NONE', #19177, #6319, #20441, .T. ) ;
#1042 = DIRECTION ( 'NONE',  ( -0.000000000000000000, -1.000000000000000000, -0.000000000000000000 ) ) ;
#1043 = EDGE_LOOP ( 'NONE', ( #16454, #11989, #16284, #3695 ) ) ;
#1044 = CIRCLE ( 'NONE', #6827, 0.05000000000000004441 ) ;
#1045 = ADVANCED_FACE ( 'NONE', ( #10337 ), #12246, .T. ) ;
#1046 = AXIS2_PLACEMENT_3D ( 'NONE', #5805, #10368, #20170 ) ;
#1047 = AXIS2_PLACEMENT_3D ( 'NONE', #5311, #10080, #216 ) ;
#1048 = ORIENTED_EDGE ( 'NONE', *, *, #18281, .T. ) ;
#1049 = CARTESIAN_POINT ( 'NONE',  ( -3.198184707766117629, -0.7500000000000000000, 0.000000000000000000 ) ) ;
#1050 = CIRCLE ( 'NONE', #19734, 0.05000000000000004441 ) ;
#1051 = ORIENTED_EDGE ( 'NONE', *, *, #211, .T. ) ;
#1052 = ORIENTED_EDGE ( 'NONE', *, *, #5819, .F. ) ;
#1053 = ORIENTED_EDGE ( 'NONE', *, *, #10345, .T. ) ;
#1054 = DIRECTION ( 'NONE',  ( 1.000000000000000000, -0.000000000000000000, 0.000000000000000000 ) ) ;
#1055 = LINE ( 'NONE', #14036, #4895 ) ;
#1056 = CYLINDRICAL_SURFACE ( 'NONE', #6160, 0.05000000000000004441 ) ;
#1057 = CARTESIAN_POINT ( 'NONE',  ( 0.9068152922339194344, 0.1000000000000000888, -1.113811410536379443 ) ) ;
#1058 = CARTESIAN_POINT ( 'NONE',  ( 0.8518152922339193855, -0.7500000000000000000, -1.788811410536379043 ) ) ;
#1059 = AXIS2_PLACEMENT_3D ( 'NONE', #5736, #17219, #848 ) ;
#1060 = ORIENTED_EDGE ( 'NONE', *, *, #4610, .F. ) ;
#1061 = CYLINDRICAL_SURFACE ( 'NONE', #8515, 0.3000000000000002665 ) ;
#1062 = AXIS2_PLACEMENT_3D ( 'NONE', #16632, #6867, #13448 ) ;
#1063 = DIRECTION ( 'NONE',  ( -0.000000000000000000, -1.000000000000000000, -0.000000000000000000 ) ) ;
#1064 = LINE ( 'NONE', #14250, #1568 ) ;
#1065 = CIRCLE ( 'NONE', #16685, 0.05000000000000004441 ) ;
#1066 = FACE_OUTER_BOUND ( 'NONE', #15179, .T. ) ;
#1067 = EDGE_CURVE ( 'NONE', #4088, #7600, #7352, .T. ) ;
#1068 = VECTOR ( 'NONE', #10875, 100.0000000000000000 ) ;
#1069 = CARTESIAN_POINT ( 'NONE',  ( -1.958183346449536844, -0.7500000000000000000, -0.1988114105368546380 ) ) ;
#1070 = ORIENTED_EDGE ( 'NONE', *, *, #18568, .F. ) ;
#1071 = VECTOR ( 'NONE', #18721, 100.0000000000000000 ) ;
#1072 = VERTEX_POINT ( 'NONE', #5664 ) ;
#1073 = ADVANCED_FACE ( 'NONE', ( #20330 ), #18439, .F. ) ;
#1074 = AXIS2_PLACEMENT_3D ( 'NONE', #17537, #9545, #20511 ) ;
#1075 = DIRECTION ( 'NONE',  ( -0.000000000000000000, -1.000000000000000000, -0.000000000000000000 ) ) ;
#1076 = ORIENTED_EDGE ( 'NONE', *, *, #711, .F. ) ;
#1077 = VECTOR ( 'NONE', #16673, 100.0000000000000000 ) ;
#1078 = DIRECTION ( 'NONE',  ( -0.000000000000000000, -1.000000000000000000, -0.000000000000000000 ) ) ;
#1079 = AXIS2_PLACEMENT_3D ( 'NONE', #578, #20032, #5478 ) ;
#1080 = ORIENTED_EDGE ( 'NONE', *, *, #8294, .F. ) ;
#1081 = CARTESIAN_POINT ( 'NONE',  ( 3.076815292233920474, -0.7500000000000000000, -1.733811410536379549 ) ) ;
#1082 = EDGE_LOOP ( 'NONE', ( #13829, #10921, #6159, #7112 ) ) ;
#1083 = AXIS2_PLACEMENT_3D ( 'NONE', #9787, #17663, #8084 ) ;
#1084 = DIRECTION ( 'NONE',  ( -0.000000000000000000, 1.000000000000000000, -0.000000000000000000 ) ) ;
#1085 = AXIS2_PLACEMENT_3D ( 'NONE', #19277, #4709, #18211 ) ;
#1086 = CARTESIAN_POINT ( 'NONE',  ( 3.126815292233920740, -0.7500000000000000000, 0.000000000000000000 ) ) ;
#1087 = CARTESIAN_POINT ( 'NONE',  ( 5.226815292233919941, -0.7500000000000000000, 0.000000000000000000 ) ) ;
#1088 = CARTESIAN_POINT ( 'NONE',  ( 3.991816653550465333, 0.5999999999999999778, -3.448811410536853916 ) ) ;
#1089 = ORIENTED_EDGE ( 'NONE', *, *, #18698, .T. ) ;
#1090 = AXIS2_PLACEMENT_3D ( 'NONE', #1803, #17948, #8277 ) ;
#1091 = CARTESIAN_POINT ( 'NONE',  ( 3.131815292233883330, -0.7500000000000000000, 0.7111885894636210681 ) ) ;
#1092 = CARTESIAN_POINT ( 'NONE',  ( -0.8181847077661166256, -0.7500000000000000000, 0.000000000000000000 ) ) ;
#1093 = EDGE_LOOP ( 'NONE', ( #2052, #3869, #16371, #9611 ) ) ;
#1094 = VERTEX_POINT ( 'NONE', #663 ) ;
#1095 = AXIS2_PLACEMENT_3D ( 'NONE', #9483, #9282, #20440 ) ;
#1096 = FACE_OUTER_BOUND ( 'NONE', #10394, .T. ) ;
#1097 = LINE ( 'NONE', #9289, #17264 ) ;
#1098 = CARTESIAN_POINT ( 'NONE',  ( -4.873184707766116119, 0.1000000000000000056, 4.000000000000000000 ) ) ;
#1099 = ORIENTED_EDGE ( 'NONE', *, *, #8989, .T. ) ;
#1100 = EDGE_CURVE ( 'NONE', #5603, #6531, #12145, .T. ) ;
#1101 = VECTOR ( 'NONE', #9310, 100.0000000000000000 ) ;
#1102 = AXIS2_PLACEMENT_3D ( 'NONE', #8711, #10731, #16904 ) ;
#1104 = DIRECTION ( 'NONE',  ( -0.000000000000000000, 1.000000000000000000, -0.000000000000000000 ) ) ;
#1103 = VECTOR ( 'NONE', #19105, 100.0000000000000000 ) ;
#1105 = VERTEX_POINT ( 'NONE', #13747 ) ;
#1106 = AXIS2_PLACEMENT_3D ( 'NONE', #18283, #10691, #2615 ) ;
#1107 = EDGE_CURVE ( 'NONE', #13876, #20897, #10539, .T. ) ;
#1108 = CARTESIAN_POINT ( 'NONE',  ( -3.198184707766117629, -0.7500000000000000000, -3.238811410536378776 ) ) ;
#1109 = VECTOR ( 'NONE', #19995, 100.0000000000000000 ) ;
#1110 = CARTESIAN_POINT ( 'NONE',  ( -3.008184707766116794, 0.5999999999999999778, -2.508811410536378794 ) ) ;
#1111 = EDGE_LOOP ( 'NONE', ( #10343, #1267, #8107, #4970, #16526, #12433 ) ) ;
#1112 = AXIS2_PLACEMENT_3D ( 'NONE', #5964, #12221, #15623 ) ;
#1113 = ORIENTED_EDGE ( 'NONE', *, *, #19875, .F. ) ;
#1114 = VERTEX_POINT ( 'NONE', #967 ) ;
#1115 = EDGE_CURVE ( 'NONE', #8060, #376, #20235, .T. ) ;
#1116 = VECTOR ( 'NONE', #19725, 100.0000000000000000 ) ;
#1117 = DIRECTION ( 'NONE',  ( -0.000000000000000000, 1.000000000000000000, -0.000000000000000000 ) ) ;
#1118 = VECTOR ( 'NONE', #7400, 100.0000000000000000 ) ;
#1119 = ORIENTED_EDGE ( 'NONE', *, *, #5022, .T. ) ;
#1120 = EDGE_LOOP ( 'NONE', ( #18279, #7699, #9872, #17261 ) ) ;
#1121 = DIRECTION ( 'NONE',  ( 0.000000000000000000, 0.000000000000000000, 1.000000000000000000 ) ) ;
#1122 = LINE ( 'NONE', #20469, #1835 ) ;
#1123 = ORIENTED_EDGE ( 'NONE', *, *, #17871, .T. ) ;
#1124 = DIRECTION ( 'NONE',  ( 0.000000000000000000, 1.000000000000000000, 0.000000000000000000 ) ) ;
#1125 = CARTESIAN_POINT ( 'NONE',  ( -0.8181847077660796552, -0.7500000000000000000, 2.941188589463620939 ) ) ;
#1126 = CARTESIAN_POINT ( 'NONE',  ( 0.000000000000000000, -0.7500000000000000000, 0.7661885894636205618 ) ) ;
#1127 = ORIENTED_EDGE ( 'NONE', *, *, #11400, .T. ) ;
#1128 = DIRECTION ( 'NONE',  ( 0.000000000000000000, 1.000000000000000000, 0.000000000000000000 ) ) ;
#1129 = CARTESIAN_POINT ( 'NONE',  ( 0.8018152922339193411, 0.5999999999999999778, 4.000000000000000000 ) ) ;
#1130 = EDGE_CURVE ( 'NONE', #3551, #5226, #17247, .T. ) ;
#1131 = DIRECTION ( 'NONE',  ( 1.000000000000000000, -0.000000000000000000, 0.000000000000000000 ) ) ;
#1132 = DIRECTION ( 'NONE',  ( 0.000000000000000000, 0.000000000000000000, -1.000000000000000000 ) ) ;
#1133 = EDGE_CURVE ( 'NONE', #9497, #15994, #874, .T. ) ;
#1134 = FACE_OUTER_BOUND ( 'NONE', #3136, .T. ) ;
#1135 = AXIS2_PLACEMENT_3D ( 'NONE', #6624, #1842, #6510 ) ;
#1136 = DIRECTION ( 'NONE',  ( 0.000000000000000000, 0.000000000000000000, 1.000000000000000000 ) ) ;
#1137 = VERTEX_POINT ( 'NONE', #7579 ) ;
#1138 = CIRCLE ( 'NONE', #4548, 0.05000000000000004441 ) ;
#1139 = DIRECTION ( 'NONE',  ( -0.000000000000000000, 1.000000000000000000, -0.000000000000000000 ) ) ;
#1140 = VECTOR ( 'NONE', #12711, 100.0000000000000000 ) ;
#1141 = ORIENTED_EDGE ( 'NONE', *, *, #5419, .T. ) ;
#1142 = ORIENTED_EDGE ( 'NONE', *, *, #4073, .F. ) ;
#1143 = DIRECTION ( 'NONE',  ( 0.000000000000000000, 1.000000000000000000, 0.000000000000000000 ) ) ;
#1144 = ORIENTED_EDGE ( 'NONE', *, *, #3484, .T. ) ;
#1145 = ORIENTED_EDGE ( 'NONE', *, *, #10098, .F. ) ;
#1146 = CARTESIAN_POINT ( 'NONE',  ( -1.193184707766116404, 0.1000000000000000056, -2.563811410536379398 ) ) ;
#1147 = AXIS2_PLACEMENT_3D ( 'NONE', #9122, #1378, #15617 ) ;
#1148 = CARTESIAN_POINT ( 'NONE',  ( -1.243184707766079589, -0.7500000000000000000, 2.316188589463620495 ) ) ;
#1149 = ADVANCED_FACE ( 'NONE', ( #14068 ), #20555, .F. ) ;
#1150 = DIRECTION ( 'NONE',  ( 0.000000000000000000, 0.000000000000000000, 1.000000000000000000 ) ) ;
#1151 = PLANE ( 'NONE',  #2718 ) ;
#1152 = CARTESIAN_POINT ( 'NONE',  ( -2.773184707766080503, -0.7500000000000000000, 2.316188589463620495 ) ) ;
#1153 = ORIENTED_EDGE ( 'NONE', *, *, #12320, .T. ) ;
#1154 = CARTESIAN_POINT ( 'NONE',  ( 1.231815292233882309, 0.000000000000000000, 1.491188589463621206 ) ) ;
#1155 = DIRECTION ( 'NONE',  ( 0.000000000000000000, -1.000000000000000000, 0.000000000000000000 ) ) ;
#1156 = DIRECTION ( 'NONE',  ( 1.000000000000000000, -0.000000000000000000, 0.000000000000000000 ) ) ;
#1157 = LINE ( 'NONE', #7741, #7785 ) ;
#1158 = DIRECTION ( 'NONE',  ( -0.000000000000000000, 1.000000000000000000, -0.000000000000000000 ) ) ;
#1159 = ORIENTED_EDGE ( 'NONE', *, *, #11978, .F. ) ;
#1160 = AXIS2_PLACEMENT_3D ( 'NONE', #16599, #19799, #10012 ) ;
#1161 = DIRECTION ( 'NONE',  ( 0.000000000000000000, 0.000000000000000000, 1.000000000000000000 ) ) ;
#1162 = VERTEX_POINT ( 'NONE', #13645 ) ;
#1163 = ORIENTED_EDGE ( 'NONE', *, *, #7062, .F. ) ;
#1164 = CARTESIAN_POINT ( 'NONE',  ( -5.243184707766079811, -0.7500000000000000000, 2.316188589463620495 ) ) ;
#1165 = EDGE_LOOP ( 'NONE', ( #12384, #15961, #5728, #2675 ) ) ;
#1166 = ORIENTED_EDGE ( 'NONE', *, *, #11543, .F. ) ;
#1167 = ORIENTED_EDGE ( 'NONE', *, *, #16564, .T. ) ;
#1168 = CYLINDRICAL_SURFACE ( 'NONE', #11812, 0.05000000000000004441 ) ;
#1169 = VECTOR ( 'NONE', #12337, 100.0000000000000000 ) ;
#1170 = CARTESIAN_POINT ( 'NONE',  ( -0.8231847077661164080, 0.1000000000000000056, -2.971863452989523147 ) ) ;
#1171 = DIRECTION ( 'NONE',  ( -0.000000000000000000, 1.000000000000000000, -0.000000000000000000 ) ) ;
#1172 = DIRECTION ( 'NONE',  ( -0.000000000000000000, -1.000000000000000000, -0.000000000000000000 ) ) ;
#1173 = CARTESIAN_POINT ( 'NONE',  ( 0.8518152922338826372, -0.7500000000000000000, -2.558811410536379061 ) ) ;
#1174 = ORIENTED_EDGE ( 'NONE', *, *, #1895, .T. ) ;
#1175 = CARTESIAN_POINT ( 'NONE',  ( 2.941815292233883383, 0.5999999999999999778, 1.541188589463621250 ) ) ;
#1176 = DIRECTION ( 'NONE',  ( 0.000000000000000000, -0.000000000000000000, 1.000000000000000000 ) ) ;
#1177 = DIRECTION ( 'NONE',  ( 0.000000000000000000, -1.000000000000000000, 0.000000000000000000 ) ) ;
#1178 = CARTESIAN_POINT ( 'NONE',  ( 0.8518152922338826372, -0.7500000000000000000, 0.7111885894636210681 ) ) ;
#1179 = DIRECTION ( 'NONE',  ( -0.000000000000000000, -1.000000000000000000, -0.000000000000000000 ) ) ;
#1180 = DIRECTION ( 'NONE',  ( -0.000000000000000000, 1.000000000000000000, -0.000000000000000000 ) ) ;
#1181 = ORIENTED_EDGE ( 'NONE', *, *, #14110, .F. ) ;
#1182 = VERTEX_POINT ( 'NONE', #18536 ) ;
#1183 = EDGE_CURVE ( 'NONE', #18282, #919, #3964, .T. ) ;
#1184 = DIRECTION ( 'NONE',  ( 0.000000000000000000, 0.000000000000000000, 1.000000000000000000 ) ) ;
#1185 = ORIENTED_EDGE ( 'NONE', *, *, #15119, .T. ) ;
#1186 = CARTESIAN_POINT ( 'NONE',  ( 2.701815292233883170, -0.7500000000000000000, 0.000000000000000000 ) ) ;
#1187 = ORIENTED_EDGE ( 'NONE', *, *, #3221, .T. ) ;
#1188 = EDGE_CURVE ( 'NONE', #4460, #18933, #5574, .T. ) ;
#1189 = DIRECTION ( 'NONE',  ( 0.000000000000000000, 1.000000000000000000, 0.000000000000000000 ) ) ;
#1190 = ORIENTED_EDGE ( 'NONE', *, *, #3072, .T. ) ;
#1191 = CARTESIAN_POINT ( 'NONE',  ( 0.000000000000000000, -0.7500000000000000000, 1.491188589463621206 ) ) ;
#1192 = DIRECTION ( 'NONE',  ( 0.000000000000000000, 0.000000000000000000, 1.000000000000000000 ) ) ;
#1193 = FACE_OUTER_BOUND ( 'NONE', #20922, .T. ) ;
#1194 = CARTESIAN_POINT ( 'NONE',  ( -4.868184707766117114, -0.7500000000000000000, -2.508811410536378794 ) ) ;
#1195 = ORIENTED_EDGE ( 'NONE', *, *, #4041, .F. ) ;
#1196 = EDGE_CURVE ( 'NONE', #13841, #15910, #18365, .T. ) ;
#1197 = DIRECTION ( 'NONE',  ( -0.000000000000000000, -1.000000000000000000, 0.000000000000000000 ) ) ;
#1198 = CARTESIAN_POINT ( 'NONE',  ( 1.231815292233919168, -0.7500000000000000000, 2.941188589463620939 ) ) ;
#1199 = ORIENTED_EDGE ( 'NONE', *, *, #5287, .F. ) ;
#1200 = AXIS2_PLACEMENT_3D ( 'NONE', #12694, #8008, #3120 ) ;
#1201 = ORIENTED_EDGE ( 'NONE', *, *, #6941, .T. ) ;
#1202 = CARTESIAN_POINT ( 'NONE',  ( 5.226815292233919941, 0.1000000000000000056, 0.000000000000000000 ) ) ;
#1203 = CYLINDRICAL_SURFACE ( 'NONE', #3686, 0.05000000000000004441 ) ;
#1204 = LINE ( 'NONE', #6522, #20214 ) ;
#1205 = ORIENTED_EDGE ( 'NONE', *, *, #18348, .F. ) ;
#1206 = AXIS2_PLACEMENT_3D ( 'NONE', #8318, #8095, #1845 ) ;
#1207 = DIRECTION ( 'NONE',  ( -1.000000000000000000, 0.000000000000000000, 1.156482317317871725E-16 ) ) ;
#1208 = ORIENTED_EDGE ( 'NONE', *, *, #10411, .F. ) ;
#1209 = DIRECTION ( 'NONE',  ( -0.000000000000000000, -1.000000000000000000, -0.000000000000000000 ) ) ;
#1210 = DIRECTION ( 'NONE',  ( 0.000000000000000000, 1.000000000000000000, -0.000000000000000000 ) ) ;
#1211 = ADVANCED_FACE ( 'NONE', ( #20975 ), #18951, .F. ) ;
#1212 = ORIENTED_EDGE ( 'NONE', *, *, #8911, .T. ) ;
#1213 = EDGE_CURVE ( 'NONE', #15824, #1114, #12463, .T. ) ;
#1214 = VERTEX_POINT ( 'NONE', #12570 ) ;
#1215 = AXIS2_PLACEMENT_3D ( 'NONE', #18269, #8481, #8687 ) ;
#1216 = VERTEX_POINT ( 'NONE', #10862 ) ;
#1217 = EDGE_CURVE ( 'NONE', #12427, #5748, #19377, .T. ) ;
#1218 = DIRECTION ( 'NONE',  ( 0.000000000000000000, 1.000000000000000000, -0.000000000000000000 ) ) ;
#1219 = ORIENTED_EDGE ( 'NONE', *, *, #9731, .T. ) ;
#1220 = ORIENTED_EDGE ( 'NONE', *, *, #20639, .F. ) ;
#1221 = EDGE_CURVE ( 'NONE', #4943, #12434, #19272, .T. ) ;
#1222 = EDGE_CURVE ( 'NONE', #20198, #14188, #19068, .T. ) ;
#1223 = DIRECTION ( 'NONE',  ( -0.000000000000000000, 0.000000000000000000, 1.000000000000000000 ) ) ;
#1224 = DIRECTION ( 'NONE',  ( 0.000000000000000000, 1.000000000000000000, 0.000000000000000000 ) ) ;
#1225 = ORIENTED_EDGE ( 'NONE', *, *, #14355, .F. ) ;
#1226 = CARTESIAN_POINT ( 'NONE',  ( -2.773184707766080503, 0.1000000000000000056, -1.683811410536379505 ) ) ;
#1227 = DIRECTION ( 'NONE',  ( -0.000000000000000000, 0.000000000000000000, 1.000000000000000000 ) ) ;
#1228 = DIRECTION ( 'NONE',  ( 0.000000000000000000, 0.000000000000000000, 1.000000000000000000 ) ) ;
#1229 = ORIENTED_EDGE ( 'NONE', *, *, #9143, .T. ) ;
#1230 = DIRECTION ( 'NONE',  ( -0.000000000000000000, -1.000000000000000000, -0.000000000000000000 ) ) ;
#1231 = DIRECTION ( 'NONE',  ( 1.000000000000000000, -0.000000000000000000, 0.000000000000000000 ) ) ;
#1232 = CARTESIAN_POINT ( 'NONE',  ( -0.8681847077661166701, -0.7500000000000000000, 0.7111885894636210681 ) ) ;
#1233 = CARTESIAN_POINT ( 'NONE',  ( 3.181815292233920900, 0.000000000000000000, 2.551188589463620371 ) ) ;
#1234 = PLANE ( 'NONE',  #13993 ) ;
#1235 = ADVANCED_FACE ( 'NONE', ( #4502 ), #4704, .F. ) ;
#1236 = VECTOR ( 'NONE', #4410, 100.0000000000000000 ) ;
#1237 = FACE_OUTER_BOUND ( 'NONE', #19091, .T. ) ;
#1238 = ORIENTED_EDGE ( 'NONE', *, *, #6803, .F. ) ;
#1239 = LINE ( 'NONE', #9422, #20454 ) ;
#1240 = ORIENTED_EDGE ( 'NONE', *, *, #18903, .T. ) ;
#1241 = ORIENTED_EDGE ( 'NONE', *, *, #10980, .F. ) ;
#1242 = EDGE_CURVE ( 'NONE', #20894, #19886, #9283, .T. ) ;
#1243 = DIRECTION ( 'NONE',  ( 1.000000000000000000, -0.000000000000000000, 0.000000000000000000 ) ) ;
#1244 = ADVANCED_FACE ( 'NONE', ( #15768 ), #11082, .T. ) ;
#1245 = ORIENTED_EDGE ( 'NONE', *, *, #18127, .F. ) ;
#1246 = ORIENTED_EDGE ( 'NONE', *, *, #18982, .T. ) ;
#1247 = DIRECTION ( 'NONE',  ( 0.000000000000000000, 0.000000000000000000, -1.000000000000000000 ) ) ;
#1248 = CARTESIAN_POINT ( 'NONE',  ( 3.991816653550464000, -0.7500000000000000000, 3.226188589463147682 ) ) ;
#1249 = CARTESIAN_POINT ( 'NONE',  ( 0.000000000000000000, 0.000000000000000000, -2.508811410536378794 ) ) ;
#1250 = PLANE ( 'NONE',  #17667 ) ;
#1251 = DIRECTION ( 'NONE',  ( 1.000000000000000000, -0.000000000000000000, 0.000000000000000000 ) ) ;
#1252 = ORIENTED_EDGE ( 'NONE', *, *, #7923, .F. ) ;
#1253 = PLANE ( 'NONE',  #17634 ) ;
#1254 = CARTESIAN_POINT ( 'NONE',  ( 4.851815292233882637, -0.7500000000000000000, -2.558811410536379061 ) ) ;
#1255 = DIRECTION ( 'NONE',  ( 0.000000000000000000, 0.000000000000000000, 1.000000000000000000 ) ) ;
#1256 = CARTESIAN_POINT ( 'NONE',  ( -4.008183346449537332, 0.5999999999999999778, 3.051188589463146972 ) ) ;
#1257 = LINE ( 'NONE', #12839, #4827 ) ;
#1258 = DIRECTION ( 'NONE',  ( 0.000000000000000000, 1.000000000000000000, 0.000000000000000000 ) ) ;
#1259 = VERTEX_POINT ( 'NONE', #10983 ) ;
#1260 = ADVANCED_FACE ( 'NONE', ( #7900 ), #20654, .T. ) ;
#1261 = VERTEX_POINT ( 'NONE', #17575 ) ;
#1262 = LINE ( 'NONE', #12207, #15359 ) ;
#1263 = AXIS2_PLACEMENT_3D ( 'NONE', #15228, #18626, #4055 ) ;
#1264 = ORIENTED_EDGE ( 'NONE', *, *, #3337, .T. ) ;
#1265 = EDGE_CURVE ( 'NONE', #17245, #1162, #7557, .T. ) ;
#1266 = EDGE_CURVE ( 'NONE', #9669, #2741, #17680, .T. ) ;
#1267 = ORIENTED_EDGE ( 'NONE', *, *, #11680, .T. ) ;
#1268 = VERTEX_POINT ( 'NONE', #3114 ) ;
#1269 = LINE ( 'NONE', #4579, #3990 ) ;
#1270 = CARTESIAN_POINT ( 'NONE',  ( 1.231815292233919168, 0.000000000000000000, -1.058811410536379061 ) ) ;
#1271 = PLANE ( 'NONE',  #10891 ) ;
#1272 = CARTESIAN_POINT ( 'NONE',  ( 1.231815292233919168, -0.7500000000000000000, 2.211188589463620957 ) ) ;
#1273 = EDGE_CURVE ( 'NONE', #20553, #11451, #16092, .T. ) ;
#1274 = CARTESIAN_POINT ( 'NONE',  ( 2.751815292233920740, -0.7500000000000000000, 2.261188589463621224 ) ) ;
#1275 = VERTEX_POINT ( 'NONE', #12880 ) ;
#1276 = PLANE ( 'NONE',  #5198 ) ;
#1277 = DIRECTION ( 'NONE',  ( 0.000000000000000000, 0.000000000000000000, 1.000000000000000000 ) ) ;
#1278 = DIRECTION ( 'NONE',  ( 0.000000000000000000, 1.000000000000000000, -0.000000000000000000 ) ) ;
#1279 = LINE ( 'NONE', #19041, #20540 ) ;
#1280 = CARTESIAN_POINT ( 'NONE',  ( -2.823184707766080770, -0.7500000000000000000, 2.936188589463620602 ) ) ;
#1281 = LINE ( 'NONE', #9685, #12262 ) ;
#1282 = VERTEX_POINT ( 'NONE', #11304 ) ;
#1283 = VECTOR ( 'NONE', #13412, 100.0000000000000000 ) ;
#1284 = EDGE_LOOP ( 'NONE', ( #12184, #207, #1693, #1604 ) ) ;
#1285 = DIRECTION ( 'NONE',  ( 0.000000000000000000, 1.000000000000000000, 0.000000000000000000 ) ) ;
#1286 = AXIS2_PLACEMENT_3D ( 'NONE', #5714, #13590, #18491 ) ;
#1287 = EDGE_CURVE ( 'NONE', #1317, #2741, #17794, .T. ) ;
#1288 = ORIENTED_EDGE ( 'NONE', *, *, #15572, .F. ) ;
#1289 = PLANE ( 'NONE',  #5833 ) ;
#1290 = ORIENTED_EDGE ( 'NONE', *, *, #19010, .F. ) ;
#1291 = LINE ( 'NONE', #12997, #14269 ) ;
#1292 = ORIENTED_EDGE ( 'NONE', *, *, #6811, .F. ) ;
#1293 = CARTESIAN_POINT ( 'NONE',  ( -1.124591278829671692, 0.1000000000000000056, 2.216188589463620406 ) ) ;
#1294 = DIRECTION ( 'NONE',  ( -0.000000000000000000, -1.000000000000000000, -0.000000000000000000 ) ) ;
#1295 = ORIENTED_EDGE ( 'NONE', *, *, #18433, .F. ) ;
#1296 = DIRECTION ( 'NONE',  ( 0.000000000000000000, 0.000000000000000000, 1.000000000000000000 ) ) ;
#1297 = ORIENTED_EDGE ( 'NONE', *, *, #4118, .T. ) ;
#1298 = EDGE_CURVE ( 'NONE', #1162, #16799, #16192, .T. ) ;
#1299 = DIRECTION ( 'NONE',  ( 1.000000000000000000, 0.000000000000000000, 0.000000000000000000 ) ) ;
#1300 = DIRECTION ( 'NONE',  ( 0.000000000000000000, -0.000000000000000000, 1.000000000000000000 ) ) ;
#1301 = ORIENTED_EDGE ( 'NONE', *, *, #20984, .T. ) ;
#1302 = ORIENTED_EDGE ( 'NONE', *, *, #19729, .F. ) ;
#1303 = FACE_BOUND ( 'NONE', #1831, .T. ) ;
#1304 = FACE_OUTER_BOUND ( 'NONE', #12471, .T. ) ;
#1305 = FACE_OUTER_BOUND ( 'NONE', #12380, .T. ) ;
#1306 = EDGE_LOOP ( 'NONE', ( #5141, #17594, #14895, #10399, #5437, #18599, #18833, #5201 ) ) ;
#1307 = AXIS2_PLACEMENT_3D ( 'NONE', #19944, #18464, #12171 ) ;
#1308 = CIRCLE ( 'NONE', #10811, 0.05000000000000004441 ) ;
#1309 = ADVANCED_FACE ( 'NONE', ( #14593 ), #5985, .T. ) ;
#1310 = ORIENTED_EDGE ( 'NONE', *, *, #7470, .F. ) ;
#1311 = EDGE_CURVE ( 'NONE', #1182, #19263, #8416, .T. ) ;
#1312 = DIRECTION ( 'NONE',  ( -2.312964634635742464E-16, 0.000000000000000000, -1.000000000000000000 ) ) ;
#1313 = EDGE_CURVE ( 'NONE', #5596, #9712, #16710, .T. ) ;
#1314 = DIRECTION ( 'NONE',  ( 0.000000000000000000, 0.000000000000000000, -1.000000000000000000 ) ) ;
#1315 = EDGE_LOOP ( 'NONE', ( #6388, #3479, #18321, #16022 ) ) ;
#1316 = EDGE_LOOP ( 'NONE', ( #16918, #19136, #17587, #3131 ) ) ;
#1317 = VERTEX_POINT ( 'NONE', #3545 ) ;
#1318 = VECTOR ( 'NONE', #11746, 100.0000000000000000 ) ;
#1319 = CARTESIAN_POINT ( 'NONE',  ( 1.226815292233882637, -0.7500000000000000000, -2.613811410536379665 ) ) ;
#1320 = AXIS2_PLACEMENT_3D ( 'NONE', #17127, #20634, #6182 ) ;
#1321 = ORIENTED_EDGE ( 'NONE', *, *, #17944, .T. ) ;
#1322 = DIRECTION ( 'NONE',  ( 1.000000000000000000, 0.000000000000000000, 0.000000000000000000 ) ) ;
#1323 = ORIENTED_EDGE ( 'NONE', *, *, #51, .F. ) ;
#1324 = CIRCLE ( 'NONE', #7424, 0.05000000000000004441 ) ;
#1325 = DIRECTION ( 'NONE',  ( 0.000000000000000000, 0.000000000000000000, 1.000000000000000000 ) ) ;
#1326 = CARTESIAN_POINT ( 'NONE',  ( 1.941816653550463734, 0.5999999999999999778, -0.4988114105368547380 ) ) ;
#1327 = ORIENTED_EDGE ( 'NONE', *, *, #16104, .T. ) ;
#1328 = CYLINDRICAL_SURFACE ( 'NONE', #13190, 0.05000000000000004441 ) ;
#1329 = CARTESIAN_POINT ( 'NONE',  ( 2.751815292233883437, 0.000000000000000000, -3.238811410536378776 ) ) ;
#1330 = DIRECTION ( 'NONE',  ( 1.000000000000000000, -0.000000000000000000, 0.000000000000000000 ) ) ;
#1331 = ORIENTED_EDGE ( 'NONE', *, *, #17863, .F. ) ;
#1332 = DIRECTION ( 'NONE',  ( 0.000000000000000000, 0.000000000000000000, -1.000000000000000000 ) ) ;
#1333 = FACE_OUTER_BOUND ( 'NONE', #9338, .T. ) ;
#1334 = CARTESIAN_POINT ( 'NONE',  ( -1.298184707766116608, -0.7500000000000000000, 0.7611885894636211125 ) ) ;
#1335 = EDGE_CURVE ( 'NONE', #11591, #4395, #6218, .T. ) ;
#1336 = FACE_OUTER_BOUND ( 'NONE', #15459, .T. ) ;
#1337 = DIRECTION ( 'NONE',  ( 0.000000000000000000, 1.000000000000000000, 0.000000000000000000 ) ) ;
#1338 = AXIS2_PLACEMENT_3D ( 'NONE', #14491, #14817, #4936 ) ;
#1339 = LINE ( 'NONE', #20482, #5131 ) ;
#1340 = VERTEX_POINT ( 'NONE', #17996 ) ;
#1341 = AXIS2_PLACEMENT_3D ( 'NONE', #15263, #5380, #500 ) ;
#1342 = ADVANCED_FACE ( 'NONE', ( #4931 ), #5133, .F. ) ;
#1343 = CYLINDRICAL_SURFACE ( 'NONE', #7215, 0.05000000000000004441 ) ;
#1344 = AXIS2_PLACEMENT_3D ( 'NONE', #3256, #6437, #9737 ) ;
#1345 = ORIENTED_EDGE ( 'NONE', *, *, #16990, .F. ) ;
#1346 = ORIENTED_EDGE ( 'NONE', *, *, #4105, .F. ) ;
#1347 = CARTESIAN_POINT ( 'NONE',  ( -1.074591278829671648, 0.1000000000000000056, 1.436188589463620602 ) ) ;
#1348 = ORIENTED_EDGE ( 'NONE', *, *, #16822, .T. ) ;
#1349 = EDGE_LOOP ( 'NONE', ( #5012, #5861, #15294, #13473 ) ) ;
#1350 = CIRCLE ( 'NONE', #338, 0.05000000000000004441 ) ;
#1351 = CARTESIAN_POINT ( 'NONE',  ( 0.000000000000000000, -0.7500000000000000000, -2.508811410536378794 ) ) ;
#1352 = DIRECTION ( 'NONE',  ( 0.000000000000000000, 0.000000000000000000, -1.000000000000000000 ) ) ;
#1353 = CARTESIAN_POINT ( 'NONE',  ( -2.718184707766081232, -0.7500000000000000000, 0.000000000000000000 ) ) ;
#1354 = CARTESIAN_POINT ( 'NONE',  ( -2.823184707766080770, -0.7500000000000000000, 2.886188589463620779 ) ) ;
#1355 = VECTOR ( 'NONE', #1968, 100.0000000000000000 ) ;
#1356 = VERTEX_POINT ( 'NONE', #13420 ) ;
#1357 = FACE_OUTER_BOUND ( 'NONE', #15341, .T. ) ;
#1358 = FACE_OUTER_BOUND ( 'NONE', #8967, .T. ) ;
#1359 = DIRECTION ( 'NONE',  ( 0.000000000000000000, 0.000000000000000000, 1.000000000000000000 ) ) ;
#1360 = CARTESIAN_POINT ( 'NONE',  ( 0.000000000000000000, -0.7500000000000000000, 2.991188589463621206 ) ) ;
#1361 = CARTESIAN_POINT ( 'NONE',  ( 4.906815292233882353, 0.1000000000000000888, -3.183811410536379505 ) ) ;
#1362 = VECTOR ( 'NONE', #5910, 100.0000000000000000 ) ;
#1363 = CARTESIAN_POINT ( 'NONE',  ( -1.243184707766079589, 0.1000000000000000056, 2.316188589463620495 ) ) ;
#1364 = ADVANCED_FACE ( 'NONE', ( #6724 ), #19496, .F. ) ;
#1365 = ORIENTED_EDGE ( 'NONE', *, *, #12241, .T. ) ;
#1366 = ADVANCED_FACE ( 'NONE', ( #17896 ), #6516, .F. ) ;
#1367 = AXIS2_PLACEMENT_3D ( 'NONE', #14477, #9591, #16082 ) ;
#1368 = ORIENTED_EDGE ( 'NONE', *, *, #11642, .F. ) ;
#1369 = EDGE_CURVE ( 'NONE', #18862, #1932, #5030, .T. ) ;
#1370 = LINE ( 'NONE', #14666, #20800 ) ;
#1371 = VECTOR ( 'NONE', #926, 100.0000000000000000 ) ;
#1372 = VERTEX_POINT ( 'NONE', #16512 ) ;
#1373 = ORIENTED_EDGE ( 'NONE', *, *, #483, .F. ) ;
#1374 = ORIENTED_EDGE ( 'NONE', *, *, #13451, .F. ) ;
#1375 = DIRECTION ( 'NONE',  ( -0.000000000000000000, -1.000000000000000000, -0.000000000000000000 ) ) ;
#1376 = EDGE_CURVE ( 'NONE', #3438, #14962, #5244, .T. ) ;
#1377 = CIRCLE ( 'NONE', #14635, 0.05000000000000004441 ) ;
#1378 = DIRECTION ( 'NONE',  ( 0.000000000000000000, 1.000000000000000000, 0.000000000000000000 ) ) ;
#1379 = CARTESIAN_POINT ( 'NONE',  ( -4.868184707766079811, -0.7500000000000000000, 2.991188589463621206 ) ) ;
#1380 = CARTESIAN_POINT ( 'NONE',  ( -2.891778136702561675, 0.5999999999999999778, 4.000000000000000000 ) ) ;
#1381 = EDGE_CURVE ( 'NONE', #18476, #9214, #8322, .T. ) ;
#1382 = ORIENTED_EDGE ( 'NONE', *, *, #13715, .F. ) ;
#1383 = DIRECTION ( 'NONE',  ( -1.000000000000000000, 0.000000000000000000, -0.000000000000000000 ) ) ;
#1384 = DIRECTION ( 'NONE',  ( 0.000000000000000000, 0.000000000000000000, 1.000000000000000000 ) ) ;
#1385 = CARTESIAN_POINT ( 'NONE',  ( -2.768184707766081054, 0.000000000000000000, 2.991188589463621206 ) ) ;
#1386 = LINE ( 'NONE', #12857, #17832 ) ;
#1387 = CARTESIAN_POINT ( 'NONE',  ( 3.126815292233920740, 0.1000000000000000056, 2.886188589463620779 ) ) ;
#1388 = DIRECTION ( 'NONE',  ( -0.000000000000000000, -1.000000000000000000, -0.000000000000000000 ) ) ;
#1389 = ORIENTED_EDGE ( 'NONE', *, *, #15203, .T. ) ;
#1390 = CIRCLE ( 'NONE', #13940, 0.05000000000000004441 ) ;
#1391 = ADVANCED_FACE ( 'NONE', ( #11616 ), #18302, .F. ) ;
#1392 = ORIENTED_EDGE ( 'NONE', *, *, #430, .T. ) ;
#1393 = ADVANCED_FACE ( 'NONE', ( #3637 ), #9802, .F. ) ;
#1394 = CIRCLE ( 'NONE', #10218, 0.05000000000000004441 ) ;
#1395 = CARTESIAN_POINT ( 'NONE',  ( 1.231815292233882309, -0.7500000000000000000, -2.508811410536378794 ) ) ;
#1396 = ORIENTED_EDGE ( 'NONE', *, *, #3178, .F. ) ;
#1397 = CARTESIAN_POINT ( 'NONE',  ( 5.226815292233882637, 0.1000000000000000056, 0.8161885894636206062 ) ) ;
#1398 = ORIENTED_EDGE ( 'NONE', *, *, #11546, .F. ) ;
#1400 = LINE ( 'NONE', #4695, #13574 ) ;
#1399 = CIRCLE ( 'NONE', #3443, 0.05000000000000004441 ) ;
#1401 = ORIENTED_EDGE ( 'NONE', *, *, #18651, .T. ) ;
#1402 = DIRECTION ( 'NONE',  ( 1.000000000000000000, 0.000000000000000000, 0.000000000000000000 ) ) ;
#1403 = CIRCLE ( 'NONE', #16365, 0.05000000000000004441 ) ;
#1404 = DIRECTION ( 'NONE',  ( -0.000000000000000000, -1.000000000000000000, -0.000000000000000000 ) ) ;
#1405 = CARTESIAN_POINT ( 'NONE',  ( 0.000000000000000000, -0.7500000000000000000, -2.508811410536378794 ) ) ;
#1406 = VERTEX_POINT ( 'NONE', #8514 ) ;
#1407 = AXIS2_PLACEMENT_3D ( 'NONE', #1424, #7917, #12377 ) ;
#1408 = LINE ( 'NONE', #11180, #12064 ) ;
#1409 = DIRECTION ( 'NONE',  ( 0.000000000000000000, 0.000000000000000000, -1.000000000000000000 ) ) ;
#1410 = CARTESIAN_POINT ( 'NONE',  ( 0.8018152922338825928, 0.000000000000000000, -2.848811410536379096 ) ) ;
#1411 = ORIENTED_EDGE ( 'NONE', *, *, #8198, .T. ) ;
#1412 = EDGE_CURVE ( 'NONE', #20064, #17581, #15024, .T. ) ;
#1413 = VERTEX_POINT ( 'NONE', #6935 ) ;
#1414 = CARTESIAN_POINT ( 'NONE',  ( 4.801815292233882815, 0.000000000000000000, -2.848811410536379096 ) ) ;
#1415 = CARTESIAN_POINT ( 'NONE',  ( 1.176815292233919230, -0.7500000000000000000, 2.936188589463620602 ) ) ;
#1416 = DIRECTION ( 'NONE',  ( 0.000000000000000000, 0.000000000000000000, -1.000000000000000000 ) ) ;
#1417 = ORIENTED_EDGE ( 'NONE', *, *, #509, .T. ) ;
#1418 = VERTEX_POINT ( 'NONE', #1734 ) ;
#1419 = CIRCLE ( 'NONE', #5828, 0.3000000000000002665 ) ;
#1420 = AXIS2_PLACEMENT_3D ( 'NONE', #9752, #1672, #193 ) ;
#1421 = CARTESIAN_POINT ( 'NONE',  ( -4.818184707766079100, 0.5999999999999999778, -1.448811410536379407 ) ) ;
#1422 = VERTEX_POINT ( 'NONE', #8627 ) ;
#1423 = EDGE_CURVE ( 'NONE', #17539, #12712, #3827, .T. ) ;
#1424 = CARTESIAN_POINT ( 'NONE',  ( 1.281815292233919212, -0.7500000000000000000, 0.000000000000000000 ) ) ;
#1425 = ADVANCED_FACE ( 'NONE', ( #16293 ), #8213, .F. ) ;
#1426 = CIRCLE ( 'NONE', #10228, 0.05000000000000004441 ) ;
#1427 = ORIENTED_EDGE ( 'NONE', *, *, #10047, .T. ) ;
#1428 = ORIENTED_EDGE ( 'NONE', *, *, #3840, .T. ) ;
#1429 = VECTOR ( 'NONE', #14658, 100.0000000000000000 ) ;
#1430 = FACE_OUTER_BOUND ( 'NONE', #13091, .T. ) ;
#1431 = ADVANCED_FACE ( 'NONE', ( #15317 ), #13509, .F. ) ;
#1432 = ORIENTED_EDGE ( 'NONE', *, *, #20811, .T. ) ;
#1433 = CARTESIAN_POINT ( 'NONE',  ( -5.458183346449552609, 0.000000000000000000, 3.801188589463146972 ) ) ;
#1434 = AXIS2_PLACEMENT_3D ( 'NONE', #18847, #14067, #18743 ) ;
#1435 = ORIENTED_EDGE ( 'NONE', *, *, #3973, .F. ) ;
#1436 = ADVANCED_FACE ( 'NONE', ( #11919 ), #755, .F. ) ;
#1437 = DIRECTION ( 'NONE',  ( 0.000000000000000000, 0.000000000000000000, 1.000000000000000000 ) ) ;
#1438 = VECTOR ( 'NONE', #11644, 100.0000000000000000 ) ;
#1439 = CIRCLE ( 'NONE', #17395, 0.05000000000000004441 ) ;
#1440 = ORIENTED_EDGE ( 'NONE', *, *, #19821, .F. ) ;
#1441 = VECTOR ( 'NONE', #10900, 100.0000000000000000 ) ;
#1442 = DIRECTION ( 'NONE',  ( 0.000000000000000000, -1.000000000000000000, 0.000000000000000000 ) ) ;
#1443 = FACE_OUTER_BOUND ( 'NONE', #3461, .T. ) ;
#1444 = DIRECTION ( 'NONE',  ( -0.000000000000000000, -1.000000000000000000, -0.000000000000000000 ) ) ;
#1445 = VECTOR ( 'NONE', #1075, 100.0000000000000000 ) ;
#1446 = EDGE_LOOP ( 'NONE', ( #3668, #2614, #15709, #17544, #13444, #11 ) ) ;
#1447 = FACE_OUTER_BOUND ( 'NONE', #18768, .T. ) ;
#1448 = CARTESIAN_POINT ( 'NONE',  ( -4.818184707766117292, -0.7500000000000000000, 0.7611885894636211125 ) ) ;
#1449 = DIRECTION ( 'NONE',  ( 0.000000000000000000, 1.000000000000000000, 0.000000000000000000 ) ) ;
#1450 = CARTESIAN_POINT ( 'NONE',  ( 0.000000000000000000, 0.000000000000000000, 0.7111885894636210681 ) ) ;
#1451 = CARTESIAN_POINT ( 'NONE',  ( -4.818184707766079100, 0.000000000000000000, 2.551188589463620371 ) ) ;
#1452 = VERTEX_POINT ( 'NONE', #13922 ) ;
#1453 = AXIS2_PLACEMENT_3D ( 'NONE', #20208, #3845, #5642 ) ;
#1454 = CARTESIAN_POINT ( 'NONE',  ( 5.176815292233882815, -0.7500000000000000000, 0.8161885894636206062 ) ) ;
#1455 = CIRCLE ( 'NONE', #16420, 0.05000000000000004441 ) ;
#1456 = ORIENTED_EDGE ( 'NONE', *, *, #10098, .T. ) ;
#1457 = VECTOR ( 'NONE', #5310, 100.0000000000000000 ) ;
#1458 = AXIS2_PLACEMENT_3D ( 'NONE', #20694, #1139, #7501 ) ;
#1459 = ORIENTED_EDGE ( 'NONE', *, *, #5645, .T. ) ;
#1460 = PLANE ( 'NONE',  #9529 ) ;
#1461 = ADVANCED_FACE ( 'NONE', ( #2452, #7431 ), #853, .T. ) ;
#1462 = AXIS2_PLACEMENT_3D ( 'NONE', #150, #13109, #10211 ) ;
#1463 = ORIENTED_EDGE ( 'NONE', *, *, #1487, .F. ) ;
#1464 = ORIENTED_EDGE ( 'NONE', *, *, #11169, .T. ) ;
#1465 = DIRECTION ( 'NONE',  ( 0.000000000000000000, 0.000000000000000000, 1.000000000000000000 ) ) ;
#1466 = PLANE ( 'NONE',  #19916 ) ;
#1467 = AXIS2_PLACEMENT_3D ( 'NONE', #2219, #18489, #13587 ) ;
#1468 = CARTESIAN_POINT ( 'NONE',  ( 0.8518152922338826372, 0.5999999999999999778, 1.491188589463621206 ) ) ;
#1469 = DIRECTION ( 'NONE',  ( 0.000000000000000000, 0.000000000000000000, 1.000000000000000000 ) ) ;
#1470 = ADVANCED_FACE ( 'NONE', ( #638 ), #7124, .T. ) ;
#1471 = ORIENTED_EDGE ( 'NONE', *, *, #4427, .T. ) ;
#1472 = DIRECTION ( 'NONE',  ( 0.000000000000000000, 1.000000000000000000, 0.000000000000000000 ) ) ;
#1473 = DIRECTION ( 'NONE',  ( 0.000000000000000000, 1.000000000000000000, 0.000000000000000000 ) ) ;
#1474 = AXIS2_PLACEMENT_3D ( 'NONE', #16505, #16187, #13102 ) ;
#1475 = DIRECTION ( 'NONE',  ( 0.000000000000000000, 1.000000000000000000, 0.000000000000000000 ) ) ;
#1476 = CARTESIAN_POINT ( 'NONE',  ( -2.718184707766081232, 0.000000000000000000, -1.058811410536379061 ) ) ;
#1477 = AXIS2_PLACEMENT_3D ( 'NONE', #2416, #18379, #3815 ) ;
#1478 = DIRECTION ( 'NONE',  ( 0.000000000000000000, 0.000000000000000000, -1.000000000000000000 ) ) ;
#1479 = AXIS2_PLACEMENT_3D ( 'NONE', #5513, #11579, #18076 ) ;
#1480 = DIRECTION ( 'NONE',  ( -0.000000000000000000, 1.000000000000000000, 0.000000000000000000 ) ) ;
#1481 = ORIENTED_EDGE ( 'NONE', *, *, #14110, .T. ) ;
#1482 = ORIENTED_EDGE ( 'NONE', *, *, #24, .F. ) ;
#1483 = DIRECTION ( 'NONE',  ( 0.000000000000000000, 0.000000000000000000, -1.000000000000000000 ) ) ;
#1484 = ORIENTED_EDGE ( 'NONE', *, *, #2071, .T. ) ;
#1485 = VECTOR ( 'NONE', #5515, 100.0000000000000000 ) ;
#1486 = ADVANCED_FACE ( 'NONE', ( #9033 ), #3846, .F. ) ;
#1487 = EDGE_CURVE ( 'NONE', #17906, #20516, #2340, .T. ) ;
#1488 = ORIENTED_EDGE ( 'NONE', *, *, #20690, .T. ) ;
#1489 = ORIENTED_EDGE ( 'NONE', *, *, #4748, .T. ) ;
#1490 = DIRECTION ( 'NONE',  ( 0.000000000000000000, -1.000000000000000000, 0.000000000000000000 ) ) ;
#1491 = LINE ( 'NONE', #20948, #11320 ) ;
#1492 = AXIS2_PLACEMENT_3D ( 'NONE', #13642, #15229, #19824 ) ;
#1493 = EDGE_CURVE ( 'NONE', #2400, #12167, #15118, .T. ) ;
#1494 = FACE_OUTER_BOUND ( 'NONE', #3719, .T. ) ;
#1495 = CARTESIAN_POINT ( 'NONE',  ( 5.281815292233882353, -0.7500000000000000000, -3.238811410536378776 ) ) ;
#1496 = VERTEX_POINT ( 'NONE', #10515 ) ;
#1497 = ADVANCED_FACE ( 'NONE', ( #5857 ), #8815, .F. ) ;
#1498 = CARTESIAN_POINT ( 'NONE',  ( 0.000000000000000000, -0.7500000000000000000, 0.000000000000000000 ) ) ;
#1499 = DIRECTION ( 'NONE',  ( -0.000000000000000000, -1.000000000000000000, -0.000000000000000000 ) ) ;
#1500 = ADVANCED_FACE ( 'NONE', ( #10320 ), #20307, .F. ) ;
#1501 = CARTESIAN_POINT ( 'NONE',  ( -1.243184707766079589, 0.1000000000000000056, -1.683811410536379505 ) ) ;
#1502 = AXIS2_PLACEMENT_3D ( 'NONE', #8708, #15515, #9029 ) ;
#1503 = FACE_OUTER_BOUND ( 'NONE', #5039, .T. ) ;
#1504 = CARTESIAN_POINT ( 'NONE',  ( -1.058184707766115951, 0.5999999999999999778, 2.447543805975384536E-16 ) ) ;
#1505 = DIRECTION ( 'NONE',  ( -0.000000000000000000, -1.000000000000000000, -0.000000000000000000 ) ) ;
#1506 = ORIENTED_EDGE ( 'NONE', *, *, #6177, .F. ) ;
#1507 = AXIS2_PLACEMENT_3D ( 'NONE', #5931, #6030, #19221 ) ;
#1508 = VERTEX_POINT ( 'NONE', #10632 ) ;
#1509 = EDGE_CURVE ( 'NONE', #949, #7903, #5741, .T. ) ;
#1510 = CARTESIAN_POINT ( 'NONE',  ( 0.000000000000000000, 0.000000000000000000, 2.211188589463620957 ) ) ;
#1511 = ORIENTED_EDGE ( 'NONE', *, *, #5405, .T. ) ;
#1512 = CARTESIAN_POINT ( 'NONE',  ( -3.008184707766116794, 0.000000000000000000, -2.508811410536378794 ) ) ;
#1513 = VECTOR ( 'NONE', #10727, 100.0000000000000000 ) ;
#1514 = VERTEX_POINT ( 'NONE', #2241 ) ;
#1515 = CARTESIAN_POINT ( 'NONE',  ( -4.008183346449537332, 0.000000000000000000, 3.051188589463146972 ) ) ;
#1516 = ORIENTED_EDGE ( 'NONE', *, *, #4080, .F. ) ;
#1517 = DIRECTION ( 'NONE',  ( -0.000000000000000000, -1.000000000000000000, -0.000000000000000000 ) ) ;
#1518 = DIRECTION ( 'NONE',  ( 0.000000000000000000, 0.000000000000000000, 1.000000000000000000 ) ) ;
#1519 = EDGE_CURVE ( 'NONE', #9773, #19334, #9950, .T. ) ;
#1520 = CARTESIAN_POINT ( 'NONE',  ( 3.076815292233920474, 0.5999999999999999778, -1.733811410536379549 ) ) ;
#1521 = ORIENTED_EDGE ( 'NONE', *, *, #15538, .T. ) ;
#1522 = EDGE_CURVE ( 'NONE', #14135, #8615, #13727, .T. ) ;
#1523 = DIRECTION ( 'NONE',  ( 0.000000000000000000, 1.000000000000000000, 0.000000000000000000 ) ) ;
#1524 = LINE ( 'NONE', #6402, #13648 ) ;
#1525 = CARTESIAN_POINT ( 'NONE',  ( -3.248184707766117896, -0.7500999999999999890, -2.848811410536379096 ) ) ;
#1526 = ORIENTED_EDGE ( 'NONE', *, *, #1966, .F. ) ;
#1527 = ORIENTED_EDGE ( 'NONE', *, *, #3440, .T. ) ;
#1528 = CARTESIAN_POINT ( 'NONE',  ( 2.751815292233883437, 0.000000000000000000, -3.288811410536379043 ) ) ;
#1529 = FACE_OUTER_BOUND ( 'NONE', #7815, .T. ) ;
#1530 = DIRECTION ( 'NONE',  ( 0.000000000000000000, 1.000000000000000000, 0.000000000000000000 ) ) ;
#1531 = VERTEX_POINT ( 'NONE', #18718 ) ;
#1532 = VECTOR ( 'NONE', #16488, 100.0000000000000000 ) ;
#1533 = EDGE_LOOP ( 'NONE', ( #18636, #8395, #8756, #2986 ) ) ;
#1534 = DIRECTION ( 'NONE',  ( 0.000000000000000000, 1.000000000000000000, -0.000000000000000000 ) ) ;
#1535 = ORIENTED_EDGE ( 'NONE', *, *, #19048, .T. ) ;
#1536 = DIRECTION ( 'NONE',  ( 0.000000000000000000, 0.000000000000000000, 1.000000000000000000 ) ) ;
#1538 = EDGE_LOOP ( 'NONE', ( #9271, #1187, #11713, #19333 ) ) ;
#1537 = ADVANCED_FACE ( 'NONE', ( #8937 ), #15426, .F. ) ;
#1539 = VERTEX_POINT ( 'NONE', #7029 ) ;
#1540 = AXIS2_PLACEMENT_3D ( 'NONE', #20888, #8103, #1416 ) ;
#1541 = CARTESIAN_POINT ( 'NONE',  ( 0.000000000000000000, -0.7500000000000000000, 2.936188589463620602 ) ) ;
#1542 = ORIENTED_EDGE ( 'NONE', *, *, #10353, .F. ) ;
#1543 = CARTESIAN_POINT ( 'NONE',  ( -3.148184707766080948, -0.7500000000000000000, -1.058811410536379061 ) ) ;
#1544 = VERTEX_POINT ( 'NONE', #944 ) ;
#1545 = VECTOR ( 'NONE', #15422, 100.0000000000000000 ) ;
#1546 = CARTESIAN_POINT ( 'NONE',  ( 0.8018152922338825928, 0.5999999999999999778, 4.000000000000000000 ) ) ;
#1547 = VERTEX_POINT ( 'NONE', #4587 ) ;
#1548 = DIRECTION ( 'NONE',  ( 0.000000000000000000, 0.000000000000000000, 1.000000000000000000 ) ) ;
#1549 = DIRECTION ( 'NONE',  ( 0.000000000000000000, -1.000000000000000000, 0.000000000000000000 ) ) ;
#1550 = DIRECTION ( 'NONE',  ( 0.000000000000000000, 0.000000000000000000, 1.000000000000000000 ) ) ;
#1551 = ORIENTED_EDGE ( 'NONE', *, *, #17776, .T. ) ;
#1552 = CYLINDRICAL_SURFACE ( 'NONE', #15940, 0.3000000000000004885 ) ;
#1553 = CARTESIAN_POINT ( 'NONE',  ( 3.076815292233883614, 0.1000000000000000888, 0.7661885894636205618 ) ) ;
#1554 = CARTESIAN_POINT ( 'NONE',  ( 3.181815292233920900, -0.7500000000000000000, -1.738811410536378999 ) ) ;
#1555 =( NAMED_UNIT ( * ) PLANE_ANGLE_UNIT ( ) SI_UNIT ( $, .RADIAN. ) );
#1556 = ORIENTED_EDGE ( 'NONE', *, *, #9498, .F. ) ;
#1557 = LINE ( 'NONE', #16537, #5795 ) ;
#1558 = ORIENTED_EDGE ( 'NONE', *, *, #20221, .T. ) ;
#1559 = CARTESIAN_POINT ( 'NONE',  ( -0.8231847077661164080, 0.1000000000000000056, 1.028136547010476853 ) ) ;
#1560 = VECTOR ( 'NONE', #3297, 100.0000000000000000 ) ;
#1561 = ORIENTED_EDGE ( 'NONE', *, *, #2026, .F. ) ;
#1562 = ORIENTED_EDGE ( 'NONE', *, *, #13255, .T. ) ;
#1563 = DIRECTION ( 'NONE',  ( 0.000000000000000000, 1.000000000000000000, 0.000000000000000000 ) ) ;
#1564 = VERTEX_POINT ( 'NONE', #1178 ) ;
#1565 = EDGE_LOOP ( 'NONE', ( #16194, #8503, #8773, #14885, #8476, #4691 ) ) ;
#1566 = DIRECTION ( 'NONE',  ( -1.000000000000000000, 0.000000000000000000, 0.000000000000000000 ) ) ;
#1567 = DIRECTION ( 'NONE',  ( 0.000000000000000000, 0.000000000000000000, 1.000000000000000000 ) ) ;
#1568 = VECTOR ( 'NONE', #16066, 100.0000000000000000 ) ;
#1569 = CYLINDRICAL_SURFACE ( 'NONE', #3742, 0.05000000000000004441 ) ;
#1570 = DIRECTION ( 'NONE',  ( -0.000000000000000000, -1.000000000000000000, -0.000000000000000000 ) ) ;
#1571 = ORIENTED_EDGE ( 'NONE', *, *, #16829, .T. ) ;
#1572 = CARTESIAN_POINT ( 'NONE',  ( 1.226815292233919275, -0.7500000000000000000, 0.000000000000000000 ) ) ;
#1573 = EDGE_CURVE ( 'NONE', #17914, #3325, #14045, .T. ) ;
#1574 = FACE_OUTER_BOUND ( 'NONE', #4111, .T. ) ;
#1575 = PLANE ( 'NONE',  #17981 ) ;
#1576 = DIRECTION ( 'NONE',  ( -0.000000000000000000, -1.000000000000000000, -0.000000000000000000 ) ) ;
#1577 = CARTESIAN_POINT ( 'NONE',  ( -0.7681847077661165812, -0.7500999999999999890, 1.101188589463620859 ) ) ;
#1578 = LINE ( 'NONE', #14866, #17316 ) ;
#1579 = ORIENTED_EDGE ( 'NONE', *, *, #9495, .T. ) ;
#1580 = ORIENTED_EDGE ( 'NONE', *, *, #16302, .F. ) ;
#1581 = LINE ( 'NONE', #14352, #17048 ) ;
#1582 = EDGE_CURVE ( 'NONE', #20791, #7881, #19252, .T. ) ;
#1583 = ORIENTED_EDGE ( 'NONE', *, *, #15002, .T. ) ;
#1584 = AXIS2_PLACEMENT_3D ( 'NONE', #5687, #803, #18873 ) ;
#1585 = EDGE_LOOP ( 'NONE', ( #6762, #9533, #8668, #13515, #16397, #14504, #81, #14871 ) ) ;
#1586 = ORIENTED_EDGE ( 'NONE', *, *, #17559, .T. ) ;
#1587 = CARTESIAN_POINT ( 'NONE',  ( -3.248184707766081036, 0.000000000000000000, -1.398811410536379807 ) ) ;
#1588 = FACE_BOUND ( 'NONE', #1306, .T. ) ;
#1589 = CARTESIAN_POINT ( 'NONE',  ( -2.773184707766117363, -0.7500000000000000000, 1.386188589463620557 ) ) ;
#1590 = PLANE ( 'NONE',  #3932 ) ;
#1591 = EDGE_CURVE ( 'NONE', #12716, #17186, #8645, .T. ) ;
#1592 = ORIENTED_EDGE ( 'NONE', *, *, #7995, .T. ) ;
#1593 = CARTESIAN_POINT ( 'NONE',  ( -4.873184707766079704, 0.1000000000000000056, 2.886188589463620779 ) ) ;
#1594 = CARTESIAN_POINT ( 'NONE',  ( -5.193184707766079988, 0.1000000000000000888, 2.936188589463620602 ) ) ;
#1595 = DIRECTION ( 'NONE',  ( -1.000000000000000000, 0.000000000000000000, 2.194270917860437341E-16 ) ) ;
#1596 = CARTESIAN_POINT ( 'NONE',  ( 0.000000000000000000, 0.1000000000000000056, 2.936188589463620602 ) ) ;
#1597 = LINE ( 'NONE', #14373, #4370 ) ;
#1598 = DIRECTION ( 'NONE',  ( 0.000000000000000000, -1.000000000000000000, 0.000000000000000000 ) ) ;
#1599 = ORIENTED_EDGE ( 'NONE', *, *, #5269, .F. ) ;
#1600 = DIRECTION ( 'NONE',  ( -1.000000000000000000, 0.000000000000000000, 0.000000000000000000 ) ) ;
#1601 = EDGE_CURVE ( 'NONE', #5299, #11409, #12662, .T. ) ;
#1602 = ORIENTED_EDGE ( 'NONE', *, *, #948, .F. ) ;
#1603 = DIRECTION ( 'NONE',  ( -1.000000000000000000, 0.000000000000000000, 1.156482317317871725E-16 ) ) ;
#1604 = ORIENTED_EDGE ( 'NONE', *, *, #993, .F. ) ;
#1605 = DIRECTION ( 'NONE',  ( 0.000000000000000000, 1.000000000000000000, 0.000000000000000000 ) ) ;
#1606 = EDGE_CURVE ( 'NONE', #15526, #2942, #15849, .T. ) ;
#1607 = VERTEX_POINT ( 'NONE', #19351 ) ;
#1608 = DIRECTION ( 'NONE',  ( 0.000000000000000000, 0.000000000000000000, 1.000000000000000000 ) ) ;
#1609 = ORIENTED_EDGE ( 'NONE', *, *, #8417, .F. ) ;
#1610 = DIRECTION ( 'NONE',  ( -1.000000000000000000, 0.000000000000000000, 2.194270917860437341E-16 ) ) ;
#1611 = DIRECTION ( 'NONE',  ( 0.000000000000000000, -1.000000000000000000, 0.000000000000000000 ) ) ;
#1612 = FACE_OUTER_BOUND ( 'NONE', #4538, .T. ) ;
#1613 = DIRECTION ( 'NONE',  ( 0.000000000000000000, 0.000000000000000000, 1.000000000000000000 ) ) ;
#1614 = DIRECTION ( 'NONE',  ( 1.000000000000000000, 0.000000000000000000, 0.000000000000000000 ) ) ;
#1615 = CIRCLE ( 'NONE', #10415, 0.05000000000000004441 ) ;
#1616 = LINE ( 'NONE', #9599, #3831 ) ;
#1617 = ADVANCED_FACE ( 'NONE', ( #1503 ), #15948, .F. ) ;
#1618 = CARTESIAN_POINT ( 'NONE',  ( -0.8731847077661164525, 0.5999999999999999778, 4.000000000000000000 ) ) ;
#1619 = ORIENTED_EDGE ( 'NONE', *, *, #20056, .T. ) ;
#1620 = ORIENTED_EDGE ( 'NONE', *, *, #12308, .T. ) ;
#1621 = CARTESIAN_POINT ( 'NONE',  ( -5.358183346449553852, 0.1000000000000000056, 3.701188589463146883 ) ) ;
#1622 = CARTESIAN_POINT ( 'NONE',  ( 1.108221863297438547, 0.1000000000000000056, 1.486188589463620646 ) ) ;
#1623 = CARTESIAN_POINT ( 'NONE',  ( 0.000000000000000000, -0.7500000000000000000, 0.000000000000000000 ) ) ;
#1624 = ORIENTED_EDGE ( 'NONE', *, *, #20493, .T. ) ;
#1625 = EDGE_CURVE ( 'NONE', #2493, #1969, #14464, .T. ) ;
#1626 = VECTOR ( 'NONE', #15921, 100.0000000000000000 ) ;
#1627 = ORIENTED_EDGE ( 'NONE', *, *, #14561, .T. ) ;
#1628 = CARTESIAN_POINT ( 'NONE',  ( 4.000000000000000000, 0.5999999999999999778, 2.266188589463620673 ) ) ;
#1629 = ADVANCED_FACE ( 'NONE', ( #4792 ), #20740, .F. ) ;
#1630 = ORIENTED_EDGE ( 'NONE', *, *, #18880, .T. ) ;
#1631 = CARTESIAN_POINT ( 'NONE',  ( -5.058184707766115729, 0.000000000000000000, 4.000000000000000000 ) ) ;
#1632 = ORIENTED_EDGE ( 'NONE', *, *, #4969, .F. ) ;
#1633 = EDGE_CURVE ( 'NONE', #15606, #6476, #16134, .T. ) ;
#1634 = LINE ( 'NONE', #16112, #4831 ) ;
#1635 = ORIENTED_EDGE ( 'NONE', *, *, #8588, .T. ) ;
#1636 = DIRECTION ( 'NONE',  ( -1.000000000000000000, 0.000000000000000000, -0.000000000000000000 ) ) ;
#1637 = ORIENTED_EDGE ( 'NONE', *, *, #4326, .F. ) ;
#1638 = LINE ( 'NONE', #9937, #5502 ) ;
#1639 = EDGE_CURVE ( 'NONE', #17802, #19177, #1386, .T. ) ;
#1640 = CIRCLE ( 'NONE', #20313, 0.05000000000000004441 ) ;
#1641 = CARTESIAN_POINT ( 'NONE',  ( 4.801815292233882815, 0.5999999999999999778, 0.000000000000000000 ) ) ;
#1642 = VERTEX_POINT ( 'NONE', #12544 ) ;
#1644 = CIRCLE ( 'NONE', #20663, 0.05000000000000004441 ) ;
#1643 = FACE_OUTER_BOUND ( 'NONE', #15415, .T. ) ;
#1645 = EDGE_CURVE ( 'NONE', #18933, #1531, #1279, .T. ) ;
#1646 = DIRECTION ( 'NONE',  ( 1.000000000000000000, -0.000000000000000000, 0.000000000000000000 ) ) ;
#1647 = DIRECTION ( 'NONE',  ( 0.000000000000000000, 1.000000000000000000, -0.000000000000000000 ) ) ;
#1648 = VERTEX_POINT ( 'NONE', #9129 ) ;
#1649 = DIRECTION ( 'NONE',  ( -0.000000000000000000, -1.000000000000000000, -0.000000000000000000 ) ) ;
#1650 = LINE ( 'NONE', #3465, #14955 ) ;
#1651 = ADVANCED_FACE ( 'NONE', ( #6382 ), #6066, .F. ) ;
#1652 = CYLINDRICAL_SURFACE ( 'NONE', #10488, 0.05000000000000004441 ) ;
#1653 = ORIENTED_EDGE ( 'NONE', *, *, #7348, .F. ) ;
#1654 = CARTESIAN_POINT ( 'NONE',  ( -1.243184707766116448, -0.7500000000000000000, -2.613811410536379665 ) ) ;
#1655 = ADVANCED_FACE ( 'NONE', ( #15625 ), #10955, .T. ) ;
#1656 = ORIENTED_EDGE ( 'NONE', *, *, #2734, .T. ) ;
#1657 = EDGE_CURVE ( 'NONE', #13692, #11626, #1064, .T. ) ;
#1658 = DIRECTION ( 'NONE',  ( 0.000000000000000000, 0.000000000000000000, 1.000000000000000000 ) ) ;
#1659 = VECTOR ( 'NONE', #19072, 100.0000000000000000 ) ;
#1660 = ORIENTED_EDGE ( 'NONE', *, *, #10330, .F. ) ;
#1661 = VECTOR ( 'NONE', #3348, 100.0000000000000000 ) ;
#1662 = ADVANCED_FACE ( 'NONE', ( #2980 ), #2881, .T. ) ;
#1663 = CIRCLE ( 'NONE', #13537, 0.05000000000000004441 ) ;
#1664 = ORIENTED_EDGE ( 'NONE', *, *, #18937, .F. ) ;
#1665 = DIRECTION ( 'NONE',  ( 0.000000000000000000, 1.000000000000000000, 0.000000000000000000 ) ) ;
#1666 = ORIENTED_EDGE ( 'NONE', *, *, #17831, .T. ) ;
#1667 = VERTEX_POINT ( 'NONE', #7763 ) ;
#1668 = CARTESIAN_POINT ( 'NONE',  ( 1.231815292233882309, -0.7500000000000000000, -2.558811410536379061 ) ) ;
#1669 = CARTESIAN_POINT ( 'NONE',  ( -4.868184707766079811, 0.5999999999999999778, 2.261188589463621224 ) ) ;
#1670 = DIRECTION ( 'NONE',  ( 0.000000000000000000, -1.000000000000000000, 0.000000000000000000 ) ) ;
#1671 = DIRECTION ( 'NONE',  ( -1.000000000000000000, 0.000000000000000000, 0.000000000000000000 ) ) ;
#1672 = DIRECTION ( 'NONE',  ( -1.000000000000000000, 0.000000000000000000, 1.156482317317871725E-16 ) ) ;
#1673 = ORIENTED_EDGE ( 'NONE', *, *, #993, .T. ) ;
#1674 = DIRECTION ( 'NONE',  ( 0.000000000000000000, 0.000000000000000000, 1.000000000000000000 ) ) ;
#1675 = CARTESIAN_POINT ( 'NONE',  ( -4.000000000000000000, 0.5999999999999999778, 1.028136547010476853 ) ) ;
#1676 = VECTOR ( 'NONE', #1899, 100.0000000000000000 ) ;
#1677 = DIRECTION ( 'NONE',  ( 0.000000000000000000, 1.000000000000000000, 0.000000000000000000 ) ) ;
#1678 = EDGE_CURVE ( 'NONE', #20458, #19234, #4360, .T. ) ;
#1679 = ADVANCED_FACE ( 'NONE', ( #5105 ), #1, .F. ) ;
#1680 = CYLINDRICAL_SURFACE ( 'NONE', #19003, 0.05000000000000004441 ) ;
#1681 = AXIS2_PLACEMENT_3D ( 'NONE', #18492, #8792, #7212 ) ;
#1682 = CARTESIAN_POINT ( 'NONE',  ( 4.801815292233882815, 0.5999999999999999778, 4.000000000000000000 ) ) ;
#1683 = AXIS2_PLACEMENT_3D ( 'NONE', #14196, #17713, #9412 ) ;
#1684 = CARTESIAN_POINT ( 'NONE',  ( -1.243184707766079589, 0.1000000000000000056, 0.000000000000000000 ) ) ;
#1685 = ORIENTED_EDGE ( 'NONE', *, *, #9983, .F. ) ;
#1686 = EDGE_CURVE ( 'NONE', #13025, #2639, #311, .T. ) ;
#1687 = ORIENTED_EDGE ( 'NONE', *, *, #11813, .F. ) ;
#1688 = DIRECTION ( 'NONE',  ( -1.000000000000000000, 0.000000000000000000, 0.000000000000000000 ) ) ;
#1689 = EDGE_CURVE ( 'NONE', #13182, #12475, #10669, .T. ) ;
#1690 = AXIS2_PLACEMENT_3D ( 'NONE', #11112, #1449, #19205 ) ;
#1691 = ORIENTED_EDGE ( 'NONE', *, *, #8417, .T. ) ;
#1692 = VECTOR ( 'NONE', #8273, 100.0000000000000000 ) ;
#1693 = ORIENTED_EDGE ( 'NONE', *, *, #12329, .F. ) ;
#1694 = ORIENTED_EDGE ( 'NONE', *, *, #20315, .T. ) ;
#1695 = CYLINDRICAL_SURFACE ( 'NONE', #20840, 0.05000000000000004441 ) ;
#1696 = AXIS2_PLACEMENT_3D ( 'NONE', #10244, #16840, #16937 ) ;
#1697 = LINE ( 'NONE', #6904, #12347 ) ;
#1698 = DIRECTION ( 'NONE',  ( 0.000000000000000000, 0.000000000000000000, 1.000000000000000000 ) ) ;
#1699 = EDGE_LOOP ( 'NONE', ( #15832, #20453, #15437, #4 ) ) ;
#1700 = EDGE_CURVE ( 'NONE', #19644, #20298, #19881, .T. ) ;
#1701 = FACE_OUTER_BOUND ( 'NONE', #19051, .T. ) ;
#1702 = EDGE_LOOP ( 'NONE', ( #12895, #10654, #4880, #9531 ) ) ;
#1703 = CARTESIAN_POINT ( 'NONE',  ( -5.124591278829671914, 0.5999999999999999778, 4.000000000000000000 ) ) ;
#1704 = DIRECTION ( 'NONE',  ( 0.7071067811865582309, 0.000000000000000000, 0.7071067811865369146 ) ) ;
#1705 = CARTESIAN_POINT ( 'NONE',  ( 3.181815292233920900, 0.000000000000000000, -1.448811410536379407 ) ) ;
#1706 = EDGE_CURVE ( 'NONE', #20242, #20993, #16177, .T. ) ;
#1707 = CIRCLE ( 'NONE', #3068, 0.05000000000000004441 ) ;
#1708 = DIRECTION ( 'NONE',  ( 0.000000000000000000, 1.000000000000000000, 0.000000000000000000 ) ) ;
#1709 = FACE_OUTER_BOUND ( 'NONE', #13383, .T. ) ;
#1710 = EDGE_CURVE ( 'NONE', #2208, #15357, #16578, .T. ) ;
#1711 = DIRECTION ( 'NONE',  ( 0.000000000000000000, 1.000000000000000000, 0.000000000000000000 ) ) ;
#1712 = VERTEX_POINT ( 'NONE', #11587 ) ;
#1713 = VECTOR ( 'NONE', #20755, 100.0000000000000000 ) ;
#1714 = DIRECTION ( 'NONE',  ( -1.000000000000000000, 0.000000000000000000, 0.000000000000000000 ) ) ;
#1715 = ORIENTED_EDGE ( 'NONE', *, *, #8653, .F. ) ;
#1716 = VECTOR ( 'NONE', #6467, 100.0000000000000000 ) ;
#1717 = CARTESIAN_POINT ( 'NONE',  ( 4.856815292233919834, 0.1000000000000000056, 2.886188589463620779 ) ) ;
#1718 = EDGE_LOOP ( 'NONE', ( #9176, #7999, #5887, #12590 ) ) ;
#1719 = CARTESIAN_POINT ( 'NONE',  ( -3.143184707766117469, 0.5999999999999999778, -2.921863452989523324 ) ) ;
#1720 = AXIS2_PLACEMENT_3D ( 'NONE', #16932, #4064, #18327 ) ;
#1721 = ORIENTED_EDGE ( 'NONE', *, *, #16661, .F. ) ;
#1722 = DIRECTION ( 'NONE',  ( 0.000000000000000000, 1.000000000000000000, -0.000000000000000000 ) ) ;
#1723 = ORIENTED_EDGE ( 'NONE', *, *, #4504, .F. ) ;
#1724 = CARTESIAN_POINT ( 'NONE',  ( -5.193184707766079988, 0.1000000000000000056, -1.063811410536379398 ) ) ;
#1725 = CIRCLE ( 'NONE', #9867, 0.05000000000000004441 ) ;
#1726 = CARTESIAN_POINT ( 'NONE',  ( -4.818184707766117292, 0.5999999999999999778, 1.151188589463620904 ) ) ;
#1727 = LINE ( 'NONE', #14481, #20040 ) ;
#1728 = CARTESIAN_POINT ( 'NONE',  ( 3.076815292233883614, 0.1000000000000000056, -3.233811410536379327 ) ) ;
#1729 = EDGE_CURVE ( 'NONE', #8858, #11736, #12382, .T. ) ;
#1730 = FACE_OUTER_BOUND ( 'NONE', #3314, .T. ) ;
#1731 = CARTESIAN_POINT ( 'NONE',  ( 0.8068152922339193456, 0.1000000000000000888, 2.624240631916764599 ) ) ;
#1732 = CIRCLE ( 'NONE', #6145, 0.05000000000000004441 ) ;
#1733 = DIRECTION ( 'NONE',  ( -0.000000000000000000, -1.000000000000000000, -0.000000000000000000 ) ) ;
#1734 = CARTESIAN_POINT ( 'NONE',  ( -0.9231847077660795264, 0.1000000000000000056, -1.063811410536379398 ) ) ;
#1735 = VERTEX_POINT ( 'NONE', #5313 ) ;
#1736 = DIRECTION ( 'NONE',  ( 0.000000000000000000, 0.000000000000000000, 1.000000000000000000 ) ) ;
#1737 = LINE ( 'NONE', #14717, #4367 ) ;
#1738 = DIRECTION ( 'NONE',  ( -1.000000000000000000, 0.000000000000000000, 1.156482317317871725E-16 ) ) ;
#1739 = ADVANCED_FACE ( 'NONE', ( #19775 ), #13085, .F. ) ;
#1740 = ORIENTED_EDGE ( 'NONE', *, *, #2590, .F. ) ;
#1741 = CIRCLE ( 'NONE', #12922, 0.05000000000000004441 ) ;
#1742 = VECTOR ( 'NONE', #12050, 100.0000000000000000 ) ;
#1743 = ORIENTED_EDGE ( 'NONE', *, *, #5655, .T. ) ;
#1744 = CIRCLE ( 'NONE', #9885, 0.05000000000000004441 ) ;
#1745 = DIRECTION ( 'NONE',  ( 0.000000000000000000, 1.000000000000000000, 0.000000000000000000 ) ) ;
#1746 = ORIENTED_EDGE ( 'NONE', *, *, #11896, .T. ) ;
#1747 = CIRCLE ( 'NONE', #18714, 0.05000000000000004441 ) ;
#1748 = DIRECTION ( 'NONE',  ( -0.000000000000000000, 0.000000000000000000, 1.000000000000000000 ) ) ;
#1749 = VECTOR ( 'NONE', #12153, 100.0000000000000000 ) ;
#1750 = VECTOR ( 'NONE', #1176, 100.0000000000000000 ) ;
#1751 = ORIENTED_EDGE ( 'NONE', *, *, #16474, .T. ) ;
#1752 =( GEOMETRIC_REPRESENTATION_CONTEXT ( 3 ) GLOBAL_UNCERTAINTY_ASSIGNED_CONTEXT ( ( #11847 ) ) GLOBAL_UNIT_ASSIGNED_CONTEXT ( ( #1944, #19996, #3736 ) ) REPRESENTATION_CONTEXT ( 'NONE', 'WORKASPACE' ) );
#1753 = CARTESIAN_POINT ( 'NONE',  ( 4.806815292233882708, 0.5999999999999999778, 1.078136547010476898 ) ) ;
#1754 = CARTESIAN_POINT ( 'NONE',  ( 2.756815292233883774, -0.7500000000000000000, 0.000000000000000000 ) ) ;
#1755 = ORIENTED_EDGE ( 'NONE', *, *, #18698, .F. ) ;
#1756 = CYLINDRICAL_SURFACE ( 'NONE', #15032, 0.05000000000000004441 ) ;
#1757 = DIRECTION ( 'NONE',  ( 1.000000000000000000, -0.000000000000000000, 0.000000000000000000 ) ) ;
#1758 = EDGE_CURVE ( 'NONE', #14609, #4288, #127, .T. ) ;
#1759 = VERTEX_POINT ( 'NONE', #2011 ) ;
#1760 = LINE ( 'NONE', #14835, #14897 ) ;
#1761 = CIRCLE ( 'NONE', #20425, 0.05000000000000004441 ) ;
#1762 = CARTESIAN_POINT ( 'NONE',  ( -1.298184707766079526, 0.000000000000000000, 2.941188589463620939 ) ) ;
#1763 = DIRECTION ( 'NONE',  ( 0.000000000000000000, 0.000000000000000000, -1.000000000000000000 ) ) ;
#1764 = EDGE_CURVE ( 'NONE', #910, #744, #11752, .T. ) ;
#1765 = VECTOR ( 'NONE', #1534, 100.0000000000000000 ) ;
#1766 = VERTEX_POINT ( 'NONE', #8392 ) ;
#1767 = CIRCLE ( 'NONE', #20082, 0.3000000000000002665 ) ;
#1768 = DIRECTION ( 'NONE',  ( 0.000000000000000000, 0.000000000000000000, 1.000000000000000000 ) ) ;
#1769 = LINE ( 'NONE', #8246, #5433 ) ;
#1771 = SURFACE_SIDE_STYLE ('',( #6659 ) ) ;
#1770 = AXIS2_PLACEMENT_3D ( 'NONE', #6417, #1952, #6841 ) ;
#1772 = EDGE_LOOP ( 'NONE', ( #7199, #8378, #17728, #13431 ) ) ;
#1773 = DIRECTION ( 'NONE',  ( 0.000000000000000000, 0.000000000000000000, 1.000000000000000000 ) ) ;
#1774 = VECTOR ( 'NONE', #14375, 100.0000000000000000 ) ;
#1775 = VERTEX_POINT ( 'NONE', #421 ) ;
#1776 = EDGE_CURVE ( 'NONE', #5976, #15730, #11382, .T. ) ;
#1777 = CARTESIAN_POINT ( 'NONE',  ( 1.231815292233919168, 0.000000000000000000, 2.261188589463621224 ) ) ;
#1778 = AXIS2_PLACEMENT_3D ( 'NONE', #20839, #12746, #6362 ) ;
#1779 = EDGE_CURVE ( 'NONE', #9379, #11992, #19569, .T. ) ;
#1780 = ORIENTED_EDGE ( 'NONE', *, *, #17202, .F. ) ;
#1781 = VECTOR ( 'NONE', #20653, 100.0000000000000000 ) ;
#1782 = EDGE_LOOP ( 'NONE', ( #4521, #1039, #259, #13271, #19719, #13222, #11100, #5992, #1053, #15596, #17158, #9746, #6612, #3277, #4456, #18863, #11264, #19846, #19558, #6766, #11602, #8071, #14203, #17290, #19201, #1881, #8455, #15053, #5609, #8804, #13010, #5278, #14994, #4851, #17712, #19498, #12388, #14432, #16819, #18834 ) ) ;
#1784 = VECTOR ( 'NONE', #7169, 100.0000000000000000 ) ;
#1783 = CARTESIAN_POINT ( 'NONE',  ( 0.8518152922339193855, 0.5999999999999999778, -1.788811410536379043 ) ) ;
#1785 = AXIS2_PLACEMENT_3D ( 'NONE', #3646, #10329, #10118 ) ;
#1786 = ORIENTED_EDGE ( 'NONE', *, *, #2599, .T. ) ;
#1787 = ORIENTED_EDGE ( 'NONE', *, *, #20315, .F. ) ;
#1788 = VECTOR ( 'NONE', #15433, 100.0000000000000000 ) ;
#1789 = CARTESIAN_POINT ( 'NONE',  ( 0.000000000000000000, -0.7500000000000000000, 0.7661885894636205618 ) ) ;
#1790 = CARTESIAN_POINT ( 'NONE',  ( -5.008184707766116794, -0.7500000000000000000, 1.491188589463621206 ) ) ;
#1791 = EDGE_CURVE ( 'NONE', #9237, #10943, #2573, .T. ) ;
#1792 = DIRECTION ( 'NONE',  ( 0.000000000000000000, 0.000000000000000000, 1.000000000000000000 ) ) ;
#1793 = EDGE_CURVE ( 'NONE', #17698, #13098, #17873, .T. ) ;
#1794 = DIRECTION ( 'NONE',  ( 0.000000000000000000, 0.000000000000000000, 1.000000000000000000 ) ) ;
#1795 = FACE_OUTER_BOUND ( 'NONE', #14329, .T. ) ;
#1796 = ORIENTED_EDGE ( 'NONE', *, *, #13597, .F. ) ;
#1797 = VECTOR ( 'NONE', #7717, 100.0000000000000000 ) ;
#1798 = CARTESIAN_POINT ( 'NONE',  ( 1.281815292233919212, -0.7500000000000000000, -1.058811410536379061 ) ) ;
#1799 = DIRECTION ( 'NONE',  ( -0.000000000000000000, 1.000000000000000000, -0.000000000000000000 ) ) ;
#1800 = DIRECTION ( 'NONE',  ( 0.000000000000000000, 1.000000000000000000, -0.000000000000000000 ) ) ;
#1801 = DIRECTION ( 'NONE',  ( 0.000000000000000000, 0.000000000000000000, -1.000000000000000000 ) ) ;
#1802 = VECTOR ( 'NONE', #4153, 100.0000000000000000 ) ;
#1803 = CARTESIAN_POINT ( 'NONE',  ( -3.093184707766080788, 0.5999999999999999778, -1.683811410536379505 ) ) ;
#1804 = LINE ( 'NONE', #8471, #20394 ) ;
#1805 = VECTOR ( 'NONE', #17855, 100.0000000000000000 ) ;
#1806 = VERTEX_POINT ( 'NONE', #8183 ) ;
#1807 = AXIS2_PLACEMENT_3D ( 'NONE', #10043, #14633, #16335 ) ;
#1808 = ORIENTED_EDGE ( 'NONE', *, *, #9015, .T. ) ;
#1809 = VECTOR ( 'NONE', #14908, 100.0000000000000000 ) ;
#1810 = EDGE_CURVE ( 'NONE', #2567, #3164, #14684, .T. ) ;
#1811 = ORIENTED_EDGE ( 'NONE', *, *, #18383, .F. ) ;
#1812 = EDGE_CURVE ( 'NONE', #864, #5603, #8018, .T. ) ;
#1813 = CIRCLE ( 'NONE', #113, 0.05000000000000004441 ) ;
#1814 = ORIENTED_EDGE ( 'NONE', *, *, #1812, .T. ) ;
#1815 = ORIENTED_EDGE ( 'NONE', *, *, #15152, .F. ) ;
#1816 = CARTESIAN_POINT ( 'NONE',  ( -4.873184707766116119, -0.7500000000000000000, -3.183811410536379505 ) ) ;
#1817 = CARTESIAN_POINT ( 'NONE',  ( 0.8518152922339193855, 0.5999999999999999778, -1.788811410536379043 ) ) ;
#1818 = VECTOR ( 'NONE', #2505, 100.0000000000000000 ) ;
#1819 = DIRECTION ( 'NONE',  ( 0.000000000000000000, 0.000000000000000000, 1.000000000000000000 ) ) ;
#1820 = AXIS2_PLACEMENT_3D ( 'NONE', #6485, #2008, #3705 ) ;
#1821 = CARTESIAN_POINT ( 'NONE',  ( 0.000000000000000000, 0.5999999999999999778, -1.325759368083235579 ) ) ;
#1822 = ORIENTED_EDGE ( 'NONE', *, *, #5776, .T. ) ;
#1823 = CARTESIAN_POINT ( 'NONE',  ( -4.923184707766079526, 0.5999999999999999778, 2.266188589463620673 ) ) ;
#1824 = DIRECTION ( 'NONE',  ( -0.000000000000000000, 0.000000000000000000, 1.000000000000000000 ) ) ;
#1825 = FACE_OUTER_BOUND ( 'NONE', #17382, .T. ) ;
#1826 = CYLINDRICAL_SURFACE ( 'NONE', #543, 0.05000000000000004441 ) ;
#1827 = CARTESIAN_POINT ( 'NONE',  ( 0.8568152922339193900, 0.1000000000000000056, 2.886188589463620779 ) ) ;
#1828 = LINE ( 'NONE', #12980, #16369 ) ;
#1829 = EDGE_LOOP ( 'NONE', ( #20216, #14212, #8170, #742 ) ) ;
#1830 = CARTESIAN_POINT ( 'NONE',  ( 2.756815292233883774, -0.7500000000000000000, 0.8161885894636206062 ) ) ;
#1831 = EDGE_LOOP ( 'NONE', ( #187, #11573 ) ) ;
#1832 = CARTESIAN_POINT ( 'NONE',  ( 0.7518152922339192967, 0.5999999999999999778, 2.601188589463620193 ) ) ;
#1833 = AXIS2_PLACEMENT_3D ( 'NONE', #4698, #17474, #12681 ) ;
#1834 = ORIENTED_EDGE ( 'NONE', *, *, #9001, .T. ) ;
#1835 = VECTOR ( 'NONE', #2702, 100.0000000000000000 ) ;
#1836 = DIRECTION ( 'NONE',  ( 0.000000000000000000, -0.000000000000000000, 1.000000000000000000 ) ) ;
#1837 = ORIENTED_EDGE ( 'NONE', *, *, #6322, .F. ) ;
#1838 = VECTOR ( 'NONE', #8291, 100.0000000000000000 ) ;
#1839 = DIRECTION ( 'NONE',  ( -0.000000000000000000, 1.000000000000000000, -0.000000000000000000 ) ) ;
#1840 = ORIENTED_EDGE ( 'NONE', *, *, #5204, .T. ) ;
#1841 = CARTESIAN_POINT ( 'NONE',  ( 4.000000000000000000, 0.5999999999999999778, 2.601188589463620193 ) ) ;
#1842 = DIRECTION ( 'NONE',  ( -0.000000000000000000, 0.000000000000000000, 1.000000000000000000 ) ) ;
#1843 = PLANE ( 'NONE',  #7833 ) ;
#1844 = FACE_OUTER_BOUND ( 'NONE', #2541, .T. ) ;
#1845 = DIRECTION ( 'NONE',  ( 0.000000000000000000, 0.000000000000000000, 1.000000000000000000 ) ) ;
#1846 = PLANE ( 'NONE',  #8566 ) ;
#1847 = DIRECTION ( 'NONE',  ( 0.000000000000000000, 1.000000000000000000, 0.000000000000000000 ) ) ;
#1848 = CARTESIAN_POINT ( 'NONE',  ( -1.298184707766079526, -0.7500000000000000000, 0.000000000000000000 ) ) ;
#1849 = VECTOR ( 'NONE', #7512, 100.0000000000000000 ) ;
#1850 = EDGE_LOOP ( 'NONE', ( #7386, #1181, #18774, #13081 ) ) ;
#1851 = CARTESIAN_POINT ( 'NONE',  ( -4.868184707766117114, 0.5999999999999999778, 1.441188589463621161 ) ) ;
#1852 = CARTESIAN_POINT ( 'NONE',  ( -2.773184707766117363, -0.7500000000000000000, 0.000000000000000000 ) ) ;
#1853 = DIRECTION ( 'NONE',  ( 0.000000000000000000, -1.000000000000000000, 0.000000000000000000 ) ) ;
#1854 = VERTEX_POINT ( 'NONE', #9887 ) ;
#1855 = ADVANCED_FACE ( 'NONE', ( #16383 ), #1826, .T. ) ;
#1856 = ORIENTED_EDGE ( 'NONE', *, *, #19138, .F. ) ;
#1857 = DIRECTION ( 'NONE',  ( 0.000000000000000000, 0.000000000000000000, -1.000000000000000000 ) ) ;
#1858 = ORIENTED_EDGE ( 'NONE', *, *, #36, .F. ) ;
#1859 = EDGE_CURVE ( 'NONE', #13757, #18688, #20189, .T. ) ;
#1860 = CARTESIAN_POINT ( 'NONE',  ( -1.958183346449536844, 0.5999999999999999778, 0.1011885894631458505 ) ) ;
#1861 = EDGE_CURVE ( 'NONE', #729, #1275, #7006, .T. ) ;
#1862 = ORIENTED_EDGE ( 'NONE', *, *, #18544, .F. ) ;
#1863 = CARTESIAN_POINT ( 'NONE',  ( -1.193184707766079544, -0.7500000000000000000, -1.063811410536379398 ) ) ;
#1864 = CARTESIAN_POINT ( 'NONE',  ( -5.124591278829671914, 0.1000000000000000056, 0.000000000000000000 ) ) ;
#1865 = ORIENTED_EDGE ( 'NONE', *, *, #1601, .F. ) ;
#1866 = DIRECTION ( 'NONE',  ( -0.000000000000000000, -1.000000000000000000, -0.000000000000000000 ) ) ;
#1867 = CARTESIAN_POINT ( 'NONE',  ( -3.093184707766117647, 0.5999999999999999778, 1.436188589463620602 ) ) ;
#1868 = ORIENTED_EDGE ( 'NONE', *, *, #20501, .T. ) ;
#1869 = CYLINDRICAL_SURFACE ( 'NONE', #7757, 0.3000000000000002665 ) ;
#1870 = DIRECTION ( 'NONE',  ( 0.000000000000000000, 1.000000000000000000, 0.000000000000000000 ) ) ;
#1871 = DIRECTION ( 'NONE',  ( 0.000000000000000000, 1.000000000000000000, 0.000000000000000000 ) ) ;
#1872 = ORIENTED_EDGE ( 'NONE', *, *, #11958, .F. ) ;
#1873 = LINE ( 'NONE', #14743, #11312 ) ;
#1874 = CARTESIAN_POINT ( 'NONE',  ( -2.891778136702561675, 0.1000000000000000056, 0.000000000000000000 ) ) ;
#1875 = DIRECTION ( 'NONE',  ( 0.000000000000000000, 0.000000000000000000, -1.000000000000000000 ) ) ;
#1876 = ORIENTED_EDGE ( 'NONE', *, *, #6975, .F. ) ;
#1877 = CARTESIAN_POINT ( 'NONE',  ( 3.991816653550464000, 0.5999999999999999778, 3.051188589463147416 ) ) ;
#1878 = EDGE_CURVE ( 'NONE', #6498, #20897, #18586, .T. ) ;
#1879 = CARTESIAN_POINT ( 'NONE',  ( 4.991815292233884094, 0.5999999999999999778, 1.491188589463621206 ) ) ;
#1880 = EDGE_CURVE ( 'NONE', #165, #8971, #12429, .T. ) ;
#1881 = ORIENTED_EDGE ( 'NONE', *, *, #9775, .T. ) ;
#1882 = EDGE_CURVE ( 'NONE', #4347, #13853, #13897, .T. ) ;
#1883 = VERTEX_POINT ( 'NONE', #5523 ) ;
#1884 = DIRECTION ( 'NONE',  ( 0.000000000000000000, -1.000000000000000000, 0.000000000000000000 ) ) ;
#1885 = ORIENTED_EDGE ( 'NONE', *, *, #2933, .F. ) ;
#1886 = ORIENTED_EDGE ( 'NONE', *, *, #10417, .F. ) ;
#1887 = CARTESIAN_POINT ( 'NONE',  ( -1.243184707766116448, 0.1000000000000000056, 4.000000000000000000 ) ) ;
#1888 = DIRECTION ( 'NONE',  ( 1.000000000000000000, -0.000000000000000000, 0.000000000000000000 ) ) ;
#1889 = FACE_OUTER_BOUND ( 'NONE', #11090, .T. ) ;
#1890 = EDGE_CURVE ( 'NONE', #17781, #10594, #2220, .T. ) ;
#1891 = DIRECTION ( 'NONE',  ( 0.000000000000000000, 1.000000000000000000, 0.000000000000000000 ) ) ;
#1892 = DIRECTION ( 'NONE',  ( 0.000000000000000000, 0.000000000000000000, 1.000000000000000000 ) ) ;
#1893 = VERTEX_POINT ( 'NONE', #8908 ) ;
#1894 = CARTESIAN_POINT ( 'NONE',  ( -2.768184707766117914, -0.7500000000000000000, -2.558811410536379061 ) ) ;
#1895 = EDGE_CURVE ( 'NONE', #13853, #12805, #8603, .T. ) ;
#1896 = FACE_OUTER_BOUND ( 'NONE', #2888, .T. ) ;
#1897 = DIRECTION ( 'NONE',  ( 0.000000000000000000, 1.000000000000000000, 0.000000000000000000 ) ) ;
#1898 = VECTOR ( 'NONE', #9859, 100.0000000000000000 ) ;
#1899 = DIRECTION ( 'NONE',  ( 0.000000000000000000, 0.000000000000000000, 1.000000000000000000 ) ) ;
#1900 = CARTESIAN_POINT ( 'NONE',  ( 5.231815292233918946, -0.7500000000000000000, 2.991188589463621206 ) ) ;
#1901 = AXIS2_PLACEMENT_3D ( 'NONE', #1088, #19494, #6301 ) ;
#1902 = ADVANCED_FACE ( 'NONE', ( #7099 ), #830, .T. ) ;
#1903 = LINE ( 'NONE', #292, #7138 ) ;
#1904 = ORIENTED_EDGE ( 'NONE', *, *, #9563, .T. ) ;
#1905 = EDGE_CURVE ( 'NONE', #4820, #9924, #15401, .T. ) ;
#1906 = VERTEX_POINT ( 'NONE', #19970 ) ;
#1907 = ADVANCED_FACE ( 'NONE', ( #10491 ), #10605, .T. ) ;
#1908 = ORIENTED_EDGE ( 'NONE', *, *, #3954, .F. ) ;
#1909 = ORIENTED_EDGE ( 'NONE', *, *, #14800, .F. ) ;
#1910 = ORIENTED_EDGE ( 'NONE', *, *, #8821, .T. ) ;
#1911 = CARTESIAN_POINT ( 'NONE',  ( 4.000000000000000000, 0.1000000000000000056, -1.063811410536379398 ) ) ;
#1912 = PLANE ( 'NONE',  #13044 ) ;
#1913 = CARTESIAN_POINT ( 'NONE',  ( -3.198184707766080770, 0.000000000000000000, 2.551188589463620371 ) ) ;
#1914 = DIRECTION ( 'NONE',  ( 0.000000000000000000, 0.000000000000000000, -1.000000000000000000 ) ) ;
#1915 = CARTESIAN_POINT ( 'NONE',  ( 2.806815292233883596, -0.7500000000000000000, 0.7661885894636205618 ) ) ;
#1916 = LINE ( 'NONE', #8390, #5483 ) ;
#1917 = DIRECTION ( 'NONE',  ( 0.000000000000000000, 1.000000000000000000, 0.000000000000000000 ) ) ;
#1918 = DIRECTION ( 'NONE',  ( 0.000000000000000000, 0.000000000000000000, -1.000000000000000000 ) ) ;
#1919 = CARTESIAN_POINT ( 'NONE',  ( -3.008184707766116794, 0.5999999999999999778, -1.788811410536379043 ) ) ;
#1920 = FACE_OUTER_BOUND ( 'NONE', #16096, .T. ) ;
#1921 = EDGE_LOOP ( 'NONE', ( #123, #2459, #1909, #18154 ) ) ;
#1922 = CARTESIAN_POINT ( 'NONE',  ( -0.8731847077660794820, 0.1000000000000000056, 0.000000000000000000 ) ) ;
#1923 = EDGE_CURVE ( 'NONE', #4892, #16493, #5697, .T. ) ;
#1924 = ORIENTED_EDGE ( 'NONE', *, *, #3049, .F. ) ;
#1925 = DIRECTION ( 'NONE',  ( 1.000000000000000000, -0.000000000000000000, 0.000000000000000000 ) ) ;
#1926 = AXIS2_PLACEMENT_3D ( 'NONE', #386, #14764, #19745 ) ;
#1927 = EDGE_CURVE ( 'NONE', #20159, #15556, #18691, .T. ) ;
#1928 = ORIENTED_EDGE ( 'NONE', *, *, #20237, .T. ) ;
#1929 = EDGE_CURVE ( 'NONE', #16730, #7903, #15096, .T. ) ;
#1930 = CARTESIAN_POINT ( 'NONE',  ( 0.8018152922339193411, 0.5999999999999999778, 2.261188589463621224 ) ) ;
#1931 = ORIENTED_EDGE ( 'NONE', *, *, #14982, .F. ) ;
#1932 = VERTEX_POINT ( 'NONE', #10387 ) ;
#1933 = EDGE_CURVE ( 'NONE', #13136, #2248, #13840, .T. ) ;
#1934 = LINE ( 'NONE', #8406, #3089 ) ;
#1935 = ORIENTED_EDGE ( 'NONE', *, *, #5408, .F. ) ;
#1936 = CARTESIAN_POINT ( 'NONE',  ( 3.991816653550464000, 0.1000000000000000056, 2.751188589463147149 ) ) ;
#1937 = FACE_OUTER_BOUND ( 'NONE', #4713, .T. ) ;
#1938 = FACE_OUTER_BOUND ( 'NONE', #10048, .T. ) ;
#1939 = DIRECTION ( 'NONE',  ( 0.000000000000000000, -0.000000000000000000, 1.000000000000000000 ) ) ;
#1940 = CARTESIAN_POINT ( 'NONE',  ( -2.823184707766117185, 0.1000000000000000056, -3.233811410536379327 ) ) ;
#1941 = CARTESIAN_POINT ( 'NONE',  ( 2.751815292233883437, -0.7500000000000000000, 0.7111885894636210681 ) ) ;
#1942 = CARTESIAN_POINT ( 'NONE',  ( 5.176815292233882815, -0.7500000000000000000, -2.563811410536379398 ) ) ;
#1943 = CARTESIAN_POINT ( 'NONE',  ( 1.176815292233882593, -0.7500000000000000000, -2.613811410536379665 ) ) ;
#1944 =( LENGTH_UNIT ( ) NAMED_UNIT ( * ) SI_UNIT ( .CENTI., .METRE. ) );
#1945 = DIRECTION ( 'NONE',  ( 0.000000000000000000, 1.000000000000000000, 0.000000000000000000 ) ) ;
#1946 = FACE_OUTER_BOUND ( 'NONE', #5690, .T. ) ;
#1947 = ORIENTED_EDGE ( 'NONE', *, *, #706, .F. ) ;
#1948 = ADVANCED_FACE ( 'NONE', ( #18274 ), #8791, .F. ) ;
#1949 = ORIENTED_EDGE ( 'NONE', *, *, #2293, .T. ) ;
#1950 = DIRECTION ( 'NONE',  ( -0.000000000000000000, 1.000000000000000000, -0.000000000000000000 ) ) ;
#1951 = ORIENTED_EDGE ( 'NONE', *, *, #13067, .T. ) ;
#1952 = DIRECTION ( 'NONE',  ( -0.000000000000000000, 1.000000000000000000, -0.000000000000000000 ) ) ;
#1953 = ORIENTED_EDGE ( 'NONE', *, *, #547, .F. ) ;
#1954 = AXIS2_PLACEMENT_3D ( 'NONE', #18531, #15441, #8955 ) ;
#1955 = EDGE_CURVE ( 'NONE', #4513, #16174, #17930, .T. ) ;
#1956 = DIRECTION ( 'NONE',  ( 0.000000000000000000, 0.000000000000000000, -1.000000000000000000 ) ) ;
#1957 = CARTESIAN_POINT ( 'NONE',  ( -0.8681847077660796996, 0.000000000000000000, -1.058811410536379061 ) ) ;
#1958 = ORIENTED_EDGE ( 'NONE', *, *, #18399, .F. ) ;
#1959 = CARTESIAN_POINT ( 'NONE',  ( 1.226815292233919275, -0.7500000000000000000, -1.683811410536379505 ) ) ;
#1960 = CARTESIAN_POINT ( 'NONE',  ( 4.751815292233919408, 0.5999999999999999778, -1.398811410536379807 ) ) ;
#1961 = ORIENTED_EDGE ( 'NONE', *, *, #5635, .T. ) ;
#1962 = EDGE_CURVE ( 'NONE', #17641, #16111, #16793, .T. ) ;
#1963 = DIRECTION ( 'NONE',  ( -1.000000000000000000, 0.000000000000000000, 0.000000000000000000 ) ) ;
#1964 = FACE_OUTER_BOUND ( 'NONE', #1349, .T. ) ;
#1965 = VERTEX_POINT ( 'NONE', #614 ) ;
#1966 = EDGE_CURVE ( 'NONE', #17115, #14092, #17592, .T. ) ;
#1967 = DIRECTION ( 'NONE',  ( 0.000000000000000000, 0.000000000000000000, 1.000000000000000000 ) ) ;
#1968 = DIRECTION ( 'NONE',  ( -0.000000000000000000, -1.000000000000000000, -0.000000000000000000 ) ) ;
#1969 = VERTEX_POINT ( 'NONE', #15826 ) ;
#1970 = ADVANCED_FACE ( 'NONE', ( #1033 ), #4565, .F. ) ;
#1971 = VECTOR ( 'NONE', #20523, 100.0000000000000000 ) ;
#1972 = CARTESIAN_POINT ( 'NONE',  ( 4.851815292233882637, -0.7500000000000000000, -3.238811410536378776 ) ) ;
#1973 = CARTESIAN_POINT ( 'NONE',  ( -4.008183346449537332, 0.5999999999999999778, -3.748811410536855071 ) ) ;
#1974 = CIRCLE ( 'NONE', #6039, 0.05000000000000004441 ) ;
#1975 = ORIENTED_EDGE ( 'NONE', *, *, #7277, .T. ) ;
#1976 = ORIENTED_EDGE ( 'NONE', *, *, #16753, .F. ) ;
#1977 = ORIENTED_EDGE ( 'NONE', *, *, #5554, .F. ) ;
#1978 = AXIS2_PLACEMENT_3D ( 'NONE', #8760, #895, #8667 ) ;
#1979 = CARTESIAN_POINT ( 'NONE',  ( 5.176815292233919230, 0.1000000000000000888, 2.886188589463620779 ) ) ;
#1980 = EDGE_LOOP ( 'NONE', ( #4373, #4462, #20449, #10557 ) ) ;
#1981 = ORIENTED_EDGE ( 'NONE', *, *, #6409, .F. ) ;
#1982 = CARTESIAN_POINT ( 'NONE',  ( 3.131815292233920633, -0.7500000000000000000, -1.738811410536378999 ) ) ;
#1983 = DIRECTION ( 'NONE',  ( 0.000000000000000000, 1.000000000000000000, 0.000000000000000000 ) ) ;
#1984 = ADVANCED_FACE ( 'NONE', ( #11037 ), #6261, .T. ) ;
#1985 = DIRECTION ( 'NONE',  ( 0.000000000000000000, 0.000000000000000000, 1.000000000000000000 ) ) ;
#1986 = CARTESIAN_POINT ( 'NONE',  ( -3.143184707766080610, -0.7500000000000000000, -1.113811410536379443 ) ) ;
#1987 = CARTESIAN_POINT ( 'NONE',  ( 5.058221863297438503, 0.1000000000000000888, 1.436188589463620602 ) ) ;
#1988 = ORIENTED_EDGE ( 'NONE', *, *, #3041, .T. ) ;
#1989 = DIRECTION ( 'NONE',  ( 0.000000000000000000, 0.000000000000000000, -1.000000000000000000 ) ) ;
#1990 = CARTESIAN_POINT ( 'NONE',  ( -4.923184707766116830, -0.7500000000000000000, 0.8161885894636206062 ) ) ;
#1991 = CARTESIAN_POINT ( 'NONE',  ( 5.226815292233919941, -0.7500000000000000000, 2.886188589463620779 ) ) ;
#1992 = LINE ( 'NONE', #19860, #1676 ) ;
#1993 = CARTESIAN_POINT ( 'NONE',  ( -0.9231847077661164969, 0.1000000000000000888, 0.7661885894636205618 ) ) ;
#1994 = EDGE_CURVE ( 'NONE', #20656, #626, #20712, .T. ) ;
#1995 = AXIS2_PLACEMENT_3D ( 'NONE', #14072, #12467, #5990 ) ;
#1996 = LINE ( 'NONE', #14659, #5438 ) ;
#1997 = ORIENTED_EDGE ( 'NONE', *, *, #15423, .T. ) ;
#1998 = ORIENTED_EDGE ( 'NONE', *, *, #13924, .T. ) ;
#1999 = ORIENTED_EDGE ( 'NONE', *, *, #15837, .T. ) ;
#2000 = ORIENTED_EDGE ( 'NONE', *, *, #2808, .F. ) ;
#2001 = ORIENTED_EDGE ( 'NONE', *, *, #2580, .F. ) ;
#2002 = CARTESIAN_POINT ( 'NONE',  ( 0.000000000000000000, -0.7500000000000000000, 1.436188589463620602 ) ) ;
#2003 = VECTOR ( 'NONE', #17044, 100.0000000000000000 ) ;
#2004 = FACE_BOUND ( 'NONE', #6045, .T. ) ;
#2005 = DIRECTION ( 'NONE',  ( 0.000000000000000000, 0.000000000000000000, 1.000000000000000000 ) ) ;
#2006 = CIRCLE ( 'NONE', #5730, 0.05000000000000004441 ) ;
#2007 = CARTESIAN_POINT ( 'NONE',  ( -2.718184707766081232, -0.7500000000000000000, -1.738811410536378999 ) ) ;
#2008 = DIRECTION ( 'NONE',  ( 0.000000000000000000, -1.000000000000000000, 0.000000000000000000 ) ) ;
#2009 = LINE ( 'NONE', #419, #12932 ) ;
#2010 = DIRECTION ( 'NONE',  ( 0.000000000000000000, 1.000000000000000000, 0.000000000000000000 ) ) ;
#2011 = CARTESIAN_POINT ( 'NONE',  ( -2.958184707766116528, 0.5999999999999999778, 2.161188589463621135 ) ) ;
#2012 = EDGE_CURVE ( 'NONE', #5509, #6731, #6154, .T. ) ;
#2013 = PLANE ( 'NONE',  #2681 ) ;
#2014 = LINE ( 'NONE', #11385, #11618 ) ;
#2016 = ADVANCED_FACE ( 'NONE', ( #2736 ), #19127, .T. ) ;
#2015 = ORIENTED_EDGE ( 'NONE', *, *, #8733, .F. ) ;
#2017 = CARTESIAN_POINT ( 'NONE',  ( 3.076815292233920474, -0.7500000000000000000, 2.316188589463620495 ) ) ;
#2018 = EDGE_CURVE ( 'NONE', #6371, #6498, #8422, .T. ) ;
#2019 = ORIENTED_EDGE ( 'NONE', *, *, #2866, .T. ) ;
#2020 = CIRCLE ( 'NONE', #8465, 0.05000000000000004441 ) ;
#2021 = CARTESIAN_POINT ( 'NONE',  ( -4.923184707766116830, 0.5999999999999999778, 1.386188589463620557 ) ) ;
#2022 = ORIENTED_EDGE ( 'NONE', *, *, #16079, .F. ) ;
#2023 = AXIS2_PLACEMENT_3D ( 'NONE', #6262, #19229, #4663 ) ;
#2024 = CARTESIAN_POINT ( 'NONE',  ( 5.041815292233883916, 0.5999999999999999778, -1.204840963379837664E-16 ) ) ;
#2025 = AXIS2_PLACEMENT_3D ( 'NONE', #20358, #12490, #8762 ) ;
#2026 = EDGE_CURVE ( 'NONE', #15781, #11650, #4332, .T. ) ;
#2027 = ORIENTED_EDGE ( 'NONE', *, *, #13830, .F. ) ;
#2028 = ORIENTED_EDGE ( 'NONE', *, *, #18887, .F. ) ;
#2029 = EDGE_LOOP ( 'NONE', ( #4551, #4779, #14611, #15508 ) ) ;
#2030 = CARTESIAN_POINT ( 'NONE',  ( -0.8181847077661166256, 0.5999999999999999778, 4.000000000000000000 ) ) ;
#2031 = CARTESIAN_POINT ( 'NONE',  ( 0.000000000000000000, -0.7500000000000000000, -2.563811410536379398 ) ) ;
#2032 = PLANE ( 'NONE',  #5468 ) ;
#2033 = DIRECTION ( 'NONE',  ( -0.000000000000000000, -1.000000000000000000, -0.000000000000000000 ) ) ;
#2034 = CARTESIAN_POINT ( 'NONE',  ( 0.000000000000000000, -0.7500000000000000000, -2.563811410536379398 ) ) ;
#2035 = CARTESIAN_POINT ( 'NONE',  ( -4.923184707766116830, 0.1000000000000000056, 0.7661885894636205618 ) ) ;
#2036 = CARTESIAN_POINT ( 'NONE',  ( 2.991815292233883206, -0.7500999999999999890, -2.458811410536378972 ) ) ;
#2037 = DIRECTION ( 'NONE',  ( -1.000000000000000000, 0.000000000000000000, 0.000000000000000000 ) ) ;
#2038 = EDGE_CURVE ( 'NONE', #10839, #7769, #4662, .T. ) ;
#2039 = EDGE_CURVE ( 'NONE', #7043, #9069, #9437, .T. ) ;
#2040 = CARTESIAN_POINT ( 'NONE',  ( -3.093184707766080788, -0.7500000000000000000, -1.113811410536379443 ) ) ;
#2041 = CYLINDRICAL_SURFACE ( 'NONE', #20433, 0.05000000000000004441 ) ;
#2042 = ORIENTED_EDGE ( 'NONE', *, *, #16973, .T. ) ;
#2043 = AXIS2_PLACEMENT_3D ( 'NONE', #978, #1600, #13955 ) ;
#2044 = EDGE_LOOP ( 'NONE', ( #4409, #10037, #16132, #6966 ) ) ;
#2045 = VECTOR ( 'NONE', #8459, 100.0000000000000000 ) ;
#2046 = CARTESIAN_POINT ( 'NONE',  ( 3.181815292233883152, -0.7500000000000000000, -2.558811410536379061 ) ) ;
#2047 = EDGE_LOOP ( 'NONE', ( #10111, #7694, #10662, #17346 ) ) ;
#2048 = DIRECTION ( 'NONE',  ( 0.000000000000000000, 0.000000000000000000, 1.000000000000000000 ) ) ;
#2049 = AXIS2_PLACEMENT_3D ( 'NONE', #5871, #5975, #18623 ) ;
#2050 = CIRCLE ( 'NONE', #1079, 0.05000000000000004441 ) ;
#2051 = AXIS2_PLACEMENT_3D ( 'NONE', #20719, #1258, #14345 ) ;
#2052 = ORIENTED_EDGE ( 'NONE', *, *, #3315, .T. ) ;
#2053 = DIRECTION ( 'NONE',  ( 0.000000000000000000, 0.000000000000000000, 1.000000000000000000 ) ) ;
#2054 = EDGE_CURVE ( 'NONE', #2404, #4428, #17304, .T. ) ;
#2055 = CYLINDRICAL_SURFACE ( 'NONE', #2491, 0.05000000000000004441 ) ;
#2056 = EDGE_LOOP ( 'NONE', ( #2475, #2539, #66, #6704 ) ) ;
#2057 = FACE_OUTER_BOUND ( 'NONE', #12075, .T. ) ;
#2058 = VECTOR ( 'NONE', #4536, 100.0000000000000000 ) ;
#2059 = DIRECTION ( 'NONE',  ( 1.000000000000000000, -0.000000000000000000, 0.000000000000000000 ) ) ;
#2060 = ORIENTED_EDGE ( 'NONE', *, *, #1412, .F. ) ;
#2061 = DIRECTION ( 'NONE',  ( -0.000000000000000000, -1.000000000000000000, 0.000000000000000000 ) ) ;
#2062 = DIRECTION ( 'NONE',  ( 0.000000000000000000, 0.000000000000000000, -1.000000000000000000 ) ) ;
#2063 = ORIENTED_EDGE ( 'NONE', *, *, #19318, .F. ) ;
#2064 = AXIS2_PLACEMENT_3D ( 'NONE', #12185, #20373, #20176 ) ;
#2065 = CARTESIAN_POINT ( 'NONE',  ( 3.076815292233920474, -0.7500000000000000000, 2.886188589463620779 ) ) ;
#2066 = CARTESIAN_POINT ( 'NONE',  ( 0.000000000000000000, -0.7500000000000000000, 1.491188589463621206 ) ) ;
#2067 = ORIENTED_EDGE ( 'NONE', *, *, #13601, .F. ) ;
#2068 = AXIS2_PLACEMENT_3D ( 'NONE', #18737, #10748, #4054 ) ;
#2069 = ADVANCED_FACE ( 'NONE', ( #1358 ), #7521, .T. ) ;
#2070 = CIRCLE ( 'NONE', #8168, 0.05000000000000004441 ) ;
#2071 = EDGE_CURVE ( 'NONE', #795, #10051, #11137, .T. ) ;
#2072 = CARTESIAN_POINT ( 'NONE',  ( 0.000000000000000000, -0.7500000000000000000, 1.491188589463621206 ) ) ;
#2073 = LINE ( 'NONE', #3768, #16402 ) ;
#2074 = ORIENTED_EDGE ( 'NONE', *, *, #11015, .T. ) ;
#2075 = ORIENTED_EDGE ( 'NONE', *, *, #13991, .T. ) ;
#2076 = DIRECTION ( 'NONE',  ( 0.000000000000000000, -1.000000000000000000, 0.000000000000000000 ) ) ;
#2077 = EDGE_LOOP ( 'NONE', ( #8178, #683, #10400, #1142 ) ) ;
#2078 = AXIS2_PLACEMENT_3D ( 'NONE', #12216, #10726, #15420 ) ;
#2079 = ORIENTED_EDGE ( 'NONE', *, *, #20021, .F. ) ;
#2080 = VECTOR ( 'NONE', #2484, 100.0000000000000000 ) ;
#2082 = CARTESIAN_POINT ( 'NONE',  ( 1.281815292233919212, -0.7500000000000000000, 0.000000000000000000 ) ) ;
#2081 = AXIS2_PLACEMENT_3D ( 'NONE', #17430, #20929, #9221 ) ;
#2083 = DIRECTION ( 'NONE',  ( 0.000000000000000000, 1.000000000000000000, 0.000000000000000000 ) ) ;
#2084 = VECTOR ( 'NONE', #11093, 100.0000000000000000 ) ;
#2085 = DIRECTION ( 'NONE',  ( 0.000000000000000000, 1.000000000000000000, 0.000000000000000000 ) ) ;
#2086 = LINE ( 'NONE', #8759, #20031 ) ;
#2087 = DIRECTION ( 'NONE',  ( -0.000000000000000000, -1.000000000000000000, -0.000000000000000000 ) ) ;
#2088 = ORIENTED_EDGE ( 'NONE', *, *, #1298, .F. ) ;
#2089 = CARTESIAN_POINT ( 'NONE',  ( -0.8731847077660794820, 0.1000000000000000056, 2.624240631916764599 ) ) ;
#2090 = DIRECTION ( 'NONE',  ( -0.000000000000000000, 1.000000000000000000, -0.000000000000000000 ) ) ;
#2091 = CARTESIAN_POINT ( 'NONE',  ( -4.873184707766079704, 0.5999999999999999778, -1.683811410536379505 ) ) ;
#2092 = AXIS2_PLACEMENT_3D ( 'NONE', #6608, #15098, #522 ) ;
#2093 = CARTESIAN_POINT ( 'NONE',  ( -5.008184707766116794, -0.7500999999999999890, -2.458811410536378972 ) ) ;
#2094 = DIRECTION ( 'NONE',  ( 2.312964634635742464E-16, 0.000000000000000000, 1.000000000000000000 ) ) ;
#2095 = CIRCLE ( 'NONE', #2435, 0.05000000000000004441 ) ;
#2096 = EDGE_CURVE ( 'NONE', #16050, #15810, #20834, .T. ) ;
#2097 = CARTESIAN_POINT ( 'NONE',  ( 4.906815292233919656, 0.5999999999999999778, 2.316188589463620495 ) ) ;
#2098 = EDGE_LOOP ( 'NONE', ( #9649, #7296, #15011, #16744 ) ) ;
#2099 = VECTOR ( 'NONE', #6854, 100.0000000000000000 ) ;
#2100 = VECTOR ( 'NONE', #20672, 100.0000000000000000 ) ;
#2101 = ORIENTED_EDGE ( 'NONE', *, *, #1011, .F. ) ;
#2102 = VECTOR ( 'NONE', #19849, 100.0000000000000000 ) ;
#2103 = ORIENTED_EDGE ( 'NONE', *, *, #16753, .T. ) ;
#2104 = EDGE_CURVE ( 'NONE', #15323, #18212, #18806, .T. ) ;
#2105 = CIRCLE ( 'NONE', #11950, 0.05000000000000004441 ) ;
#2106 = VECTOR ( 'NONE', #8401, 100.0000000000000000 ) ;
#2107 = ORIENTED_EDGE ( 'NONE', *, *, #3178, .T. ) ;
#2108 = ORIENTED_EDGE ( 'NONE', *, *, #7673, .F. ) ;
#2109 = EDGE_CURVE ( 'NONE', #4847, #18339, #10925, .T. ) ;
#2110 = DIRECTION ( 'NONE',  ( 0.000000000000000000, 0.000000000000000000, 1.000000000000000000 ) ) ;
#2111 = VECTOR ( 'NONE', #5600, 100.0000000000000000 ) ;
#2112 = PLANE ( 'NONE',  #18150 ) ;
#2113 = LINE ( 'NONE', #16482, #9901 ) ;
#2114 = DIRECTION ( 'NONE',  ( 0.000000000000000000, -1.000000000000000000, 0.000000000000000000 ) ) ;
#2115 = AXIS2_PLACEMENT_3D ( 'NONE', #6089, #12569, #17144 ) ;
#2116 = CYLINDRICAL_SURFACE ( 'NONE', #2156, 0.05000000000000004441 ) ;
#2117 = CARTESIAN_POINT ( 'NONE',  ( 5.941816653550462846, 0.1000000000000000056, -3.898811410536854538 ) ) ;
#2118 = CYLINDRICAL_SURFACE ( 'NONE', #11658, 0.05000000000000004441 ) ;
#2119 = DIRECTION ( 'NONE',  ( 0.000000000000000000, 1.000000000000000000, 0.000000000000000000 ) ) ;
#2120 = FACE_OUTER_BOUND ( 'NONE', #15081, .T. ) ;
#2121 = AXIS2_PLACEMENT_3D ( 'NONE', #6119, #16119, #19292 ) ;
#2122 = AXIS2_PLACEMENT_3D ( 'NONE', #15517, #2239, #12120 ) ;
#2123 = VECTOR ( 'NONE', #20292, 100.0000000000000000 ) ;
#2124 = DIRECTION ( 'NONE',  ( 0.000000000000000000, 1.000000000000000000, 0.000000000000000000 ) ) ;
#2125 = VECTOR ( 'NONE', #6562, 100.0000000000000000 ) ;
#2126 = EDGE_LOOP ( 'NONE', ( #15361, #11012, #12971, #5535 ) ) ;
#2127 = LINE ( 'NONE', #13181, #8802 ) ;
#2128 = VECTOR ( 'NONE', #19695, 100.0000000000000000 ) ;
#2129 = ORIENTED_EDGE ( 'NONE', *, *, #15909, .T. ) ;
#2130 = DIRECTION ( 'NONE',  ( 1.000000000000000000, 0.000000000000000000, 0.000000000000000000 ) ) ;
#2131 = EDGE_CURVE ( 'NONE', #7793, #10416, #9439, .T. ) ;
#2132 = EDGE_LOOP ( 'NONE', ( #12678, #20849, #17215, #18974, #8833, #188, #1856, #10370 ) ) ;
#2133 = CIRCLE ( 'NONE', #8902, 0.05000000000000004441 ) ;
#2134 = CARTESIAN_POINT ( 'NONE',  ( -5.248184707766117008, -0.7500000000000000000, -3.288811410536379043 ) ) ;
#2135 = EDGE_LOOP ( 'NONE', ( #3625, #8473, #9044, #11096 ) ) ;
#2136 = ORIENTED_EDGE ( 'NONE', *, *, #276, .T. ) ;
#2137 = AXIS2_PLACEMENT_3D ( 'NONE', #3108, #14480, #9478 ) ;
#2138 = EDGE_CURVE ( 'NONE', #19020, #9999, #1974, .T. ) ;
#2139 = CIRCLE ( 'NONE', #10608, 0.05000000000000004441 ) ;
#2140 = VERTEX_POINT ( 'NONE', #14017 ) ;
#2141 = EDGE_CURVE ( 'NONE', #19334, #6971, #20506, .T. ) ;
#2142 = EDGE_CURVE ( 'NONE', #12461, #3955, #6462, .T. ) ;
#2143 = CARTESIAN_POINT ( 'NONE',  ( 4.906815292233882353, 0.5999999999999999778, 1.436188589463620602 ) ) ;
#2144 = CARTESIAN_POINT ( 'NONE',  ( -5.243184707766116226, -0.7500000000000000000, 1.386188589463620557 ) ) ;
#2145 = CARTESIAN_POINT ( 'NONE',  ( 2.701815292233883170, -0.7500000000000000000, -3.238811410536378776 ) ) ;
#2146 = DIRECTION ( 'NONE',  ( -0.000000000000000000, -1.000000000000000000, -0.000000000000000000 ) ) ;
#2147 = DIRECTION ( 'NONE',  ( 1.000000000000000000, -0.000000000000000000, 0.000000000000000000 ) ) ;
#2148 = LINE ( 'NONE', #10014, #10931 ) ;
#2149 = DIRECTION ( 'NONE',  ( -0.000000000000000000, 1.000000000000000000, -0.000000000000000000 ) ) ;
#2150 = CARTESIAN_POINT ( 'NONE',  ( 1.281815292233882353, -0.7500000000000000000, 0.000000000000000000 ) ) ;
#2151 = FACE_OUTER_BOUND ( 'NONE', #6967, .T. ) ;
#2152 = FACE_OUTER_BOUND ( 'NONE', #4956, .T. ) ;
#2153 = ORIENTED_EDGE ( 'NONE', *, *, #5803, .F. ) ;
#2154 = ADVANCED_FACE ( 'NONE', ( #13062 ), #4760, .T. ) ;
#2155 = CIRCLE ( 'NONE', #19140, 0.05000000000000004441 ) ;
#2156 = AXIS2_PLACEMENT_3D ( 'NONE', #517, #7003, #19967 ) ;
#2157 = ORIENTED_EDGE ( 'NONE', *, *, #14756, .F. ) ;
#2158 = CARTESIAN_POINT ( 'NONE',  ( 5.058221863297438503, 0.1000000000000000056, -1.783811410536379594 ) ) ;
#2159 = AXIS2_PLACEMENT_3D ( 'NONE', #19514, #6645, #17815 ) ;
#2160 = VERTEX_POINT ( 'NONE', #17742 ) ;
#2161 = DIRECTION ( 'NONE',  ( 0.000000000000000000, 0.000000000000000000, 1.000000000000000000 ) ) ;
#2162 = EDGE_CURVE ( 'NONE', #7464, #16800, #8370, .T. ) ;
#2163 = EDGE_CURVE ( 'NONE', #398, #17898, #11048, .T. ) ;
#2164 = AXIS2_PLACEMENT_3D ( 'NONE', #8173, #11581, #6690 ) ;
#2165 = DIRECTION ( 'NONE',  ( 0.000000000000000000, -1.000000000000000000, 0.000000000000000000 ) ) ;
#2166 = CARTESIAN_POINT ( 'NONE',  ( -5.243184707766079811, -0.7500000000000000000, 0.000000000000000000 ) ) ;
#2167 = DIRECTION ( 'NONE',  ( 0.000000000000000000, -1.000000000000000000, 0.000000000000000000 ) ) ;
#2168 = VERTEX_POINT ( 'NONE', #11358 ) ;
#2169 = DIRECTION ( 'NONE',  ( 0.000000000000000000, 1.000000000000000000, 0.000000000000000000 ) ) ;
#2170 = CARTESIAN_POINT ( 'NONE',  ( 0.8018152922339193411, 0.000000000000000000, 0.000000000000000000 ) ) ;
#2171 = AXIS2_PLACEMENT_3D ( 'NONE', #1957, #356, #5571 ) ;
#2172 = ORIENTED_EDGE ( 'NONE', *, *, #11196, .F. ) ;
#2173 = DIRECTION ( 'NONE',  ( 0.000000000000000000, 0.000000000000000000, 1.000000000000000000 ) ) ;
#2174 = CARTESIAN_POINT ( 'NONE',  ( 3.181815292233920900, 0.5999999999999999778, -1.448811410536379407 ) ) ;
#2175 = EDGE_LOOP ( 'NONE', ( #8450, #7198, #6686, #17827, #9510, #12212, #3920, #6306, #4077, #12366, #19519, #4300, #4873, #5351, #1556, #20194, #7897, #6921, #14411, #5947, #8649, #18551, #10349, #18094, #16948, #9025, #12476, #7597, #1030, #2869, #19176, #1417, #5475, #8427, #19929, #17189, #16211, #18584, #8553, #12371 ) ) ;
#2176 = AXIS2_PLACEMENT_3D ( 'NONE', #18510, #7427, #13917 ) ;
#2177 = CYLINDRICAL_SURFACE ( 'NONE', #1696, 0.05000000000000004441 ) ;
#2178 = ORIENTED_EDGE ( 'NONE', *, *, #11119, .F. ) ;
#2179 = CARTESIAN_POINT ( 'NONE',  ( -3.148184707766080948, 0.000000000000000000, 2.991188589463621206 ) ) ;
#2180 = ADVANCED_FACE ( 'NONE', ( #1574 ), #12836, .F. ) ;
#2181 = DIRECTION ( 'NONE',  ( -0.000000000000000000, 1.000000000000000000, -0.000000000000000000 ) ) ;
#2182 = EDGE_CURVE ( 'NONE', #13050, #17638, #5080, .T. ) ;
#2183 = ORIENTED_EDGE ( 'NONE', *, *, #643, .T. ) ;
#2184 = VERTEX_POINT ( 'NONE', #19546 ) ;
#2185 = VECTOR ( 'NONE', #1172, 100.0000000000000000 ) ;
#2186 = CARTESIAN_POINT ( 'NONE',  ( -4.823184707766116297, 0.5999999999999999778, -2.971863452989523147 ) ) ;
#2187 = EDGE_CURVE ( 'NONE', #2703, #4654, #3376, .T. ) ;
#2188 = VERTEX_POINT ( 'NONE', #196 ) ;
#2189 = VERTEX_POINT ( 'NONE', #3279 ) ;
#2190 = CARTESIAN_POINT ( 'NONE',  ( -2.773184707766117363, -0.7500000000000000000, 0.8161885894636206062 ) ) ;
#2191 = CARTESIAN_POINT ( 'NONE',  ( 1.176815292233919230, -0.7500000000000000000, 2.316188589463620495 ) ) ;
#2192 = VERTEX_POINT ( 'NONE', #13155 ) ;
#2193 = DIRECTION ( 'NONE',  ( 1.000000000000000000, 0.000000000000000000, 0.000000000000000000 ) ) ;
#2194 = CARTESIAN_POINT ( 'NONE',  ( 4.906815292233919656, -0.7500000000000000000, -1.113811410536379443 ) ) ;
#2195 = DIRECTION ( 'NONE',  ( 0.000000000000000000, 1.000000000000000000, -0.000000000000000000 ) ) ;
#2196 = EDGE_LOOP ( 'NONE', ( #508, #3645, #2354, #15628 ) ) ;
#2197 = LINE ( 'NONE', #10155, #10472 ) ;
#2198 = FACE_OUTER_BOUND ( 'NONE', #5703, .T. ) ;
#2199 = DIRECTION ( 'NONE',  ( 0.000000000000000000, -1.000000000000000000, 0.000000000000000000 ) ) ;
#2200 = LINE ( 'NONE', #15264, #6105 ) ;
#2201 = LINE ( 'NONE', #13471, #15029 ) ;
#2202 = DIRECTION ( 'NONE',  ( 0.000000000000000000, -1.000000000000000000, 0.000000000000000000 ) ) ;
#2203 = VECTOR ( 'NONE', #12976, 100.0000000000000000 ) ;
#2204 = ORIENTED_EDGE ( 'NONE', *, *, #6287, .T. ) ;
#2205 = VERTEX_POINT ( 'NONE', #11461 ) ;
#2206 = ORIENTED_EDGE ( 'NONE', *, *, #16270, .T. ) ;
#2207 = EDGE_LOOP ( 'NONE', ( #9794, #14594, #9276, #19926, #2559, #10469 ) ) ;
#2208 = VERTEX_POINT ( 'NONE', #9974 ) ;
#2209 = LINE ( 'NONE', #210, #1838 ) ;
#2210 = ADVANCED_FACE ( 'NONE', ( #1896 ), #4882, .T. ) ;
#2211 = DIRECTION ( 'NONE',  ( -0.000000000000000000, 0.000000000000000000, 1.000000000000000000 ) ) ;
#2212 = VECTOR ( 'NONE', #2090, 100.0000000000000000 ) ;
#2213 = CARTESIAN_POINT ( 'NONE',  ( -5.074591278829672092, 0.1000000000000000056, -1.733811410536379549 ) ) ;
#2214 = DIRECTION ( 'NONE',  ( -0.000000000000000000, 1.000000000000000000, -0.000000000000000000 ) ) ;
#2215 = CARTESIAN_POINT ( 'NONE',  ( 0.000000000000000000, -0.7500000000000000000, -1.733811410536379549 ) ) ;
#2216 = DIRECTION ( 'NONE',  ( 1.000000000000000000, -0.000000000000000000, 0.000000000000000000 ) ) ;
#2217 = VECTOR ( 'NONE', #4035, 100.0000000000000000 ) ;
#2218 = ORIENTED_EDGE ( 'NONE', *, *, #12478, .T. ) ;
#2219 = CARTESIAN_POINT ( 'NONE',  ( -4.000000000000000000, 0.5999999999999999778, 4.000000000000000000 ) ) ;
#2220 = LINE ( 'NONE', #9009, #17234 ) ;
#2221 = FACE_OUTER_BOUND ( 'NONE', #17146, .T. ) ;
#2222 = LINE ( 'NONE', #15192, #14338 ) ;
#2223 = ORIENTED_EDGE ( 'NONE', *, *, #16571, .T. ) ;
#2224 = EDGE_CURVE ( 'NONE', #4428, #2272, #18520, .T. ) ;
#2225 = CARTESIAN_POINT ( 'NONE',  ( -3.198184707766080770, -0.7500000000000000000, -1.058811410536379061 ) ) ;
#2226 = ORIENTED_EDGE ( 'NONE', *, *, #1994, .T. ) ;
#2227 = EDGE_CURVE ( 'NONE', #6083, #6450, #8464, .T. ) ;
#2228 = ORIENTED_EDGE ( 'NONE', *, *, #13683, .T. ) ;
#2229 = CARTESIAN_POINT ( 'NONE',  ( 5.176815292233919230, 0.1000000000000000056, -1.063811410536379398 ) ) ;
#2230 = VECTOR ( 'NONE', #17652, 100.0000000000000000 ) ;
#2231 = ORIENTED_EDGE ( 'NONE', *, *, #10690, .F. ) ;
#2232 = VERTEX_POINT ( 'NONE', #17945 ) ;
#2233 = ORIENTED_EDGE ( 'NONE', *, *, #18549, .T. ) ;
#2234 = DIRECTION ( 'NONE',  ( 0.000000000000000000, 0.000000000000000000, 1.000000000000000000 ) ) ;
#2235 = DIRECTION ( 'NONE',  ( 0.000000000000000000, -1.000000000000000000, 0.000000000000000000 ) ) ;
#2236 = CARTESIAN_POINT ( 'NONE',  ( -4.873184707766079704, 0.1000000000000000056, -1.113811410536379443 ) ) ;
#2237 = DIRECTION ( 'NONE',  ( 0.000000000000000000, 1.000000000000000000, 0.000000000000000000 ) ) ;
#2238 = CARTESIAN_POINT ( 'NONE',  ( 0.000000000000000000, 0.000000000000000000, -1.788811410536379043 ) ) ;
#2239 = DIRECTION ( 'NONE',  ( 0.000000000000000000, -1.000000000000000000, 0.000000000000000000 ) ) ;
#2240 = PLANE ( 'NONE',  #17428 ) ;
#2241 = CARTESIAN_POINT ( 'NONE',  ( 4.856815292233919834, -0.7500000000000000000, 2.886188589463620779 ) ) ;
#2242 = DIRECTION ( 'NONE',  ( 1.000000000000000000, -0.000000000000000000, 0.000000000000000000 ) ) ;
#2243 = EDGE_CURVE ( 'NONE', #627, #18550, #9658, .T. ) ;
#2244 = DIRECTION ( 'NONE',  ( 0.000000000000000000, -0.000000000000000000, 1.000000000000000000 ) ) ;
#2245 = DIRECTION ( 'NONE',  ( 0.000000000000000000, 0.000000000000000000, 1.000000000000000000 ) ) ;
#2246 = ORIENTED_EDGE ( 'NONE', *, *, #8288, .T. ) ;
#2247 = VECTOR ( 'NONE', #999, 100.0000000000000000 ) ;
#2248 = VERTEX_POINT ( 'NONE', #19750 ) ;
#2249 = EDGE_CURVE ( 'NONE', #12480, #919, #14542, .T. ) ;
#2250 = CARTESIAN_POINT ( 'NONE',  ( -1.193184707766079544, -0.7500000000000000000, 2.266188589463620673 ) ) ;
#2251 = ORIENTED_EDGE ( 'NONE', *, *, #16079, .T. ) ;
#2252 = FACE_BOUND ( 'NONE', #2519, .T. ) ;
#2253 = ORIENTED_EDGE ( 'NONE', *, *, #9524, .F. ) ;
#2254 = CIRCLE ( 'NONE', #4616, 0.05000000000000004441 ) ;
#2255 = DIRECTION ( 'NONE',  ( 0.000000000000000000, -1.000000000000000000, 0.000000000000000000 ) ) ;
#2256 = LINE ( 'NONE', #13525, #253 ) ;
#2257 = CARTESIAN_POINT ( 'NONE',  ( -4.818184707766117292, -0.7500000000000000000, 0.000000000000000000 ) ) ;
#2258 = EDGE_LOOP ( 'NONE', ( #3576, #5806, #12183, #14155, #18529, #1592, #12500, #14670 ) ) ;
#2259 = DIRECTION ( 'NONE',  ( -0.000000000000000000, -1.000000000000000000, -0.000000000000000000 ) ) ;
#2260 = CARTESIAN_POINT ( 'NONE',  ( 1.226815292233919275, 0.1000000000000000056, -0.000000000000000000 ) ) ;
#2261 = ORIENTED_EDGE ( 'NONE', *, *, #17857, .F. ) ;
#2262 = FACE_OUTER_BOUND ( 'NONE', #2993, .T. ) ;
#2263 = DIRECTION ( 'NONE',  ( 1.000000000000000000, -0.000000000000000000, 0.000000000000000000 ) ) ;
#2264 = ORIENTED_EDGE ( 'NONE', *, *, #13930, .T. ) ;
#2265 = ADVANCED_FACE ( 'NONE', ( #8155 ), #11677, .F. ) ;
#2266 = DIRECTION ( 'NONE',  ( -0.000000000000000000, 0.000000000000000000, 1.000000000000000000 ) ) ;
#2267 = ORIENTED_EDGE ( 'NONE', *, *, #15159, .T. ) ;
#2268 = DIRECTION ( 'NONE',  ( 0.000000000000000000, 0.000000000000000000, 1.000000000000000000 ) ) ;
#2269 = ADVANCED_FACE ( 'NONE', ( #6581 ), #14655, .T. ) ;
#2270 = DIRECTION ( 'NONE',  ( 0.000000000000000000, -1.000000000000000000, 0.000000000000000000 ) ) ;
#2271 = EDGE_CURVE ( 'NONE', #7804, #2639, #16354, .T. ) ;
#2272 = VERTEX_POINT ( 'NONE', #5768 ) ;
#2273 = VERTEX_POINT ( 'NONE', #13372 ) ;
#2274 = ORIENTED_EDGE ( 'NONE', *, *, #3642, .F. ) ;
#2275 = ADVANCED_FACE ( 'NONE', ( #5292 ), #13467, .F. ) ;
#2276 = CARTESIAN_POINT ( 'NONE',  ( -1.248184707766079482, -0.7500000000000000000, -1.058811410536379061 ) ) ;
#2277 = EDGE_LOOP ( 'NONE', ( #1924, #2535, #13667, #10846 ) ) ;
#2278 = VERTEX_POINT ( 'NONE', #6982 ) ;
#2279 = EDGE_CURVE ( 'NONE', #6708, #13859, #13094, .T. ) ;
#2280 = FACE_OUTER_BOUND ( 'NONE', #11002, .T. ) ;
#2281 = LINE ( 'NONE', #14763, #9287 ) ;
#2282 = ADVANCED_FACE ( 'NONE', ( #2198 ), #6889, .F. ) ;
#2283 = EDGE_LOOP ( 'NONE', ( #11827, #14292, #6405, #19315 ) ) ;
#2284 = FACE_BOUND ( 'NONE', #13901, .T. ) ;
#2285 = DIRECTION ( 'NONE',  ( 0.000000000000000000, 0.000000000000000000, -1.000000000000000000 ) ) ;
#2286 = DIRECTION ( 'NONE',  ( 0.000000000000000000, 0.000000000000000000, 1.000000000000000000 ) ) ;
#2287 = VERTEX_POINT ( 'NONE', #19948 ) ;
#2288 = VECTOR ( 'NONE', #1610, 100.0000000000000000 ) ;
#2289 = FACE_OUTER_BOUND ( 'NONE', #1111, .T. ) ;
#2290 = FACE_OUTER_BOUND ( 'NONE', #16736, .T. ) ;
#2291 = EDGE_CURVE ( 'NONE', #9791, #15198, #8670, .T. ) ;
#2292 = PLANE ( 'NONE',  #5414 ) ;
#2293 = EDGE_CURVE ( 'NONE', #17058, #5115, #5379, .T. ) ;
#2294 = LINE ( 'NONE', #5804, #2111 ) ;
#2295 = DIRECTION ( 'NONE',  ( 0.000000000000000000, 0.000000000000000000, -1.000000000000000000 ) ) ;
#2296 = ORIENTED_EDGE ( 'NONE', *, *, #1706, .F. ) ;
#2297 = ADVANCED_FACE ( 'NONE', ( #11770 ), #11862, .T. ) ;
#2298 = ORIENTED_EDGE ( 'NONE', *, *, #15667, .T. ) ;
#2299 = ORIENTED_EDGE ( 'NONE', *, *, #18497, .T. ) ;
#2300 = ORIENTED_EDGE ( 'NONE', *, *, #8739, .T. ) ;
#2301 = CARTESIAN_POINT ( 'NONE',  ( -3.148184707766080948, -0.7500000000000000000, -1.008811410536379016 ) ) ;
#2302 = ORIENTED_EDGE ( 'NONE', *, *, #4457, .T. ) ;
#2303 = ORIENTED_EDGE ( 'NONE', *, *, #12652, .T. ) ;
#2304 = PLANE ( 'NONE',  #11665 ) ;
#2305 = CARTESIAN_POINT ( 'NONE',  ( -4.873184707766116119, 0.1000000000000000056, -3.183811410536379505 ) ) ;
#2306 = DIRECTION ( 'NONE',  ( 0.000000000000000000, 1.000000000000000000, 0.000000000000000000 ) ) ;
#2307 = ADVANCED_FACE ( 'NONE', ( #18253 ), #5886, .F. ) ;
#2308 = DIRECTION ( 'NONE',  ( -0.000000000000000000, 0.000000000000000000, 1.000000000000000000 ) ) ;
#2309 = DIRECTION ( 'NONE',  ( 0.000000000000000000, -1.000000000000000000, 0.000000000000000000 ) ) ;
#2310 = LINE ( 'NONE', #12000, #5811 ) ;
#2311 = VERTEX_POINT ( 'NONE', #10760 ) ;
#2312 = CARTESIAN_POINT ( 'NONE',  ( -4.818184707766079100, -0.7500000000000000000, -1.448811410536379407 ) ) ;
#2313 = DIRECTION ( 'NONE',  ( 0.000000000000000000, 0.000000000000000000, -1.000000000000000000 ) ) ;
#2314 = CIRCLE ( 'NONE', #15549, 0.05000000000000004441 ) ;
#2315 = CARTESIAN_POINT ( 'NONE',  ( 0.000000000000000000, -0.7500000000000000000, -1.008811410536379016 ) ) ;
#2316 = VECTOR ( 'NONE', #12224, 100.0000000000000000 ) ;
#2317 = DIRECTION ( 'NONE',  ( 0.000000000000000000, 1.000000000000000000, 0.000000000000000000 ) ) ;
#2318 = ORIENTED_EDGE ( 'NONE', *, *, #982, .F. ) ;
#2319 = DIRECTION ( 'NONE',  ( -2.194270917860437341E-16, 0.000000000000000000, -1.000000000000000000 ) ) ;
#2320 = EDGE_LOOP ( 'NONE', ( #8244, #11756, #19565, #19760 ) ) ;
#2321 = EDGE_CURVE ( 'NONE', #404, #6498, #3680, .T. ) ;
#2322 = ORIENTED_EDGE ( 'NONE', *, *, #10129, .T. ) ;
#2323 = DIRECTION ( 'NONE',  ( 1.000000000000000000, -0.000000000000000000, 0.000000000000000000 ) ) ;
#2324 = AXIS2_PLACEMENT_3D ( 'NONE', #1852, #9606, #19381 ) ;
#2325 = ORIENTED_EDGE ( 'NONE', *, *, #14241, .T. ) ;
#2326 = ORIENTED_EDGE ( 'NONE', *, *, #11656, .F. ) ;
#2327 = VECTOR ( 'NONE', #2554, 100.0000000000000000 ) ;
#2328 = ADVANCED_FACE ( 'NONE', ( #2684 ), #592, .T. ) ;
#2329 = ORIENTED_EDGE ( 'NONE', *, *, #1242, .F. ) ;
#2330 = CARTESIAN_POINT ( 'NONE',  ( 0.000000000000000000, 0.5999999999999999778, -1.788811410536379043 ) ) ;
#2331 = VECTOR ( 'NONE', #13154, 100.0000000000000000 ) ;
#2332 = EDGE_CURVE ( 'NONE', #2404, #7209, #7071, .T. ) ;
#2333 = DIRECTION ( 'NONE',  ( 0.000000000000000000, 0.000000000000000000, 1.000000000000000000 ) ) ;
#2334 = CARTESIAN_POINT ( 'NONE',  ( 5.231815292233918946, 0.000000000000000000, -1.788811410536379043 ) ) ;
#2335 = DIRECTION ( 'NONE',  ( 0.000000000000000000, 1.000000000000000000, 0.000000000000000000 ) ) ;
#2336 = DIRECTION ( 'NONE',  ( -1.156482317317871725E-16, 0.000000000000000000, -1.000000000000000000 ) ) ;
#2337 = EDGE_CURVE ( 'NONE', #1422, #16826, #14073, .T. ) ;
#2338 = CYLINDRICAL_SURFACE ( 'NONE', #15704, 0.05000000000000004441 ) ;
#2339 = DIRECTION ( 'NONE',  ( 0.000000000000000000, 0.000000000000000000, 1.000000000000000000 ) ) ;
#2340 = LINE ( 'NONE', #7330, #1109 ) ;
#2341 = FACE_OUTER_BOUND ( 'NONE', #5814, .T. ) ;
#2342 = FACE_OUTER_BOUND ( 'NONE', #16440, .T. ) ;
#2343 = CARTESIAN_POINT ( 'NONE',  ( 4.856815292233882531, -0.7500000000000000000, -2.613811410536379665 ) ) ;
#2344 = VERTEX_POINT ( 'NONE', #12468 ) ;
#2345 = VECTOR ( 'NONE', #16655, 100.0000000000000000 ) ;
#2346 = VECTOR ( 'NONE', #19751, 100.0000000000000000 ) ;
#2347 = ORIENTED_EDGE ( 'NONE', *, *, #12426, .F. ) ;
#2348 = VECTOR ( 'NONE', #17826, 100.0000000000000000 ) ;
#2349 = FACE_OUTER_BOUND ( 'NONE', #9729, .T. ) ;
#2350 = ORIENTED_EDGE ( 'NONE', *, *, #10724, .F. ) ;
#2351 = CARTESIAN_POINT ( 'NONE',  ( 0.000000000000000000, 0.000000000000000000, -1.008811410536379016 ) ) ;
#2352 = VERTEX_POINT ( 'NONE', #3790 ) ;
#2353 = EDGE_CURVE ( 'NONE', #14896, #14025, #18958, .T. ) ;
#2354 = ORIENTED_EDGE ( 'NONE', *, *, #19038, .F. ) ;
#2355 = CIRCLE ( 'NONE', #5, 0.05000000000000004441 ) ;
#2356 = DIRECTION ( 'NONE',  ( 0.000000000000000000, 0.000000000000000000, 1.000000000000000000 ) ) ;
#2357 = DIRECTION ( 'NONE',  ( -0.000000000000000000, -1.000000000000000000, -0.000000000000000000 ) ) ;
#2358 = LINE ( 'NONE', #15442, #472 ) ;
#2359 = ORIENTED_EDGE ( 'NONE', *, *, #3867, .T. ) ;
#2360 = EDGE_CURVE ( 'NONE', #4280, #9395, #19873, .T. ) ;
#2361 = VECTOR ( 'NONE', #15100, 100.0000000000000000 ) ;
#2362 = CARTESIAN_POINT ( 'NONE',  ( -4.873184707766116119, 0.1000000000000000056, 0.000000000000000000 ) ) ;
#2363 = CARTESIAN_POINT ( 'NONE',  ( -3.193184707766080876, 0.5999999999999999778, -1.325759368083235579 ) ) ;
#2364 = ORIENTED_EDGE ( 'NONE', *, *, #15301, .F. ) ;
#2365 = CARTESIAN_POINT ( 'NONE',  ( 4.851815292233919052, -0.7500000000000000000, 2.991188589463621206 ) ) ;
#2366 = DIRECTION ( 'NONE',  ( -0.000000000000000000, 1.000000000000000000, -0.000000000000000000 ) ) ;
#2367 = ORIENTED_EDGE ( 'NONE', *, *, #20067, .T. ) ;
#2368 = VECTOR ( 'NONE', #14959, 100.0000000000000000 ) ;
#2369 = CARTESIAN_POINT ( 'NONE',  ( -1.248184707766079482, -0.7500000000000000000, -1.738811410536378999 ) ) ;
#2370 = VERTEX_POINT ( 'NONE', #2802 ) ;
#2371 = VECTOR ( 'NONE', #4598, 100.0000000000000000 ) ;
#2372 = DIRECTION ( 'NONE',  ( 0.000000000000000000, 0.000000000000000000, 1.000000000000000000 ) ) ;
#2373 = DIRECTION ( 'NONE',  ( 0.000000000000000000, 1.000000000000000000, -0.000000000000000000 ) ) ;
#2374 = ORIENTED_EDGE ( 'NONE', *, *, #18284, .T. ) ;
#2375 = ORIENTED_EDGE ( 'NONE', *, *, #17053, .F. ) ;
#2376 = ORIENTED_EDGE ( 'NONE', *, *, #14950, .F. ) ;
#2377 = VECTOR ( 'NONE', #3757, 100.0000000000000000 ) ;
#2378 = EDGE_CURVE ( 'NONE', #15180, #16986, #10270, .T. ) ;
#2379 = CARTESIAN_POINT ( 'NONE',  ( -4.823184707766079882, 0.5999999999999999778, -1.325759368083235579 ) ) ;
#2380 = ORIENTED_EDGE ( 'NONE', *, *, #19866, .F. ) ;
#2381 = ORIENTED_EDGE ( 'NONE', *, *, #9105, .F. ) ;
#2382 = EDGE_CURVE ( 'NONE', #4826, #14431, #15074, .T. ) ;
#2383 = AXIS2_PLACEMENT_3D ( 'NONE', #20271, #10374, #13782 ) ;
#2384 = CARTESIAN_POINT ( 'NONE',  ( 4.000000000000000000, 0.000000000000000000, 1.101188589463620859 ) ) ;
#2385 = CARTESIAN_POINT ( 'NONE',  ( -4.000000000000000000, 0.1000000000000000056, -1.063811410536379398 ) ) ;
#2386 = ORIENTED_EDGE ( 'NONE', *, *, #8614, .F. ) ;
#2387 = DIRECTION ( 'NONE',  ( 1.000000000000000000, 0.000000000000000000, 0.000000000000000000 ) ) ;
#2388 = VECTOR ( 'NONE', #13614, 100.0000000000000000 ) ;
#2389 = CARTESIAN_POINT ( 'NONE',  ( 5.176815292233919230, 0.1000000000000000056, -1.733811410536379549 ) ) ;
#2390 = DIRECTION ( 'NONE',  ( 0.000000000000000000, 0.000000000000000000, 1.000000000000000000 ) ) ;
#2391 = EDGE_LOOP ( 'NONE', ( #13690, #15414, #7859, #12164 ) ) ;
#2392 = DIRECTION ( 'NONE',  ( 1.000000000000000000, 0.000000000000000000, 0.000000000000000000 ) ) ;
#2393 = CYLINDRICAL_SURFACE ( 'NONE', #15591, 0.05000000000000004441 ) ;
#2394 = DIRECTION ( 'NONE',  ( -0.000000000000000000, -1.000000000000000000, -0.000000000000000000 ) ) ;
#2395 = CARTESIAN_POINT ( 'NONE',  ( 1.231815292233882309, -0.7500000000000000000, -3.238811410536378776 ) ) ;
#2396 = EDGE_CURVE ( 'NONE', #6215, #2273, #17580, .T. ) ;
#2397 = CIRCLE ( 'NONE', #3770, 0.05000000000000004441 ) ;
#2398 = CARTESIAN_POINT ( 'NONE',  ( -0.9231847077661164969, 0.5999999999999999778, 1.436188589463620602 ) ) ;
#2399 = ORIENTED_EDGE ( 'NONE', *, *, #9846, .F. ) ;
#2400 = VERTEX_POINT ( 'NONE', #19180 ) ;
#2401 = ORIENTED_EDGE ( 'NONE', *, *, #6947, .T. ) ;
#2402 = CIRCLE ( 'NONE', #7852, 0.05000000000000004441 ) ;
#2403 = AXIS2_PLACEMENT_3D ( 'NONE', #8652, #20025, #15057 ) ;
#2404 = VERTEX_POINT ( 'NONE', #7908 ) ;
#2405 = VECTOR ( 'NONE', #13815, 100.0000000000000000 ) ;
#2406 = EDGE_CURVE ( 'NONE', #17725, #15484, #1204, .T. ) ;
#2407 = DIRECTION ( 'NONE',  ( 1.000000000000000000, -0.000000000000000000, 0.000000000000000000 ) ) ;
#2408 = AXIS2_PLACEMENT_3D ( 'NONE', #4716, #17695, #8014 ) ;
#2409 = ADVANCED_FACE ( 'NONE', ( #9711 ), #4937, .T. ) ;
#2410 = ORIENTED_EDGE ( 'NONE', *, *, #14909, .F. ) ;
#2411 = EDGE_LOOP ( 'NONE', ( #18008, #10719, #17497, #12799 ) ) ;
#2412 = CARTESIAN_POINT ( 'NONE',  ( -3.008184707766116794, 0.000000000000000000, 2.211188589463620957 ) ) ;
#2413 = CARTESIAN_POINT ( 'NONE',  ( -4.868184707766079811, 0.000000000000000000, -1.008811410536379016 ) ) ;
#2414 = DIRECTION ( 'NONE',  ( 0.000000000000000000, 0.000000000000000000, 1.000000000000000000 ) ) ;
#2415 = CARTESIAN_POINT ( 'NONE',  ( 3.231815292233883419, -0.7500999999999999890, -2.898811410536379363 ) ) ;
#2416 = CARTESIAN_POINT ( 'NONE',  ( 1.281815292233882353, -0.7500000000000000000, 0.000000000000000000 ) ) ;
#2417 = DIRECTION ( 'NONE',  ( -0.000000000000000000, -1.000000000000000000, -0.000000000000000000 ) ) ;
#2418 = EDGE_LOOP ( 'NONE', ( #15235, #3600, #3751, #3641 ) ) ;
#2419 = DIRECTION ( 'NONE',  ( 0.000000000000000000, 0.000000000000000000, 1.000000000000000000 ) ) ;
#2420 = CARTESIAN_POINT ( 'NONE',  ( 5.176815292233882815, -0.7500000000000000000, 1.436188589463620602 ) ) ;
#2421 = DIRECTION ( 'NONE',  ( 0.000000000000000000, 1.000000000000000000, -0.000000000000000000 ) ) ;
#2422 = VECTOR ( 'NONE', #15394, 100.0000000000000000 ) ;
#2423 = CARTESIAN_POINT ( 'NONE',  ( 4.801815292233882815, 0.000000000000000000, 1.151188589463620904 ) ) ;
#2424 = VERTEX_POINT ( 'NONE', #4825 ) ;
#2425 = VECTOR ( 'NONE', #13524, 100.0000000000000000 ) ;
#2426 = CIRCLE ( 'NONE', #16005, 0.05000000000000004441 ) ;
#2427 = DIRECTION ( 'NONE',  ( 0.000000000000000000, -0.000000000000000000, 1.000000000000000000 ) ) ;
#2428 = VECTOR ( 'NONE', #9141, 100.0000000000000000 ) ;
#2429 = EDGE_LOOP ( 'NONE', ( #13687, #1579, #8380, #552, #14230, #3589 ) ) ;
#2430 = EDGE_CURVE ( 'NONE', #4245, #12549, #20774, .T. ) ;
#2431 = VECTOR ( 'NONE', #4590, 100.0000000000000000 ) ;
#2432 = EDGE_CURVE ( 'NONE', #11179, #19679, #14172, .T. ) ;
#2433 = EDGE_LOOP ( 'NONE', ( #16124, #12129, #20622, #994 ) ) ;
#2434 = LINE ( 'NONE', #10717, #2123 ) ;
#2435 = AXIS2_PLACEMENT_3D ( 'NONE', #18062, #3496, #13158 ) ;
#2436 = ORIENTED_EDGE ( 'NONE', *, *, #4546, .F. ) ;
#2437 = ORIENTED_EDGE ( 'NONE', *, *, #10061, .T. ) ;
#2438 = AXIS2_PLACEMENT_3D ( 'NONE', #15046, #5262, #15339 ) ;
#2439 = ORIENTED_EDGE ( 'NONE', *, *, #20501, .F. ) ;
#2440 = ORIENTED_EDGE ( 'NONE', *, *, #3973, .T. ) ;
#2441 = LINE ( 'NONE', #8929, #16567 ) ;
#2442 = DIRECTION ( 'NONE',  ( 0.000000000000000000, 0.000000000000000000, 1.000000000000000000 ) ) ;
#2443 = DIRECTION ( 'NONE',  ( 0.000000000000000000, 0.000000000000000000, 1.000000000000000000 ) ) ;
#2444 = VECTOR ( 'NONE', #20254, 100.0000000000000000 ) ;
#2445 = VECTOR ( 'NONE', #19435, 100.0000000000000000 ) ;
#2446 = DIRECTION ( 'NONE',  ( -0.000000000000000000, -1.000000000000000000, 0.000000000000000000 ) ) ;
#2447 = VECTOR ( 'NONE', #109, 100.0000000000000000 ) ;
#2448 = CARTESIAN_POINT ( 'NONE',  ( 0.000000000000000000, -0.7500000000000000000, -2.563811410536379398 ) ) ;
#2449 = VECTOR ( 'NONE', #15755, 100.0000000000000000 ) ;
#2450 = CARTESIAN_POINT ( 'NONE',  ( -3.143184707766117469, 0.5999999999999999778, 1.386188589463620557 ) ) ;
#2451 = DIRECTION ( 'NONE',  ( 0.000000000000000000, 0.000000000000000000, -1.000000000000000000 ) ) ;
#2452 = FACE_OUTER_BOUND ( 'NONE', #5391, .T. ) ;
#2453 = DIRECTION ( 'NONE',  ( 0.000000000000000000, 0.000000000000000000, 1.000000000000000000 ) ) ;
#2454 = CARTESIAN_POINT ( 'NONE',  ( 5.108221863297438325, 0.5999999999999999778, 2.216188589463620406 ) ) ;
#2455 = ORIENTED_EDGE ( 'NONE', *, *, #18007, .F. ) ;
#2456 = EDGE_LOOP ( 'NONE', ( #19889, #10127, #16515, #5413 ) ) ;
#2457 = VECTOR ( 'NONE', #3198, 100.0000000000000000 ) ;
#2458 = DIRECTION ( 'NONE',  ( 0.000000000000000000, 0.000000000000000000, -1.000000000000000000 ) ) ;
#2459 = ORIENTED_EDGE ( 'NONE', *, *, #2485, .F. ) ;
#2460 = AXIS2_PLACEMENT_3D ( 'NONE', #14315, #15696, #20809 ) ;
#2461 = AXIS2_PLACEMENT_3D ( 'NONE', #7268, #4074, #8557 ) ;
#2462 = LINE ( 'NONE', #15436, #19096 ) ;
#2463 = ORIENTED_EDGE ( 'NONE', *, *, #20875, .T. ) ;
#2464 = VECTOR ( 'NONE', #5643, 100.0000000000000000 ) ;
#2465 = CARTESIAN_POINT ( 'NONE',  ( 4.856815292233919834, 0.5999999999999999778, -1.375759368083235623 ) ) ;
#2466 = ORIENTED_EDGE ( 'NONE', *, *, #14393, .T. ) ;
#2467 = DIRECTION ( 'NONE',  ( 1.000000000000000000, -0.000000000000000000, 0.000000000000000000 ) ) ;
#2468 = DIRECTION ( 'NONE',  ( 0.000000000000000000, -1.000000000000000000, 0.000000000000000000 ) ) ;
#2469 = FACE_OUTER_BOUND ( 'NONE', #11822, .T. ) ;
#2470 = VECTOR ( 'NONE', #16487, 100.0000000000000000 ) ;
#2471 = ORIENTED_EDGE ( 'NONE', *, *, #12676, .T. ) ;
#2472 = ADVANCED_FACE ( 'NONE', ( #11310 ), #4614, .F. ) ;
#2473 = DIRECTION ( 'NONE',  ( 0.000000000000000000, 1.000000000000000000, -0.000000000000000000 ) ) ;
#2474 = CARTESIAN_POINT ( 'NONE',  ( -3.148184707766080948, 0.5999999999999999778, 2.211188589463620957 ) ) ;
#2475 = ORIENTED_EDGE ( 'NONE', *, *, #14128, .T. ) ;
#2476 = VECTOR ( 'NONE', #4788, 100.0000000000000000 ) ;
#2477 = DIRECTION ( 'NONE',  ( 0.000000000000000000, 1.000000000000000000, -0.000000000000000000 ) ) ;
#2478 = CARTESIAN_POINT ( 'NONE',  ( 0.000000000000000000, -0.7500000000000000000, -3.288811410536379043 ) ) ;
#2479 = ORIENTED_EDGE ( 'NONE', *, *, #18966, .T. ) ;
#2480 = AXIS2_PLACEMENT_3D ( 'NONE', #12188, #9507, #18680 ) ;
#2481 = EDGE_CURVE ( 'NONE', #16915, #20607, #18850, .T. ) ;
#2482 = DIRECTION ( 'NONE',  ( 1.156482317317871725E-16, 0.000000000000000000, 1.000000000000000000 ) ) ;
#2483 = ORIENTED_EDGE ( 'NONE', *, *, #3986, .T. ) ;
#2484 = DIRECTION ( 'NONE',  ( 0.000000000000000000, 1.000000000000000000, 0.000000000000000000 ) ) ;
#2485 = EDGE_CURVE ( 'NONE', #4500, #20996, #14599, .T. ) ;
#2486 = LINE ( 'NONE', #5362, #3161 ) ;
#2487 = AXIS2_PLACEMENT_3D ( 'NONE', #18710, #4031, #2546 ) ;
#2488 = EDGE_LOOP ( 'NONE', ( #9466, #4110, #70, #13411 ) ) ;
#2489 = ORIENTED_EDGE ( 'NONE', *, *, #8067, .F. ) ;
#2490 = VERTEX_POINT ( 'NONE', #6098 ) ;
#2491 = AXIS2_PLACEMENT_3D ( 'NONE', #10426, #15043, #8838 ) ;
#2492 = LINE ( 'NONE', #20250, #12596 ) ;
#2493 = VERTEX_POINT ( 'NONE', #16101 ) ;
#2494 = ORIENTED_EDGE ( 'NONE', *, *, #6170, .T. ) ;
#2495 = VECTOR ( 'NONE', #17243, 100.0000000000000000 ) ;
#2496 = FACE_OUTER_BOUND ( 'NONE', #6784, .T. ) ;
#2497 = CARTESIAN_POINT ( 'NONE',  ( -0.8681847077661166701, 0.000000000000000000, 0.7111885894636210681 ) ) ;
#2498 = ORIENTED_EDGE ( 'NONE', *, *, #10274, .F. ) ;
#2499 = CYLINDRICAL_SURFACE ( 'NONE', #20590, 0.05000000000000004441 ) ;
#2500 = DIRECTION ( 'NONE',  ( 0.000000000000000000, -1.000000000000000000, 0.000000000000000000 ) ) ;
#2501 = FACE_BOUND ( 'NONE', #17834, .T. ) ;
#2502 = ORIENTED_EDGE ( 'NONE', *, *, #8204, .F. ) ;
#2503 = DIRECTION ( 'NONE',  ( -0.000000000000000000, -1.000000000000000000, -0.000000000000000000 ) ) ;
#2504 = VECTOR ( 'NONE', #4228, 100.0000000000000000 ) ;
#2505 = DIRECTION ( 'NONE',  ( 0.000000000000000000, -0.000000000000000000, 1.000000000000000000 ) ) ;
#2506 = LINE ( 'NONE', #8764, #3386 ) ;
#2507 = ADVANCED_FACE ( 'NONE', ( #6408 ), #15876, .T. ) ;
#2508 = CARTESIAN_POINT ( 'NONE',  ( 1.058221863297438503, 0.1000000000000000056, 2.216188589463620406 ) ) ;
#2509 = CARTESIAN_POINT ( 'NONE',  ( -5.124591278829671914, 0.5999999999999999778, 2.216188589463620406 ) ) ;
#2510 = ADVANCED_FACE ( 'NONE', ( #13014, #3007 ), #6212, .F. ) ;
#2511 = ORIENTED_EDGE ( 'NONE', *, *, #3660, .T. ) ;
#2512 = EDGE_CURVE ( 'NONE', #20396, #20199, #20982, .T. ) ;
#2513 = CARTESIAN_POINT ( 'NONE',  ( -3.143184707766117469, -0.7500000000000000000, 0.000000000000000000 ) ) ;
#2514 = VECTOR ( 'NONE', #16236, 100.0000000000000000 ) ;
#2515 = ORIENTED_EDGE ( 'NONE', *, *, #6093, .F. ) ;
#2516 = ORIENTED_EDGE ( 'NONE', *, *, #14010, .T. ) ;
#2517 = CARTESIAN_POINT ( 'NONE',  ( 2.806815292233883596, -0.7500000000000000000, 1.436188589463620602 ) ) ;
#2518 = VERTEX_POINT ( 'NONE', #4509 ) ;
#2520 = EDGE_CURVE ( 'NONE', #17752, #20270, #6310, .T. ) ;
#2519 = EDGE_LOOP ( 'NONE', ( #20515, #18797, #5785, #8722, #17804, #16870, #6419, #12750 ) ) ;
#2521 = DIRECTION ( 'NONE',  ( 0.000000000000000000, 0.000000000000000000, 1.000000000000000000 ) ) ;
#2522 = ADVANCED_FACE ( 'NONE', ( #15773 ), #19073, .T. ) ;
#2523 = LINE ( 'NONE', #5307, #6254 ) ;
#2524 = DIRECTION ( 'NONE',  ( 0.000000000000000000, 0.000000000000000000, 1.000000000000000000 ) ) ;
#2525 = CARTESIAN_POINT ( 'NONE',  ( 4.000000000000000000, 0.1000000000000000056, 2.936188589463620602 ) ) ;
#2526 = CARTESIAN_POINT ( 'NONE',  ( -0.9231847077660795264, -0.7500000000000000000, 2.886188589463620779 ) ) ;
#2527 = CARTESIAN_POINT ( 'NONE',  ( -3.148184707766117807, 0.000000000000000000, -3.288811410536379043 ) ) ;
#2528 = EDGE_LOOP ( 'NONE', ( #6839, #17358 ) ) ;
#2529 = CARTESIAN_POINT ( 'NONE',  ( 2.756815292233920189, -0.7500000000000000000, -1.113811410536379443 ) ) ;
#2530 = ADVANCED_FACE ( 'NONE', ( #1305 ), #9390, .F. ) ;
#2531 = CARTESIAN_POINT ( 'NONE',  ( 3.231815292233920722, -0.7500999999999999890, -1.398811410536379363 ) ) ;
#2532 = CYLINDRICAL_SURFACE ( 'NONE', #11867, 0.05000000000000004441 ) ;
#2533 = CARTESIAN_POINT ( 'NONE',  ( 0.000000000000000000, 0.000000000000000000, 0.000000000000000000 ) ) ;
#2534 = DIRECTION ( 'NONE',  ( 0.000000000000000000, 0.000000000000000000, -1.000000000000000000 ) ) ;
#2535 = ORIENTED_EDGE ( 'NONE', *, *, #20288, .T. ) ;
#2536 = LINE ( 'NONE', #15504, #1371 ) ;
#2537 = EDGE_CURVE ( 'NONE', #3249, #1340, #409, .T. ) ;
#2538 = ORIENTED_EDGE ( 'NONE', *, *, #16047, .F. ) ;
#2539 = ORIENTED_EDGE ( 'NONE', *, *, #297, .F. ) ;
#2540 = CARTESIAN_POINT ( 'NONE',  ( 3.181815292233883152, 0.5999999999999999778, 0.000000000000000000 ) ) ;
#2541 = EDGE_LOOP ( 'NONE', ( #20903, #378, #2920, #4668 ) ) ;
#2542 = ADVANCED_FACE ( 'NONE', ( #9920 ), #11622, .T. ) ;
#2543 = ORIENTED_EDGE ( 'NONE', *, *, #12085, .T. ) ;
#2544 = ORIENTED_EDGE ( 'NONE', *, *, #20741, .F. ) ;
#2545 = DIRECTION ( 'NONE',  ( 0.000000000000000000, 1.000000000000000000, 0.000000000000000000 ) ) ;
#2546 = DIRECTION ( 'NONE',  ( 0.000000000000000000, 0.000000000000000000, 1.000000000000000000 ) ) ;
#2547 = CARTESIAN_POINT ( 'NONE',  ( -2.768184707766117914, 0.000000000000000000, -3.288811410536379043 ) ) ;
#2548 = DIRECTION ( 'NONE',  ( 0.000000000000000000, 0.000000000000000000, 1.000000000000000000 ) ) ;
#2549 = FACE_OUTER_BOUND ( 'NONE', #12616, .T. ) ;
#2550 = EDGE_CURVE ( 'NONE', #16624, #17819, #16713, .T. ) ;
#2551 = CARTESIAN_POINT ( 'NONE',  ( 5.281815292233918768, -0.7500000000000000000, -1.058811410536379061 ) ) ;
#2552 = DIRECTION ( 'NONE',  ( 0.000000000000000000, -0.000000000000000000, 1.000000000000000000 ) ) ;
#2553 = CARTESIAN_POINT ( 'NONE',  ( 0.000000000000000000, -0.7500000000000000000, -2.563811410536379398 ) ) ;
#2554 = DIRECTION ( 'NONE',  ( 0.000000000000000000, 0.000000000000000000, 1.000000000000000000 ) ) ;
#2555 = EDGE_CURVE ( 'NONE', #7078, #16946, #6730, .T. ) ;
#2556 = DIRECTION ( 'NONE',  ( 0.000000000000000000, 1.000000000000000000, 0.000000000000000000 ) ) ;
#2557 = VERTEX_POINT ( 'NONE', #452 ) ;
#2558 = ADVANCED_FACE ( 'NONE', ( #16418 ), #2041, .F. ) ;
#2559 = ORIENTED_EDGE ( 'NONE', *, *, #12354, .T. ) ;
#2560 = EDGE_CURVE ( 'NONE', #20998, #17885, #155, .T. ) ;
#2561 = CIRCLE ( 'NONE', #3595, 0.05000000000000004441 ) ;
#2562 = LINE ( 'NONE', #4483, #9577 ) ;
#2563 = ORIENTED_EDGE ( 'NONE', *, *, #9304, .T. ) ;
#2564 = ADVANCED_FACE ( 'NONE', ( #6634 ), #341, .T. ) ;
#2565 = LINE ( 'NONE', #9043, #10570 ) ;
#2566 = PRODUCT_DEFINITION_CONTEXT ( 'detailed design', #10709, 'design' ) ;
#2567 = VERTEX_POINT ( 'NONE', #16514 ) ;
#2568 = CARTESIAN_POINT ( 'NONE',  ( 1.108221863297438547, 0.1000000000000000056, 2.216188589463620406 ) ) ;
#2569 = ORIENTED_EDGE ( 'NONE', *, *, #11061, .F. ) ;
#2570 = CARTESIAN_POINT ( 'NONE',  ( -3.093184707766117647, -0.7500000000000000000, 0.7661885894636205618 ) ) ;
#2571 = DIRECTION ( 'NONE',  ( 0.000000000000000000, 0.000000000000000000, 1.000000000000000000 ) ) ;
#2573 = CIRCLE ( 'NONE', #15146, 0.05000000000000004441 ) ;
#2572 = CARTESIAN_POINT ( 'NONE',  ( -4.008183346449537332, -0.7500000000000000000, 2.876188589463146261 ) ) ;
#2574 = ORIENTED_EDGE ( 'NONE', *, *, #2353, .F. ) ;
#2575 = AXIS2_PLACEMENT_3D ( 'NONE', #13790, #10700, #1150 ) ;
#2576 = CARTESIAN_POINT ( 'NONE',  ( 4.806815292233882708, 0.5999999999999999778, -2.921863452989523324 ) ) ;
#2577 = LINE ( 'NONE', #7458, #14637 ) ;
#2578 = ORIENTED_EDGE ( 'NONE', *, *, #6343, .T. ) ;
#2579 = ADVANCED_FACE ( 'NONE', ( #2152 ), #18304, .F. ) ;
#2580 = EDGE_CURVE ( 'NONE', #8972, #12869, #16025, .T. ) ;
#2581 = EDGE_LOOP ( 'NONE', ( #14540, #18028, #8859, #17153 ) ) ;
#2582 = DIRECTION ( 'NONE',  ( 0.000000000000000000, 0.000000000000000000, 1.000000000000000000 ) ) ;
#2583 = CARTESIAN_POINT ( 'NONE',  ( -4.008183346449537332, 0.5999999999999999778, 3.051188589463146972 ) ) ;
#2584 = DIRECTION ( 'NONE',  ( 0.000000000000000000, 1.000000000000000000, 0.000000000000000000 ) ) ;
#2585 = VERTEX_POINT ( 'NONE', #246 ) ;
#2586 = DIRECTION ( 'NONE',  ( 0.000000000000000000, 0.000000000000000000, -1.000000000000000000 ) ) ;
#2587 = ORIENTED_EDGE ( 'NONE', *, *, #19126, .F. ) ;
#2588 = DIRECTION ( 'NONE',  ( -0.000000000000000000, 1.000000000000000000, 0.000000000000000000 ) ) ;
#2589 = DIRECTION ( 'NONE',  ( 0.000000000000000000, 0.000000000000000000, 1.000000000000000000 ) ) ;
#2590 = EDGE_CURVE ( 'NONE', #5968, #16817, #5034, .T. ) ;
#2591 = VECTOR ( 'NONE', #7302, 100.0000000000000000 ) ;
#2592 = ORIENTED_EDGE ( 'NONE', *, *, #11128, .F. ) ;
#2593 = ORIENTED_EDGE ( 'NONE', *, *, #7810, .T. ) ;
#2594 = VERTEX_POINT ( 'NONE', #8518 ) ;
#2595 = CARTESIAN_POINT ( 'NONE',  ( -3.143184707766080610, 0.1000000000000000056, -1.375759368083235623 ) ) ;
#2596 = ADVANCED_FACE ( 'NONE', ( #1946 ), #11512, .T. ) ;
#2597 = EDGE_LOOP ( 'NONE', ( #6225, #18554, #326, #11730 ) ) ;
#2598 = ORIENTED_EDGE ( 'NONE', *, *, #15793, .F. ) ;
#2599 = EDGE_CURVE ( 'NONE', #5786, #20344, #18001, .T. ) ;
#2600 = CARTESIAN_POINT ( 'NONE',  ( -4.873184707766079704, 0.5999999999999999778, 2.624240631916764599 ) ) ;
#2601 = DIRECTION ( 'NONE',  ( 0.000000000000000000, 0.000000000000000000, 1.000000000000000000 ) ) ;
#2602 = VERTEX_POINT ( 'NONE', #19808 ) ;
#2603 = FACE_OUTER_BOUND ( 'NONE', #12827, .T. ) ;
#2604 = DIRECTION ( 'NONE',  ( 0.000000000000000000, 0.000000000000000000, 1.000000000000000000 ) ) ;
#2605 = LINE ( 'NONE', #16001, #291 ) ;
#2606 = EDGE_CURVE ( 'NONE', #19047, #1514, #18118, .T. ) ;
#2607 = ORIENTED_EDGE ( 'NONE', *, *, #13852, .T. ) ;
#2608 = LINE ( 'NONE', #9078, #5086 ) ;
#2609 = CARTESIAN_POINT ( 'NONE',  ( 0.000000000000000000, -0.7500000000000000000, 0.7661885894636205618 ) ) ;
#2610 = DIRECTION ( 'NONE',  ( -1.000000000000000000, 0.000000000000000000, 2.194270917860437341E-16 ) ) ;
#2611 = DIRECTION ( 'NONE',  ( 0.000000000000000000, 1.000000000000000000, 0.000000000000000000 ) ) ;
#2612 = CARTESIAN_POINT ( 'NONE',  ( -3.143184707766117469, -0.7500000000000000000, 0.000000000000000000 ) ) ;
#2613 = CARTESIAN_POINT ( 'NONE',  ( -3.198184707766080770, -0.7500000000000000000, -1.738811410536378999 ) ) ;
#2614 = ORIENTED_EDGE ( 'NONE', *, *, #15652, .T. ) ;
#2615 = DIRECTION ( 'NONE',  ( 0.000000000000000000, 0.000000000000000000, -1.000000000000000000 ) ) ;
#2616 = ORIENTED_EDGE ( 'NONE', *, *, #5412, .T. ) ;
#2617 = VERTEX_POINT ( 'NONE', #16606 ) ;
#2618 = CARTESIAN_POINT ( 'NONE',  ( -3.198184707766117629, 0.5999999999999999778, -2.558811410536379061 ) ) ;
#2619 = EDGE_CURVE ( 'NONE', #250, #6734, #17405, .T. ) ;
#2620 = VERTEX_POINT ( 'NONE', #10216 ) ;
#2621 = ORIENTED_EDGE ( 'NONE', *, *, #5569, .T. ) ;
#2622 = VECTOR ( 'NONE', #12240, 100.0000000000000000 ) ;
#2623 = CARTESIAN_POINT ( 'NONE',  ( -0.7681847077660796108, -0.7500999999999999890, -1.448811410536379407 ) ) ;
#2624 = DIRECTION ( 'NONE',  ( 0.000000000000000000, -1.000000000000000000, 0.000000000000000000 ) ) ;
#2625 = DIRECTION ( 'NONE',  ( -0.000000000000000000, -1.000000000000000000, 0.000000000000000000 ) ) ;
#2626 = LINE ( 'NONE', #10701, #5213 ) ;
#2627 = DIRECTION ( 'NONE',  ( 1.000000000000000000, 0.000000000000000000, 0.000000000000000000 ) ) ;
#2628 = EDGE_CURVE ( 'NONE', #12923, #2703, #20109, .T. ) ;
#2629 = ORIENTED_EDGE ( 'NONE', *, *, #19841, .F. ) ;
#2630 = DIRECTION ( 'NONE',  ( 0.000000000000000000, 0.000000000000000000, 1.000000000000000000 ) ) ;
#2631 = DIRECTION ( 'NONE',  ( -0.000000000000000000, 0.000000000000000000, 1.000000000000000000 ) ) ;
#2632 = DIRECTION ( 'NONE',  ( 0.000000000000000000, -0.000000000000000000, 1.000000000000000000 ) ) ;
#2633 =( LENGTH_UNIT ( ) NAMED_UNIT ( * ) SI_UNIT ( .CENTI., .METRE. ) );
#2634 = LINE ( 'NONE', #9106, #20421 ) ;
#2635 = EDGE_LOOP ( 'NONE', ( #16478, #17787, #15036, #8563, #4106, #11224, #6572, #15533, #6655, #16337, #12931, #798, #1051, #8928, #3244, #19586, #7097, #16226, #4576, #9266, #20548, #5756, #9326, #17412 ) ) ;
#2636 = DIRECTION ( 'NONE',  ( -1.000000000000000000, 0.000000000000000000, 2.194270917860437341E-16 ) ) ;
#2637 = VERTEX_POINT ( 'NONE', #5436 ) ;
#2638 = VECTOR ( 'NONE', #9354, 100.0000000000000000 ) ;
#2639 = VERTEX_POINT ( 'NONE', #11924 ) ;
#2640 = DIRECTION ( 'NONE',  ( 0.000000000000000000, -0.000000000000000000, 1.000000000000000000 ) ) ;
#2641 = ORIENTED_EDGE ( 'NONE', *, *, #17509, .T. ) ;
#2642 = EDGE_LOOP ( 'NONE', ( #17814, #7187, #8772, #15008 ) ) ;
#2643 = VERTEX_POINT ( 'NONE', #18420 ) ;
#2644 = DIRECTION ( 'NONE',  ( -0.000000000000000000, 0.000000000000000000, 1.000000000000000000 ) ) ;
#2645 = AXIS2_PLACEMENT_3D ( 'NONE', #11648, #9944, #12908 ) ;
#2646 = CYLINDRICAL_SURFACE ( 'NONE', #1147, 0.05000000000000004441 ) ;
#2647 = EDGE_CURVE ( 'NONE', #1162, #10878, #9806, .T. ) ;
#2648 = DIRECTION ( 'NONE',  ( 0.000000000000000000, 1.000000000000000000, 0.000000000000000000 ) ) ;
#2649 = LINE ( 'NONE', #1790, #17119 ) ;
#2650 = DIRECTION ( 'NONE',  ( -0.000000000000000000, -1.000000000000000000, -0.000000000000000000 ) ) ;
#2651 = ORIENTED_EDGE ( 'NONE', *, *, #5248, .T. ) ;
#2652 = PLANE ( 'NONE',  #11593 ) ;
#2653 = EDGE_CURVE ( 'NONE', #19608, #9324, #9037, .T. ) ;
#2654 = LINE ( 'NONE', #6179, #3495 ) ;
#2655 = DIRECTION ( 'NONE',  ( 0.000000000000000000, 1.000000000000000000, 0.000000000000000000 ) ) ;
#2656 = CARTESIAN_POINT ( 'NONE',  ( 0.8568152922339193900, -0.7500000000000000000, 2.624240631916764599 ) ) ;
#2657 = CARTESIAN_POINT ( 'NONE',  ( 1.941816653550463734, 0.000000000000000000, -0.3738114105368546825 ) ) ;
#2658 = VERTEX_POINT ( 'NONE', #13820 ) ;
#2659 = EDGE_LOOP ( 'NONE', ( #3188, #5180, #9619, #18075 ) ) ;
#2660 = ADVANCED_FACE ( 'NONE', ( #17017 ), #18832, .F. ) ;
#2661 = VECTOR ( 'NONE', #16838, 100.0000000000000000 ) ;
#2662 = CARTESIAN_POINT ( 'NONE',  ( -2.823184707766117185, 0.1000000000000000056, 1.436188589463620602 ) ) ;
#2663 = EDGE_LOOP ( 'NONE', ( #20905, #13953, #7161, #11419 ) ) ;
#2664 = VECTOR ( 'NONE', #1179, 100.0000000000000000 ) ;
#2665 = CARTESIAN_POINT ( 'NONE',  ( -4.008183346449537332, 0.1000000000000000056, -3.148811410536854538 ) ) ;
#2666 = VECTOR ( 'NONE', #4012, 100.0000000000000000 ) ;
#2667 = VERTEX_POINT ( 'NONE', #17229 ) ;
#2668 = DIRECTION ( 'NONE',  ( 0.000000000000000000, 0.000000000000000000, 1.000000000000000000 ) ) ;
#2669 = VERTEX_POINT ( 'NONE', #2454 ) ;
#2670 = EDGE_CURVE ( 'NONE', #16950, #347, #18417, .T. ) ;
#2671 = LINE ( 'NONE', #20649, #12585 ) ;
#2672 = LINE ( 'NONE', #17675, #477 ) ;
#2673 = EDGE_CURVE ( 'NONE', #8569, #758, #12959, .T. ) ;
#2674 = CARTESIAN_POINT ( 'NONE',  ( -4.923184707766079526, -0.7500000000000000000, 2.936188589463620602 ) ) ;
#2675 = ORIENTED_EDGE ( 'NONE', *, *, #10713, .F. ) ;
#2676 = CARTESIAN_POINT ( 'NONE',  ( 0.000000000000000000, -0.7500000000000000000, 1.491188589463621206 ) ) ;
#2677 = VECTOR ( 'NONE', #14598, 100.0000000000000000 ) ;
#2678 = CARTESIAN_POINT ( 'NONE',  ( 0.000000000000000000, -0.7500000000000000000, 2.266188589463620673 ) ) ;
#2679 = VERTEX_POINT ( 'NONE', #8939 ) ;
#2680 = EDGE_LOOP ( 'NONE', ( #1949, #20857, #10622, #12690 ) ) ;
#2681 = AXIS2_PLACEMENT_3D ( 'NONE', #15097, #12103, #5525 ) ;
#2682 = DIRECTION ( 'NONE',  ( 0.000000000000000000, 1.000000000000000000, -0.000000000000000000 ) ) ;
#2683 = LINE ( 'NONE', #9158, #11165 ) ;
#2684 = FACE_OUTER_BOUND ( 'NONE', #13607, .T. ) ;
#2685 = VERTEX_POINT ( 'NONE', #7558 ) ;
#2686 = AXIS2_PLACEMENT_3D ( 'NONE', #20476, #7177, #16961 ) ;
#2687 = CARTESIAN_POINT ( 'NONE',  ( -4.873184707766116119, -0.7500000000000000000, 1.078136547010476898 ) ) ;
#2688 = ORIENTED_EDGE ( 'NONE', *, *, #18214, .T. ) ;
#2689 = DIRECTION ( 'NONE',  ( 0.000000000000000000, 0.000000000000000000, -1.000000000000000000 ) ) ;
#2690 = DIRECTION ( 'NONE',  ( 0.000000000000000000, 0.000000000000000000, 1.000000000000000000 ) ) ;
#2691 = VECTOR ( 'NONE', #502, 100.0000000000000000 ) ;
#2693 = ORIENTED_EDGE ( 'NONE', *, *, #2512, .F. ) ;
#2692 = EDGE_CURVE ( 'NONE', #7130, #13979, #736, .T. ) ;
#2694 = VECTOR ( 'NONE', #2632, 100.0000000000000000 ) ;
#2695 = ORIENTED_EDGE ( 'NONE', *, *, #13353, .F. ) ;
#2696 = VECTOR ( 'NONE', #18961, 100.0000000000000000 ) ;
#2697 = ORIENTED_EDGE ( 'NONE', *, *, #11799, .T. ) ;
#2698 = DIRECTION ( 'NONE',  ( 0.000000000000000000, 0.000000000000000000, 1.000000000000000000 ) ) ;
#2699 = ORIENTED_EDGE ( 'NONE', *, *, #1573, .F. ) ;
#2700 = ORIENTED_EDGE ( 'NONE', *, *, #12706, .T. ) ;
#2701 = CARTESIAN_POINT ( 'NONE',  ( -3.193184707766117736, 0.1000000000000000056, -2.971863452989523147 ) ) ;
#2702 = DIRECTION ( 'NONE',  ( 0.000000000000000000, 1.000000000000000000, 0.000000000000000000 ) ) ;
#2703 = VERTEX_POINT ( 'NONE', #2657 ) ;
#2704 = CARTESIAN_POINT ( 'NONE',  ( -5.193184707766116404, 0.1000000000000000888, 0.8161885894636206062 ) ) ;
#2705 = DIRECTION ( 'NONE',  ( -0.000000000000000000, 1.000000000000000000, 0.000000000000000000 ) ) ;
#2706 = LINE ( 'NONE', #11011, #17255 ) ;
#2707 = ORIENTED_EDGE ( 'NONE', *, *, #5045, .T. ) ;
#2708 = CARTESIAN_POINT ( 'NONE',  ( 2.991815292233883206, 0.5999999999999999778, 1.491188589463621206 ) ) ;
#2709 = EDGE_CURVE ( 'NONE', #17807, #19739, #9131, .T. ) ;
#2710 = FACE_OUTER_BOUND ( 'NONE', #907, .T. ) ;
#2711 = CARTESIAN_POINT ( 'NONE',  ( 3.126815292233920740, -0.7500000000000000000, -1.683811410536379505 ) ) ;
#2712 = DIRECTION ( 'NONE',  ( 0.000000000000000000, -0.000000000000000000, 1.000000000000000000 ) ) ;
#2713 = CARTESIAN_POINT ( 'NONE',  ( -5.298184707766116830, -0.7500000000000000000, 0.000000000000000000 ) ) ;
#2714 = CIRCLE ( 'NONE', #14608, 0.05000000000000004441 ) ;
#2715 = CARTESIAN_POINT ( 'NONE',  ( 1.226815292233919275, -0.7500000000000000000, -1.683811410536379505 ) ) ;
#2716 = ORIENTED_EDGE ( 'NONE', *, *, #18977, .F. ) ;
#2717 = LINE ( 'NONE', #9325, #765 ) ;
#2718 = AXIS2_PLACEMENT_3D ( 'NONE', #20605, #9336, #14765 ) ;
#2719 = ORIENTED_EDGE ( 'NONE', *, *, #8445, .T. ) ;
#2720 = ORIENTED_EDGE ( 'NONE', *, *, #1880, .T. ) ;
#2721 = CIRCLE ( 'NONE', #20390, 0.05000000000000004441 ) ;
#2722 = DIRECTION ( 'NONE',  ( 0.000000000000000000, 0.000000000000000000, 1.000000000000000000 ) ) ;
#2723 = ORIENTED_EDGE ( 'NONE', *, *, #10246, .T. ) ;
#2724 = AXIS2_PLACEMENT_3D ( 'NONE', #7780, #867, #6201 ) ;
#2725 = ORIENTED_EDGE ( 'NONE', *, *, #19814, .T. ) ;
#2726 = AXIS2_PLACEMENT_3D ( 'NONE', #19305, #4740, #9638 ) ;
#2727 = CARTESIAN_POINT ( 'NONE',  ( 0.000000000000000000, -0.7500000000000000000, 2.266188589463620673 ) ) ;
#2728 = CARTESIAN_POINT ( 'NONE',  ( 5.176815292233882815, -0.7500000000000000000, -2.613811410536379665 ) ) ;
#2729 = DIRECTION ( 'NONE',  ( 1.000000000000000000, -0.000000000000000000, 0.000000000000000000 ) ) ;
#2730 = CYLINDRICAL_SURFACE ( 'NONE', #17782, 0.05000000000000004441 ) ;
#2731 = DIRECTION ( 'NONE',  ( 0.000000000000000000, 0.000000000000000000, 1.000000000000000000 ) ) ;
#2732 = VERTEX_POINT ( 'NONE', #15321 ) ;
#2733 = CARTESIAN_POINT ( 'NONE',  ( -3.198184707766080770, -0.7500000000000000000, 2.941188589463620939 ) ) ;
#2734 = EDGE_CURVE ( 'NONE', #16184, #964, #15627, .T. ) ;
#2735 = AXIS2_PLACEMENT_3D ( 'NONE', #20907, #3458, #14837 ) ;
#2736 = FACE_OUTER_BOUND ( 'NONE', #18679, .T. ) ;
#2737 = DIRECTION ( 'NONE',  ( 0.000000000000000000, -1.000000000000000000, 0.000000000000000000 ) ) ;
#2738 = CARTESIAN_POINT ( 'NONE',  ( -2.773184707766080503, -0.7500000000000000000, -1.113811410536379443 ) ) ;
#2739 = VECTOR ( 'NONE', #5879, 100.0000000000000000 ) ;
#2740 = CARTESIAN_POINT ( 'NONE',  ( 0.9068152922339194344, -0.7500000000000000000, 2.316188589463620495 ) ) ;
#2741 = VERTEX_POINT ( 'NONE', #2343 ) ;
#2742 = CIRCLE ( 'NONE', #14639, 0.1750000000000001554 ) ;
#2743 = LINE ( 'NONE', #20841, #6808 ) ;
#2744 = ADVANCED_FACE ( 'NONE', ( #4156 ), #757, .T. ) ;
#2745 = ORIENTED_EDGE ( 'NONE', *, *, #7559, .F. ) ;
#2746 = CIRCLE ( 'NONE', #14642, 0.05000000000000004441 ) ;
#2747 = VECTOR ( 'NONE', #17490, 100.0000000000000000 ) ;
#2748 = VECTOR ( 'NONE', #1499, 100.0000000000000000 ) ;
#2749 = EDGE_LOOP ( 'NONE', ( #767, #12589, #17704, #14929 ) ) ;
#2750 = CARTESIAN_POINT ( 'NONE',  ( -4.873184707766116119, 0.5999999999999999778, -2.613811410536379665 ) ) ;
#2751 = ADVANCED_FACE ( 'NONE', ( #20416 ), #7127, .T. ) ;
#2752 = ORIENTED_EDGE ( 'NONE', *, *, #15030, .F. ) ;
#2753 = ORIENTED_EDGE ( 'NONE', *, *, #13521, .T. ) ;
#2754 = VERTEX_POINT ( 'NONE', #10634 ) ;
#2755 = FACE_OUTER_BOUND ( 'NONE', #20891, .T. ) ;
#2756 = CARTESIAN_POINT ( 'NONE',  ( -3.198184707766117629, -0.7500000000000000000, -2.558811410536379061 ) ) ;
#2757 = DIRECTION ( 'NONE',  ( 0.000000000000000000, 0.000000000000000000, 1.000000000000000000 ) ) ;
#2758 = DIRECTION ( 'NONE',  ( -0.000000000000000000, -1.000000000000000000, -0.000000000000000000 ) ) ;
#2759 = LINE ( 'NONE', #9255, #5296 ) ;
#2760 = ORIENTED_EDGE ( 'NONE', *, *, #5153, .T. ) ;
#2761 = DIRECTION ( 'NONE',  ( -0.000000000000000000, 1.000000000000000000, -0.000000000000000000 ) ) ;
#2762 = DIRECTION ( 'NONE',  ( -0.000000000000000000, 0.000000000000000000, 1.000000000000000000 ) ) ;
#2763 = VECTOR ( 'NONE', #5139, 100.0000000000000000 ) ;
#2764 = CARTESIAN_POINT ( 'NONE',  ( -1.074591278829671648, 0.5999999999999999778, 2.216188589463620406 ) ) ;
#2765 = DIRECTION ( 'NONE',  ( -0.000000000000000000, -1.000000000000000000, -0.000000000000000000 ) ) ;
#2766 = VECTOR ( 'NONE', #8460, 100.0000000000000000 ) ;
#2767 = CARTESIAN_POINT ( 'NONE',  ( -2.941778136702561497, -0.7500000000000000000, 1.486188589463620646 ) ) ;
#2768 = VECTOR ( 'NONE', #7055, 100.0000000000000000 ) ;
#2769 = CARTESIAN_POINT ( 'NONE',  ( 3.181815292233883152, -0.7500000000000000000, 1.441188589463621161 ) ) ;
#2770 = VERTEX_POINT ( 'NONE', #17128 ) ;
#2771 = EDGE_CURVE ( 'NONE', #12152, #15302, #15428, .T. ) ;
#2772 = ORIENTED_EDGE ( 'NONE', *, *, #2838, .F. ) ;
#2773 = AXIS2_PLACEMENT_3D ( 'NONE', #13593, #7214, #2534 ) ;
#2774 = CARTESIAN_POINT ( 'NONE',  ( -5.074591278829672092, -0.7500000000000000000, 1.436188589463620602 ) ) ;
#2775 = EDGE_CURVE ( 'NONE', #3185, #8239, #15001, .T. ) ;
#2776 = ORIENTED_EDGE ( 'NONE', *, *, #6409, .T. ) ;
#2777 = VECTOR ( 'NONE', #5100, 100.0000000000000000 ) ;
#2778 = EDGE_CURVE ( 'NONE', #18023, #5509, #16012, .T. ) ;
#2779 = CYLINDRICAL_SURFACE ( 'NONE', #13654, 0.05000000000000004441 ) ;
#2780 = ADVANCED_FACE ( 'NONE', ( #12031 ), #10736, .F. ) ;
#2781 = AXIS2_PLACEMENT_3D ( 'NONE', #11936, #20008, #16921 ) ;
#2782 = ORIENTED_EDGE ( 'NONE', *, *, #13954, .T. ) ;
#2783 = VECTOR ( 'NONE', #7808, 100.0000000000000000 ) ;
#2784 = LINE ( 'NONE', #4051, #4770 ) ;
#2785 = ORIENTED_EDGE ( 'NONE', *, *, #18109, .T. ) ;
#2786 = CIRCLE ( 'NONE', #14689, 0.05000000000000004441 ) ;
#2787 = PLANE ( 'NONE',  #3157 ) ;
#2788 = AXIS2_PLACEMENT_3D ( 'NONE', #20112, #5646, #857 ) ;
#2789 = LINE ( 'NONE', #17475, #16665 ) ;
#2790 = ORIENTED_EDGE ( 'NONE', *, *, #10503, .T. ) ;
#2791 = FACE_OUTER_BOUND ( 'NONE', #12431, .T. ) ;
#2792 = EDGE_LOOP ( 'NONE', ( #10306, #17812, #489, #7645 ) ) ;
#2793 = VECTOR ( 'NONE', #11361, 100.0000000000000000 ) ;
#2794 = FACE_OUTER_BOUND ( 'NONE', #16110, .T. ) ;
#2795 = EDGE_CURVE ( 'NONE', #20996, #3359, #10916, .T. ) ;
#2796 = CARTESIAN_POINT ( 'NONE',  ( 1.281815292233919212, -0.7500000000000000000, 2.261188589463621224 ) ) ;
#2797 = ORIENTED_EDGE ( 'NONE', *, *, #2880, .F. ) ;
#2798 = ORIENTED_EDGE ( 'NONE', *, *, #3867, .F. ) ;
#2799 = CIRCLE ( 'NONE', #15342, 0.05000000000000004441 ) ;
#2800 = CARTESIAN_POINT ( 'NONE',  ( -1.298184707766116608, -0.7500000000000000000, -3.238811410536378776 ) ) ;
#2801 = FACE_OUTER_BOUND ( 'NONE', #6005, .T. ) ;
#2802 = CARTESIAN_POINT ( 'NONE',  ( 0.8018152922339193411, 0.000000000000000000, 2.551188589463620371 ) ) ;
#2803 = ORIENTED_EDGE ( 'NONE', *, *, #2163, .T. ) ;
#2805 = CARTESIAN_POINT ( 'NONE',  ( -0.8731847077661164525, -0.7500000000000000000, -3.183811410536379505 ) ) ;
#2804 = CIRCLE ( 'NONE', #14701, 0.05000000000000004441 ) ;
#2806 = EDGE_LOOP ( 'NONE', ( #7861, #16544, #8098, #4442 ) ) ;
#2807 = CYLINDRICAL_SURFACE ( 'NONE', #16344, 0.1750000000000004052 ) ;
#2808 = EDGE_CURVE ( 'NONE', #9092, #19855, #8716, .T. ) ;
#2809 = AXIS2_PLACEMENT_3D ( 'NONE', #5434, #2655, #18830 ) ;
#2810 = EDGE_CURVE ( 'NONE', #438, #20198, #15333, .T. ) ;
#2811 = CARTESIAN_POINT ( 'NONE',  ( 2.806815292233920456, 0.1000000000000000888, -1.063811410536379398 ) ) ;
#2812 = ORIENTED_EDGE ( 'NONE', *, *, #6061, .F. ) ;
#2813 = AXIS2_PLACEMENT_3D ( 'NONE', #2036, #16812, #3942 ) ;
#2814 = ORIENTED_EDGE ( 'NONE', *, *, #8282, .F. ) ;
#2815 = EDGE_LOOP ( 'NONE', ( #17563, #13907, #2455, #880, #10030, #16565 ) ) ;
#2816 = CIRCLE ( 'NONE', #3509, 0.05000000000000004441 ) ;
#2817 = DIRECTION ( 'NONE',  ( 0.000000000000000000, -0.000000000000000000, 1.000000000000000000 ) ) ;
#2818 = CIRCLE ( 'NONE', #19131, 0.05000000000000004441 ) ;
#2819 = ORIENTED_EDGE ( 'NONE', *, *, #14950, .T. ) ;
#2820 = ORIENTED_EDGE ( 'NONE', *, *, #1758, .T. ) ;
#2821 = DIRECTION ( 'NONE',  ( 0.000000000000000000, 0.000000000000000000, -1.000000000000000000 ) ) ;
#2822 = CARTESIAN_POINT ( 'NONE',  ( -3.148184707766117807, -0.7500000000000000000, 1.491188589463621206 ) ) ;
#2823 = VERTEX_POINT ( 'NONE', #6184 ) ;
#2824 = DIRECTION ( 'NONE',  ( 0.000000000000000000, 0.000000000000000000, -1.000000000000000000 ) ) ;
#2825 = PLANE ( 'NONE',  #19029 ) ;
#2826 = DIRECTION ( 'NONE',  ( -0.000000000000000000, -1.000000000000000000, 0.000000000000000000 ) ) ;
#2827 = EDGE_LOOP ( 'NONE', ( #19869, #2300, #1551, #6428, #14714, #7252 ) ) ;
#2828 = CARTESIAN_POINT ( 'NONE',  ( 2.806815292233883596, 0.1000000000000000888, 1.436188589463620602 ) ) ;
#2829 = DIRECTION ( 'NONE',  ( 0.000000000000000000, 1.000000000000000000, 0.000000000000000000 ) ) ;
#2830 = EDGE_CURVE ( 'NONE', #15141, #5731, #17335, .T. ) ;
#2831 = CARTESIAN_POINT ( 'NONE',  ( -5.298184707766116830, -0.7500000000000000000, -3.238811410536378776 ) ) ;
#2832 = DIRECTION ( 'NONE',  ( 0.000000000000000000, 1.000000000000000000, 0.000000000000000000 ) ) ;
#2833 = LINE ( 'NONE', #6131, #18422 ) ;
#2834 = CIRCLE ( 'NONE', #13696, 0.05000000000000004441 ) ;
#2835 = PLANE ( 'NONE',  #4796 ) ;
#2836 = EDGE_CURVE ( 'NONE', #16758, #19979, #6186, .T. ) ;
#2837 = ORIENTED_EDGE ( 'NONE', *, *, #9, .T. ) ;
#2838 = EDGE_CURVE ( 'NONE', #8129, #1539, #9365, .T. ) ;
#2839 = DIRECTION ( 'NONE',  ( 1.000000000000000000, -0.000000000000000000, 0.000000000000000000 ) ) ;
#2840 = VECTOR ( 'NONE', #3698, 100.0000000000000000 ) ;
#2841 = ORIENTED_EDGE ( 'NONE', *, *, #7277, .F. ) ;
#2842 = ADVANCED_FACE ( 'NONE', ( #3203 ), #20745, .T. ) ;
#2843 = EDGE_LOOP ( 'NONE', ( #20297, #704, #5423, #9506 ) ) ;
#2844 = DIRECTION ( 'NONE',  ( 0.000000000000000000, 0.000000000000000000, -1.000000000000000000 ) ) ;
#2845 = ORIENTED_EDGE ( 'NONE', *, *, #7700, .T. ) ;
#2846 = ORIENTED_EDGE ( 'NONE', *, *, #6567, .T. ) ;
#2847 = CARTESIAN_POINT ( 'NONE',  ( -2.768184707766117914, 0.000000000000000000, 1.491188589463621206 ) ) ;
#2848 = VECTOR ( 'NONE', #15182, 100.0000000000000000 ) ;
#2849 = CARTESIAN_POINT ( 'NONE',  ( -0.8181847077660796552, 0.5999999999999999778, 2.551188589463620371 ) ) ;
#2850 = LINE ( 'NONE', #8901, #17182 ) ;
#2851 = DIRECTION ( 'NONE',  ( 0.000000000000000000, 0.000000000000000000, -1.000000000000000000 ) ) ;
#2852 = LINE ( 'NONE', #1152, #12952 ) ;
#2853 = ORIENTED_EDGE ( 'NONE', *, *, #1791, .F. ) ;
#2854 = DIRECTION ( 'NONE',  ( 0.000000000000000000, 0.000000000000000000, 1.000000000000000000 ) ) ;
#2855 = CARTESIAN_POINT ( 'NONE',  ( -1.248184707766116563, 0.000000000000000000, 0.7111885894636210681 ) ) ;
#2856 = CARTESIAN_POINT ( 'NONE',  ( 0.8018152922338825928, -0.7500000000000000000, 0.000000000000000000 ) ) ;
#2857 = EDGE_CURVE ( 'NONE', #12712, #14478, #3093, .T. ) ;
#2858 = DIRECTION ( 'NONE',  ( 0.000000000000000000, 0.000000000000000000, 1.000000000000000000 ) ) ;
#2859 = CARTESIAN_POINT ( 'NONE',  ( 1.041815292233883472, 0.5999999999999999778, 2.161188589463621135 ) ) ;
#2860 = VERTEX_POINT ( 'NONE', #10838 ) ;
#2861 = VECTOR ( 'NONE', #2999, 100.0000000000000000 ) ;
#2862 = DIRECTION ( 'NONE',  ( 1.000000000000000000, -0.000000000000000000, 0.000000000000000000 ) ) ;
#2863 = ORIENTED_EDGE ( 'NONE', *, *, #15206, .F. ) ;
#2864 = ORIENTED_EDGE ( 'NONE', *, *, #3682, .F. ) ;
#2865 = LINE ( 'NONE', #12647, #11294 ) ;
#2866 = EDGE_CURVE ( 'NONE', #19280, #13713, #17556, .T. ) ;
#2867 = ORIENTED_EDGE ( 'NONE', *, *, #18771, .T. ) ;
#2868 = ORIENTED_EDGE ( 'NONE', *, *, #11991, .T. ) ;
#2869 = ORIENTED_EDGE ( 'NONE', *, *, #2279, .T. ) ;
#2870 = CARTESIAN_POINT ( 'NONE',  ( -2.768184707766117914, -0.7500000000000000000, 0.7111885894636210681 ) ) ;
#2871 = FACE_OUTER_BOUND ( 'NONE', #5166, .T. ) ;
#2872 = DIRECTION ( 'NONE',  ( 0.000000000000000000, 0.000000000000000000, 1.000000000000000000 ) ) ;
#2873 = CARTESIAN_POINT ( 'NONE',  ( 0.000000000000000000, -0.7500000000000000000, 0.7111885894636210681 ) ) ;
#2874 = EDGE_CURVE ( 'NONE', #20541, #11636, #12767, .T. ) ;
#2875 = DIRECTION ( 'NONE',  ( 0.000000000000000000, 0.000000000000000000, 1.000000000000000000 ) ) ;
#2876 = VERTEX_POINT ( 'NONE', #14466 ) ;
#2877 = DIRECTION ( 'NONE',  ( 0.000000000000000000, -0.000000000000000000, 1.000000000000000000 ) ) ;
#2878 = CARTESIAN_POINT ( 'NONE',  ( -3.148184707766080948, -0.7500000000000000000, 2.941188589463620939 ) ) ;
#2879 = LINE ( 'NONE', #12443, #8252 ) ;
#2880 = EDGE_CURVE ( 'NONE', #3291, #8239, #16173, .T. ) ;
#2881 = PLANE ( 'NONE',  #19864 ) ;
#2882 = DIRECTION ( 'NONE',  ( 0.000000000000000000, 0.000000000000000000, 1.000000000000000000 ) ) ;
#2883 = DIRECTION ( 'NONE',  ( -0.000000000000000000, -1.000000000000000000, -0.000000000000000000 ) ) ;
#2884 = EDGE_CURVE ( 'NONE', #10123, #2594, #19254, .T. ) ;
#2885 = VERTEX_POINT ( 'NONE', #4794 ) ;
#2886 = ORIENTED_EDGE ( 'NONE', *, *, #15950, .T. ) ;
#2887 = CARTESIAN_POINT ( 'NONE',  ( -5.958183346449538398, 0.5999999999999999778, -3.498811410536853295 ) ) ;
#2888 = EDGE_LOOP ( 'NONE', ( #1241, #1327, #6125, #5279 ) ) ;
#2889 = CARTESIAN_POINT ( 'NONE',  ( 0.8518152922339193855, 0.000000000000000000, -1.008811410536379016 ) ) ;
#2890 = VERTEX_POINT ( 'NONE', #2982 ) ;
#2891 = DIRECTION ( 'NONE',  ( -0.000000000000000000, -1.000000000000000000, -0.000000000000000000 ) ) ;
#2892 = ORIENTED_EDGE ( 'NONE', *, *, #20609, .T. ) ;
#2893 = CARTESIAN_POINT ( 'NONE',  ( 0.9068152922338825750, 0.5999999999999999778, 1.386188589463620557 ) ) ;
#2894 = CARTESIAN_POINT ( 'NONE',  ( -4.000000000000000000, -0.7500999999999999890, -2.898811410536379363 ) ) ;
#2895 = ORIENTED_EDGE ( 'NONE', *, *, #20619, .F. ) ;
#2896 = EDGE_CURVE ( 'NONE', #11992, #3627, #9558, .T. ) ;
#2897 = CARTESIAN_POINT ( 'NONE',  ( 5.176815292233882815, 0.1000000000000000056, -3.233811410536379327 ) ) ;
#2898 = ORIENTED_EDGE ( 'NONE', *, *, #15837, .F. ) ;
#2899 = PLANE ( 'NONE',  #1095 ) ;
#2900 = CARTESIAN_POINT ( 'NONE',  ( -1.298184707766116608, -0.7500000000000000000, 0.000000000000000000 ) ) ;
#2901 = VERTEX_POINT ( 'NONE', #20636 ) ;
#2902 = AXIS2_PLACEMENT_3D ( 'NONE', #974, #7463, #20447 ) ;
#2903 = VERTEX_POINT ( 'NONE', #9576 ) ;
#2904 = FACE_BOUND ( 'NONE', #19074, .T. ) ;
#2905 = CARTESIAN_POINT ( 'NONE',  ( 0.8018152922339193411, 0.5999999999999999778, -1.738811410536378999 ) ) ;
#2906 = DIRECTION ( 'NONE',  ( 0.000000000000000000, 0.000000000000000000, 1.000000000000000000 ) ) ;
#2907 = EDGE_CURVE ( 'NONE', #16664, #4513, #20864, .T. ) ;
#2908 = ORIENTED_EDGE ( 'NONE', *, *, #14947, .F. ) ;
#2909 = CIRCLE ( 'NONE', #4252, 0.05000000000000004441 ) ;
#2910 = ORIENTED_EDGE ( 'NONE', *, *, #18982, .F. ) ;
#2911 = FACE_OUTER_BOUND ( 'NONE', #17248, .T. ) ;
#2912 = LINE ( 'NONE', #20666, #10912 ) ;
#2913 = ORIENTED_EDGE ( 'NONE', *, *, #18307, .F. ) ;
#2914 = EDGE_LOOP ( 'NONE', ( #19736, #1288, #1396, #19306 ) ) ;
#2915 = VECTOR ( 'NONE', #4355, 100.0000000000000000 ) ;
#2916 = ORIENTED_EDGE ( 'NONE', *, *, #2131, .T. ) ;
#2917 = DIRECTION ( 'NONE',  ( -0.000000000000000000, -1.000000000000000000, -0.000000000000000000 ) ) ;
#2918 = ORIENTED_EDGE ( 'NONE', *, *, #4762, .F. ) ;
#2919 = DIRECTION ( 'NONE',  ( 1.000000000000000000, -0.000000000000000000, 0.000000000000000000 ) ) ;
#2920 = ORIENTED_EDGE ( 'NONE', *, *, #12144, .T. ) ;
#2921 = DIRECTION ( 'NONE',  ( 0.000000000000000000, 0.000000000000000000, 1.000000000000000000 ) ) ;
#2922 = DIRECTION ( 'NONE',  ( 0.000000000000000000, 0.000000000000000000, 1.000000000000000000 ) ) ;
#2923 = EDGE_CURVE ( 'NONE', #20656, #20614, #19763, .T. ) ;
#2924 = ORIENTED_EDGE ( 'NONE', *, *, #3432, .T. ) ;
#2925 = CARTESIAN_POINT ( 'NONE',  ( 0.9068152922339194344, -0.7500000000000000000, 2.316188589463620495 ) ) ;
#2926 = DIRECTION ( 'NONE',  ( 0.000000000000000000, 1.000000000000000000, -0.000000000000000000 ) ) ;
#2927 = DIRECTION ( 'NONE',  ( -0.000000000000000000, -1.000000000000000000, -0.000000000000000000 ) ) ;
#2928 = EDGE_CURVE ( 'NONE', #5202, #20273, #1426, .T. ) ;
#2929 = VERTEX_POINT ( 'NONE', #6384 ) ;
#2930 = FACE_OUTER_BOUND ( 'NONE', #1284, .T. ) ;
#2931 = DIRECTION ( 'NONE',  ( 0.000000000000000000, 0.000000000000000000, 1.000000000000000000 ) ) ;
#2932 = DIRECTION ( 'NONE',  ( 0.000000000000000000, 1.000000000000000000, 0.000000000000000000 ) ) ;
#2933 = EDGE_CURVE ( 'NONE', #2754, #17339, #1281, .T. ) ;
#2934 = DIRECTION ( 'NONE',  ( -0.000000000000000000, 0.000000000000000000, 1.000000000000000000 ) ) ;
#2935 = CARTESIAN_POINT ( 'NONE',  ( -1.193184707766079544, -0.7500000000000000000, 2.266188589463620673 ) ) ;
#2936 = AXIS2_PLACEMENT_3D ( 'NONE', #4560, #12935, #1567 ) ;
#2937 = DIRECTION ( 'NONE',  ( -1.000000000000000000, 0.000000000000000000, 0.000000000000000000 ) ) ;
#2938 = EDGE_CURVE ( 'NONE', #9763, #10089, #6492, .T. ) ;
#2939 = EDGE_LOOP ( 'NONE', ( #1459, #1264, #17502, #10715 ) ) ;
#2940 = DIRECTION ( 'NONE',  ( 0.000000000000000000, 0.000000000000000000, -1.000000000000000000 ) ) ;
#2941 = ADVANCED_FACE ( 'NONE', ( #14149, #4478 ), #7766, .T. ) ;
#2942 = VERTEX_POINT ( 'NONE', #13179 ) ;
#2943 = EDGE_CURVE ( 'NONE', #16692, #7475, #8534, .T. ) ;
#2944 = EDGE_LOOP ( 'NONE', ( #3004, #7687, #1225, #13933 ) ) ;
#2945 = CARTESIAN_POINT ( 'NONE',  ( 0.9068152922339194344, 0.5999999999999999778, -1.733811410536379549 ) ) ;
#2946 = ADVANCED_FACE ( 'NONE', ( #14792 ), #426, .F. ) ;
#2947 = EDGE_LOOP ( 'NONE', ( #5224, #6197, #10659, #17317 ) ) ;
#2948 = ORIENTED_EDGE ( 'NONE', *, *, #8821, .F. ) ;
#2949 = CARTESIAN_POINT ( 'NONE',  ( 1.231815292233882309, -0.7500000000000000000, 0.7611885894636211125 ) ) ;
#2950 = ADVANCED_FACE ( 'NONE', ( #11590 ), #11793, .T. ) ;
#2951 = CARTESIAN_POINT ( 'NONE',  ( -4.923184707766079526, 0.1000000000000000888, -1.113811410536379443 ) ) ;
#2952 = DIRECTION ( 'NONE',  ( 0.000000000000000000, 0.000000000000000000, 1.000000000000000000 ) ) ;
#2953 = ADVANCED_FACE ( 'NONE', ( #19572 ), #18091, .T. ) ;
#2954 = CARTESIAN_POINT ( 'NONE',  ( -0.8681847077660796996, 0.5999999999999999778, 2.261188589463621224 ) ) ;
#2955 = CARTESIAN_POINT ( 'NONE',  ( 3.126815292233920740, 0.1000000000000000056, -1.113811410536379443 ) ) ;
#2956 = ORIENTED_EDGE ( 'NONE', *, *, #19529, .T. ) ;
#2957 = CARTESIAN_POINT ( 'NONE',  ( 2.806815292233920456, 0.1000000000000000056, -1.063811410536379398 ) ) ;
#2958 = CARTESIAN_POINT ( 'NONE',  ( -4.768184707766079278, -0.7500999999999999890, 2.601188589463620193 ) ) ;
#2959 = CARTESIAN_POINT ( 'NONE',  ( -5.243184707766116226, 0.1000000000000000056, 1.386188589463620557 ) ) ;
#2960 = DIRECTION ( 'NONE',  ( 0.000000000000000000, 1.000000000000000000, 0.000000000000000000 ) ) ;
#2961 = ADVANCED_FACE ( 'NONE', ( #4912 ), #3520, .F. ) ;
#2962 = LINE ( 'NONE', #17308, #9223 ) ;
#2963 = DIRECTION ( 'NONE',  ( 0.000000000000000000, -0.000000000000000000, 1.000000000000000000 ) ) ;
#2964 = VERTEX_POINT ( 'NONE', #5107 ) ;
#2965 = ORIENTED_EDGE ( 'NONE', *, *, #1710, .F. ) ;
#2966 = FACE_OUTER_BOUND ( 'NONE', #10117, .T. ) ;
#2967 = AXIS2_PLACEMENT_3D ( 'NONE', #14901, #16504, #18404 ) ;
#2968 = ORIENTED_EDGE ( 'NONE', *, *, #3769, .T. ) ;
#2969 = ADVANCED_FACE ( 'NONE', ( #1920 ), #13285, .F. ) ;
#2970 = ORIENTED_EDGE ( 'NONE', *, *, #20892, .T. ) ;
#2971 = ORIENTED_EDGE ( 'NONE', *, *, #9301, .T. ) ;
#2972 = LINE ( 'NONE', #9452, #4887 ) ;
#2973 = DIRECTION ( 'NONE',  ( 0.7071067811865568986, 0.000000000000000000, 0.7071067811865381358 ) ) ;
#2974 = DIRECTION ( 'NONE',  ( 0.000000000000000000, -1.000000000000000000, 0.000000000000000000 ) ) ;
#2975 = CARTESIAN_POINT ( 'NONE',  ( -5.958183346449537510, 0.1000000000000000056, 3.101188589463178769 ) ) ;
#2976 = ORIENTED_EDGE ( 'NONE', *, *, #18334, .F. ) ;
#2977 = DIRECTION ( 'NONE',  ( 0.000000000000000000, 1.000000000000000000, 0.000000000000000000 ) ) ;
#2978 = CARTESIAN_POINT ( 'NONE',  ( -4.868184707766117114, -0.7500000000000000000, -3.238811410536378776 ) ) ;
#2979 = CARTESIAN_POINT ( 'NONE',  ( -4.000000000000000000, 0.5999999999999999778, -2.971863452989523147 ) ) ;
#2980 = FACE_OUTER_BOUND ( 'NONE', #3788, .T. ) ;
#2981 = LINE ( 'NONE', #9463, #12181 ) ;
#2982 = CARTESIAN_POINT ( 'NONE',  ( -1.058184707766116395, 0.000000000000000000, 1.541188589463621250 ) ) ;
#2983 = ORIENTED_EDGE ( 'NONE', *, *, #11227, .F. ) ;
#2984 = AXIS2_PLACEMENT_3D ( 'NONE', #7423, #18708, #7321 ) ;
#2985 = EDGE_CURVE ( 'NONE', #14321, #17706, #17034, .T. ) ;
#2986 = ORIENTED_EDGE ( 'NONE', *, *, #3561, .F. ) ;
#2987 = CARTESIAN_POINT ( 'NONE',  ( 3.181815292233920900, -0.7500000000000000000, -1.738811410536378999 ) ) ;
#2988 = VECTOR ( 'NONE', #20610, 100.0000000000000000 ) ;
#2989 = EDGE_LOOP ( 'NONE', ( #6523, #19515, #17493, #8306 ) ) ;
#2990 = ADVANCED_FACE ( 'NONE', ( #11705 ), #18190, .T. ) ;
#2991 = DIRECTION ( 'NONE',  ( 0.000000000000000000, -1.000000000000000000, 0.000000000000000000 ) ) ;
#2992 = EDGE_CURVE ( 'NONE', #758, #13968, #2014, .T. ) ;
#2993 = EDGE_LOOP ( 'NONE', ( #12252, #12158, #7250, #19652, #12532, #17966 ) ) ;
#2994 = CARTESIAN_POINT ( 'NONE',  ( -5.298184707766079526, 0.000000000000000000, -1.058811410536379061 ) ) ;
#2995 = VERTEX_POINT ( 'NONE', #17875 ) ;
#2996 = LINE ( 'NONE', #19368, #18577 ) ;
#2997 = CARTESIAN_POINT ( 'NONE',  ( 0.8018152922338825928, -0.7500000000000000000, 1.441188589463621161 ) ) ;
#2998 = CARTESIAN_POINT ( 'NONE',  ( 1.176815292233882593, 0.1000000000000000888, -3.183811410536379505 ) ) ;
#2999 = DIRECTION ( 'NONE',  ( -0.7071067811865373587, 0.000000000000000000, 0.7071067811865577868 ) ) ;
#3000 = LINE ( 'NONE', #2572, #7698 ) ;
#3001 = CARTESIAN_POINT ( 'NONE',  ( 4.991815292233884094, 0.5999999999999999778, 2.161188589463621135 ) ) ;
#3002 = CARTESIAN_POINT ( 'NONE',  ( 4.856815292233882531, -0.7500000000000000000, -2.613811410536379665 ) ) ;
#3003 = ORIENTED_EDGE ( 'NONE', *, *, #1625, .T. ) ;
#3004 = ORIENTED_EDGE ( 'NONE', *, *, #15175, .F. ) ;
#3005 = DIRECTION ( 'NONE',  ( 0.000000000000000000, 0.000000000000000000, 1.000000000000000000 ) ) ;
#3006 = LINE ( 'NONE', #8102, #2677 ) ;
#3007 = FACE_BOUND ( 'NONE', #17081, .T. ) ;
#3008 = ORIENTED_EDGE ( 'NONE', *, *, #6726, .F. ) ;
#3009 = AXIS2_PLACEMENT_3D ( 'NONE', #6654, #16322, #9632 ) ;
#3010 = CIRCLE ( 'NONE', #5051, 0.05000000000000004441 ) ;
#3011 = VERTEX_POINT ( 'NONE', #19780 ) ;
#3012 = CARTESIAN_POINT ( 'NONE',  ( 2.941815292233883827, 0.000000000000000000, 4.000000000000000000 ) ) ;
#3013 = EDGE_LOOP ( 'NONE', ( #17682, #16154, #15230, #3723, #15992, #16779, #3127, #8682 ) ) ;
#3014 = EDGE_CURVE ( 'NONE', #6215, #14262, #16581, .T. ) ;
#3015 = CARTESIAN_POINT ( 'NONE',  ( -2.823184707766117185, 0.1000000000000000888, -2.613811410536379665 ) ) ;
#3016 = EDGE_LOOP ( 'NONE', ( #10937, #12775, #14859, #10221 ) ) ;
#3017 = ADVANCED_FACE ( 'NONE', ( #14993 ), #9782, .F. ) ;
#3018 = VERTEX_POINT ( 'NONE', #6914 ) ;
#3019 = VERTEX_POINT ( 'NONE', #13400 ) ;
#3020 = CIRCLE ( 'NONE', #19309, 0.05000000000000004441 ) ;
#3021 = CARTESIAN_POINT ( 'NONE',  ( 2.806815292233920456, 0.1000000000000000056, 2.936188589463620602 ) ) ;
#3022 = AXIS2_PLACEMENT_3D ( 'NONE', #16989, #8393, #11038 ) ;
#3023 = ORIENTED_EDGE ( 'NONE', *, *, #21025, .F. ) ;
#3024 = CYLINDRICAL_SURFACE ( 'NONE', #2480, 0.05000000000000004441 ) ;
#3025 = ORIENTED_EDGE ( 'NONE', *, *, #2810, .F. ) ;
#3026 = CIRCLE ( 'NONE', #631, 0.05000000000000004441 ) ;
#3027 = LINE ( 'NONE', #5331, #13978 ) ;
#3028 = LINE ( 'NONE', #20796, #3141 ) ;
#3029 = EDGE_LOOP ( 'NONE', ( #20600, #14467, #6238, #12404 ) ) ;
#3030 = LINE ( 'NONE', #11009, #18620 ) ;
#3031 = CARTESIAN_POINT ( 'NONE',  ( -1.298184707766116608, -0.7500000000000000000, 0.000000000000000000 ) ) ;
#3032 = CARTESIAN_POINT ( 'NONE',  ( -5.248184707766078816, -0.7500000000000000000, -1.008811410536379016 ) ) ;
#3033 = EDGE_CURVE ( 'NONE', #18502, #6569, #3711, .T. ) ;
#3034 = VERTEX_POINT ( 'NONE', #8605 ) ;
#3035 = DIRECTION ( 'NONE',  ( 0.000000000000000000, -0.000000000000000000, -1.000000000000000000 ) ) ;
#3036 = DIRECTION ( 'NONE',  ( 0.000000000000000000, 0.000000000000000000, -1.000000000000000000 ) ) ;
#3037 = CARTESIAN_POINT ( 'NONE',  ( 0.000000000000000000, -0.7500000000000000000, -3.233811410536379327 ) ) ;
#3038 = CARTESIAN_POINT ( 'NONE',  ( 4.851815292233919052, -0.7500000000000000000, -1.058811410536379061 ) ) ;
#3039 = CIRCLE ( 'NONE', #1338, 0.3000000000000002665 ) ;
#3040 = CARTESIAN_POINT ( 'NONE',  ( 4.856815292233919834, -0.7500000000000000000, 0.000000000000000000 ) ) ;
#3041 = EDGE_CURVE ( 'NONE', #3342, #10197, #11262, .T. ) ;
#3042 = EDGE_CURVE ( 'NONE', #6731, #622, #1828, .T. ) ;
#3043 = ORIENTED_EDGE ( 'NONE', *, *, #1633, .T. ) ;
#3044 = AXIS2_PLACEMENT_3D ( 'NONE', #3592, #11772, #20167 ) ;
#3045 = CARTESIAN_POINT ( 'NONE',  ( 2.925408721170328352, 0.5999999999999999778, -2.513811410536379576 ) ) ;
#3046 = AXIS2_PLACEMENT_3D ( 'NONE', #13254, #10363, #14768 ) ;
#3047 = EDGE_CURVE ( 'NONE', #19313, #19280, #13965, .T. ) ;
#3048 = ORIENTED_EDGE ( 'NONE', *, *, #13806, .T. ) ;
#3049 = EDGE_CURVE ( 'NONE', #1965, #18646, #9012, .T. ) ;
#3050 = ADVANCED_FACE ( 'NONE', ( #728 ), #3924, .F. ) ;
#3051 = ORIENTED_EDGE ( 'NONE', *, *, #10969, .T. ) ;
#3052 = CARTESIAN_POINT ( 'NONE',  ( 5.176815292233882815, -0.7500000000000000000, 0.8161885894636206062 ) ) ;
#3053 = VERTEX_POINT ( 'NONE', #15502 ) ;
#3054 = ORIENTED_EDGE ( 'NONE', *, *, #3585, .T. ) ;
#3055 = AXIS2_PLACEMENT_3D ( 'NONE', #19446, #4885, #8158 ) ;
#3056 = CARTESIAN_POINT ( 'NONE',  ( 4.856815292233919834, -0.7500000000000000000, 2.886188589463620779 ) ) ;
#3057 = FACE_OUTER_BOUND ( 'NONE', #20357, .T. ) ;
#3058 = CARTESIAN_POINT ( 'NONE',  ( 3.126815292233883881, -0.7500000000000000000, -3.183811410536379505 ) ) ;
#3059 = CARTESIAN_POINT ( 'NONE',  ( -4.818184707766117292, -0.7500000000000000000, 1.441188589463621161 ) ) ;
#3060 = AXIS2_PLACEMENT_3D ( 'NONE', #13752, #5357, #12056 ) ;
#3061 = ORIENTED_EDGE ( 'NONE', *, *, #18668, .F. ) ;
#3062 = DIRECTION ( 'NONE',  ( 0.000000000000000000, 0.000000000000000000, 1.000000000000000000 ) ) ;
#3063 = EDGE_CURVE ( 'NONE', #682, #7239, #18693, .T. ) ;
#3064 = CARTESIAN_POINT ( 'NONE',  ( -4.873184707766116119, -0.7500000000000000000, 0.8161885894636206062 ) ) ;
#3065 = CARTESIAN_POINT ( 'NONE',  ( 4.906815292233882353, 0.5999999999999999778, 1.386188589463620557 ) ) ;
#3066 = LINE ( 'NONE', #3176, #7089 ) ;
#3067 = DIRECTION ( 'NONE',  ( -0.000000000000000000, -1.000000000000000000, -0.000000000000000000 ) ) ;
#3068 = AXIS2_PLACEMENT_3D ( 'NONE', #6770, #8366, #12936 ) ;
#3069 = CARTESIAN_POINT ( 'NONE',  ( -4.873184707766116119, -0.7500000000000000000, 0.000000000000000000 ) ) ;
#3070 = ORIENTED_EDGE ( 'NONE', *, *, #5698, .F. ) ;
#3071 = VECTOR ( 'NONE', #14158, 100.0000000000000000 ) ;
#3072 = EDGE_CURVE ( 'NONE', #2770, #9091, #15404, .T. ) ;
#3073 = ORIENTED_EDGE ( 'NONE', *, *, #17691, .F. ) ;
#3074 = ADVANCED_FACE ( 'NONE', ( #5409 ), #8912, .T. ) ;
#3075 = CARTESIAN_POINT ( 'NONE',  ( 2.756815292233920189, 0.1000000000000000056, 4.000000000000000000 ) ) ;
#3076 = AXIS2_PLACEMENT_3D ( 'NONE', #12009, #8796, #15194 ) ;
#3077 = ORIENTED_EDGE ( 'NONE', *, *, #5498, .F. ) ;
#3078 = ORIENTED_EDGE ( 'NONE', *, *, #16200, .F. ) ;
#3079 = ORIENTED_EDGE ( 'NONE', *, *, #12646, .T. ) ;
#3080 = CARTESIAN_POINT ( 'NONE',  ( 4.991815292233884094, -0.7500000000000000000, -2.458811410536378972 ) ) ;
#3081 = CIRCLE ( 'NONE', #10521, 0.05000000000000004441 ) ;
#3082 = DIRECTION ( 'NONE',  ( 0.000000000000000000, 0.000000000000000000, 1.000000000000000000 ) ) ;
#3083 = DIRECTION ( 'NONE',  ( 0.000000000000000000, 0.000000000000000000, -1.000000000000000000 ) ) ;
#3084 = LINE ( 'NONE', #4677, #17160 ) ;
#3085 = ORIENTED_EDGE ( 'NONE', *, *, #15266, .T. ) ;
#3086 = CARTESIAN_POINT ( 'NONE',  ( -5.074591278829672092, 0.5999999999999999778, 1.486188589463620646 ) ) ;
#3087 = DIRECTION ( 'NONE',  ( 0.000000000000000000, 0.000000000000000000, -1.000000000000000000 ) ) ;
#3088 = CARTESIAN_POINT ( 'NONE',  ( 5.226815292233919941, -0.7500000000000000000, 2.886188589463620779 ) ) ;
#3089 = VECTOR ( 'NONE', #4108, 100.0000000000000000 ) ;
#3090 = DIRECTION ( 'NONE',  ( -0.000000000000000000, 0.000000000000000000, 1.000000000000000000 ) ) ;
#3091 = DIRECTION ( 'NONE',  ( 0.000000000000000000, -1.000000000000000000, 0.000000000000000000 ) ) ;
#3092 = AXIS2_PLACEMENT_3D ( 'NONE', #445, #16506, #16808 ) ;
#3093 = LINE ( 'NONE', #19354, #2431 ) ;
#3094 = ORIENTED_EDGE ( 'NONE', *, *, #16920, .F. ) ;
#3095 = AXIS2_PLACEMENT_3D ( 'NONE', #11059, #12854, #4789 ) ;
#3096 = ADVANCED_FACE ( 'NONE', ( #16795 ), #619, .T. ) ;
#3097 = ORIENTED_EDGE ( 'NONE', *, *, #10248, .F. ) ;
#3098 = CARTESIAN_POINT ( 'NONE',  ( 0.000000000000000000, -0.7500000000000000000, 1.491188589463621206 ) ) ;
#3099 = ORIENTED_EDGE ( 'NONE', *, *, #6078, .T. ) ;
#3100 = CYLINDRICAL_SURFACE ( 'NONE', #9236, 0.05000000000000004441 ) ;
#3101 = ORIENTED_EDGE ( 'NONE', *, *, #2396, .T. ) ;
#3103 = CARTESIAN_POINT ( 'NONE',  ( 0.000000000000000000, -0.7500000000000000000, -1.788811410536379043 ) ) ;
#3102 = VECTOR ( 'NONE', #11786, 100.0000000000000000 ) ;
#3104 = VERTEX_POINT ( 'NONE', #11892 ) ;
#3105 = AXIS2_PLACEMENT_3D ( 'NONE', #11545, #14846, #16131 ) ;
#3106 = CARTESIAN_POINT ( 'NONE',  ( 1.281815292233919212, 0.000000000000000000, 0.000000000000000000 ) ) ;
#3107 = VECTOR ( 'NONE', #8787, 100.0000000000000000 ) ;
#3108 = CARTESIAN_POINT ( 'NONE',  ( 0.000000000000000000, -0.7500000000000000000, 0.7111885894636210681 ) ) ;
#3109 = FACE_OUTER_BOUND ( 'NONE', #7037, .T. ) ;
#3110 = DIRECTION ( 'NONE',  ( 0.000000000000000000, 0.000000000000000000, -1.000000000000000000 ) ) ;
#3111 = AXIS2_PLACEMENT_3D ( 'NONE', #11422, #1748, #14825 ) ;
#3112 = CYLINDRICAL_SURFACE ( 'NONE', #6647, 0.05000000000000004441 ) ;
#3113 = DIRECTION ( 'NONE',  ( 0.000000000000000000, 0.000000000000000000, -1.000000000000000000 ) ) ;
#3114 = CARTESIAN_POINT ( 'NONE',  ( -0.8681847077661166701, -0.7500000000000000000, 1.491188589463621206 ) ) ;
#3115 = ORIENTED_EDGE ( 'NONE', *, *, #1657, .F. ) ;
#3116 = AXIS2_PLACEMENT_3D ( 'NONE', #17973, #129, #19475 ) ;
#3117 = VERTEX_POINT ( 'NONE', #924 ) ;
#3118 = FACE_OUTER_BOUND ( 'NONE', #8888, .T. ) ;
#3119 = DIRECTION ( 'NONE',  ( -0.000000000000000000, -1.000000000000000000, 0.000000000000000000 ) ) ;
#3120 = DIRECTION ( 'NONE',  ( 0.000000000000000000, 0.000000000000000000, 1.000000000000000000 ) ) ;
#3121 = ORIENTED_EDGE ( 'NONE', *, *, #7105, .T. ) ;
#3122 = VECTOR ( 'NONE', #11250, 100.0000000000000000 ) ;
#3123 = VERTEX_POINT ( 'NONE', #5829 ) ;
#3124 = CIRCLE ( 'NONE', #14678, 0.05000000000000004441 ) ;
#3125 = VECTOR ( 'NONE', #7703, 100.0000000000000000 ) ;
#3126 = DIRECTION ( 'NONE',  ( 0.000000000000000000, -1.000000000000000000, 0.000000000000000000 ) ) ;
#3127 = ORIENTED_EDGE ( 'NONE', *, *, #11352, .F. ) ;
#3128 = CIRCLE ( 'NONE', #12979, 0.05000000000000004441 ) ;
#3129 = VECTOR ( 'NONE', #16821, 100.0000000000000000 ) ;
#3130 = DIRECTION ( 'NONE',  ( 0.000000000000000000, 1.000000000000000000, 0.000000000000000000 ) ) ;
#3131 = ORIENTED_EDGE ( 'NONE', *, *, #14089, .F. ) ;
#3132 = ORIENTED_EDGE ( 'NONE', *, *, #2038, .T. ) ;
#3133 = AXIS2_PLACEMENT_3D ( 'NONE', #16867, #15078, #11868 ) ;
#3134 = EDGE_CURVE ( 'NONE', #20125, #485, #4482, .T. ) ;
#3135 = DIRECTION ( 'NONE',  ( 0.000000000000000000, 1.000000000000000000, 0.000000000000000000 ) ) ;
#3136 = EDGE_LOOP ( 'NONE', ( #3305, #12731, #20684, #11480 ) ) ;
#3137 = LINE ( 'NONE', #17703, #20488 ) ;
#3138 = CIRCLE ( 'NONE', #15702, 0.05000000000000004441 ) ;
#3139 = ORIENTED_EDGE ( 'NONE', *, *, #20947, .F. ) ;
#3140 = DIRECTION ( 'NONE',  ( 0.000000000000000000, -1.000000000000000000, 0.000000000000000000 ) ) ;
#3141 = VECTOR ( 'NONE', #12715, 100.0000000000000000 ) ;
#3142 = VECTOR ( 'NONE', #239, 100.0000000000000000 ) ;
#3143 = ORIENTED_EDGE ( 'NONE', *, *, #17356, .F. ) ;
#3144 = VECTOR ( 'NONE', #13604, 100.0000000000000000 ) ;
#3145 = DIRECTION ( 'NONE',  ( 0.000000000000000000, -1.000000000000000000, 0.000000000000000000 ) ) ;
#3146 = CARTESIAN_POINT ( 'NONE',  ( -3.198184707766117629, -0.7500000000000000000, -2.558811410536379061 ) ) ;
#3147 = DIRECTION ( 'NONE',  ( 1.000000000000000000, 0.000000000000000000, -0.000000000000000000 ) ) ;
#3148 = ORIENTED_EDGE ( 'NONE', *, *, #654, .F. ) ;
#3149 = CARTESIAN_POINT ( 'NONE',  ( 1.941816653550463734, 0.5999999999999999778, -0.1988114105368542495 ) ) ;
#3150 = LINE ( 'NONE', #1553, #15722 ) ;
#3151 = LINE ( 'NONE', #63, #17312 ) ;
#3152 = EDGE_CURVE ( 'NONE', #8735, #6571, #8694, .T. ) ;
#3153 = DIRECTION ( 'NONE',  ( 0.000000000000000000, 0.000000000000000000, -1.000000000000000000 ) ) ;
#3154 = ORIENTED_EDGE ( 'NONE', *, *, #14252, .F. ) ;
#3155 = AXIS2_PLACEMENT_3D ( 'NONE', #3400, #9571, #17970 ) ;
#3156 = CARTESIAN_POINT ( 'NONE',  ( -2.958184707766116528, -0.7500999999999999890, -1.838811410536379087 ) ) ;
#3157 = AXIS2_PLACEMENT_3D ( 'NONE', #1191, #10975, #3218 ) ;
#3158 = VERTEX_POINT ( 'NONE', #7410 ) ;
#3159 = VECTOR ( 'NONE', #7303, 100.0000000000000000 ) ;
#3160 = EDGE_CURVE ( 'NONE', #8615, #10816, #10580, .T. ) ;
#3161 = VECTOR ( 'NONE', #16748, 100.0000000000000000 ) ;
#3162 = ORIENTED_EDGE ( 'NONE', *, *, #6400, .F. ) ;
#3163 = CARTESIAN_POINT ( 'NONE',  ( 3.176815292233920562, 0.5999999999999999778, -1.325759368083235579 ) ) ;
#3164 = VERTEX_POINT ( 'NONE', #2423 ) ;
#3165 = ORIENTED_EDGE ( 'NONE', *, *, #7856, .T. ) ;
#3166 = LINE ( 'NONE', #19742, #7594 ) ;
#3167 = EDGE_CURVE ( 'NONE', #20002, #14209, #4017, .T. ) ;
#3168 = DIRECTION ( 'NONE',  ( 0.000000000000000000, 0.000000000000000000, 1.000000000000000000 ) ) ;
#3169 = DIRECTION ( 'NONE',  ( -0.000000000000000000, -1.000000000000000000, -0.000000000000000000 ) ) ;
#3170 = CYLINDRICAL_SURFACE ( 'NONE', #61, 0.05000000000000004441 ) ;
#3171 = ORIENTED_EDGE ( 'NONE', *, *, #9762, .T. ) ;
#3172 = DIRECTION ( 'NONE',  ( 0.000000000000000000, 0.000000000000000000, 1.000000000000000000 ) ) ;
#3173 = DIRECTION ( 'NONE',  ( 0.000000000000000000, 0.000000000000000000, 1.000000000000000000 ) ) ;
#3174 = VECTOR ( 'NONE', #2442, 100.0000000000000000 ) ;
#3175 = DIRECTION ( 'NONE',  ( 0.000000000000000000, 1.000000000000000000, 0.000000000000000000 ) ) ;
#3176 = CARTESIAN_POINT ( 'NONE',  ( 5.341816653550511163, 0.1000000000000000056, 3.701188589463146883 ) ) ;
#3177 = DIRECTION ( 'NONE',  ( 0.000000000000000000, 0.000000000000000000, 1.000000000000000000 ) ) ;
#3178 = EDGE_CURVE ( 'NONE', #4805, #6622, #16694, .T. ) ;
#3179 = AXIS2_PLACEMENT_3D ( 'NONE', #3080, #1490, #19144 ) ;
#3180 = DIRECTION ( 'NONE',  ( 0.000000000000000000, 0.000000000000000000, -1.000000000000000000 ) ) ;
#3181 = ORIENTED_EDGE ( 'NONE', *, *, #11839, .T. ) ;
#3182 = ORIENTED_EDGE ( 'NONE', *, *, #20457, .T. ) ;
#3183 = DIRECTION ( 'NONE',  ( 0.000000000000000000, 1.000000000000000000, 0.000000000000000000 ) ) ;
#3184 = EDGE_CURVE ( 'NONE', #20992, #16050, #7519, .T. ) ;
#3185 = VERTEX_POINT ( 'NONE', #18386 ) ;
#3186 = VECTOR ( 'NONE', #13390, 100.0000000000000000 ) ;
#3187 = ORIENTED_EDGE ( 'NONE', *, *, #8163, .F. ) ;
#3188 = ORIENTED_EDGE ( 'NONE', *, *, #16725, .F. ) ;
#3189 = LINE ( 'NONE', #20946, #12138 ) ;
#3190 = EDGE_CURVE ( 'NONE', #11796, #7480, #2634, .T. ) ;
#3191 = DIRECTION ( 'NONE',  ( 0.000000000000000000, 0.000000000000000000, -1.000000000000000000 ) ) ;
#3192 = VECTOR ( 'NONE', #18135, 100.0000000000000000 ) ;
#3193 = DIRECTION ( 'NONE',  ( -0.000000000000000000, 0.000000000000000000, 1.000000000000000000 ) ) ;
#3194 = CARTESIAN_POINT ( 'NONE',  ( 0.000000000000000000, 0.1000000000000000056, -3.233811410536379327 ) ) ;
#3195 = VERTEX_POINT ( 'NONE', #3823 ) ;
#3196 = DIRECTION ( 'NONE',  ( -0.000000000000000000, -1.000000000000000000, -0.000000000000000000 ) ) ;
#3197 = DIRECTION ( 'NONE',  ( 0.000000000000000000, 1.000000000000000000, -0.000000000000000000 ) ) ;
#3198 = DIRECTION ( 'NONE',  ( 1.000000000000000000, -0.000000000000000000, 0.000000000000000000 ) ) ;
#3199 = AXIS2_PLACEMENT_3D ( 'NONE', #18298, #2335, #15114 ) ;
#3200 = DIRECTION ( 'NONE',  ( 0.000000000000000000, -0.000000000000000000, 1.000000000000000000 ) ) ;
#3201 = EDGE_CURVE ( 'NONE', #17199, #7087, #2222, .T. ) ;
#3202 = DIRECTION ( 'NONE',  ( -0.000000000000000000, -1.000000000000000000, 0.000000000000000000 ) ) ;
#3203 = FACE_OUTER_BOUND ( 'NONE', #13141, .T. ) ;
#3204 = ORIENTED_EDGE ( 'NONE', *, *, #19157, .F. ) ;
#3205 = AXIS2_PLACEMENT_3D ( 'NONE', #10053, #17839, #6573 ) ;
#3206 = CARTESIAN_POINT ( 'NONE',  ( 5.741816653550457339, 0.1000000000000000056, -4.098811410536854716 ) ) ;
#3207 = ORIENTED_EDGE ( 'NONE', *, *, #3642, .T. ) ;
#3208 = DIRECTION ( 'NONE',  ( 0.000000000000000000, -1.000000000000000000, 0.000000000000000000 ) ) ;
#3209 = EDGE_CURVE ( 'NONE', #3213, #14077, #5172, .T. ) ;
#3210 = ORIENTED_EDGE ( 'NONE', *, *, #9493, .F. ) ;
#3211 = LINE ( 'NONE', #3414, #15685 ) ;
#3212 = EDGE_CURVE ( 'NONE', #19273, #795, #18493, .T. ) ;
#3213 = VERTEX_POINT ( 'NONE', #10812 ) ;
#3214 = LINE ( 'NONE', #16183, #18676 ) ;
#3216 = ADVANCED_FACE ( 'NONE', ( #6157 ), #10928, .F. ) ;
#3215 = ORIENTED_EDGE ( 'NONE', *, *, #5337, .F. ) ;
#3217 = DIRECTION ( 'NONE',  ( -0.000000000000000000, 0.000000000000000000, 1.000000000000000000 ) ) ;
#3218 = DIRECTION ( 'NONE',  ( 1.000000000000000000, 0.000000000000000000, 0.000000000000000000 ) ) ;
#3219 = CARTESIAN_POINT ( 'NONE',  ( -4.823184707766079882, 0.5999999999999999778, 2.624240631916764599 ) ) ;
#3220 = DIRECTION ( 'NONE',  ( 1.000000000000000000, -0.000000000000000000, 0.000000000000000000 ) ) ;
#3221 = EDGE_CURVE ( 'NONE', #9447, #11026, #12422, .T. ) ;
#3222 = DIRECTION ( 'NONE',  ( -0.000000000000000000, 1.000000000000000000, -0.000000000000000000 ) ) ;
#3223 = DIRECTION ( 'NONE',  ( 0.000000000000000000, 1.000000000000000000, -0.000000000000000000 ) ) ;
#3224 = CARTESIAN_POINT ( 'NONE',  ( 4.856815292233882531, -0.7500000000000000000, 0.000000000000000000 ) ) ;
#3225 = ORIENTED_EDGE ( 'NONE', *, *, #17651, .F. ) ;
#3226 = EDGE_CURVE ( 'NONE', #20147, #19075, #12634, .T. ) ;
#3227 = VERTEX_POINT ( 'NONE', #4337 ) ;
#3228 = EDGE_CURVE ( 'NONE', #4733, #18168, #18398, .T. ) ;
#3229 = DIRECTION ( 'NONE',  ( 0.000000000000000000, 0.000000000000000000, 1.000000000000000000 ) ) ;
#3230 = DIRECTION ( 'NONE',  ( 0.000000000000000000, 1.000000000000000000, 0.000000000000000000 ) ) ;
#3231 = DIRECTION ( 'NONE',  ( 0.000000000000000000, 1.000000000000000000, 0.000000000000000000 ) ) ;
#3232 = ORIENTED_EDGE ( 'NONE', *, *, #8885, .F. ) ;
#3233 = VECTOR ( 'NONE', #15748, 100.0000000000000000 ) ;
#3234 = EDGE_CURVE ( 'NONE', #8641, #16141, #7742, .T. ) ;
#3235 = ORIENTED_EDGE ( 'NONE', *, *, #19768, .T. ) ;
#3236 = DIRECTION ( 'NONE',  ( 0.000000000000000000, -1.000000000000000000, 0.000000000000000000 ) ) ;
#3237 = ORIENTED_EDGE ( 'NONE', *, *, #3209, .T. ) ;
#3238 = FACE_OUTER_BOUND ( 'NONE', #14696, .T. ) ;
#3239 = ORIENTED_EDGE ( 'NONE', *, *, #17206, .F. ) ;
#3240 = VECTOR ( 'NONE', #14283, 100.0000000000000000 ) ;
#3241 = DIRECTION ( 'NONE',  ( -1.156482317317871725E-16, 0.000000000000000000, -1.000000000000000000 ) ) ;
#3242 = EDGE_CURVE ( 'NONE', #15808, #18421, #2962, .T. ) ;
#3243 = EDGE_CURVE ( 'NONE', #6571, #17914, #18077, .T. ) ;
#3244 = ORIENTED_EDGE ( 'NONE', *, *, #17651, .T. ) ;
#3245 = DIRECTION ( 'NONE',  ( -0.000000000000000000, -1.000000000000000000, -0.000000000000000000 ) ) ;
#3246 = ORIENTED_EDGE ( 'NONE', *, *, #13111, .F. ) ;
#3247 = AXIS2_PLACEMENT_3D ( 'NONE', #14244, #5960, #20528 ) ;
#3248 = CARTESIAN_POINT ( 'NONE',  ( 0.000000000000000000, -0.7500000000000000000, -1.063811410536379398 ) ) ;
#3249 = VERTEX_POINT ( 'NONE', #2859 ) ;
#3250 = CARTESIAN_POINT ( 'NONE',  ( 4.801815292233919230, 0.5999999999999999778, 2.551188589463620371 ) ) ;
#3251 = CARTESIAN_POINT ( 'NONE',  ( 0.000000000000000000, 0.000000000000000000, -1.008811410536379016 ) ) ;
#3252 = CARTESIAN_POINT ( 'NONE',  ( -3.198184707766117629, 0.000000000000000000, -2.848811410536379096 ) ) ;
#3253 = ORIENTED_EDGE ( 'NONE', *, *, #17597, .T. ) ;
#3254 = CARTESIAN_POINT ( 'NONE',  ( -3.148184707766080948, 0.5999999999999999778, 2.211188589463620957 ) ) ;
#3255 = PLANE ( 'NONE',  #7106 ) ;
#3256 = CARTESIAN_POINT ( 'NONE',  ( 3.076815292233920474, 0.1000000000000000888, 2.886188589463620779 ) ) ;
#3257 = VERTEX_POINT ( 'NONE', #15926 ) ;
#3258 = ADVANCED_FACE ( 'NONE', ( #14446 ), #16038, .T. ) ;
#3259 = FACE_OUTER_BOUND ( 'NONE', #13163, .T. ) ;
#3260 = VERTEX_POINT ( 'NONE', #14124 ) ;
#3261 = CARTESIAN_POINT ( 'NONE',  ( -0.7681847077661165812, 0.000000000000000000, -2.898811410536379363 ) ) ;
#3262 = VECTOR ( 'NONE', #17123, 100.0000000000000000 ) ;
#3263 = ORIENTED_EDGE ( 'NONE', *, *, #5770, .T. ) ;
#3264 = EDGE_CURVE ( 'NONE', #17576, #13363, #1257, .T. ) ;
#3265 = ORIENTED_EDGE ( 'NONE', *, *, #17910, .F. ) ;
#3266 = EDGE_CURVE ( 'NONE', #14262, #11796, #6264, .T. ) ;
#3267 = DIRECTION ( 'NONE',  ( -0.000000000000000000, 1.000000000000000000, -0.000000000000000000 ) ) ;
#3268 = ORIENTED_EDGE ( 'NONE', *, *, #2224, .F. ) ;
#3270 = ADVANCED_FACE ( 'NONE', ( #14344 ), #19132, .F. ) ;
#3269 = ORIENTED_EDGE ( 'NONE', *, *, #785, .F. ) ;
#3271 = PLANE ( 'NONE',  #5914 ) ;
#3272 = DIRECTION ( 'NONE',  ( 0.000000000000000000, 1.000000000000000000, 0.000000000000000000 ) ) ;
#3273 = CARTESIAN_POINT ( 'NONE',  ( 3.126815292233920740, 0.5999999999999999778, -1.683811410536379505 ) ) ;
#3274 = AXIS2_PLACEMENT_3D ( 'NONE', #13795, #12102, #12199 ) ;
#3275 = CARTESIAN_POINT ( 'NONE',  ( 2.941815292233883827, 0.5999999999999999778, 4.000000000000000000 ) ) ;
#3276 = DIRECTION ( 'NONE',  ( -0.000000000000000000, -1.000000000000000000, -0.000000000000000000 ) ) ;
#3277 = ORIENTED_EDGE ( 'NONE', *, *, #15880, .T. ) ;
#3278 = CARTESIAN_POINT ( 'NONE',  ( -0.8731847077661164525, 0.1000000000000000056, -2.921863452989523324 ) ) ;
#3279 = CARTESIAN_POINT ( 'NONE',  ( 3.131815292233920633, -0.7500000000000000000, 2.991188589463621206 ) ) ;
#3280 = DIRECTION ( 'NONE',  ( 0.000000000000000000, -0.000000000000000000, 1.000000000000000000 ) ) ;
#3281 = LINE ( 'NONE', #289, #17661 ) ;
#3282 = DIRECTION ( 'NONE',  ( 0.000000000000000000, 0.000000000000000000, 1.000000000000000000 ) ) ;
#3283 = DIRECTION ( 'NONE',  ( 0.000000000000000000, 1.000000000000000000, -0.000000000000000000 ) ) ;
#3284 = ORIENTED_EDGE ( 'NONE', *, *, #13195, .F. ) ;
#3285 = ORIENTED_EDGE ( 'NONE', *, *, #13592, .F. ) ;
#3286 = EDGE_CURVE ( 'NONE', #16003, #14000, #20788, .T. ) ;
#3287 = LINE ( 'NONE', #9556, #14347 ) ;
#3288 = ORIENTED_EDGE ( 'NONE', *, *, #607, .F. ) ;
#3289 = AXIS2_PLACEMENT_3D ( 'NONE', #12439, #18923, #2875 ) ;
#3290 = VERTEX_POINT ( 'NONE', #5942 ) ;
#3291 = VERTEX_POINT ( 'NONE', #17633 ) ;
#3292 = EDGE_CURVE ( 'NONE', #252, #3854, #5499, .T. ) ;
#3293 = DIRECTION ( 'NONE',  ( 0.000000000000000000, 0.000000000000000000, 1.000000000000000000 ) ) ;
#3294 = PLANE ( 'NONE',  #16769 ) ;
#3295 = CARTESIAN_POINT ( 'NONE',  ( -5.298184707766079526, -0.7500000000000000000, 0.000000000000000000 ) ) ;
#3296 = ORIENTED_EDGE ( 'NONE', *, *, #2039, .T. ) ;
#3297 = DIRECTION ( 'NONE',  ( 0.000000000000000000, -0.000000000000000000, 1.000000000000000000 ) ) ;
#3298 = VERTEX_POINT ( 'NONE', #19330 ) ;
#3299 = DIRECTION ( 'NONE',  ( 0.000000000000000000, 0.000000000000000000, -1.000000000000000000 ) ) ;
#3300 = LINE ( 'NONE', #4907, #3446 ) ;
#3301 = LINE ( 'NONE', #9779, #13336 ) ;
#3302 = DIRECTION ( 'NONE',  ( -0.000000000000000000, 1.000000000000000000, -0.000000000000000000 ) ) ;
#3303 = CARTESIAN_POINT ( 'NONE',  ( -2.768184707766117914, 0.000000000000000000, -2.558811410536379061 ) ) ;
#3304 = DIRECTION ( 'NONE',  ( -0.000000000000000000, 0.000000000000000000, 1.000000000000000000 ) ) ;
#3305 = ORIENTED_EDGE ( 'NONE', *, *, #16476, .T. ) ;
#3306 = FACE_OUTER_BOUND ( 'NONE', #5961, .T. ) ;
#3307 = ORIENTED_EDGE ( 'NONE', *, *, #10729, .F. ) ;
#3308 = DIRECTION ( 'NONE',  ( 0.000000000000000000, 1.000000000000000000, 0.000000000000000000 ) ) ;
#3309 = ORIENTED_EDGE ( 'NONE', *, *, #651, .T. ) ;
#3310 = CARTESIAN_POINT ( 'NONE',  ( 2.701815292233883170, -0.7500000000000000000, -2.558811410536379061 ) ) ;
#3311 = EDGE_LOOP ( 'NONE', ( #1368, #19712, #19124, #13493 ) ) ;
#3312 = ADVANCED_FACE ( 'NONE', ( #9230 ), #12520, .F. ) ;
#3313 = DIRECTION ( 'NONE',  ( 1.000000000000000000, -0.000000000000000000, 0.000000000000000000 ) ) ;
#3314 = EDGE_LOOP ( 'NONE', ( #14851, #10040, #9099, #1435 ) ) ;
#3315 = EDGE_CURVE ( 'NONE', #20576, #1182, #15726, .T. ) ;
#3316 = LINE ( 'NONE', #17671, #20638 ) ;
#3317 = DIRECTION ( 'NONE',  ( 0.000000000000000000, -0.000000000000000000, 1.000000000000000000 ) ) ;
#3318 = DIRECTION ( 'NONE',  ( 0.000000000000000000, 0.000000000000000000, 1.000000000000000000 ) ) ;
#3319 = CARTESIAN_POINT ( 'NONE',  ( -5.243184707766116226, -0.7500000000000000000, 0.8161885894636206062 ) ) ;
#3320 = CYLINDRICAL_SURFACE ( 'NONE', #16863, 0.05000000000000004441 ) ;
#3321 = VECTOR ( 'NONE', #4697, 100.0000000000000000 ) ;
#3322 = CARTESIAN_POINT ( 'NONE',  ( 2.806815292233883596, 0.1000000000000000056, 1.436188589463620602 ) ) ;
#3323 = DIRECTION ( 'NONE',  ( 0.000000000000000000, 0.000000000000000000, 1.000000000000000000 ) ) ;
#3324 = ORIENTED_EDGE ( 'NONE', *, *, #20424, .T. ) ;
#3325 = VERTEX_POINT ( 'NONE', #14224 ) ;
#3326 = DIRECTION ( 'NONE',  ( 0.000000000000000000, 1.000000000000000000, 0.000000000000000000 ) ) ;
#3327 = DIRECTION ( 'NONE',  ( 0.000000000000000000, 0.000000000000000000, -1.000000000000000000 ) ) ;
#3328 = DIRECTION ( 'NONE',  ( -0.000000000000000000, -1.000000000000000000, -0.000000000000000000 ) ) ;
#3329 = ORIENTED_EDGE ( 'NONE', *, *, #2771, .T. ) ;
#3330 = EDGE_CURVE ( 'NONE', #5769, #5281, #11041, .T. ) ;
#3331 = AXIS2_PLACEMENT_3D ( 'NONE', #19013, #2631, #20933 ) ;
#3332 = ORIENTED_EDGE ( 'NONE', *, *, #5800, .F. ) ;
#3333 = CARTESIAN_POINT ( 'NONE',  ( 4.856815292233919834, -0.7500000000000000000, -1.113811410536379443 ) ) ;
#3334 = ORIENTED_EDGE ( 'NONE', *, *, #11682, .T. ) ;
#3335 = CARTESIAN_POINT ( 'NONE',  ( -2.718184707766081232, 0.000000000000000000, 2.261188589463621224 ) ) ;
#3336 = EDGE_CURVE ( 'NONE', #10496, #7560, #11683, .T. ) ;
#3337 = EDGE_CURVE ( 'NONE', #15814, #17482, #14967, .T. ) ;
#3338 = ORIENTED_EDGE ( 'NONE', *, *, #5465, .T. ) ;
#3339 = CARTESIAN_POINT ( 'NONE',  ( -4.818184707766079100, 0.000000000000000000, -1.058811410536379061 ) ) ;
#3340 = ORIENTED_EDGE ( 'NONE', *, *, #9731, .F. ) ;
#3341 = DIRECTION ( 'NONE',  ( 0.000000000000000000, 0.000000000000000000, -1.000000000000000000 ) ) ;
#3342 = VERTEX_POINT ( 'NONE', #9978 ) ;
#3343 = CARTESIAN_POINT ( 'NONE',  ( 3.181815292233920900, 0.000000000000000000, -1.058811410536379061 ) ) ;
#3344 = VECTOR ( 'NONE', #1444, 100.0000000000000000 ) ;
#3345 = PLANE ( 'NONE',  #5526 ) ;
#3346 = ORIENTED_EDGE ( 'NONE', *, *, #4702, .F. ) ;
#3348 = DIRECTION ( 'NONE',  ( -0.000000000000000000, -1.000000000000000000, -0.000000000000000000 ) ) ;
#3347 = AXIS2_PLACEMENT_3D ( 'NONE', #11921, #19720, #15215 ) ;
#3349 = DIRECTION ( 'NONE',  ( -0.000000000000000000, -1.000000000000000000, -0.000000000000000000 ) ) ;
#3350 = LINE ( 'NONE', #10131, #14915 ) ;
#3351 = ORIENTED_EDGE ( 'NONE', *, *, #10284, .T. ) ;
#3352 = DIRECTION ( 'NONE',  ( -0.000000000000000000, -1.000000000000000000, -0.000000000000000000 ) ) ;
#3353 = CARTESIAN_POINT ( 'NONE',  ( 2.751815292233920740, 0.000000000000000000, -1.788811410536379043 ) ) ;
#3354 = FACE_OUTER_BOUND ( 'NONE', #19057, .T. ) ;
#3355 = ORIENTED_EDGE ( 'NONE', *, *, #14199, .T. ) ;
#3356 = EDGE_CURVE ( 'NONE', #7643, #17456, #16468, .T. ) ;
#3357 = DIRECTION ( 'NONE',  ( 0.000000000000000000, 0.000000000000000000, 1.000000000000000000 ) ) ;
#3358 = EDGE_CURVE ( 'NONE', #50, #6639, #3381, .T. ) ;
#3359 = VERTEX_POINT ( 'NONE', #1900 ) ;
#3360 = DIRECTION ( 'NONE',  ( 1.000000000000000000, -0.000000000000000000, 0.000000000000000000 ) ) ;
#3361 = VECTOR ( 'NONE', #783, 100.0000000000000000 ) ;
#3362 = ORIENTED_EDGE ( 'NONE', *, *, #15462, .T. ) ;
#3363 = VECTOR ( 'NONE', #16384, 100.0000000000000000 ) ;
#3364 = VECTOR ( 'NONE', #21030, 100.0000000000000000 ) ;
#3365 = ORIENTED_EDGE ( 'NONE', *, *, #19010, .T. ) ;
#3366 = CARTESIAN_POINT ( 'NONE',  ( -1.248184707766116563, 0.000000000000000000, 0.7611885894636211125 ) ) ;
#3367 = EDGE_LOOP ( 'NONE', ( #15195, #2359, #3073, #10757, #8658, #14767 ) ) ;
#3368 = ORIENTED_EDGE ( 'NONE', *, *, #9138, .T. ) ;
#3369 = DIRECTION ( 'NONE',  ( 0.000000000000000000, 0.000000000000000000, 1.000000000000000000 ) ) ;
#3370 = FACE_OUTER_BOUND ( 'NONE', #19932, .T. ) ;
#3371 = DIRECTION ( 'NONE',  ( -0.000000000000000000, -1.000000000000000000, -0.000000000000000000 ) ) ;
#3372 = CARTESIAN_POINT ( 'NONE',  ( 0.8018152922339193411, 0.5999999999999999778, 0.000000000000000000 ) ) ;
#3373 = DIRECTION ( 'NONE',  ( 0.000000000000000000, -1.000000000000000000, 0.000000000000000000 ) ) ;
#3374 = ORIENTED_EDGE ( 'NONE', *, *, #4273, .T. ) ;
#3375 = DIRECTION ( 'NONE',  ( 0.000000000000000000, 0.000000000000000000, 1.000000000000000000 ) ) ;
#3376 = LINE ( 'NONE', #11565, #13756 ) ;
#3377 = VECTOR ( 'NONE', #19997, 100.0000000000000000 ) ;
#3378 = CARTESIAN_POINT ( 'NONE',  ( 0.000000000000000000, -0.7500000000000000000, -1.788811410536379043 ) ) ;
#3379 = CARTESIAN_POINT ( 'NONE',  ( -2.941778136702561497, 0.1000000000000000056, 2.266188589463620673 ) ) ;
#3380 = AXIS2_PLACEMENT_3D ( 'NONE', #16150, #20934, #8055 ) ;
#3381 = LINE ( 'NONE', #3685, #19086 ) ;
#3382 = CIRCLE ( 'NONE', #13223, 0.05000000000000004441 ) ;
#3383 = CARTESIAN_POINT ( 'NONE',  ( -0.8181847077661166256, 0.5999999999999999778, 0.000000000000000000 ) ) ;
#3384 = ORIENTED_EDGE ( 'NONE', *, *, #18592, .T. ) ;
#3385 = ORIENTED_EDGE ( 'NONE', *, *, #163, .T. ) ;
#3386 = VECTOR ( 'NONE', #13773, 100.0000000000000000 ) ;
#3387 = EDGE_LOOP ( 'NONE', ( #15178, #5338 ) ) ;
#3388 = AXIS2_PLACEMENT_3D ( 'NONE', #5693, #18987, #8876 ) ;
#3389 = ORIENTED_EDGE ( 'NONE', *, *, #14769, .T. ) ;
#3390 = VERTEX_POINT ( 'NONE', #199 ) ;
#3391 = LINE ( 'NONE', #17647, #10991 ) ;
#3392 = VECTOR ( 'NONE', #11488, 100.0000000000000000 ) ;
#3393 = EDGE_CURVE ( 'NONE', #9214, #7670, #4886, .T. ) ;
#3394 = CARTESIAN_POINT ( 'NONE',  ( 0.000000000000000000, -0.7500000000000000000, 0.000000000000000000 ) ) ;
#3395 = DIRECTION ( 'NONE',  ( -0.000000000000000000, 0.000000000000000000, 1.000000000000000000 ) ) ;
#3396 = LINE ( 'NONE', #3194, #9006 ) ;
#3397 = ORIENTED_EDGE ( 'NONE', *, *, #6727, .F. ) ;
#3398 = DIRECTION ( 'NONE',  ( -0.000000000000000000, -1.000000000000000000, -0.000000000000000000 ) ) ;
#3399 = CARTESIAN_POINT ( 'NONE',  ( -0.8181847077661166256, -0.7500000000000000000, -3.238811410536378776 ) ) ;
#3400 = CARTESIAN_POINT ( 'NONE',  ( -3.148184707766080948, -0.7500000000000000000, 2.261188589463621224 ) ) ;
#3401 = CIRCLE ( 'NONE', #18005, 0.05000000000000004441 ) ;
#3402 = DIRECTION ( 'NONE',  ( 0.000000000000000000, 0.000000000000000000, -1.000000000000000000 ) ) ;
#3403 = CARTESIAN_POINT ( 'NONE',  ( -1.248184707766116563, 0.000000000000000000, 0.7111885894636210681 ) ) ;
#3404 = EDGE_CURVE ( 'NONE', #3291, #5487, #2095, .T. ) ;
#3405 = CARTESIAN_POINT ( 'NONE',  ( 0.9068152922339194344, -0.7500000000000000000, 2.886188589463620779 ) ) ;
#3406 = ORIENTED_EDGE ( 'NONE', *, *, #13041, .F. ) ;
#3407 = VECTOR ( 'NONE', #17031, 100.0000000000000000 ) ;
#3408 = FACE_OUTER_BOUND ( 'NONE', #7920, .T. ) ;
#3409 = ORIENTED_EDGE ( 'NONE', *, *, #19255, .T. ) ;
#3410 = EDGE_CURVE ( 'NONE', #13805, #14321, #6465, .T. ) ;
#3411 = CIRCLE ( 'NONE', #5778, 0.05000000000000004441 ) ;
#3412 = CYLINDRICAL_SURFACE ( 'NONE', #1083, 0.05000000000000004441 ) ;
#3413 = ORIENTED_EDGE ( 'NONE', *, *, #19338, .F. ) ;
#3414 = CARTESIAN_POINT ( 'NONE',  ( -4.000000000000000000, 0.5999999999999999778, -1.733811410536379549 ) ) ;
#3415 = CIRCLE ( 'NONE', #2735, 0.05000000000000004441 ) ;
#3416 = ORIENTED_EDGE ( 'NONE', *, *, #15013, .T. ) ;
#3417 = CARTESIAN_POINT ( 'NONE',  ( -3.198184707766117629, 0.000000000000000000, -2.848811410536379096 ) ) ;
#3418 = VERTEX_POINT ( 'NONE', #8159 ) ;
#3419 = CARTESIAN_POINT ( 'NONE',  ( -1.124591278829671692, 0.5999999999999999778, 4.000000000000000000 ) ) ;
#3420 = CIRCLE ( 'NONE', #12234, 0.3000000000000004885 ) ;
#3421 = DIRECTION ( 'NONE',  ( 0.000000000000000000, 0.000000000000000000, 1.000000000000000000 ) ) ;
#3422 = CARTESIAN_POINT ( 'NONE',  ( 3.181815292233883152, 0.000000000000000000, 0.000000000000000000 ) ) ;
#3423 = CARTESIAN_POINT ( 'NONE',  ( 3.076815292233920474, -0.7500000000000000000, -1.683811410536379505 ) ) ;
#3424 = DIRECTION ( 'NONE',  ( 0.000000000000000000, 0.000000000000000000, -1.000000000000000000 ) ) ;
#3425 = AXIS2_PLACEMENT_3D ( 'NONE', #10404, #19798, #18407 ) ;
#3426 = FACE_OUTER_BOUND ( 'NONE', #5298, .T. ) ;
#3427 = AXIS2_PLACEMENT_3D ( 'NONE', #9084, #15578, #6020 ) ;
#3428 = CARTESIAN_POINT ( 'NONE',  ( -0.7681847077660796108, -0.7500999999999999890, -1.398811410536379363 ) ) ;
#3429 = CARTESIAN_POINT ( 'NONE',  ( 5.226815292233882637, 0.1000000000000000056, 4.000000000000000000 ) ) ;
#3430 = ORIENTED_EDGE ( 'NONE', *, *, #5842, .F. ) ;
#3431 = EDGE_CURVE ( 'NONE', #19410, #11591, #395, .T. ) ;
#3432 = EDGE_CURVE ( 'NONE', #18827, #18526, #7882, .T. ) ;
#3433 = CARTESIAN_POINT ( 'NONE',  ( 4.806815292233919124, 0.5999999999999999778, -1.375759368083235623 ) ) ;
#3434 = DIRECTION ( 'NONE',  ( 0.000000000000000000, 0.000000000000000000, -1.000000000000000000 ) ) ;
#3435 = DIRECTION ( 'NONE',  ( -0.000000000000000000, -1.000000000000000000, -0.000000000000000000 ) ) ;
#3436 = ORIENTED_EDGE ( 'NONE', *, *, #4785, .F. ) ;
#3437 = EDGE_CURVE ( 'NONE', #10696, #8677, #290, .T. ) ;
#3438 = VERTEX_POINT ( 'NONE', #6893 ) ;
#3439 = EDGE_CURVE ( 'NONE', #16209, #20074, #6779, .T. ) ;
#3440 = EDGE_CURVE ( 'NONE', #12086, #16669, #4138, .T. ) ;
#3441 = LINE ( 'NONE', #1628, #3460 ) ;
#3442 = ORIENTED_EDGE ( 'NONE', *, *, #18418, .F. ) ;
#3443 = AXIS2_PLACEMENT_3D ( 'NONE', #4255, #939, #747 ) ;
#3444 = DIRECTION ( 'NONE',  ( -0.7071067811865573427, 0.000000000000000000, -0.7071067811865376918 ) ) ;
#3445 = CIRCLE ( 'NONE', #1062, 0.05000000000000004441 ) ;
#3446 = VECTOR ( 'NONE', #8483, 100.0000000000000000 ) ;
#3447 = EDGE_CURVE ( 'NONE', #10416, #11875, #19753, .T. ) ;
#3448 = ORIENTED_EDGE ( 'NONE', *, *, #18651, .F. ) ;
#3449 = EDGE_CURVE ( 'NONE', #13748, #18889, #13377, .T. ) ;
#3450 = PLANE ( 'NONE',  #16018 ) ;
#3451 = CARTESIAN_POINT ( 'NONE',  ( -5.193184707766079988, 0.1000000000000000888, 2.316188589463620495 ) ) ;
#3452 = ORIENTED_EDGE ( 'NONE', *, *, #3774, .F. ) ;
#3453 = CYLINDRICAL_SURFACE ( 'NONE', #16378, 0.05000000000000004441 ) ;
#3454 = CARTESIAN_POINT ( 'NONE',  ( 3.991816653550465333, 0.1000000000000000056, -3.748811410536854183 ) ) ;
#3455 = ORIENTED_EDGE ( 'NONE', *, *, #10088, .F. ) ;
#3456 = FACE_OUTER_BOUND ( 'NONE', #7196, .T. ) ;
#3457 = AXIS2_PLACEMENT_3D ( 'NONE', #16878, #8782, #716 ) ;
#3458 = DIRECTION ( 'NONE',  ( 0.000000000000000000, 1.000000000000000000, -0.000000000000000000 ) ) ;
#3459 = CARTESIAN_POINT ( 'NONE',  ( 3.131815292233883330, 0.5999999999999999778, -2.558811410536379061 ) ) ;
#3460 = VECTOR ( 'NONE', #8012, 100.0000000000000000 ) ;
#3461 = EDGE_LOOP ( 'NONE', ( #10730, #1988, #19999, #13070 ) ) ;
#3462 = AXIS2_PLACEMENT_3D ( 'NONE', #9434, #19123, #12414 ) ;
#3463 = DIRECTION ( 'NONE',  ( 0.000000000000000000, 1.000000000000000000, -0.000000000000000000 ) ) ;
#3464 = ADVANCED_FACE ( 'NONE', ( #19862 ), #8469, .T. ) ;
#3465 = CARTESIAN_POINT ( 'NONE',  ( -1.298184707766079526, -0.7500000000000000000, 0.000000000000000000 ) ) ;
#3467 = CYLINDRICAL_SURFACE ( 'NONE', #12888, 0.05000000000000004441 ) ;
#3466 = VECTOR ( 'NONE', #15553, 100.0000000000000000 ) ;
#3469 = EDGE_CURVE ( 'NONE', #18550, #20248, #18256, .T. ) ;
#3468 = VERTEX_POINT ( 'NONE', #14547 ) ;
#3470 = CARTESIAN_POINT ( 'NONE',  ( -3.008184707766116794, -0.7500000000000000000, -2.458811410536378972 ) ) ;
#3471 = AXIS2_PLACEMENT_3D ( 'NONE', #9464, #6285, #4684 ) ;
#3472 = FACE_BOUND ( 'NONE', #14382, .T. ) ;
#3473 = AXIS2_PLACEMENT_3D ( 'NONE', #14022, #3067, #1478 ) ;
#3474 = VERTEX_POINT ( 'NONE', #19550 ) ;
#3475 = VERTEX_POINT ( 'NONE', #4985 ) ;
#3477 = VECTOR ( 'NONE', #20795, 100.0000000000000000 ) ;
#3476 = CARTESIAN_POINT ( 'NONE',  ( 2.751815292233883437, 0.000000000000000000, -2.508811410536378794 ) ) ;
#3478 = VECTOR ( 'NONE', #4804, 100.0000000000000000 ) ;
#3479 = ORIENTED_EDGE ( 'NONE', *, *, #2382, .F. ) ;
#3480 = VERTEX_POINT ( 'NONE', #11464 ) ;
#3481 = CIRCLE ( 'NONE', #12281, 0.05000000000000004441 ) ;
#3482 = DIRECTION ( 'NONE',  ( 0.000000000000000000, 1.000000000000000000, 0.000000000000000000 ) ) ;
#3483 = CARTESIAN_POINT ( 'NONE',  ( 4.751815292233919408, 0.000000000000000000, -1.398811410536379807 ) ) ;
#3484 = EDGE_CURVE ( 'NONE', #4479, #5678, #413, .T. ) ;
#3485 = FACE_BOUND ( 'NONE', #9352, .T. ) ;
#3486 = CARTESIAN_POINT ( 'NONE',  ( 3.076815292233883614, -0.7500000000000000000, 1.436188589463620602 ) ) ;
#3487 = LINE ( 'NONE', #9971, #13306 ) ;
#3488 = ORIENTED_EDGE ( 'NONE', *, *, #16929, .T. ) ;
#3489 = LINE ( 'NONE', #5493, #10814 ) ;
#3490 = DIRECTION ( 'NONE',  ( -0.000000000000000000, 1.000000000000000000, 0.000000000000000000 ) ) ;
#3491 = CARTESIAN_POINT ( 'NONE',  ( 4.801815292233919230, -0.7500000000000000000, -1.738811410536378999 ) ) ;
#3492 = EDGE_CURVE ( 'NONE', #6433, #3195, #10273, .T. ) ;
#3493 = FACE_OUTER_BOUND ( 'NONE', #19257, .T. ) ;
#3494 = EDGE_CURVE ( 'NONE', #8641, #10301, #9582, .T. ) ;
#3495 = VECTOR ( 'NONE', #1063, 100.0000000000000000 ) ;
#3496 = DIRECTION ( 'NONE',  ( -0.000000000000000000, -1.000000000000000000, -0.000000000000000000 ) ) ;
#3497 = DIRECTION ( 'NONE',  ( -0.000000000000000000, 1.000000000000000000, -0.000000000000000000 ) ) ;
#3498 = VECTOR ( 'NONE', #15005, 100.0000000000000000 ) ;
#3499 = VERTEX_POINT ( 'NONE', #5382 ) ;
#3500 = EDGE_CURVE ( 'NONE', #7480, #13326, #18566, .T. ) ;
#3501 = VECTOR ( 'NONE', #19421, 100.0000000000000000 ) ;
#3502 = ORIENTED_EDGE ( 'NONE', *, *, #10020, .T. ) ;
#3503 = VECTOR ( 'NONE', #12027, 100.0000000000000000 ) ;
#3504 = ORIENTED_EDGE ( 'NONE', *, *, #18765, .F. ) ;
#3505 = ORIENTED_EDGE ( 'NONE', *, *, #20743, .F. ) ;
#3506 = ORIENTED_EDGE ( 'NONE', *, *, #20596, .F. ) ;
#3507 = CARTESIAN_POINT ( 'NONE',  ( 0.8568152922339193900, -0.7500000000000000000, -1.375759368083235623 ) ) ;
#3508 = DIRECTION ( 'NONE',  ( 1.000000000000000000, 0.000000000000000000, 0.000000000000000000 ) ) ;
#3509 = AXIS2_PLACEMENT_3D ( 'NONE', #13133, #367, #11838 ) ;
#3510 = DIRECTION ( 'NONE',  ( 1.000000000000000000, -0.000000000000000000, 0.000000000000000000 ) ) ;
#3511 = EDGE_CURVE ( 'NONE', #4962, #2732, #2294, .T. ) ;
#3512 = AXIS2_PLACEMENT_3D ( 'NONE', #6693, #5003, #418 ) ;
#3513 = CARTESIAN_POINT ( 'NONE',  ( -3.093184707766080788, 0.5999999999999999778, -1.733811410536379549 ) ) ;
#3514 = DIRECTION ( 'NONE',  ( 0.000000000000000000, 0.000000000000000000, 1.000000000000000000 ) ) ;
#3515 = DIRECTION ( 'NONE',  ( 1.000000000000000000, -0.000000000000000000, 0.000000000000000000 ) ) ;
#3516 = FACE_OUTER_BOUND ( 'NONE', #6137, .T. ) ;
#3517 = CARTESIAN_POINT ( 'NONE',  ( -2.823184707766117185, -0.7500000000000000000, 0.8161885894636206062 ) ) ;
#3518 = VECTOR ( 'NONE', #15087, 100.0000000000000000 ) ;
#3519 = CARTESIAN_POINT ( 'NONE',  ( 4.851815292233882637, -0.7500000000000000000, 0.7611885894636211125 ) ) ;
#3520 = PLANE ( 'NONE',  #13315 ) ;
#3521 = EDGE_LOOP ( 'NONE', ( #3225, #3925, #1240, #14936, #20471, #9244 ) ) ;
#3522 = DIRECTION ( 'NONE',  ( -0.000000000000000000, -1.000000000000000000, -0.000000000000000000 ) ) ;
#3523 = ORIENTED_EDGE ( 'NONE', *, *, #4430, .F. ) ;
#3524 = EDGE_CURVE ( 'NONE', #8974, #20668, #12177, .T. ) ;
#3525 = LINE ( 'NONE', #432, #12999 ) ;
#3526 = AXIS2_PLACEMENT_3D ( 'NONE', #9796, #16286, #8205 ) ;
#3527 = ORIENTED_EDGE ( 'NONE', *, *, #12950, .F. ) ;
#3528 = VECTOR ( 'NONE', #12070, 100.0000000000000000 ) ;
#3529 = CARTESIAN_POINT ( 'NONE',  ( -4.868184707766117114, -0.7500000000000000000, 1.441188589463621161 ) ) ;
#3530 = EDGE_LOOP ( 'NONE', ( #15306, #1928, #18804, #4705, #19676, #10868 ) ) ;
#3531 = ORIENTED_EDGE ( 'NONE', *, *, #20717, .F. ) ;
#3532 = AXIS2_PLACEMENT_3D ( 'NONE', #1543, #8430, #20997 ) ;
#3533 = ADVANCED_FACE ( 'NONE', ( #8879 ), #7074, .T. ) ;
#3534 = CARTESIAN_POINT ( 'NONE',  ( -4.923184707766116830, -0.7500000000000000000, -2.563811410536379398 ) ) ;
#3535 = ORIENTED_EDGE ( 'NONE', *, *, #5554, .T. ) ;
#3536 = DIRECTION ( 'NONE',  ( 0.000000000000000000, 0.000000000000000000, 1.000000000000000000 ) ) ;
#3537 = ADVANCED_FACE ( 'NONE', ( #20169 ), #13565, .F. ) ;
#3538 = DIRECTION ( 'NONE',  ( 0.000000000000000000, -1.000000000000000000, 0.000000000000000000 ) ) ;
#3539 = CARTESIAN_POINT ( 'NONE',  ( 4.801815292233919230, -0.7500000000000000000, -1.738811410536378999 ) ) ;
#3540 = CARTESIAN_POINT ( 'NONE',  ( 3.176815292233920562, 0.1000000000000000056, 2.674240631916764865 ) ) ;
#3541 = DIRECTION ( 'NONE',  ( 0.000000000000000000, -1.000000000000000000, 0.000000000000000000 ) ) ;
#3542 = ADVANCED_FACE ( 'NONE', ( #7289 ), #10579, .T. ) ;
#3543 = CARTESIAN_POINT ( 'NONE',  ( -1.193184707766116404, -0.7500000000000000000, -2.613811410536379665 ) ) ;
#3544 = DIRECTION ( 'NONE',  ( 0.000000000000000000, 1.000000000000000000, 0.000000000000000000 ) ) ;
#3545 = CARTESIAN_POINT ( 'NONE',  ( 4.856815292233882531, -0.7500000000000000000, -3.183811410536379505 ) ) ;
#3546 = VECTOR ( 'NONE', #13276, 100.0000000000000000 ) ;
#3547 = ORIENTED_EDGE ( 'NONE', *, *, #19423, .T. ) ;
#3548 = CARTESIAN_POINT ( 'NONE',  ( -4.768184707766116581, 0.5999999999999999778, -2.898811410536379363 ) ) ;
#3549 = DIRECTION ( 'NONE',  ( 0.000000000000000000, 0.000000000000000000, 1.000000000000000000 ) ) ;
#3550 = ORIENTED_EDGE ( 'NONE', *, *, #16084, .T. ) ;
#3551 = VERTEX_POINT ( 'NONE', #11984 ) ;
#3552 = CIRCLE ( 'NONE', #16777, 0.05000000000000004441 ) ;
#3553 = DIRECTION ( 'NONE',  ( -0.000000000000000000, -1.000000000000000000, 0.000000000000000000 ) ) ;
#3554 = ORIENTED_EDGE ( 'NONE', *, *, #5168, .T. ) ;
#3555 = DIRECTION ( 'NONE',  ( 0.000000000000000000, 1.000000000000000000, 0.000000000000000000 ) ) ;
#3556 = ADVANCED_FACE ( 'NONE', ( #12288 ), #13774, .F. ) ;
#3557 = ORIENTED_EDGE ( 'NONE', *, *, #12041, .F. ) ;
#3558 = FACE_OUTER_BOUND ( 'NONE', #8013, .T. ) ;
#3559 = CARTESIAN_POINT ( 'NONE',  ( -1.124591278829671692, 0.5999999999999999778, -1.783811410536379594 ) ) ;
#3560 = ORIENTED_EDGE ( 'NONE', *, *, #16741, .F. ) ;
#3561 = EDGE_CURVE ( 'NONE', #2667, #16817, #2201, .T. ) ;
#3562 = DIRECTION ( 'NONE',  ( -0.000000000000000000, -1.000000000000000000, -0.000000000000000000 ) ) ;
#3563 = CARTESIAN_POINT ( 'NONE',  ( 1.058221863297438503, 0.5999999999999999778, -1.783811410536379594 ) ) ;
#3564 = ORIENTED_EDGE ( 'NONE', *, *, #6330, .F. ) ;
#3565 = CARTESIAN_POINT ( 'NONE',  ( -3.148184707766080948, -0.7500000000000000000, -1.788811410536379043 ) ) ;
#3566 = DIRECTION ( 'NONE',  ( 0.000000000000000000, 1.000000000000000000, -0.000000000000000000 ) ) ;
#3567 = ORIENTED_EDGE ( 'NONE', *, *, #20726, .T. ) ;
#3568 = DIRECTION ( 'NONE',  ( -1.000000000000000000, 0.000000000000000000, 0.000000000000000000 ) ) ;
#3569 = DIRECTION ( 'NONE',  ( 0.000000000000000000, 1.000000000000000000, 0.000000000000000000 ) ) ;
#3570 = LINE ( 'NONE', #20241, #19701 ) ;
#3571 = EDGE_LOOP ( 'NONE', ( #1935, #5010, #20976, #15756, #278, #4638 ) ) ;
#3572 = DIRECTION ( 'NONE',  ( 0.000000000000000000, 0.000000000000000000, -1.000000000000000000 ) ) ;
#3573 = LINE ( 'NONE', #21015, #3501 ) ;
#3574 = EDGE_LOOP ( 'NONE', ( #13745, #702, #17856, #13253, #14775, #1201 ) ) ;
#3575 = VERTEX_POINT ( 'NONE', #10466 ) ;
#3576 = ORIENTED_EDGE ( 'NONE', *, *, #4220, .F. ) ;
#3577 = ADVANCED_BREP_SHAPE_REPRESENTATION ( 'Lid_Adapter', ( #15811, #4459 ), #1752 ) ;
#3578 = EDGE_CURVE ( 'NONE', #16569, #2189, #16656, .T. ) ;
#3579 = DIRECTION ( 'NONE',  ( 0.000000000000000000, 1.000000000000000000, -0.000000000000000000 ) ) ;
#3580 = ORIENTED_EDGE ( 'NONE', *, *, #8916, .T. ) ;
#3581 = ORIENTED_EDGE ( 'NONE', *, *, #18894, .F. ) ;
#3582 = EDGE_CURVE ( 'NONE', #11832, #19455, #9243, .T. ) ;
#3583 = DIRECTION ( 'NONE',  ( -0.000000000000000000, 0.000000000000000000, 1.000000000000000000 ) ) ;
#3584 = DIRECTION ( 'NONE',  ( -0.000000000000000000, -1.000000000000000000, -0.000000000000000000 ) ) ;
#3585 = EDGE_CURVE ( 'NONE', #2703, #12923, #5514, .T. ) ;
#3586 = CARTESIAN_POINT ( 'NONE',  ( -1.008184707766116350, 0.000000000000000000, 1.541188589463621250 ) ) ;
#3587 = DIRECTION ( 'NONE',  ( -0.000000000000000000, -1.000000000000000000, -0.000000000000000000 ) ) ;
#3588 = DIRECTION ( 'NONE',  ( -0.000000000000000000, 1.000000000000000000, -0.000000000000000000 ) ) ;
#3589 = ORIENTED_EDGE ( 'NONE', *, *, #19574, .T. ) ;
#3590 = LINE ( 'NONE', #8369, #8770 ) ;
#3591 = DIRECTION ( 'NONE',  ( 0.000000000000000000, -1.000000000000000000, 0.000000000000000000 ) ) ;
#3592 = CARTESIAN_POINT ( 'NONE',  ( 4.851815292233882637, -0.7500000000000000000, -2.558811410536379061 ) ) ;
#3593 = LINE ( 'NONE', #11463, #20691 ) ;
#3594 = DIRECTION ( 'NONE',  ( 1.000000000000000000, -0.000000000000000000, 0.000000000000000000 ) ) ;
#3595 = AXIS2_PLACEMENT_3D ( 'NONE', #20407, #5853, #4257 ) ;
#3596 = ADVANCED_FACE ( 'NONE', ( #20050 ), #10161, .F. ) ;
#3597 = CARTESIAN_POINT ( 'NONE',  ( -4.000000000000000000, 0.5999999999999999778, -2.563811410536379398 ) ) ;
#3598 = ORIENTED_EDGE ( 'NONE', *, *, #3864, .T. ) ;
#3599 = EDGE_CURVE ( 'NONE', #10307, #6615, #8583, .T. ) ;
#3600 = ORIENTED_EDGE ( 'NONE', *, *, #10311, .F. ) ;
#3601 = ORIENTED_EDGE ( 'NONE', *, *, #11580, .T. ) ;
#3602 = ADVANCED_FACE ( 'NONE', ( #8674 ), #15172, .F. ) ;
#3603 = EDGE_CURVE ( 'NONE', #14434, #13226, #3901, .T. ) ;
#3604 = EDGE_LOOP ( 'NONE', ( #14129, #5584, #1374, #3527 ) ) ;
#3605 = ORIENTED_EDGE ( 'NONE', *, *, #14968, .F. ) ;
#3607 = LINE ( 'NONE', #14983, #16435 ) ;
#3606 = AXIS2_PLACEMENT_3D ( 'NONE', #19665, #15185, #1914 ) ;
#3608 = DIRECTION ( 'NONE',  ( -0.000000000000000000, -1.000000000000000000, -0.000000000000000000 ) ) ;
#3609 = CARTESIAN_POINT ( 'NONE',  ( -4.008183346449537332, 0.000000000000000000, 2.876188589463146261 ) ) ;
#3610 = CARTESIAN_POINT ( 'NONE',  ( -2.823184707766117185, -0.7500000000000000000, 0.8161885894636206062 ) ) ;
#3611 = DIRECTION ( 'NONE',  ( 1.000000000000000000, -0.000000000000000000, 0.000000000000000000 ) ) ;
#3612 = DIRECTION ( 'NONE',  ( -1.000000000000000000, 0.000000000000000000, 2.194270917860437341E-16 ) ) ;
#3613 = DIRECTION ( 'NONE',  ( 0.000000000000000000, 0.000000000000000000, -1.000000000000000000 ) ) ;
#3614 = DIRECTION ( 'NONE',  ( -0.000000000000000000, 1.000000000000000000, -0.000000000000000000 ) ) ;
#3615 = DIRECTION ( 'NONE',  ( 0.000000000000000000, 1.000000000000000000, -0.000000000000000000 ) ) ;
#3616 = DIRECTION ( 'NONE',  ( 1.000000000000000000, 0.000000000000000000, 0.000000000000000000 ) ) ;
#3617 = ORIENTED_EDGE ( 'NONE', *, *, #16635, .F. ) ;
#3618 = CYLINDRICAL_SURFACE ( 'NONE', #18670, 0.05000000000000004441 ) ;
#3619 = EDGE_LOOP ( 'NONE', ( #18004, #7153, #4597, #4200, #2910, #20885 ) ) ;
#3620 = CARTESIAN_POINT ( 'NONE',  ( 0.000000000000000000, -0.7500000000000000000, -2.508811410536378794 ) ) ;
#3621 = CIRCLE ( 'NONE', #10380, 0.05000000000000004441 ) ;
#3622 = ADVANCED_FACE ( 'NONE', ( #1134 ), #1234, .T. ) ;
#3623 = ORIENTED_EDGE ( 'NONE', *, *, #4165, .T. ) ;
#3624 = DIRECTION ( 'NONE',  ( -0.000000000000000000, 1.000000000000000000, -0.000000000000000000 ) ) ;
#3625 = ORIENTED_EDGE ( 'NONE', *, *, #19080, .F. ) ;
#3626 = ORIENTED_EDGE ( 'NONE', *, *, #3848, .T. ) ;
#3627 = VERTEX_POINT ( 'NONE', #20589 ) ;
#3628 = DIRECTION ( 'NONE',  ( -0.000000000000000000, -1.000000000000000000, -0.000000000000000000 ) ) ;
#3629 = LINE ( 'NONE', #9907, #6582 ) ;
#3630 = CARTESIAN_POINT ( 'NONE',  ( -5.358183346449553852, 0.1000000000000000056, 3.701188589463146883 ) ) ;
#3631 = FACE_OUTER_BOUND ( 'NONE', #11925, .T. ) ;
#3632 = FACE_OUTER_BOUND ( 'NONE', #138, .T. ) ;
#3633 = EDGE_CURVE ( 'NONE', #16915, #16303, #6019, .T. ) ;
#3634 = CARTESIAN_POINT ( 'NONE',  ( -0.8181847077661166256, -0.7500000000000000000, 0.000000000000000000 ) ) ;
#3635 = ADVANCED_FACE ( 'NONE', ( #12611 ), #5918, .F. ) ;
#3636 = CARTESIAN_POINT ( 'NONE',  ( 0.000000000000000000, 0.5999999999999999778, 1.101188589463620859 ) ) ;
#3637 = FACE_OUTER_BOUND ( 'NONE', #19235, .T. ) ;
#3638 = SURFACE_STYLE_FILL_AREA ( #11620 ) ;
#3639 = CARTESIAN_POINT ( 'NONE',  ( -0.8731847077661164525, 0.1000000000000000056, 1.078136547010476898 ) ) ;
#3640 = CARTESIAN_POINT ( 'NONE',  ( -4.768184707766116581, 0.000000000000000000, -2.848811410536379096 ) ) ;
#3641 = ORIENTED_EDGE ( 'NONE', *, *, #586, .F. ) ;
#3642 = EDGE_CURVE ( 'NONE', #548, #5255, #10901, .T. ) ;
#3643 = ORIENTED_EDGE ( 'NONE', *, *, #12960, .T. ) ;
#3644 = CARTESIAN_POINT ( 'NONE',  ( -2.941778136702561497, -0.7500000000000000000, -2.513811410536379576 ) ) ;
#3645 = ORIENTED_EDGE ( 'NONE', *, *, #5776, .F. ) ;
#3646 = CARTESIAN_POINT ( 'NONE',  ( -3.248184707766081036, 0.5999999999999999778, -1.448811410536379629 ) ) ;
#3647 = VERTEX_POINT ( 'NONE', #2935 ) ;
#3648 = CIRCLE ( 'NONE', #13153, 0.3000000000000002665 ) ;
#3649 = LINE ( 'NONE', #10121, #14976 ) ;
#3650 = CARTESIAN_POINT ( 'NONE',  ( 5.231815292233882531, 0.000000000000000000, -2.508811410536378794 ) ) ;
#3651 = ORIENTED_EDGE ( 'NONE', *, *, #16469, .F. ) ;
#3652 = ADVANCED_FACE ( 'NONE', ( #9322 ), #4215, .F. ) ;
#3653 = CARTESIAN_POINT ( 'NONE',  ( 5.041815292233883916, 0.000000000000000000, -1.204840963379837664E-16 ) ) ;
#3654 = LINE ( 'NONE', #16434, #4147 ) ;
#3655 = ORIENTED_EDGE ( 'NONE', *, *, #14502, .T. ) ;
#3656 = CARTESIAN_POINT ( 'NONE',  ( 0.8518152922338826372, 0.000000000000000000, -3.288811410536379043 ) ) ;
#3657 = CARTESIAN_POINT ( 'NONE',  ( 3.176815292233883703, 0.5999999999999999778, -2.921863452989523324 ) ) ;
#3658 = ORIENTED_EDGE ( 'NONE', *, *, #2481, .T. ) ;
#3659 = CARTESIAN_POINT ( 'NONE',  ( 2.806815292233920456, 0.1000000000000000056, 2.266188589463620673 ) ) ;
#3660 = EDGE_CURVE ( 'NONE', #15952, #17478, #2833, .T. ) ;
#3661 = DIRECTION ( 'NONE',  ( 0.000000000000000000, 1.000000000000000000, 0.000000000000000000 ) ) ;
#3662 = EDGE_LOOP ( 'NONE', ( #8502, #12229 ) ) ;
#3663 = CIRCLE ( 'NONE', #13833, 0.05000000000000004441 ) ;
#3664 = DIRECTION ( 'NONE',  ( -0.000000000000000000, 0.000000000000000000, 1.000000000000000000 ) ) ;
#3665 = EDGE_CURVE ( 'NONE', #19577, #3257, #11018, .T. ) ;
#3666 = DIRECTION ( 'NONE',  ( -0.000000000000000000, -1.000000000000000000, -0.000000000000000000 ) ) ;
#3667 = VERTEX_POINT ( 'NONE', #17281 ) ;
#3668 = ORIENTED_EDGE ( 'NONE', *, *, #16483, .T. ) ;
#3669 = VECTOR ( 'NONE', #19200, 100.0000000000000000 ) ;
#3670 = CARTESIAN_POINT ( 'NONE',  ( -4.768184707766116581, -0.7500999999999999890, -2.898811410536379363 ) ) ;
#3671 = EDGE_LOOP ( 'NONE', ( #14234, #12881, #12821, #20909 ) ) ;
#3672 = ORIENTED_EDGE ( 'NONE', *, *, #3134, .F. ) ;
#3673 = DIRECTION ( 'NONE',  ( 0.000000000000000000, 0.000000000000000000, 1.000000000000000000 ) ) ;
#3674 = LINE ( 'NONE', #16547, #16118 ) ;
#3675 = LINE ( 'NONE', #18246, #4646 ) ;
#3676 = CARTESIAN_POINT ( 'NONE',  ( -4.873184707766079704, -0.7500000000000000000, -1.113811410536379443 ) ) ;
#3677 = CARTESIAN_POINT ( 'NONE',  ( 2.925408721170328352, 0.1000000000000000888, 2.266188589463620673 ) ) ;
#3678 = ORIENTED_EDGE ( 'NONE', *, *, #16404, .F. ) ;
#3679 = DIRECTION ( 'NONE',  ( 0.000000000000000000, 0.000000000000000000, 1.000000000000000000 ) ) ;
#3680 = LINE ( 'NONE', #17253, #16495 ) ;
#3681 = DIRECTION ( 'NONE',  ( 0.000000000000000000, 0.000000000000000000, 1.000000000000000000 ) ) ;
#3682 = EDGE_CURVE ( 'NONE', #20576, #17478, #18742, .T. ) ;
#3683 = EDGE_CURVE ( 'NONE', #2205, #6272, #6871, .T. ) ;
#3684 = DIRECTION ( 'NONE',  ( 1.000000000000000000, -0.000000000000000000, 0.000000000000000000 ) ) ;
#3685 = CARTESIAN_POINT ( 'NONE',  ( 0.8068152922339193456, 0.5999999999999999778, 2.674240631916764865 ) ) ;
#3686 = AXIS2_PLACEMENT_3D ( 'NONE', #12576, #9710, #3434 ) ;
#3687 = DIRECTION ( 'NONE',  ( 0.000000000000000000, 1.000000000000000000, 0.000000000000000000 ) ) ;
#3688 = EDGE_CURVE ( 'NONE', #2594, #14738, #20810, .T. ) ;
#3689 = ORIENTED_EDGE ( 'NONE', *, *, #2109, .F. ) ;
#3690 = VECTOR ( 'NONE', #12028, 100.0000000000000000 ) ;
#3691 = EDGE_CURVE ( 'NONE', #19190, #6369, #18883, .T. ) ;
#3692 = ADVANCED_FACE ( 'NONE', ( #14317 ), #9417, .T. ) ;
#3693 = CIRCLE ( 'NONE', #9811, 0.05000000000000004441 ) ;
#3694 = ORIENTED_EDGE ( 'NONE', *, *, #1633, .F. ) ;
#3695 = ORIENTED_EDGE ( 'NONE', *, *, #5439, .T. ) ;
#3696 = ORIENTED_EDGE ( 'NONE', *, *, #211, .F. ) ;
#3697 = ORIENTED_EDGE ( 'NONE', *, *, #574, .F. ) ;
#3698 = DIRECTION ( 'NONE',  ( 1.000000000000000000, -0.000000000000000000, 0.000000000000000000 ) ) ;
#3699 = EDGE_CURVE ( 'NONE', #15810, #19533, #9064, .T. ) ;
#3700 = AXIS2_PLACEMENT_3D ( 'NONE', #14966, #11360, #16244 ) ;
#3701 = DIRECTION ( 'NONE',  ( -0.000000000000000000, -1.000000000000000000, 0.000000000000000000 ) ) ;
#3702 = CYLINDRICAL_SURFACE ( 'NONE', #726, 0.3000000000000004330 ) ;
#3703 = VECTOR ( 'NONE', #10492, 100.0000000000000000 ) ;
#3704 = LINE ( 'NONE', #13483, #20233 ) ;
#3705 = DIRECTION ( 'NONE',  ( 0.000000000000000000, 0.000000000000000000, -1.000000000000000000 ) ) ;
#3706 = PLANE ( 'NONE',  #4107 ) ;
#3707 = AXIS2_PLACEMENT_3D ( 'NONE', #12283, #18663, #10575 ) ;
#3708 = DIRECTION ( 'NONE',  ( 0.000000000000000000, 0.000000000000000000, 1.000000000000000000 ) ) ;
#3709 = DIRECTION ( 'NONE',  ( 0.000000000000000000, 0.000000000000000000, 1.000000000000000000 ) ) ;
#3710 = CARTESIAN_POINT ( 'NONE',  ( 4.801815292233882815, -0.7500000000000000000, 1.441188589463621161 ) ) ;
#3711 = LINE ( 'NONE', #10183, #17721 ) ;
#3712 = VERTEX_POINT ( 'NONE', #13992 ) ;
#3713 = DIRECTION ( 'NONE',  ( 0.000000000000000000, -1.000000000000000000, 0.000000000000000000 ) ) ;
#3714 = EDGE_CURVE ( 'NONE', #17662, #19387, #4313, .T. ) ;
#3715 = ORIENTED_EDGE ( 'NONE', *, *, #9034, .T. ) ;
#3716 = EDGE_CURVE ( 'NONE', #4395, #19868, #7140, .T. ) ;
#3717 = AXIS2_PLACEMENT_3D ( 'NONE', #11217, #17716, #9080 ) ;
#3718 = CYLINDRICAL_SURFACE ( 'NONE', #3824, 0.05000000000000004441 ) ;
#3719 = EDGE_LOOP ( 'NONE', ( #15356, #15889, #7751, #20247 ) ) ;
#3720 = AXIS2_PLACEMENT_3D ( 'NONE', #5293, #18878, #4416 ) ;
#3721 = CARTESIAN_POINT ( 'NONE',  ( -3.143184707766117469, 0.1000000000000000056, 0.000000000000000000 ) ) ;
#3722 = VECTOR ( 'NONE', #4069, 100.0000000000000000 ) ;
#3723 = ORIENTED_EDGE ( 'NONE', *, *, #18316, .T. ) ;
#3724 = ORIENTED_EDGE ( 'NONE', *, *, #20057, .F. ) ;
#3725 = ORIENTED_EDGE ( 'NONE', *, *, #6346, .T. ) ;
#3726 = LINE ( 'NONE', #5235, #9418 ) ;
#3727 = CYLINDRICAL_SURFACE ( 'NONE', #1474, 0.1750000000000001554 ) ;
#3728 = LINE ( 'NONE', #10204, #10546 ) ;
#3729 = DIRECTION ( 'NONE',  ( -0.000000000000000000, -1.000000000000000000, -0.000000000000000000 ) ) ;
#3730 = DIRECTION ( 'NONE',  ( -0.000000000000000000, -1.000000000000000000, -0.000000000000000000 ) ) ;
#3731 = DIRECTION ( 'NONE',  ( 1.000000000000000000, 0.000000000000000000, 0.000000000000000000 ) ) ;
#3732 = LINE ( 'NONE', #8814, #11640 ) ;
#3733 = AXIS2_PLACEMENT_3D ( 'NONE', #9375, #19585, #140 ) ;
#3734 = CARTESIAN_POINT ( 'NONE',  ( 5.226815292233919941, -0.7500000000000000000, -1.113811410536379443 ) ) ;
#3735 = EDGE_CURVE ( 'NONE', #5596, #14660, #10533, .T. ) ;
#3736 =( NAMED_UNIT ( * ) SI_UNIT ( $, .STERADIAN. ) SOLID_ANGLE_UNIT ( ) );
#3737 = LINE ( 'NONE', #3849, #14576 ) ;
#3738 = DIRECTION ( 'NONE',  ( 0.000000000000000000, -0.000000000000000000, 1.000000000000000000 ) ) ;
#3739 = ORIENTED_EDGE ( 'NONE', *, *, #11865, .T. ) ;
#3740 = VECTOR ( 'NONE', #17635, 100.0000000000000000 ) ;
#3741 = ORIENTED_EDGE ( 'NONE', *, *, #9813, .T. ) ;
#3742 = AXIS2_PLACEMENT_3D ( 'NONE', #21027, #282, #14538 ) ;
#3743 = DIRECTION ( 'NONE',  ( -0.000000000000000000, -1.000000000000000000, -0.000000000000000000 ) ) ;
#3744 = ORIENTED_EDGE ( 'NONE', *, *, #14178, .T. ) ;
#3745 = ADVANCED_FACE ( 'NONE', ( #558 ), #7452, .T. ) ;
#3746 = LINE ( 'NONE', #16824, #5507 ) ;
#3747 = CIRCLE ( 'NONE', #13595, 0.05000000000000004441 ) ;
#3748 = VERTEX_POINT ( 'NONE', #18434 ) ;
#3749 = LINE ( 'NONE', #10229, #12930 ) ;
#3750 = CARTESIAN_POINT ( 'NONE',  ( 0.8018152922338825928, 0.5999999999999999778, -2.848811410536379096 ) ) ;
#3751 = ORIENTED_EDGE ( 'NONE', *, *, #7700, .F. ) ;
#3752 = DIRECTION ( 'NONE',  ( -1.156482317317871725E-16, 0.000000000000000000, -1.000000000000000000 ) ) ;
#3753 = AXIS2_PLACEMENT_3D ( 'NONE', #8127, #19521, #18141 ) ;
#3754 = CYLINDRICAL_SURFACE ( 'NONE', #9588, 0.05000000000000004441 ) ;
#3755 = ORIENTED_EDGE ( 'NONE', *, *, #15880, .F. ) ;
#3756 = VECTOR ( 'NONE', #13947, 100.0000000000000000 ) ;
#3757 = DIRECTION ( 'NONE',  ( -0.000000000000000000, -1.000000000000000000, -0.000000000000000000 ) ) ;
#3758 = DIRECTION ( 'NONE',  ( 0.000000000000000000, 0.000000000000000000, 1.000000000000000000 ) ) ;
#3759 = ORIENTED_EDGE ( 'NONE', *, *, #16034, .F. ) ;
#3760 = VECTOR ( 'NONE', #6140, 100.0000000000000000 ) ;
#3761 = DIRECTION ( 'NONE',  ( 0.000000000000000000, -1.000000000000000000, 0.000000000000000000 ) ) ;
#3762 = FACE_OUTER_BOUND ( 'NONE', #17545, .T. ) ;
#3763 = VERTEX_POINT ( 'NONE', #4175 ) ;
#3764 = VECTOR ( 'NONE', #12458, 100.0000000000000000 ) ;
#3765 = AXIS2_PLACEMENT_3D ( 'NONE', #1010, #20591, #20914 ) ;
#3766 = CIRCLE ( 'NONE', #709, 0.05000000000000004441 ) ;
#3767 = CARTESIAN_POINT ( 'NONE',  ( 3.181815292233920900, 0.5999999999999999778, 2.551188589463620371 ) ) ;
#3768 = CARTESIAN_POINT ( 'NONE',  ( 0.000000000000000000, 0.000000000000000000, -2.508811410536378794 ) ) ;
#3769 = EDGE_CURVE ( 'NONE', #18526, #7011, #2256, .T. ) ;
#3770 = AXIS2_PLACEMENT_3D ( 'NONE', #4707, #6308, #19275 ) ;
#3771 = VERTEX_POINT ( 'NONE', #8837 ) ;
#3772 = ORIENTED_EDGE ( 'NONE', *, *, #12088, .F. ) ;
#3773 = LINE ( 'NONE', #10257, #19053 ) ;
#3774 = EDGE_CURVE ( 'NONE', #20650, #13182, #657, .T. ) ;
#3775 = ORIENTED_EDGE ( 'NONE', *, *, #10471, .F. ) ;
#3776 = CIRCLE ( 'NONE', #6504, 0.05000000000000004441 ) ;
#3777 = EDGE_LOOP ( 'NONE', ( #1542, #12087, #16521, #9964 ) ) ;
#3778 = AXIS2_PLACEMENT_3D ( 'NONE', #6558, #12820, #13045 ) ;
#3780 = LINE ( 'NONE', #14956, #15035 ) ;
#3779 = AXIS2_PLACEMENT_3D ( 'NONE', #2117, #8904, #19968 ) ;
#3781 = CARTESIAN_POINT ( 'NONE',  ( 4.806815292233882708, 0.5999999999999999778, 1.028136547010476853 ) ) ;
#3782 = ORIENTED_EDGE ( 'NONE', *, *, #7567, .T. ) ;
#3783 = AXIS2_PLACEMENT_3D ( 'NONE', #13660, #20144, #5583 ) ;
#3784 = PLANE ( 'NONE',  #17543 ) ;
#3785 = FACE_OUTER_BOUND ( 'NONE', #2044, .T. ) ;
#3786 = CARTESIAN_POINT ( 'NONE',  ( -0.9231847077660795264, 0.5999999999999999778, 2.266188589463620673 ) ) ;
#3787 = EDGE_CURVE ( 'NONE', #1072, #5088, #3648, .T. ) ;
#3788 = EDGE_LOOP ( 'NONE', ( #8044, #10309, #17216, #17499, #6027, #17570 ) ) ;
#3789 = CARTESIAN_POINT ( 'NONE',  ( 0.000000000000000000, 0.000000000000000000, 1.491188589463621206 ) ) ;
#3790 = CARTESIAN_POINT ( 'NONE',  ( 4.856815292233882531, 0.1000000000000000056, 0.8161885894636206062 ) ) ;
#3791 = PLANE ( 'NONE',  #10841 ) ;
#3792 = AXIS2_PLACEMENT_3D ( 'NONE', #12548, #1598, #14571 ) ;
#3793 = CARTESIAN_POINT ( 'NONE',  ( -3.069371197711314733E-16, 0.5999999999999999778, 2.601188589463620193 ) ) ;
#3794 = DIRECTION ( 'NONE',  ( 0.000000000000000000, 1.000000000000000000, 0.000000000000000000 ) ) ;
#3795 = VECTOR ( 'NONE', #15602, 100.0000000000000000 ) ;
#3796 = PLANE ( 'NONE',  #4093 ) ;
#3797 = ORIENTED_EDGE ( 'NONE', *, *, #618, .T. ) ;
#3798 = ADVANCED_FACE ( 'NONE', ( #773 ), #8727, .F. ) ;
#3799 = AXIS2_PLACEMENT_3D ( 'NONE', #2728, #4007, #15715 ) ;
#3800 = CIRCLE ( 'NONE', #15680, 0.05000000000000004441 ) ;
#3801 = ORIENTED_EDGE ( 'NONE', *, *, #11383, .T. ) ;
#3802 = ORIENTED_EDGE ( 'NONE', *, *, #9105, .T. ) ;
#3803 = CIRCLE ( 'NONE', #1785, 0.05000000000000004441 ) ;
#3804 = CIRCLE ( 'NONE', #16388, 0.05000000000000004441 ) ;
#3805 = AXIS2_PLACEMENT_3D ( 'NONE', #7031, #3435, #19998 ) ;
#3806 = EDGE_CURVE ( 'NONE', #16895, #934, #20128, .T. ) ;
#3807 = VERTEX_POINT ( 'NONE', #12045 ) ;
#3808 = ORIENTED_EDGE ( 'NONE', *, *, #12960, .F. ) ;
#3809 = DIRECTION ( 'NONE',  ( 0.000000000000000000, 0.000000000000000000, -1.000000000000000000 ) ) ;
#3810 = AXIS2_PLACEMENT_3D ( 'NONE', #2612, #18990, #4419 ) ;
#3811 = CARTESIAN_POINT ( 'NONE',  ( 0.000000000000000000, -0.7500000000000000000, -3.288811410536379043 ) ) ;
#3812 = DIRECTION ( 'NONE',  ( 0.000000000000000000, 0.000000000000000000, 1.000000000000000000 ) ) ;
#3813 = CARTESIAN_POINT ( 'NONE',  ( -4.873184707766079704, -0.7500000000000000000, -1.683811410536379505 ) ) ;
#3814 = AXIS2_PLACEMENT_3D ( 'NONE', #13838, #1197, #5878 ) ;
#3815 = DIRECTION ( 'NONE',  ( 0.000000000000000000, 0.000000000000000000, 1.000000000000000000 ) ) ;
#3816 = CARTESIAN_POINT ( 'NONE',  ( -5.248184707766117008, -0.7500000000000000000, -3.238811410536378776 ) ) ;
#3817 = ADVANCED_FACE ( 'NONE', ( #13943, #10425 ), #18843, .T. ) ;
#3818 = CARTESIAN_POINT ( 'NONE',  ( 1.941816653550463734, 0.5999999999999999778, 0.1011885894631462390 ) ) ;
#3819 = DIRECTION ( 'NONE',  ( 0.000000000000000000, 0.000000000000000000, 1.000000000000000000 ) ) ;
#3820 = CARTESIAN_POINT ( 'NONE',  ( -4.818184707766079100, -0.7500000000000000000, 0.000000000000000000 ) ) ;
#3821 = AXIS2_PLACEMENT_3D ( 'NONE', #10512, #5641, #4152 ) ;
#3822 = AXIS2_PLACEMENT_3D ( 'NONE', #900, #15477, #13870 ) ;
#3823 = CARTESIAN_POINT ( 'NONE',  ( 3.991816653550464000, 0.1000000000000000056, 3.351188589463147682 ) ) ;
#3824 = AXIS2_PLACEMENT_3D ( 'NONE', #19977, #17082, #5415 ) ;
#3825 = ORIENTED_EDGE ( 'NONE', *, *, #19230, .T. ) ;
#3826 = FACE_OUTER_BOUND ( 'NONE', #10074, .T. ) ;
#3827 = CIRCLE ( 'NONE', #13005, 0.05000000000000004441 ) ;
#3828 = EDGE_LOOP ( 'NONE', ( #9783, #13910, #9707, #6665 ) ) ;
#3829 = EDGE_CURVE ( 'NONE', #712, #4847, #6705, .T. ) ;
#3830 = ORIENTED_EDGE ( 'NONE', *, *, #14231, .T. ) ;
#3831 = VECTOR ( 'NONE', #1733, 100.0000000000000000 ) ;
#3832 = CARTESIAN_POINT ( 'NONE',  ( -0.9231847077660795264, 0.1000000000000000888, 2.886188589463620779 ) ) ;
#3833 = EDGE_LOOP ( 'NONE', ( #12157, #14848, #11004, #7596 ) ) ;
#3834 = VERTEX_POINT ( 'NONE', #962 ) ;
#3835 = CIRCLE ( 'NONE', #14721, 0.05000000000000004441 ) ;
#3836 = AXIS2_PLACEMENT_3D ( 'NONE', #18582, #8903, #917 ) ;
#3837 = ORIENTED_EDGE ( 'NONE', *, *, #18038, .T. ) ;
#3838 = FACE_OUTER_BOUND ( 'NONE', #16613, .T. ) ;
#3839 = CARTESIAN_POINT ( 'NONE',  ( -2.718184707766117647, -0.7500000000000000000, 0.7611885894636211125 ) ) ;
#3840 = EDGE_CURVE ( 'NONE', #19316, #6493, #18738, .T. ) ;
#3841 = DIRECTION ( 'NONE',  ( 0.000000000000000000, 0.000000000000000000, 1.000000000000000000 ) ) ;
#3842 = DIRECTION ( 'NONE',  ( 0.000000000000000000, 0.000000000000000000, 1.000000000000000000 ) ) ;
#3843 = DIRECTION ( 'NONE',  ( -0.000000000000000000, 1.000000000000000000, -0.000000000000000000 ) ) ;
#3844 = DIRECTION ( 'NONE',  ( -1.000000000000000000, 0.000000000000000000, 0.000000000000000000 ) ) ;
#3845 = DIRECTION ( 'NONE',  ( 1.000000000000000000, 0.000000000000000000, 0.000000000000000000 ) ) ;
#3846 = PLANE ( 'NONE',  #4170 ) ;
#3847 = CARTESIAN_POINT ( 'NONE',  ( 3.176815292233883703, 0.1000000000000000056, 1.028136547010476853 ) ) ;
#3848 = EDGE_CURVE ( 'NONE', #8618, #12805, #913, .T. ) ;
#3849 = CARTESIAN_POINT ( 'NONE',  ( 5.231815292233882531, -0.7500000000000000000, 0.7111885894636210681 ) ) ;
#3850 = CARTESIAN_POINT ( 'NONE',  ( 5.231815292233918946, -0.7500000000000000000, 2.941188589463620939 ) ) ;
#3851 = ORIENTED_EDGE ( 'NONE', *, *, #11871, .F. ) ;
#3852 = AXIS2_PLACEMENT_3D ( 'NONE', #6929, #17989, #3421 ) ;
#3853 = EDGE_CURVE ( 'NONE', #20545, #15141, #17926, .T. ) ;
#3854 = VERTEX_POINT ( 'NONE', #13743 ) ;
#3855 = VECTOR ( 'NONE', #18460, 100.0000000000000000 ) ;
#3856 = EDGE_CURVE ( 'NONE', #15246, #4460, #20229, .T. ) ;
#3857 = CARTESIAN_POINT ( 'NONE',  ( -4.873184707766079704, 0.1000000000000000056, -1.375759368083235623 ) ) ;
#3858 = VECTOR ( 'NONE', #19660, 100.0000000000000000 ) ;
#3859 = ORIENTED_EDGE ( 'NONE', *, *, #2874, .T. ) ;
#3860 = EDGE_CURVE ( 'NONE', #1002, #8702, #11937, .T. ) ;
#3861 = CARTESIAN_POINT ( 'NONE',  ( -5.958183346449537510, 0.5999999999999999778, 3.101188589463178769 ) ) ;
#3862 = EDGE_CURVE ( 'NONE', #19557, #13841, #20324, .T. ) ;
#3863 = AXIS2_PLACEMENT_3D ( 'NONE', #6598, #5210, #16258 ) ;
#3864 = EDGE_CURVE ( 'NONE', #14000, #2232, #16828, .T. ) ;
#3865 = DIRECTION ( 'NONE',  ( 1.000000000000000000, 0.000000000000000000, 0.000000000000000000 ) ) ;
#3866 = DIRECTION ( 'NONE',  ( 0.000000000000000000, 1.000000000000000000, 0.000000000000000000 ) ) ;
#3867 = EDGE_CURVE ( 'NONE', #16800, #12332, #3316, .T. ) ;
#3868 = DIRECTION ( 'NONE',  ( 0.000000000000000000, 0.000000000000000000, 1.000000000000000000 ) ) ;
#3869 = ORIENTED_EDGE ( 'NONE', *, *, #1311, .T. ) ;
#3870 = LINE ( 'NONE', #16833, #18746 ) ;
#3871 = DIRECTION ( 'NONE',  ( 0.000000000000000000, 1.000000000000000000, 0.000000000000000000 ) ) ;
#3872 = ORIENTED_EDGE ( 'NONE', *, *, #19454, .F. ) ;
#3873 = EDGE_CURVE ( 'NONE', #17641, #15251, #6396, .T. ) ;
#3874 = CYLINDRICAL_SURFACE ( 'NONE', #15632, 0.05000000000000004441 ) ;
#3875 = CARTESIAN_POINT ( 'NONE',  ( 0.000000000000000000, 0.000000000000000000, -3.288811410536379043 ) ) ;
#3876 = ORIENTED_EDGE ( 'NONE', *, *, #19216, .T. ) ;
#3877 = AXIS2_PLACEMENT_3D ( 'NONE', #10856, #6825, #11503 ) ;
#3878 = CARTESIAN_POINT ( 'NONE',  ( 0.000000000000000000, -0.7500000000000000000, -3.288811410536379043 ) ) ;
#3879 = ORIENTED_EDGE ( 'NONE', *, *, #15518, .F. ) ;
#3880 = CARTESIAN_POINT ( 'NONE',  ( 0.8568152922338825306, 0.5999999999999999778, 0.000000000000000000 ) ) ;
#3881 = DIRECTION ( 'NONE',  ( 0.000000000000000000, 0.000000000000000000, 1.000000000000000000 ) ) ;
#3883 = EDGE_LOOP ( 'NONE', ( #5810, #18199, #3505, #20874 ) ) ;
#3882 = EDGE_CURVE ( 'NONE', #14188, #4470, #8091, .T. ) ;
#3884 = ORIENTED_EDGE ( 'NONE', *, *, #3603, .F. ) ;
#3885 = VERTEX_POINT ( 'NONE', #8203 ) ;
#3886 = VECTOR ( 'NONE', #9253, 100.0000000000000000 ) ;
#3887 = CARTESIAN_POINT ( 'NONE',  ( 2.991815292233883206, 0.5999999999999999778, 1.541188589463621250 ) ) ;
#3888 = ORIENTED_EDGE ( 'NONE', *, *, #11499, .F. ) ;
#3889 = VERTEX_POINT ( 'NONE', #19490 ) ;
#3890 = CARTESIAN_POINT ( 'NONE',  ( -1.058184707766116395, 0.000000000000000000, -2.458811410536378972 ) ) ;
#3891 = DIRECTION ( 'NONE',  ( 0.000000000000000000, -1.000000000000000000, 0.000000000000000000 ) ) ;
#3892 = ORIENTED_EDGE ( 'NONE', *, *, #3041, .F. ) ;
#3893 = CYLINDRICAL_SURFACE ( 'NONE', #5320, 0.05000000000000004441 ) ;
#3894 = CARTESIAN_POINT ( 'NONE',  ( 2.925408721170328352, 0.1000000000000000888, -1.733811410536379549 ) ) ;
#3895 = CARTESIAN_POINT ( 'NONE',  ( -1.958183346449536844, 0.5999999999999999778, -0.3738114105368550710 ) ) ;
#3896 = ORIENTED_EDGE ( 'NONE', *, *, #11958, .T. ) ;
#3897 = CARTESIAN_POINT ( 'NONE',  ( -3.093184707766117647, -0.7500000000000000000, -2.563811410536379398 ) ) ;
#3898 = EDGE_CURVE ( 'NONE', #3104, #2637, #14388, .T. ) ;
#3899 = DIRECTION ( 'NONE',  ( 0.000000000000000000, 1.000000000000000000, 0.000000000000000000 ) ) ;
#3900 = DIRECTION ( 'NONE',  ( 0.000000000000000000, 1.000000000000000000, -0.000000000000000000 ) ) ;
#3901 = LINE ( 'NONE', #10787, #20114 ) ;
#3902 = DIRECTION ( 'NONE',  ( -0.000000000000000000, 1.000000000000000000, -0.000000000000000000 ) ) ;
#3903 = VERTEX_POINT ( 'NONE', #14585 ) ;
#3904 = EDGE_CURVE ( 'NONE', #11836, #18193, #16186, .T. ) ;
#3905 = EDGE_CURVE ( 'NONE', #1564, #16129, #9594, .T. ) ;
#3906 = VERTEX_POINT ( 'NONE', #6623 ) ;
#3907 = ORIENTED_EDGE ( 'NONE', *, *, #5782, .F. ) ;
#3908 = EDGE_CURVE ( 'NONE', #13956, #398, #2996, .T. ) ;
#3909 = ORIENTED_EDGE ( 'NONE', *, *, #3882, .T. ) ;
#3910 = PLANE ( 'NONE',  #2064 ) ;
#3911 = ORIENTED_EDGE ( 'NONE', *, *, #18273, .F. ) ;
#3912 = ORIENTED_EDGE ( 'NONE', *, *, #2653, .F. ) ;
#3913 = CARTESIAN_POINT ( 'NONE',  ( 1.281815292233882353, -0.7500000000000000000, -2.558811410536379061 ) ) ;
#3914 = CARTESIAN_POINT ( 'NONE',  ( -4.873184707766079704, -0.7500000000000000000, 2.316188589463620495 ) ) ;
#3915 = CARTESIAN_POINT ( 'NONE',  ( 5.281815292233918768, -0.7500000000000000000, -1.738811410536378999 ) ) ;
#3916 = FACE_BOUND ( 'NONE', #2132, .T. ) ;
#3917 = PLANE ( 'NONE',  #3836 ) ;
#3918 = DIRECTION ( 'NONE',  ( 0.000000000000000000, -0.000000000000000000, 1.000000000000000000 ) ) ;
#3919 = CIRCLE ( 'NONE', #7653, 0.05000000000000004441 ) ;
#3920 = ORIENTED_EDGE ( 'NONE', *, *, #12803, .F. ) ;
#3921 = LINE ( 'NONE', #13486, #19121 ) ;
#3922 = CARTESIAN_POINT ( 'NONE',  ( -1.243184707766116448, 0.1000000000000000056, 0.000000000000000000 ) ) ;
#3923 = CARTESIAN_POINT ( 'NONE',  ( 5.176815292233882815, -0.7500000000000000000, 1.386188589463620557 ) ) ;
#3924 = CYLINDRICAL_SURFACE ( 'NONE', #6188, 0.05000000000000004441 ) ;
#3925 = ORIENTED_EDGE ( 'NONE', *, *, #854, .T. ) ;
#3926 = CARTESIAN_POINT ( 'NONE',  ( 2.756815292233883774, 0.1000000000000000056, 1.386188589463620557 ) ) ;
#3927 = EDGE_CURVE ( 'NONE', #19047, #12227, #4925, .T. ) ;
#3928 = ORIENTED_EDGE ( 'NONE', *, *, #18924, .F. ) ;
#3929 = ORIENTED_EDGE ( 'NONE', *, *, #8701, .F. ) ;
#3930 = LINE ( 'NONE', #19890, #3498 ) ;
#3931 = EDGE_CURVE ( 'NONE', #11142, #267, #9477, .T. ) ;
#3932 = AXIS2_PLACEMENT_3D ( 'NONE', #9774, #11056, #8070 ) ;
#3933 = ORIENTED_EDGE ( 'NONE', *, *, #9861, .F. ) ;
#3934 = ORIENTED_EDGE ( 'NONE', *, *, #7305, .T. ) ;
#3935 = ORIENTED_EDGE ( 'NONE', *, *, #8282, .T. ) ;
#3936 = DIRECTION ( 'NONE',  ( 0.000000000000000000, -1.000000000000000000, 0.000000000000000000 ) ) ;
#3937 = DIRECTION ( 'NONE',  ( -0.000000000000000000, -1.000000000000000000, 0.000000000000000000 ) ) ;
#3938 = FACE_OUTER_BOUND ( 'NONE', #13895, .T. ) ;
#3939 = LINE ( 'NONE', #12118, #18474 ) ;
#3940 = CARTESIAN_POINT ( 'NONE',  ( 3.076815292233920474, 0.5999999999999999778, 2.266188589463620673 ) ) ;
#3941 = FACE_OUTER_BOUND ( 'NONE', #5321, .T. ) ;
#3942 = DIRECTION ( 'NONE',  ( 0.000000000000000000, 0.000000000000000000, 1.000000000000000000 ) ) ;
#3943 = DIRECTION ( 'NONE',  ( -0.000000000000000000, 1.000000000000000000, -0.000000000000000000 ) ) ;
#3944 = CARTESIAN_POINT ( 'NONE',  ( 3.076815292233883614, 0.5999999999999999778, 1.386188589463620557 ) ) ;
#3945 = DIRECTION ( 'NONE',  ( 0.000000000000000000, 0.000000000000000000, 1.000000000000000000 ) ) ;
#3946 = DIRECTION ( 'NONE',  ( 0.000000000000000000, 0.000000000000000000, 1.000000000000000000 ) ) ;
#3947 = EDGE_LOOP ( 'NONE', ( #13801, #18454, #19396, #19809 ) ) ;
#3948 = CIRCLE ( 'NONE', #20943, 0.05000000000000004441 ) ;
#3949 = ORIENTED_EDGE ( 'NONE', *, *, #5469, .T. ) ;
#3950 = DIRECTION ( 'NONE',  ( -0.000000000000000000, -1.000000000000000000, -0.000000000000000000 ) ) ;
#3951 = EDGE_CURVE ( 'NONE', #5834, #5808, #17888, .T. ) ;
#3952 = VERTEX_POINT ( 'NONE', #13000 ) ;
#3953 = CYLINDRICAL_SURFACE ( 'NONE', #18090, 0.05000000000000004441 ) ;
#3954 = EDGE_CURVE ( 'NONE', #4768, #12716, #17, .T. ) ;
#3955 = VERTEX_POINT ( 'NONE', #1724 ) ;
#3956 = EDGE_LOOP ( 'NONE', ( #3115, #12809, #19211, #4026 ) ) ;
#3957 = CARTESIAN_POINT ( 'NONE',  ( -0.8181847077660796552, -0.7500000000000000000, -1.738811410536378999 ) ) ;
#3958 = DIRECTION ( 'NONE',  ( 0.000000000000000000, 0.000000000000000000, -1.000000000000000000 ) ) ;
#3959 = ADVANCED_FACE ( 'NONE', ( #4810 ), #11500, .F. ) ;
#3960 = LINE ( 'NONE', #13335, #17103 ) ;
#3961 = VERTEX_POINT ( 'NONE', #142 ) ;
#3962 = CARTESIAN_POINT ( 'NONE',  ( -5.124591278829671914, 0.5999999999999999778, -1.783811410536379594 ) ) ;
#3963 = ADVANCED_FACE ( 'NONE', ( #15964 ), #13101, .F. ) ;
#3964 = LINE ( 'NONE', #2363, #13608 ) ;
#3965 = VERTEX_POINT ( 'NONE', #17788 ) ;
#3966 = CARTESIAN_POINT ( 'NONE',  ( 2.806815292233920456, -0.7500000000000000000, 2.886188589463620779 ) ) ;
#3967 = DIRECTION ( 'NONE',  ( -1.000000000000000000, 0.000000000000000000, 0.000000000000000000 ) ) ;
#3968 = EDGE_LOOP ( 'NONE', ( #1310, #3580, #2868, #10986, #13409, #1022, #11525, #5492 ) ) ;
#3969 = CARTESIAN_POINT ( 'NONE',  ( -1.008184707766116128, 0.000000000000000000, 2.161188589463621135 ) ) ;
#3970 = EDGE_LOOP ( 'NONE', ( #16874, #20383, #11850, #15775, #18869, #11104 ) ) ;
#3971 = CARTESIAN_POINT ( 'NONE',  ( 0.000000000000000000, -0.7500000000000000000, 2.991188589463621206 ) ) ;
#3972 = ADVANCED_FACE ( 'NONE', ( #14479 ), #5020, .F. ) ;
#3973 = EDGE_CURVE ( 'NONE', #14609, #14601, #20876, .T. ) ;
#3974 = CARTESIAN_POINT ( 'NONE',  ( -3.193184707766080876, 0.1000000000000000056, -1.325759368083235579 ) ) ;
#3975 = VECTOR ( 'NONE', #20480, 100.0000000000000000 ) ;
#3976 = VERTEX_POINT ( 'NONE', #6297 ) ;
#3977 = VERTEX_POINT ( 'NONE', #20968 ) ;
#3978 = VERTEX_POINT ( 'NONE', #9698 ) ;
#3979 = LINE ( 'NONE', #16851, #9183 ) ;
#3980 = VERTEX_POINT ( 'NONE', #10312 ) ;
#3981 = ORIENTED_EDGE ( 'NONE', *, *, #12154, .F. ) ;
#3982 = DIRECTION ( 'NONE',  ( 0.000000000000000000, 1.000000000000000000, 0.000000000000000000 ) ) ;
#3983 = CARTESIAN_POINT ( 'NONE',  ( -1.298184707766116608, 0.000000000000000000, -2.558811410536379061 ) ) ;
#3984 = ORIENTED_EDGE ( 'NONE', *, *, #10982, .T. ) ;
#3985 = DIRECTION ( 'NONE',  ( 0.000000000000000000, 0.000000000000000000, 1.000000000000000000 ) ) ;
#3986 = EDGE_CURVE ( 'NONE', #10967, #11028, #3726, .T. ) ;
#3987 = DIRECTION ( 'NONE',  ( 0.000000000000000000, -1.000000000000000000, 0.000000000000000000 ) ) ;
#3988 = LINE ( 'NONE', #10361, #4350 ) ;
#3989 = ORIENTED_EDGE ( 'NONE', *, *, #16728, .F. ) ;
#3990 = VECTOR ( 'NONE', #20852, 100.0000000000000000 ) ;
#3991 = CARTESIAN_POINT ( 'NONE',  ( 0.000000000000000000, -0.7500000000000000000, 0.7111885894636210681 ) ) ;
#3992 = PLANE ( 'NONE',  #987 ) ;
#3993 = ADVANCED_FACE ( 'NONE', ( #16806 ), #330, .T. ) ;
#3994 = CARTESIAN_POINT ( 'NONE',  ( 0.000000000000000000, -0.7500000000000000000, -1.008811410536379016 ) ) ;
#3995 = DIRECTION ( 'NONE',  ( 1.000000000000000000, -0.000000000000000000, 0.000000000000000000 ) ) ;
#3996 = CARTESIAN_POINT ( 'NONE',  ( -2.823184707766080770, 0.1000000000000000888, 2.266188589463620673 ) ) ;
#3997 = VECTOR ( 'NONE', #4124, 100.0000000000000000 ) ;
#3998 = VERTEX_POINT ( 'NONE', #1936 ) ;
#3999 = VERTEX_POINT ( 'NONE', #18105 ) ;
#4000 = EDGE_LOOP ( 'NONE', ( #15463, #871, #18845, #19485 ) ) ;
#4001 = EDGE_LOOP ( 'NONE', ( #4924, #11120, #3696, #12909, #1977, #10373 ) ) ;
#4002 = CARTESIAN_POINT ( 'NONE',  ( -4.873184707766079704, -0.7500000000000000000, 2.316188589463620495 ) ) ;
#4003 = VERTEX_POINT ( 'NONE', #6821 ) ;
#4004 = ORIENTED_EDGE ( 'NONE', *, *, #1298, .T. ) ;
#4005 = DIRECTION ( 'NONE',  ( 1.000000000000000000, -0.000000000000000000, 0.000000000000000000 ) ) ;
#4006 = LINE ( 'NONE', #8999, #9299 ) ;
#4007 = DIRECTION ( 'NONE',  ( -0.000000000000000000, 1.000000000000000000, -0.000000000000000000 ) ) ;
#4008 = DIRECTION ( 'NONE',  ( 0.000000000000000000, -1.000000000000000000, 0.000000000000000000 ) ) ;
#4009 = DIRECTION ( 'NONE',  ( 0.000000000000000000, 0.000000000000000000, 1.000000000000000000 ) ) ;
#4010 = DIRECTION ( 'NONE',  ( 0.000000000000000000, -1.000000000000000000, 0.000000000000000000 ) ) ;
#4011 = ORIENTED_EDGE ( 'NONE', *, *, #1509, .T. ) ;
#4012 = DIRECTION ( 'NONE',  ( -0.000000000000000000, -1.000000000000000000, -0.000000000000000000 ) ) ;
#4013 = DIRECTION ( 'NONE',  ( -0.000000000000000000, -1.000000000000000000, -0.000000000000000000 ) ) ;
#4014 = AXIS2_PLACEMENT_3D ( 'NONE', #13983, #12488, #6237 ) ;
#4015 = DIRECTION ( 'NONE',  ( 0.000000000000000000, 0.000000000000000000, 1.000000000000000000 ) ) ;
#4016 = AXIS2_PLACEMENT_3D ( 'NONE', #2925, #6235, #4535 ) ;
#4017 = LINE ( 'NONE', #10493, #19767 ) ;
#4018 = VERTEX_POINT ( 'NONE', #2143 ) ;
#4019 = LINE ( 'NONE', #20083, #18681 ) ;
#4020 = VERTEX_POINT ( 'NONE', #19687 ) ;
#4021 = EDGE_LOOP ( 'NONE', ( #3413, #909, #19158, #10489, #369, #2223 ) ) ;
#4022 = LINE ( 'NONE', #8613, #6878 ) ;
#4023 = EDGE_CURVE ( 'NONE', #1854, #8197, #19270, .T. ) ;
#4024 = AXIS2_PLACEMENT_3D ( 'NONE', #18635, #16626, #5462 ) ;
#4025 = ORIENTED_EDGE ( 'NONE', *, *, #3440, .F. ) ;
#4026 = ORIENTED_EDGE ( 'NONE', *, *, #6819, .T. ) ;
#4027 = AXIS2_PLACEMENT_3D ( 'NONE', #521, #616, #4015 ) ;
#4028 = VERTEX_POINT ( 'NONE', #6927 ) ;
#4029 = DIRECTION ( 'NONE',  ( 1.000000000000000000, 0.000000000000000000, 0.000000000000000000 ) ) ;
#4030 = AXIS2_PLACEMENT_3D ( 'NONE', #7403, #17432, #15825 ) ;
#4031 = DIRECTION ( 'NONE',  ( -0.000000000000000000, -1.000000000000000000, 0.000000000000000000 ) ) ;
#4032 = DIRECTION ( 'NONE',  ( -0.000000000000000000, 1.000000000000000000, -0.000000000000000000 ) ) ;
#4033 = CARTESIAN_POINT ( 'NONE',  ( -0.8731847077660794820, -0.7500000000000000000, 2.316188589463620495 ) ) ;
#4034 = EDGE_CURVE ( 'NONE', #19316, #11708, #19896, .T. ) ;
#4035 = DIRECTION ( 'NONE',  ( 0.000000000000000000, 1.000000000000000000, -0.000000000000000000 ) ) ;
#4036 = DIRECTION ( 'NONE',  ( 0.000000000000000000, 0.000000000000000000, -1.000000000000000000 ) ) ;
#4037 = CARTESIAN_POINT ( 'NONE',  ( -0.9231847077661164969, 0.1000000000000000888, 0.8161885894636206062 ) ) ;
#4038 = CARTESIAN_POINT ( 'NONE',  ( 4.000000000000000000, 0.5999999999999999778, 4.000000000000000000 ) ) ;
#4039 = DIRECTION ( 'NONE',  ( 0.000000000000000000, 0.000000000000000000, 1.000000000000000000 ) ) ;
#4040 = CARTESIAN_POINT ( 'NONE',  ( -2.941778136702561497, 0.5999999999999999778, -1.783811410536379594 ) ) ;
#4041 = EDGE_CURVE ( 'NONE', #18159, #11623, #11718, .T. ) ;
#4042 = ORIENTED_EDGE ( 'NONE', *, *, #19841, .T. ) ;
#4043 = VECTOR ( 'NONE', #14445, 100.0000000000000000 ) ;
#4044 = CIRCLE ( 'NONE', #16618, 0.1750000000000001554 ) ;
#4045 = VERTEX_POINT ( 'NONE', #5426 ) ;
#4046 = VECTOR ( 'NONE', #4414, 100.0000000000000000 ) ;
#4047 = DIRECTION ( 'NONE',  ( -1.000000000000000000, 0.000000000000000000, 0.000000000000000000 ) ) ;
#4048 = ORIENTED_EDGE ( 'NONE', *, *, #3633, .T. ) ;
#4049 = DIRECTION ( 'NONE',  ( 0.000000000000000000, 1.000000000000000000, -0.000000000000000000 ) ) ;
#4050 = ORIENTED_EDGE ( 'NONE', *, *, #10554, .T. ) ;
#4051 = CARTESIAN_POINT ( 'NONE',  ( 0.8018152922338825928, -0.7500000000000000000, 1.441188589463621161 ) ) ;
#4052 = ORIENTED_EDGE ( 'NONE', *, *, #9263, .F. ) ;
#4053 = CIRCLE ( 'NONE', #17295, 0.05000000000000004441 ) ;
#4054 = DIRECTION ( 'NONE',  ( 0.000000000000000000, 0.000000000000000000, 1.000000000000000000 ) ) ;
#4055 = DIRECTION ( 'NONE',  ( 0.000000000000000000, 0.000000000000000000, 1.000000000000000000 ) ) ;
#4056 = ADVANCED_FACE ( 'NONE', ( #18202 ), #13304, .F. ) ;
#4057 = DIRECTION ( 'NONE',  ( 0.000000000000000000, 0.000000000000000000, 1.000000000000000000 ) ) ;
#4058 = ORIENTED_EDGE ( 'NONE', *, *, #7973, .F. ) ;
#4059 = CIRCLE ( 'NONE', #16301, 0.05000000000000004441 ) ;
#4060 = CARTESIAN_POINT ( 'NONE',  ( -1.008184707766116350, -0.7500999999999999890, 1.541188589463621250 ) ) ;
#4061 = LINE ( 'NONE', #10753, #18751 ) ;
#4062 = ADVANCED_FACE ( 'NONE', ( #3838 ), #8619, .F. ) ;
#4063 = VERTEX_POINT ( 'NONE', #15307 ) ;
#4064 = DIRECTION ( 'NONE',  ( -1.000000000000000000, 0.000000000000000000, 0.000000000000000000 ) ) ;
#4065 = DIRECTION ( 'NONE',  ( 0.000000000000000000, -0.000000000000000000, 1.000000000000000000 ) ) ;
#4066 = EDGE_CURVE ( 'NONE', #16975, #19226, #19626, .T. ) ;
#4067 = ORIENTED_EDGE ( 'NONE', *, *, #3582, .F. ) ;
#4068 = VECTOR ( 'NONE', #20581, 100.0000000000000000 ) ;
#4069 = DIRECTION ( 'NONE',  ( 1.000000000000000000, -0.000000000000000000, 0.000000000000000000 ) ) ;
#4070 = ORIENTED_EDGE ( 'NONE', *, *, #6642, .F. ) ;
#4071 = AXIS2_PLACEMENT_3D ( 'NONE', #1515, #17786, #7993 ) ;
#4072 = CARTESIAN_POINT ( 'NONE',  ( -1.193184707766116404, -0.7500000000000000000, -3.233811410536379327 ) ) ;
#4073 = EDGE_CURVE ( 'NONE', #1268, #842, #8705, .T. ) ;
#4074 = DIRECTION ( 'NONE',  ( -0.000000000000000000, -1.000000000000000000, -0.000000000000000000 ) ) ;
#4075 = CIRCLE ( 'NONE', #5113, 0.05000000000000004441 ) ;
#4076 = ADVANCED_FACE ( 'NONE', ( #13193 ), #443, .T. ) ;
#4077 = ORIENTED_EDGE ( 'NONE', *, *, #7220, .T. ) ;
#4078 = ORIENTED_EDGE ( 'NONE', *, *, #14485, .F. ) ;
#4079 = ORIENTED_EDGE ( 'NONE', *, *, #18880, .F. ) ;
#4080 = EDGE_CURVE ( 'NONE', #20242, #12760, #18294, .T. ) ;
#4081 = CARTESIAN_POINT ( 'NONE',  ( -2.718184707766117647, -0.7500000000000000000, -2.558811410536379061 ) ) ;
#4082 = ORIENTED_EDGE ( 'NONE', *, *, #5146, .T. ) ;
#4083 = ORIENTED_EDGE ( 'NONE', *, *, #3469, .F. ) ;
#4084 = VECTOR ( 'NONE', #2407, 100.0000000000000000 ) ;
#4085 = FACE_OUTER_BOUND ( 'NONE', #15873, .T. ) ;
#4086 = LINE ( 'NONE', #5907, #5560 ) ;
#4087 = EDGE_CURVE ( 'NONE', #3834, #8960, #1615, .T. ) ;
#4088 = VERTEX_POINT ( 'NONE', #5544 ) ;
#4089 = CARTESIAN_POINT ( 'NONE',  ( -0.8681847077661166701, 0.5999999999999999778, -2.558811410536379061 ) ) ;
#4090 = AXIS2_PLACEMENT_3D ( 'NONE', #15017, #18107, #3841 ) ;
#4091 = DIRECTION ( 'NONE',  ( 0.000000000000000000, 1.000000000000000000, 0.000000000000000000 ) ) ;
#4092 = DIRECTION ( 'NONE',  ( -0.000000000000000000, 1.000000000000000000, -0.000000000000000000 ) ) ;
#4093 = AXIS2_PLACEMENT_3D ( 'NONE', #5385, #11870, #18671 ) ;
#4094 = ORIENTED_EDGE ( 'NONE', *, *, #835, .T. ) ;
#4095 = PLANE ( 'NONE',  #12868 ) ;
#4096 = CARTESIAN_POINT ( 'NONE',  ( 5.176815292233919230, -0.7500000000000000000, -1.113811410536379443 ) ) ;
#4097 = CARTESIAN_POINT ( 'NONE',  ( -5.298184707766079526, 0.000000000000000000, 2.941188589463620939 ) ) ;
#4098 = DIRECTION ( 'NONE',  ( -0.000000000000000000, -1.000000000000000000, -0.000000000000000000 ) ) ;
#4099 = CIRCLE ( 'NONE', #16336, 0.05000000000000004441 ) ;
#4100 = DIRECTION ( 'NONE',  ( 0.000000000000000000, 1.000000000000000000, 0.000000000000000000 ) ) ;
#4101 = VERTEX_POINT ( 'NONE', #12017 ) ;
#4102 = PLANE ( 'NONE',  #6198 ) ;
#4103 = ORIENTED_EDGE ( 'NONE', *, *, #13332, .T. ) ;
#4104 = CIRCLE ( 'NONE', #2078, 0.05000000000000004441 ) ;
#4105 = EDGE_CURVE ( 'NONE', #16970, #16697, #17573, .T. ) ;
#4106 = ORIENTED_EDGE ( 'NONE', *, *, #9374, .F. ) ;
#4107 = AXIS2_PLACEMENT_3D ( 'NONE', #11789, #18271, #16676 ) ;
#4108 = DIRECTION ( 'NONE',  ( 0.000000000000000000, -1.000000000000000000, 0.000000000000000000 ) ) ;
#4109 = VECTOR ( 'NONE', #6640, 100.0000000000000000 ) ;
#4110 = ORIENTED_EDGE ( 'NONE', *, *, #17717, .F. ) ;
#4111 = EDGE_LOOP ( 'NONE', ( #17520, #16167, #17416, #9073, #13272, #12037 ) ) ;
#4112 = CARTESIAN_POINT ( 'NONE',  ( 1.176815292233919230, 0.1000000000000000056, -1.063811410536379398 ) ) ;
#4113 = PLANE ( 'NONE',  #151 ) ;
#4114 = EDGE_CURVE ( 'NONE', #995, #8442, #16898, .T. ) ;
#4115 = AXIS2_PLACEMENT_3D ( 'NONE', #18613, #20309, #3946 ) ;
#4116 = DIRECTION ( 'NONE',  ( 0.000000000000000000, 1.000000000000000000, -0.000000000000000000 ) ) ;
#4117 = DIRECTION ( 'NONE',  ( 0.000000000000000000, 0.000000000000000000, 1.000000000000000000 ) ) ;
#4118 = EDGE_CURVE ( 'NONE', #7735, #13876, #15534, .T. ) ;
#4119 = CARTESIAN_POINT ( 'NONE',  ( 4.806815292233882708, 0.1000000000000000056, -2.971863452989523147 ) ) ;
#4120 = DIRECTION ( 'NONE',  ( 0.000000000000000000, -0.000000000000000000, 1.000000000000000000 ) ) ;
#4121 = VERTEX_POINT ( 'NONE', #18821 ) ;
#4122 = AXIS2_PLACEMENT_3D ( 'NONE', #18809, #4240, #16991 ) ;
#4123 = CARTESIAN_POINT ( 'NONE',  ( -4.008183346449537332, 0.5999999999999999778, -3.273811410536854538 ) ) ;
#4124 = DIRECTION ( 'NONE',  ( 0.000000000000000000, -0.000000000000000000, 1.000000000000000000 ) ) ;
#4125 = CYLINDRICAL_SURFACE ( 'NONE', #14916, 0.05000000000000004441 ) ;
#4126 = ADVANCED_FACE ( 'NONE', ( #5636 ), #4464, .T. ) ;
#4127 = AXIS2_PLACEMENT_3D ( 'NONE', #19716, #13224, #8341 ) ;
#4128 = CARTESIAN_POINT ( 'NONE',  ( 0.000000000000000000, -0.7500000000000000000, 2.266188589463620673 ) ) ;
#4129 = ORIENTED_EDGE ( 'NONE', *, *, #7495, .T. ) ;
#4130 = CIRCLE ( 'NONE', #14323, 0.05000000000000004441 ) ;
#4131 = VECTOR ( 'NONE', #3276, 100.0000000000000000 ) ;
#4132 = FACE_OUTER_BOUND ( 'NONE', #13403, .T. ) ;
#4133 = VECTOR ( 'NONE', #12774, 100.0000000000000000 ) ;
#4134 = ORIENTED_EDGE ( 'NONE', *, *, #10729, .T. ) ;
#4135 = VECTOR ( 'NONE', #5744, 100.0000000000000000 ) ;
#4136 = ORIENTED_EDGE ( 'NONE', *, *, #607, .T. ) ;
#4137 = CARTESIAN_POINT ( 'NONE',  ( -5.243184707766079811, 0.1000000000000000056, 4.000000000000000000 ) ) ;
#4138 = CIRCLE ( 'NONE', #9562, 0.3000000000000004885 ) ;
#4139 = ORIENTED_EDGE ( 'NONE', *, *, #13020, .F. ) ;
#4140 = EDGE_CURVE ( 'NONE', #5761, #4826, #268, .T. ) ;
#4141 = CIRCLE ( 'NONE', #2115, 0.05000000000000004441 ) ;
#4142 = EDGE_LOOP ( 'NONE', ( #10813, #12823, #14453, #19025 ) ) ;
#4143 = ORIENTED_EDGE ( 'NONE', *, *, #10274, .T. ) ;
#4144 = CARTESIAN_POINT ( 'NONE',  ( 4.906815292233919656, -0.7500000000000000000, -1.063811410536379398 ) ) ;
#4145 = PLANE ( 'NONE',  #5558 ) ;
#4146 = CYLINDRICAL_SURFACE ( 'NONE', #20408, 0.05000000000000004441 ) ;
#4147 = VECTOR ( 'NONE', #2059, 100.0000000000000000 ) ;
#4148 = VECTOR ( 'NONE', #19939, 100.0000000000000000 ) ;
#4149 = PLANE ( 'NONE',  #6928 ) ;
#4150 = AXIS2_PLACEMENT_3D ( 'NONE', #16801, #4344, #20517 ) ;
#4151 = DIRECTION ( 'NONE',  ( 0.000000000000000000, -1.000000000000000000, 0.000000000000000000 ) ) ;
#4152 = DIRECTION ( 'NONE',  ( 0.000000000000000000, 0.000000000000000000, 1.000000000000000000 ) ) ;
#4153 = DIRECTION ( 'NONE',  ( -0.000000000000000000, 1.000000000000000000, -0.000000000000000000 ) ) ;
#4154 = DIRECTION ( 'NONE',  ( 0.7071067811865586750, 0.000000000000000000, 0.7071067811865364705 ) ) ;
#4155 = LINE ( 'NONE', #18719, #14208 ) ;
#4156 = FACE_OUTER_BOUND ( 'NONE', #3029, .T. ) ;
#4157 = EDGE_LOOP ( 'NONE', ( #20753, #8940, #4181, #15443 ) ) ;
#4158 = EDGE_CURVE ( 'NONE', #17627, #11202, #10945, .T. ) ;
#4159 = VERTEX_POINT ( 'NONE', #7542 ) ;
#4160 = VECTOR ( 'NONE', #9461, 100.0000000000000000 ) ;
#4161 = LINE ( 'NONE', #2774, #6881 ) ;
#4162 = AXIS2_PLACEMENT_3D ( 'NONE', #14061, #20549, #11177 ) ;
#4163 = VERTEX_POINT ( 'NONE', #13913 ) ;
#4164 = AXIS2_PLACEMENT_3D ( 'NONE', #15945, #14367, #19348 ) ;
#4165 = EDGE_CURVE ( 'NONE', #7209, #14667, #20290, .T. ) ;
#4166 = CIRCLE ( 'NONE', #18429, 0.05000000000000004441 ) ;
#4167 = DIRECTION ( 'NONE',  ( 0.000000000000000000, -0.000000000000000000, 1.000000000000000000 ) ) ;
#4168 = EDGE_CURVE ( 'NONE', #10335, #8112, #6722, .T. ) ;
#4169 = ORIENTED_EDGE ( 'NONE', *, *, #9048, .T. ) ;
#4170 = AXIS2_PLACEMENT_3D ( 'NONE', #16906, #17225, #12223 ) ;
#4171 = DIRECTION ( 'NONE',  ( 0.000000000000000000, 0.000000000000000000, 1.000000000000000000 ) ) ;
#4172 = VERTEX_POINT ( 'NONE', #4253 ) ;
#4173 = EDGE_CURVE ( 'NONE', #11451, #8347, #6387, .T. ) ;
#4174 = FACE_OUTER_BOUND ( 'NONE', #15983, .T. ) ;
#4175 = CARTESIAN_POINT ( 'NONE',  ( -0.9231847077661164969, -0.7500000000000000000, -3.233811410536379327 ) ) ;
#4176 = CARTESIAN_POINT ( 'NONE',  ( 5.841816653550456984, 0.000000000000000000, -4.198811410536854360 ) ) ;
#4177 = EDGE_LOOP ( 'NONE', ( #19401, #19870, #12573, #17532 ) ) ;
#4178 = CARTESIAN_POINT ( 'NONE',  ( 0.9068152922338825750, 0.5999999999999999778, 1.436188589463620602 ) ) ;
#4179 = CARTESIAN_POINT ( 'NONE',  ( -2.773184707766117363, 0.1000000000000000056, -3.183811410536379505 ) ) ;
#4180 = VECTOR ( 'NONE', #20877, 100.0000000000000000 ) ;
#4181 = ORIENTED_EDGE ( 'NONE', *, *, #5928, .F. ) ;
#4182 = AXIS2_PLACEMENT_3D ( 'NONE', #17529, #4440, #15593 ) ;
#4183 = LINE ( 'NONE', #1202, #12940 ) ;
#4184 = DIRECTION ( 'NONE',  ( 0.000000000000000000, -0.000000000000000000, 1.000000000000000000 ) ) ;
#4185 = CARTESIAN_POINT ( 'NONE',  ( -5.298184707766116830, -0.7500000000000000000, 0.7611885894636211125 ) ) ;
#4186 = EDGE_LOOP ( 'NONE', ( #6268, #18767, #16308, #5501, #7622, #7887 ) ) ;
#4187 = VECTOR ( 'NONE', #11880, 100.0000000000000000 ) ;
#4188 = DIRECTION ( 'NONE',  ( -1.000000000000000000, 0.000000000000000000, 0.000000000000000000 ) ) ;
#4189 = EDGE_LOOP ( 'NONE', ( #8590, #11252, #6081, #6738 ) ) ;
#4190 = CARTESIAN_POINT ( 'NONE',  ( 1.231815292233919168, -0.7500000000000000000, 2.991188589463621206 ) ) ;
#4191 = ADVANCED_FACE ( 'NONE', ( #13719 ), #5733, .F. ) ;
#4192 = CARTESIAN_POINT ( 'NONE',  ( -1.243184707766079589, -0.7500000000000000000, 2.886188589463620779 ) ) ;
#4193 = CIRCLE ( 'NONE', #16093, 0.05000000000000004441 ) ;
#4194 = ORIENTED_EDGE ( 'NONE', *, *, #12523, .T. ) ;
#4195 = EDGE_CURVE ( 'NONE', #10849, #7746, #17217, .T. ) ;
#4196 = ORIENTED_EDGE ( 'NONE', *, *, #17084, .T. ) ;
#4197 = VERTEX_POINT ( 'NONE', #10723 ) ;
#4198 = VECTOR ( 'NONE', #18223, 100.0000000000000000 ) ;
#4199 = FACE_OUTER_BOUND ( 'NONE', #15505, .T. ) ;
#4200 = ORIENTED_EDGE ( 'NONE', *, *, #977, .T. ) ;
#4201 = EDGE_LOOP ( 'NONE', ( #7701, #2693, #10667, #6418 ) ) ;
#4202 = AXIS2_PLACEMENT_3D ( 'NONE', #5547, #2446, #3842 ) ;
#4203 = DIRECTION ( 'NONE',  ( 1.000000000000000000, 0.000000000000000000, 0.000000000000000000 ) ) ;
#4204 = CARTESIAN_POINT ( 'NONE',  ( 2.756815292233920189, -0.7500000000000000000, 0.000000000000000000 ) ) ;
#4205 = ORIENTED_EDGE ( 'NONE', *, *, #6682, .T. ) ;
#4206 = DIRECTION ( 'NONE',  ( 0.000000000000000000, 0.000000000000000000, 1.000000000000000000 ) ) ;
#4207 = DIRECTION ( 'NONE',  ( -0.000000000000000000, -1.000000000000000000, -0.000000000000000000 ) ) ;
#4208 = DIRECTION ( 'NONE',  ( -0.000000000000000000, -1.000000000000000000, -0.000000000000000000 ) ) ;
#4209 = ORIENTED_EDGE ( 'NONE', *, *, #12747, .F. ) ;
#4210 = PLANE ( 'NONE',  #2025 ) ;
#4211 = AXIS2_PLACEMENT_3D ( 'NONE', #11670, #3482, #83 ) ;
#4212 = CARTESIAN_POINT ( 'NONE',  ( 4.991815292233884094, 0.5999999999999999778, -2.458811410536378972 ) ) ;
#4213 = DIRECTION ( 'NONE',  ( 0.000000000000000000, 0.000000000000000000, -1.000000000000000000 ) ) ;
#4214 = DIRECTION ( 'NONE',  ( -0.000000000000000000, -1.000000000000000000, -0.000000000000000000 ) ) ;
#4215 = CYLINDRICAL_SURFACE ( 'NONE', #91, 0.05000000000000004441 ) ;
#4216 = DIRECTION ( 'NONE',  ( 0.000000000000000000, 0.000000000000000000, -1.000000000000000000 ) ) ;
#4217 = ORIENTED_EDGE ( 'NONE', *, *, #10497, .T. ) ;
#4218 = LINE ( 'NONE', #16587, #8554 ) ;
#4219 = VECTOR ( 'NONE', #3584, 100.0000000000000000 ) ;
#4220 = EDGE_CURVE ( 'NONE', #19636, #4651, #12115, .T. ) ;
#4221 = VERTEX_POINT ( 'NONE', #17005 ) ;
#4222 = EDGE_CURVE ( 'NONE', #11459, #6901, #2441, .T. ) ;
#4223 = ORIENTED_EDGE ( 'NONE', *, *, #10452, .F. ) ;
#4224 = DIRECTION ( 'NONE',  ( 0.000000000000000000, -0.000000000000000000, 1.000000000000000000 ) ) ;
#4225 = ADVANCED_FACE ( 'NONE', ( #18918 ), #15417, .F. ) ;
#4226 = EDGE_LOOP ( 'NONE', ( #8296, #6252, #16500, #11768, #19748, #13558, #2898, #1297, #14974, #18056, #15122, #4271, #6481, #15304, #10227, #8843, #4169, #6765, #3859, #10280, #5199, #18868, #1998, #927, #9066, #106, #9810, #20012, #13498, #2916, #6596, #6996, #17689, #17577, #11085, #19554, #1252, #4573, #2108, #16181 ) ) ;
#4227 = ORIENTED_EDGE ( 'NONE', *, *, #1041, .T. ) ;
#4228 = DIRECTION ( 'NONE',  ( 0.000000000000000000, -1.000000000000000000, 0.000000000000000000 ) ) ;
#4229 = FACE_OUTER_BOUND ( 'NONE', #1699, .T. ) ;
#4230 = CARTESIAN_POINT ( 'NONE',  ( -2.773184707766117363, 0.1000000000000000056, 1.386188589463620557 ) ) ;
#4231 = DIRECTION ( 'NONE',  ( 0.000000000000000000, 0.000000000000000000, 1.000000000000000000 ) ) ;
#4232 = CARTESIAN_POINT ( 'NONE',  ( 2.751815292233920740, 0.000000000000000000, -1.058811410536379061 ) ) ;
#4233 = ORIENTED_EDGE ( 'NONE', *, *, #14178, .F. ) ;
#4234 = LINE ( 'NONE', #2733, #14918 ) ;
#4235 = EDGE_CURVE ( 'NONE', #13262, #20164, #3663, .T. ) ;
#4236 = CARTESIAN_POINT ( 'NONE',  ( 0.9068152922339194344, -0.7500000000000000000, 2.886188589463620779 ) ) ;
#4237 = FACE_OUTER_BOUND ( 'NONE', #2947, .T. ) ;
#4238 = AXIS2_PLACEMENT_3D ( 'NONE', #11484, #17971, #3402 ) ;
#4239 =( NAMED_UNIT ( * ) PLANE_ANGLE_UNIT ( ) SI_UNIT ( $, .RADIAN. ) );
#4240 = DIRECTION ( 'NONE',  ( 0.000000000000000000, 1.000000000000000000, 0.000000000000000000 ) ) ;
#4241 = ORIENTED_EDGE ( 'NONE', *, *, #19163, .T. ) ;
#4242 = DIRECTION ( 'NONE',  ( -2.194270917860437341E-16, 0.000000000000000000, -1.000000000000000000 ) ) ;
#4243 = ORIENTED_EDGE ( 'NONE', *, *, #6050, .T. ) ;
#4244 = ADVANCED_FACE ( 'NONE', ( #2755 ), #15737, .F. ) ;
#4245 = VERTEX_POINT ( 'NONE', #4144 ) ;
#4246 = ADVANCED_FACE ( 'NONE', ( #17118 ), #1168, .F. ) ;
#4247 = LINE ( 'NONE', #1164, #12996 ) ;
#4248 = ORIENTED_EDGE ( 'NONE', *, *, #19000, .T. ) ;
#4249 = VECTOR ( 'NONE', #7691, 100.0000000000000000 ) ;
#4250 = ORIENTED_EDGE ( 'NONE', *, *, #6061, .T. ) ;
#4251 = ORIENTED_EDGE ( 'NONE', *, *, #1196, .F. ) ;
#4253 = CARTESIAN_POINT ( 'NONE',  ( -5.248184707766078816, 0.000000000000000000, -1.008811410536379016 ) ) ;
#4252 = AXIS2_PLACEMENT_3D ( 'NONE', #11080, #15867, #1296 ) ;
#4254 = DIRECTION ( 'NONE',  ( -0.000000000000000000, -1.000000000000000000, 0.000000000000000000 ) ) ;
#4255 = CARTESIAN_POINT ( 'NONE',  ( -5.248184707766117008, 0.000000000000000000, 1.441188589463621161 ) ) ;
#4256 = LINE ( 'NONE', #15619, #2514 ) ;
#4257 = DIRECTION ( 'NONE',  ( 0.000000000000000000, 0.000000000000000000, 1.000000000000000000 ) ) ;
#4258 = ORIENTED_EDGE ( 'NONE', *, *, #16649, .T. ) ;
#4259 = CARTESIAN_POINT ( 'NONE',  ( 5.231815292233882531, 0.000000000000000000, 0.7611885894636211125 ) ) ;
#4260 = CARTESIAN_POINT ( 'NONE',  ( 0.8568152922338825306, 0.1000000000000000056, -3.183811410536379505 ) ) ;
#4261 = CARTESIAN_POINT ( 'NONE',  ( 4.000000000000000000, 0.5999999999999999778, -1.398811410536379585 ) ) ;
#4262 = CARTESIAN_POINT ( 'NONE',  ( 0.8018152922339193411, -0.7500000000000000000, 2.941188589463620939 ) ) ;
#4263 = CARTESIAN_POINT ( 'NONE',  ( -2.768184707766117914, 0.000000000000000000, 1.441188589463621161 ) ) ;
#4264 = EDGE_LOOP ( 'NONE', ( #16338, #17214, #2948, #9421, #11947, #2302 ) ) ;
#4265 = EDGE_CURVE ( 'NONE', #9247, #20643, #19028, .T. ) ;
#4266 = EDGE_LOOP ( 'NONE', ( #11345, #19782, #6750, #5325 ) ) ;
#4267 = VECTOR ( 'NONE', #18081, 100.0000000000000000 ) ;
#4268 = CARTESIAN_POINT ( 'NONE',  ( -4.923184707766079526, 0.1000000000000000056, -1.063811410536379398 ) ) ;
#4269 = ORIENTED_EDGE ( 'NONE', *, *, #10395, .F. ) ;
#4270 = FACE_OUTER_BOUND ( 'NONE', #9330, .T. ) ;
#4271 = ORIENTED_EDGE ( 'NONE', *, *, #9825, .T. ) ;
#4272 = DIRECTION ( 'NONE',  ( -0.000000000000000000, -1.000000000000000000, -0.000000000000000000 ) ) ;
#4273 = EDGE_CURVE ( 'NONE', #9069, #2168, #17240, .T. ) ;
#4274 = ORIENTED_EDGE ( 'NONE', *, *, #14979, .T. ) ;
#4275 = EDGE_CURVE ( 'NONE', #13320, #6076, #14869, .T. ) ;
#4276 = PLANE ( 'NONE',  #8831 ) ;
#4277 = DIRECTION ( 'NONE',  ( -0.000000000000000000, -1.000000000000000000, -0.000000000000000000 ) ) ;
#4279 = AXIS2_PLACEMENT_3D ( 'NONE', #4682, #20633, #11276 ) ;
#4278 = LINE ( 'NONE', #17477, #13097 ) ;
#4280 = VERTEX_POINT ( 'NONE', #7862 ) ;
#4281 = FACE_OUTER_BOUND ( 'NONE', #17473, .T. ) ;
#4282 = DIRECTION ( 'NONE',  ( 0.000000000000000000, -0.000000000000000000, 1.000000000000000000 ) ) ;
#4283 = ORIENTED_EDGE ( 'NONE', *, *, #14379, .F. ) ;
#4284 = ORIENTED_EDGE ( 'NONE', *, *, #14865, .F. ) ;
#4285 = CARTESIAN_POINT ( 'NONE',  ( 0.000000000000000000, -0.7500000000000000000, -1.733811410536379549 ) ) ;
#4286 = CYLINDRICAL_SURFACE ( 'NONE', #1995, 0.05000000000000004441 ) ;
#4287 = DIRECTION ( 'NONE',  ( 0.000000000000000000, 0.000000000000000000, 1.000000000000000000 ) ) ;
#4288 = VERTEX_POINT ( 'NONE', #1587 ) ;
#4289 = DIRECTION ( 'NONE',  ( 0.000000000000000000, -1.000000000000000000, 0.000000000000000000 ) ) ;
#4290 = ORIENTED_EDGE ( 'NONE', *, *, #574, .T. ) ;
#4291 = CYLINDRICAL_SURFACE ( 'NONE', #19058, 0.05000000000000004441 ) ;
#4292 = CARTESIAN_POINT ( 'NONE',  ( -0.7681847077660796108, 0.000000000000000000, -1.448811410536379407 ) ) ;
#4293 = VECTOR ( 'NONE', #2085, 100.0000000000000000 ) ;
#4294 = ORIENTED_EDGE ( 'NONE', *, *, #3437, .F. ) ;
#4295 = ORIENTED_EDGE ( 'NONE', *, *, #9233, .T. ) ;
#4296 = EDGE_LOOP ( 'NONE', ( #3851, #20770, #820, #11043 ) ) ;
#4297 = EDGE_CURVE ( 'NONE', #16218, #20545, #1269, .T. ) ;
#4298 = LINE ( 'NONE', #4403, #3125 ) ;
#4299 = ORIENTED_EDGE ( 'NONE', *, *, #13683, .F. ) ;
#4300 = ORIENTED_EDGE ( 'NONE', *, *, #4087, .T. ) ;
#4301 = CARTESIAN_POINT ( 'NONE',  ( -4.868184707766117114, 0.5999999999999999778, -2.558811410536379061 ) ) ;
#4302 = CARTESIAN_POINT ( 'NONE',  ( -3.148184707766117807, 0.5999999999999999778, 1.441188589463621161 ) ) ;
#4303 = ADVANCED_FACE ( 'NONE', ( #6597 ), #9671, .F. ) ;
#4304 = ORIENTED_EDGE ( 'NONE', *, *, #14088, .F. ) ;
#4305 = DIRECTION ( 'NONE',  ( -0.000000000000000000, 0.000000000000000000, 1.000000000000000000 ) ) ;
#4306 = CARTESIAN_POINT ( 'NONE',  ( -5.008184707766116794, 0.5999999999999999778, -2.508811410536378794 ) ) ;
#4307 = DIRECTION ( 'NONE',  ( 0.000000000000000000, 0.000000000000000000, -1.000000000000000000 ) ) ;
#4308 = ORIENTED_EDGE ( 'NONE', *, *, #18966, .F. ) ;
#4309 = DIRECTION ( 'NONE',  ( 1.156482317317871725E-16, 0.000000000000000000, 1.000000000000000000 ) ) ;
#4310 = CARTESIAN_POINT ( 'NONE',  ( 4.906815292233919656, -0.7500000000000000000, -1.683811410536379505 ) ) ;
#4311 = LINE ( 'NONE', #10899, #7797 ) ;
#4312 = CARTESIAN_POINT ( 'NONE',  ( -4.008183346449537332, -0.7500000000000000000, 3.051188589463146972 ) ) ;
#4313 = LINE ( 'NONE', #12140, #8400 ) ;
#4314 = EDGE_CURVE ( 'NONE', #7395, #9247, #14556, .T. ) ;
#4315 = DIRECTION ( 'NONE',  ( -0.000000000000000000, 0.000000000000000000, 1.000000000000000000 ) ) ;
#4316 = ORIENTED_EDGE ( 'NONE', *, *, #8894, .F. ) ;
#4317 = LINE ( 'NONE', #6344, #5200 ) ;
#4318 = ORIENTED_EDGE ( 'NONE', *, *, #12581, .F. ) ;
#4319 = ORIENTED_EDGE ( 'NONE', *, *, #12564, .T. ) ;
#4320 = DIRECTION ( 'NONE',  ( 0.000000000000000000, 1.000000000000000000, 0.000000000000000000 ) ) ;
#4321 = ORIENTED_EDGE ( 'NONE', *, *, #14354, .F. ) ;
#4322 = ORIENTED_EDGE ( 'NONE', *, *, #19308, .T. ) ;
#4323 = AXIS2_PLACEMENT_3D ( 'NONE', #15205, #7115, #3536 ) ;
#4324 = DIRECTION ( 'NONE',  ( 0.000000000000000000, 0.000000000000000000, 1.000000000000000000 ) ) ;
#4325 = CARTESIAN_POINT ( 'NONE',  ( -3.248184707766117896, 0.000000000000000000, -2.898811410536379363 ) ) ;
#4326 = EDGE_CURVE ( 'NONE', #11409, #4028, #18596, .T. ) ;
#4327 = LINE ( 'NONE', #916, #4964 ) ;
#4328 = DIRECTION ( 'NONE',  ( 1.000000000000000000, 0.000000000000000000, 0.000000000000000000 ) ) ;
#4329 = CARTESIAN_POINT ( 'NONE',  ( 1.176815292233919230, -0.7500000000000000000, 2.886188589463620779 ) ) ;
#4330 = ORIENTED_EDGE ( 'NONE', *, *, #12592, .F. ) ;
#4331 = DIRECTION ( 'NONE',  ( 0.000000000000000000, 1.000000000000000000, -0.000000000000000000 ) ) ;
#4332 = LINE ( 'NONE', #17534, #7047 ) ;
#4333 = EDGE_CURVE ( 'NONE', #17576, #15987, #3189, .T. ) ;
#4334 = CARTESIAN_POINT ( 'NONE',  ( -4.868184707766117114, 0.5999999999999999778, 1.491188589463621206 ) ) ;
#4335 = AXIS2_PLACEMENT_3D ( 'NONE', #16679, #520, #5406 ) ;
#4336 = CARTESIAN_POINT ( 'NONE',  ( -1.008184707766116350, 0.5999999999999999778, 1.541188589463621250 ) ) ;
#4337 = CARTESIAN_POINT ( 'NONE',  ( -5.298184707766079526, -0.7500000000000000000, 2.261188589463621224 ) ) ;
#4338 = EDGE_CURVE ( 'NONE', #20178, #2620, #6586, .T. ) ;
#4340 = EDGE_CURVE ( 'NONE', #4020, #14601, #4898, .T. ) ;
#4339 = EDGE_LOOP ( 'NONE', ( #14971, #13677, #13161, #7136 ) ) ;
#4341 = DIRECTION ( 'NONE',  ( -0.000000000000000000, -1.000000000000000000, -0.000000000000000000 ) ) ;
#4342 = ORIENTED_EDGE ( 'NONE', *, *, #4338, .F. ) ;
#4343 = ORIENTED_EDGE ( 'NONE', *, *, #6697, .F. ) ;
#4344 = DIRECTION ( 'NONE',  ( 0.000000000000000000, -1.000000000000000000, 0.000000000000000000 ) ) ;
#4345 = EDGE_CURVE ( 'NONE', #20871, #8746, #6477, .T. ) ;
#4346 = ORIENTED_EDGE ( 'NONE', *, *, #649, .F. ) ;
#4347 = VERTEX_POINT ( 'NONE', #12653 ) ;
#4348 = ORIENTED_EDGE ( 'NONE', *, *, #8046, .F. ) ;
#4349 = DIRECTION ( 'NONE',  ( 0.000000000000000000, 0.000000000000000000, 1.000000000000000000 ) ) ;
#4350 = VECTOR ( 'NONE', #10459, 100.0000000000000000 ) ;
#4351 = DIRECTION ( 'NONE',  ( 0.000000000000000000, -0.000000000000000000, 1.000000000000000000 ) ) ;
#4352 = CARTESIAN_POINT ( 'NONE',  ( 4.906815292233882353, -0.7500000000000000000, -2.613811410536379665 ) ) ;
#4353 = DIRECTION ( 'NONE',  ( 0.000000000000000000, 0.000000000000000000, 1.000000000000000000 ) ) ;
#4354 = AXIS2_PLACEMENT_3D ( 'NONE', #6429, #7812, #6329 ) ;
#4355 = DIRECTION ( 'NONE',  ( 1.000000000000000000, -0.000000000000000000, 0.000000000000000000 ) ) ;
#4356 = EDGE_LOOP ( 'NONE', ( #19149, #10099, #11236, #11125 ) ) ;
#4357 = CARTESIAN_POINT ( 'NONE',  ( -5.458183346449552609, 0.5999999999999999778, 3.801188589463146972 ) ) ;
#4358 = LINE ( 'NONE', #11273, #5798 ) ;
#4359 = CARTESIAN_POINT ( 'NONE',  ( -4.873184707766079704, 0.5999999999999999778, 2.624240631916764599 ) ) ;
#4360 = LINE ( 'NONE', #17332, #11375 ) ;
#4361 = EDGE_CURVE ( 'NONE', #19455, #14553, #11372, .T. ) ;
#4362 = LINE ( 'NONE', #14148, #2664 ) ;
#4363 = EDGE_CURVE ( 'NONE', #11000, #4623, #3391, .T. ) ;
#4364 = CARTESIAN_POINT ( 'NONE',  ( -1.248184707766079482, -0.7500000000000000000, 2.991188589463621206 ) ) ;
#4365 = EDGE_LOOP ( 'NONE', ( #4321, #4687, #8895, #19420 ) ) ;
#4366 = ORIENTED_EDGE ( 'NONE', *, *, #12352, .F. ) ;
#4367 = VECTOR ( 'NONE', #9490, 100.0000000000000000 ) ;
#4368 = CARTESIAN_POINT ( 'NONE',  ( 2.925408721170328352, 0.5999999999999999778, 1.486188589463620646 ) ) ;
#4369 = ORIENTED_EDGE ( 'NONE', *, *, #17380, .T. ) ;
#4370 = VECTOR ( 'NONE', #9888, 100.0000000000000000 ) ;
#4371 = CARTESIAN_POINT ( 'NONE',  ( -5.008184707766116794, 0.000000000000000000, 2.211188589463620957 ) ) ;
#4372 = AXIS2_PLACEMENT_3D ( 'NONE', #12101, #20505, #20384 ) ;
#4373 = ORIENTED_EDGE ( 'NONE', *, *, #9842, .F. ) ;
#4374 = LINE ( 'NONE', #12559, #9146 ) ;
#4375 = VERTEX_POINT ( 'NONE', #9769 ) ;
#4376 = CARTESIAN_POINT ( 'NONE',  ( -1.243184707766116448, -0.7500000000000000000, -2.613811410536379665 ) ) ;
#4377 = CARTESIAN_POINT ( 'NONE',  ( -4.000000000000000000, 0.1000000000000000056, 1.436188589463620602 ) ) ;
#4378 = ADVANCED_FACE ( 'NONE', ( #16255 ), #1695, .F. ) ;
#4379 = CARTESIAN_POINT ( 'NONE',  ( -5.358183346449555629, 0.5999999999999999778, -4.098811410536852939 ) ) ;
#4380 = CARTESIAN_POINT ( 'NONE',  ( -1.058184707766115951, -0.7500999999999999890, 4.000000000000000000 ) ) ;
#4381 = EDGE_LOOP ( 'NONE', ( #1292, #2350, #19955, #7565 ) ) ;
#4382 = LINE ( 'NONE', #17574, #5518 ) ;
#4383 = VECTOR ( 'NONE', #20509, 100.0000000000000000 ) ;
#4384 = DIRECTION ( 'NONE',  ( 0.000000000000000000, -1.000000000000000000, 0.000000000000000000 ) ) ;
#4385 = ORIENTED_EDGE ( 'NONE', *, *, #18935, .F. ) ;
#4386 = ADVANCED_FACE ( 'NONE', ( #19561 ), #13076, .F. ) ;
#4387 = VERTEX_POINT ( 'NONE', #9561 ) ;
#4388 = DIRECTION ( 'NONE',  ( -0.000000000000000000, -1.000000000000000000, 0.000000000000000000 ) ) ;
#4389 = DIRECTION ( 'NONE',  ( 0.000000000000000000, 0.000000000000000000, 1.000000000000000000 ) ) ;
#4390 = CARTESIAN_POINT ( 'NONE',  ( -4.923184707766079526, -0.7500000000000000000, -1.683811410536379505 ) ) ;
#4391 = VERTEX_POINT ( 'NONE', #16054 ) ;
#4392 = VECTOR ( 'NONE', #11861, 100.0000000000000000 ) ;
#4393 = LINE ( 'NONE', #10870, #18322 ) ;
#4394 = EDGE_CURVE ( 'NONE', #12481, #18217, #17546, .T. ) ;
#4395 = VERTEX_POINT ( 'NONE', #15840 ) ;
#4396 = CARTESIAN_POINT ( 'NONE',  ( 0.000000000000000000, 0.1000000000000000056, 2.266188589463620673 ) ) ;
#4397 = DIRECTION ( 'NONE',  ( 0.000000000000000000, 0.000000000000000000, 1.000000000000000000 ) ) ;
#4398 = CIRCLE ( 'NONE', #14942, 0.05000000000000004441 ) ;
#4399 = ORIENTED_EDGE ( 'NONE', *, *, #16039, .T. ) ;
#4400 = VECTOR ( 'NONE', #4884, 100.0000000000000000 ) ;
#4401 = EDGE_LOOP ( 'NONE', ( #15028, #2753, #15413, #21047, #13550, #7017, #13762, #3488 ) ) ;
#4402 = VERTEX_POINT ( 'NONE', #19342 ) ;
#4403 = CARTESIAN_POINT ( 'NONE',  ( 5.058221863297438503, -0.7500000000000000000, 2.266188589463620673 ) ) ;
#4404 = ORIENTED_EDGE ( 'NONE', *, *, #7721, .T. ) ;
#4405 = ORIENTED_EDGE ( 'NONE', *, *, #11781, .F. ) ;
#4406 = AXIS2_PLACEMENT_3D ( 'NONE', #16859, #15258, #20161 ) ;
#4407 = LINE ( 'NONE', #15786, #20798 ) ;
#4408 = DIRECTION ( 'NONE',  ( 0.000000000000000000, 1.000000000000000000, -0.000000000000000000 ) ) ;
#4409 = ORIENTED_EDGE ( 'NONE', *, *, #13823, .F. ) ;
#4410 = DIRECTION ( 'NONE',  ( -0.000000000000000000, -1.000000000000000000, -0.000000000000000000 ) ) ;
#4411 = CARTESIAN_POINT ( 'NONE',  ( 4.801815292233882815, -0.7500000000000000000, 1.441188589463621161 ) ) ;
#4412 = LINE ( 'NONE', #15895, #11820 ) ;
#4413 = ORIENTED_EDGE ( 'NONE', *, *, #12029, .T. ) ;
#4414 = DIRECTION ( 'NONE',  ( 1.000000000000000000, -0.000000000000000000, 0.000000000000000000 ) ) ;
#4415 = VECTOR ( 'NONE', #17472, 100.0000000000000000 ) ;
#4416 = DIRECTION ( 'NONE',  ( 0.000000000000000000, 0.000000000000000000, -1.000000000000000000 ) ) ;
#4417 = DIRECTION ( 'NONE',  ( 0.000000000000000000, 0.000000000000000000, 1.000000000000000000 ) ) ;
#4418 = FACE_OUTER_BOUND ( 'NONE', #3604, .T. ) ;
#4419 = DIRECTION ( 'NONE',  ( 0.000000000000000000, 0.000000000000000000, 1.000000000000000000 ) ) ;
#4420 = AXIS2_PLACEMENT_3D ( 'NONE', #6158, #11042, #3180 ) ;
#4421 = EDGE_CURVE ( 'NONE', #8347, #15222, #4781, .T. ) ;
#4422 = CARTESIAN_POINT ( 'NONE',  ( -5.193184707766079988, 0.1000000000000000888, 2.886188589463620779 ) ) ;
#4423 = ORIENTED_EDGE ( 'NONE', *, *, #9762, .F. ) ;
#4424 = CARTESIAN_POINT ( 'NONE',  ( -4.923184707766116830, -0.7500000000000000000, -3.183811410536379505 ) ) ;
#4425 = AXIS2_PLACEMENT_3D ( 'NONE', #11945, #8437, #10339 ) ;
#4426 = ORIENTED_EDGE ( 'NONE', *, *, #3873, .T. ) ;
#4427 = EDGE_CURVE ( 'NONE', #14563, #4994, #2972, .T. ) ;
#4428 = VERTEX_POINT ( 'NONE', #14359 ) ;
#4429 = VECTOR ( 'NONE', #13243, 100.0000000000000000 ) ;
#4430 = EDGE_CURVE ( 'NONE', #5509, #2557, #6902, .T. ) ;
#4431 = DIRECTION ( 'NONE',  ( -1.000000000000000000, 0.000000000000000000, -0.000000000000000000 ) ) ;
#4432 = ORIENTED_EDGE ( 'NONE', *, *, #12300, .F. ) ;
#4433 = AXIS2_PLACEMENT_3D ( 'NONE', #2998, #7896, #19266 ) ;
#4434 = VERTEX_POINT ( 'NONE', #15181 ) ;
#4435 = EDGE_CURVE ( 'NONE', #15350, #3551, #9989, .T. ) ;
#4436 = AXIS2_PLACEMENT_3D ( 'NONE', #19107, #20692, #4216 ) ;
#4437 = CARTESIAN_POINT ( 'NONE',  ( -2.773184707766117363, -0.7500000000000000000, -3.183811410536379505 ) ) ;
#4438 = CARTESIAN_POINT ( 'NONE',  ( 4.856815292233882531, -0.7500000000000000000, 0.8161885894636206062 ) ) ;
#4439 = CARTESIAN_POINT ( 'NONE',  ( 0.8018152922338825928, -0.7500000000000000000, 0.000000000000000000 ) ) ;
#4440 = DIRECTION ( 'NONE',  ( -1.000000000000000000, 0.000000000000000000, 0.000000000000000000 ) ) ;
#4441 = CARTESIAN_POINT ( 'NONE',  ( -3.143184707766080610, -0.7500000000000000000, 2.316188589463620495 ) ) ;
#4442 = ORIENTED_EDGE ( 'NONE', *, *, #4421, .F. ) ;
#4443 = DIRECTION ( 'NONE',  ( 0.000000000000000000, 1.000000000000000000, 0.000000000000000000 ) ) ;
#4444 = CARTESIAN_POINT ( 'NONE',  ( -4.000000000000000000, 0.5999999999999999778, 2.266188589463620673 ) ) ;
#4445 = FACE_OUTER_BOUND ( 'NONE', #18423, .T. ) ;
#4446 = DIRECTION ( 'NONE',  ( 0.000000000000000000, 0.000000000000000000, 1.000000000000000000 ) ) ;
#4447 = AXIS2_PLACEMENT_3D ( 'NONE', #17480, #17361, #14277 ) ;
#4448 = CARTESIAN_POINT ( 'NONE',  ( 5.226815292233919941, -0.7500000000000000000, 0.000000000000000000 ) ) ;
#4449 = EDGE_LOOP ( 'NONE', ( #4461, #12754, #6314, #20879, #19088, #12367 ) ) ;
#4450 = VECTOR ( 'NONE', #8565, 100.0000000000000000 ) ;
#4451 = LINE ( 'NONE', #3069, #12916 ) ;
#4452 = ORIENTED_EDGE ( 'NONE', *, *, #14102, .T. ) ;
#4453 = AXIS2_PLACEMENT_3D ( 'NONE', #12849, #3193, #14559 ) ;
#4454 = VECTOR ( 'NONE', #5582, 100.0000000000000000 ) ;
#4455 = CIRCLE ( 'NONE', #20395, 0.05000000000000004441 ) ;
#4456 = ORIENTED_EDGE ( 'NONE', *, *, #5569, .F. ) ;
#4457 = EDGE_CURVE ( 'NONE', #8532, #13424, #5394, .T. ) ;
#4458 = CARTESIAN_POINT ( 'NONE',  ( -5.298184707766079526, 0.000000000000000000, 0.000000000000000000 ) ) ;
#4459 = AXIS2_PLACEMENT_3D ( 'NONE', #2533, #18116, #15501 ) ;
#4460 = VERTEX_POINT ( 'NONE', #8478 ) ;
#4461 = ORIENTED_EDGE ( 'NONE', *, *, #2396, .F. ) ;
#4462 = ORIENTED_EDGE ( 'NONE', *, *, #6620, .F. ) ;
#4463 = EDGE_CURVE ( 'NONE', #14092, #2352, #13389, .T. ) ;
#4464 = PLANE ( 'NONE',  #14534 ) ;
#4465 = CARTESIAN_POINT ( 'NONE',  ( 0.8018152922339193411, -0.7500000000000000000, -1.058811410536379061 ) ) ;
#4466 = DIRECTION ( 'NONE',  ( 0.000000000000000000, -1.000000000000000000, 0.000000000000000000 ) ) ;
#4467 = DIRECTION ( 'NONE',  ( -0.000000000000000000, -1.000000000000000000, -0.000000000000000000 ) ) ;
#4468 = DIRECTION ( 'NONE',  ( -0.000000000000000000, -1.000000000000000000, -0.000000000000000000 ) ) ;
#4469 = AXIS2_PLACEMENT_3D ( 'NONE', #20070, #5516, #13277 ) ;
#4470 = VERTEX_POINT ( 'NONE', #10171 ) ;
#4471 = CARTESIAN_POINT ( 'NONE',  ( -5.243184707766116226, 0.1000000000000000056, -3.183811410536379505 ) ) ;
#4472 = CARTESIAN_POINT ( 'NONE',  ( 0.000000000000000000, -0.7500000000000000000, -2.563811410536379398 ) ) ;
#4473 = VECTOR ( 'NONE', #5443, 100.0000000000000000 ) ;
#4474 = FACE_OUTER_BOUND ( 'NONE', #9716, .T. ) ;
#4475 = DIRECTION ( 'NONE',  ( 0.000000000000000000, 1.000000000000000000, -0.000000000000000000 ) ) ;
#4476 = AXIS2_PLACEMENT_3D ( 'NONE', #4232, #20185, #7401 ) ;
#4477 = CARTESIAN_POINT ( 'NONE',  ( 3.231815292233920722, 0.5999999999999999778, -1.448811410536379407 ) ) ;
#4478 = FACE_BOUND ( 'NONE', #11906, .T. ) ;
#4479 = VERTEX_POINT ( 'NONE', #11784 ) ;
#4480 = AXIS2_PLACEMENT_3D ( 'NONE', #3405, #8489, #8394 ) ;
#4481 = EDGE_LOOP ( 'NONE', ( #18562, #3054, #17311, #18480 ) ) ;
#4482 = CIRCLE ( 'NONE', #20091, 0.05000000000000004441 ) ;
#4483 = CARTESIAN_POINT ( 'NONE',  ( 0.000000000000000000, 0.000000000000000000, -1.008811410536379016 ) ) ;
#4484 = ORIENTED_EDGE ( 'NONE', *, *, #12727, .F. ) ;
#4485 = LINE ( 'NONE', #12233, #16386 ) ;
#4486 = UNCERTAINTY_MEASURE_WITH_UNIT (LENGTH_MEASURE( 1.000000000000000082E-05 ), #19624, 'distance_accuracy_value', 'NONE');
#4487 = ORIENTED_EDGE ( 'NONE', *, *, #15119, .F. ) ;
#4488 = EDGE_CURVE ( 'NONE', #2189, #11636, #2209, .T. ) ;
#4489 = VECTOR ( 'NONE', #8571, 100.0000000000000000 ) ;
#4490 = AXIS2_PLACEMENT_3D ( 'NONE', #5653, #16917, #7134 ) ;
#4491 = CARTESIAN_POINT ( 'NONE',  ( 4.906815292233919656, -0.7500000000000000000, 2.886188589463620779 ) ) ;
#4492 = VERTEX_POINT ( 'NONE', #13479 ) ;
#4493 = AXIS2_PLACEMENT_3D ( 'NONE', #3644, #18216, #5252 ) ;
#4494 = EDGE_CURVE ( 'NONE', #2770, #12481, #3607, .T. ) ;
#4495 = DIRECTION ( 'NONE',  ( 0.000000000000000000, 1.000000000000000000, 0.000000000000000000 ) ) ;
#4496 = CARTESIAN_POINT ( 'NONE',  ( -2.718184707766117647, 0.000000000000000000, 0.000000000000000000 ) ) ;
#4497 = ORIENTED_EDGE ( 'NONE', *, *, #3212, .F. ) ;
#4498 = ADVANCED_FACE ( 'NONE', ( #14873 ), #19766, .T. ) ;
#4499 = PLANE ( 'NONE',  #13427 ) ;
#4500 = VERTEX_POINT ( 'NONE', #18482 ) ;
#4501 = FACE_OUTER_BOUND ( 'NONE', #4001, .T. ) ;
#4502 = FACE_OUTER_BOUND ( 'NONE', #18672, .T. ) ;
#4503 = EDGE_LOOP ( 'NONE', ( #9175, #4497, #9156, #6852 ) ) ;
#4504 = EDGE_CURVE ( 'NONE', #16184, #20270, #8683, .T. ) ;
#4505 = EDGE_LOOP ( 'NONE', ( #14278, #8082, #2228, #10526 ) ) ;
#4506 = CIRCLE ( 'NONE', #11307, 0.05000000000000004441 ) ;
#4507 = FACE_BOUND ( 'NONE', #15557, .T. ) ;
#4508 = DIRECTION ( 'NONE',  ( -0.000000000000000000, 1.000000000000000000, -0.000000000000000000 ) ) ;
#4509 = CARTESIAN_POINT ( 'NONE',  ( 2.925408721170328352, 0.1000000000000000056, 1.436188589463620602 ) ) ;
#4510 = ORIENTED_EDGE ( 'NONE', *, *, #12770, .T. ) ;
#4511 = EDGE_CURVE ( 'NONE', #1016, #6526, #17452, .T. ) ;
#4512 = VECTOR ( 'NONE', #2323, 100.0000000000000000 ) ;
#4513 = VERTEX_POINT ( 'NONE', #14782 ) ;
#4514 = EDGE_CURVE ( 'NONE', #7078, #20669, #412, .T. ) ;
#4515 = AXIS2_PLACEMENT_3D ( 'NONE', #18644, #12156, #8655 ) ;
#4516 = LINE ( 'NONE', #3012, #20757 ) ;
#4517 = EDGE_CURVE ( 'NONE', #7793, #4500, #8594, .T. ) ;
#4518 = AXIS2_PLACEMENT_3D ( 'NONE', #5333, #18113, #11727 ) ;
#4519 = LINE ( 'NONE', #7473, #2084 ) ;
#4520 = EDGE_CURVE ( 'NONE', #20175, #16542, #5209, .T. ) ;
#4521 = ORIENTED_EDGE ( 'NONE', *, *, #1273, .T. ) ;
#4522 = EDGE_CURVE ( 'NONE', #8681, #5769, #18455, .T. ) ;
#4523 = VECTOR ( 'NONE', #14989, 100.0000000000000000 ) ;
#4524 = ORIENTED_EDGE ( 'NONE', *, *, #3242, .T. ) ;
#4525 = EDGE_LOOP ( 'NONE', ( #3409, #20680, #6473, #13711, #6818, #8214 ) ) ;
#4526 = AXIS2_PLACEMENT_3D ( 'NONE', #4310, #20477, #8985 ) ;
#4527 = CARTESIAN_POINT ( 'NONE',  ( -5.193184707766079988, 0.1000000000000000888, -1.683811410536379505 ) ) ;
#4528 = EDGE_CURVE ( 'NONE', #17878, #2585, #18374, .T. ) ;
#4529 = ORIENTED_EDGE ( 'NONE', *, *, #20057, .T. ) ;
#4530 = LINE ( 'NONE', #11003, #1140 ) ;
#4531 = ORIENTED_EDGE ( 'NONE', *, *, #17512, .F. ) ;
#4532 = CARTESIAN_POINT ( 'NONE',  ( 5.281815292233918768, -0.7500000000000000000, 0.000000000000000000 ) ) ;
#4533 = LINE ( 'NONE', #14190, #6875 ) ;
#4534 = ORIENTED_EDGE ( 'NONE', *, *, #12989, .T. ) ;
#4535 = DIRECTION ( 'NONE',  ( 0.000000000000000000, 0.000000000000000000, 1.000000000000000000 ) ) ;
#4536 = DIRECTION ( 'NONE',  ( 0.000000000000000000, 1.000000000000000000, 0.000000000000000000 ) ) ;
#4537 = LINE ( 'NONE', #16123, #8749 ) ;
#4538 = EDGE_LOOP ( 'NONE', ( #11939, #14777, #16610, #14603 ) ) ;
#4539 = DIRECTION ( 'NONE',  ( 0.000000000000000000, -1.000000000000000000, 0.000000000000000000 ) ) ;
#4540 = CARTESIAN_POINT ( 'NONE',  ( -0.8681847077660796996, -0.7500000000000000000, 2.941188589463620939 ) ) ;
#4541 = CARTESIAN_POINT ( 'NONE',  ( 0.8018152922338825928, 0.000000000000000000, 1.151188589463620904 ) ) ;
#4542 = CYLINDRICAL_SURFACE ( 'NONE', #17436, 0.05000000000000004441 ) ;
#4543 = DIRECTION ( 'NONE',  ( 1.000000000000000000, -0.000000000000000000, 0.000000000000000000 ) ) ;
#4544 = AXIS2_PLACEMENT_3D ( 'NONE', #5735, #12019, #2333 ) ;
#4545 = DIRECTION ( 'NONE',  ( 1.000000000000000000, -0.000000000000000000, 0.000000000000000000 ) ) ;
#4546 = EDGE_CURVE ( 'NONE', #3018, #2995, #18125, .T. ) ;
#4547 = EDGE_LOOP ( 'NONE', ( #1070, #16894, #14760, #3442 ) ) ;
#4548 = AXIS2_PLACEMENT_3D ( 'NONE', #4302, #997, #13977 ) ;
#4549 = CARTESIAN_POINT ( 'NONE',  ( 5.226815292233919941, -0.7500000000000000000, 2.316188589463620495 ) ) ;
#4550 = VECTOR ( 'NONE', #18265, 100.0000000000000000 ) ;
#4551 = ORIENTED_EDGE ( 'NONE', *, *, #317, .F. ) ;
#4552 = ORIENTED_EDGE ( 'NONE', *, *, #13183, .F. ) ;
#4553 = CARTESIAN_POINT ( 'NONE',  ( 2.991815292233883650, 0.5999999999999999778, 2.211188589463620957 ) ) ;
#4554 = ORIENTED_EDGE ( 'NONE', *, *, #13090, .F. ) ;
#4555 = ORIENTED_EDGE ( 'NONE', *, *, #20890, .T. ) ;
#4556 = EDGE_CURVE ( 'NONE', #4028, #6700, #10285, .T. ) ;
#4557 = CARTESIAN_POINT ( 'NONE',  ( 0.000000000000000000, 0.1000000000000000056, -3.233811410536379327 ) ) ;
#4558 = VECTOR ( 'NONE', #18895, 100.0000000000000000 ) ;
#4559 = DIRECTION ( 'NONE',  ( 1.000000000000000000, -0.000000000000000000, 0.000000000000000000 ) ) ;
#4560 = CARTESIAN_POINT ( 'NONE',  ( 2.806815292233883596, 0.1000000000000000888, 0.8161885894636206062 ) ) ;
#4561 = LINE ( 'NONE', #7634, #14032 ) ;
#4562 = DIRECTION ( 'NONE',  ( 0.000000000000000000, 0.000000000000000000, 1.000000000000000000 ) ) ;
#4563 = EDGE_LOOP ( 'NONE', ( #3346, #17165, #17958, #7307 ) ) ;
#4564 = LINE ( 'NONE', #9540, #14566 ) ;
#4565 = CYLINDRICAL_SURFACE ( 'NONE', #7385, 0.1750000000000001554 ) ;
#4566 = CYLINDRICAL_SURFACE ( 'NONE', #8769, 0.05000000000000004441 ) ;
#4567 = DIRECTION ( 'NONE',  ( -0.000000000000000000, -1.000000000000000000, -0.000000000000000000 ) ) ;
#4568 = ADVANCED_FACE ( 'NONE', ( #5097 ), #13578, .F. ) ;
#4569 = DIRECTION ( 'NONE',  ( 0.000000000000000000, 0.000000000000000000, 1.000000000000000000 ) ) ;
#4571 = EDGE_CURVE ( 'NONE', #6307, #15766, #9875, .T. ) ;
#4570 = AXIS2_PLACEMENT_3D ( 'NONE', #8317, #6931, #1613 ) ;
#4572 = CARTESIAN_POINT ( 'NONE',  ( -3.143184707766080610, 0.5999999999999999778, 4.000000000000000000 ) ) ;
#4573 = ORIENTED_EDGE ( 'NONE', *, *, #9228, .T. ) ;
#4574 = ORIENTED_EDGE ( 'NONE', *, *, #6785, .T. ) ;
#4575 = DIRECTION ( 'NONE',  ( 1.000000000000000000, -0.000000000000000000, 0.000000000000000000 ) ) ;
#4576 = ORIENTED_EDGE ( 'NONE', *, *, #7567, .F. ) ;
#4577 = ORIENTED_EDGE ( 'NONE', *, *, #15276, .F. ) ;
#4578 = EDGE_LOOP ( 'NONE', ( #11655, #17686, #4283, #1815 ) ) ;
#4579 = CARTESIAN_POINT ( 'NONE',  ( -1.298184707766079526, -0.7500000000000000000, 2.941188589463620939 ) ) ;
#4580 = FACE_OUTER_BOUND ( 'NONE', #14173, .T. ) ;
#4581 = LINE ( 'NONE', #12655, #9206 ) ;
#4582 = DIRECTION ( 'NONE',  ( 0.000000000000000000, 1.000000000000000000, 0.000000000000000000 ) ) ;
#4583 = VERTEX_POINT ( 'NONE', #4112 ) ;
#4584 = DIRECTION ( 'NONE',  ( 0.000000000000000000, 0.000000000000000000, -1.000000000000000000 ) ) ;
#4585 = FACE_OUTER_BOUND ( 'NONE', #19703, .T. ) ;
#4586 = CARTESIAN_POINT ( 'NONE',  ( -1.058184707766116173, 0.5999999999999999778, -1.838811410536379087 ) ) ;
#4587 = CARTESIAN_POINT ( 'NONE',  ( 0.9068152922339194344, -0.7500000000000000000, -1.733811410536379549 ) ) ;
#4588 = CARTESIAN_POINT ( 'NONE',  ( 5.108221863297438325, 0.5999999999999999778, 0.000000000000000000 ) ) ;
#4589 = EDGE_CURVE ( 'NONE', #6371, #16174, #20792, .T. ) ;
#4590 = DIRECTION ( 'NONE',  ( -0.000000000000000000, -1.000000000000000000, -0.000000000000000000 ) ) ;
#4591 = ORIENTED_EDGE ( 'NONE', *, *, #12418, .T. ) ;
#4592 = ORIENTED_EDGE ( 'NONE', *, *, #16843, .T. ) ;
#4593 = EDGE_CURVE ( 'NONE', #14473, #4221, #8931, .T. ) ;
#4594 = DIRECTION ( 'NONE',  ( 1.000000000000000000, -0.000000000000000000, 0.000000000000000000 ) ) ;
#4595 = VERTEX_POINT ( 'NONE', #10596 ) ;
#4596 = DIRECTION ( 'NONE',  ( 0.000000000000000000, 0.000000000000000000, 1.000000000000000000 ) ) ;
#4597 = ORIENTED_EDGE ( 'NONE', *, *, #7470, .T. ) ;
#4598 = DIRECTION ( 'NONE',  ( 0.000000000000000000, -0.000000000000000000, 1.000000000000000000 ) ) ;
#4599 = EDGE_LOOP ( 'NONE', ( #8979, #17838, #15785, #3547 ) ) ;
#4600 = EDGE_CURVE ( 'NONE', #17922, #18260, #17498, .T. ) ;
#4601 = DIRECTION ( 'NONE',  ( 0.000000000000000000, 1.000000000000000000, 0.000000000000000000 ) ) ;
#4602 = CARTESIAN_POINT ( 'NONE',  ( 5.741816653550457339, 0.5999999999999999778, -4.098811410536854716 ) ) ;
#4603 = CYLINDRICAL_SURFACE ( 'NONE', #10528, 0.05000000000000004441 ) ;
#4604 = ORIENTED_EDGE ( 'NONE', *, *, #5025, .T. ) ;
#4605 = CARTESIAN_POINT ( 'NONE',  ( 4.000000000000000000, 0.5999999999999999778, -1.325759368083235579 ) ) ;
#4606 = CARTESIAN_POINT ( 'NONE',  ( 0.000000000000000000, -0.7500000000000000000, -1.733811410536379549 ) ) ;
#4607 = DIRECTION ( 'NONE',  ( 0.000000000000000000, 1.000000000000000000, -0.000000000000000000 ) ) ;
#4608 = ORIENTED_EDGE ( 'NONE', *, *, #14088, .T. ) ;
#4609 = AXIS2_PLACEMENT_3D ( 'NONE', #1990, #9756, #16242 ) ;
#4610 = EDGE_CURVE ( 'NONE', #4391, #19923, #20902, .T. ) ;
#4611 = ORIENTED_EDGE ( 'NONE', *, *, #6763, .T. ) ;
#4612 = PLANE ( 'NONE',  #7827 ) ;
#4613 = DIRECTION ( 'NONE',  ( 0.000000000000000000, 0.000000000000000000, 1.000000000000000000 ) ) ;
#4614 = CYLINDRICAL_SURFACE ( 'NONE', #9691, 0.1750000000000004052 ) ;
#4615 = ORIENTED_EDGE ( 'NONE', *, *, #1890, .F. ) ;
#4616 = AXIS2_PLACEMENT_3D ( 'NONE', #16600, #12023, #751 ) ;
#4617 = EDGE_CURVE ( 'NONE', #16419, #19685, #12594, .T. ) ;
#4618 = ORIENTED_EDGE ( 'NONE', *, *, #6474, .F. ) ;
#4619 = EDGE_CURVE ( 'NONE', #10962, #6923, #13361, .T. ) ;
#4620 = ADVANCED_FACE ( 'NONE', ( #12093 ), #18576, .F. ) ;
#4621 = CARTESIAN_POINT ( 'NONE',  ( -3.093184707766080788, -0.7500000000000000000, -1.683811410536379505 ) ) ;
#4622 = CARTESIAN_POINT ( 'NONE',  ( -4.873184707766116119, -0.7500000000000000000, -2.613811410536379665 ) ) ;
#4623 = VERTEX_POINT ( 'NONE', #20180 ) ;
#4624 = ORIENTED_EDGE ( 'NONE', *, *, #868, .F. ) ;
#4625 = AXIS2_PLACEMENT_3D ( 'NONE', #3610, #2114, #11885 ) ;
#4626 = ORIENTED_EDGE ( 'NONE', *, *, #5648, .T. ) ;
#4627 = EDGE_CURVE ( 'NONE', #17693, #5230, #9402, .T. ) ;
#4628 = DIRECTION ( 'NONE',  ( 0.000000000000000000, -1.000000000000000000, 0.000000000000000000 ) ) ;
#4629 = ORIENTED_EDGE ( 'NONE', *, *, #318, .F. ) ;
#4630 = DIRECTION ( 'NONE',  ( -0.000000000000000000, 1.000000000000000000, -0.000000000000000000 ) ) ;
#4631 = EDGE_LOOP ( 'NONE', ( #20320, #15447, #11318, #15614 ) ) ;
#4632 = DIRECTION ( 'NONE',  ( 1.000000000000000000, -0.000000000000000000, 0.000000000000000000 ) ) ;
#4633 = FACE_OUTER_BOUND ( 'NONE', #2827, .T. ) ;
#4634 = VERTEX_POINT ( 'NONE', #7298 ) ;
#4635 = DIRECTION ( 'NONE',  ( 0.000000000000000000, 0.000000000000000000, 1.000000000000000000 ) ) ;
#4636 = DIRECTION ( 'NONE',  ( 0.000000000000000000, 0.000000000000000000, -1.000000000000000000 ) ) ;
#4637 = CYLINDRICAL_SURFACE ( 'NONE', #4014, 0.05000000000000004441 ) ;
#4638 = ORIENTED_EDGE ( 'NONE', *, *, #14525, .T. ) ;
#4639 = LINE ( 'NONE', #16443, #18649 ) ;
#4640 = CARTESIAN_POINT ( 'NONE',  ( 4.801815292233882815, 0.5999999999999999778, 1.441188589463621161 ) ) ;
#4641 = EDGE_CURVE ( 'NONE', #4434, #10864, #4530, .T. ) ;
#4642 = CARTESIAN_POINT ( 'NONE',  ( 1.226815292233882637, 0.1000000000000000056, 1.386188589463620557 ) ) ;
#4643 = PLANE ( 'NONE',  #3822 ) ;
#4644 = EDGE_CURVE ( 'NONE', #2685, #2637, #7201, .T. ) ;
#4645 = DIRECTION ( 'NONE',  ( 0.000000000000000000, 1.000000000000000000, -0.000000000000000000 ) ) ;
#4646 = VECTOR ( 'NONE', #5286, 100.0000000000000000 ) ;
#4647 = CARTESIAN_POINT ( 'NONE',  ( 0.000000000000000000, -0.7500000000000000000, -1.733811410536379549 ) ) ;
#4648 = ORIENTED_EDGE ( 'NONE', *, *, #7332, .T. ) ;
#4649 = DIRECTION ( 'NONE',  ( 0.000000000000000000, 0.000000000000000000, 1.000000000000000000 ) ) ;
#4650 = ORIENTED_EDGE ( 'NONE', *, *, #2560, .F. ) ;
#4651 = VERTEX_POINT ( 'NONE', #16977 ) ;
#4652 = CARTESIAN_POINT ( 'NONE',  ( 0.7518152922339192967, 0.000000000000000000, -1.448811410536379629 ) ) ;
#4653 = EDGE_LOOP ( 'NONE', ( #16316, #10643, #6311, #18813, #885, #3079, #19441, #5765 ) ) ;
#4654 = VERTEX_POINT ( 'NONE', #13885 ) ;
#4655 = PLANE ( 'NONE',  #11338 ) ;
#4656 = ADVANCED_FACE ( 'NONE', ( #12806 ), #2304, .T. ) ;
#4657 = CARTESIAN_POINT ( 'NONE',  ( 0.9918152922338835387, 0.5999999999999999778, -1.788811410536379043 ) ) ;
#4658 = DIRECTION ( 'NONE',  ( 0.000000000000000000, 0.000000000000000000, 1.000000000000000000 ) ) ;
#4659 = CARTESIAN_POINT ( 'NONE',  ( 4.801815292233919230, 0.5999999999999999778, -1.738811410536378999 ) ) ;
#4660 = ORIENTED_EDGE ( 'NONE', *, *, #11130, .F. ) ;
#4661 = DIRECTION ( 'NONE',  ( -0.000000000000000000, 1.000000000000000000, -0.000000000000000000 ) ) ;
#4662 = LINE ( 'NONE', #2958, #16896 ) ;
#4663 = DIRECTION ( 'NONE',  ( 1.000000000000000000, 0.000000000000000000, 0.000000000000000000 ) ) ;
#4664 = LINE ( 'NONE', #16036, #5746 ) ;
#4665 = CARTESIAN_POINT ( 'NONE',  ( 5.281815292233882353, -0.7500000000000000000, 0.7611885894636211125 ) ) ;
#4666 = DIRECTION ( 'NONE',  ( -0.000000000000000000, -1.000000000000000000, -0.000000000000000000 ) ) ;
#4667 = ORIENTED_EDGE ( 'NONE', *, *, #3242, .F. ) ;
#4668 = ORIENTED_EDGE ( 'NONE', *, *, #1183, .T. ) ;
#4669 = DIRECTION ( 'NONE',  ( -0.000000000000000000, 1.000000000000000000, -0.000000000000000000 ) ) ;
#4670 = VECTOR ( 'NONE', #16285, 100.0000000000000000 ) ;
#4671 = ORIENTED_EDGE ( 'NONE', *, *, #16716, .F. ) ;
#4672 = ORIENTED_EDGE ( 'NONE', *, *, #19487, .F. ) ;
#4673 = EDGE_LOOP ( 'NONE', ( #892, #9351, #20226, #19813, #532, #12813, #6788, #10086, #5652, #11195, #19674, #3368, #13347, #9767, #960, #8925, #15854, #18238, #18263, #20491, #4864, #1511, #904, #13733, #11961, #1456, #10003, #8125, #5112, #4747, #5530, #16782, #17169, #18488, #19534, #3324, #580, #11437, #8063, #12323 ) ) ;
#4674 = CARTESIAN_POINT ( 'NONE',  ( 4.991815292233884094, 0.5999999999999999778, -2.508811410536378794 ) ) ;
#4675 = CARTESIAN_POINT ( 'NONE',  ( 2.991815292233883650, 0.5999999999999999778, -1.838811410536379087 ) ) ;
#4676 = PLANE ( 'NONE',  #4453 ) ;
#4677 = CARTESIAN_POINT ( 'NONE',  ( 1.226815292233919275, -0.7500000000000000000, 0.000000000000000000 ) ) ;
#4678 = ORIENTED_EDGE ( 'NONE', *, *, #4644, .T. ) ;
#4679 = DIRECTION ( 'NONE',  ( 0.000000000000000000, 0.000000000000000000, 1.000000000000000000 ) ) ;
#4680 = CARTESIAN_POINT ( 'NONE',  ( 3.181815292233920900, 0.5999999999999999778, 4.000000000000000000 ) ) ;
#4681 = LINE ( 'NONE', #3088, #4160 ) ;
#4682 = CARTESIAN_POINT ( 'NONE',  ( -4.008183346449537332, 0.000000000000000000, -3.448811410536854805 ) ) ;
#4683 = DIRECTION ( 'NONE',  ( -0.000000000000000000, 1.000000000000000000, -0.000000000000000000 ) ) ;
#4684 = DIRECTION ( 'NONE',  ( 0.000000000000000000, 0.000000000000000000, 1.000000000000000000 ) ) ;
#4685 = VERTEX_POINT ( 'NONE', #2412 ) ;
#4686 = AXIS2_PLACEMENT_3D ( 'NONE', #13810, #18603, #12435 ) ;
#4687 = ORIENTED_EDGE ( 'NONE', *, *, #16098, .T. ) ;
#4688 = EDGE_CURVE ( 'NONE', #6926, #16274, #19193, .T. ) ;
#4689 = CARTESIAN_POINT ( 'NONE',  ( 2.806815292233883596, 0.1000000000000000056, 0.7661885894636205618 ) ) ;
#4690 = VECTOR ( 'NONE', #9101, 100.0000000000000000 ) ;
#4691 = ORIENTED_EDGE ( 'NONE', *, *, #10395, .T. ) ;
#4692 = CYLINDRICAL_SURFACE ( 'NONE', #79, 0.05000000000000004441 ) ;
#4693 = AXIS2_PLACEMENT_3D ( 'NONE', #12719, #15688, #1228 ) ;
#4694 = VERTEX_POINT ( 'NONE', #7396 ) ;
#4695 = CARTESIAN_POINT ( 'NONE',  ( 2.756815292233883774, -0.7500000000000000000, -2.613811410536379665 ) ) ;
#4696 = EDGE_LOOP ( 'NONE', ( #5823, #8065, #7901, #20710 ) ) ;
#4697 = DIRECTION ( 'NONE',  ( 0.000000000000000000, -1.000000000000000000, 0.000000000000000000 ) ) ;
#4698 = CARTESIAN_POINT ( 'NONE',  ( 3.231815292233920722, 0.5999999999999999778, 2.551188589463620371 ) ) ;
#4699 = DIRECTION ( 'NONE',  ( -1.250251153857156836E-16, 0.000000000000000000, -1.000000000000000000 ) ) ;
#4700 = LINE ( 'NONE', #1087, #159 ) ;
#4701 = DIRECTION ( 'NONE',  ( 0.000000000000000000, 0.000000000000000000, 1.000000000000000000 ) ) ;
#4702 = EDGE_CURVE ( 'NONE', #8011, #19637, #6233, .T. ) ;
#4703 = CYLINDRICAL_SURFACE ( 'NONE', #6561, 0.05000000000000004441 ) ;
#4704 = CYLINDRICAL_SURFACE ( 'NONE', #19800, 0.05000000000000004441 ) ;
#4705 = ORIENTED_EDGE ( 'NONE', *, *, #2857, .T. ) ;
#4706 = ORIENTED_EDGE ( 'NONE', *, *, #14751, .F. ) ;
#4707 = CARTESIAN_POINT ( 'NONE',  ( 4.751815292233919408, 0.5999999999999999778, 2.551188589463620371 ) ) ;
#4708 = CARTESIAN_POINT ( 'NONE',  ( 0.000000000000000000, 0.000000000000000000, -3.288811410536379043 ) ) ;
#4709 = DIRECTION ( 'NONE',  ( -0.000000000000000000, -1.000000000000000000, 0.000000000000000000 ) ) ;
#4710 = VERTEX_POINT ( 'NONE', #10377 ) ;
#4711 = VECTOR ( 'NONE', #16743, 100.0000000000000000 ) ;
#4712 = CIRCLE ( 'NONE', #617, 0.05000000000000004441 ) ;
#4713 = EDGE_LOOP ( 'NONE', ( #19241, #4399, #13851, #667, #11084, #15679 ) ) ;
#4714 = PLANE ( 'NONE',  #6178 ) ;
#4715 = ORIENTED_EDGE ( 'NONE', *, *, #6151, .T. ) ;
#4716 = CARTESIAN_POINT ( 'NONE',  ( -2.823184707766117185, 0.1000000000000000888, 1.386188589463620557 ) ) ;
#4717 = ORIENTED_EDGE ( 'NONE', *, *, #1222, .F. ) ;
#4718 = EDGE_CURVE ( 'NONE', #18047, #18364, #20274, .T. ) ;
#4719 = ORIENTED_EDGE ( 'NONE', *, *, #18709, .F. ) ;
#4720 = AXIS2_PLACEMENT_3D ( 'NONE', #11188, #3119, #6407 ) ;
#4721 = DIRECTION ( 'NONE',  ( 0.000000000000000000, 0.000000000000000000, 1.000000000000000000 ) ) ;
#4722 = AXIS2_PLACEMENT_3D ( 'NONE', #10297, #3615, #8488 ) ;
#4723 = EDGE_LOOP ( 'NONE', ( #3148, #15963, #8661, #18569 ) ) ;
#4724 = DIRECTION ( 'NONE',  ( 0.000000000000000000, 0.000000000000000000, 1.000000000000000000 ) ) ;
#4725 = ORIENTED_EDGE ( 'NONE', *, *, #1130, .T. ) ;
#4726 = ADVANCED_FACE ( 'NONE', ( #17595 ), #3024, .T. ) ;
#4727 = CIRCLE ( 'NONE', #4030, 0.3000000000000002665 ) ;
#4728 = CYLINDRICAL_SURFACE ( 'NONE', #17749, 0.05000000000000004441 ) ;
#4729 = ORIENTED_EDGE ( 'NONE', *, *, #16130, .T. ) ;
#4730 = FACE_OUTER_BOUND ( 'NONE', #1533, .T. ) ;
#4731 = CYLINDRICAL_SURFACE ( 'NONE', #5456, 0.05000000000000004441 ) ;
#4732 = LINE ( 'NONE', #19522, #11493 ) ;
#4733 = VERTEX_POINT ( 'NONE', #15993 ) ;
#4734 = LINE ( 'NONE', #12606, #10163 ) ;
#4735 = CARTESIAN_POINT ( 'NONE',  ( -4.923184707766116830, 0.1000000000000000888, -3.183811410536379505 ) ) ;
#4736 = DIRECTION ( 'NONE',  ( 0.000000000000000000, 1.000000000000000000, -0.000000000000000000 ) ) ;
#4737 = DIRECTION ( 'NONE',  ( 0.000000000000000000, 1.000000000000000000, 0.000000000000000000 ) ) ;
#4738 = EDGE_CURVE ( 'NONE', #794, #13821, #9628, .T. ) ;
#4739 = CIRCLE ( 'NONE', #4720, 0.05000000000000004441 ) ;
#4740 = DIRECTION ( 'NONE',  ( 0.000000000000000000, 1.000000000000000000, 0.000000000000000000 ) ) ;
#4741 = EDGE_LOOP ( 'NONE', ( #4650, #17523, #2621, #4939, #10831, #10645 ) ) ;
#4742 = VECTOR ( 'NONE', #18905, 100.0000000000000000 ) ;
#4743 = DIRECTION ( 'NONE',  ( 0.000000000000000000, 1.000000000000000000, 0.000000000000000000 ) ) ;
#4744 = AXIS2_PLACEMENT_3D ( 'NONE', #3991, #17174, #2392 ) ;
#4745 = ADVANCED_FACE ( 'NONE', ( #9625 ), #8233, .F. ) ;
#4746 = ORIENTED_EDGE ( 'NONE', *, *, #15156, .T. ) ;
#4747 = ORIENTED_EDGE ( 'NONE', *, *, #14600, .T. ) ;
#4748 = EDGE_CURVE ( 'NONE', #5631, #3034, #3137, .T. ) ;
#4749 = CARTESIAN_POINT ( 'NONE',  ( -4.818184707766079100, -0.7500000000000000000, -1.738811410536378999 ) ) ;
#4750 = ORIENTED_EDGE ( 'NONE', *, *, #1880, .F. ) ;
#4751 = ORIENTED_EDGE ( 'NONE', *, *, #6330, .T. ) ;
#4752 = VECTOR ( 'NONE', #17279, 100.0000000000000000 ) ;
#4753 = LINE ( 'NONE', #18161, #15075 ) ;
#4754 = CARTESIAN_POINT ( 'NONE',  ( -1.193184707766116404, 0.1000000000000000888, 0.8161885894636206062 ) ) ;
#4755 = CARTESIAN_POINT ( 'NONE',  ( -1.958183346449536844, 0.5999999999999999778, -0.1988114105368546380 ) ) ;
#4756 = LINE ( 'NONE', #11034, #7168 ) ;
#4757 = AXIS2_PLACEMENT_3D ( 'NONE', #7693, #10661, #15776 ) ;
#4758 = VERTEX_POINT ( 'NONE', #17913 ) ;
#4759 = LINE ( 'NONE', #17741, #3364 ) ;
#4760 = CYLINDRICAL_SURFACE ( 'NONE', #10430, 0.3000000000000002665 ) ;
#4761 = DIRECTION ( 'NONE',  ( 1.000000000000000000, -0.000000000000000000, 0.000000000000000000 ) ) ;
#4762 = EDGE_CURVE ( 'NONE', #13382, #17107, #4845, .T. ) ;
#4763 = CARTESIAN_POINT ( 'NONE',  ( -4.868184707766117114, -0.7500000000000000000, 1.441188589463621161 ) ) ;
#4764 = DIRECTION ( 'NONE',  ( 0.000000000000000000, 0.000000000000000000, 1.000000000000000000 ) ) ;
#4765 = EDGE_CURVE ( 'NONE', #7266, #15987, #10029, .T. ) ;
#4766 = VECTOR ( 'NONE', #11560, 100.0000000000000000 ) ;
#4767 = CARTESIAN_POINT ( 'NONE',  ( -5.243184707766079811, -0.7500000000000000000, 2.316188589463620495 ) ) ;
#4768 = VERTEX_POINT ( 'NONE', #11323 ) ;
#4769 = ADVANCED_FACE ( 'NONE', ( #13124 ), #16116, .T. ) ;
#4770 = VECTOR ( 'NONE', #1189, 100.0000000000000000 ) ;
#4771 = EDGE_LOOP ( 'NONE', ( #8114, #11193, #2153, #4574, #13216, #11876, #6144, #1389 ) ) ;
#4772 = EDGE_CURVE ( 'NONE', #5369, #6046, #5221, .T. ) ;
#4773 = AXIS2_PLACEMENT_3D ( 'NONE', #10882, #992, #15783 ) ;
#4774 = CARTESIAN_POINT ( 'NONE',  ( 0.000000000000000000, 0.000000000000000000, -3.288811410536379043 ) ) ;
#4775 = VECTOR ( 'NONE', #7850, 100.0000000000000000 ) ;
#4776 = ORIENTED_EDGE ( 'NONE', *, *, #3447, .F. ) ;
#4777 = EDGE_CURVE ( 'NONE', #17148, #11693, #8120, .T. ) ;
#4778 = EDGE_CURVE ( 'NONE', #7191, #5372, #12697, .T. ) ;
#4779 = ORIENTED_EDGE ( 'NONE', *, *, #16399, .F. ) ;
#4780 = ORIENTED_EDGE ( 'NONE', *, *, #20493, .F. ) ;
#4781 = LINE ( 'NONE', #14239, #16081 ) ;
#4782 = CIRCLE ( 'NONE', #16657, 0.05000000000000004441 ) ;
#4783 = DIRECTION ( 'NONE',  ( 1.000000000000000000, -0.000000000000000000, 0.000000000000000000 ) ) ;
#4784 = DIRECTION ( 'NONE',  ( 0.000000000000000000, -0.000000000000000000, 1.000000000000000000 ) ) ;
#4785 = EDGE_CURVE ( 'NONE', #9023, #296, #9642, .T. ) ;
#4786 = CARTESIAN_POINT ( 'NONE',  ( -1.248184707766116563, -0.7500000000000000000, 0.7111885894636210681 ) ) ;
#4787 = VERTEX_POINT ( 'NONE', #16210 ) ;
#4788 = DIRECTION ( 'NONE',  ( 0.000000000000000000, 0.000000000000000000, 1.000000000000000000 ) ) ;
#4789 = DIRECTION ( 'NONE',  ( 0.000000000000000000, 0.000000000000000000, 1.000000000000000000 ) ) ;
#4790 = DIRECTION ( 'NONE',  ( 1.000000000000000000, -0.000000000000000000, 0.000000000000000000 ) ) ;
#4791 = AXIS2_PLACEMENT_3D ( 'NONE', #18200, #8893, #9902 ) ;
#4792 = FACE_OUTER_BOUND ( 'NONE', #11487, .T. ) ;
#4793 = DIRECTION ( 'NONE',  ( 0.000000000000000000, 1.000000000000000000, -0.000000000000000000 ) ) ;
#4794 = CARTESIAN_POINT ( 'NONE',  ( 5.741816653550457339, 0.1000000000000000056, -4.098811410536854716 ) ) ;
#4795 = EDGE_LOOP ( 'NONE', ( #13166, #5324, #15083, #18501, #9315, #1432 ) ) ;
#4796 = AXIS2_PLACEMENT_3D ( 'NONE', #4647, #4315, #11116 ) ;
#4797 = CIRCLE ( 'NONE', #14978, 0.05000000000000004441 ) ;
#4798 = CARTESIAN_POINT ( 'NONE',  ( 0.8018152922338825928, 0.5999999999999999778, -2.558811410536379061 ) ) ;
#4799 = ORIENTED_EDGE ( 'NONE', *, *, #12241, .F. ) ;
#4800 = CARTESIAN_POINT ( 'NONE',  ( -3.008184707766116794, 0.000000000000000000, -1.838811410536379087 ) ) ;
#4801 = EDGE_CURVE ( 'NONE', #4758, #17922, #14830, .T. ) ;
#4802 = EDGE_CURVE ( 'NONE', #20791, #16303, #19504, .T. ) ;
#4803 = ORIENTED_EDGE ( 'NONE', *, *, #2810, .T. ) ;
#4804 = DIRECTION ( 'NONE',  ( 0.000000000000000000, -0.000000000000000000, 1.000000000000000000 ) ) ;
#4805 = VERTEX_POINT ( 'NONE', #8023 ) ;
#4807 = LINE ( 'NONE', #17886, #16310 ) ;
#4806 = CIRCLE ( 'NONE', #1059, 0.05000000000000004441 ) ;
#4808 = ORIENTED_EDGE ( 'NONE', *, *, #8333, .F. ) ;
#4809 = VECTOR ( 'NONE', #1209, 100.0000000000000000 ) ;
#4810 = FACE_OUTER_BOUND ( 'NONE', #4365, .T. ) ;
#4811 = VECTOR ( 'NONE', #1029, 100.0000000000000000 ) ;
#4812 = FACE_OUTER_BOUND ( 'NONE', #8664, .T. ) ;
#4813 = FACE_OUTER_BOUND ( 'NONE', #6954, .T. ) ;
#4814 = CARTESIAN_POINT ( 'NONE',  ( 0.000000000000000000, 0.1000000000000000056, -1.733811410536379549 ) ) ;
#4815 = AXIS2_PLACEMENT_3D ( 'NONE', #16941, #15059, #15244 ) ;
#4816 = DIRECTION ( 'NONE',  ( -1.000000000000000000, 0.000000000000000000, 0.000000000000000000 ) ) ;
#4817 = ADVANCED_FACE ( 'NONE', ( #11529 ), #13030, .F. ) ;
#4818 = CARTESIAN_POINT ( 'NONE',  ( 5.231815292233918946, -0.7500000000000000000, -1.788811410536379043 ) ) ;
#4819 = DIRECTION ( 'NONE',  ( 0.000000000000000000, -1.000000000000000000, 0.000000000000000000 ) ) ;
#4820 = VERTEX_POINT ( 'NONE', #18018 ) ;
#4821 = VECTOR ( 'NONE', #16070, 100.0000000000000000 ) ;
#4822 = ORIENTED_EDGE ( 'NONE', *, *, #5264, .F. ) ;
#4823 = DIRECTION ( 'NONE',  ( 0.000000000000000000, 1.000000000000000000, -0.000000000000000000 ) ) ;
#4824 = DIRECTION ( 'NONE',  ( -0.000000000000000000, -1.000000000000000000, -0.000000000000000000 ) ) ;
#4825 = CARTESIAN_POINT ( 'NONE',  ( -1.193184707766079544, 0.1000000000000000056, -1.063811410536379398 ) ) ;
#4826 = VERTEX_POINT ( 'NONE', #49 ) ;
#4827 = VECTOR ( 'NONE', #4764, 100.0000000000000000 ) ;
#4828 = EDGE_CURVE ( 'NONE', #14667, #6083, #19714, .T. ) ;
#4829 = ORIENTED_EDGE ( 'NONE', *, *, #6925, .F. ) ;
#4830 = VECTOR ( 'NONE', #4559, 100.0000000000000000 ) ;
#4831 = VECTOR ( 'NONE', #19611, 100.0000000000000000 ) ;
#4832 = ADVANCED_FACE ( 'NONE', ( #11429 ), #9822, .F. ) ;
#4833 = CARTESIAN_POINT ( 'NONE',  ( -1.074591278829671648, 0.1000000000000000056, -1.733811410536379549 ) ) ;
#4834 = CIRCLE ( 'NONE', #6877, 0.3000000000000004885 ) ;
#4835 = ORIENTED_EDGE ( 'NONE', *, *, #13809, .T. ) ;
#4836 = AXIS2_PLACEMENT_3D ( 'NONE', #9586, #16078, #7990 ) ;
#4837 = CIRCLE ( 'NONE', #15351, 0.05000000000000004441 ) ;
#4838 = EDGE_CURVE ( 'NONE', #14448, #9773, #11639, .T. ) ;
#4839 = DIRECTION ( 'NONE',  ( -0.000000000000000000, -1.000000000000000000, -0.000000000000000000 ) ) ;
#4840 = AXIS2_PLACEMENT_3D ( 'NONE', #8420, #13317, #13206 ) ;
#4841 = ORIENTED_EDGE ( 'NONE', *, *, #12572, .T. ) ;
#4842 = VECTOR ( 'NONE', #12494, 100.0000000000000000 ) ;
#4843 = LINE ( 'NONE', #9621, #19374 ) ;
#4844 = VERTEX_POINT ( 'NONE', #3559 ) ;
#4845 = LINE ( 'NONE', #19613, #9979 ) ;
#4846 = AXIS2_PLACEMENT_3D ( 'NONE', #10234, #18629, #8731 ) ;
#4847 = VERTEX_POINT ( 'NONE', #16525 ) ;
#4848 = PLANE ( 'NONE',  #16721 ) ;
#4849 = AXIS2_PLACEMENT_3D ( 'NONE', #16623, #15047, #6744 ) ;
#4850 = AXIS2_PLACEMENT_3D ( 'NONE', #5963, #3197, #20631 ) ;
#4851 = ORIENTED_EDGE ( 'NONE', *, *, #1196, .T. ) ;
#4852 = VECTOR ( 'NONE', #8700, 100.0000000000000000 ) ;
#4853 = CYLINDRICAL_SURFACE ( 'NONE', #4016, 0.05000000000000004441 ) ;
#4854 = CARTESIAN_POINT ( 'NONE',  ( -5.358183346449553852, 0.5999999999999999778, 3.701188589463146883 ) ) ;
#4855 = DIRECTION ( 'NONE',  ( 0.000000000000000000, 1.000000000000000000, -0.000000000000000000 ) ) ;
#4856 = CIRCLE ( 'NONE', #16726, 0.05000000000000004441 ) ;
#4857 = ORIENTED_EDGE ( 'NONE', *, *, #17206, .T. ) ;
#4858 = LINE ( 'NONE', #8031, #8470 ) ;
#4859 = LINE ( 'NONE', #8245, #14018 ) ;
#4860 = CARTESIAN_POINT ( 'NONE',  ( 4.751815292233882104, 0.5999999999999999778, -2.898811410536379363 ) ) ;
#4861 = EDGE_CURVE ( 'NONE', #19982, #17662, #7943, .T. ) ;
#4862 = ORIENTED_EDGE ( 'NONE', *, *, #17162, .T. ) ;
#4863 = CARTESIAN_POINT ( 'NONE',  ( 1.176815292233882593, -0.7500000000000000000, 1.386188589463620557 ) ) ;
#4864 = ORIENTED_EDGE ( 'NONE', *, *, #17202, .T. ) ;
#4865 = AXIS2_PLACEMENT_3D ( 'NONE', #5550, #18513, #8513 ) ;
#4866 = ADVANCED_FACE ( 'NONE', ( #5260 ), #12141, .F. ) ;
#4867 = DIRECTION ( 'NONE',  ( 0.000000000000000000, 0.000000000000000000, 1.000000000000000000 ) ) ;
#4868 = AXIS2_PLACEMENT_3D ( 'NONE', #6435, #19525, #2931 ) ;
#4869 = ORIENTED_EDGE ( 'NONE', *, *, #12020, .T. ) ;
#4870 = VECTOR ( 'NONE', #11999, 100.0000000000000000 ) ;
#4871 = ORIENTED_EDGE ( 'NONE', *, *, #8475, .F. ) ;
#4872 = DIRECTION ( 'NONE',  ( 0.000000000000000000, 0.000000000000000000, 1.000000000000000000 ) ) ;
#4873 = ORIENTED_EDGE ( 'NONE', *, *, #19160, .F. ) ;
#4874 = EDGE_LOOP ( 'NONE', ( #16615, #10324, #7275, #15325 ) ) ;
#4875 = DIRECTION ( 'NONE',  ( 0.000000000000000000, 1.000000000000000000, 0.000000000000000000 ) ) ;
#4876 = CARTESIAN_POINT ( 'NONE',  ( 4.801815292233882815, -0.7500000000000000000, -2.558811410536379061 ) ) ;
#4877 = LINE ( 'NONE', #16027, #883 ) ;
#4878 = DIRECTION ( 'NONE',  ( 0.000000000000000000, 0.000000000000000000, 1.000000000000000000 ) ) ;
#4879 = CARTESIAN_POINT ( 'NONE',  ( -1.058184707766116173, 0.000000000000000000, -1.838811410536379087 ) ) ;
#4880 = ORIENTED_EDGE ( 'NONE', *, *, #7202, .F. ) ;
#4881 = DIRECTION ( 'NONE',  ( 1.000000000000000000, -0.000000000000000000, 0.000000000000000000 ) ) ;
#4882 = PLANE ( 'NONE',  #10688 ) ;
#4883 = AXIS2_PLACEMENT_3D ( 'NONE', #5956, #17218, #14360 ) ;
#4884 = DIRECTION ( 'NONE',  ( 1.000000000000000000, -0.000000000000000000, 0.000000000000000000 ) ) ;
#4885 = DIRECTION ( 'NONE',  ( -0.000000000000000000, -1.000000000000000000, -0.000000000000000000 ) ) ;
#4886 = LINE ( 'NONE', #5295, #11624 ) ;
#4887 = VECTOR ( 'NONE', #1375, 100.0000000000000000 ) ;
#4888 = DIRECTION ( 'NONE',  ( -0.000000000000000000, -1.000000000000000000, -0.000000000000000000 ) ) ;
#4889 = ADVANCED_FACE ( 'NONE', ( #2469 ), #20011, .F. ) ;
#4890 = ORIENTED_EDGE ( 'NONE', *, *, #4511, .F. ) ;
#4891 = EDGE_CURVE ( 'NONE', #9868, #7015, #11738, .T. ) ;
#4892 = VERTEX_POINT ( 'NONE', #18627 ) ;
#4893 = LINE ( 'NONE', #11367, #1441 ) ;
#4894 = ORIENTED_EDGE ( 'NONE', *, *, #18261, .F. ) ;
#4895 = VECTOR ( 'NONE', #12436, 100.0000000000000000 ) ;
#4896 = ORIENTED_EDGE ( 'NONE', *, *, #13092, .F. ) ;
#4897 = ORIENTED_EDGE ( 'NONE', *, *, #16039, .F. ) ;
#4898 = LINE ( 'NONE', #11052, #7928 ) ;
#4899 = EDGE_CURVE ( 'NONE', #6493, #11664, #18807, .T. ) ;
#4900 = CARTESIAN_POINT ( 'NONE',  ( 4.851815292233882637, -0.7500000000000000000, 0.7611885894636211125 ) ) ;
#4901 = VECTOR ( 'NONE', #16830, 100.0000000000000000 ) ;
#4902 = CARTESIAN_POINT ( 'NONE',  ( -4.868184707766079811, -0.7500000000000000000, -1.058811410536379061 ) ) ;
#4903 = ORIENTED_EDGE ( 'NONE', *, *, #7878, .F. ) ;
#4904 = DIRECTION ( 'NONE',  ( -0.000000000000000000, 0.000000000000000000, 1.000000000000000000 ) ) ;
#4905 = ORIENTED_EDGE ( 'NONE', *, *, #10834, .T. ) ;
#4906 = LINE ( 'NONE', #8179, #20838 ) ;
#4907 = CARTESIAN_POINT ( 'NONE',  ( 0.000000000000000000, 0.000000000000000000, -1.788811410536379043 ) ) ;
#4908 = PLANE ( 'NONE',  #7919 ) ;
#4909 = AXIS2_PLACEMENT_3D ( 'NONE', #20762, #5979, #3110 ) ;
#4910 = CARTESIAN_POINT ( 'NONE',  ( 3.991816653550465333, 0.1000000000000000056, -3.448811410536853916 ) ) ;
#4911 = CARTESIAN_POINT ( 'NONE',  ( -2.773184707766117363, -0.7500000000000000000, 0.000000000000000000 ) ) ;
#4912 = FACE_OUTER_BOUND ( 'NONE', #18967, .T. ) ;
#4913 = ORIENTED_EDGE ( 'NONE', *, *, #6375, .F. ) ;
#4914 = CARTESIAN_POINT ( 'NONE',  ( 5.226815292233919941, 0.1000000000000000056, 4.000000000000000000 ) ) ;
#4915 = EDGE_CURVE ( 'NONE', #16697, #7467, #8729, .T. ) ;
#4916 = ORIENTED_EDGE ( 'NONE', *, *, #5946, .T. ) ;
#4917 = ADVANCED_FACE ( 'NONE', ( #10534 ), #20129, .F. ) ;
#4918 = CARTESIAN_POINT ( 'NONE',  ( -1.058184707766116395, 0.5999999999999999778, 1.541188589463621250 ) ) ;
#4919 = ORIENTED_EDGE ( 'NONE', *, *, #19821, .T. ) ;
#4920 = CARTESIAN_POINT ( 'NONE',  ( 4.856815292233919834, -0.7500000000000000000, 2.316188589463620495 ) ) ;
#4921 = AXIS2_PLACEMENT_3D ( 'NONE', #10948, #17454, #21024 ) ;
#4922 = EDGE_LOOP ( 'NONE', ( #12504, #10005, #3061, #18155 ) ) ;
#4923 = LINE ( 'NONE', #17669, #7817 ) ;
#4924 = ORIENTED_EDGE ( 'NONE', *, *, #6375, .T. ) ;
#4925 = LINE ( 'NONE', #9795, #6367 ) ;
#4926 = CARTESIAN_POINT ( 'NONE',  ( -3.093184707766080788, 0.5999999999999999778, 2.316188589463620495 ) ) ;
#4927 = CARTESIAN_POINT ( 'NONE',  ( -5.193184707766116404, 0.1000000000000000888, -2.613811410536379665 ) ) ;
#4928 = LINE ( 'NONE', #20303, #7601 ) ;
#4929 = DIRECTION ( 'NONE',  ( 0.000000000000000000, 1.000000000000000000, 0.000000000000000000 ) ) ;
#4930 = DIRECTION ( 'NONE',  ( 0.000000000000000000, -1.000000000000000000, 0.000000000000000000 ) ) ;
#4931 = FACE_OUTER_BOUND ( 'NONE', #19433, .T. ) ;
#4932 = ORIENTED_EDGE ( 'NONE', *, *, #8588, .F. ) ;
#4933 = EDGE_CURVE ( 'NONE', #3104, #11872, #19918, .T. ) ;
#4934 = ORIENTED_EDGE ( 'NONE', *, *, #12592, .T. ) ;
#4935 = CARTESIAN_POINT ( 'NONE',  ( 5.231815292233882531, 0.000000000000000000, 1.491188589463621206 ) ) ;
#4936 = DIRECTION ( 'NONE',  ( 0.000000000000000000, 0.000000000000000000, 1.000000000000000000 ) ) ;
#4937 = CYLINDRICAL_SURFACE ( 'NONE', #1540, 0.05000000000000004441 ) ;
#4938 = ORIENTED_EDGE ( 'NONE', *, *, #14027, .F. ) ;
#4939 = ORIENTED_EDGE ( 'NONE', *, *, #2884, .T. ) ;
#4940 = DIRECTION ( 'NONE',  ( 0.000000000000000000, -1.000000000000000000, 0.000000000000000000 ) ) ;
#4941 = VERTEX_POINT ( 'NONE', #8956 ) ;
#4942 = PLANE ( 'NONE',  #3111 ) ;
#4943 = VERTEX_POINT ( 'NONE', #3750 ) ;
#4944 = VECTOR ( 'NONE', #11189, 100.0000000000000000 ) ;
#4945 = DIRECTION ( 'NONE',  ( 0.000000000000000000, 1.000000000000000000, 0.000000000000000000 ) ) ;
#4946 = EDGE_LOOP ( 'NONE', ( #13911, #13022, #6939, #9587 ) ) ;
#4947 = DIRECTION ( 'NONE',  ( -0.000000000000000000, -1.000000000000000000, -0.000000000000000000 ) ) ;
#4948 = VERTEX_POINT ( 'NONE', #659 ) ;
#4949 = VECTOR ( 'NONE', #635, 100.0000000000000000 ) ;
#4950 = DIRECTION ( 'NONE',  ( 0.000000000000000000, 0.000000000000000000, 1.000000000000000000 ) ) ;
#4951 = CYLINDRICAL_SURFACE ( 'NONE', #2121, 0.05000000000000004441 ) ;
#4952 = VERTEX_POINT ( 'NONE', #7141 ) ;
#4953 = CARTESIAN_POINT ( 'NONE',  ( -0.8731847077660794820, 0.1000000000000000056, 2.886188589463620779 ) ) ;
#4954 = CARTESIAN_POINT ( 'NONE',  ( -5.008184707766116794, 0.000000000000000000, -1.788811410536379043 ) ) ;
#4955 = CARTESIAN_POINT ( 'NONE',  ( 5.231815292233918946, -0.7500000000000000000, -1.008811410536379016 ) ) ;
#4956 = EDGE_LOOP ( 'NONE', ( #20556, #12263, #10545, #13447 ) ) ;
#4957 = DIRECTION ( 'NONE',  ( 0.000000000000000000, 0.000000000000000000, 1.000000000000000000 ) ) ;
#4958 = DIRECTION ( 'NONE',  ( -0.000000000000000000, -1.000000000000000000, -0.000000000000000000 ) ) ;
#4959 = DIRECTION ( 'NONE',  ( -0.000000000000000000, -1.000000000000000000, -0.000000000000000000 ) ) ;
#4960 = ORIENTED_EDGE ( 'NONE', *, *, #19482, .F. ) ;
#4961 = LINE ( 'NONE', #17927, #10894 ) ;
#4962 = VERTEX_POINT ( 'NONE', #18532 ) ;
#4963 = DIRECTION ( 'NONE',  ( 0.000000000000000000, -0.000000000000000000, 1.000000000000000000 ) ) ;
#4964 = VECTOR ( 'NONE', #20183, 100.0000000000000000 ) ;
#4965 = EDGE_CURVE ( 'NONE', #493, #8746, #2358, .T. ) ;
#4966 = ORIENTED_EDGE ( 'NONE', *, *, #3691, .T. ) ;
#4967 = ORIENTED_EDGE ( 'NONE', *, *, #462, .T. ) ;
#4968 = CARTESIAN_POINT ( 'NONE',  ( -5.248184707766078816, 0.000000000000000000, -1.738811410536378999 ) ) ;
#4969 = EDGE_CURVE ( 'NONE', #18034, #17959, #3960, .T. ) ;
#4970 = ORIENTED_EDGE ( 'NONE', *, *, #12684, .T. ) ;
#4971 = EDGE_LOOP ( 'NONE', ( #11095, #779, #11530, #1862 ) ) ;
#4972 = LINE ( 'NONE', #1887, #17811 ) ;
#4973 = CYLINDRICAL_SURFACE ( 'NONE', #13397, 0.05000000000000004441 ) ;
#4974 = CYLINDRICAL_SURFACE ( 'NONE', #7014, 0.05000000000000004441 ) ;
#4975 = AXIS2_PLACEMENT_3D ( 'NONE', #11158, #9363, #17657 ) ;
#4976 = DIRECTION ( 'NONE',  ( 0.000000000000000000, 1.000000000000000000, 0.000000000000000000 ) ) ;
#4977 = LINE ( 'NONE', #11458, #2766 ) ;
#4978 = EDGE_CURVE ( 'NONE', #9560, #15251, #13526, .T. ) ;
#4979 = EDGE_LOOP ( 'NONE', ( #7416, #8996, #12938, #7970 ) ) ;
#4980 = DIRECTION ( 'NONE',  ( -1.000000000000000000, 0.000000000000000000, 2.194270917860437341E-16 ) ) ;
#4981 = DIRECTION ( 'NONE',  ( 0.000000000000000000, 0.000000000000000000, -1.000000000000000000 ) ) ;
#4982 = AXIS2_PLACEMENT_3D ( 'NONE', #2704, #14093, #4206 ) ;
#4983 = DIRECTION ( 'NONE',  ( 0.000000000000000000, 0.000000000000000000, 1.000000000000000000 ) ) ;
#4984 = CARTESIAN_POINT ( 'NONE',  ( -4.923184707766116830, -0.7500000000000000000, -2.613811410536379665 ) ) ;
#4985 = CARTESIAN_POINT ( 'NONE',  ( 5.231815292233918946, 0.000000000000000000, -1.008811410536379016 ) ) ;
#4986 = CARTESIAN_POINT ( 'NONE',  ( 5.176815292233919230, 0.1000000000000000056, 2.266188589463620673 ) ) ;
#4987 = ORIENTED_EDGE ( 'NONE', *, *, #3152, .F. ) ;
#4988 = ORIENTED_EDGE ( 'NONE', *, *, #2018, .T. ) ;
#4989 = CARTESIAN_POINT ( 'NONE',  ( 2.756815292233883774, -0.7500000000000000000, 1.386188589463620557 ) ) ;
#4990 = ORIENTED_EDGE ( 'NONE', *, *, #4275, .F. ) ;
#4991 = VECTOR ( 'NONE', #10406, 100.0000000000000000 ) ;
#4992 = ADVANCED_FACE ( 'NONE', ( #7255 ), #2055, .F. ) ;
#4993 = EDGE_CURVE ( 'NONE', #9140, #5745, #5453, .T. ) ;
#4994 = VERTEX_POINT ( 'NONE', #467 ) ;
#4995 = EDGE_LOOP ( 'NONE', ( #13132, #2218, #17516, #6641, #4290, #7439, #9643, #11973 ) ) ;
#4996 = CARTESIAN_POINT ( 'NONE',  ( 5.176815292233882815, -0.7500000000000000000, 1.386188589463620557 ) ) ;
#4997 = DIRECTION ( 'NONE',  ( 0.000000000000000000, -0.000000000000000000, -1.000000000000000000 ) ) ;
#4998 = ADVANCED_FACE ( 'NONE', ( #774 ), #13744, .T. ) ;
#4999 = DIRECTION ( 'NONE',  ( -1.000000000000000000, 0.000000000000000000, 0.000000000000000000 ) ) ;
#5000 = DIRECTION ( 'NONE',  ( 0.000000000000000000, 0.000000000000000000, 1.000000000000000000 ) ) ;
#5001 = VERTEX_POINT ( 'NONE', #5661 ) ;
#5002 = EDGE_CURVE ( 'NONE', #6370, #20884, #19829, .T. ) ;
#5003 = DIRECTION ( 'NONE',  ( -0.000000000000000000, -1.000000000000000000, 0.000000000000000000 ) ) ;
#5004 = DIRECTION ( 'NONE',  ( 0.000000000000000000, 1.000000000000000000, 0.000000000000000000 ) ) ;
#5005 = EDGE_CURVE ( 'NONE', #16501, #18047, #10334, .T. ) ;
#5006 = LINE ( 'NONE', #8074, #19806 ) ;
#5007 = CARTESIAN_POINT ( 'NONE',  ( -4.768184707766116581, 0.5999999999999999778, -2.848811410536379096 ) ) ;
#5008 = DIRECTION ( 'NONE',  ( 0.000000000000000000, 0.000000000000000000, -1.000000000000000000 ) ) ;
#5009 = CARTESIAN_POINT ( 'NONE',  ( 0.000000000000000000, -0.7500000000000000000, -1.008811410536379016 ) ) ;
#5010 = ORIENTED_EDGE ( 'NONE', *, *, #16517, .T. ) ;
#5011 = DIRECTION ( 'NONE',  ( 0.000000000000000000, 0.000000000000000000, 1.000000000000000000 ) ) ;
#5012 = ORIENTED_EDGE ( 'NONE', *, *, #6017, .F. ) ;
#5013 = ADVANCED_FACE ( 'NONE', ( #12362 ), #9280, .F. ) ;
#5014 = DIRECTION ( 'NONE',  ( 0.000000000000000000, -0.000000000000000000, -1.000000000000000000 ) ) ;
#5015 = ORIENTED_EDGE ( 'NONE', *, *, #15102, .T. ) ;
#5016 = CARTESIAN_POINT ( 'NONE',  ( -1.058184707766116395, 0.5999999999999999778, -2.458811410536378972 ) ) ;
#5017 = VERTEX_POINT ( 'NONE', #9050 ) ;
#5018 = DIRECTION ( 'NONE',  ( 0.000000000000000000, 0.000000000000000000, 1.000000000000000000 ) ) ;
#5019 = ORIENTED_EDGE ( 'NONE', *, *, #3585, .F. ) ;
#5020 = PLANE ( 'NONE',  #8062 ) ;
#5021 = DIRECTION ( 'NONE',  ( -0.000000000000000000, -1.000000000000000000, -0.000000000000000000 ) ) ;
#5022 = EDGE_CURVE ( 'NONE', #16836, #10839, #15167, .T. ) ;
#5023 = DIRECTION ( 'NONE',  ( 0.000000000000000000, 1.000000000000000000, 0.000000000000000000 ) ) ;
#5024 = FACE_OUTER_BOUND ( 'NONE', #2077, .T. ) ;
#5025 = EDGE_CURVE ( 'NONE', #6901, #9807, #14064, .T. ) ;
#5026 = DIRECTION ( 'NONE',  ( 1.000000000000000000, -0.000000000000000000, 0.000000000000000000 ) ) ;
#5027 = DIRECTION ( 'NONE',  ( 0.000000000000000000, 0.000000000000000000, 1.000000000000000000 ) ) ;
#5028 = AXIS2_PLACEMENT_3D ( 'NONE', #534, #3628, #19986 ) ;
#5029 = DIRECTION ( 'NONE',  ( 0.000000000000000000, 0.000000000000000000, 1.000000000000000000 ) ) ;
#5030 = LINE ( 'NONE', #3429, #11654 ) ;
#5031 = ORIENTED_EDGE ( 'NONE', *, *, #16114, .T. ) ;
#5032 = DIRECTION ( 'NONE',  ( 0.000000000000000000, 0.000000000000000000, -1.000000000000000000 ) ) ;
#5033 = DIRECTION ( 'NONE',  ( -1.000000000000000000, 0.000000000000000000, 2.312964634635742464E-16 ) ) ;
#5034 = LINE ( 'NONE', #10018, #12984 ) ;
#5035 = ORIENTED_EDGE ( 'NONE', *, *, #16084, .F. ) ;
#5036 = VECTOR ( 'NONE', #14861, 100.0000000000000000 ) ;
#5037 = ORIENTED_EDGE ( 'NONE', *, *, #5419, .F. ) ;
#5038 = DIRECTION ( 'NONE',  ( -0.000000000000000000, -1.000000000000000000, -0.000000000000000000 ) ) ;
#5039 = EDGE_LOOP ( 'NONE', ( #6187, #12132, #693, #17784 ) ) ;
#5040 = DIRECTION ( 'NONE',  ( 0.000000000000000000, 1.000000000000000000, 0.000000000000000000 ) ) ;
#5041 = ADVANCED_FACE ( 'NONE', ( #17244 ), #19065, .T. ) ;
#5042 = EDGE_LOOP ( 'NONE', ( #13807, #3085, #14435, #18624 ) ) ;
#5043 = EDGE_CURVE ( 'NONE', #7317, #10362, #13944, .T. ) ;
#5044 = LINE ( 'NONE', #18017, #12915 ) ;
#5045 = EDGE_CURVE ( 'NONE', #17309, #19868, #20764, .T. ) ;
#5046 = DIRECTION ( 'NONE',  ( 0.000000000000000000, 0.000000000000000000, 1.000000000000000000 ) ) ;
#5047 = VERTEX_POINT ( 'NONE', #2897 ) ;
#5048 = FACE_OUTER_BOUND ( 'NONE', #7033, .T. ) ;
#5049 = DIRECTION ( 'NONE',  ( 1.000000000000000000, -0.000000000000000000, 0.000000000000000000 ) ) ;
#5050 = ORIENTED_EDGE ( 'NONE', *, *, #14361, .T. ) ;
#5052 = DIRECTION ( 'NONE',  ( 0.000000000000000000, 1.000000000000000000, -0.000000000000000000 ) ) ;
#5051 = AXIS2_PLACEMENT_3D ( 'NONE', #10516, #6651, #17015 ) ;
#5053 = ADVANCED_FACE ( 'NONE', ( #2791 ), #9380, .F. ) ;
#5054 = CARTESIAN_POINT ( 'NONE',  ( -1.074591278829671648, 0.1000000000000000888, -1.783811410536379594 ) ) ;
#5055 = CARTESIAN_POINT ( 'NONE',  ( 4.000000000000000000, 0.5999999999999999778, 2.266188589463620673 ) ) ;
#5056 = ORIENTED_EDGE ( 'NONE', *, *, #12581, .T. ) ;
#5057 = CARTESIAN_POINT ( 'NONE',  ( -5.248184707766117008, -0.7500000000000000000, 0.7611885894636211125 ) ) ;
#5058 = FACE_OUTER_BOUND ( 'NONE', #12100, .T. ) ;
#5059 = DIRECTION ( 'NONE',  ( -0.000000000000000000, 1.000000000000000000, -0.000000000000000000 ) ) ;
#5060 = VERTEX_POINT ( 'NONE', #17571 ) ;
#5061 = DIRECTION ( 'NONE',  ( -0.000000000000000000, -1.000000000000000000, 0.000000000000000000 ) ) ;
#5062 = LINE ( 'NONE', #6663, #7552 ) ;
#5063 = CIRCLE ( 'NONE', #19661, 0.05000000000000004441 ) ;
#5065 = ORIENTED_EDGE ( 'NONE', *, *, #5465, .F. ) ;
#5064 = EDGE_CURVE ( 'NONE', #14962, #7260, #4278, .T. ) ;
#5066 = VECTOR ( 'NONE', #14685, 100.0000000000000000 ) ;
#5067 = CIRCLE ( 'NONE', #7775, 0.1750000000000004052 ) ;
#5068 = ORIENTED_EDGE ( 'NONE', *, *, #20202, .T. ) ;
#5069 = DIRECTION ( 'NONE',  ( -0.000000000000000000, -1.000000000000000000, -0.000000000000000000 ) ) ;
#5070 = ORIENTED_EDGE ( 'NONE', *, *, #11970, .T. ) ;
#5071 = ORIENTED_EDGE ( 'NONE', *, *, #14010, .F. ) ;
#5072 = CYLINDRICAL_SURFACE ( 'NONE', #4211, 0.05000000000000004441 ) ;
#5073 = LINE ( 'NONE', #9966, #487 ) ;
#5074 = FACE_BOUND ( 'NONE', #3662, .T. ) ;
#5075 = DIRECTION ( 'NONE',  ( -1.000000000000000000, 0.000000000000000000, 0.000000000000000000 ) ) ;
#5076 = LINE ( 'NONE', #18055, #16020 ) ;
#5077 = VERTEX_POINT ( 'NONE', #1194 ) ;
#5078 = CARTESIAN_POINT ( 'NONE',  ( 3.131815292233883330, -0.7500000000000000000, -2.558811410536379061 ) ) ;
#5079 = ADVANCED_FACE ( 'NONE', ( #14163 ), #4499, .F. ) ;
#5080 = LINE ( 'NONE', #16554, #1898 ) ;
#5081 = VECTOR ( 'NONE', #16197, 100.0000000000000000 ) ;
#5082 = FACE_OUTER_BOUND ( 'NONE', #10763, .T. ) ;
#5083 = CARTESIAN_POINT ( 'NONE',  ( 0.9918152922338835387, 0.5999999999999999778, -1.838811410536379087 ) ) ;
#5084 = CIRCLE ( 'NONE', #13890, 0.3000000000000002665 ) ;
#5085 = CARTESIAN_POINT ( 'NONE',  ( -5.193184707766079988, -0.7500000000000000000, -1.733811410536379549 ) ) ;
#5086 = VECTOR ( 'NONE', #15795, 100.0000000000000000 ) ;
#5087 = CARTESIAN_POINT ( 'NONE',  ( 2.941815292233883827, 0.5999999999999999778, -1.838811410536379087 ) ) ;
#5088 = VERTEX_POINT ( 'NONE', #12566 ) ;
#5089 = EDGE_CURVE ( 'NONE', #13821, #9451, #3000, .T. ) ;
#5090 = EDGE_CURVE ( 'NONE', #18343, #12752, #2909, .T. ) ;
#5091 = VERTEX_POINT ( 'NONE', #2674 ) ;
#5092 = ADVANCED_FACE ( 'NONE', ( #12685 ), #963, .F. ) ;
#5093 = AXIS2_PLACEMENT_3D ( 'NONE', #10464, #899, #696 ) ;
#5094 = ORIENTED_EDGE ( 'NONE', *, *, #7151, .T. ) ;
#5095 = VERTEX_POINT ( 'NONE', #10858 ) ;
#5096 = VERTEX_POINT ( 'NONE', #7782 ) ;
#5097 = FACE_OUTER_BOUND ( 'NONE', #14826, .T. ) ;
#5098 = CIRCLE ( 'NONE', #14945, 0.05000000000000004441 ) ;
#5099 = FACE_OUTER_BOUND ( 'NONE', #11057, .T. ) ;
#5100 = DIRECTION ( 'NONE',  ( 0.000000000000000000, -0.000000000000000000, 1.000000000000000000 ) ) ;
#5101 = DIRECTION ( 'NONE',  ( -0.000000000000000000, -1.000000000000000000, -0.000000000000000000 ) ) ;
#5102 = CARTESIAN_POINT ( 'NONE',  ( -1.248184707766079482, 0.000000000000000000, -1.058811410536379061 ) ) ;
#5103 = LINE ( 'NONE', #8298, #11920 ) ;
#5104 = PLANE ( 'NONE',  #1467 ) ;
#5105 = FACE_OUTER_BOUND ( 'NONE', #13286, .T. ) ;
#5106 = DIRECTION ( 'NONE',  ( 0.000000000000000000, 1.000000000000000000, -0.000000000000000000 ) ) ;
#5107 = CARTESIAN_POINT ( 'NONE',  ( -3.193184707766080876, 0.1000000000000000056, 2.674240631916764865 ) ) ;
#5108 = ORIENTED_EDGE ( 'NONE', *, *, #6432, .T. ) ;
#5109 = VECTOR ( 'NONE', #8132, 100.0000000000000000 ) ;
#5110 = CARTESIAN_POINT ( 'NONE',  ( 4.801815292233882815, -0.7500000000000000000, 0.7611885894636211125 ) ) ;
#5111 = ADVANCED_FACE ( 'NONE', ( #14273 ), #5875, .F. ) ;
#5112 = ORIENTED_EDGE ( 'NONE', *, *, #16668, .T. ) ;
#5113 = AXIS2_PLACEMENT_3D ( 'NONE', #17538, #1042, #7528 ) ;
#5114 = CARTESIAN_POINT ( 'NONE',  ( -0.8681847077660796996, -0.7500000000000000000, 2.211188589463620957 ) ) ;
#5115 = VERTEX_POINT ( 'NONE', #4176 ) ;
#5116 = DIRECTION ( 'NONE',  ( 0.000000000000000000, 0.000000000000000000, 1.000000000000000000 ) ) ;
#5117 = ADVANCED_FACE ( 'NONE', ( #20437, #7349 ), #20325, .T. ) ;
#5118 = CIRCLE ( 'NONE', #6136, 0.05000000000000004441 ) ;
#5119 = ORIENTED_EDGE ( 'NONE', *, *, #15807, .F. ) ;
#5120 = ORIENTED_EDGE ( 'NONE', *, *, #7248, .F. ) ;
#5121 = DIRECTION ( 'NONE',  ( -1.000000000000000000, 0.000000000000000000, 2.312964634635742464E-16 ) ) ;
#5122 = ORIENTED_EDGE ( 'NONE', *, *, #3134, .T. ) ;
#5123 = DIRECTION ( 'NONE',  ( 0.000000000000000000, 1.000000000000000000, 0.000000000000000000 ) ) ;
#5124 = VECTOR ( 'NONE', #1143, 100.0000000000000000 ) ;
#5125 = DIRECTION ( 'NONE',  ( 0.000000000000000000, 0.000000000000000000, 1.000000000000000000 ) ) ;
#5126 = DIRECTION ( 'NONE',  ( 1.000000000000000000, -0.000000000000000000, 0.000000000000000000 ) ) ;
#5127 = LINE ( 'NONE', #15018, #5236 ) ;
#5128 = CARTESIAN_POINT ( 'NONE',  ( 1.281815292233882353, -0.7500000000000000000, 0.7611885894636211125 ) ) ;
#5129 = AXIS2_PLACEMENT_3D ( 'NONE', #13103, #5023, #3318 ) ;
#5130 = CARTESIAN_POINT ( 'NONE',  ( -0.8231847077660794376, 0.5999999999999999778, 2.624240631916764599 ) ) ;
#5131 = VECTOR ( 'NONE', #20812, 100.0000000000000000 ) ;
#5132 = CARTESIAN_POINT ( 'NONE',  ( -4.823184707766079882, 0.5999999999999999778, -1.375759368083235623 ) ) ;
#5133 = CYLINDRICAL_SURFACE ( 'NONE', #1462, 0.1750000000000001554 ) ;
#5134 = ORIENTED_EDGE ( 'NONE', *, *, #801, .F. ) ;
#5135 = DIRECTION ( 'NONE',  ( 0.000000000000000000, -1.000000000000000000, 0.000000000000000000 ) ) ;
#5136 = DIRECTION ( 'NONE',  ( 1.000000000000000000, -0.000000000000000000, 0.000000000000000000 ) ) ;
#5137 = ORIENTED_EDGE ( 'NONE', *, *, #10213, .F. ) ;
#5138 = ORIENTED_EDGE ( 'NONE', *, *, #12495, .T. ) ;
#5139 = DIRECTION ( 'NONE',  ( 0.000000000000000000, -0.000000000000000000, 1.000000000000000000 ) ) ;
#5140 = ADVANCED_FACE ( 'NONE', ( #20972 ), #3320, .T. ) ;
#5141 = ORIENTED_EDGE ( 'NONE', *, *, #3315, .F. ) ;
#5142 = VECTOR ( 'NONE', #15310, 100.0000000000000000 ) ;
#5143 = CARTESIAN_POINT ( 'NONE',  ( 5.231815292233882531, -0.7500000000000000000, 1.441188589463621161 ) ) ;
#5144 = EDGE_CURVE ( 'NONE', #19026, #15543, #237, .T. ) ;
#5145 = VECTOR ( 'NONE', #11132, 100.0000000000000000 ) ;
#5146 = EDGE_CURVE ( 'NONE', #20064, #14473, #14710, .T. ) ;
#5147 = ORIENTED_EDGE ( 'NONE', *, *, #7995, .F. ) ;
#5148 = ADVANCED_FACE ( 'NONE', ( #6720 ), #3112, .F. ) ;
#5149 = CARTESIAN_POINT ( 'NONE',  ( -4.818184707766117292, 0.000000000000000000, -2.848811410536379096 ) ) ;
#5150 = DIRECTION ( 'NONE',  ( 0.000000000000000000, 0.000000000000000000, 1.000000000000000000 ) ) ;
#5151 = ORIENTED_EDGE ( 'NONE', *, *, #20152, .F. ) ;
#5152 = CARTESIAN_POINT ( 'NONE',  ( -2.718184707766081232, -0.7500000000000000000, 2.941188589463620939 ) ) ;
#5153 = EDGE_CURVE ( 'NONE', #19739, #10722, #13199, .T. ) ;
#5154 = DIRECTION ( 'NONE',  ( -0.000000000000000000, -1.000000000000000000, -0.000000000000000000 ) ) ;
#5155 = EDGE_LOOP ( 'NONE', ( #986, #15411, #14183, #8697 ) ) ;
#5156 = CARTESIAN_POINT ( 'NONE',  ( -4.868184707766117114, -0.7500000000000000000, 0.7111885894636210681 ) ) ;
#5157 = ADVANCED_FACE ( 'NONE', ( #11302, #11613 ), #12782, .F. ) ;
#5158 = CARTESIAN_POINT ( 'NONE',  ( 0.8518152922338826372, 0.000000000000000000, 0.7611885894636211125 ) ) ;
#5159 = CYLINDRICAL_SURFACE ( 'NONE', #16913, 0.05000000000000004441 ) ;
#5160 = ORIENTED_EDGE ( 'NONE', *, *, #9700, .T. ) ;
#5161 = AXIS2_PLACEMENT_3D ( 'NONE', #7479, #4628, #12268 ) ;
#5162 = CYLINDRICAL_SURFACE ( 'NONE', #10965, 0.05000000000000004441 ) ;
#5163 = PLANE ( 'NONE',  #21043 ) ;
#5165 = DIRECTION ( 'NONE',  ( 0.000000000000000000, 0.000000000000000000, 1.000000000000000000 ) ) ;
#5164 = AXIS2_PLACEMENT_3D ( 'NONE', #13736, #10420, #2161 ) ;
#5166 = EDGE_LOOP ( 'NONE', ( #4078, #20443, #1637, #1865 ) ) ;
#5167 = CARTESIAN_POINT ( 'NONE',  ( 1.176815292233919230, -0.7500000000000000000, -1.063811410536379398 ) ) ;
#5168 = EDGE_CURVE ( 'NONE', #4387, #16875, #3919, .T. ) ;
#5169 = AXIS2_PLACEMENT_3D ( 'NONE', #16490, #1711, #220 ) ;
#5170 = ADVANCED_FACE ( 'NONE', ( #22 ), #9799, .F. ) ;
#5171 = DIRECTION ( 'NONE',  ( 0.000000000000000000, 1.000000000000000000, 0.000000000000000000 ) ) ;
#5172 = CIRCLE ( 'NONE', #19422, 0.05000000000000004441 ) ;
#5173 = ORIENTED_EDGE ( 'NONE', *, *, #12428, .T. ) ;
#5174 = VERTEX_POINT ( 'NONE', #16409 ) ;
#5175 = ORIENTED_EDGE ( 'NONE', *, *, #308, .T. ) ;
#5176 = AXIS2_PLACEMENT_3D ( 'NONE', #5789, #4408, #12274 ) ;
#5178 = VECTOR ( 'NONE', #18656, 100.0000000000000000 ) ;
#5177 = CARTESIAN_POINT ( 'NONE',  ( 2.751815292233883437, 0.000000000000000000, -2.558811410536379061 ) ) ;
#5179 = VECTOR ( 'NONE', #6366, 100.0000000000000000 ) ;
#5180 = ORIENTED_EDGE ( 'NONE', *, *, #5045, .F. ) ;
#5181 = EDGE_LOOP ( 'NONE', ( #12860, #3048, #527, #2723 ) ) ;
#5182 = CIRCLE ( 'NONE', #15021, 0.05000000000000004441 ) ;
#5183 = CARTESIAN_POINT ( 'NONE',  ( 1.108221863297438547, 0.1000000000000000056, -2.513811410536379576 ) ) ;
#5184 = LINE ( 'NONE', #8364, #16097 ) ;
#5185 = CARTESIAN_POINT ( 'NONE',  ( -5.058184707766116617, 0.5999999999999999778, -2.458811410536378972 ) ) ;
#5186 = CARTESIAN_POINT ( 'NONE',  ( -5.008184707766116794, 0.000000000000000000, -2.508811410536378794 ) ) ;
#5187 = CARTESIAN_POINT ( 'NONE',  ( 0.9068152922339194344, -0.7500000000000000000, 2.936188589463620602 ) ) ;
#5188 = ORIENTED_EDGE ( 'NONE', *, *, #8274, .T. ) ;
#5189 = CARTESIAN_POINT ( 'NONE',  ( 3.126815292233883881, -0.7500000000000000000, 0.000000000000000000 ) ) ;
#5190 = CARTESIAN_POINT ( 'NONE',  ( -4.000000000000000000, 0.5999999999999999778, -1.325759368083235579 ) ) ;
#5191 = CARTESIAN_POINT ( 'NONE',  ( 2.756815292233883774, -0.7500000000000000000, 0.000000000000000000 ) ) ;
#5192 = ADVANCED_FACE ( 'NONE', ( #146 ), #16190, .T. ) ;
#5193 = DIRECTION ( 'NONE',  ( 1.000000000000000000, -0.000000000000000000, 0.000000000000000000 ) ) ;
#5194 = CIRCLE ( 'NONE', #19460, 0.05000000000000004441 ) ;
#5195 = DIRECTION ( 'NONE',  ( 0.000000000000000000, 1.000000000000000000, -0.000000000000000000 ) ) ;
#5196 = CIRCLE ( 'NONE', #8584, 0.05000000000000004441 ) ;
#5197 = LINE ( 'NONE', #3597, #19394 ) ;
#5198 = AXIS2_PLACEMENT_3D ( 'NONE', #1498, #9679, #2877 ) ;
#5199 = ORIENTED_EDGE ( 'NONE', *, *, #3665, .F. ) ;
#5200 = VECTOR ( 'NONE', #7720, 100.0000000000000000 ) ;
#5201 = ORIENTED_EDGE ( 'NONE', *, *, #13847, .T. ) ;
#5202 = VERTEX_POINT ( 'NONE', #10013 ) ;
#5203 = AXIS2_PLACEMENT_3D ( 'NONE', #20412, #13621, #10733 ) ;
#5204 = EDGE_CURVE ( 'NONE', #7394, #17906, #1408, .T. ) ;
#5205 = ADVANCED_FACE ( 'NONE', ( #6401 ), #16090, .T. ) ;
#5206 = AXIS2_PLACEMENT_3D ( 'NONE', #11701, #18187, #3613 ) ;
#5207 = ORIENTED_EDGE ( 'NONE', *, *, #17776, .F. ) ;
#5208 = VERTEX_POINT ( 'NONE', #8001 ) ;
#5209 = LINE ( 'NONE', #19871, #4187 ) ;
#5210 = DIRECTION ( 'NONE',  ( 0.000000000000000000, 1.000000000000000000, 0.000000000000000000 ) ) ;
#5211 = AXIS2_PLACEMENT_3D ( 'NONE', #18146, #3568, #19834 ) ;
#5212 = LINE ( 'NONE', #5397, #3102 ) ;
#5213 = VECTOR ( 'NONE', #12511, 100.0000000000000000 ) ;
#5214 = EDGE_CURVE ( 'NONE', #4018, #3627, #14483, .T. ) ;
#5215 = FACE_OUTER_BOUND ( 'NONE', #7705, .T. ) ;
#5216 = LINE ( 'NONE', #14680, #16059 ) ;
#5217 = FACE_OUTER_BOUND ( 'NONE', #845, .T. ) ;
#5218 = LINE ( 'NONE', #3818, #20829 ) ;
#5219 = ADVANCED_FACE ( 'NONE', ( #1730 ), #19373, .F. ) ;
#5220 = DIRECTION ( 'NONE',  ( 0.000000000000000000, -1.000000000000000000, 0.000000000000000000 ) ) ;
#5221 = CIRCLE ( 'NONE', #8945, 0.05000000000000004441 ) ;
#5222 = DIRECTION ( 'NONE',  ( 0.000000000000000000, 0.000000000000000000, -1.000000000000000000 ) ) ;
#5223 = DIRECTION ( 'NONE',  ( 0.000000000000000000, 0.000000000000000000, 1.000000000000000000 ) ) ;
#5224 = ORIENTED_EDGE ( 'NONE', *, *, #20267, .F. ) ;
#5225 = LINE ( 'NONE', #222, #12568 ) ;
#5226 = VERTEX_POINT ( 'NONE', #14590 ) ;
#5227 = DIRECTION ( 'NONE',  ( 0.000000000000000000, 0.000000000000000000, 1.000000000000000000 ) ) ;
#5228 = ORIENTED_EDGE ( 'NONE', *, *, #2992, .F. ) ;
#5229 = CARTESIAN_POINT ( 'NONE',  ( 0.000000000000000000, -0.7500000000000000000, -1.733811410536379549 ) ) ;
#5230 = VERTEX_POINT ( 'NONE', #8209 ) ;
#5231 = ORIENTED_EDGE ( 'NONE', *, *, #11637, .T. ) ;
#5232 = AXIS2_PLACEMENT_3D ( 'NONE', #2257, #870, #8640 ) ;
#5233 = DIRECTION ( 'NONE',  ( 0.000000000000000000, 1.000000000000000000, -0.000000000000000000 ) ) ;
#5234 = ORIENTED_EDGE ( 'NONE', *, *, #9456, .F. ) ;
#5235 = CARTESIAN_POINT ( 'NONE',  ( 0.000000000000000000, -0.7500000000000000000, -1.008811410536379016 ) ) ;
#5236 = VECTOR ( 'NONE', #11612, 100.0000000000000000 ) ;
#5237 = CYLINDRICAL_SURFACE ( 'NONE', #17094, 0.05000000000000004441 ) ;
#5238 = CARTESIAN_POINT ( 'NONE',  ( 0.000000000000000000, 0.000000000000000000, -2.508811410536378794 ) ) ;
#5239 = CARTESIAN_POINT ( 'NONE',  ( 4.856815292233919834, 0.5999999999999999778, 0.000000000000000000 ) ) ;
#5240 = EDGE_CURVE ( 'NONE', #11365, #1268, #15806, .T. ) ;
#5241 = CARTESIAN_POINT ( 'NONE',  ( -5.193184707766116404, -0.7500000000000000000, -3.183811410536379505 ) ) ;
#5242 = CARTESIAN_POINT ( 'NONE',  ( -6.058183346449537154, 0.5999999999999999778, -3.598811410536854716 ) ) ;
#5243 = FACE_OUTER_BOUND ( 'NONE', #7353, .T. ) ;
#5244 = LINE ( 'NONE', #1848, #2128 ) ;
#5245 = VECTOR ( 'NONE', #14331, 100.0000000000000000 ) ;
#5246 = CARTESIAN_POINT ( 'NONE',  ( 5.041815292233883916, -0.7500999999999999890, 2.161188589463621135 ) ) ;
#5247 = CARTESIAN_POINT ( 'NONE',  ( 4.856815292233919834, -0.7500000000000000000, 0.000000000000000000 ) ) ;
#5248 = EDGE_CURVE ( 'NONE', #13554, #11142, #2254, .T. ) ;
#5249 = ORIENTED_EDGE ( 'NONE', *, *, #6611, .T. ) ;
#5250 = VERTEX_POINT ( 'NONE', #3940 ) ;
#5251 = CIRCLE ( 'NONE', #9662, 0.05000000000000004441 ) ;
#5252 = DIRECTION ( 'NONE',  ( 0.000000000000000000, 0.000000000000000000, 1.000000000000000000 ) ) ;
#5253 = ORIENTED_EDGE ( 'NONE', *, *, #11259, .F. ) ;
#5254 = LINE ( 'NONE', #8527, #18392 ) ;
#5255 = VERTEX_POINT ( 'NONE', #5330 ) ;
#5256 = ORIENTED_EDGE ( 'NONE', *, *, #2337, .F. ) ;
#5257 = ADVANCED_FACE ( 'NONE', ( #5640 ), #11723, .F. ) ;
#5258 = EDGE_CURVE ( 'NONE', #5001, #20147, #13616, .T. ) ;
#5259 = DIRECTION ( 'NONE',  ( -0.000000000000000000, -1.000000000000000000, -0.000000000000000000 ) ) ;
#5260 = FACE_OUTER_BOUND ( 'NONE', #8357, .T. ) ;
#5261 = ORIENTED_EDGE ( 'NONE', *, *, #16142, .F. ) ;
#5262 = DIRECTION ( 'NONE',  ( -0.000000000000000000, -1.000000000000000000, -0.000000000000000000 ) ) ;
#5263 = LINE ( 'NONE', #18324, #5849 ) ;
#5264 = EDGE_CURVE ( 'NONE', #5487, #4045, #7232, .T. ) ;
#5265 = EDGE_LOOP ( 'NONE', ( #12042, #8856, #7256, #18072, #15660, #9173, #12204, #13664 ) ) ;
#5266 = CARTESIAN_POINT ( 'NONE',  ( 1.231815292233919168, -0.7500000000000000000, 2.941188589463620939 ) ) ;
#5267 = LINE ( 'NONE', #8546, #1318 ) ;
#5268 = EDGE_CURVE ( 'NONE', #9303, #13859, #16707, .T. ) ;
#5269 = EDGE_CURVE ( 'NONE', #14399, #2518, #18511, .T. ) ;
#5270 = VERTEX_POINT ( 'NONE', #8624 ) ;
#5271 = CARTESIAN_POINT ( 'NONE',  ( 0.9068152922339194344, -0.7500000000000000000, -1.683811410536379505 ) ) ;
#5272 = CARTESIAN_POINT ( 'NONE',  ( 0.9918152922338833166, 0.5999999999999999778, -2.458811410536378972 ) ) ;
#5273 = ORIENTED_EDGE ( 'NONE', *, *, #2182, .F. ) ;
#5274 = CARTESIAN_POINT ( 'NONE',  ( -1.074591278829671648, 0.1000000000000000056, -2.513811410536379576 ) ) ;
#5275 = CARTESIAN_POINT ( 'NONE',  ( 5.441816653550511695, 0.000000000000000000, 3.801188589463146972 ) ) ;
#5276 = EDGE_CURVE ( 'NONE', #17112, #11179, #11395, .T. ) ;
#5277 = AXIS2_PLACEMENT_3D ( 'NONE', #19444, #1799, #14770 ) ;
#5278 = ORIENTED_EDGE ( 'NONE', *, *, #15634, .T. ) ;
#5279 = ORIENTED_EDGE ( 'NONE', *, *, #5064, .T. ) ;
#5280 = LINE ( 'NONE', #11758, #5464 ) ;
#5281 = VERTEX_POINT ( 'NONE', #8710 ) ;
#5282 = ORIENTED_EDGE ( 'NONE', *, *, #9550, .T. ) ;
#5283 = LINE ( 'NONE', #7278, #4148 ) ;
#5284 = CARTESIAN_POINT ( 'NONE',  ( -5.248184707766078816, -0.7500000000000000000, -1.058811410536379061 ) ) ;
#5285 = EDGE_CURVE ( 'NONE', #13692, #20125, #15210, .T. ) ;
#5286 = DIRECTION ( 'NONE',  ( 1.000000000000000000, -0.000000000000000000, 0.000000000000000000 ) ) ;
#5287 = EDGE_CURVE ( 'NONE', #4948, #15994, #15020, .T. ) ;
#5288 = LINE ( 'NONE', #7174, #345 ) ;
#5289 = CARTESIAN_POINT ( 'NONE',  ( 0.000000000000000000, 0.5999999999999999778, -2.898811410536379363 ) ) ;
#5290 = ORIENTED_EDGE ( 'NONE', *, *, #5214, .F. ) ;
#5291 = LINE ( 'NONE', #9973, #5388 ) ;
#5292 = FACE_OUTER_BOUND ( 'NONE', #185, .T. ) ;
#5293 = CARTESIAN_POINT ( 'NONE',  ( -5.248184707766117008, -0.7500000000000000000, -2.558811410536379061 ) ) ;
#5294 = LINE ( 'NONE', #6777, #2345 ) ;
#5295 = CARTESIAN_POINT ( 'NONE',  ( -6.058183346449537154, 0.5999999999999999778, -3.598811410536854716 ) ) ;
#5296 = VECTOR ( 'NONE', #4468, 100.0000000000000000 ) ;
#5297 = LINE ( 'NONE', #14548, #11237 ) ;
#5298 = EDGE_LOOP ( 'NONE', ( #5754, #7297, #205, #9548, #5340, #14228 ) ) ;
#5299 = VERTEX_POINT ( 'NONE', #13506 ) ;
#5300 = ORIENTED_EDGE ( 'NONE', *, *, #6454, .F. ) ;
#5301 = EDGE_CURVE ( 'NONE', #13128, #19247, #11809, .T. ) ;
#5302 = AXIS2_PLACEMENT_3D ( 'NONE', #13177, #9780, #18087 ) ;
#5303 = ORIENTED_EDGE ( 'NONE', *, *, #1779, .T. ) ;
#5304 = VERTEX_POINT ( 'NONE', #6826 ) ;
#5306 = DIRECTION ( 'NONE',  ( 0.000000000000000000, 0.000000000000000000, 1.000000000000000000 ) ) ;
#5305 = AXIS2_PLACEMENT_3D ( 'NONE', #4439, #9003, #15493 ) ;
#5307 = CARTESIAN_POINT ( 'NONE',  ( 4.856815292233919834, -0.7500000000000000000, -1.683811410536379505 ) ) ;
#5308 = CARTESIAN_POINT ( 'NONE',  ( 0.000000000000000000, -0.7500000000000000000, -1.063811410536379398 ) ) ;
#5309 = LINE ( 'NONE', #16484, #11068 ) ;
#5310 = DIRECTION ( 'NONE',  ( 0.000000000000000000, 1.000000000000000000, -0.000000000000000000 ) ) ;
#5311 = CARTESIAN_POINT ( 'NONE',  ( -3.093184707766117647, 0.5999999999999999778, 1.386188589463620557 ) ) ;
#5312 = CARTESIAN_POINT ( 'NONE',  ( -5.058184707766116617, 0.5999999999999999778, 1.541188589463621250 ) ) ;
#5313 = CARTESIAN_POINT ( 'NONE',  ( 0.8068152922338824862, 0.1000000000000000056, -2.971863452989523147 ) ) ;
#5314 = CARTESIAN_POINT ( 'NONE',  ( 3.176815292233883703, 0.5999999999999999778, 1.028136547010476853 ) ) ;
#5315 = CARTESIAN_POINT ( 'NONE',  ( 0.9068152922338825750, 0.5999999999999999778, 1.436188589463620602 ) ) ;
#5316 = ORIENTED_EDGE ( 'NONE', *, *, #19397, .T. ) ;
#5317 = LINE ( 'NONE', #14887, #3392 ) ;
#5318 = ORIENTED_EDGE ( 'NONE', *, *, #10246, .F. ) ;
#5319 = DIRECTION ( 'NONE',  ( 1.000000000000000000, -0.000000000000000000, 0.000000000000000000 ) ) ;
#5320 = AXIS2_PLACEMENT_3D ( 'NONE', #14958, #6977, #585 ) ;
#5321 = EDGE_LOOP ( 'NONE', ( #17636, #6782, #8360, #8949 ) ) ;
#5322 = LINE ( 'NONE', #5538, #16398 ) ;
#5323 = VERTEX_POINT ( 'NONE', #1940 ) ;
#5324 = ORIENTED_EDGE ( 'NONE', *, *, #5287, .T. ) ;
#5325 = ORIENTED_EDGE ( 'NONE', *, *, #3190, .F. ) ;
#5326 = DIRECTION ( 'NONE',  ( 0.000000000000000000, 1.000000000000000000, 0.000000000000000000 ) ) ;
#5327 = CARTESIAN_POINT ( 'NONE',  ( 5.226815292233919941, -0.7500000000000000000, 0.000000000000000000 ) ) ;
#5328 = LINE ( 'NONE', #8508, #15313 ) ;
#5329 = FACE_OUTER_BOUND ( 'NONE', #1829, .T. ) ;
#5330 = CARTESIAN_POINT ( 'NONE',  ( -0.8731847077660794820, 0.5999999999999999778, -1.375759368083235623 ) ) ;
#5331 = CARTESIAN_POINT ( 'NONE',  ( -4.000000000000000000, 0.1000000000000000056, 0.7661885894636205618 ) ) ;
#5332 = CARTESIAN_POINT ( 'NONE',  ( 1.226815292233882637, 0.1000000000000000056, 0.8161885894636206062 ) ) ;
#5333 = CARTESIAN_POINT ( 'NONE',  ( 5.176815292233882815, -0.7500000000000000000, -3.183811410536379505 ) ) ;
#5334 = CARTESIAN_POINT ( 'NONE',  ( 0.9918152922338835387, 0.000000000000000000, 2.211188589463620957 ) ) ;
#5335 = DIRECTION ( 'NONE',  ( 1.156482317317871725E-16, 0.000000000000000000, 1.000000000000000000 ) ) ;
#5336 = EDGE_LOOP ( 'NONE', ( #2000, #18215, #4316, #14106 ) ) ;
#5337 = EDGE_CURVE ( 'NONE', #9214, #934, #447, .T. ) ;
#5338 = ORIENTED_EDGE ( 'NONE', *, *, #6810, .T. ) ;
#5339 = CYLINDRICAL_SURFACE ( 'NONE', #11633, 0.05000000000000004441 ) ;
#5340 = ORIENTED_EDGE ( 'NONE', *, *, #10756, .T. ) ;
#5341 = CARTESIAN_POINT ( 'NONE',  ( -3.093184707766117647, -0.7500000000000000000, -3.233811410536379327 ) ) ;
#5342 = EDGE_CURVE ( 'NONE', #14641, #11632, #11914, .T. ) ;
#5343 = VERTEX_POINT ( 'NONE', #6932 ) ;
#5344 = VECTOR ( 'NONE', #5570, 100.0000000000000000 ) ;
#5345 = DIRECTION ( 'NONE',  ( 0.000000000000000000, 1.000000000000000000, 0.000000000000000000 ) ) ;
#5346 = DIRECTION ( 'NONE',  ( 0.000000000000000000, -0.000000000000000000, 1.000000000000000000 ) ) ;
#5347 = ORIENTED_EDGE ( 'NONE', *, *, #15381, .T. ) ;
#5348 = CARTESIAN_POINT ( 'NONE',  ( 1.281815292233919212, 0.000000000000000000, 2.261188589463621224 ) ) ;
#5349 = CARTESIAN_POINT ( 'NONE',  ( -3.148184707766117807, 0.000000000000000000, -3.288811410536379043 ) ) ;
#5350 = VECTOR ( 'NONE', #13487, 100.0000000000000000 ) ;
#5351 = ORIENTED_EDGE ( 'NONE', *, *, #12797, .T. ) ;
#5352 = ADVANCED_FACE ( 'NONE', ( #18206 ), #10206, .F. ) ;
#5353 = LINE ( 'NONE', #8844, #2377 ) ;
#5354 = CARTESIAN_POINT ( 'NONE',  ( 5.281815292233918768, 0.000000000000000000, 0.000000000000000000 ) ) ;
#5355 = ORIENTED_EDGE ( 'NONE', *, *, #14102, .F. ) ;
#5356 = CARTESIAN_POINT ( 'NONE',  ( 2.751815292233883437, -0.7500000000000000000, -2.558811410536379061 ) ) ;
#5357 = DIRECTION ( 'NONE',  ( 0.000000000000000000, -1.000000000000000000, 0.000000000000000000 ) ) ;
#5358 = ORIENTED_EDGE ( 'NONE', *, *, #6951, .F. ) ;
#5359 = AXIS2_PLACEMENT_3D ( 'NONE', #9248, #14035, #7654 ) ;
#5360 = LINE ( 'NONE', #13540, #5470 ) ;
#5361 = ADVANCED_FACE ( 'NONE', ( #13724, #3632 ), #18299, .T. ) ;
#5362 = CARTESIAN_POINT ( 'NONE',  ( 3.076815292233920474, 0.5999999999999999778, 2.266188589463620673 ) ) ;
#5363 = ORIENTED_EDGE ( 'NONE', *, *, #16584, .F. ) ;
#5364 = EDGE_CURVE ( 'NONE', #20668, #19047, #7306, .T. ) ;
#5365 = ORIENTED_EDGE ( 'NONE', *, *, #11589, .F. ) ;
#5366 = CIRCLE ( 'NONE', #10115, 0.05000000000000004441 ) ;
#5367 = DIRECTION ( 'NONE',  ( -0.000000000000000000, 1.000000000000000000, -0.000000000000000000 ) ) ;
#5368 = ORIENTED_EDGE ( 'NONE', *, *, #6936, .F. ) ;
#5369 = VERTEX_POINT ( 'NONE', #7120 ) ;
#5370 = PLANE ( 'NONE',  #7888 ) ;
#5371 = DIRECTION ( 'NONE',  ( -1.000000000000000000, 0.000000000000000000, 0.000000000000000000 ) ) ;
#5372 = VERTEX_POINT ( 'NONE', #16903 ) ;
#5373 = CARTESIAN_POINT ( 'NONE',  ( 1.176815292233919230, 0.1000000000000000888, 2.266188589463620673 ) ) ;
#5374 = DIRECTION ( 'NONE',  ( 0.000000000000000000, 0.000000000000000000, 1.000000000000000000 ) ) ;
#5375 = DIRECTION ( 'NONE',  ( 0.000000000000000000, -1.000000000000000000, 0.000000000000000000 ) ) ;
#5376 = VERTEX_POINT ( 'NONE', #8812 ) ;
#5377 = CARTESIAN_POINT ( 'NONE',  ( 3.181815292233920900, -0.7500000000000000000, -1.058811410536379061 ) ) ;
#5378 = EDGE_CURVE ( 'NONE', #1452, #6980, #19901, .T. ) ;
#5379 = LINE ( 'NONE', #15547, #17515 ) ;
#5380 = DIRECTION ( 'NONE',  ( -0.000000000000000000, -1.000000000000000000, -0.000000000000000000 ) ) ;
#5381 = FACE_OUTER_BOUND ( 'NONE', #14111, .T. ) ;
#5382 = CARTESIAN_POINT ( 'NONE',  ( 2.751815292233920740, 0.000000000000000000, 2.211188589463620957 ) ) ;
#5383 = ADVANCED_FACE ( 'NONE', ( #20628 ), #10830, .T. ) ;
#5384 = AXIS2_PLACEMENT_3D ( 'NONE', #15344, #3967, #10239 ) ;
#5385 = CARTESIAN_POINT ( 'NONE',  ( 0.000000000000000000, -0.7500000000000000000, 0.000000000000000000 ) ) ;
#5386 = ORIENTED_EDGE ( 'NONE', *, *, #20267, .T. ) ;
#5387 = VECTOR ( 'NONE', #17333, 100.0000000000000000 ) ;
#5388 = VECTOR ( 'NONE', #11564, 100.0000000000000000 ) ;
#5389 = ORIENTED_EDGE ( 'NONE', *, *, #1242, .T. ) ;
#5390 = EDGE_CURVE ( 'NONE', #19739, #10170, #860, .T. ) ;
#5391 = EDGE_LOOP ( 'NONE', ( #9160, #5094, #12114, #3355, #19135, #2103, #10376, #15360, #15531, #11072, #5290, #19274, #8576, #4510, #5839, #507, #13804, #5249, #11199, #8538, #277, #12163, #20785, #4196 ) ) ;
#5392 = VERTEX_POINT ( 'NONE', #14040 ) ;
#5393 = ORIENTED_EDGE ( 'NONE', *, *, #771, .T. ) ;
#5394 = LINE ( 'NONE', #1816, #9292 ) ;
#5395 = CIRCLE ( 'NONE', #644, 0.05000000000000004441 ) ;
#5396 = CARTESIAN_POINT ( 'NONE',  ( -4.000000000000000000, 0.1000000000000000056, -3.233811410536379327 ) ) ;
#5397 = CARTESIAN_POINT ( 'NONE',  ( -5.243184707766079811, -0.7500000000000000000, 2.886188589463620779 ) ) ;
#5398 = EDGE_CURVE ( 'NONE', #221, #18355, #12755, .T. ) ;
#5399 = CIRCLE ( 'NONE', #16931, 0.1750000000000004052 ) ;
#5400 = DIRECTION ( 'NONE',  ( 1.000000000000000000, -0.000000000000000000, 0.000000000000000000 ) ) ;
#5401 = LINE ( 'NONE', #20072, #18787 ) ;
#5402 = DIRECTION ( 'NONE',  ( 0.000000000000000000, 0.000000000000000000, -1.000000000000000000 ) ) ;
#5403 = AXIS2_PLACEMENT_3D ( 'NONE', #11214, #4539, #3035 ) ;
#5404 = CARTESIAN_POINT ( 'NONE',  ( -0.8181847077660796552, -0.7500000000000000000, 2.261188589463621224 ) ) ;
#5405 = EDGE_CURVE ( 'NONE', #6152, #7799, #12448, .T. ) ;
#5406 = DIRECTION ( 'NONE',  ( 0.000000000000000000, 0.000000000000000000, 1.000000000000000000 ) ) ;
#5407 = LINE ( 'NONE', #725, #15925 ) ;
#5408 = EDGE_CURVE ( 'NONE', #4121, #4003, #19034, .T. ) ;
#5409 = FACE_OUTER_BOUND ( 'NONE', #4381, .T. ) ;
#5410 = EDGE_LOOP ( 'NONE', ( #18858, #12882, #12801, #8421 ) ) ;
#5411 = FACE_OUTER_BOUND ( 'NONE', #20063, .T. ) ;
#5412 = EDGE_CURVE ( 'NONE', #17464, #10051, #850, .T. ) ;
#5413 = ORIENTED_EDGE ( 'NONE', *, *, #10047, .F. ) ;
#5414 = AXIS2_PLACEMENT_3D ( 'NONE', #15372, #12286, #17076 ) ;
#5415 = DIRECTION ( 'NONE',  ( 0.000000000000000000, 0.000000000000000000, -1.000000000000000000 ) ) ;
#5416 = ADVANCED_FACE ( 'NONE', ( #7326 ), #12338, .F. ) ;
#5417 = ORIENTED_EDGE ( 'NONE', *, *, #20880, .T. ) ;
#5418 = VECTOR ( 'NONE', #13156, 100.0000000000000000 ) ;
#5419 = EDGE_CURVE ( 'NONE', #3418, #15872, #2759, .T. ) ;
#5420 = LINE ( 'NONE', #6813, #15037 ) ;
#5421 = AXIS2_PLACEMENT_3D ( 'NONE', #16175, #4188, #879 ) ;
#5422 = ORIENTED_EDGE ( 'NONE', *, *, #1606, .F. ) ;
#5423 = ORIENTED_EDGE ( 'NONE', *, *, #14051, .F. ) ;
#5424 = EDGE_CURVE ( 'NONE', #18262, #1759, #7549, .T. ) ;
#5425 = ORIENTED_EDGE ( 'NONE', *, *, #15171, .T. ) ;
#5426 = CARTESIAN_POINT ( 'NONE',  ( 1.231815292233919168, -0.7500000000000000000, -1.788811410536379043 ) ) ;
#5427 = CARTESIAN_POINT ( 'NONE',  ( 4.000000000000000000, -0.7500999999999999890, 1.101188589463620859 ) ) ;
#5428 = LINE ( 'NONE', #11912, #13957 ) ;
#5429 = CARTESIAN_POINT ( 'NONE',  ( 1.231815292233919168, -0.7500000000000000000, -1.738811410536378999 ) ) ;
#5430 = CARTESIAN_POINT ( 'NONE',  ( -4.008183346449537332, 0.5999999999999999778, -3.448811410536854805 ) ) ;
#5431 = DIRECTION ( 'NONE',  ( 0.000000000000000000, 0.000000000000000000, -1.000000000000000000 ) ) ;
#5432 = FACE_OUTER_BOUND ( 'NONE', #4696, .T. ) ;
#5433 = VECTOR ( 'NONE', #14744, 100.0000000000000000 ) ;
#5434 = CARTESIAN_POINT ( 'NONE',  ( 4.906815292233882353, -0.7500000000000000000, 0.8161885894636206062 ) ) ;
#5435 = FACE_OUTER_BOUND ( 'NONE', #12852, .T. ) ;
#5436 = CARTESIAN_POINT ( 'NONE',  ( 1.281815292233882353, -0.7500000000000000000, -2.558811410536379061 ) ) ;
#5437 = ORIENTED_EDGE ( 'NONE', *, *, #13819, .T. ) ;
#5438 = VECTOR ( 'NONE', #4888, 100.0000000000000000 ) ;
#5439 = EDGE_CURVE ( 'NONE', #6446, #20242, #7658, .T. ) ;
#5440 = EDGE_CURVE ( 'NONE', #6390, #13387, #10949, .T. ) ;
#5441 = ORIENTED_EDGE ( 'NONE', *, *, #19524, .F. ) ;
#5442 = AXIS2_PLACEMENT_3D ( 'NONE', #4755, #11354, #4878 ) ;
#5443 = DIRECTION ( 'NONE',  ( 0.000000000000000000, -0.000000000000000000, 1.000000000000000000 ) ) ;
#5444 = ORIENTED_EDGE ( 'NONE', *, *, #17024, .T. ) ;
#5445 = CARTESIAN_POINT ( 'NONE',  ( -5.243184707766116226, -0.7500000000000000000, 1.386188589463620557 ) ) ;
#5446 = AXIS2_PLACEMENT_3D ( 'NONE', #4652, #4320, #15585 ) ;
#5447 = EDGE_CURVE ( 'NONE', #14981, #19537, #6172, .T. ) ;
#5448 = AXIS2_PLACEMENT_3D ( 'NONE', #11178, #14707, #17674 ) ;
#5449 = CIRCLE ( 'NONE', #7505, 0.3000000000000002665 ) ;
#5450 = ADVANCED_FACE ( 'NONE', ( #10728 ), #18713, .T. ) ;
#5451 = FACE_OUTER_BOUND ( 'NONE', #13904, .T. ) ;
#5452 = DIRECTION ( 'NONE',  ( 0.000000000000000000, 0.000000000000000000, 1.000000000000000000 ) ) ;
#5453 = LINE ( 'NONE', #15336, #14404 ) ;
#5454 = VERTEX_POINT ( 'NONE', #20734 ) ;
#5455 = CYLINDRICAL_SURFACE ( 'NONE', #17413, 0.05000000000000004441 ) ;
#5456 = AXIS2_PLACEMENT_3D ( 'NONE', #13229, #1549, #57 ) ;
#5457 = CARTESIAN_POINT ( 'NONE',  ( 3.181815292233883152, -0.7500000000000000000, -3.238811410536378776 ) ) ;
#5458 = ORIENTED_EDGE ( 'NONE', *, *, #12877, .F. ) ;
#5459 = AXIS2_PLACEMENT_3D ( 'NONE', #2678, #10429, #9153 ) ;
#5460 = ADVANCED_FACE ( 'NONE', ( #2549 ), #19148, .T. ) ;
#5461 = FACE_OUTER_BOUND ( 'NONE', #7692, .T. ) ;
#5462 = DIRECTION ( 'NONE',  ( 0.000000000000000000, 0.000000000000000000, 1.000000000000000000 ) ) ;
#5463 = ORIENTED_EDGE ( 'NONE', *, *, #9493, .T. ) ;
#5464 = VECTOR ( 'NONE', #7059, 100.0000000000000000 ) ;
#5465 = EDGE_CURVE ( 'NONE', #17616, #7609, #5630, .T. ) ;
#5466 = FACE_BOUND ( 'NONE', #784, .T. ) ;
#5467 = ORIENTED_EDGE ( 'NONE', *, *, #13899, .F. ) ;
#5468 = AXIS2_PLACEMENT_3D ( 'NONE', #19899, #7118, #16598 ) ;
#5469 = EDGE_CURVE ( 'NONE', #12425, #2770, #2561, .T. ) ;
#5470 = VECTOR ( 'NONE', #5472, 100.0000000000000000 ) ;
#5471 = VECTOR ( 'NONE', #7761, 100.0000000000000000 ) ;
#5472 = DIRECTION ( 'NONE',  ( 1.000000000000000000, -0.000000000000000000, 0.000000000000000000 ) ) ;
#5473 = CARTESIAN_POINT ( 'NONE',  ( 4.856815292233882531, 0.5999999999999999778, 1.078136547010476898 ) ) ;
#5474 = AXIS2_PLACEMENT_3D ( 'NONE', #14597, #6728, #3005 ) ;
#5475 = ORIENTED_EDGE ( 'NONE', *, *, #12819, .T. ) ;
#5476 = ORIENTED_EDGE ( 'NONE', *, *, #121, .T. ) ;
#5477 = ORIENTED_EDGE ( 'NONE', *, *, #12035, .F. ) ;
#5478 = DIRECTION ( 'NONE',  ( 0.000000000000000000, 0.000000000000000000, 1.000000000000000000 ) ) ;
#5479 = EDGE_LOOP ( 'NONE', ( #7270, #13536, #19181, #1153 ) ) ;
#5480 = CIRCLE ( 'NONE', #3799, 0.05000000000000004441 ) ;
#5481 = EDGE_LOOP ( 'NONE', ( #6364, #13572, #12447, #17702 ) ) ;
#5482 = CIRCLE ( 'NONE', #17374, 0.05000000000000004441 ) ;
#5484 = LINE ( 'NONE', #12069, #1784 ) ;
#5483 = VECTOR ( 'NONE', #6797, 100.0000000000000000 ) ;
#5485 = CYLINDRICAL_SURFACE ( 'NONE', #20797, 0.05000000000000004441 ) ;
#5486 = EDGE_CURVE ( 'NONE', #14738, #17885, #17221, .T. ) ;
#5487 = VERTEX_POINT ( 'NONE', #1058 ) ;
#5488 = AXIS2_PLACEMENT_3D ( 'NONE', #19393, #3130, #18128 ) ;
#5489 = CARTESIAN_POINT ( 'NONE',  ( -5.008184707766116794, 0.5999999999999999778, 2.161188589463621135 ) ) ;
#5490 = CYLINDRICAL_SURFACE ( 'NONE', #4406, 0.05000000000000004441 ) ;
#5491 = DIRECTION ( 'NONE',  ( -0.000000000000000000, -1.000000000000000000, -0.000000000000000000 ) ) ;
#5492 = ORIENTED_EDGE ( 'NONE', *, *, #20594, .T. ) ;
#5493 = CARTESIAN_POINT ( 'NONE',  ( 0.000000000000000000, 0.5999999999999999778, -2.563811410536379398 ) ) ;
#5494 = CARTESIAN_POINT ( 'NONE',  ( 0.000000000000000000, 0.000000000000000000, 1.491188589463621206 ) ) ;
#5495 = VECTOR ( 'NONE', #16387, 100.0000000000000000 ) ;
#5496 = CARTESIAN_POINT ( 'NONE',  ( -0.8181847077661166256, -0.7500000000000000000, 1.441188589463621161 ) ) ;
#5497 = DIRECTION ( 'NONE',  ( 1.000000000000000000, 0.000000000000000000, 0.000000000000000000 ) ) ;
#5498 = EDGE_CURVE ( 'NONE', #15332, #16551, #214, .T. ) ;
#5499 = CIRCLE ( 'NONE', #6853, 0.05000000000000004441 ) ;
[truncated: 1,152,618 more chars]
