# Supplementary material for: A Workflow to Produce a Low-Cost In Vitro Platform for the Electric-Field Pacing of Cellularised 3D Porous Scaffolds
Source: ACS Biomater Sci Eng. 2023 Aug 2;9(8):4573–82. doi: 10.1021/acsbiomaterials.3c00756 (PMC10428090; doi:10.1021/acsbiomaterials.3c00756)
Supplement: Supplementary file 9 — ab3c00756_si_009.zip [file ab3c00756_si_009.zip › Supplementary_STEP_files/R3S.STEP]

ISO-10303-21;
HEADER;
FILE_DESCRIPTION (( 'STEP AP214' ),
    '1' );
FILE_NAME ('R3S.STEP',
    '2023-06-07T19:27:08',
    ( '' ),
    ( '' ),
    'SwSTEP 2.0',
    'SolidWorks 2021',
    '' );
FILE_SCHEMA (( 'AUTOMOTIVE_DESIGN' ));
ENDSEC;

DATA;
#1 = EDGE_CURVE ( 'NONE', #2572, #2763, #600, .T. ) ;
#2 = ORIENTED_EDGE ( 'NONE', *, *, #470, .F. ) ;
#3 = VECTOR ( 'NONE', #2522, 1000.000000000000000 ) ;
#4 = ORIENTED_EDGE ( 'NONE', *, *, #890, .F. ) ;
#5 = COLOUR_RGB ( '',0.7921568627450980005, 0.8196078431372548767, 0.9333333333333333481 ) ;
#6 = DIRECTION ( 'NONE',  ( 0.000000000000000000, 7.228014483236692019E-15, 1.000000000000000000 ) ) ;
#7 = VERTEX_POINT ( 'NONE', #3170 ) ;
#8 = EDGE_CURVE ( 'NONE', #1886, #1921, #1873, .T. ) ;
#9 = ORIENTED_EDGE ( 'NONE', *, *, #2629, .F. ) ;
#10 = AXIS2_PLACEMENT_3D ( 'NONE', #2955, #2940, #2684 ) ;
#11 = CARTESIAN_POINT ( 'NONE',  ( 2.750000000000000444, 0.000000000000000000, 6.000000000000000000 ) ) ;
#12 = DIRECTION ( 'NONE',  ( 0.000000000000000000, 1.000000000000000000, -6.921730337728899136E-15 ) ) ;
#13 = EDGE_CURVE ( 'NONE', #2699, #2438, #368, .T. ) ;
#14 = FACE_OUTER_BOUND ( 'NONE', #2494, .T. ) ;
#15 = CARTESIAN_POINT ( 'NONE',  ( 2.250000000000000444, 1.000000000000000000, -6.000000000000000000 ) ) ;
#16 = DIRECTION ( 'NONE',  ( -0.000000000000000000, -1.000000000000000000, 0.000000000000000000 ) ) ;
#17 = DIRECTION ( 'NONE',  ( 0.000000000000000000, 0.000000000000000000, 1.000000000000000000 ) ) ;
#18 = LINE ( 'NONE', #2870, #335 ) ;
#19 = CIRCLE ( 'NONE', #1036, 1.000000000000000888 ) ;
#20 = DIRECTION ( 'NONE',  ( 0.000000000000000000, 0.000000000000000000, -1.000000000000000000 ) ) ;
#21 = CIRCLE ( 'NONE', #1902, 0.6000000000000003109 ) ;
#22 = ORIENTED_EDGE ( 'NONE', *, *, #2056, .T. ) ;
#23 = EDGE_LOOP ( 'NONE', ( #2181, #2159 ) ) ;
#24 = ORIENTED_EDGE ( 'NONE', *, *, #3134, .F. ) ;
#25 = AXIS2_PLACEMENT_3D ( 'NONE', #929, #2474, #2690 ) ;
#26 = EDGE_CURVE ( 'NONE', #813, #1883, #638, .T. ) ;
#27 = EDGE_LOOP ( 'NONE', ( #1422, #3121, #413, #757 ) ) ;
#28 = VECTOR ( 'NONE', #1175, 1000.000000000000000 ) ;
#29 = ORIENTED_EDGE ( 'NONE', *, *, #13, .T. ) ;
#30 = ORIENTED_EDGE ( 'NONE', *, *, #2529, .F. ) ;
#31 = DIRECTION ( 'NONE',  ( 0.000000000000000000, 0.000000000000000000, 1.000000000000000000 ) ) ;
#32 = CARTESIAN_POINT ( 'NONE',  ( 1.104242252789691570, 2.999999999999953371, -3.441898317382244166 ) ) ;
#33 = CARTESIAN_POINT ( 'NONE',  ( -7.249999999999999112, 0.000000000000000000, 6.000000000000000000 ) ) ;
#34 = EDGE_CURVE ( 'NONE', #1919, #3044, #469, .T. ) ;
#35 = CARTESIAN_POINT ( 'NONE',  ( 1.104242252789700007, 2.999999999999906741, -3.441898317382245498 ) ) ;
#36 = DIRECTION ( 'NONE',  ( 0.000000000000000000, 1.000000000000000000, -0.000000000000000000 ) ) ;
#37 = DIRECTION ( 'NONE',  ( 0.000000000000000000, 1.000000000000000000, -6.921730337728899136E-15 ) ) ;
#38 = DIRECTION ( 'NONE',  ( 0.000000000000000000, 0.000000000000000000, -1.000000000000000000 ) ) ;
#39 = EDGE_LOOP ( 'NONE', ( #427, #2550, #2098, #178, #3298 ) ) ;
#40 = ORIENTED_EDGE ( 'NONE', *, *, #299, .T. ) ;
#41 = VERTEX_POINT ( 'NONE', #2971 ) ;
#42 = ORIENTED_EDGE ( 'NONE', *, *, #1770, .F. ) ;
#43 = CARTESIAN_POINT ( 'NONE',  ( 8.350848181528620628, 4.299999999999999822, -3.515929062956766327 ) ) ;
#44 = LINE ( 'NONE', #1857, #2439 ) ;
#45 = CARTESIAN_POINT ( 'NONE',  ( 0.000000000000000000, 1.000000000000000000, 10.00000000000000000 ) ) ;
#46 = CARTESIAN_POINT ( 'NONE',  ( 1.500000000000000444, 2.999999999999978684, 3.900000000000007461 ) ) ;
#47 = CARTESIAN_POINT ( 'NONE',  ( 13.03125000000000355, 0.000000000000000000, -4.866880257156524614 ) ) ;
#48 = DIRECTION ( 'NONE',  ( 8.659560562352325919E-17, 0.7071067811867557396, -0.7071067811863394059 ) ) ;
#49 = EDGE_CURVE ( 'NONE', #3356, #2943, #904, .T. ) ;
#50 = CARTESIAN_POINT ( 'NONE',  ( -1.429291691409050991, 3.200000000000035705, -4.839776225754232719 ) ) ;
#51 = CARTESIAN_POINT ( 'NONE',  ( -1.500000000000000444, 3.000000000000000000, 3.100000000000001865 ) ) ;
#52 = CIRCLE ( 'NONE', #2813, 1.000000000000000000 ) ;
#53 = ORIENTED_EDGE ( 'NONE', *, *, #1509, .F. ) ;
#54 = ORIENTED_EDGE ( 'NONE', *, *, #3240, .F. ) ;
#55 = VECTOR ( 'NONE', #1320, 1000.000000000000000 ) ;
#56 = CARTESIAN_POINT ( 'NONE',  ( 8.291205336494698486, 2.999999999999904521, -3.856890761443901638 ) ) ;
#57 = ORIENTED_EDGE ( 'NONE', *, *, #791, .F. ) ;
#58 = AXIS2_PLACEMENT_3D ( 'NONE', #370, #1892, #416 ) ;
#59 = CARTESIAN_POINT ( 'NONE',  ( -1.367661638759690490, 4.299999999999999822, 3.191801106192400983 ) ) ;
#60 = CARTESIAN_POINT ( 'NONE',  ( 8.124141720885429407, 3.200000000000054357, -2.212082862129300498 ) ) ;
#61 = CIRCLE ( 'NONE', #330, 1.000000000000000888 ) ;
#62 = EDGE_LOOP ( 'NONE', ( #568, #3026, #836, #625 ) ) ;
#63 = CARTESIAN_POINT ( 'NONE',  ( -1.500000000000000444, 3.200000000000045475, -3.500000000000018652 ) ) ;
#64 = ORIENTED_EDGE ( 'NONE', *, *, #136, .F. ) ;
#65 = DIRECTION ( 'NONE',  ( 0.000000000000000000, 0.000000000000000000, 1.000000000000000000 ) ) ;
#66 = AXIS2_PLACEMENT_3D ( 'NONE', #3254, #441, #2256 ) ;
#67 = DIRECTION ( 'NONE',  ( 0.000000000000000000, 0.000000000000000000, 1.000000000000000000 ) ) ;
#68 = EDGE_CURVE ( 'NONE', #2195, #2164, #52, .T. ) ;
#69 = FILL_AREA_STYLE_COLOUR ( '', #3227 ) ;
#70 = DIRECTION ( 'NONE',  ( 0.000000000000000000, 1.000000000000000000, -6.921730337728899136E-15 ) ) ;
#71 = AXIS2_PLACEMENT_3D ( 'NONE', #376, #1366, #1878 ) ;
#72 = CARTESIAN_POINT ( 'NONE',  ( 1.500000000000000444, 1.000000000000000000, 3.500000000000002220 ) ) ;
#73 = AXIS2_PLACEMENT_3D ( 'NONE', #438, #2999, #2537 ) ;
#74 = CARTESIAN_POINT ( 'NONE',  ( -9.293986890744678320, 3.200000000000086331, 2.418526552648851524 ) ) ;
#75 = ORIENTED_EDGE ( 'NONE', *, *, #2387, .F. ) ;
#76 = ORIENTED_EDGE ( 'NONE', *, *, #2512, .F. ) ;
#77 = EDGE_CURVE ( 'NONE', #1631, #2468, #883, .T. ) ;
#78 = EDGE_CURVE ( 'NONE', #3029, #722, #309, .T. ) ;
#79 = AXIS2_PLACEMENT_3D ( 'NONE', #2886, #3163, #1845 ) ;
#80 = ORIENTED_EDGE ( 'NONE', *, *, #1223, .F. ) ;
#81 = AXIS2_PLACEMENT_3D ( 'NONE', #2721, #1636, #1157 ) ;
#82 = CARTESIAN_POINT ( 'NONE',  ( -1.500000000000000444, 2.999999999999954703, -3.100000000000009859 ) ) ;
#83 = AXIS2_PLACEMENT_3D ( 'NONE', #2408, #1539, #2685 ) ;
#84 = EDGE_LOOP ( 'NONE', ( #3338, #1574, #561, #1165 ) ) ;
#85 = CARTESIAN_POINT ( 'NONE',  ( 1.395280244880340970, 2.999999999999957367, 3.900000000000012790 ) ) ;
#86 = CARTESIAN_POINT ( 'NONE',  ( 0.000000000000000000, 0.000000000000000000, 10.00000000000000000 ) ) ;
#87 = APPLICATION_PROTOCOL_DEFINITION ( 'draft international standard', 'automotive_design', 1998, #747 ) ;
#88 = CARTESIAN_POINT ( 'NONE',  ( -7.908613242910599972, 3.200000000000093436, 3.398699933172371512 ) ) ;
#89 = ORIENTED_EDGE ( 'NONE', *, *, #1659, .F. ) ;
#90 = FACE_OUTER_BOUND ( 'NONE', #1259, .T. ) ;
#91 = CARTESIAN_POINT ( 'NONE',  ( 1.500000000000000444, 4.299999999999999822, 3.500000000000002220 ) ) ;
#92 = ORIENTED_EDGE ( 'NONE', *, *, #2151, .F. ) ;
#93 = ORIENTED_EDGE ( 'NONE', *, *, #1573, .T. ) ;
#94 = ORIENTED_EDGE ( 'NONE', *, *, #863, .T. ) ;
#95 = ORIENTED_EDGE ( 'NONE', *, *, #1546, .F. ) ;
#96 = EDGE_CURVE ( 'NONE', #3123, #3217, #1346, .T. ) ;
#97 = VERTEX_POINT ( 'NONE', #1515 ) ;
#98 = CARTESIAN_POINT ( 'NONE',  ( 1.500000000000000444, 4.299999999999998934, 3.350000000000003642 ) ) ;
#99 = FACE_OUTER_BOUND ( 'NONE', #2534, .T. ) ;
#100 = FACE_OUTER_BOUND ( 'NONE', #103, .T. ) ;
#101 = CARTESIAN_POINT ( 'NONE',  ( -2.750000000000000444, 0.000000000000000000, 6.000000000000000000 ) ) ;
#102 = FACE_OUTER_BOUND ( 'NONE', #2672, .T. ) ;
#103 = EDGE_LOOP ( 'NONE', ( #609, #1435, #1657, #2511, #862, #3235 ) ) ;
#104 = LINE ( 'NONE', #51, #2330 ) ;
#105 = DIRECTION ( 'NONE',  ( 0.000000000000000000, 1.000000000000000000, -0.000000000000000000 ) ) ;
#106 = ORIENTED_EDGE ( 'NONE', *, *, #582, .T. ) ;
#107 = EDGE_CURVE ( 'NONE', #2021, #1278, #958, .T. ) ;
#108 = EDGE_LOOP ( 'NONE', ( #2103, #1952, #1011, #3357, #703 ) ) ;
#109 = ORIENTED_EDGE ( 'NONE', *, *, #1894, .F. ) ;
#110 = AXIS2_PLACEMENT_3D ( 'NONE', #3080, #1742, #2285 ) ;
#111 = EDGE_CURVE ( 'NONE', #2351, #2938, #1250, .T. ) ;
#112 = DIRECTION ( 'NONE',  ( -0.000000000000000000, 1.000000000000000000, -0.000000000000000000 ) ) ;
#113 = DIRECTION ( 'NONE',  ( -1.000000000000000000, 0.000000000000000000, 0.000000000000000000 ) ) ;
#114 = EDGE_CURVE ( 'NONE', #2294, #1279, #1294, .T. ) ;
#115 = DIRECTION ( 'NONE',  ( -1.000000000000000000, 0.000000000000000000, -0.000000000000000000 ) ) ;
#116 = AXIS2_PLACEMENT_3D ( 'NONE', #387, #2739, #1451 ) ;
#117 = LINE ( 'NONE', #1929, #547 ) ;
#118 = AXIS2_PLACEMENT_3D ( 'NONE', #2906, #573, #2648 ) ;
#119 = CARTESIAN_POINT ( 'NONE',  ( 8.500000000000000000, 2.999999999999978684, 3.899999999999999023 ) ) ;
#120 = FACE_OUTER_BOUND ( 'NONE', #1625, .T. ) ;
#121 = EDGE_LOOP ( 'NONE', ( #3191, #1193, #2410, #1177, #3102 ) ) ;
#122 = ORIENTED_EDGE ( 'NONE', *, *, #34, .F. ) ;
#123 = ORIENTED_EDGE ( 'NONE', *, *, #3189, .F. ) ;
#124 = CONICAL_SURFACE ( 'NONE', #227, 0.4000000000000001887, 0.7853981633971006682 ) ;
#125 = ORIENTED_EDGE ( 'NONE', *, *, #2488, .T. ) ;
#126 = CIRCLE ( 'NONE', #655, 0.5999999999999998668 ) ;
#127 = ADVANCED_FACE ( 'NONE', ( #169 ), #3007, .T. ) ;
#128 = AXIS2_PLACEMENT_3D ( 'NONE', #2552, #456, #245 ) ;
#129 = LINE ( 'NONE', #895, #1580 ) ;
#130 = CARTESIAN_POINT ( 'NONE',  ( 16.72973869792971513, 1.000000000000000000, -0.8236158685895469400 ) ) ;
#131 = AXIS2_PLACEMENT_3D ( 'NONE', #509, #2023, #748 ) ;
#132 = DIRECTION ( 'NONE',  ( 0.000000000000000000, 1.000000000000000000, 0.000000000000000000 ) ) ;
#133 = AXIS2_PLACEMENT_3D ( 'NONE', #91, #3100, #1116 ) ;
#134 = LINE ( 'NONE', #360, #3326 ) ;
#135 = DIRECTION ( 'NONE',  ( 1.000000000000000000, -0.000000000000000000, 0.000000000000000000 ) ) ;
#136 = EDGE_CURVE ( 'NONE', #445, #2926, #471, .T. ) ;
#137 = ADVANCED_FACE ( 'NONE', ( #3330 ), #144, .T. ) ;
#138 = FACE_OUTER_BOUND ( 'NONE', #3096, .T. ) ;
#139 = CARTESIAN_POINT ( 'NONE',  ( -8.705557786784309471, 3.200000000000049027, -2.936310372374703270 ) ) ;
#140 = ORIENTED_EDGE ( 'NONE', *, *, #1999, .T. ) ;
#141 = DIRECTION ( 'NONE',  ( 0.000000000000000000, 7.228014483236698330E-15, 1.000000000000000000 ) ) ;
#142 = ORIENTED_EDGE ( 'NONE', *, *, #519, .T. ) ;
#143 = EDGE_LOOP ( 'NONE', ( #1555, #489, #2857, #42 ) ) ;
#144 =( BOUNDED_SURFACE ( )  B_SPLINE_SURFACE ( 3, 1, ( 
 ( #1194, #941 ),
 ( #3348, #671 ),
 ( #2227, #3041 ),
 ( #3061, #2030 ),
 ( #3022, #2802 ),
 ( #2749, #739 ),
 ( #410, #1216 ) ),
 .UNSPECIFIED., .T., .F., .T. ) 
 B_SPLINE_SURFACE_WITH_KNOTS ( ( 4, 3, 4 ),
 ( 2, 2 ),
 ( 0.000000000000000000, 0.5000000000000000000, 1.000000000000000000 ),
 ( 0.000000000000000000, 1.000000000000000000 ),
 .UNSPECIFIED. ) 
 GEOMETRIC_REPRESENTATION_ITEM ( )  RATIONAL_B_SPLINE_SURFACE ( (
 ( 1.000000000000000000, 1.000000000000000000),
 ( 0.3333333333333337034, 0.3333333333333333703),
 ( 0.3333333333333337034, 0.3333333333333333703),
 ( 1.000000000000000000, 1.000000000000000000),
 ( 0.3333333333333333703, 0.3333333333333333703),
 ( 0.3333333333333333703, 0.3333333333333333703),
 ( 1.000000000000000000, 1.000000000000000000) ) ) 
 REPRESENTATION_ITEM ( '' )  SURFACE ( )  );
#145 = CARTESIAN_POINT ( 'NONE',  ( 13.22875655532295269, 0.000000000000000000, 9.000000000000001776 ) ) ;
#146 = CARTESIAN_POINT ( 'NONE',  ( -2.750000000000000444, 0.000000000000000000, 6.500000000000000000 ) ) ;
#147 = DIRECTION ( 'NONE',  ( 0.000000000000000000, 1.000000000000000000, -0.000000000000000000 ) ) ;
#148 = CARTESIAN_POINT ( 'NONE',  ( -1.500000000000000444, 2.999999999999976019, 3.100000000000016964 ) ) ;
#149 = CARTESIAN_POINT ( 'NONE',  ( -1.500000000000003109, 3.200000000000041034, -4.100000000000018296 ) ) ;
#150 = CARTESIAN_POINT ( 'NONE',  ( 1.199782928635797052, 3.000000000000991207, -3.900000000001008438 ) ) ;
#151 = CARTESIAN_POINT ( 'NONE',  ( 8.499999999999998224, 3.200000000000041478, -4.099999999999992539 ) ) ;
#152 = LINE ( 'NONE', #1479, #504 ) ;
#153 = EDGE_CURVE ( 'NONE', #1497, #1278, #3301, .T. ) ;
#154 = ORIENTED_EDGE ( 'NONE', *, *, #832, .T. ) ;
#155 = DIRECTION ( 'NONE',  ( -0.000000000000000000, -1.000000000000000000, 0.000000000000000000 ) ) ;
#156 = ORIENTED_EDGE ( 'NONE', *, *, #1805, .F. ) ;
#157 = CARTESIAN_POINT ( 'NONE',  ( -2.250000000000000444, 1.000000000000000000, -6.000000000000000000 ) ) ;
#158 = FACE_OUTER_BOUND ( 'NONE', #2909, .T. ) ;
#159 = CARTESIAN_POINT ( 'NONE',  ( 7.909661489028809278, 3.200000000000045919, -3.392759884071682386 ) ) ;
#160 = CARTESIAN_POINT ( 'NONE',  ( -8.467864759946644782, 2.999999999999903633, -3.898707068343036486 ) ) ;
#161 = DIRECTION ( 'NONE',  ( 0.000000000000000000, 0.000000000000000000, 1.000000000000000000 ) ) ;
#162 = CONICAL_SURFACE ( 'NONE', #2161, 0.1499999999999999667, 0.3883187181724956361 ) ;
#163 = DIRECTION ( 'NONE',  ( 0.000000000000000000, 1.000000000000000000, -6.921730337728899136E-15 ) ) ;
#164 = CARTESIAN_POINT ( 'NONE',  ( 2.250000000000000444, 1.000000000000000000, 6.000000000000000000 ) ) ;
#165 = EDGE_CURVE ( 'NONE', #3008, #2711, #529, .T. ) ;
#166 = PLANE ( 'NONE',  #1304 ) ;
#167 = DIRECTION ( 'NONE',  ( -0.000000000000000000, -1.000000000000000000, -0.000000000000000000 ) ) ;
#168 = ORIENTED_EDGE ( 'NONE', *, *, #511, .F. ) ;
#169 = FACE_OUTER_BOUND ( 'NONE', #507, .T. ) ;
#170 = CIRCLE ( 'NONE', #1887, 0.6000000000000003109 ) ;
#171 = ORIENTED_EDGE ( 'NONE', *, *, #2995, .F. ) ;
#172 = CARTESIAN_POINT ( 'NONE',  ( 1.500000000000000444, 3.200000000000098765, 4.100000000000011191 ) ) ;
#173 = EDGE_CURVE ( 'NONE', #1488, #2527, #1974, .T. ) ;
#174 = CONICAL_SURFACE ( 'NONE', #71, 0.4000000000000001887, 0.7853981633971006682 ) ;
#175 = CARTESIAN_POINT ( 'NONE',  ( 1.800217071364627053, 3.000000000000996536, -3.099999999998972910 ) ) ;
#176 = VECTOR ( 'NONE', #3324, 1000.000000000000000 ) ;
#177 = CARTESIAN_POINT ( 'NONE',  ( 8.404290101035460481, 4.299999999999999822, 3.178535203731112979 ) ) ;
#178 = ORIENTED_EDGE ( 'NONE', *, *, #1573, .F. ) ;
#179 = PLANE ( 'NONE',  #752 ) ;
#180 = CARTESIAN_POINT ( 'NONE',  ( -10.78763227214358622, 0.000000000000000000, 10.00000000000000000 ) ) ;
#181 = AXIS2_PLACEMENT_3D ( 'NONE', #3302, #1528, #2309 ) ;
#182 = DIRECTION ( 'NONE',  ( 0.000000000000000000, 0.000000000000000000, 1.000000000000000000 ) ) ;
#183 = VECTOR ( 'NONE', #1716, 1000.000000000000000 ) ;
#184 = FACE_OUTER_BOUND ( 'NONE', #2178, .T. ) ;
#185 = DIRECTION ( 'NONE',  ( 0.000000000000000000, 6.505213034913016349E-15, 1.000000000000000000 ) ) ;
#186 = ORIENTED_EDGE ( 'NONE', *, *, #465, .F. ) ;
#187 = AXIS2_PLACEMENT_3D ( 'NONE', #1563, #2838, #460 ) ;
#188 = CARTESIAN_POINT ( 'NONE',  ( -1.500000000000000444, 2.999999999999978684, 3.899999999999998135 ) ) ;
#189 = ORIENTED_EDGE ( 'NONE', *, *, #2637, .T. ) ;
#190 = CARTESIAN_POINT ( 'NONE',  ( -1.500000000000000444, 1.000000000000000000, 3.100000000000001865 ) ) ;
#191 = FACE_OUTER_BOUND ( 'NONE', #829, .T. ) ;
#192 = DIRECTION ( 'NONE',  ( 0.000000000000000000, 0.000000000000000000, 1.000000000000000000 ) ) ;
#193 = EDGE_CURVE ( 'NONE', #1572, #2697, #804, .T. ) ;
#194 = CARTESIAN_POINT ( 'NONE',  ( 8.500000000000000000, 2.999999999999952038, -3.899999999999987477 ) ) ;
#195 = DIRECTION ( 'NONE',  ( 0.000000000000000000, 1.000000000000000000, -0.000000000000000000 ) ) ;
#196 = CARTESIAN_POINT ( 'NONE',  ( 7.909661489028809278, 3.200000000000045475, -3.392759884071682386 ) ) ;
#197 = LINE ( 'NONE', #3092, #3 ) ;
#198 = CARTESIAN_POINT ( 'NONE',  ( 9.090338510971191610, 3.200000000000044587, -3.607240115928302959 ) ) ;
#199 = DIRECTION ( 'NONE',  ( 0.000000000000000000, 1.000000000000000000, 0.000000000000000000 ) ) ;
#200 = ORIENTED_EDGE ( 'NONE', *, *, #566, .F. ) ;
#201 = CARTESIAN_POINT ( 'NONE',  ( -1.734723475976807094E-15, 0.000000000000000000, -1.734723475976807094E-15 ) ) ;
#202 = ORIENTED_EDGE ( 'NONE', *, *, #1307, .F. ) ;
#203 = DIRECTION ( 'NONE',  ( -0.000000000000000000, -1.000000000000000000, 0.000000000000000000 ) ) ;
#204 = ORIENTED_EDGE ( 'NONE', *, *, #2255, .F. ) ;
#205 = ADVANCED_FACE ( 'NONE', ( #237 ), #1706, .T. ) ;
#206 = FACE_OUTER_BOUND ( 'NONE', #84, .T. ) ;
#207 = DIRECTION ( 'NONE',  ( 0.000000000000000000, -1.000000000000000000, -0.000000000000000000 ) ) ;
#208 = VERTEX_POINT ( 'NONE', #188 ) ;
#209 = FACE_OUTER_BOUND ( 'NONE', #887, .T. ) ;
#210 = CARTESIAN_POINT ( 'NONE',  ( 14.97004183306943936, 0.000000000000000000, 9.537313432835823335 ) ) ;
#211 = EDGE_CURVE ( 'NONE', #1814, #1289, #2720, .T. ) ;
#212 = CARTESIAN_POINT ( 'NONE',  ( 8.708794663505306843, 2.999999999999904077, -3.856890761443902083 ) ) ;
#213 = DIRECTION ( 'NONE',  ( 1.734723475976805517E-15, 0.000000000000000000, 1.000000000000000000 ) ) ;
#214 = AXIS2_PLACEMENT_3D ( 'NONE', #1603, #332, #1363 ) ;
#215 = CARTESIAN_POINT ( 'NONE',  ( 2.750000000000000444, 1.000000000000000000, -6.000000000000000000 ) ) ;
#216 = ORIENTED_EDGE ( 'NONE', *, *, #2985, .F. ) ;
#217 = DIRECTION ( 'NONE',  ( 0.000000000000000000, 0.000000000000000000, 1.000000000000000000 ) ) ;
#218 = VECTOR ( 'NONE', #546, 1000.000000000000000 ) ;
#219 = EDGE_LOOP ( 'NONE', ( #2794, #581, #2097, #1446 ) ) ;
#220 = CARTESIAN_POINT ( 'NONE',  ( 8.500000000000000000, 2.999999999999976019, 3.100000000000015188 ) ) ;
#221 = VECTOR ( 'NONE', #1132, 1000.000000000000114 ) ;
#222 = ORIENTED_EDGE ( 'NONE', *, *, #1792, .F. ) ;
#223 = ORIENTED_EDGE ( 'NONE', *, *, #2868, .F. ) ;
#224 = DIRECTION ( 'NONE',  ( 0.000000000000000000, 0.000000000000000000, 1.000000000000000000 ) ) ;
#225 = ORIENTED_EDGE ( 'NONE', *, *, #598, .F. ) ;
#226 = EDGE_CURVE ( 'NONE', #2424, #208, #1046, .T. ) ;
#227 = AXIS2_PLACEMENT_3D ( 'NONE', #553, #70, #1536 ) ;
#228 = DIRECTION ( 'NONE',  ( 0.000000000000000000, 1.000000000000000000, 0.000000000000000000 ) ) ;
#229 = FACE_OUTER_BOUND ( 'NONE', #143, .T. ) ;
#230 = CARTESIAN_POINT ( 'NONE',  ( 8.708794663505306843, 2.999999999999908962, -3.143109238556081042 ) ) ;
#231 = AXIS2_PLACEMENT_3D ( 'NONE', #2312, #265, #720 ) ;
#232 = DIRECTION ( 'NONE',  ( 0.000000000000000000, 1.000000000000000000, -0.000000000000000000 ) ) ;
#233 = DIRECTION ( 'NONE',  ( 0.000000000000000000, 0.000000000000000000, -1.000000000000000000 ) ) ;
#234 = ORIENTED_EDGE ( 'NONE', *, *, #2757, .T. ) ;
#235 = ADVANCED_FACE ( 'NONE', ( #3363 ), #824, .T. ) ;
#236 = ADVANCED_FACE ( 'NONE', ( #1847 ), #864, .T. ) ;
#237 = FACE_OUTER_BOUND ( 'NONE', #2958, .T. ) ;
#238 = CIRCLE ( 'NONE', #3273, 1.000000000000000888 ) ;
#239 = ORIENTED_EDGE ( 'NONE', *, *, #2128, .T. ) ;
#240 = CYLINDRICAL_SURFACE ( 'NONE', #3158, 0.4000000000000001887 ) ;
#241 = ORIENTED_EDGE ( 'NONE', *, *, #1445, .T. ) ;
#242 = CARTESIAN_POINT ( 'NONE',  ( 1.895757747210310651, 2.999999999999953371, -3.558101682617739403 ) ) ;
#243 = ORIENTED_EDGE ( 'NONE', *, *, #2248, .F. ) ;
#244 = ORIENTED_EDGE ( 'NONE', *, *, #909, .T. ) ;
#245 = DIRECTION ( 'NONE',  ( 0.000000000000000000, 0.000000000000000000, 1.000000000000000000 ) ) ;
#246 = FACE_OUTER_BOUND ( 'NONE', #492, .T. ) ;
#247 = DIRECTION ( 'NONE',  ( -0.000000000000000000, -1.000000000000000000, -0.000000000000000000 ) ) ;
#248 = CARTESIAN_POINT ( 'NONE',  ( 1.500000000000000000, 2.999999999999951594, -3.899999999999987477 ) ) ;
#249 = EDGE_CURVE ( 'NONE', #576, #2007, #2574, .T. ) ;
#250 = DIRECTION ( 'NONE',  ( 1.000000000000000000, -0.000000000000000000, 0.000000000000000000 ) ) ;
#251 = CARTESIAN_POINT ( 'NONE',  ( -8.500000000000000000, 1.000000000000000000, 3.500000000000001776 ) ) ;
#252 = ORIENTED_EDGE ( 'NONE', *, *, #3353, .T. ) ;
#253 = LINE ( 'NONE', #2047, #2715 ) ;
#254 = EDGE_CURVE ( 'NONE', #893, #3025, #3109, .T. ) ;
#255 = VERTEX_POINT ( 'NONE', #1548 ) ;
#256 = VERTEX_POINT ( 'NONE', #2333 ) ;
#257 = EDGE_CURVE ( 'NONE', #2283, #1117, #1090, .T. ) ;
#258 = DIRECTION ( 'NONE',  ( 0.000000000000000000, 0.000000000000000000, 1.000000000000000000 ) ) ;
#259 = ORIENTED_EDGE ( 'NONE', *, *, #1400, .F. ) ;
#260 = ORIENTED_EDGE ( 'NONE', *, *, #3017, .F. ) ;
#261 = CARTESIAN_POINT ( 'NONE',  ( -1.500000000000000444, 2.999999999999952038, -3.900000000000010125 ) ) ;
#262 = CARTESIAN_POINT ( 'NONE',  ( 8.500000000000000000, 4.299999999999999822, 3.500000000000001776 ) ) ;
#263 = DIRECTION ( 'NONE',  ( 0.000000000000000000, 7.228014483236692019E-15, 1.000000000000000000 ) ) ;
#264 = CARTESIAN_POINT ( 'NONE',  ( 2.011961112445792121, 2.999999999999911626, -2.766586188197137641 ) ) ;
#265 = DIRECTION ( 'NONE',  ( -0.000000000000000000, -1.000000000000000000, 0.000000000000000000 ) ) ;
#266 = CARTESIAN_POINT ( 'NONE',  ( 8.647730591129390021, 4.299999999999999822, 3.526009473709492692 ) ) ;
#267 = DIRECTION ( 'NONE',  ( -0.000000000000000000, -1.000000000000000000, -0.000000000000000000 ) ) ;
#268 = EDGE_CURVE ( 'NONE', #1106, #1006, #1781, .T. ) ;
#269 = DIRECTION ( 'NONE',  ( -0.000000000000000000, -1.000000000000000000, -0.000000000000000000 ) ) ;
#270 = VERTEX_POINT ( 'NONE', #808 ) ;
#271 = CIRCLE ( 'NONE', #3043, 0.1499999999999999667 ) ;
#272 = EDGE_LOOP ( 'NONE', ( #591, #64 ) ) ;
#273 = ORIENTED_EDGE ( 'NONE', *, *, #1223, .T. ) ;
#274 = AXIS2_PLACEMENT_3D ( 'NONE', #3019, #683, #3106 ) ;
#275 = ORIENTED_EDGE ( 'NONE', *, *, #3353, .F. ) ;
#276 = ORIENTED_EDGE ( 'NONE', *, *, #582, .F. ) ;
#277 = EDGE_CURVE ( 'NONE', #2697, #2803, #18, .T. ) ;
#278 = EDGE_LOOP ( 'NONE', ( #1104, #1866, #1759, #2652 ) ) ;
#279 = AXIS2_PLACEMENT_3D ( 'NONE', #72, #874, #3180 ) ;
#280 = CARTESIAN_POINT ( 'NONE',  ( -2.057309011477919558, 3.200000000000095657, 3.722276102461576475 ) ) ;
#281 = CARTESIAN_POINT ( 'NONE',  ( -17.72852906795538175, 1.000000000000000000, 0.8727869652216941887 ) ) ;
#282 = DIRECTION ( 'NONE',  ( 1.000000000000000000, 0.000000000000000000, 0.000000000000000000 ) ) ;
#283 = CARTESIAN_POINT ( 'NONE',  ( 0.9002960637805617061, 3.200000000000045475, -3.518846455446870358 ) ) ;
#284 = CARTESIAN_POINT ( 'NONE',  ( 7.750000000000000000, 1.000000000000000000, -0.000000000000000000 ) ) ;
#285 =( LENGTH_UNIT ( ) NAMED_UNIT ( * ) SI_UNIT ( .MILLI., .METRE. ) );
#286 = DIRECTION ( 'NONE',  ( -0.000000000000000000, -1.000000000000000000, 0.000000000000000000 ) ) ;
#287 =( BOUNDED_SURFACE ( )  B_SPLINE_SURFACE ( 3, 1, ( 
 ( #2899, #1871 ),
 ( #1314, #1819 ),
 ( #2928, #2396 ),
 ( #1332, #1344 ),
 ( #2357, #59 ),
 ( #3187, #1108 ),
 ( #3173, #847 ) ),
 .UNSPECIFIED., .T., .F., .F. ) 
 B_SPLINE_SURFACE_WITH_KNOTS ( ( 4, 3, 4 ),
 ( 2, 2 ),
 ( 0.000000000000000000, 0.5000000000000000000, 1.000000000000000000 ),
 ( 0.000000000000000000, 1.000000000000000000 ),
 .UNSPECIFIED. ) 
 GEOMETRIC_REPRESENTATION_ITEM ( )  RATIONAL_B_SPLINE_SURFACE ( (
 ( 1.000000000000000000, 1.000000000000000000),
 ( 0.3333333333333333703, 0.3333333333333333703),
 ( 0.3333333333333333703, 0.3333333333333333703),
 ( 1.000000000000000000, 1.000000000000000000),
 ( 0.3333333333333333703, 0.3333333333333333703),
 ( 0.3333333333333333703, 0.3333333333333333703),
 ( 1.000000000000000000, 1.000000000000000000) ) ) 
 REPRESENTATION_ITEM ( '' )  SURFACE ( )  );
#288 = CIRCLE ( 'NONE', #555, 0.3999999999999993006 ) ;
#289 = CARTESIAN_POINT ( 'NONE',  ( -1.500000000000000444, 3.200000000000093880, 3.500000000000011546 ) ) ;
#290 = AXIS2_PLACEMENT_3D ( 'NONE', #690, #415, #224 ) ;
#291 = B_SPLINE_CURVE_WITH_KNOTS ( 'NONE', 3,
 ( #2018, #1978, #3297, #1748, #2806, #3070, #466, #3028, #691, #2250 ),
 .UNSPECIFIED., .F., .F.,
 ( 4, 2, 2, 2, 4 ),
 ( 0.5000000000000000000, 0.6250000000000000000, 0.7500000000000000000, 0.8750000000000000000, 1.000000000000000000 ),
 .UNSPECIFIED. ) ;
#292 = ORIENTED_EDGE ( 'NONE', *, *, #1550, .T. ) ;
#293 = ORIENTED_EDGE ( 'NONE', *, *, #2762, .F. ) ;
#294 = CIRCLE ( 'NONE', #2571, 0.5999999999999998668 ) ;
#295 = PRESENTATION_LAYER_ASSIGNMENT (  '', '', ( #1736 ) ) ;
#296 = ORIENTED_EDGE ( 'NONE', *, *, #3354, .T. ) ;
#297 = ORIENTED_EDGE ( 'NONE', *, *, #851, .T. ) ;
#298 = ADVANCED_FACE ( 'NONE', ( #533 ), #2220, .T. ) ;
#299 = EDGE_CURVE ( 'NONE', #993, #2819, #979, .T. ) ;
#300 = CARTESIAN_POINT ( 'NONE',  ( 8.500000000000000000, 2.999999999999957367, 3.899999999999997247 ) ) ;
#301 = DIRECTION ( 'NONE',  ( 4.636915025636850468E-17, -0.9255469562056687360, 0.3786328457205236364 ) ) ;
#302 = DIRECTION ( 'NONE',  ( -0.000000000000000000, 1.000000000000000000, -0.000000000000000000 ) ) ;
#303 = CARTESIAN_POINT ( 'NONE',  ( 1.856890761443925841, 2.999999999999956923, 3.708794663505325495 ) ) ;
#304 = DIRECTION ( 'NONE',  ( 0.000000000000000000, -5.782411586589358033E-15, -1.000000000000000000 ) ) ;
#305 = CARTESIAN_POINT ( 'NONE',  ( -1.856890761443909410, 2.999999999999956479, 3.708794663505315725 ) ) ;
#306 = DIRECTION ( 'NONE',  ( 0.000000000000000000, 0.000000000000000000, 1.000000000000000000 ) ) ;
#307 = VERTEX_POINT ( 'NONE', #2349 ) ;
#308 = ORIENTED_EDGE ( 'NONE', *, *, #1329, .T. ) ;
#309 = LINE ( 'NONE', #2984, #2755 ) ;
#310 = EDGE_CURVE ( 'NONE', #1147, #2395, #2670, .T. ) ;
#311 = DIRECTION ( 'NONE',  ( 0.000000000000000000, 7.228014483236698330E-15, 1.000000000000000000 ) ) ;
#312 = CARTESIAN_POINT ( 'NONE',  ( 1.500000000000000444, 1.000000000000000000, -3.500000000000002220 ) ) ;
#313 = EDGE_LOOP ( 'NONE', ( #1836, #2845, #1122, #2828 ) ) ;
#314 = CARTESIAN_POINT ( 'NONE',  ( 1.900000000000000577, 2.999999999999956035, 3.604719755119673241 ) ) ;
#315 = FACE_OUTER_BOUND ( 'NONE', #1048, .T. ) ;
#316 = CARTESIAN_POINT ( 'NONE',  ( 1.500000000000000444, 3.200000000000045475, -3.499999999999993339 ) ) ;
#317 = EDGE_CURVE ( 'NONE', #2585, #2657, #924, .T. ) ;
#318 = VECTOR ( 'NONE', #1007, 1000.000000000000000 ) ;
#319 = ADVANCED_FACE ( 'NONE', ( #2887 ), #124, .T. ) ;
#320 = CARTESIAN_POINT ( 'NONE',  ( 1.500000000000000444, 2.999999999999952482, 3.100000000000012079 ) ) ;
#321 = DIRECTION ( 'NONE',  ( -0.000000000000000000, -1.000000000000000000, 0.000000000000000000 ) ) ;
#322 = VERTEX_POINT ( 'NONE', #2855 ) ;
#323 = ORIENTED_EDGE ( 'NONE', *, *, #3124, .F. ) ;
#324 = CIRCLE ( 'NONE', #910, 1.000000000000000888 ) ;
#325 = ORIENTED_EDGE ( 'NONE', *, *, #2737, .F. ) ;
#326 = ORIENTED_EDGE ( 'NONE', *, *, #598, .T. ) ;
#327 = AXIS2_PLACEMENT_3D ( 'NONE', #3290, #786, #1443 ) ;
#328 = DIRECTION ( 'NONE',  ( 0.000000000000000000, 1.000000000000000000, -0.000000000000000000 ) ) ;
#329 = FACE_OUTER_BOUND ( 'NONE', #779, .T. ) ;
#330 = AXIS2_PLACEMENT_3D ( 'NONE', #3024, #203, #1708 ) ;
#331 = ORIENTED_EDGE ( 'NONE', *, *, #1142, .T. ) ;
#332 = DIRECTION ( 'NONE',  ( 0.000000000000000000, 1.000000000000000000, -0.000000000000000000 ) ) ;
#333 = CARTESIAN_POINT ( 'NONE',  ( -1.500000000000000444, 2.999999999999952038, -3.900000000000010125 ) ) ;
#334 = FACE_BOUND ( 'NONE', #1288, .T. ) ;
#335 = VECTOR ( 'NONE', #1796, 1000.000000000000000 ) ;
#336 = DIRECTION ( 'NONE',  ( 0.000000000000000000, 1.000000000000000000, -6.921730337728899136E-15 ) ) ;
#337 = AXIS2_PLACEMENT_3D ( 'NONE', #2296, #3090, #1281 ) ;
#338 = CYLINDRICAL_SURFACE ( 'NONE', #83, 0.3999999999999993006 ) ;
#339 = EDGE_CURVE ( 'NONE', #3314, #2702, #2115, .T. ) ;
#340 = EDGE_LOOP ( 'NONE', ( #2163, #2714, #54, #1802, #106, #1611, #3336, #2745, #2323, #1072, #30, #480, #2774, #502, #780, #2973, #1678, #2944, #125, #140, #2587, #2599, #1870, #1933, #540, #1540, #833 ) ) ;
#341 = EDGE_LOOP ( 'NONE', ( #75, #2327, #3222, #408 ) ) ;
#342 = VERTEX_POINT ( 'NONE', #2919 ) ;
#343 = CONICAL_SURFACE ( 'NONE', #928, 0.3999999999999849787, 0.7853981633971389709 ) ;
#344 = CARTESIAN_POINT ( 'NONE',  ( -8.350555384751528365, 4.299999999999999822, 3.512896006096316803 ) ) ;
#345 = DIRECTION ( 'NONE',  ( -0.000000000000000000, -1.000000000000000000, -0.000000000000000000 ) ) ;
#346 = CYLINDRICAL_SURFACE ( 'NONE', #3204, 0.5000000000000004441 ) ;
#347 = DIRECTION ( 'NONE',  ( 0.000000000000000000, 1.000000000000000000, -0.000000000000000000 ) ) ;
#348 = FACE_OUTER_BOUND ( 'NONE', #973, .T. ) ;
#349 = CARTESIAN_POINT ( 'NONE',  ( -0.9499478479801249931, 3.200000000000043698, -3.739671921714481595 ) ) ;
#350 = ADVANCED_FACE ( 'NONE', ( #3210 ), #2694, .F. ) ;
#351 = CARTESIAN_POINT ( 'NONE',  ( -8.500000000000000000, 1.000000000000000000, 3.100000000000002309 ) ) ;
#352 = ORIENTED_EDGE ( 'NONE', *, *, #455, .T. ) ;
#353 = ORIENTED_EDGE ( 'NONE', *, *, #770, .T. ) ;
#354 = ADVANCED_FACE ( 'NONE', ( #599 ), #818, .T. ) ;
#355 = ORIENTED_EDGE ( 'NONE', *, *, #3183, .T. ) ;
#356 = ADVANCED_FACE ( 'NONE', ( #102 ), #174, .T. ) ;
#357 = CARTESIAN_POINT ( 'NONE',  ( -1.667156098301895817, 4.299999999999999822, 3.209209974723194136 ) ) ;
#358 = CARTESIAN_POINT ( 'NONE',  ( 8.017951998492796051, 3.200000000000102762, 4.752050208355454330 ) ) ;
#359 = CARTESIAN_POINT ( 'NONE',  ( 1.395280244880340526, 2.999999999999952038, 3.100000000000012079 ) ) ;
#360 = CARTESIAN_POINT ( 'NONE',  ( 6.324555320336762598, 1.000000000000000000, 10.00000000000000000 ) ) ;
#361 = CARTESIAN_POINT ( 'NONE',  ( -8.500000000000000000, 3.000000000000000000, 3.100000000000002309 ) ) ;
#362 = CARTESIAN_POINT ( 'NONE',  ( 7.750000000000000000, 0.000000000000000000, 6.000000000000000000 ) ) ;
#363 = LINE ( 'NONE', #1882, #2513 ) ;
#364 = ORIENTED_EDGE ( 'NONE', *, *, #1390, .F. ) ;
#365 = EDGE_CURVE ( 'NONE', #741, #2698, #681, .T. ) ;
#366 = ORIENTED_EDGE ( 'NONE', *, *, #1797, .T. ) ;
#367 = VERTEX_POINT ( 'NONE', #2142 ) ;
#368 = CIRCLE ( 'NONE', #2318, 0.5000000000000004441 ) ;
#369 = CARTESIAN_POINT ( 'NONE',  ( -2.501861216401050747, 3.200000000000087663, 2.607658079505738691 ) ) ;
#370 = CARTESIAN_POINT ( 'NONE',  ( -8.500000000000000000, 4.299999999999999822, -3.500000000000001776 ) ) ;
#371 = EDGE_CURVE ( 'NONE', #845, #2873, #2991, .T. ) ;
#372 = PRESENTATION_LAYER_ASSIGNMENT (  '', '', ( #1828 ) ) ;
#373 = DIRECTION ( 'NONE',  ( 0.000000000000000000, -5.782411586589358033E-15, -1.000000000000000000 ) ) ;
#374 = FACE_OUTER_BOUND ( 'NONE', #3199, .T. ) ;
#375 = VECTOR ( 'NONE', #3174, 1000.000000000000227 ) ;
#376 = CARTESIAN_POINT ( 'NONE',  ( -1.500000000000000444, 2.999999999999906297, -3.500000000000017319 ) ) ;
#377 = DIRECTION ( 'NONE',  ( 8.659560562351910535E-17, 0.7071067811867893793, -0.7071067811863056551 ) ) ;
#378 = DIRECTION ( 'NONE',  ( 0.000000000000000000, 1.000000000000000000, 0.000000000000000000 ) ) ;
#379 = VERTEX_POINT ( 'NONE', #1114 ) ;
#380 = CARTESIAN_POINT ( 'NONE',  ( -7.249999999999999112, 1.000000000000000000, 6.000000000000000000 ) ) ;
#381 = AXIS2_PLACEMENT_3D ( 'NONE', #1827, #1076, #2613 ) ;
#382 = VERTEX_POINT ( 'NONE', #361 ) ;
#383 = AXIS2_PLACEMENT_3D ( 'NONE', #1037, #1019, #2058 ) ;
#384 =( BOUNDED_SURFACE ( )  B_SPLINE_SURFACE ( 3, 1, ( 
 ( #1682, #1912 ),
 ( #628, #642 ),
 ( #2445, #2169 ),
 ( #2701, #930 ),
 ( #3220, #659 ),
 ( #1158, #1170 ),
 ( #159, #2493 ) ),
 .UNSPECIFIED., .T., .F., .T. ) 
 B_SPLINE_SURFACE_WITH_KNOTS ( ( 4, 3, 4 ),
 ( 2, 2 ),
 ( 0.000000000000000000, 0.5000000000000000000, 1.000000000000000000 ),
 ( 0.000000000000000000, 1.000000000000000000 ),
 .UNSPECIFIED. ) 
 GEOMETRIC_REPRESENTATION_ITEM ( )  RATIONAL_B_SPLINE_SURFACE ( (
 ( 1.000000000000000000, 1.000000000000000000),
 ( 0.3333333333333333703, 0.3333333333333333703),
 ( 0.3333333333333333703, 0.3333333333333333703),
 ( 1.000000000000000000, 1.000000000000000000),
 ( 0.3333333333333333703, 0.3333333333333333703),
 ( 0.3333333333333333703, 0.3333333333333333703),
 ( 1.000000000000000000, 1.000000000000000000) ) ) 
 REPRESENTATION_ITEM ( '' )  SURFACE ( )  );
#385 = AXIS2_PLACEMENT_3D ( 'NONE', #1640, #678, #885 ) ;
#386 = DIRECTION ( 'NONE',  ( 0.000000000000000000, 0.000000000000000000, 1.000000000000000000 ) ) ;
#387 = CARTESIAN_POINT ( 'NONE',  ( 8.500000000000000000, 4.299999999999999822, -3.500000000000000444 ) ) ;
#388 = EDGE_CURVE ( 'NONE', #1831, #3244, #2557, .T. ) ;
#389 = LINE ( 'NONE', #1453, #2053 ) ;
#390 = CIRCLE ( 'NONE', #133, 0.1499999999999999667 ) ;
#391 = CARTESIAN_POINT ( 'NONE',  ( -15.00000000000000000, 1.000000000000000000, 0.000000000000000000 ) ) ;
#392 = DIRECTION ( 'NONE',  ( 0.000000000000000000, 0.000000000000000000, 1.000000000000000000 ) ) ;
#393 = LINE ( 'NONE', #3002, #1251 ) ;
#394 =( LENGTH_UNIT ( ) NAMED_UNIT ( * ) SI_UNIT ( .MILLI., .METRE. ) );
#395 = DIRECTION ( 'NONE',  ( -0.000000000000000000, -1.000000000000000000, -0.000000000000000000 ) ) ;
#396 = ORIENTED_EDGE ( 'NONE', *, *, #2429, .F. ) ;
#397 = CARTESIAN_POINT ( 'NONE',  ( 8.100000000000019185, 2.999999999999905409, -3.604719755119646596 ) ) ;
#398 = EDGE_LOOP ( 'NONE', ( #623, #1340, #1308, #3228, #222 ) ) ;
#399 = DIRECTION ( 'NONE',  ( 0.000000000000000000, 1.000000000000000000, -0.000000000000000000 ) ) ;
#400 = CARTESIAN_POINT ( 'NONE',  ( 8.352272101699536933, 4.299999999999999822, 3.473991000332039114 ) ) ;
#401 = EDGE_CURVE ( 'NONE', #672, #1921, #2022, .T. ) ;
#402 = DIRECTION ( 'NONE',  ( 0.000000000000000000, 1.000000000000000000, -0.000000000000000000 ) ) ;
#403 = DIRECTION ( 'NONE',  ( 0.000000000000000000, 1.000000000000000000, 0.000000000000000000 ) ) ;
#404 = CARTESIAN_POINT ( 'NONE',  ( 0.000000000000000000, 1.000000000000000000, 0.000000000000000000 ) ) ;
#405 = CARTESIAN_POINT ( 'NONE',  ( 2.099703936219439182, 3.200000000000045475, -3.481153544553116763 ) ) ;
#406 = DIRECTION ( 'NONE',  ( 0.000000000000000000, 7.228014483236692019E-15, 1.000000000000000000 ) ) ;
#407 = CARTESIAN_POINT ( 'NONE',  ( 1.500000000000000444, 2.999999999999955147, 3.500000000000012434 ) ) ;
#408 = ORIENTED_EDGE ( 'NONE', *, *, #2547, .T. ) ;
#409 = EDGE_CURVE ( 'NONE', #2697, #1598, #1520, .T. ) ;
#410 = CARTESIAN_POINT ( 'NONE',  ( -9.091386757089399140, 3.200000000000094769, 3.601300066827650692 ) ) ;
#411 = ORIENTED_EDGE ( 'NONE', *, *, #49, .F. ) ;
#412 = DIRECTION ( 'NONE',  ( 0.000000000000000000, -5.782411586589358033E-15, -1.000000000000000000 ) ) ;
#413 = ORIENTED_EDGE ( 'NONE', *, *, #2135, .F. ) ;
#414 = AXIS2_PLACEMENT_3D ( 'NONE', #3233, #2371, #560 ) ;
#415 = DIRECTION ( 'NONE',  ( -0.000000000000000000, 1.000000000000000000, -0.000000000000000000 ) ) ;
#416 = DIRECTION ( 'NONE',  ( 0.000000000000000000, 0.000000000000000000, 1.000000000000000000 ) ) ;
#417 = ORIENTED_EDGE ( 'NONE', *, *, #165, .T. ) ;
#418 = CARTESIAN_POINT ( 'NONE',  ( -11.36538461538461675, 1.000000000000000000, 3.850718445222745867 ) ) ;
#419 = DIRECTION ( 'NONE',  ( 3.469446951953611033E-15, 0.000000000000000000, 1.000000000000000000 ) ) ;
#420 = CARTESIAN_POINT ( 'NONE',  ( -8.500000000000000000, 3.200000000000093880, 3.500000000000011102 ) ) ;
#421 = CARTESIAN_POINT ( 'NONE',  ( -14.12665919458665797, 1.000000000000000000, -9.000000000000001776 ) ) ;
#422 = CARTESIAN_POINT ( 'NONE',  ( 1.500000000000000444, 4.299999999999999822, 3.500000000000002220 ) ) ;
#423 = CARTESIAN_POINT ( 'NONE',  ( 8.500000000000000000, 1.000000000000000000, 3.100000000000002309 ) ) ;
#424 = ORIENTED_EDGE ( 'NONE', *, *, #1750, .T. ) ;
#425 = DIRECTION ( 'NONE',  ( 1.000000000000000000, -0.000000000000000000, 0.000000000000000000 ) ) ;
#426 = VECTOR ( 'NONE', #377, 1000.000000000000000 ) ;
#427 = ORIENTED_EDGE ( 'NONE', *, *, #494, .T. ) ;
#428 = CARTESIAN_POINT ( 'NONE',  ( 11.17552908288537594, 0.000000000000000000, -9.921702806883191172 ) ) ;
#429 = EDGE_CURVE ( 'NONE', #2517, #1134, #117, .T. ) ;
#430 = EDGE_LOOP ( 'NONE', ( #260, #522 ) ) ;
#431 = DIRECTION ( 'NONE',  ( 0.000000000000000000, 0.000000000000000000, -1.000000000000000000 ) ) ;
#432 = DIRECTION ( 'NONE',  ( 0.000000000000000000, 0.000000000000000000, -1.000000000000000000 ) ) ;
#433 = ORIENTED_EDGE ( 'NONE', *, *, #639, .F. ) ;
#434 = FACE_OUTER_BOUND ( 'NONE', #1484, .T. ) ;
#435 = DIRECTION ( 'NONE',  ( -0.000000000000000000, -1.000000000000000000, -0.000000000000000000 ) ) ;
#436 = AXIS2_PLACEMENT_3D ( 'NONE', #2119, #2087, #1803 ) ;
#437 = ORIENTED_EDGE ( 'NONE', *, *, #1552, .F. ) ;
#438 = CARTESIAN_POINT ( 'NONE',  ( 0.000000000000000000, 0.000000000000000000, 6.500000000000000000 ) ) ;
#439 = CIRCLE ( 'NONE', #1424, 0.5000000000000004441 ) ;
#440 = ADVANCED_FACE ( 'NONE', ( #3194 ), #854, .F. ) ;
#441 = DIRECTION ( 'NONE',  ( 0.000000000000000000, 1.000000000000000000, -6.921730337728899136E-15 ) ) ;
#442 = CARTESIAN_POINT ( 'NONE',  ( -2.250000000000000444, 1.000000000000000000, 6.000000000000000000 ) ) ;
#443 = FACE_OUTER_BOUND ( 'NONE', #430, .T. ) ;
#444 = CARTESIAN_POINT ( 'NONE',  ( -7.167062957965114833, 3.200000000000045031, -3.652574054056667130 ) ) ;
#445 = VERTEX_POINT ( 'NONE', #2682 ) ;
#446 = VECTOR ( 'NONE', #2421, 1000.000000000000000 ) ;
#447 = DIRECTION ( 'NONE',  ( 0.000000000000000000, 1.000000000000000000, -0.000000000000000000 ) ) ;
#448 = ADVANCED_FACE ( 'NONE', ( #348 ), #631, .T. ) ;
#449 = ORIENTED_EDGE ( 'NONE', *, *, #1915, .F. ) ;
#450 = CARTESIAN_POINT ( 'NONE',  ( -8.532135240053355218, 2.999999999999954703, -3.101292931656947083 ) ) ;
#451 = CARTESIAN_POINT ( 'NONE',  ( -1.500000000000000444, 4.299999999999999822, 3.500000000000003997 ) ) ;
#452 = DIRECTION ( 'NONE',  ( 0.000000000000000000, 7.228014483236692019E-15, 1.000000000000000000 ) ) ;
#453 = ORIENTED_EDGE ( 'NONE', *, *, #68, .T. ) ;
#454 = ADVANCED_FACE ( 'NONE', ( #1900 ), #2158, .T. ) ;
#455 = EDGE_CURVE ( 'NONE', #558, #1492, #2889, .T. ) ;
#456 = DIRECTION ( 'NONE',  ( 0.000000000000000000, 1.000000000000000000, -0.000000000000000000 ) ) ;
#457 = DIRECTION ( 'NONE',  ( 0.000000000000000000, 0.7071067811867982611, 0.7071067811862968844 ) ) ;
#458 = CARTESIAN_POINT ( 'NONE',  ( 0.9002960637805617061, 3.200000000000045475, -3.518846455446870358 ) ) ;
#459 = DIRECTION ( 'NONE',  ( 0.000000000000000000, 1.000000000000000000, -0.000000000000000000 ) ) ;
#460 = DIRECTION ( 'NONE',  ( 0.000000000000000000, 0.000000000000000000, 1.000000000000000000 ) ) ;
#461 = ORIENTED_EDGE ( 'NONE', *, *, #2248, .T. ) ;
#462 = CARTESIAN_POINT ( 'NONE',  ( -1.856890761443908966, 2.999999999999952482, 3.291205336494708700 ) ) ;
#463 = ORIENTED_EDGE ( 'NONE', *, *, #365, .F. ) ;
#464 = CARTESIAN_POINT ( 'NONE',  ( -8.510863510778712282, 3.000000000001209255, -3.099999999998841016 ) ) ;
#465 = EDGE_CURVE ( 'NONE', #3184, #1147, #1361, .T. ) ;
#466 = CARTESIAN_POINT ( 'NONE',  ( -1.856890761443926063, 2.999999999999908074, -3.291205336494705591 ) ) ;
#467 = EDGE_LOOP ( 'NONE', ( #2561, #1318 ) ) ;
#468 = ORIENTED_EDGE ( 'NONE', *, *, #806, .F. ) ;
#469 = CIRCLE ( 'NONE', #855, 1.000000000000000000 ) ;
#470 = EDGE_CURVE ( 'NONE', #1101, #576, #3179, .T. ) ;
#471 = CIRCLE ( 'NONE', #110, 0.3999999999999993006 ) ;
#472 = ADVANCED_FACE ( 'NONE', ( #1605, #2432, #2662, #334, #2173, #1946, #679, #986, #3055, #2024, #1441 ), #665, .T. ) ;
#473 = FACE_OUTER_BOUND ( 'NONE', #1676, .T. ) ;
#474 = CARTESIAN_POINT ( 'NONE',  ( -11.17552908288537594, 0.000000000000000000, 9.921702806883191172 ) ) ;
#475 = DIRECTION ( 'NONE',  ( 0.000000000000000000, 1.000000000000000000, -6.921730337728899136E-15 ) ) ;
#476 = B_SPLINE_CURVE_WITH_KNOTS ( 'NONE', 1,
 ( #32, #1056 ),
 .UNSPECIFIED., .F., .F.,
 ( 2, 2 ),
 ( 0.000000000000000000, 1.000000000000000000 ),
 .UNSPECIFIED. ) ;
#477 = DIRECTION ( 'NONE',  ( -0.000000000000000000, -1.000000000000000000, 0.000000000000000000 ) ) ;
#478 = CIRCLE ( 'NONE', #214, 0.3999999999999993006 ) ;
#479 = DIRECTION ( 'NONE',  ( 0.000000000000000000, 0.7071067811867992603, 0.7071067811862958852 ) ) ;
#480 = ORIENTED_EDGE ( 'NONE', *, *, #2255, .T. ) ;
#481 = DIRECTION ( 'NONE',  ( 0.000000000000000000, 1.000000000000000000, 0.000000000000000000 ) ) ;
#482 = CIRCLE ( 'NONE', #3208, 15.00000000000000000 ) ;
#483 = ORIENTED_EDGE ( 'NONE', *, *, #3030, .T. ) ;
#484 = CYLINDRICAL_SURFACE ( 'NONE', #2885, 0.3999999999999993006 ) ;
#485 = VECTOR ( 'NONE', #2303, 1000.000000000000000 ) ;
#486 = PRODUCT_DEFINITION ( 'NON CONOSCIUTO', '', #1734, #1254 ) ;
#487 = DIRECTION ( 'NONE',  ( -0.000000000000000000, -1.000000000000000000, -0.000000000000000000 ) ) ;
#488 = EDGE_LOOP ( 'NONE', ( #1150, #2530, #1401, #2300, #1343, #2265, #1052, #1009 ) ) ;
#489 = ORIENTED_EDGE ( 'NONE', *, *, #3104, .T. ) ;
#490 = AXIS2_PLACEMENT_3D ( 'NONE', #819, #3127, #263 ) ;
#491 = DIRECTION ( 'NONE',  ( 0.000000000000000000, 1.000000000000000000, -6.921730337728899136E-15 ) ) ;
#492 = EDGE_LOOP ( 'NONE', ( #1801, #1053, #2939, #2986 ) ) ;
#493 = DIRECTION ( 'NONE',  ( 0.000000000000000000, 0.000000000000000000, 1.000000000000000000 ) ) ;
#494 = EDGE_CURVE ( 'NONE', #342, #741, #2497, .T. ) ;
#495 = FACE_OUTER_BOUND ( 'NONE', #27, .T. ) ;
#496 = CIRCLE ( 'NONE', #79, 17.74999999999998934 ) ;
#497 = DIRECTION ( 'NONE',  ( 0.000000000000000000, 0.000000000000000000, -1.000000000000000000 ) ) ;
#498 = CARTESIAN_POINT ( 'NONE',  ( -17.72852906795537820, 0.000000000000000000, 0.8727869652216940777 ) ) ;
#499 = DIRECTION ( 'NONE',  ( 0.000000000000000000, 7.228014483236698330E-15, 1.000000000000000000 ) ) ;
#500 = CIRCLE ( 'NONE', #1529, 0.4000000000000001887 ) ;
#501 = EDGE_CURVE ( 'NONE', #1101, #2147, #1672, .T. ) ;
#502 = ORIENTED_EDGE ( 'NONE', *, *, #1924, .T. ) ;
#503 = CARTESIAN_POINT ( 'NONE',  ( 1.500000000000000444, 3.200000000000049916, -2.899999999999993694 ) ) ;
#504 = VECTOR ( 'NONE', #3257, 1000.000000000000114 ) ;
#505 = CARTESIAN_POINT ( 'NONE',  ( 7.249999999999999112, 1.000000000000000000, -6.500000000000000000 ) ) ;
#506 = VERTEX_POINT ( 'NONE', #1738 ) ;
#507 = EDGE_LOOP ( 'NONE', ( #2185, #1461 ) ) ;
#508 = B_SPLINE_CURVE_WITH_KNOTS ( 'NONE', 3,
 ( #898, #1698, #3015, #3251, #1685, #2756, #915, #2952, #2171, #148 ),
 .UNSPECIFIED., .F., .F.,
 ( 4, 2, 2, 2, 4 ),
 ( 0.000000000000000000, 0.1250000000000000000, 0.2500000000000000000, 0.3750000000000000000, 0.5000000000000000000 ),
 .UNSPECIFIED. ) ;
#509 = CARTESIAN_POINT ( 'NONE',  ( 7.249999999999999112, 0.000000000000000000, 6.000000000000000000 ) ) ;
#510 = SURFACE_STYLE_USAGE ( .BOTH. , #955 ) ;
#511 = EDGE_CURVE ( 'NONE', #578, #1119, #2616, .T. ) ;
#512 = VERTEX_POINT ( 'NONE', #2479 ) ;
#513 = DIRECTION ( 'NONE',  ( 0.000000000000000000, 1.000000000000000000, 0.000000000000000000 ) ) ;
#514 = DIRECTION ( 'NONE',  ( -1.000000000000000000, 0.000000000000000000, 0.000000000000000000 ) ) ;
#515 = CARTESIAN_POINT ( 'NONE',  ( 0.000000000000000000, 1.000000000000000000, 6.500000000000000000 ) ) ;
#516 = CARTESIAN_POINT ( 'NONE',  ( -1.734723475976807094E-15, 1.000000000000000000, -1.734723475976807094E-15 ) ) ;
#517 = CARTESIAN_POINT ( 'NONE',  ( -0.4706040045511988290, 3.200000000000050804, -2.639567617674730915 ) ) ;
#518 = CARTESIAN_POINT ( 'NONE',  ( 8.500000000000000000, 2.999999999999903633, -3.899999999999974598 ) ) ;
#519 = EDGE_CURVE ( 'NONE', #379, #1049, #2797, .T. ) ;
#520 = ADVANCED_FACE ( 'NONE', ( #2520 ), #2778, .F. ) ;
#521 = EDGE_LOOP ( 'NONE', ( #2916, #1853, #2436, #2635 ) ) ;
#522 = ORIENTED_EDGE ( 'NONE', *, *, #2592, .F. ) ;
#523 = ORIENTED_EDGE ( 'NONE', *, *, #173, .F. ) ;
#524 = ORIENTED_EDGE ( 'NONE', *, *, #1390, .T. ) ;
#525 = ORIENTED_EDGE ( 'NONE', *, *, #1899, .T. ) ;
#526 = CARTESIAN_POINT ( 'NONE',  ( -8.467864759946643005, 2.999999999999952038, -3.898707068343045812 ) ) ;
#527 = CARTESIAN_POINT ( 'NONE',  ( 8.681009944384907584, 4.299999999999999822, -3.782374573985997301 ) ) ;
#528 = CARTESIAN_POINT ( 'NONE',  ( 0.000000000000000000, 0.000000000000000000, 0.000000000000000000 ) ) ;
#529 = CIRCLE ( 'NONE', #2428, 0.5000000000000004441 ) ;
#530 = LINE ( 'NONE', #788, #55 ) ;
#531 = DIRECTION ( 'NONE',  ( 0.000000000000000000, -1.000000000000000000, 0.000000000000000000 ) ) ;
#532 = CYLINDRICAL_SURFACE ( 'NONE', #2232, 0.3999999999999993006 ) ;
#533 = FACE_OUTER_BOUND ( 'NONE', #2490, .T. ) ;
#534 = LINE ( 'NONE', #1044, #1357 ) ;
#535 = ORIENTED_EDGE ( 'NONE', *, *, #111, .F. ) ;
#536 = VECTOR ( 'NONE', #2379, 1000.000000000000000 ) ;
#537 = EDGE_LOOP ( 'NONE', ( #276, #996, #2166, #2541 ) ) ;
#538 = EDGE_CURVE ( 'NONE', #2707, #2504, #2671, .T. ) ;
#539 = EDGE_CURVE ( 'NONE', #2926, #445, #2993, .T. ) ;
#540 = ORIENTED_EDGE ( 'NONE', *, *, #1335, .T. ) ;
#541 = VECTOR ( 'NONE', #301, 1000.000000000000114 ) ;
#542 = CARTESIAN_POINT ( 'NONE',  ( 12.31250000000000178, 0.000000000000000000, -4.171611648991307320 ) ) ;
#543 = ORIENTED_EDGE ( 'NONE', *, *, #1410, .F. ) ;
#544 = AXIS2_PLACEMENT_3D ( 'NONE', #3333, #994, #2856 ) ;
#545 = CARTESIAN_POINT ( 'NONE',  ( -8.478417638228668451, 3.000000000001203038, -3.899557615785625320 ) ) ;
#546 = DIRECTION ( 'NONE',  ( 1.000000000000000000, -0.000000000000000000, 0.000000000000000000 ) ) ;
#547 = VECTOR ( 'NONE', #135, 1000.000000000000000 ) ;
#548 = LINE ( 'NONE', #1578, #3112 ) ;
#549 = AXIS2_PLACEMENT_3D ( 'NONE', #3253, #2498, #182 ) ;
#550 =( BOUNDED_SURFACE ( )  B_SPLINE_SURFACE ( 3, 1, ( 
 ( #702, #3276 ),
 ( #444, #2225 ),
 ( #3243, #939 ),
 ( #139, #2747 ),
 ( #1722, #1164 ),
 ( #956, #1444 ),
 ( #2784, #921 ) ),
 .UNSPECIFIED., .T., .F., .T. ) 
 B_SPLINE_SURFACE_WITH_KNOTS ( ( 4, 3, 4 ),
 ( 2, 2 ),
 ( 0.000000000000000000, 0.5000000000000000000, 1.000000000000000000 ),
 ( 0.000000000000000000, 1.000000000000000000 ),
 .UNSPECIFIED. ) 
 GEOMETRIC_REPRESENTATION_ITEM ( )  RATIONAL_B_SPLINE_SURFACE ( (
 ( 1.000000000000000000, 1.000000000000000000),
 ( 0.3333333333333333703, 0.3333333333333333703),
 ( 0.3333333333333333703, 0.3333333333333333703),
 ( 1.000000000000000000, 1.000000000000000000),
 ( 0.3333333333333330373, 0.3333333333333332038),
 ( 0.3333333333333330373, 0.3333333333333332038),
 ( 1.000000000000000000, 1.000000000000000000) ) ) 
 REPRESENTATION_ITEM ( '' )  SURFACE ( )  );
#551 = CARTESIAN_POINT ( 'NONE',  ( -9.832937042034890496, 3.200000000000045919, -3.347425945943318659 ) ) ;
#552 = FACE_OUTER_BOUND ( 'NONE', #341, .T. ) ;
#553 = CARTESIAN_POINT ( 'NONE',  ( -1.500000000000000444, 2.999999999999906297, -3.500000000000017319 ) ) ;
#554 = B_SPLINE_CURVE_WITH_KNOTS ( 'NONE', 3,
 ( #82, #3156, #2625, #2589, #1558, #2605, #1087, #816, #1838, #261 ),
 .UNSPECIFIED., .F., .F.,
 ( 4, 2, 2, 2, 4 ),
 ( 0.000000000000000000, 0.1250000000000000000, 0.2500000000000000000, 0.3750000000000000000, 0.5000000000000000000 ),
 .UNSPECIFIED. ) ;
#555 = AXIS2_PLACEMENT_3D ( 'NONE', #2431, #1454, #1127 ) ;
#556 = PLANE ( 'NONE',  #2663 ) ;
#557 = ADVANCED_FACE ( 'NONE', ( #3075 ), #2758, .F. ) ;
#558 = VERTEX_POINT ( 'NONE', #2812 ) ;
#559 = ORIENTED_EDGE ( 'NONE', *, *, #3218, .F. ) ;
#560 = DIRECTION ( 'NONE',  ( -1.445602896647335564E-15, 5.782411586589342256E-15, 1.000000000000000000 ) ) ;
#561 = ORIENTED_EDGE ( 'NONE', *, *, #949, .F. ) ;
#562 = B_SPLINE_CURVE_WITH_KNOTS ( 'NONE', 1,
 ( #1211, #405 ),
 .UNSPECIFIED., .F., .F.,
 ( 2, 2 ),
 ( 0.000000000000000000, 1.000000000000000000 ),
 .UNSPECIFIED. ) ;
#563 = DIRECTION ( 'NONE',  ( 0.000000000000000000, 0.000000000000000000, -1.000000000000000000 ) ) ;
#564 = FACE_OUTER_BOUND ( 'NONE', #1521, .T. ) ;
#565 = EDGE_CURVE ( 'NONE', #860, #2926, #2001, .T. ) ;
#566 = EDGE_CURVE ( 'NONE', #845, #2707, #1456, .T. ) ;
#567 = DIRECTION ( 'NONE',  ( 0.000000000000000000, 0.000000000000000000, -1.000000000000000000 ) ) ;
#568 = ORIENTED_EDGE ( 'NONE', *, *, #2462, .F. ) ;
#569 = CARTESIAN_POINT ( 'NONE',  ( 1.604719755119660585, 2.999999999999952482, 3.100000000000012967 ) ) ;
#570 = DIRECTION ( 'NONE',  ( 0.000000000000000000, 0.000000000000000000, 1.000000000000000000 ) ) ;
#571 = PRESENTATION_STYLE_ASSIGNMENT (( #2382 ) ) ;
#572 = CARTESIAN_POINT ( 'NONE',  ( -1.816326617291740941, 4.299999999999999822, -3.611523410962744762 ) ) ;
#573 = DIRECTION ( 'NONE',  ( 0.000000000000000000, 0.000000000000000000, 1.000000000000000000 ) ) ;
#574 = CARTESIAN_POINT ( 'NONE',  ( -8.623652603055843358, 4.299999999999999822, 3.188214763406742591 ) ) ;
#575 = ORIENTED_EDGE ( 'NONE', *, *, #2725, .T. ) ;
#576 = VERTEX_POINT ( 'NONE', #210 ) ;
#577 = EDGE_CURVE ( 'NONE', #1080, #1597, #3053, .T. ) ;
#578 = VERTEX_POINT ( 'NONE', #149 ) ;
#579 = DIRECTION ( 'NONE',  ( 0.000000000000000000, 1.000000000000000000, -6.921730337728899136E-15 ) ) ;
#580 = LINE ( 'NONE', #2914, #218 ) ;
#581 = ORIENTED_EDGE ( 'NONE', *, *, #2592, .T. ) ;
#582 = EDGE_CURVE ( 'NONE', #3201, #1919, #2006, .T. ) ;
#583 = CARTESIAN_POINT ( 'NONE',  ( 1.143109238556074825, 2.999999999999952482, 3.291205336494698930 ) ) ;
#584 = CARTESIAN_POINT ( 'NONE',  ( 13.03125000000000355, 0.000000000000000000, -4.866880257156524614 ) ) ;
#585 = DIRECTION ( 'NONE',  ( 0.000000000000000000, 0.000000000000000000, 1.000000000000000000 ) ) ;
#586 = CARTESIAN_POINT ( 'NONE',  ( 8.100000000000015632, 2.999999999999956479, 3.604719755119668800 ) ) ;
#587 = CARTESIAN_POINT ( 'NONE',  ( -9.091386757089399140, 3.200000000000094769, 3.601300066827650692 ) ) ;
#588 = VERTEX_POINT ( 'NONE', #917 ) ;
#589 = ORIENTED_EDGE ( 'NONE', *, *, #226, .F. ) ;
#590 = ORIENTED_EDGE ( 'NONE', *, *, #1850, .T. ) ;
#591 = ORIENTED_EDGE ( 'NONE', *, *, #539, .F. ) ;
#592 = AXIS2_PLACEMENT_3D ( 'NONE', #2793, #1993, #432 ) ;
#593 = CARTESIAN_POINT ( 'NONE',  ( -11.17552908288537594, 1.000000000000000000, 9.921702806883191172 ) ) ;
#594 = CARTESIAN_POINT ( 'NONE',  ( 7.695181257172189149, 3.200000000000038369, -4.573436906014063830 ) ) ;
#595 = ADVANCED_FACE ( 'NONE', ( #936 ), #1091, .T. ) ;
#596 = FACE_OUTER_BOUND ( 'NONE', #3169, .T. ) ;
#597 = DIRECTION ( 'NONE',  ( -0.000000000000000000, 1.000000000000000000, -0.000000000000000000 ) ) ;
#598 = EDGE_CURVE ( 'NONE', #307, #3044, #2239, .T. ) ;
#599 = FACE_OUTER_BOUND ( 'NONE', #745, .T. ) ;
#600 = B_SPLINE_CURVE_WITH_KNOTS ( 'NONE', 3,
 ( #2895, #1419, #56, #2910, #397, #892, #2734, #1953, #2622, #2194 ),
 .UNSPECIFIED., .F., .F.,
 ( 4, 2, 2, 2, 4 ),
 ( 0.5000000000000000000, 0.6250000000000000000, 0.7500000000000000000, 0.8750000000000000000, 1.000000000000000000 ),
 .UNSPECIFIED. ) ;
#601 = ORIENTED_EDGE ( 'NONE', *, *, #2535, .F. ) ;
#602 = EDGE_LOOP ( 'NONE', ( #1047, #244, #2138, #670 ) ) ;
#603 = ORIENTED_EDGE ( 'NONE', *, *, #2375, .F. ) ;
#604 = CARTESIAN_POINT ( 'NONE',  ( 8.395280244880346743, 2.999999999999957367, 3.899999999999997691 ) ) ;
#605 = AXIS2_PLACEMENT_3D ( 'NONE', #2221, #1174, #3303 ) ;
#606 = PLANE ( 'NONE',  #1531 ) ;
#607 = ORIENTED_EDGE ( 'NONE', *, *, #851, .F. ) ;
#608 = ADVANCED_FACE ( 'NONE', ( #697 ), #803, .T. ) ;
#609 = ORIENTED_EDGE ( 'NONE', *, *, #1629, .F. ) ;
#610 = EDGE_LOOP ( 'NONE', ( #1490, #202, #2970, #1225, #1624 ) ) ;
#611 = CIRCLE ( 'NONE', #2073, 1.000000000000000000 ) ;
#612 = AXIS2_PLACEMENT_3D ( 'NONE', #2054, #3340, #2848 ) ;
#613 = CARTESIAN_POINT ( 'NONE',  ( -17.72852906795537820, 1.000000000000000000, 0.8727869652216940777 ) ) ;
#614 = DIRECTION ( 'NONE',  ( -0.000000000000000000, -1.000000000000000000, 0.000000000000000000 ) ) ;
#615 = AXIS2_PLACEMENT_3D ( 'NONE', #1301, #1041, #3362 ) ;
#616 = CARTESIAN_POINT ( 'NONE',  ( -2.750000000000000444, 0.000000000000000000, -6.000000000000000000 ) ) ;
#617 = CARTESIAN_POINT ( 'NONE',  ( 13.22875655532295269, 1.000000000000000000, 10.00000000000000000 ) ) ;
#618 = EDGE_CURVE ( 'NONE', #1816, #3150, #1619, .T. ) ;
#619 = DIRECTION ( 'NONE',  ( 0.000000000000000000, 0.000000000000000000, 1.000000000000000000 ) ) ;
#620 = ORIENTED_EDGE ( 'NONE', *, *, #3104, .F. ) ;
#621 = CARTESIAN_POINT ( 'NONE',  ( 8.100000000000013856, 2.999999999999954259, 3.395280244880356513 ) ) ;
#622 = DIRECTION ( 'NONE',  ( 0.000000000000000000, 1.000000000000000000, -6.921730337728899136E-15 ) ) ;
#623 = ORIENTED_EDGE ( 'NONE', *, *, #1489, .F. ) ;
#624 = ORIENTED_EDGE ( 'NONE', *, *, #1588, .F. ) ;
#625 = ORIENTED_EDGE ( 'NONE', *, *, #1079, .T. ) ;
#626 = ADVANCED_FACE ( 'NONE', ( #2328 ), #2630, .T. ) ;
#627 = CARTESIAN_POINT ( 'NONE',  ( -1.612756806554788591, 3.200000000000103650, 4.836894125417416035 ) ) ;
#628 = CARTESIAN_POINT ( 'NONE',  ( 8.124141720885429407, 3.200000000000054357, -2.212082862129300498 ) ) ;
#629 = CARTESIAN_POINT ( 'NONE',  ( 8.708794663505310396, 2.999999999999958256, 3.856890761443923843 ) ) ;
#630 = CARTESIAN_POINT ( 'NONE',  ( 1.500000000000000444, 3.200000000000089884, 2.900000000000011902 ) ) ;
#631 = CYLINDRICAL_SURFACE ( 'NONE', #2442, 1.000000000000000888 ) ;
#632 = DIRECTION ( 'NONE',  ( 0.000000000000000000, 1.000000000000000000, 0.000000000000000000 ) ) ;
#633 = CARTESIAN_POINT ( 'NONE',  ( -13.22875655532295269, 0.000000000000000000, -10.00000000000000000 ) ) ;
#634 = ORIENTED_EDGE ( 'NONE', *, *, #2413, .T. ) ;
#635 = ORIENTED_EDGE ( 'NONE', *, *, #2155, .F. ) ;
#636 = ORIENTED_EDGE ( 'NONE', *, *, #2411, .T. ) ;
#637 = ORIENTED_EDGE ( 'NONE', *, *, #1070, .T. ) ;
#638 = CIRCLE ( 'NONE', #746, 0.5000000000000004441 ) ;
#639 = EDGE_CURVE ( 'NONE', #2031, #2473, #2068, .T. ) ;
#640 = CIRCLE ( 'NONE', #2266, 0.1500000000000003830 ) ;
#641 = DIRECTION ( 'NONE',  ( -0.000000000000000000, 1.000000000000000000, -0.000000000000000000 ) ) ;
#642 = CARTESIAN_POINT ( 'NONE',  ( 8.318990055615092416, 4.299999999999999822, -3.217625426014006695 ) ) ;
#643 = AXIS2_PLACEMENT_3D ( 'NONE', #1069, #2100, #2655 ) ;
#644 = FACE_BOUND ( 'NONE', #2508, .T. ) ;
#645 = CARTESIAN_POINT ( 'NONE',  ( -2.750000000000000444, 0.000000000000000000, -6.000000000000000000 ) ) ;
#646 = AXIS2_PLACEMENT_3D ( 'NONE', #421, #649, #919 ) ;
#647 = DIRECTION ( 'NONE',  ( 0.000000000000000000, 0.000000000000000000, 1.000000000000000000 ) ) ;
#648 = CIRCLE ( 'NONE', #2111, 0.3999999999999993006 ) ;
#649 = DIRECTION ( 'NONE',  ( -0.000000000000000000, -1.000000000000000000, -0.000000000000000000 ) ) ;
#650 = CARTESIAN_POINT ( 'NONE',  ( 1.500000000000000444, 4.299999999999999822, 3.650000000000002132 ) ) ;
#651 = EDGE_LOOP ( 'NONE', ( #1051, #637, #1551, #76, #2014 ) ) ;
#652 = VERTEX_POINT ( 'NONE', #1334 ) ;
#653 = ORIENTED_EDGE ( 'NONE', *, *, #727, .F. ) ;
#654 = CARTESIAN_POINT ( 'NONE',  ( 1.500000000000000444, 4.299999999999999822, -3.500000000000000888 ) ) ;
#655 = AXIS2_PLACEMENT_3D ( 'NONE', #2832, #787, #2850 ) ;
#656 = EDGE_CURVE ( 'NONE', #2263, #2067, #126, .T. ) ;
#657 = CIRCLE ( 'NONE', #1152, 0.5999999999999998668 ) ;
#658 = DIRECTION ( 'NONE',  ( 0.000000000000000000, 0.000000000000000000, 1.000000000000000000 ) ) ;
#659 = CARTESIAN_POINT ( 'NONE',  ( 8.681009944384907584, 4.299999999999999822, -3.782374573985997301 ) ) ;
#660 = CARTESIAN_POINT ( 'NONE',  ( 8.899999999999987921, 2.999999999999956035, 3.604719755119668800 ) ) ;
#661 = ADVANCED_FACE ( 'NONE', ( #14 ), #2360, .F. ) ;
#662 = VECTOR ( 'NONE', #199, 1000.000000000000000 ) ;
#663 = EDGE_CURVE ( 'NONE', #1570, #3351, #2390, .T. ) ;
#664 = FACE_OUTER_BOUND ( 'NONE', #1662, .T. ) ;
#665 = PLANE ( 'NONE',  #2065 ) ;
#666 = ORIENTED_EDGE ( 'NONE', *, *, #1683, .T. ) ;
#667 = CARTESIAN_POINT ( 'NONE',  ( 1.500000000000000444, 1.000000000000000000, -3.900000000000002576 ) ) ;
#668 = CARTESIAN_POINT ( 'NONE',  ( -2.050052152019875784, 3.200000000000046807, -3.260328078285555709 ) ) ;
#669 = CARTESIAN_POINT ( 'NONE',  ( 2.750000000000000444, 0.000000000000000000, 6.500000000000000000 ) ) ;
#670 = ORIENTED_EDGE ( 'NONE', *, *, #2854, .T. ) ;
#671 = CARTESIAN_POINT ( 'NONE',  ( -8.675236627441101689, 4.299999999999999822, 3.785993224400631352 ) ) ;
#672 = VERTEX_POINT ( 'NONE', #2040 ) ;
#673 = DIRECTION ( 'NONE',  ( 0.000000000000000000, 7.228014483236692019E-15, 1.000000000000000000 ) ) ;
#674 = DIRECTION ( 'NONE',  ( 0.000000000000000000, 1.000000000000000000, 0.000000000000000000 ) ) ;
#675 = CARTESIAN_POINT ( 'NONE',  ( 0.000000000000000000, 1.000000000000000000, 0.000000000000000000 ) ) ;
#676 = ORIENTED_EDGE ( 'NONE', *, *, #2411, .F. ) ;
#677 = DIRECTION ( 'NONE',  ( 9.067604309730761602E-17, -1.000000000000000000, 6.951090326153646608E-15 ) ) ;
#678 = DIRECTION ( 'NONE',  ( -1.000000000000000000, 0.000000000000000000, 0.000000000000000000 ) ) ;
#679 = FACE_BOUND ( 'NONE', #467, .T. ) ;
#680 = EDGE_CURVE ( 'NONE', #3084, #2164, #2222, .T. ) ;
#681 = B_SPLINE_CURVE_WITH_KNOTS ( 'NONE', 1,
 ( #88, #1129 ),
 .UNSPECIFIED., .F., .F.,
 ( 2, 2 ),
 ( 0.000000000000000000, 1.000000000000000000 ),
 .UNSPECIFIED. ) ;
#682 = CARTESIAN_POINT ( 'NONE',  ( -8.649444615248473411, 4.299999999999999822, 3.487103993903686749 ) ) ;
#683 = DIRECTION ( 'NONE',  ( 0.000000000000000000, 1.000000000000000000, -0.000000000000000000 ) ) ;
#684 = LINE ( 'NONE', #1702, #1156 ) ;
#685 = ORIENTED_EDGE ( 'NONE', *, *, #2547, .F. ) ;
#686 = DIRECTION ( 'NONE',  ( 0.000000000000000000, -1.000000000000000000, 0.000000000000000000 ) ) ;
#687 = ORIENTED_EDGE ( 'NONE', *, *, #1411, .F. ) ;
#688 = DIRECTION ( 'NONE',  ( 0.000000000000000000, -1.000000000000000000, 0.000000000000000000 ) ) ;
#689 = ORIENTED_EDGE ( 'NONE', *, *, #974, .T. ) ;
#690 = CARTESIAN_POINT ( 'NONE',  ( 8.000000000000000000, 0.000000000000000000, 0.000000000000000000 ) ) ;
#691 = CARTESIAN_POINT ( 'NONE',  ( -1.604719755119660807, 2.999999999999909406, -3.100000000000017852 ) ) ;
#692 = ADVANCED_FACE ( 'NONE', ( #246 ), #2077, .T. ) ;
#693 = CARTESIAN_POINT ( 'NONE',  ( -16.72973869792972224, 0.000000000000000000, 0.8236158685894858777 ) ) ;
#694 = DIRECTION ( 'NONE',  ( 0.000000000000000000, 0.000000000000000000, -1.000000000000000000 ) ) ;
#695 = ADVANCED_FACE ( 'NONE', ( #1560 ), #1543, .T. ) ;
#696 = CIRCLE ( 'NONE', #3153, 0.5000000000000004441 ) ;
#697 = FACE_OUTER_BOUND ( 'NONE', #1372, .T. ) ;
#698 = CARTESIAN_POINT ( 'NONE',  ( -8.000000000000000000, 0.000000000000000000, 0.000000000000000000 ) ) ;
#699 = VECTOR ( 'NONE', #1296, 1000.000000000000000 ) ;
#700 = CARTESIAN_POINT ( 'NONE',  ( -8.500000000000000000, 3.200000000000041478, -4.099999999999992539 ) ) ;
#701 = PRESENTATION_STYLE_ASSIGNMENT (( #510 ) ) ;
#702 = CARTESIAN_POINT ( 'NONE',  ( -8.294442213215692306, 3.200000000000041478, -4.063689627625282519 ) ) ;
#703 = ORIENTED_EDGE ( 'NONE', *, *, #2617, .F. ) ;
#704 = DIRECTION ( 'NONE',  ( 0.000000000000000000, 0.000000000000000000, 1.000000000000000000 ) ) ;
#705 = ORIENTED_EDGE ( 'NONE', *, *, #1730, .F. ) ;
#706 = CARTESIAN_POINT ( 'NONE',  ( -2.250000000000000444, 0.000000000000000000, 0.000000000000000000 ) ) ;
#707 = EDGE_CURVE ( 'NONE', #2180, #1080, #1947, .T. ) ;
#708 = CONICAL_SURFACE ( 'NONE', #2282, 0.3999999999999832578, 0.7853981633971435228 ) ;
#709 = CYLINDRICAL_SURFACE ( 'NONE', #776, 1.000000000000000000 ) ;
#710 = CARTESIAN_POINT ( 'NONE',  ( 8.500000000000000000, 1.000000000000000000, -3.100000000000002309 ) ) ;
#711 = ORIENTED_EDGE ( 'NONE', *, *, #890, .T. ) ;
#712 = CIRCLE ( 'NONE', #2290, 12.00000000000000178 ) ;
#713 = CARTESIAN_POINT ( 'NONE',  ( 1.895757747210300881, 2.999999999999905853, -3.558101682617737627 ) ) ;
#714 = CARTESIAN_POINT ( 'NONE',  ( -8.500000000000000000, 2.999999999999954703, -3.100000000000001865 ) ) ;
#715 = AXIS2_PLACEMENT_3D ( 'NONE', #3355, #487, #431 ) ;
#716 = CARTESIAN_POINT ( 'NONE',  ( -1.500000000000000444, 2.999999999999908962, -3.100000000000017408 ) ) ;
#717 = CONICAL_SURFACE ( 'NONE', #2127, 0.4000000000000006328, 0.7853981633970993359 ) ;
#718 = DIRECTION ( 'NONE',  ( 0.000000000000000000, 0.000000000000000000, 1.000000000000000000 ) ) ;
#719 = ADVANCED_FACE ( 'NONE', ( #2346 ), #2554, .F. ) ;
#720 = DIRECTION ( 'NONE',  ( 0.000000000000000000, 0.000000000000000000, 1.000000000000000000 ) ) ;
#721 = CARTESIAN_POINT ( 'NONE',  ( 7.249999999999999112, 1.000000000000000000, 6.500000000000000000 ) ) ;
#722 = VERTEX_POINT ( 'NONE', #3142 ) ;
#723 = DIRECTION ( 'NONE',  ( -3.469446951953611033E-15, 0.000000000000000000, 1.000000000000000000 ) ) ;
#724 = EDGE_LOOP ( 'NONE', ( #2972, #1276, #2688, #796 ) ) ;
#725 = LINE ( 'NONE', #1976, #1511 ) ;
#726 = ORIENTED_EDGE ( 'NONE', *, *, #114, .F. ) ;
#727 = EDGE_CURVE ( 'NONE', #1883, #1620, #1841, .T. ) ;
#728 = EDGE_CURVE ( 'NONE', #3314, #3123, #548, .T. ) ;
#729 = DIRECTION ( 'NONE',  ( 0.000000000000000000, 1.000000000000000000, -6.921730337728899136E-15 ) ) ;
#730 = CARTESIAN_POINT ( 'NONE',  ( -1.499999999999998002, 3.200000000000049472, -2.900000000000019007 ) ) ;
#731 = ORIENTED_EDGE ( 'NONE', *, *, #1275, .F. ) ;
#732 = ORIENTED_EDGE ( 'NONE', *, *, #3066, .F. ) ;
#733 = FACE_OUTER_BOUND ( 'NONE', #1518, .T. ) ;
#734 = CARTESIAN_POINT ( 'NONE',  ( -1.500000000000000444, 3.200000000000045475, -3.500000000000018652 ) ) ;
#735 = CARTESIAN_POINT ( 'NONE',  ( 2.250000000000000444, 0.000000000000000000, 6.000000000000000000 ) ) ;
#736 = CYLINDRICAL_SURFACE ( 'NONE', #1991, 0.3999999999999993006 ) ;
#737 = CARTESIAN_POINT ( 'NONE',  ( 7.249999999999999112, 0.000000000000000000, -6.000000000000000000 ) ) ;
#738 = EDGE_LOOP ( 'NONE', ( #764, #1537, #1658, #940, #1908 ) ) ;
#739 = CARTESIAN_POINT ( 'NONE',  ( -8.623652603055843358, 4.299999999999999822, 3.188214763406742591 ) ) ;
#740 = PRODUCT_RELATED_PRODUCT_CATEGORY ( 'part', '', ( #1818 ) ) ;
#741 = VERTEX_POINT ( 'NONE', #2901 ) ;
#742 = FACE_OUTER_BOUND ( 'NONE', #1901, .T. ) ;
#743 = DIRECTION ( 'NONE',  ( -7.376751270182312833E-17, -1.000000000000000000, 6.643861960608298029E-15 ) ) ;
#744 = ADVANCED_FACE ( 'NONE', ( #229 ), #1265, .T. ) ;
#745 = EDGE_LOOP ( 'NONE', ( #3160, #918, #908, #2877, #821 ) ) ;
#746 = AXIS2_PLACEMENT_3D ( 'NONE', #380, #3245, #1920 ) ;
#747 = APPLICATION_CONTEXT ( 'automotive_design' ) ;
#748 = DIRECTION ( 'NONE',  ( 0.000000000000000000, 0.000000000000000000, -1.000000000000000000 ) ) ;
#749 = DIRECTION ( 'NONE',  ( -0.000000000000000000, -1.000000000000000000, -0.000000000000000000 ) ) ;
#750 = CARTESIAN_POINT ( 'NONE',  ( 1.779554381974809418, 2.999999999999900080, -4.349617177038338056 ) ) ;
#751 = DIRECTION ( 'NONE',  ( 0.000000000000000000, 0.000000000000000000, 1.000000000000000000 ) ) ;
#752 = AXIS2_PLACEMENT_3D ( 'NONE', #2518, #402, #2754 ) ;
#753 = DIRECTION ( 'NONE',  ( -0.000000000000000000, -1.000000000000000000, 0.000000000000000000 ) ) ;
#754 = CARTESIAN_POINT ( 'NONE',  ( -1.600577241604850931, 4.299999999999999822, -3.819975340411039699 ) ) ;
#755 = B_SPLINE_CURVE_WITH_KNOTS ( 'NONE', 1,
 ( #3328, #3093 ),
 .UNSPECIFIED., .F., .F.,
 ( 2, 2 ),
 ( 0.000000000000000000, 1.000000000000000000 ),
 .UNSPECIFIED. ) ;
#756 = AXIS2_PLACEMENT_3D ( 'NONE', #2773, #1470, #192 ) ;
#757 = ORIENTED_EDGE ( 'NONE', *, *, #1769, .T. ) ;
#758 = CARTESIAN_POINT ( 'NONE',  ( 2.250000000000000444, 1.000000000000000000, -6.000000000000000000 ) ) ;
#759 = AXIS2_PLACEMENT_3D ( 'NONE', #1679, #1483, #2767 ) ;
#760 = ORIENTED_EDGE ( 'NONE', *, *, #277, .F. ) ;
#761 = ADVANCED_FACE ( 'NONE', ( #1773 ), #708, .T. ) ;
#762 = DIRECTION ( 'NONE',  ( 0.000000000000000000, 1.000000000000000000, -0.000000000000000000 ) ) ;
#763 = ORIENTED_EDGE ( 'NONE', *, *, #2614, .F. ) ;
#764 = ORIENTED_EDGE ( 'NONE', *, *, #257, .T. ) ;
#765 = AXIS2_PLACEMENT_3D ( 'NONE', #3146, #1285, #499 ) ;
#766 = AXIS2_PLACEMENT_3D ( 'NONE', #312, #2376, #2642 ) ;
#767 = CARTESIAN_POINT ( 'NONE',  ( -10.78763227214358622, 1.000000000000000000, 10.00000000000000000 ) ) ;
#768 = CARTESIAN_POINT ( 'NONE',  ( -8.500000000000000000, 3.000000000000000000, -3.100000000000002309 ) ) ;
#769 = CARTESIAN_POINT ( 'NONE',  ( -1.500000000000000444, 3.000000000000000000, 3.500000000000002220 ) ) ;
#770 = EDGE_CURVE ( 'NONE', #844, #1645, #2722, .T. ) ;
#771 = LINE ( 'NONE', #2851, #1660 ) ;
#772 = AXIS2_PLACEMENT_3D ( 'NONE', #1967, #1395, #419 ) ;
#773 = DIRECTION ( 'NONE',  ( 0.000000000000000000, 0.000000000000000000, -1.000000000000000000 ) ) ;
#774 = CYLINDRICAL_SURFACE ( 'NONE', #3334, 17.74999999999999645 ) ;
#775 = DIRECTION ( 'NONE',  ( 0.000000000000000000, 0.000000000000000000, 1.000000000000000000 ) ) ;
#776 = AXIS2_PLACEMENT_3D ( 'NONE', #1765, #1202, #998 ) ;
#777 = DIRECTION ( 'NONE',  ( 0.000000000000000000, 7.228014483236692019E-15, 1.000000000000000000 ) ) ;
#778 = CIRCLE ( 'NONE', #187, 0.4000000000000001887 ) ;
#779 = EDGE_LOOP ( 'NONE', ( #879, #2925, #3197, #3101, #923 ) ) ;
#780 = ORIENTED_EDGE ( 'NONE', *, *, #2912, .F. ) ;
#781 = FACE_OUTER_BOUND ( 'NONE', #1837, .T. ) ;
#782 = EDGE_LOOP ( 'NONE', ( #2766, #3347, #3094, #2015 ) ) ;
#783 = EDGE_CURVE ( 'NONE', #1049, #97, #2709, .T. ) ;
#784 = ORIENTED_EDGE ( 'NONE', *, *, #1907, .F. ) ;
#785 = LINE ( 'NONE', #1055, #880 ) ;
#786 = DIRECTION ( 'NONE',  ( 0.000000000000000000, 1.000000000000000000, -0.000000000000000000 ) ) ;
#787 = DIRECTION ( 'NONE',  ( 0.000000000000000000, 1.000000000000000000, -6.921730337728899136E-15 ) ) ;
#788 = CARTESIAN_POINT ( 'NONE',  ( 8.500000000000000000, 3.000000000000000000, 3.100000000000002309 ) ) ;
#789 = FACE_OUTER_BOUND ( 'NONE', #2391, .T. ) ;
#790 = CARTESIAN_POINT ( 'NONE',  ( -8.500000000000000000, 3.000000000000000000, 3.500000000000001776 ) ) ;
#791 = EDGE_CURVE ( 'NONE', #1117, #1751, #866, .T. ) ;
#792 = ADVANCED_FACE ( 'NONE', ( #99 ), #3157, .T. ) ;
#793 = CARTESIAN_POINT ( 'NONE',  ( -1.708794663505303957, 2.999999999999957812, 3.856890761443921622 ) ) ;
#794 = CYLINDRICAL_SURFACE ( 'NONE', #2611, 17.74999999999999645 ) ;
#795 = ORIENTED_EDGE ( 'NONE', *, *, #3168, .T. ) ;
#796 = ORIENTED_EDGE ( 'NONE', *, *, #2429, .T. ) ;
#797 = ORIENTED_EDGE ( 'NONE', *, *, #409, .T. ) ;
#798 = ORIENTED_EDGE ( 'NONE', *, *, #173, .T. ) ;
#799 = ORIENTED_EDGE ( 'NONE', *, *, #1509, .T. ) ;
#800 = DIRECTION ( 'NONE',  ( 1.000000000000000000, -0.000000000000000000, 0.000000000000000000 ) ) ;
#801 = CARTESIAN_POINT ( 'NONE',  ( 8.318990055615092416, 4.299999999999999822, -3.217625426014006695 ) ) ;
#802 = EDGE_CURVE ( 'NONE', #2031, #1313, #3140, .T. ) ;
#803 = CYLINDRICAL_SURFACE ( 'NONE', #2444, 0.4000000000000001887 ) ;
#804 = CIRCLE ( 'NONE', #1235, 1.000000000000000888 ) ;
#805 = CARTESIAN_POINT ( 'NONE',  ( -2.750000000000000444, 0.000000000000000000, -6.500000000000000000 ) ) ;
#806 = EDGE_CURVE ( 'NONE', #3217, #2702, #2374, .T. ) ;
#807 = LINE ( 'NONE', #1826, #2790 ) ;
#808 = CARTESIAN_POINT ( 'NONE',  ( -12.40195927061526682, 0.000000000000000000, -8.437500000000000000 ) ) ;
#809 = CARTESIAN_POINT ( 'NONE',  ( -1.607874687843445338, 4.299999999999999822, -3.395774035275854530 ) ) ;
#810 = CIRCLE ( 'NONE', #2485, 1.000000000000000000 ) ;
#811 = ORIENTED_EDGE ( 'NONE', *, *, #2627, .F. ) ;
#812 = ORIENTED_EDGE ( 'NONE', *, *, #494, .F. ) ;
#813 = VERTEX_POINT ( 'NONE', #3188 ) ;
#814 = EDGE_CURVE ( 'NONE', #1027, #1814, #44, .T. ) ;
#815 = ORIENTED_EDGE ( 'NONE', *, *, #3119, .F. ) ;
#816 = CARTESIAN_POINT ( 'NONE',  ( -1.291205336494687828, 2.999999999999904077, -3.856890761443942495 ) ) ;
#817 = CYLINDRICAL_SURFACE ( 'NONE', #1507, 0.5000000000000004441 ) ;
#818 = CONICAL_SURFACE ( 'NONE', #1618, 0.1499999999999999667, 0.3883187181724801484 ) ;
#819 = CARTESIAN_POINT ( 'NONE',  ( 8.500000000000000000, 3.200000000000045475, -3.499999999999992895 ) ) ;
#820 = VECTOR ( 'NONE', #1189, 1000.000000000000000 ) ;
#821 = ORIENTED_EDGE ( 'NONE', *, *, #1812, .F. ) ;
#822 = CARTESIAN_POINT ( 'NONE',  ( 10.78763227214358622, 0.000000000000000000, -10.00000000000000000 ) ) ;
#823 = CARTESIAN_POINT ( 'NONE',  ( 17.72852906795537820, 1.000000000000000000, -0.8727869652217589147 ) ) ;
#824 = CYLINDRICAL_SURFACE ( 'NONE', #1888, 0.4000000000000001887 ) ;
#825 = EDGE_CURVE ( 'NONE', #741, #1106, #1566, .T. ) ;
#826 = AXIS2_PLACEMENT_3D ( 'NONE', #101, #1928, #3207 ) ;
#827 = CARTESIAN_POINT ( 'NONE',  ( 8.291205336494693157, 2.999999999999953371, 3.143109238556101026 ) ) ;
#828 = ORIENTED_EDGE ( 'NONE', *, *, #901, .F. ) ;
#829 = EDGE_LOOP ( 'NONE', ( #3294, #1587, #1292, #3352 ) ) ;
#830 = ADVANCED_FACE ( 'NONE', ( #564 ), #817, .F. ) ;
#831 = ORIENTED_EDGE ( 'NONE', *, *, #2135, .T. ) ;
#832 = EDGE_CURVE ( 'NONE', #379, #2392, #2675, .T. ) ;
#833 = ORIENTED_EDGE ( 'NONE', *, *, #949, .T. ) ;
#834 = CARTESIAN_POINT ( 'NONE',  ( 13.22875655532295269, 1.000000000000000000, 9.000000000000001776 ) ) ;
#835 = DIRECTION ( 'NONE',  ( 0.000000000000000000, 0.7071067811867653985, 0.7071067811863295249 ) ) ;
#836 = ORIENTED_EDGE ( 'NONE', *, *, #2575, .T. ) ;
#837 = DIRECTION ( 'NONE',  ( 0.000000000000000000, -0.9255469562056739541, -0.3786328457205108688 ) ) ;
#838 = DIRECTION ( 'NONE',  ( 0.000000000000000000, 6.505213034913271151E-15, 1.000000000000000000 ) ) ;
#839 = CARTESIAN_POINT ( 'NONE',  ( 14.97004183306943936, 1.000000000000000000, 9.537313432835823335 ) ) ;
#840 = CARTESIAN_POINT ( 'NONE',  ( 1.104242252789691570, 2.999999999999953371, -3.441898317382244166 ) ) ;
#841 = CARTESIAN_POINT ( 'NONE',  ( -8.350555384751528365, 4.299999999999999822, 3.512896006096316803 ) ) ;
#842 = ORIENTED_EDGE ( 'NONE', *, *, #371, .T. ) ;
#843 = EDGE_LOOP ( 'NONE', ( #2148, #999, #601, #2146 ) ) ;
#844 = VERTEX_POINT ( 'NONE', #1576 ) ;
#845 = VERTEX_POINT ( 'NONE', #2153 ) ;
#846 = ADVANCED_FACE ( 'NONE', ( #2880 ), #1516, .T. ) ;
#847 = CARTESIAN_POINT ( 'NONE',  ( -1.649747229771103108, 4.299999999999999822, 3.508704434265398575 ) ) ;
#848 = CARTESIAN_POINT ( 'NONE',  ( 2.750000000000000444, 0.000000000000000000, 6.000000000000000000 ) ) ;
#849 = EDGE_LOOP ( 'NONE', ( #2136, #3098, #3349, #760 ) ) ;
#850 = CARTESIAN_POINT ( 'NONE',  ( 1.604719755119660363, 2.999999999999957367, 3.900000000000012790 ) ) ;
#851 = EDGE_CURVE ( 'NONE', #1514, #2395, #476, .T. ) ;
#852 = EDGE_CURVE ( 'NONE', #208, #41, #1360, .T. ) ;
#853 = CARTESIAN_POINT ( 'NONE',  ( -14.12665919458665797, 1.000000000000000000, -9.000000000000001776 ) ) ;
#854 = CYLINDRICAL_SURFACE ( 'NONE', #1255, 1.000000000000000000 ) ;
#855 = AXIS2_PLACEMENT_3D ( 'NONE', #1358, #155, #2209 ) ;
#856 = CARTESIAN_POINT ( 'NONE',  ( -1.500000000000000444, 3.200000000000093880, 3.500000000000011546 ) ) ;
#857 = CARTESIAN_POINT ( 'NONE',  ( -8.500000000000000000, 3.000000000000000000, 3.500000000000001776 ) ) ;
#858 = EDGE_LOOP ( 'NONE', ( #171, #331, #2666, #3318, #2893 ) ) ;
#859 = ORIENTED_EDGE ( 'NONE', *, *, #1449, .T. ) ;
#860 = VERTEX_POINT ( 'NONE', #1820 ) ;
#861 = AXIS2_PLACEMENT_3D ( 'NONE', #2558, #232, #1545 ) ;
#862 = ORIENTED_EDGE ( 'NONE', *, *, #77, .F. ) ;
#863 = EDGE_CURVE ( 'NONE', #813, #3072, #580, .T. ) ;
#864 =( BOUNDED_SURFACE ( )  B_SPLINE_SURFACE ( 3, 1, ( 
 ( #2633, #3095 ),
 ( #1042, #2314 ),
 ( #517, #1810 ),
 ( #3132, #2905 ),
 ( #50, #754 ),
 ( #3164, #572 ),
 ( #1594, #2647 ) ),
 .UNSPECIFIED., .T., .F., .F. ) 
 B_SPLINE_SURFACE_WITH_KNOTS ( ( 4, 3, 4 ),
 ( 2, 2 ),
 ( 0.000000000000000000, 0.5000000000000000000, 1.000000000000000000 ),
 ( 0.000000000000000000, 1.000000000000000000 ),
 .UNSPECIFIED. ) 
 GEOMETRIC_REPRESENTATION_ITEM ( )  RATIONAL_B_SPLINE_SURFACE ( (
 ( 1.000000000000000000, 1.000000000000000000),
 ( 0.3333333333333333703, 0.3333333333333333703),
 ( 0.3333333333333333703, 0.3333333333333333703),
 ( 1.000000000000000000, 1.000000000000000000),
 ( 0.3333333333333333703, 0.3333333333333333703),
 ( 0.3333333333333333703, 0.3333333333333333703),
 ( 1.000000000000000000, 1.000000000000000000) ) ) 
 REPRESENTATION_ITEM ( '' )  SURFACE ( )  );
#865 = CARTESIAN_POINT ( 'NONE',  ( -11.36538461538461675, 0.000000000000000000, 3.850718445222745867 ) ) ;
#866 = LINE ( 'NONE', #2137, #375 ) ;
#867 = VECTOR ( 'NONE', #2751, 1000.000000000000000 ) ;
#868 = CARTESIAN_POINT ( 'NONE',  ( -8.467864759946644782, 2.999999999999903633, -3.898707068343036486 ) ) ;
#869 = DIRECTION ( 'NONE',  ( 0.000000000000000000, 1.000000000000000000, -0.000000000000000000 ) ) ;
#870 = DIRECTION ( 'NONE',  ( 0.000000000000000000, 0.000000000000000000, 1.000000000000000000 ) ) ;
#871 = ADVANCED_FACE ( 'NONE', ( #1602 ), #2626, .T. ) ;
#872 = ADVANCED_FACE ( 'NONE', ( #329 ), #384, .T. ) ;
#873 = ORIENTED_EDGE ( 'NONE', *, *, #1797, .F. ) ;
#874 = DIRECTION ( 'NONE',  ( 0.000000000000000000, 1.000000000000000000, -0.000000000000000000 ) ) ;
#875 = CARTESIAN_POINT ( 'NONE',  ( 1.500000000000000444, 3.000000000000000000, -3.500000000000002220 ) ) ;
#876 = EDGE_LOOP ( 'NONE', ( #1327, #2033, #2623, #2566 ) ) ;
#877 = CIRCLE ( 'NONE', #2781, 0.5000000000000004441 ) ;
#878 = VERTEX_POINT ( 'NONE', #146 ) ;
#879 = ORIENTED_EDGE ( 'NONE', *, *, #1070, .F. ) ;
#880 = VECTOR ( 'NONE', #2879, 1000.000000000000114 ) ;
#881 = CARTESIAN_POINT ( 'NONE',  ( -2.750000000000000444, 0.000000000000000000, 6.500000000000000000 ) ) ;
#882 = LINE ( 'NONE', #1650, #3099 ) ;
#883 = B_SPLINE_CURVE_WITH_KNOTS ( 'NONE', 1,
 ( #905, #1934 ),
 .UNSPECIFIED., .F., .F.,
 ( 2, 2 ),
 ( 0.000000000000000000, 1.000000000000000000 ),
 .UNSPECIFIED. ) ;
#884 = CARTESIAN_POINT ( 'NONE',  ( -8.705557786784309471, 3.200000000000049027, -2.936310372374703270 ) ) ;
#885 = DIRECTION ( 'NONE',  ( 0.000000000000000000, 0.000000000000000000, 1.000000000000000000 ) ) ;
#886 = CARTESIAN_POINT ( 'NONE',  ( -6.999999999999999112, 0.000000000000000000, 0.000000000000000000 ) ) ;
#887 = EDGE_LOOP ( 'NONE', ( #2208, #154, #1249, #1233 ) ) ;
#888 = DIRECTION ( 'NONE',  ( 0.000000000000000000, 7.228014483236692019E-15, 1.000000000000000000 ) ) ;
#889 = CARTESIAN_POINT ( 'NONE',  ( -6.899514894912830876, 0.000000000000000000, -9.818181818181818343 ) ) ;
#890 = EDGE_CURVE ( 'NONE', #1922, #844, #1666, .T. ) ;
#891 = EDGE_LOOP ( 'NONE', ( #590, #1399, #2084, #1380 ) ) ;
#892 = CARTESIAN_POINT ( 'NONE',  ( 8.100000000000017408, 2.999999999999907629, -3.395280244880335641 ) ) ;
#893 = VERTEX_POINT ( 'NONE', #2691 ) ;
#894 = ORIENTED_EDGE ( 'NONE', *, *, #3282, .T. ) ;
#895 = CARTESIAN_POINT ( 'NONE',  ( -12.40195927061526682, 0.000000000000000000, -8.437500000000000000 ) ) ;
#896 = CARTESIAN_POINT ( 'NONE',  ( 7.249999999999999112, 0.000000000000000000, 6.500000000000000000 ) ) ;
#897 = CARTESIAN_POINT ( 'NONE',  ( -1.350252770228897781, 4.299999999999999822, 3.491295565734605866 ) ) ;
#898 = CARTESIAN_POINT ( 'NONE',  ( -1.500000000000000444, 2.999999999999978684, 3.899999999999998135 ) ) ;
#899 = DIRECTION ( 'NONE',  ( -0.000000000000000000, -1.000000000000000000, 0.000000000000000000 ) ) ;
#900 = CARTESIAN_POINT ( 'NONE',  ( 8.982048001507203949, 3.200000000000084999, 2.247949791644566542 ) ) ;
#901 = EDGE_CURVE ( 'NONE', #1117, #2283, #2982, .T. ) ;
#902 = DIRECTION ( 'NONE',  ( 0.000000000000000000, -1.000000000000000000, 0.000000000000000000 ) ) ;
#903 = ORIENTED_EDGE ( 'NONE', *, *, #1813, .T. ) ;
#904 = CIRCLE ( 'NONE', #2369, 0.5999999999999998668 ) ;
#905 = CARTESIAN_POINT ( 'NONE',  ( -8.294442213215692306, 3.200000000000041478, -4.063689627625282519 ) ) ;
#906 = ORIENTED_EDGE ( 'NONE', *, *, #1411, .T. ) ;
#907 = CARTESIAN_POINT ( 'NONE',  ( -0.4706040045511988290, 3.200000000000050804, -2.639567617674730915 ) ) ;
#908 = ORIENTED_EDGE ( 'NONE', *, *, #1752, .T. ) ;
#909 = EDGE_CURVE ( 'NONE', #3231, #558, #1695, .T. ) ;
#910 = AXIS2_PLACEMENT_3D ( 'NONE', #3161, #1381, #1348 ) ;
#911 = CARTESIAN_POINT ( 'NONE',  ( 8.500000000000000000, 2.999999999999954703, -3.100000000000005418 ) ) ;
#912 = DIRECTION ( 'NONE',  ( -0.000000000000000000, 0.000000000000000000, -1.000000000000000000 ) ) ;
#913 = CIRCLE ( 'NONE', #274, 0.3999999999999993006 ) ;
#914 = CYLINDRICAL_SURFACE ( 'NONE', #1182, 1.000000000000000000 ) ;
#915 = CARTESIAN_POINT ( 'NONE',  ( -1.143109238556091700, 2.999999999999953815, 3.291205336494709588 ) ) ;
#916 = CIRCLE ( 'NONE', #1455, 0.6000000000000003109 ) ;
#917 = CARTESIAN_POINT ( 'NONE',  ( -1.500000000000002665, 3.200000000000088995, 2.900000000000011458 ) ) ;
#918 = ORIENTED_EDGE ( 'NONE', *, *, #802, .T. ) ;
#919 = DIRECTION ( 'NONE',  ( 0.000000000000000000, 0.000000000000000000, -1.000000000000000000 ) ) ;
#920 = CARTESIAN_POINT ( 'NONE',  ( -14.12665919458665797, 1.000000000000000000, -10.00000000000000000 ) ) ;
#921 = CARTESIAN_POINT ( 'NONE',  ( -8.467864759946644782, 2.999999999999903633, -3.898707068343036486 ) ) ;
#922 = VERTEX_POINT ( 'NONE', #1926 ) ;
#923 = ORIENTED_EDGE ( 'NONE', *, *, #317, .T. ) ;
#924 = CIRCLE ( 'NONE', #3165, 0.1499999999999995226 ) ;
#925 = ORIENTED_EDGE ( 'NONE', *, *, #802, .F. ) ;
#926 = CARTESIAN_POINT ( 'NONE',  ( -9.266763549422480040, 3.000000000001203926, -3.900000000001137224 ) ) ;
#927 = AXIS2_PLACEMENT_3D ( 'NONE', #528, #302, #3342 ) ;
#928 = AXIS2_PLACEMENT_3D ( 'NONE', #2141, #2348, #838 ) ;
#929 = CARTESIAN_POINT ( 'NONE',  ( -8.500000000000000000, 3.200000000000045475, -3.499999999999992895 ) ) ;
#930 = CARTESIAN_POINT ( 'NONE',  ( 8.649151818471379372, 4.299999999999999822, -3.484070937043237226 ) ) ;
#931 = ADVANCED_FACE ( 'NONE', ( #1184 ), #2976, .T. ) ;
#932 = CIRCLE ( 'NONE', #1790, 15.00000000000000000 ) ;
#933 = DIRECTION ( 'NONE',  ( 0.000000000000000000, 0.000000000000000000, 1.000000000000000000 ) ) ;
#934 = VECTOR ( 'NONE', #479, 999.9999999999998863 ) ;
#935 = DIRECTION ( 'NONE',  ( 0.000000000000000000, 0.000000000000000000, -1.000000000000000000 ) ) ;
#936 = FACE_OUTER_BOUND ( 'NONE', #2182, .T. ) ;
#937 = DIRECTION ( 'NONE',  ( -0.000000000000000000, -1.000000000000000000, 0.000000000000000000 ) ) ;
#938 = LINE ( 'NONE', #2783, #2881 ) ;
#939 = CARTESIAN_POINT ( 'NONE',  ( -7.734721103367268036, 2.999999999999909406, -3.037022451550233981 ) ) ;
#940 = ORIENTED_EDGE ( 'NONE', *, *, #2768, .T. ) ;
#941 = CARTESIAN_POINT ( 'NONE',  ( -8.649444615248473411, 4.299999999999999822, 3.487103993903686749 ) ) ;
#942 = VERTEX_POINT ( 'NONE', #3012 ) ;
#943 = DIRECTION ( 'NONE',  ( -0.000000000000000000, -1.000000000000000000, 6.921730337728899925E-15 ) ) ;
#944 = EDGE_CURVE ( 'NONE', #1830, #1647, #882, .T. ) ;
#945 = EDGE_LOOP ( 'NONE', ( #89, #234, #2353, #297, #1067, #186 ) ) ;
#946 = EDGE_CURVE ( 'NONE', #2657, #2585, #1714, .T. ) ;
#947 = LINE ( 'NONE', #1977, #2452 ) ;
#948 = CYLINDRICAL_SURFACE ( 'NONE', #592, 0.4000000000000001887 ) ;
#949 = EDGE_CURVE ( 'NONE', #2147, #256, #2213, .T. ) ;
#950 = FACE_OUTER_BOUND ( 'NONE', #945, .T. ) ;
#951 = CARTESIAN_POINT ( 'NONE',  ( -7.750000000000000000, 0.000000000000000000, -6.000000000000000000 ) ) ;
#952 = DIRECTION ( 'NONE',  ( -0.000000000000000000, -1.000000000000000000, 6.921730337728898348E-15 ) ) ;
#953 = ADVANCED_FACE ( 'NONE', ( #2948 ), #1855, .T. ) ;
#954 = CARTESIAN_POINT ( 'NONE',  ( 8.352272101699536933, 4.299999999999999822, 3.473991000332039114 ) ) ;
#955 = SURFACE_SIDE_STYLE ('',( #1229 ) ) ;
#956 = CARTESIAN_POINT ( 'NONE',  ( -9.421821468466271554, 3.200000000000037925, -4.474805201193897908 ) ) ;
#957 = EDGE_LOOP ( 'NONE', ( #732, #2563 ) ) ;
#958 = LINE ( 'NONE', #1232, #318 ) ;
#959 = VERTEX_POINT ( 'NONE', #1962 ) ;
#960 = CARTESIAN_POINT ( 'NONE',  ( -8.500000000000000000, 2.999999999999954703, -3.100000000000001865 ) ) ;
#961 = CARTESIAN_POINT ( 'NONE',  ( -8.500000000000000000, 1.000000000000000000, -3.900000000000001243 ) ) ;
#962 = DIRECTION ( 'NONE',  ( 0.000000000000000000, 1.000000000000000000, 0.000000000000000000 ) ) ;
#963 = ORIENTED_EDGE ( 'NONE', *, *, #1449, .F. ) ;
#964 = EDGE_CURVE ( 'NONE', #2803, #1370, #1185, .T. ) ;
#965 = CARTESIAN_POINT ( 'NONE',  ( 1.779554381974809418, 2.999999999999900080, -4.349617177038338056 ) ) ;
#966 = DIRECTION ( 'NONE',  ( -0.000000000000000000, -1.000000000000000000, -0.000000000000000000 ) ) ;
#967 = CIRCLE ( 'NONE', #2434, 0.1499999999999999667 ) ;
#968 = DIRECTION ( 'NONE',  ( 0.000000000000000000, 0.000000000000000000, 1.000000000000000000 ) ) ;
#969 = CARTESIAN_POINT ( 'NONE',  ( -1.500000000000000444, 4.299999999999999822, -3.500000000000002220 ) ) ;
#970 = AXIS2_PLACEMENT_3D ( 'NONE', #3267, #912, #113 ) ;
#971 = CARTESIAN_POINT ( 'NONE',  ( -8.500000000000000000, 3.000000000000000000, 3.500000000000001776 ) ) ;
#972 = LINE ( 'NONE', #990, #987 ) ;
#973 = EDGE_LOOP ( 'NONE', ( #3258, #1554, #2112, #676 ) ) ;
#974 = EDGE_CURVE ( 'NONE', #2873, #3217, #2489, .T. ) ;
#975 = CARTESIAN_POINT ( 'NONE',  ( -1.708794663505303513, 2.999999999999953371, 3.143109238556104579 ) ) ;
#976 = VECTOR ( 'NONE', #3045, 1000.000000000000000 ) ;
#977 = ORIENTED_EDGE ( 'NONE', *, *, #2488, .F. ) ;
#978 = CARTESIAN_POINT ( 'NONE',  ( -2.050052152019875784, 3.200000000000046807, -3.260328078285555709 ) ) ;
#979 = CIRCLE ( 'NONE', #381, 1.000000000000000000 ) ;
#980 = LINE ( 'NONE', #1732, #1468 ) ;
#981 = CARTESIAN_POINT ( 'NONE',  ( 7.750000000000000000, 1.000000000000000000, 6.000000000000000000 ) ) ;
#982 = EDGE_LOOP ( 'NONE', ( #1475, #3171, #3280, #1215 ) ) ;
#983 = VECTOR ( 'NONE', #3270, 1000.000000000000000 ) ;
#984 = CARTESIAN_POINT ( 'NONE',  ( 0.000000000000000000, 1.000000000000000000, -10.00000000000000000 ) ) ;
#985 = VECTOR ( 'NONE', #2805, 1000.000000000000000 ) ;
#986 = FACE_BOUND ( 'NONE', #2000, .T. ) ;
#987 = VECTOR ( 'NONE', #2028, 1000.000000000000000 ) ;
#988 = CARTESIAN_POINT ( 'NONE',  ( 1.500000000000000444, 2.999999999999976019, 3.100000000000007194 ) ) ;
#989 = FACE_OUTER_BOUND ( 'NONE', #843, .T. ) ;
#990 = CARTESIAN_POINT ( 'NONE',  ( -6.324555320336762598, 1.000000000000000000, -10.00000000000000000 ) ) ;
#991 = VERTEX_POINT ( 'NONE', #3050 ) ;
#992 = CARTESIAN_POINT ( 'NONE',  ( 0.000000000000000000, 1.000000000000000000, 10.00000000000000000 ) ) ;
#993 = VERTEX_POINT ( 'NONE', #2515 ) ;
#994 = DIRECTION ( 'NONE',  ( -0.000000000000000000, -1.000000000000000000, 0.000000000000000000 ) ) ;
#995 = ADVANCED_FACE ( 'NONE', ( #1712 ), #948, .T. ) ;
#996 = ORIENTED_EDGE ( 'NONE', *, *, #3119, .T. ) ;
#997 = ORIENTED_EDGE ( 'NONE', *, *, #2092, .F. ) ;
#998 = DIRECTION ( 'NONE',  ( 0.000000000000000000, 0.000000000000000000, 1.000000000000000000 ) ) ;
#999 = ORIENTED_EDGE ( 'NONE', *, *, #2864, .F. ) ;
#1000 = ORIENTED_EDGE ( 'NONE', *, *, #96, .F. ) ;
#1001 = LINE ( 'NONE', #3287, #3001 ) ;
#1002 = DIRECTION ( 'NONE',  ( 0.000000000000000000, -5.782411586589358033E-15, -1.000000000000000000 ) ) ;
#1003 = CARTESIAN_POINT ( 'NONE',  ( 0.9880388875542086558, 2.999999999999901412, -4.233413811802845927 ) ) ;
#1004 = CARTESIAN_POINT ( 'NONE',  ( 1.104242252789700007, 2.999999999999906741, -3.441898317382245498 ) ) ;
#1005 = CARTESIAN_POINT ( 'NONE',  ( 1.500000000000000444, 2.999999999999957367, 3.900000000000013234 ) ) ;
#1006 = VERTEX_POINT ( 'NONE', #1503 ) ;
#1007 = DIRECTION ( 'NONE',  ( 0.000000000000000000, 0.000000000000000000, -1.000000000000000000 ) ) ;
#1008 = EDGE_CURVE ( 'NONE', #1492, #3215, #1237, .T. ) ;
#1009 = ORIENTED_EDGE ( 'NONE', *, *, #1050, .T. ) ;
#1010 = FACE_OUTER_BOUND ( 'NONE', #876, .T. ) ;
#1011 = ORIENTED_EDGE ( 'NONE', *, *, #2446, .F. ) ;
#1012 = CARTESIAN_POINT ( 'NONE',  ( 8.500000000000000000, 2.999999999999952482, 3.100000000000027178 ) ) ;
#1013 = ORIENTED_EDGE ( 'NONE', *, *, #2462, .T. ) ;
#1014 = VERTEX_POINT ( 'NONE', #710 ) ;
#1015 = CLOSED_SHELL ( 'NONE', ( #137, #3040, #2743, #1487, #595, #1218, #1705, #2174, #846, #2469, #354, #1763, #1311, #319, #3304, #1875, #2192, #3141, #3263, #1375, #744, #1391, #3323, #2507, #2069, #2356, #1600, #472, #1969, #661, #1365, #692, #3344, #2079, #995, #3013, #608, #2875, #235, #1316, #3010, #931, #1743, #2236, #2389, #695, #1565, #1350, #557, #792, #1704, #520, #626, #871, #2834, #350, #1859, #205, #2809, #1858, #2744, #2780, #448, #1384, #440, #3081, #1606, #2927, #1923, #2555, #2304, #719, #830, #3205, #1869, #1303, #2035, #3088, #2968, #2273, #356, #2284, #236, #1982, #2167, #1264, #761, #454, #872, #1994, #1103, #953, #3086, #1107, #1939, #298, #127, #2583, #1501, #2447, #2957 ) ) ;
#1016 = EDGE_CURVE ( 'NONE', #1278, #2437, #2270, .T. ) ;
#1017 = CARTESIAN_POINT ( 'NONE',  ( 7.750000000000000000, 0.000000000000000000, -6.000000000000000000 ) ) ;
#1018 = DIRECTION ( 'NONE',  ( 0.000000000000000000, 0.000000000000000000, -1.000000000000000000 ) ) ;
#1019 = DIRECTION ( 'NONE',  ( 0.000000000000000000, 1.000000000000000000, -0.000000000000000000 ) ) ;
#1020 = CARTESIAN_POINT ( 'NONE',  ( 8.699745897636388392, 4.299999999999999822, 3.230553203067038304 ) ) ;
#1021 = CYLINDRICAL_SURFACE ( 'NONE', #2765, 0.5000000000000004441 ) ;
#1022 = CIRCLE ( 'NONE', #861, 0.4000000000000001887 ) ;
#1023 = DIRECTION ( 'NONE',  ( -0.000000000000000000, -1.000000000000000000, -0.000000000000000000 ) ) ;
#1024 = CARTESIAN_POINT ( 'NONE',  ( 14.12665919458665265, 0.000000000000000000, 9.000000000000001776 ) ) ;
#1025 = AXIS2_PLACEMENT_3D ( 'NONE', #1124, #2900, #311 ) ;
#1026 = CARTESIAN_POINT ( 'NONE',  ( 15.00000000000000000, 1.000000000000000000, 0.000000000000000000 ) ) ;
#1027 = VERTEX_POINT ( 'NONE', #3317 ) ;
#1028 = ORIENTED_EDGE ( 'NONE', *, *, #618, .F. ) ;
#1029 = EDGE_LOOP ( 'NONE', ( #2320, #2471, #2653, #1373, #2071 ) ) ;
#1030 = ORIENTED_EDGE ( 'NONE', *, *, #2341, .F. ) ;
#1031 = VECTOR ( 'NONE', #1863, 1000.000000000000000 ) ;
#1032 = AXIS2_PLACEMENT_3D ( 'NONE', #45, #1821, #1071 ) ;
#1033 = EDGE_CURVE ( 'NONE', #2226, #379, #291, .T. ) ;
#1034 = CARTESIAN_POINT ( 'NONE',  ( 1.500000000000000444, 4.299999999999999822, 3.500000000000002220 ) ) ;
#1035 = FACE_OUTER_BOUND ( 'NONE', #2243, .T. ) ;
#1036 = AXIS2_PLACEMENT_3D ( 'NONE', #1794, #16, #213 ) ;
#1037 = CARTESIAN_POINT ( 'NONE',  ( 8.500000000000000000, 1.000000000000000000, 3.500000000000001776 ) ) ;
#1038 = CARTESIAN_POINT ( 'NONE',  ( 8.899999999999986144, 2.999999999999907629, -3.395280244880336085 ) ) ;
#1039 = VECTOR ( 'NONE', #2201, 1000.000000000000114 ) ;
#1040 = CARTESIAN_POINT ( 'NONE',  ( -8.500000000000000000, 4.299999999999999822, -3.500000000000000444 ) ) ;
#1041 = DIRECTION ( 'NONE',  ( -0.000000000000000000, -1.000000000000000000, 0.000000000000000000 ) ) ;
#1042 = CARTESIAN_POINT ( 'NONE',  ( -1.570708308590949898, 3.200000000000054801, -2.160223774245804584 ) ) ;
#1043 = AXIS2_PLACEMENT_3D ( 'NONE', #11, #2862, #31 ) ;
#1044 = CARTESIAN_POINT ( 'NONE',  ( -1.500000000000000444, 3.000000000000000000, 3.900000000000002576 ) ) ;
#1045 = CONICAL_SURFACE ( 'NONE', #2078, 0.3999999999999993006, 0.7853981633972155763 ) ;
#1046 = B_SPLINE_CURVE_WITH_KNOTS ( 'NONE', 3,
 ( #2244, #3293, #975, #462, #2526, #1498, #305, #793, #1583, #2045 ),
 .UNSPECIFIED., .F., .F.,
 ( 4, 2, 2, 2, 4 ),
 ( 0.5000000000000000000, 0.6250000000000000000, 0.7500000000000000000, 0.8750000000000000000, 1.000000000000000000 ),
 .UNSPECIFIED. ) ;
#1047 = ORIENTED_EDGE ( 'NONE', *, *, #2026, .F. ) ;
#1048 = EDGE_LOOP ( 'NONE', ( #3211, #326, #122, #2292 ) ) ;
#1049 = VERTEX_POINT ( 'NONE', #730 ) ;
#1050 = EDGE_CURVE ( 'NONE', #2021, #3072, #2933, .T. ) ;
#1051 = ORIENTED_EDGE ( 'NONE', *, *, #1173, .T. ) ;
#1052 = ORIENTED_EDGE ( 'NONE', *, *, #107, .F. ) ;
#1053 = ORIENTED_EDGE ( 'NONE', *, *, #3148, .T. ) ;
#1054 = EDGE_CURVE ( 'NONE', #1597, #3039, #1938, .T. ) ;
#1055 = CARTESIAN_POINT ( 'NONE',  ( -1.500000000000000444, 2.999999999999903633, -3.900000000000017675 ) ) ;
#1056 = CARTESIAN_POINT ( 'NONE',  ( 0.9002960637805618171, 3.200000000000045475, -3.518846455446870358 ) ) ;
#1057 = CARTESIAN_POINT ( 'NONE',  ( -8.705557786784309471, 3.200000000000049027, -2.936310372374703714 ) ) ;
#1058 = CARTESIAN_POINT ( 'NONE',  ( 7.787588634219967609, 3.200000000000086331, 2.363131473780980762 ) ) ;
#1059 = CARTESIAN_POINT ( 'NONE',  ( -7.249999999999999112, 1.000000000000000000, -6.500000000000000000 ) ) ;
#1060 = CARTESIAN_POINT ( 'NONE',  ( 8.500000000000000000, 4.299999999999999822, -3.500000000000000444 ) ) ;
#1061 = EDGE_CURVE ( 'NONE', #97, #578, #1772, .T. ) ;
#1062 = DIRECTION ( 'NONE',  ( 0.000000000000000000, 1.000000000000000000, -6.921730337728899136E-15 ) ) ;
#1063 = ORIENTED_EDGE ( 'NONE', *, *, #1467, .F. ) ;
#1064 = ORIENTED_EDGE ( 'NONE', *, *, #429, .F. ) ;
#1065 = ORIENTED_EDGE ( 'NONE', *, *, #1667, .F. ) ;
#1066 = ORIENTED_EDGE ( 'NONE', *, *, #909, .F. ) ;
#1067 = ORIENTED_EDGE ( 'NONE', *, *, #310, .F. ) ;
#1068 = DIRECTION ( 'NONE',  ( 0.000000000000000000, 0.7071067811867711717, 0.7071067811863238628 ) ) ;
#1069 = CARTESIAN_POINT ( 'NONE',  ( 6.999999999999999112, 0.000000000000000000, 0.000000000000000000 ) ) ;
#1070 = EDGE_CURVE ( 'NONE', #2180, #2657, #1890, .T. ) ;
#1071 = DIRECTION ( 'NONE',  ( -1.000000000000000000, 0.000000000000000000, -0.000000000000000000 ) ) ;
#1072 = ORIENTED_EDGE ( 'NONE', *, *, #2700, .T. ) ;
#1073 = CARTESIAN_POINT ( 'NONE',  ( 1.708794663505313727, 2.999999999999958256, 3.856890761443938054 ) ) ;
#1074 = PLANE ( 'NONE',  #2946 ) ;
#1075 = FILL_AREA_STYLE ('',( #69 ) ) ;
#1076 = DIRECTION ( 'NONE',  ( -0.000000000000000000, -1.000000000000000000, 0.000000000000000000 ) ) ;
#1077 = FACE_OUTER_BOUND ( 'NONE', #2307, .T. ) ;
#1078 = AXIS2_PLACEMENT_3D ( 'NONE', #2154, #2917, #2692 ) ;
#1079 = EDGE_CURVE ( 'NONE', #256, #993, #938, .T. ) ;
#1080 = VERTEX_POINT ( 'NONE', #151 ) ;
#1081 = VECTOR ( 'NONE', #835, 1000.000000000000114 ) ;
#1082 = ORIENTED_EDGE ( 'NONE', *, *, #3247, .F. ) ;
#1083 = CONICAL_SURFACE ( 'NONE', #1664, 0.1499999999999999667, 0.3883187181724801484 ) ;
#1084 = ORIENTED_EDGE ( 'NONE', *, *, #1696, .T. ) ;
#1085 = ORIENTED_EDGE ( 'NONE', *, *, #1200, .F. ) ;
#1086 = CIRCLE ( 'NONE', #2553, 0.4000000000000001887 ) ;
#1087 = CARTESIAN_POINT ( 'NONE',  ( -1.143109238556075269, 2.999999999999904965, -3.708794663505330380 ) ) ;
#1088 = CARTESIAN_POINT ( 'NONE',  ( 8.617293692557851159, 4.299999999999999822, -3.185767300100477595 ) ) ;
#1089 = MANIFOLD_SOLID_BREP ( 'Loft20', #1015 ) ;
#1090 = CIRCLE ( 'NONE', #1571, 0.1500000000000003830 ) ;
#1091 = CONICAL_SURFACE ( 'NONE', #1362, 0.1499999999999999667, 0.3883187181724956361 ) ;
#1092 = VERTEX_POINT ( 'NONE', #920 ) ;
#1093 = CARTESIAN_POINT ( 'NONE',  ( 6.324555320336762598, 1.000000000000000000, 10.00000000000000000 ) ) ;
#1094 = LINE ( 'NONE', #1604, #2506 ) ;
#1095 = DIRECTION ( 'NONE',  ( 0.000000000000000000, 0.000000000000000000, 1.000000000000000000 ) ) ;
#1096 = DIRECTION ( 'NONE',  ( -0.000000000000000000, 1.000000000000000000, -0.000000000000000000 ) ) ;
#1097 = CIRCLE ( 'NONE', #2172, 1.000000000000000888 ) ;
#1098 = DIRECTION ( 'NONE',  ( -0.000000000000000000, -1.000000000000000000, -0.000000000000000000 ) ) ;
#1099 = CARTESIAN_POINT ( 'NONE',  ( -8.500000000000000000, 4.299999999999999822, -3.500000000000001776 ) ) ;
#1100 = VECTOR ( 'NONE', #1941, 1000.000000000000000 ) ;
#1101 = VERTEX_POINT ( 'NONE', #2590 ) ;
#1102 = AXIS2_PLACEMENT_3D ( 'NONE', #3145, #1095, #2681 ) ;
#1103 = ADVANCED_FACE ( 'NONE', ( #1035 ), #1459, .T. ) ;
#1104 = ORIENTED_EDGE ( 'NONE', *, *, #2056, .F. ) ;
#1105 = CIRCLE ( 'NONE', #615, 6.999999999999999112 ) ;
#1106 = VERTEX_POINT ( 'NONE', #3003 ) ;
#1107 = ADVANCED_FACE ( 'NONE', ( #443 ), #166, .T. ) ;
#1108 = CARTESIAN_POINT ( 'NONE',  ( -1.667156098301895817, 4.299999999999999822, 3.209209974723194136 ) ) ;
#1109 = DIRECTION ( 'NONE',  ( 0.000000000000000000, 7.228014483236698330E-15, 1.000000000000000000 ) ) ;
#1110 = ORIENTED_EDGE ( 'NONE', *, *, #3221, .T. ) ;
#1111 = CARTESIAN_POINT ( 'NONE',  ( 8.500000000000000000, 1.000000000000000000, 3.900000000000001243 ) ) ;
#1112 = DIRECTION ( 'NONE',  ( 1.000000000000000000, -0.000000000000000000, 0.000000000000000000 ) ) ;
#1113 = SURFACE_STYLE_FILL_AREA ( #1075 ) ;
#1114 = CARTESIAN_POINT ( 'NONE',  ( -1.500000000000000444, 2.999999999999954703, -3.100000000000009859 ) ) ;
#1115 = LINE ( 'NONE', #1397, #1998 ) ;
#1116 = DIRECTION ( 'NONE',  ( 0.000000000000000000, 0.000000000000000000, -1.000000000000000000 ) ) ;
#1117 = VERTEX_POINT ( 'NONE', #2502 ) ;
#1118 = EDGE_CURVE ( 'NONE', #270, #2335, #482, .T. ) ;
#1119 = VERTEX_POINT ( 'NONE', #668 ) ;
#1120 = ORIENTED_EDGE ( 'NONE', *, *, #501, .F. ) ;
#1121 = ORIENTED_EDGE ( 'NONE', *, *, #371, .F. ) ;
#1122 = ORIENTED_EDGE ( 'NONE', *, *, #107, .T. ) ;
#1123 = CARTESIAN_POINT ( 'NONE',  ( -1.649747229771103108, 4.299999999999999822, 3.508704434265398575 ) ) ;
#1124 = CARTESIAN_POINT ( 'NONE',  ( -8.500000000000000000, 3.200000000000093880, 3.500000000000011102 ) ) ;
#1125 = EDGE_CURVE ( 'NONE', #382, #512, #913, .T. ) ;
#1126 = CARTESIAN_POINT ( 'NONE',  ( 1.500000000000000444, 4.299999999999998934, -3.650000000000000799 ) ) ;
#1127 = DIRECTION ( 'NONE',  ( 0.000000000000000000, 0.000000000000000000, 1.000000000000000000 ) ) ;
#1128 =( NAMED_UNIT ( * ) SI_UNIT ( $, .STERADIAN. ) SOLID_ANGLE_UNIT ( ) );
#1129 = CARTESIAN_POINT ( 'NONE',  ( -8.350555384751528365, 4.299999999999999822, 3.512896006096316803 ) ) ;
#1130 = VECTOR ( 'NONE', #425, 1000.000000000000000 ) ;
#1131 = ORIENTED_EDGE ( 'NONE', *, *, #577, .F. ) ;
#1132 = DIRECTION ( 'NONE',  ( 8.659560562352292639E-17, 0.7071067811867582931, -0.7071067811863368524 ) ) ;
#1133 = DIRECTION ( 'NONE',  ( 0.000000000000000000, 1.000000000000000000, -0.000000000000000000 ) ) ;
#1134 = VERTEX_POINT ( 'NONE', #1804 ) ;
#1135 = ORIENTED_EDGE ( 'NONE', *, *, #1728, .T. ) ;
#1136 =( BOUNDED_CURVE ( )  B_SPLINE_CURVE ( 3, ( #1386, #1644, #2696, #2049 ),
 .UNSPECIFIED., .F., .T. ) 
 B_SPLINE_CURVE_WITH_KNOTS ( ( 4, 4 ),
 ( 0.5193389526078545648, 1.000000000000000000 ),
 .UNSPECIFIED. ) 
 CURVE ( )  GEOMETRIC_REPRESENTATION_ITEM ( )  RATIONAL_B_SPLINE_CURVE ( ( 0.9256361502525635165, 0.3343306535684694714, 0.3591186034842815955, 1.000000000000000000 ) ) 
 REPRESENTATION_ITEM ( '' )  );
#1137 = AXIS2_PLACEMENT_3D ( 'NONE', #971, #459, #1984 ) ;
#1138 = VECTOR ( 'NONE', #3126, 1000.000000000000000 ) ;
#1139 = FACE_OUTER_BOUND ( 'NONE', #1525, .T. ) ;
#1140 = CARTESIAN_POINT ( 'NONE',  ( 9.097229683643618614, 3.200000000000093436, 3.442409158931803326 ) ) ;
#1141 = CIRCLE ( 'NONE', #544, 0.5000000000000004441 ) ;
#1142 = EDGE_CURVE ( 'NONE', #2425, #445, #2224, .T. ) ;
#1143 = EDGE_CURVE ( 'NONE', #41, #672, #2608, .T. ) ;
#1144 = CARTESIAN_POINT ( 'NONE',  ( -7.167062957965114833, 3.200000000000045031, -3.652574054056667130 ) ) ;
#1145 = CARTESIAN_POINT ( 'NONE',  ( 0.000000000000000000, 0.000000000000000000, -6.500000000000000000 ) ) ;
#1146 = CARTESIAN_POINT ( 'NONE',  ( 6.324555320336762598, 0.000000000000000000, 9.000000000000001776 ) ) ;
#1147 = VERTEX_POINT ( 'NONE', #1191 ) ;
#1148 = DIRECTION ( 'NONE',  ( 0.000000000000000000, 6.505213034913327160E-15, 1.000000000000000000 ) ) ;
#1149 = CARTESIAN_POINT ( 'NONE',  ( 1.500000000000000444, 3.000000000000000000, -3.500000000000002220 ) ) ;
#1150 = ORIENTED_EDGE ( 'NONE', *, *, #863, .F. ) ;
#1151 = CARTESIAN_POINT ( 'NONE',  ( -7.249999999999999112, 0.000000000000000000, -6.000000000000000000 ) ) ;
#1152 = AXIS2_PLACEMENT_3D ( 'NONE', #2612, #1808, #1824 ) ;
#1153 = ORIENTED_EDGE ( 'NONE', *, *, #852, .F. ) ;
#1154 = EDGE_LOOP ( 'NONE', ( #763, #1418, #687, #1930 ) ) ;
#1155 = AXIS2_PLACEMENT_3D ( 'NONE', #451, #743, #1469 ) ;
#1156 = VECTOR ( 'NONE', #378, 1000.000000000000000 ) ;
#1157 = DIRECTION ( 'NONE',  ( 0.000000000000000000, 0.000000000000000000, -1.000000000000000000 ) ) ;
#1158 = CARTESIAN_POINT ( 'NONE',  ( 7.695181257172189149, 3.200000000000038369, -4.573436906014063830 ) ) ;
#1159 = EDGE_CURVE ( 'NONE', #2699, #3319, #1721, .T. ) ;
#1160 = CARTESIAN_POINT ( 'NONE',  ( 8.856890761443912297, 2.999999999999953815, 3.291205336494707367 ) ) ;
#1161 = CARTESIAN_POINT ( 'NONE',  ( 0.000000000000000000, 1.000000000000000000, 10.00000000000000000 ) ) ;
#1162 = CARTESIAN_POINT ( 'NONE',  ( -1.350252770228897781, 4.299999999999999822, 3.491295565734605866 ) ) ;
#1163 = CARTESIAN_POINT ( 'NONE',  ( 9.212411365780033279, 3.200000000000102318, 4.636868526219039666 ) ) ;
#1164 = CARTESIAN_POINT ( 'NONE',  ( -9.329549376739448618, 2.999999999999908962, -3.165563411763658852 ) ) ;
#1165 = ORIENTED_EDGE ( 'NONE', *, *, #1458, .F. ) ;
#1166 = EDGE_CURVE ( 'NONE', #2810, #3201, #2825, .T. ) ;
#1167 = VERTEX_POINT ( 'NONE', #2241 ) ;
#1168 = ORIENTED_EDGE ( 'NONE', *, *, #26, .F. ) ;
#1169 = CARTESIAN_POINT ( 'NONE',  ( -13.22875655532295269, 1.000000000000000000, -9.000000000000001776 ) ) ;
#1170 = CARTESIAN_POINT ( 'NONE',  ( 8.382706307442148841, 4.299999999999999822, -3.814232699899525958 ) ) ;
#1171 = CARTESIAN_POINT ( 'NONE',  ( -7.750000000000000000, 0.000000000000000000, 6.000000000000000000 ) ) ;
#1172 = DIRECTION ( 'NONE',  ( 0.000000000000000000, -0.000000000000000000, 1.000000000000000000 ) ) ;
#1173 = EDGE_CURVE ( 'NONE', #3039, #2180, #3046, .T. ) ;
#1174 = DIRECTION ( 'NONE',  ( 0.000000000000000000, 1.000000000000000000, -0.000000000000000000 ) ) ;
#1175 = DIRECTION ( 'NONE',  ( 0.000000000000000000, 0.000000000000000000, -1.000000000000000000 ) ) ;
#1176 = EDGE_LOOP ( 'NONE', ( #1065, #1447, #2037, #903 ) ) ;
#1177 = ORIENTED_EDGE ( 'NONE', *, *, #3247, .T. ) ;
#1178 = ORIENTED_EDGE ( 'NONE', *, *, #68, .F. ) ;
#1179 = LINE ( 'NONE', #1990, #867 ) ;
#1180 = EDGE_CURVE ( 'NONE', #860, #3351, #1764, .T. ) ;
#1181 = UNCERTAINTY_MEASURE_WITH_UNIT (LENGTH_MEASURE( 1.000000000000000082E-05 ), #285, 'distance_accuracy_value', 'NONE');
#1182 = AXIS2_PLACEMENT_3D ( 'NONE', #693, #132, #2218 ) ;
#1183 = CARTESIAN_POINT ( 'NONE',  ( -7.249999999999999112, 0.000000000000000000, 6.500000000000000000 ) ) ;
#1184 = FACE_OUTER_BOUND ( 'NONE', #602, .T. ) ;
#1185 = CIRCLE ( 'NONE', #1612, 15.00000000000000000 ) ;
#1186 = CARTESIAN_POINT ( 'NONE',  ( -8.500000000000000000, 4.299999999999999822, 3.500000000000003109 ) ) ;
#1187 = LINE ( 'NONE', #2219, #983 ) ;
#1188 = AXIS2_PLACEMENT_3D ( 'NONE', #289, #1062, #777 ) ;
#1189 = DIRECTION ( 'NONE',  ( -0.000000000000000000, -1.000000000000000000, -0.000000000000000000 ) ) ;
#1190 = DIRECTION ( 'NONE',  ( 0.000000000000000000, 0.000000000000000000, 1.000000000000000000 ) ) ;
#1191 = CARTESIAN_POINT ( 'NONE',  ( 1.500000000000000000, 3.200000000000041478, -4.099999999999992539 ) ) ;
#1192 = DIRECTION ( 'NONE',  ( 0.000000000000000000, 0.000000000000000000, 1.000000000000000000 ) ) ;
#1193 = ORIENTED_EDGE ( 'NONE', *, *, #2446, .T. ) ;
#1194 = CARTESIAN_POINT ( 'NONE',  ( -9.091386757089399140, 3.200000000000094769, 3.601300066827650692 ) ) ;
#1195 = AXIS2_PLACEMENT_3D ( 'NONE', #2580, #2063, #647 ) ;
#1196 = EDGE_CURVE ( 'NONE', #2351, #1572, #1179, .T. ) ;
#1197 = EDGE_LOOP ( 'NONE', ( #57, #1767, #3116, #2096, #3312 ) ) ;
#1198 = CARTESIAN_POINT ( 'NONE',  ( -17.72617508327659053, 1.000000000000000000, 0.9079635416864270114 ) ) ;
#1199 = AXIS2_PLACEMENT_3D ( 'NONE', #1243, #2742, #1226 ) ;
#1200 = EDGE_CURVE ( 'NONE', #1387, #1675, #2230, .T. ) ;
#1201 = VECTOR ( 'NONE', #403, 1000.000000000000000 ) ;
#1202 = DIRECTION ( 'NONE',  ( 0.000000000000000000, 1.000000000000000000, 0.000000000000000000 ) ) ;
#1203 = DIRECTION ( 'NONE',  ( 0.000000000000000000, 1.000000000000000000, 0.000000000000000000 ) ) ;
#1204 = EDGE_LOOP ( 'NONE', ( #1852, #1860, #1326, #1471 ) ) ;
#1205 = VECTOR ( 'NONE', #1068, 1000.000000000000000 ) ;
#1206 = EDGE_CURVE ( 'NONE', #1421, #2437, #2544, .T. ) ;
#1207 = DIRECTION ( 'NONE',  ( 0.000000000000000000, -1.000000000000000000, -0.000000000000000000 ) ) ;
#1208 = CIRCLE ( 'NONE', #3122, 1.000000000000000000 ) ;
#1209 = DIRECTION ( 'NONE',  ( -0.000000000000000000, -1.000000000000000000, -0.000000000000000000 ) ) ;
#1210 = DIRECTION ( 'NONE',  ( 0.000000000000000000, -5.782411586589358033E-15, -1.000000000000000000 ) ) ;
#1211 = CARTESIAN_POINT ( 'NONE',  ( 1.895757747210310651, 2.999999999999953371, -3.558101682617739403 ) ) ;
#1212 =( BOUNDED_CURVE ( )  B_SPLINE_CURVE ( 3, ( #2110, #2144, #2176, #2921 ),
 .UNSPECIFIED., .F., .T. ) 
 B_SPLINE_CURVE_WITH_KNOTS ( ( 4, 4 ),
 ( 0.000000000000000000, 0.2317464288530537431 ),
 .UNSPECIFIED. ) 
 CURVE ( )  GEOMETRIC_REPRESENTATION_ITEM ( )  RATIONAL_B_SPLINE_CURVE ( ( 1.000000000000000000, 0.6910047615290211276, 0.5252266091546480276, 0.5026655428768805889 ) ) 
 REPRESENTATION_ITEM ( '' )  );
#1213 = CARTESIAN_POINT ( 'NONE',  ( 0.000000000000000000, 0.000000000000000000, 0.000000000000000000 ) ) ;
#1214 = DIRECTION ( 'NONE',  ( 0.000000000000000000, 0.000000000000000000, -1.000000000000000000 ) ) ;
#1215 = ORIENTED_EDGE ( 'NONE', *, *, #2011, .T. ) ;
#1216 = CARTESIAN_POINT ( 'NONE',  ( -8.649444615248473411, 4.299999999999999822, 3.487103993903686749 ) ) ;
#1217 = ORIENTED_EDGE ( 'NONE', *, *, #783, .T. ) ;
#1218 = ADVANCED_FACE ( 'NONE', ( #2212 ), #1940, .T. ) ;
#1219 = CARTESIAN_POINT ( 'NONE',  ( -10.78763227214358622, 0.000000000000000000, 9.000000000000001776 ) ) ;
#1220 = CARTESIAN_POINT ( 'NONE',  ( 8.500000000000000000, 3.200000000000045475, -3.499999999999992895 ) ) ;
#1221 = VERTEX_POINT ( 'NONE', #190 ) ;
#1222 = CARTESIAN_POINT ( 'NONE',  ( 1.500000000000000444, 4.299999999999999822, -3.500000000000000888 ) ) ;
#1223 = EDGE_CURVE ( 'NONE', #1239, #2873, #3064, .T. ) ;
#1224 = DIRECTION ( 'NONE',  ( -0.000000000000000000, -1.000000000000000000, -0.000000000000000000 ) ) ;
#1225 = ORIENTED_EDGE ( 'NONE', *, *, #565, .T. ) ;
#1226 = DIRECTION ( 'NONE',  ( 0.000000000000000000, 0.000000000000000000, 1.000000000000000000 ) ) ;
#1227 = DIRECTION ( 'NONE',  ( -1.000000000000000000, 0.000000000000000000, -0.000000000000000000 ) ) ;
#1228 = CARTESIAN_POINT ( 'NONE',  ( 1.500000000000000444, 4.299999999999999822, 3.350000000000002309 ) ) ;
#1229 = SURFACE_STYLE_FILL_AREA ( #3275 ) ;
#1230 = CARTESIAN_POINT ( 'NONE',  ( 7.750000000000000000, 0.000000000000000000, -6.000000000000000000 ) ) ;
#1231 = ORIENTED_EDGE ( 'NONE', *, *, #2205, .F. ) ;
#1232 = CARTESIAN_POINT ( 'NONE',  ( -2.250000000000000444, 1.000000000000000000, -0.000000000000000000 ) ) ;
#1233 = ORIENTED_EDGE ( 'NONE', *, *, #1526, .F. ) ;
#1234 = DIRECTION ( 'NONE',  ( 0.000000000000000000, 1.000000000000000000, -6.921730337728899136E-15 ) ) ;
#1235 = AXIS2_PLACEMENT_3D ( 'NONE', #2301, #1481, #217 ) ;
#1236 = CARTESIAN_POINT ( 'NONE',  ( -11.36538461538461675, 0.000000000000000000, 3.850718445222745867 ) ) ;
#1237 = LINE ( 'NONE', #981, #3255 ) ;
#1238 = EDGE_LOOP ( 'NONE', ( #2117, #784, #1168, #1817 ) ) ;
#1239 = VERTEX_POINT ( 'NONE', #1198 ) ;
#1240 = VECTOR ( 'NONE', #3129, 1000.000000000000000 ) ;
#1241 = DIRECTION ( 'NONE',  ( 0.000000000000000000, 0.000000000000000000, -1.000000000000000000 ) ) ;
#1242 = AXIS2_PLACEMENT_3D ( 'NONE', #2326, #12, #406 ) ;
#1243 = CARTESIAN_POINT ( 'NONE',  ( 0.000000000000000000, 0.000000000000000000, 0.000000000000000000 ) ) ;
#1244 = EDGE_CURVE ( 'NONE', #1598, #1370, #2472, .T. ) ;
#1245 = DIRECTION ( 'NONE',  ( 0.000000000000000000, 7.228014483236698330E-15, 1.000000000000000000 ) ) ;
#1246 = CIRCLE ( 'NONE', #66, 0.6000000000000003109 ) ;
#1247 = DIRECTION ( 'NONE',  ( 0.000000000000000000, 0.000000000000000000, 1.000000000000000000 ) ) ;
#1248 = DIRECTION ( 'NONE',  ( 0.000000000000000000, 0.000000000000000000, -1.000000000000000000 ) ) ;
#1249 = ORIENTED_EDGE ( 'NONE', *, *, #2500, .T. ) ;
#1250 = LINE ( 'NONE', #992, #1130 ) ;
#1251 = VECTOR ( 'NONE', #1970, 1000.000000000000000 ) ;
#1252 = ORIENTED_EDGE ( 'NONE', *, *, #1033, .T. ) ;
#1253 = CARTESIAN_POINT ( 'NONE',  ( -1.570708308590949898, 3.200000000000054801, -2.160223774245804584 ) ) ;
#1254 = PRODUCT_DEFINITION_CONTEXT ( 'detailed design', #2478, 'design' ) ;
#1255 = AXIS2_PLACEMENT_3D ( 'NONE', #2966, #1623, #619 ) ;
#1256 = ORIENTED_EDGE ( 'NONE', *, *, #226, .T. ) ;
#1257 = AXIS2_PLACEMENT_3D ( 'NONE', #3107, #1791, #1002 ) ;
#1258 = LINE ( 'NONE', #2017, #2175 ) ;
#1259 = EDGE_LOOP ( 'NONE', ( #3154, #2233, #2930, #92, #2399 ) ) ;
#1260 = ORIENTED_EDGE ( 'NONE', *, *, #2128, .F. ) ;
#1261 = CIRCLE ( 'NONE', #1317, 10.76453574057587304 ) ;
#1262 = CARTESIAN_POINT ( 'NONE',  ( -1.500000000000000444, 2.999999999999976019, 3.100000000000016964 ) ) ;
#1263 = CIRCLE ( 'NONE', #436, 0.5000000000000004441 ) ;
#1264 = ADVANCED_FACE ( 'NONE', ( #2487 ), #1083, .T. ) ;
#1265 = CYLINDRICAL_SURFACE ( 'NONE', #337, 0.3999999999999993006 ) ;
#1266 = AXIS2_PLACEMENT_3D ( 'NONE', #1219, #3085, #1992 ) ;
#1267 = CARTESIAN_POINT ( 'NONE',  ( 8.899999999999986144, 2.999999999999905853, -3.604719755119646596 ) ) ;
#1268 = DIRECTION ( 'NONE',  ( 0.000000000000000000, 1.000000000000000000, -6.921730337728899136E-15 ) ) ;
#1269 = DIRECTION ( 'NONE',  ( -0.000000000000000000, -1.000000000000000000, -0.000000000000000000 ) ) ;
#1270 = ORIENTED_EDGE ( 'NONE', *, *, #656, .T. ) ;
#1271 = CARTESIAN_POINT ( 'NONE',  ( 10.78763227214358622, 0.000000000000000000, -9.000000000000001776 ) ) ;
#1272 = ORIENTED_EDGE ( 'NONE', *, *, #1683, .F. ) ;
#1273 = CARTESIAN_POINT ( 'NONE',  ( -2.250000000000000444, 0.000000000000000000, 0.000000000000000000 ) ) ;
#1274 = EDGE_CURVE ( 'NONE', #2732, #1975, #725, .T. ) ;
#1275 = EDGE_CURVE ( 'NONE', #2517, #845, #61, .T. ) ;
#1276 = ORIENTED_EDGE ( 'NONE', *, *, #1033, .F. ) ;
#1277 = DIRECTION ( 'NONE',  ( -0.000000000000000000, -1.000000000000000000, 0.000000000000000000 ) ) ;
#1278 = VERTEX_POINT ( 'NONE', #157 ) ;
#1279 = VERTEX_POINT ( 'NONE', #172 ) ;
#1280 = CARTESIAN_POINT ( 'NONE',  ( -2.250000000000000444, 0.000000000000000000, -6.000000000000000000 ) ) ;
#1281 = DIRECTION ( 'NONE',  ( 0.000000000000000000, 0.000000000000000000, -1.000000000000000000 ) ) ;
#1282 = DIRECTION ( 'NONE',  ( 0.000000000000000000, 0.000000000000000000, 1.000000000000000000 ) ) ;
#1283 = CYLINDRICAL_SURFACE ( 'NONE', #3115, 0.3999999999999993006 ) ;
#1284 = FACE_OUTER_BOUND ( 'NONE', #278, .T. ) ;
#1285 = DIRECTION ( 'NONE',  ( 0.000000000000000000, 1.000000000000000000, -6.921730337728899136E-15 ) ) ;
#1286 = VERTEX_POINT ( 'NONE', #220 ) ;
#1287 = FACE_OUTER_BOUND ( 'NONE', #2960, .T. ) ;
#1288 = EDGE_LOOP ( 'NONE', ( #2570, #1063 ) ) ;
#1289 = VERTEX_POINT ( 'NONE', #428 ) ;
#1290 = EDGE_CURVE ( 'NONE', #1751, #1631, #916, .T. ) ;
#1291 = CARTESIAN_POINT ( 'NONE',  ( -8.324763372558900087, 4.299999999999999822, 3.214006775599372201 ) ) ;
#1292 = ORIENTED_EDGE ( 'NONE', *, *, #3124, .T. ) ;
#1293 = EDGE_LOOP ( 'NONE', ( #2876, #3341, #2305, #243 ) ) ;
#1294 = CIRCLE ( 'NONE', #3032, 0.5999999999999994227 ) ;
#1295 = LINE ( 'NONE', #3139, #3062 ) ;
#1296 = DIRECTION ( 'NONE',  ( -0.000000000000000000, -1.000000000000000000, -0.000000000000000000 ) ) ;
#1297 = DIRECTION ( 'NONE',  ( 0.000000000000000000, 1.000000000000000000, 0.000000000000000000 ) ) ;
#1298 = CARTESIAN_POINT ( 'NONE',  ( 2.137396847113192777, 3.200000000000037037, -4.680561416991993795 ) ) ;
#1299 = LINE ( 'NONE', #515, #1404 ) ;
#1300 = VECTOR ( 'NONE', #2538, 999.9999999999998863 ) ;
#1301 = CARTESIAN_POINT ( 'NONE',  ( -8.000000000000000000, 0.000000000000000000, 0.000000000000000000 ) ) ;
#1302 = DIRECTION ( 'NONE',  ( 0.000000000000000000, 0.000000000000000000, 1.000000000000000000 ) ) ;
#1303 = ADVANCED_FACE ( 'NONE', ( #2736 ), #2246, .F. ) ;
#1304 = AXIS2_PLACEMENT_3D ( 'NONE', #422, #2849, #1018 ) ;
#1305 = CARTESIAN_POINT ( 'NONE',  ( 1.500000000000000444, 3.000000000000000000, 3.500000000000002220 ) ) ;
#1306 = VECTOR ( 'NONE', #3281, 1000.000000000000000 ) ;
#1307 = EDGE_CURVE ( 'NONE', #3351, #2425, #2203, .T. ) ;
#1308 = ORIENTED_EDGE ( 'NONE', *, *, #511, .T. ) ;
#1309 = VERTEX_POINT ( 'NONE', #2264 ) ;
#1310 = ORIENTED_EDGE ( 'NONE', *, *, #2791, .T. ) ;
#1311 = ADVANCED_FACE ( 'NONE', ( #1500 ), #2567, .T. ) ;
#1312 = ORIENTED_EDGE ( 'NONE', *, *, #2051, .T. ) ;
#1313 = VERTEX_POINT ( 'NONE', #503 ) ;
#1314 = CARTESIAN_POINT ( 'NONE',  ( -1.612756806554788591, 3.200000000000103650, 4.836894125417416035 ) ) ;
#1315 = CARTESIAN_POINT ( 'NONE',  ( 8.350848181528620628, 4.299999999999999822, -3.515929062956766327 ) ) ;
#1316 = ADVANCED_FACE ( 'NONE', ( #1567 ), #484, .T. ) ;
#1317 = AXIS2_PLACEMENT_3D ( 'NONE', #2536, #966, #1241 ) ;
#1318 = ORIENTED_EDGE ( 'NONE', *, *, #254, .F. ) ;
#1319 = DIRECTION ( 'NONE',  ( 0.000000000000000000, 0.000000000000000000, -1.000000000000000000 ) ) ;
#1320 = DIRECTION ( 'NONE',  ( -0.000000000000000000, -1.000000000000000000, -0.000000000000000000 ) ) ;
#1321 = CIRCLE ( 'NONE', #2401, 1.000000000000000888 ) ;
#1322 = CARTESIAN_POINT ( 'NONE',  ( -12.31250000000000178, 0.000000000000000000, 4.171611648991307320 ) ) ;
#1323 = DIRECTION ( 'NONE',  ( 0.000000000000000000, 6.505213034913327160E-15, 1.000000000000000000 ) ) ;
#1324 = AXIS2_PLACEMENT_3D ( 'NONE', #2482, #2710, #2454 ) ;
#1325 = CARTESIAN_POINT ( 'NONE',  ( 8.500000000000000000, 3.000000000000000000, -3.500000000000001776 ) ) ;
#1326 = ORIENTED_EDGE ( 'NONE', *, *, #2375, .T. ) ;
#1327 = ORIENTED_EDGE ( 'NONE', *, *, #1850, .F. ) ;
#1328 = ORIENTED_EDGE ( 'NONE', *, *, #2190, .F. ) ;
#1329 = EDGE_CURVE ( 'NONE', #1167, #1814, #2890, .T. ) ;
#1330 = DIRECTION ( 'NONE',  ( 0.000000000000000000, 1.000000000000000000, -0.000000000000000000 ) ) ;
#1331 = ORIENTED_EDGE ( 'NONE', *, *, #1196, .T. ) ;
#1332 = CARTESIAN_POINT ( 'NONE',  ( -0.9426909885220812191, 3.200000000000092104, 3.277723897538445730 ) ) ;
#1333 = DIRECTION ( 'NONE',  ( 0.000000000000000000, 0.000000000000000000, 1.000000000000000000 ) ) ;
#1334 = CARTESIAN_POINT ( 'NONE',  ( 7.750000000000000000, 1.000000000000000000, -6.000000000000000000 ) ) ;
#1335 = EDGE_CURVE ( 'NONE', #2938, #1101, #3103, .T. ) ;
#1336 = DIRECTION ( 'NONE',  ( -0.000000000000000000, 1.000000000000000000, -0.000000000000000000 ) ) ;
#1337 = PLANE ( 'NONE',  #1786 ) ;
#1338 = DIRECTION ( 'NONE',  ( -0.000000000000000000, -1.000000000000000000, -0.000000000000000000 ) ) ;
#1339 = DIRECTION ( 'NONE',  ( -0.000000000000000000, -1.000000000000000000, -0.000000000000000000 ) ) ;
#1340 = ORIENTED_EDGE ( 'NONE', *, *, #1061, .T. ) ;
#1341 = ORIENTED_EDGE ( 'NONE', *, *, #1143, .T. ) ;
#1342 = DIRECTION ( 'NONE',  ( -1.000000000000000000, 0.000000000000000000, 0.000000000000000000 ) ) ;
#1343 = ORIENTED_EDGE ( 'NONE', *, *, #1832, .T. ) ;
#1344 = CARTESIAN_POINT ( 'NONE',  ( -1.350252770228897781, 4.299999999999999822, 3.491295565734605866 ) ) ;
#1345 = DIRECTION ( 'NONE',  ( -0.000000000000000000, 1.000000000000000000, -0.000000000000000000 ) ) ;
#1346 = CIRCLE ( 'NONE', #3200, 17.74999999999998934 ) ;
#1347 = DIRECTION ( 'NONE',  ( 0.000000000000000000, 6.505213034913298761E-15, 1.000000000000000000 ) ) ;
#1348 = DIRECTION ( 'NONE',  ( -1.734723475976805517E-15, 0.000000000000000000, 1.000000000000000000 ) ) ;
#1349 = CYLINDRICAL_SURFACE ( 'NONE', #1954, 1.000000000000000000 ) ;
#1350 = ADVANCED_FACE ( 'NONE', ( #3350 ), #556, .F. ) ;
#1351 = DIRECTION ( 'NONE',  ( -5.506122854498652567E-16, -1.000000000000000000, 7.079016366208321387E-15 ) ) ;
#1352 = CARTESIAN_POINT ( 'NONE',  ( -8.705557786784309471, 3.200000000000049027, -2.936310372374703714 ) ) ;
#1353 = CONICAL_SURFACE ( 'NONE', #1935, 0.3999999999999849787, 0.7853981633971389709 ) ;
#1354 = CARTESIAN_POINT ( 'NONE',  ( -7.750000000000000000, 0.000000000000000000, 6.000000000000000000 ) ) ;
#1355 = ORIENTED_EDGE ( 'NONE', *, *, #2600, .F. ) ;
#1356 = ORIENTED_EDGE ( 'NONE', *, *, #2342, .T. ) ;
#1357 = VECTOR ( 'NONE', #2064, 1000.000000000000000 ) ;
#1358 = CARTESIAN_POINT ( 'NONE',  ( -12.31250000000000178, 1.000000000000000000, 4.171611648991307320 ) ) ;
#1359 = LINE ( 'NONE', #98, #1371 ) ;
#1360 = LINE ( 'NONE', #2088, #1081 ) ;
#1361 = CIRCLE ( 'NONE', #3320, 0.5999999999999998668 ) ;
#1362 = AXIS2_PLACEMENT_3D ( 'NONE', #1968, #952, #1210 ) ;
#1363 = DIRECTION ( 'NONE',  ( 0.000000000000000000, 0.000000000000000000, 1.000000000000000000 ) ) ;
#1364 = DIRECTION ( 'NONE',  ( -0.000000000000000000, 0.000000000000000000, -1.000000000000000000 ) ) ;
#1365 = ADVANCED_FACE ( 'NONE', ( #742 ), #794, .T. ) ;
#1366 = DIRECTION ( 'NONE',  ( 0.000000000000000000, 1.000000000000000000, -6.921730337728899136E-15 ) ) ;
#1367 = VECTOR ( 'NONE', #1112, 1000.000000000000000 ) ;
#1368 = CARTESIAN_POINT ( 'NONE',  ( -1.392125312156555328, 4.299999999999999822, -3.604225964724149911 ) ) ;
#1369 = FACE_OUTER_BOUND ( 'NONE', #1176, .T. ) ;
#1370 = VERTEX_POINT ( 'NONE', #1026 ) ;
#1371 = VECTOR ( 'NONE', #1649, 999.9999999999998863 ) ;
#1372 = EDGE_LOOP ( 'NONE', ( #259, #589, #241, #3151 ) ) ;
#1373 = ORIENTED_EDGE ( 'NONE', *, *, #2667, .T. ) ;
#1374 = VECTOR ( 'NONE', #250, 1000.000000000000000 ) ;
#1375 = ADVANCED_FACE ( 'NONE', ( #1010 ), #240, .T. ) ;
#1376 = B_SPLINE_CURVE_WITH_KNOTS ( 'NONE', 3,
 ( #988, #359, #2658, #583, #1394, #2902, #1843, #2416, #85, #3192 ),
 .UNSPECIFIED., .F., .F.,
 ( 4, 2, 2, 2, 4 ),
 ( 0.5000000000000000000, 0.6250000000000000000, 0.7500000000000000000, 0.8750000000000000000, 1.000000000000000000 ),
 .UNSPECIFIED. ) ;
#1377 = ORIENTED_EDGE ( 'NONE', *, *, #1159, .T. ) ;
#1378 = DIRECTION ( 'NONE',  ( 0.000000000000000000, 0.000000000000000000, 1.000000000000000000 ) ) ;
#1379 = CARTESIAN_POINT ( 'NONE',  ( -6.999999999999999112, 0.000000000000000000, 0.000000000000000000 ) ) ;
#1380 = ORIENTED_EDGE ( 'NONE', *, *, #3232, .F. ) ;
#1381 = DIRECTION ( 'NONE',  ( -0.000000000000000000, -1.000000000000000000, 0.000000000000000000 ) ) ;
#1382 = DIRECTION ( 'NONE',  ( 0.000000000000000000, 0.000000000000000000, 1.000000000000000000 ) ) ;
#1383 = CARTESIAN_POINT ( 'NONE',  ( 8.500000000000000000, 4.299999999999999822, -3.500000000000001776 ) ) ;
#1384 = ADVANCED_FACE ( 'NONE', ( #1584 ), #2634, .T. ) ;
#1385 = DIRECTION ( 'NONE',  ( 0.000000000000000000, 1.000000000000000000, -6.921730337728899136E-15 ) ) ;
#1386 = CARTESIAN_POINT ( 'NONE',  ( -8.500000000000000000, 2.999999999999954703, -3.100000000000001865 ) ) ;
#1387 = VERTEX_POINT ( 'NONE', #758 ) ;
#1388 = ORIENTED_EDGE ( 'NONE', *, *, #2833, .F. ) ;
#1389 = ORIENTED_EDGE ( 'NONE', *, *, #3190, .T. ) ;
#1390 = EDGE_CURVE ( 'NONE', #2533, #1492, #253, .T. ) ;
#1391 = ADVANCED_FACE ( 'NONE', ( #1287 ), #2317, .T. ) ;
#1392 = CARTESIAN_POINT ( 'NONE',  ( -1.649747229771103108, 4.299999999999999822, 3.508704434265398575 ) ) ;
#1393 = DIRECTION ( 'NONE',  ( 0.000000000000000000, 0.000000000000000000, 1.000000000000000000 ) ) ;
#1394 = CARTESIAN_POINT ( 'NONE',  ( 1.100000000000000311, 2.999999999999954259, 3.395280244880352960 ) ) ;
#1395 = DIRECTION ( 'NONE',  ( -0.000000000000000000, -1.000000000000000000, 0.000000000000000000 ) ) ;
#1396 = DIRECTION ( 'NONE',  ( 0.000000000000000000, 7.228014483236698330E-15, 1.000000000000000000 ) ) ;
#1397 = CARTESIAN_POINT ( 'NONE',  ( -15.00000000000000000, 0.000000000000000000, 0.000000000000000000 ) ) ;
#1398 = DIRECTION ( 'NONE',  ( 0.000000000000000000, 0.000000000000000000, 1.000000000000000000 ) ) ;
#1399 = ORIENTED_EDGE ( 'NONE', *, *, #1552, .T. ) ;
#1400 = EDGE_CURVE ( 'NONE', #208, #2458, #534, .T. ) ;
#1401 = ORIENTED_EDGE ( 'NONE', *, *, #727, .T. ) ;
#1402 = ORIENTED_EDGE ( 'NONE', *, *, #3268, .T. ) ;
#1403 = EDGE_CURVE ( 'NONE', #382, #1106, #1811, .T. ) ;
#1404 = VECTOR ( 'NONE', #2027, 1000.000000000000000 ) ;
#1405 = VECTOR ( 'NONE', #2753, 1000.000000000000000 ) ;
#1406 = CARTESIAN_POINT ( 'NONE',  ( -7.249999999999999112, 0.000000000000000000, -6.500000000000000000 ) ) ;
#1407 = CARTESIAN_POINT ( 'NONE',  ( 8.352272101699536933, 4.299999999999999822, 3.473991000332039114 ) ) ;
#1408 = AXIS2_PLACEMENT_3D ( 'NONE', #2350, #2334, #1519 ) ;
#1409 = CARTESIAN_POINT ( 'NONE',  ( 8.856890761443908744, 2.999999999999956923, 3.708794663505316613 ) ) ;
#1410 = EDGE_CURVE ( 'NONE', #588, #959, #3212, .T. ) ;
#1411 = EDGE_CURVE ( 'NONE', #3029, #652, #1141, .T. ) ;
#1412 = DIRECTION ( 'NONE',  ( 0.000000000000000000, 0.000000000000000000, 1.000000000000000000 ) ) ;
#1413 = AXIS2_PLACEMENT_3D ( 'NONE', #1414, #2728, #585 ) ;
#1414 = CARTESIAN_POINT ( 'NONE',  ( 6.324555320336762598, 1.000000000000000000, 9.000000000000001776 ) ) ;
#1415 = AXIS2_PLACEMENT_3D ( 'NONE', #2591, #282, #2609 ) ;
#1416 = PLANE ( 'NONE',  #2441 ) ;
#1417 = FACE_OUTER_BOUND ( 'NONE', #3198, .T. ) ;
#1418 = ORIENTED_EDGE ( 'NONE', *, *, #3190, .F. ) ;
#1419 = CARTESIAN_POINT ( 'NONE',  ( 8.395280244880344966, 2.999999999999903189, -3.899999999999974598 ) ) ;
#1420 = CIRCLE ( 'NONE', #2621, 0.5000000000000004441 ) ;
#1421 = VERTEX_POINT ( 'NONE', #2032 ) ;
#1422 = ORIENTED_EDGE ( 'NONE', *, *, #1200, .T. ) ;
#1423 = AXIS2_PLACEMENT_3D ( 'NONE', #1980, #491, #2496 ) ;
#1424 = AXIS2_PLACEMENT_3D ( 'NONE', #215, #753, #17 ) ;
#1425 = EDGE_CURVE ( 'NONE', #2572, #1080, #3083, .T. ) ;
#1426 = CARTESIAN_POINT ( 'NONE',  ( 8.500000000000000000, 1.000000000000000000, -3.900000000000001243 ) ) ;
#1427 = CARTESIAN_POINT ( 'NONE',  ( -1.649747229771103330, 4.299999999999999822, 3.508704434265398575 ) ) ;
#1428 = LINE ( 'NONE', #3239, #1039 ) ;
#1429 = CARTESIAN_POINT ( 'NONE',  ( 1.500000000000000444, 3.200000000000045475, -3.499999999999993339 ) ) ;
#1430 = EDGE_CURVE ( 'NONE', #1286, #7, #1642, .T. ) ;
#1431 = CARTESIAN_POINT ( 'NONE',  ( -8.294442213215692306, 3.200000000000041478, -4.063689627625282519 ) ) ;
#1432 = CARTESIAN_POINT ( 'NONE',  ( 1.500000000000000444, 3.000000000000000000, -3.900000000000002576 ) ) ;
#1433 = ORIENTED_EDGE ( 'NONE', *, *, #2643, .T. ) ;
#1434 = ORIENTED_EDGE ( 'NONE', *, *, #1889, .F. ) ;
#1435 = ORIENTED_EDGE ( 'NONE', *, *, #663, .T. ) ;
#1436 = DIRECTION ( 'NONE',  ( 0.000000000000000000, -1.000000000000000000, 0.000000000000000000 ) ) ;
#1437 = DIRECTION ( 'NONE',  ( 0.000000000000000000, 0.000000000000000000, 1.000000000000000000 ) ) ;
#1438 = CARTESIAN_POINT ( 'NONE',  ( 1.500000000000000444, 3.000000000000000000, -3.100000000000001865 ) ) ;
#1439 = DIRECTION ( 'NONE',  ( 4.636915025637026113E-17, -0.9255469562056629629, 0.3786328457205379583 ) ) ;
#1440 = DIRECTION ( 'NONE',  ( -0.000000000000000000, 1.000000000000000000, -0.000000000000000000 ) ) ;
#1441 = FACE_BOUND ( 'NONE', #488, .T. ) ;
#1442 = LINE ( 'NONE', #2480, #1517 ) ;
#1443 = DIRECTION ( 'NONE',  ( 0.000000000000000000, 0.000000000000000000, 1.000000000000000000 ) ) ;
#1444 = CARTESIAN_POINT ( 'NONE',  ( -9.265278896632734629, 2.999999999999903633, -3.962977548449749587 ) ) ;
#1445 = EDGE_CURVE ( 'NONE', #2424, #1221, #104, .T. ) ;
#1446 = ORIENTED_EDGE ( 'NONE', *, *, #114, .T. ) ;
#1447 = ORIENTED_EDGE ( 'NONE', *, *, #1125, .F. ) ;
#1448 = DIRECTION ( 'NONE',  ( -0.000000000000000000, 1.000000000000000000, -0.000000000000000000 ) ) ;
#1449 = EDGE_CURVE ( 'NONE', #1514, #1922, #1212, .T. ) ;
#1450 = ORIENTED_EDGE ( 'NONE', *, *, #1999, .F. ) ;
#1451 = DIRECTION ( 'NONE',  ( 0.000000000000000000, 5.782411586589375388E-15, 1.000000000000000000 ) ) ;
#1452 = AXIS2_PLACEMENT_3D ( 'NONE', #1220, #1733, #452 ) ;
#1453 = CARTESIAN_POINT ( 'NONE',  ( 1.500000000000000444, 4.300000000000000711, 3.650000000000003464 ) ) ;
#1454 = DIRECTION ( 'NONE',  ( 0.000000000000000000, 1.000000000000000000, -0.000000000000000000 ) ) ;
#1455 = AXIS2_PLACEMENT_3D ( 'NONE', #1465, #1234, #2509 ) ;
#1456 = LINE ( 'NONE', #474, #176 ) ;
#1457 = CARTESIAN_POINT ( 'NONE',  ( -7.750000000000000000, 1.000000000000000000, -6.000000000000000000 ) ) ;
#1458 = EDGE_CURVE ( 'NONE', #2819, #2147, #3213, .T. ) ;
#1459 = PLANE ( 'NONE',  #2769 ) ;
#1460 = LINE ( 'NONE', #2242, #1635 ) ;
#1461 = ORIENTED_EDGE ( 'NONE', *, *, #2888, .F. ) ;
#1462 = DIRECTION ( 'NONE',  ( 0.000000000000000000, 1.000000000000000000, -6.921730337728899136E-15 ) ) ;
#1463 = AXIS2_PLACEMENT_3D ( 'NONE', #316, #37, #2108 ) ;
#1464 = EDGE_LOOP ( 'NONE', ( #925, #1905, #1613, #3216, #2319 ) ) ;
#1465 = CARTESIAN_POINT ( 'NONE',  ( -8.500000000000000000, 3.200000000000045475, -3.499999999999992895 ) ) ;
#1466 = VECTOR ( 'NONE', #3193, 1000.000000000000000 ) ;
#1467 = EDGE_CURVE ( 'NONE', #1647, #1874, #1717, .T. ) ;
#1468 = VECTOR ( 'NONE', #3296, 1000.000000000000000 ) ;
#1469 = DIRECTION ( 'NONE',  ( 0.000000000000000000, 5.782411586589342256E-15, 1.000000000000000000 ) ) ;
#1470 = DIRECTION ( 'NONE',  ( -0.000000000000000000, -1.000000000000000000, 0.000000000000000000 ) ) ;
#1471 = ORIENTED_EDGE ( 'NONE', *, *, #2215, .F. ) ;
#1472 = CARTESIAN_POINT ( 'NONE',  ( 8.899999999999987921, 2.999999999999954259, 3.395280244880356069 ) ) ;
#1473 = AXIS2_PLACEMENT_3D ( 'NONE', #737, #1758, #3078 ) ;
#1474 = DIRECTION ( 'NONE',  ( 0.000000000000000000, 0.000000000000000000, -1.000000000000000000 ) ) ;
#1475 = ORIENTED_EDGE ( 'NONE', *, *, #2824, .F. ) ;
#1476 = DIRECTION ( 'NONE',  ( 0.000000000000000000, 1.000000000000000000, -6.921730337728899136E-15 ) ) ;
#1477 = CARTESIAN_POINT ( 'NONE',  ( 8.647727898300464844, 4.299999999999999822, 3.526008999667964439 ) ) ;
#1478 = FACE_OUTER_BOUND ( 'NONE', #858, .T. ) ;
#1479 = CARTESIAN_POINT ( 'NONE',  ( -8.500000000000000000, 4.299999999999998934, -3.650000000000000355 ) ) ;
#1480 = ORIENTED_EDGE ( 'NONE', *, *, #2423, .T. ) ;
#1481 = DIRECTION ( 'NONE',  ( -0.000000000000000000, -1.000000000000000000, 0.000000000000000000 ) ) ;
#1482 = ORIENTED_EDGE ( 'NONE', *, *, #3335, .T. ) ;
#1483 = DIRECTION ( 'NONE',  ( 0.000000000000000000, 1.000000000000000000, -6.921730337728899136E-15 ) ) ;
#1484 = EDGE_LOOP ( 'NONE', ( #1815, #80, #1633, #468 ) ) ;
#1485 = DIRECTION ( 'NONE',  ( 0.000000000000000000, 0.000000000000000000, 1.000000000000000000 ) ) ;
#1486 = CARTESIAN_POINT ( 'NONE',  ( -1.500000000000000444, 3.200000000000045475, -3.500000000000018652 ) ) ;
#1487 = ADVANCED_FACE ( 'NONE', ( #1864 ), #2060, .T. ) ;
#1488 = VERTEX_POINT ( 'NONE', #2664 ) ;
#1489 = EDGE_CURVE ( 'NONE', #97, #1725, #3042, .T. ) ;
#1490 = ORIENTED_EDGE ( 'NONE', *, *, #1142, .F. ) ;
#1491 = CARTESIAN_POINT ( 'NONE',  ( -1.500000000000000444, 1.000000000000000000, 3.900000000000002576 ) ) ;
#1492 = VERTEX_POINT ( 'NONE', #362 ) ;
#1493 = DIRECTION ( 'NONE',  ( 0.000000000000000000, 1.000000000000000000, -0.000000000000000000 ) ) ;
#1494 = DIRECTION ( 'NONE',  ( 0.000000000000000000, 7.228014483236703064E-15, 1.000000000000000000 ) ) ;
#1495 = FACE_OUTER_BOUND ( 'NONE', #1586, .T. ) ;
#1496 = CARTESIAN_POINT ( 'NONE',  ( -6.899514894912830876, 1.000000000000000000, -9.818181818181818343 ) ) ;
#1497 = VERTEX_POINT ( 'NONE', #1903 ) ;
#1498 = CARTESIAN_POINT ( 'NONE',  ( -1.899999999999982148, 2.999999999999956479, 3.604719755119667468 ) ) ;
#1499 = ORIENTED_EDGE ( 'NONE', *, *, #455, .F. ) ;
#1500 = FACE_OUTER_BOUND ( 'NONE', #2750, .T. ) ;
#1501 = ADVANCED_FACE ( 'NONE', ( #90 ), #2491, .T. ) ;
#1502 = CARTESIAN_POINT ( 'NONE',  ( -9.091386757089399140, 3.200000000000094769, 3.601300066827650692 ) ) ;
#1503 = CARTESIAN_POINT ( 'NONE',  ( -9.091386757089397364, 3.200000000000094325, 3.601300066827650692 ) ) ;
#1504 = ORIENTED_EDGE ( 'NONE', *, *, #2600, .T. ) ;
#1505 = AXIS2_PLACEMENT_3D ( 'NONE', #2677, #1336, #65 ) ;
#1506 = CYLINDRICAL_SURFACE ( 'NONE', #2231, 0.4000000000000001887 ) ;
#1507 = AXIS2_PLACEMENT_3D ( 'NONE', #848, #1839, #1617 ) ;
#1508 = DIRECTION ( 'NONE',  ( 0.000000000000000000, 1.000000000000000000, -6.921730337728899136E-15 ) ) ;
#1509 = EDGE_CURVE ( 'NONE', #2335, #2355, #1115, .T. ) ;
#1510 = CARTESIAN_POINT ( 'NONE',  ( 1.895757747210300881, 2.999999999999905853, -3.558101682617737627 ) ) ;
#1511 = VECTOR ( 'NONE', #2528, 1000.000000000000000 ) ;
#1512 = CARTESIAN_POINT ( 'NONE',  ( 9.097229683643618614, 3.200000000000093436, 3.442409158931802882 ) ) ;
#1513 = LINE ( 'NONE', #2281, #662 ) ;
#1514 = VERTEX_POINT ( 'NONE', #840 ) ;
#1515 = CARTESIAN_POINT ( 'NONE',  ( -0.9499478479801249931, 3.200000000000043698, -3.739671921714481595 ) ) ;
#1516 =( BOUNDED_SURFACE ( )  B_SPLINE_SURFACE ( 3, 1, ( 
 ( #2397, #2863 ),
 ( #60, #801 ),
 ( #2358, #1088 ),
 ( #2120, #3203 ),
 ( #2929, #527 ),
 ( #594, #1559 ),
 ( #2606, #1315 ) ),
 .UNSPECIFIED., .T., .F., .F. ) 
 B_SPLINE_SURFACE_WITH_KNOTS ( ( 4, 3, 4 ),
 ( 2, 2 ),
 ( 0.000000000000000000, 0.5000000000000000000, 1.000000000000000000 ),
 ( 0.000000000000000000, 1.000000000000000000 ),
 .UNSPECIFIED. ) 
 GEOMETRIC_REPRESENTATION_ITEM ( )  RATIONAL_B_SPLINE_SURFACE ( (
 ( 1.000000000000000000, 1.000000000000000000),
 ( 0.3333333333333333703, 0.3333333333333333703),
 ( 0.3333333333333333703, 0.3333333333333333703),
 ( 1.000000000000000000, 1.000000000000000000),
 ( 0.3333333333333333703, 0.3333333333333333703),
 ( 0.3333333333333333703, 0.3333333333333333703),
 ( 1.000000000000000000, 1.000000000000000000) ) ) 
 REPRESENTATION_ITEM ( '' )  SURFACE ( )  );
#1517 = VECTOR ( 'NONE', #2453, 1000.000000000000000 ) ;
#1518 = EDGE_LOOP ( 'NONE', ( #1135, #2050, #2650, #2602, #3071 ) ) ;
#1519 = DIRECTION ( 'NONE',  ( 0.000000000000000000, 0.000000000000000000, 1.000000000000000000 ) ) ;
#1520 = CIRCLE ( 'NONE', #2719, 15.00000000000000000 ) ;
#1521 = EDGE_LOOP ( 'NONE', ( #1355, #705, #216, #2085 ) ) ;
#1522 = VERTEX_POINT ( 'NONE', #1849 ) ;
#1523 = AXIS2_PLACEMENT_3D ( 'NONE', #3159, #1806, #2089 ) ;
#1524 = CARTESIAN_POINT ( 'NONE',  ( -1.607874687843445560, 4.299999999999999822, -3.395774035275854530 ) ) ;
#1525 = EDGE_LOOP ( 'NONE', ( #2044, #2808, #2455, #2 ) ) ;
#1526 = EDGE_CURVE ( 'NONE', #2226, #322, #3229, .T. ) ;
#1527 = VECTOR ( 'NONE', #1247, 1000.000000000000000 ) ;
#1528 = DIRECTION ( 'NONE',  ( 0.000000000000000000, 1.000000000000000000, -6.921730337728899136E-15 ) ) ;
#1529 = AXIS2_PLACEMENT_3D ( 'NONE', #3105, #1737, #3322 ) ;
#1530 = DIRECTION ( 'NONE',  ( 0.000000000000000000, 0.000000000000000000, -1.000000000000000000 ) ) ;
#1531 = AXIS2_PLACEMENT_3D ( 'NONE', #1099, #1609, #3181 ) ;
#1532 = CARTESIAN_POINT ( 'NONE',  ( 0.9379889746743157453, 3.200000000000037037, -4.718254327885746946 ) ) ;
#1533 = CARTESIAN_POINT ( 'NONE',  ( 12.31250000000000178, 1.000000000000000000, -4.171611648991307320 ) ) ;
#1534 = LINE ( 'NONE', #1005, #934 ) ;
#1535 = EDGE_CURVE ( 'NONE', #1119, #1049, #3048, .T. ) ;
#1536 = DIRECTION ( 'NONE',  ( 0.000000000000000000, 6.505213034913023449E-15, 1.000000000000000000 ) ) ;
#1537 = ORIENTED_EDGE ( 'NONE', *, *, #791, .T. ) ;
#1538 = DIRECTION ( 'NONE',  ( 0.000000000000000000, 0.000000000000000000, -1.000000000000000000 ) ) ;
#1539 = DIRECTION ( 'NONE',  ( -0.000000000000000000, -1.000000000000000000, -0.000000000000000000 ) ) ;
#1540 = ORIENTED_EDGE ( 'NONE', *, *, #501, .T. ) ;
#1541 = ORIENTED_EDGE ( 'NONE', *, *, #77, .T. ) ;
#1542 = LINE ( 'NONE', #2099, #3172 ) ;
#1543 = PLANE ( 'NONE',  #1415 ) ;
#1544 = CARTESIAN_POINT ( 'NONE',  ( 2.099703936219439182, 3.200000000000045475, -3.481153544553116319 ) ) ;
#1545 = DIRECTION ( 'NONE',  ( 0.000000000000000000, 0.000000000000000000, 1.000000000000000000 ) ) ;
#1546 = EDGE_CURVE ( 'NONE', #959, #41, #170, .T. ) ;
#1547 = DIRECTION ( 'NONE',  ( -0.000000000000000000, -1.000000000000000000, -0.000000000000000000 ) ) ;
#1548 = CARTESIAN_POINT ( 'NONE',  ( 2.250000000000000444, 0.000000000000000000, -6.000000000000000000 ) ) ;
#1549 = DIRECTION ( 'NONE',  ( -0.000000000000000000, -1.000000000000000000, -0.000000000000000000 ) ) ;
#1550 = EDGE_CURVE ( 'NONE', #1522, #3261, #2276, .T. ) ;
#1551 = ORIENTED_EDGE ( 'NONE', *, *, #946, .T. ) ;
#1552 = EDGE_CURVE ( 'NONE', #2619, #2294, #1880, .T. ) ;
#1553 =( BOUNDED_CURVE ( )  B_SPLINE_CURVE ( 3, ( #2204, #150, #2223, #1931 ),
 .UNSPECIFIED., .F., .T. ) 
 B_SPLINE_CURVE_WITH_KNOTS ( ( 4, 4 ),
 ( 0.7317464288530539651, 1.000000000000000000 ),
 .UNSPECIFIED. ) 
 CURVE ( )  GEOMETRIC_REPRESENTATION_ITEM ( )  RATIONAL_B_SPLINE_CURVE ( ( 0.5026655428768802558, 0.4765504194299396978, 0.6423285718043130199, 1.000000000000000000 ) ) 
 REPRESENTATION_ITEM ( '' )  );
#1554 = ORIENTED_EDGE ( 'NONE', *, *, #2051, .F. ) ;
#1555 = ORIENTED_EDGE ( 'NONE', *, *, #1958, .F. ) ;
#1556 = AXIS2_PLACEMENT_3D ( 'NONE', #2008, #481, #2786 ) ;
#1557 = PRODUCT_DEFINITION_SHAPE ( 'NONE', 'NONE',  #486 ) ;
#1558 = CARTESIAN_POINT ( 'NONE',  ( -1.100000000000000311, 2.999999999999907629, -3.395280244880357845 ) ) ;
#1559 = CARTESIAN_POINT ( 'NONE',  ( 8.382706307442148841, 4.299999999999999822, -3.814232699899525958 ) ) ;
#1560 = FACE_OUTER_BOUND ( 'NONE', #2777, .T. ) ;
#1561 = PLANE ( 'NONE',  #3252 ) ;
#1562 = LINE ( 'NONE', #284, #2565 ) ;
#1563 = CARTESIAN_POINT ( 'NONE',  ( 1.500000000000000444, 1.000000000000000000, -3.500000000000002220 ) ) ;
#1564 = DIRECTION ( 'NONE',  ( 0.000000000000000000, 1.000000000000000000, -6.921730337728899136E-15 ) ) ;
#1565 = ADVANCED_FACE ( 'NONE', ( #1077 ), #3166, .T. ) ;
#1566 = CIRCLE ( 'NONE', #1025, 0.5999999999999998668 ) ;
#1567 = FACE_OUTER_BOUND ( 'NONE', #982, .T. ) ;
#1568 = AXIS2_PLACEMENT_3D ( 'NONE', #1917, #632, #1655 ) ;
#1569 = ORIENTED_EDGE ( 'NONE', *, *, #2315, .T. ) ;
#1570 = VERTEX_POINT ( 'NONE', #1352 ) ;
#1571 = AXIS2_PLACEMENT_3D ( 'NONE', #3113, #1338, #775 ) ;
#1572 = VERTEX_POINT ( 'NONE', #1700 ) ;
#1573 = EDGE_CURVE ( 'NONE', #1006, #991, #2594, .T. ) ;
#1574 = ORIENTED_EDGE ( 'NONE', *, *, #1079, .F. ) ;
#1575 = DIRECTION ( 'NONE',  ( -0.000000000000000000, -1.000000000000000000, -0.000000000000000000 ) ) ;
#1576 = CARTESIAN_POINT ( 'NONE',  ( 1.500000000000000444, 1.000000000000000000, -3.100000000000001865 ) ) ;
#1577 = CIRCLE ( 'NONE', #2398, 0.1500000000000003830 ) ;
#1578 = CARTESIAN_POINT ( 'NONE',  ( -14.97004183306944292, 1.000000000000000000, -9.537313432835823335 ) ) ;
#1579 = CARTESIAN_POINT ( 'NONE',  ( -9.329549376739448618, 2.999999999999908962, -3.165563411763658852 ) ) ;
#1580 = VECTOR ( 'NONE', #641, 1000.000000000000000 ) ;
#1581 = LINE ( 'NONE', #805, #1466 ) ;
#1582 =( NAMED_UNIT ( * ) PLANE_ANGLE_UNIT ( ) SI_UNIT ( $, .RADIAN. ) );
#1583 = CARTESIAN_POINT ( 'NONE',  ( -1.604719755119655256, 2.999999999999957367, 3.899999999999993694 ) ) ;
#1584 = FACE_OUTER_BOUND ( 'NONE', #3186, .T. ) ;
#1585 = ORIENTED_EDGE ( 'NONE', *, *, #852, .T. ) ;
#1586 = EDGE_LOOP ( 'NONE', ( #3005, #2801, #2920, #2367, #411 ) ) ;
#1587 = ORIENTED_EDGE ( 'NONE', *, *, #2190, .T. ) ;
#1588 = EDGE_CURVE ( 'NONE', #2095, #1514, #1553, .T. ) ;
#1589 = CARTESIAN_POINT ( 'NONE',  ( -8.500000000000000000, 2.999999999999951594, -3.899999999999991029 ) ) ;
#1590 = DIRECTION ( 'NONE',  ( 0.000000000000000000, 1.000000000000000000, -6.921730337728899136E-15 ) ) ;
#1591 = CARTESIAN_POINT ( 'NONE',  ( 1.900000000000000577, 2.999999999999954259, 3.395280244880352516 ) ) ;
#1592 = FACE_OUTER_BOUND ( 'NONE', #108, .T. ) ;
#1593 = DIRECTION ( 'NONE',  ( 0.000000000000000000, 1.000000000000000000, -0.000000000000000000 ) ) ;
#1594 = CARTESIAN_POINT ( 'NONE',  ( -2.050052152019875784, 3.200000000000046807, -3.260328078285555709 ) ) ;
#1595 = CARTESIAN_POINT ( 'NONE',  ( 8.500000000000000000, 2.999999999999976019, 3.100000000000015188 ) ) ;
#1596 = CARTESIAN_POINT ( 'NONE',  ( 2.750000000000000444, 1.000000000000000000, 6.000000000000000000 ) ) ;
#1597 = VERTEX_POINT ( 'NONE', #196 ) ;
#1598 = VERTEX_POINT ( 'NONE', #2981 ) ;
#1599 = DIRECTION ( 'NONE',  ( 0.000000000000000000, 1.000000000000000000, -0.000000000000000000 ) ) ;
#1600 = ADVANCED_FACE ( 'NONE', ( #2730 ), #1416, .T. ) ;
#1601 = CARTESIAN_POINT ( 'NONE',  ( 2.750000000000000444, 1.000000000000000000, 6.500000000000000000 ) ) ;
#1602 = FACE_OUTER_BOUND ( 'NONE', #62, .T. ) ;
#1603 = CARTESIAN_POINT ( 'NONE',  ( -8.500000000000000000, 1.000000000000000000, 3.500000000000001776 ) ) ;
#1604 = CARTESIAN_POINT ( 'NONE',  ( -8.500000000000000000, 3.000000000000000000, 3.100000000000002309 ) ) ;
#1605 = FACE_OUTER_BOUND ( 'NONE', #340, .T. ) ;
#1606 = ADVANCED_FACE ( 'NONE', ( #184 ), #2779, .T. ) ;
#1607 = CARTESIAN_POINT ( 'NONE',  ( 17.72852906795537820, 1.000000000000000000, -0.8727869652217589147 ) ) ;
#1608 = CIRCLE ( 'NONE', #2604, 0.1500000000000003830 ) ;
#1609 = DIRECTION ( 'NONE',  ( 0.000000000000000000, 1.000000000000000000, 0.000000000000000000 ) ) ;
#1610 = ORIENTED_EDGE ( 'NONE', *, *, #1274, .T. ) ;
#1611 = ORIENTED_EDGE ( 'NONE', *, *, #34, .T. ) ;
#1612 = AXIS2_PLACEMENT_3D ( 'NONE', #675, #1203, #2235 ) ;
#1613 = ORIENTED_EDGE ( 'NONE', *, *, #1812, .T. ) ;
#1614 = AXIS2_PLACEMENT_3D ( 'NONE', #3097, #1339, #20 ) ;
#1615 = UNCERTAINTY_MEASURE_WITH_UNIT (LENGTH_MEASURE( 1.000000000000000082E-05 ), #2904, 'distance_accuracy_value', 'NONE');
#1616 = CARTESIAN_POINT ( 'NONE',  ( -1.367661638759690490, 4.299999999999999822, 3.191801106192400983 ) ) ;
#1617 = DIRECTION ( 'NONE',  ( 0.000000000000000000, 0.000000000000000000, 1.000000000000000000 ) ) ;
#1618 = AXIS2_PLACEMENT_3D ( 'NONE', #3226, #2404, #2418 ) ;
#1619 = CIRCLE ( 'NONE', #383, 0.3999999999999993006 ) ;
#1620 = VERTEX_POINT ( 'NONE', #1457 ) ;
#1621 = LINE ( 'NONE', #1126, #2822 ) ;
#1622 = LINE ( 'NONE', #86, #1367 ) ;
#1623 = DIRECTION ( 'NONE',  ( -0.000000000000000000, 1.000000000000000000, -0.000000000000000000 ) ) ;
#1624 = ORIENTED_EDGE ( 'NONE', *, *, #539, .T. ) ;
#1625 = EDGE_LOOP ( 'NONE', ( #22, #3063, #2019, #812, #2419 ) ) ;
#1626 = CIRCLE ( 'NONE', #181, 0.5999999999999998668 ) ;
#1627 = DIRECTION ( 'NONE',  ( -0.000000000000000000, 1.000000000000000000, -0.000000000000000000 ) ) ;
#1628 = CARTESIAN_POINT ( 'NONE',  ( -7.706013109255323457, 3.200000000000101430, 4.581473447351169348 ) ) ;
#1629 = EDGE_CURVE ( 'NONE', #1570, #1751, #1246, .T. ) ;
#1630 = B_SPLINE_CURVE_WITH_KNOTS ( 'NONE', 1,
 ( #2191, #3230 ),
 .UNSPECIFIED., .F., .F.,
 ( 2, 2 ),
 ( 0.000000000000000000, 1.000000000000000000 ),
 .UNSPECIFIED. ) ;
#1631 = VERTEX_POINT ( 'NONE', #1431 ) ;
#1632 = CIRCLE ( 'NONE', #25, 0.6000000000000003109 ) ;
#1633 = ORIENTED_EDGE ( 'NONE', *, *, #1924, .F. ) ;
#1634 = ORIENTED_EDGE ( 'NONE', *, *, #317, .F. ) ;
#1635 = VECTOR ( 'NONE', #2177, 1000.000000000000000 ) ;
#1636 = DIRECTION ( 'NONE',  ( -0.000000000000000000, -1.000000000000000000, -0.000000000000000000 ) ) ;
#1637 = DIRECTION ( 'NONE',  ( -0.000000000000000000, -1.000000000000000000, -0.000000000000000000 ) ) ;
#1638 = CARTESIAN_POINT ( 'NONE',  ( 0.000000000000000000, 1.000000000000000000, -6.500000000000000000 ) ) ;
#1639 = EDGE_CURVE ( 'NONE', #1874, #1647, #1086, .T. ) ;
#1640 = CARTESIAN_POINT ( 'NONE',  ( 7.750000000000000000, 0.000000000000000000, 0.000000000000000000 ) ) ;
#1641 = DIRECTION ( 'NONE',  ( 0.000000000000000000, 1.000000000000000000, -0.000000000000000000 ) ) ;
#1642 = B_SPLINE_CURVE_WITH_KNOTS ( 'NONE', 3,
 ( #1595, #2406, #827, #2420, #621, #586, #2386, #2160, #604, #119 ),
 .UNSPECIFIED., .F., .F.,
 ( 4, 2, 2, 2, 4 ),
 ( 0.5000000000000000000, 0.6250000000000000000, 0.7500000000000000000, 0.8750000000000000000, 1.000000000000000000 ),
 .UNSPECIFIED. ) ;
#1643 = EDGE_CURVE ( 'NONE', #2007, #2938, #393, .T. ) ;
#1644 = CARTESIAN_POINT ( 'NONE',  ( -7.733236450580880827, 3.000000000001209255, -3.100000000014602630 ) ) ;
#1645 = VERTEX_POINT ( 'NONE', #667 ) ;
#1646 = ORIENTED_EDGE ( 'NONE', *, *, #2155, .T. ) ;
#1647 = VERTEX_POINT ( 'NONE', #3018 ) ;
#1648 = EDGE_CURVE ( 'NONE', #3150, #1816, #648, .T. ) ;
#1649 = DIRECTION ( 'NONE',  ( 0.000000000000000000, -0.9255469562056681809, -0.3786328457205251352 ) ) ;
#1650 = CARTESIAN_POINT ( 'NONE',  ( 1.500000000000000444, 3.000000000000000000, 3.900000000000002576 ) ) ;
#1651 = CARTESIAN_POINT ( 'NONE',  ( 1.500000000000000444, 4.299999999999999822, 3.500000000000003553 ) ) ;
#1652 = CARTESIAN_POINT ( 'NONE',  ( -8.000000000000000000, 1.000000000000000000, 0.000000000000000000 ) ) ;
#1653 = DIRECTION ( 'NONE',  ( 0.000000000000000000, 1.000000000000000000, 0.000000000000000000 ) ) ;
#1654 = ORIENTED_EDGE ( 'NONE', *, *, #1143, .F. ) ;
#1655 = DIRECTION ( 'NONE',  ( 0.000000000000000000, 0.000000000000000000, -1.000000000000000000 ) ) ;
#1656 = CARTESIAN_POINT ( 'NONE',  ( -14.97004183306944292, 0.000000000000000000, -9.537313432835823335 ) ) ;
#1657 = ORIENTED_EDGE ( 'NONE', *, *, #1307, .T. ) ;
#1658 = ORIENTED_EDGE ( 'NONE', *, *, #1290, .T. ) ;
#1659 = EDGE_CURVE ( 'NONE', #506, #3184, #562, .T. ) ;
#1660 = VECTOR ( 'NONE', #2347, 1000.000000000000000 ) ;
#1661 = ORIENTED_EDGE ( 'NONE', *, *, #2026, .T. ) ;
#1662 = EDGE_LOOP ( 'NONE', ( #524, #2289, #1231, #1389 ) ) ;
#1663 = AXIS2_PLACEMENT_3D ( 'NONE', #1379, #1345, #1333 ) ;
#1664 = AXIS2_PLACEMENT_3D ( 'NONE', #654, #943, #412 ) ;
#1665 = CARTESIAN_POINT ( 'NONE',  ( -12.40195927061526682, 1.000000000000000000, -8.437500000000000000 ) ) ;
#1666 = LINE ( 'NONE', #1438, #1405 ) ;
#1667 = EDGE_CURVE ( 'NONE', #512, #893, #1442, .T. ) ;
#1668 = AXIS2_PLACEMENT_3D ( 'NONE', #3274, #937, #2501 ) ;
#1669 = FACE_OUTER_BOUND ( 'NONE', #1723, .T. ) ;
#1670 = DIRECTION ( 'NONE',  ( -1.000000000000000000, 0.000000000000000000, 0.000000000000000000 ) ) ;
#1671 = CARTESIAN_POINT ( 'NONE',  ( 0.000000000000000000, 0.000000000000000000, 0.000000000000000000 ) ) ;
#1672 = CIRCLE ( 'NONE', #2394, 17.74999999999998934 ) ;
#1673 = CARTESIAN_POINT ( 'NONE',  ( -9.091386757089397364, 3.200000000000094325, 3.601300066827650692 ) ) ;
#1674 = CARTESIAN_POINT ( 'NONE',  ( 6.899514894912830876, 0.000000000000000000, 9.818181818181818343 ) ) ;
#1675 = VERTEX_POINT ( 'NONE', #164 ) ;
#1676 = EDGE_LOOP ( 'NONE', ( #109, #2133 ) ) ;
#1677 = AXIS2_PLACEMENT_3D ( 'NONE', #1040, #2081, #304 ) ;
#1678 = ORIENTED_EDGE ( 'NONE', *, *, #2629, .T. ) ;
#1679 = CARTESIAN_POINT ( 'NONE',  ( 1.500000000000000444, 2.999999999999955147, 3.500000000000012434 ) ) ;
#1680 = CIRCLE ( 'NONE', #2787, 1.000000000000000888 ) ;
#1681 = CARTESIAN_POINT ( 'NONE',  ( 0.000000000000000000, 1.000000000000000000, 0.000000000000000000 ) ) ;
#1682 = CARTESIAN_POINT ( 'NONE',  ( 7.909661489028809278, 3.200000000000045919, -3.392759884071682386 ) ) ;
#1683 = EDGE_CURVE ( 'NONE', #2911, #1725, #2990, .T. ) ;
#1684 = DIRECTION ( 'NONE',  ( -0.000000000000000000, -1.000000000000000000, 6.921730337728898348E-15 ) ) ;
#1685 = CARTESIAN_POINT ( 'NONE',  ( -1.100000000000019185, 2.999999999999956035, 3.604719755119667912 ) ) ;
#1686 = DIRECTION ( 'NONE',  ( 0.000000000000000000, 7.228014483236698330E-15, 1.000000000000000000 ) ) ;
#1687 = ORIENTED_EDGE ( 'NONE', *, *, #470, .T. ) ;
#1688 = CARTESIAN_POINT ( 'NONE',  ( 8.500000000000000000, 1.000000000000000000, 3.500000000000001776 ) ) ;
#1689 = CARTESIAN_POINT ( 'NONE',  ( 11.17552908288537594, 1.000000000000000000, -9.921702806883191172 ) ) ;
#1690 = ORIENTED_EDGE ( 'NONE', *, *, #2324, .F. ) ;
#1691 = DIRECTION ( 'NONE',  ( -0.000000000000000000, -1.000000000000000000, 0.000000000000000000 ) ) ;
#1692 = ORIENTED_EDGE ( 'NONE', *, *, #1050, .F. ) ;
#1693 = DIRECTION ( 'NONE',  ( 0.000000000000000000, 0.000000000000000000, -1.000000000000000000 ) ) ;
#1694 = CARTESIAN_POINT ( 'NONE',  ( 14.12665919458665265, 1.000000000000000000, 10.00000000000000000 ) ) ;
#1695 = LINE ( 'NONE', #896, #2548 ) ;
#1696 = EDGE_CURVE ( 'NONE', #3215, #3231, #3162, .T. ) ;
#1697 = CARTESIAN_POINT ( 'NONE',  ( 8.708794663505306843, 2.999999999999952482, 3.143109238556101470 ) ) ;
#1698 = CARTESIAN_POINT ( 'NONE',  ( -1.395280244880345633, 2.999999999999957367, 3.899999999999994138 ) ) ;
#1699 = CARTESIAN_POINT ( 'NONE',  ( -1.734723475976807094E-15, 1.000000000000000000, -1.734723475976807094E-15 ) ) ;
#1700 = CARTESIAN_POINT ( 'NONE',  ( 13.22875655532295269, 0.000000000000000000, 10.00000000000000000 ) ) ;
#1701 = CARTESIAN_POINT ( 'NONE',  ( 8.500000000000000000, 3.200000000000045475, -3.499999999999992895 ) ) ;
#1702 = CARTESIAN_POINT ( 'NONE',  ( -7.249999999999999112, 0.000000000000000000, 6.500000000000000000 ) ) ;
#1703 = ORIENTED_EDGE ( 'NONE', *, *, #211, .T. ) ;
#1704 = ADVANCED_FACE ( 'NONE', ( #138 ), #2002, .F. ) ;
#1705 = ADVANCED_FACE ( 'NONE', ( #1719 ), #1897, .T. ) ;
#1706 = CYLINDRICAL_SURFACE ( 'NONE', #2116, 1.000000000000000888 ) ;
#1707 = EDGE_LOOP ( 'NONE', ( #620, #1749, #1879, #3185 ) ) ;
#1708 = DIRECTION ( 'NONE',  ( 0.000000000000000000, 0.000000000000000000, 1.000000000000000000 ) ) ;
#1709 = ADVANCED_BREP_SHAPE_REPRESENTATION ( 'R3S', ( #1089, #1102 ), #3068 ) ;
#1710 = AXIS2_PLACEMENT_3D ( 'NONE', #2610, #2556, #1494 ) ;
#1711 = DIRECTION ( 'NONE',  ( 0.000000000000000000, 7.228014483236692019E-15, 1.000000000000000000 ) ) ;
#1712 = FACE_OUTER_BOUND ( 'NONE', #724, .T. ) ;
#1713 = B_SPLINE_CURVE_WITH_KNOTS ( 'NONE', 3,
 ( #3360, #2835, #230, #2577, #1038, #1267, #3076, #212, #1774, #2297 ),
 .UNSPECIFIED., .F., .F.,
 ( 4, 2, 2, 2, 4 ),
 ( 0.000000000000000000, 0.1250000000000000000, 0.2500000000000000000, 0.3750000000000000000, 0.5000000000000000000 ),
 .UNSPECIFIED. ) ;
#1714 = CIRCLE ( 'NONE', #116, 0.1499999999999995226 ) ;
#1715 = CARTESIAN_POINT ( 'NONE',  ( -8.294442213215692306, 3.200000000000041478, -4.063689627625282519 ) ) ;
#1716 = DIRECTION ( 'NONE',  ( 1.000000000000000000, -0.000000000000000000, 0.000000000000000000 ) ) ;
#1717 = CIRCLE ( 'NONE', #279, 0.4000000000000001887 ) ;
#1718 = DIRECTION ( 'NONE',  ( 0.000000000000000000, 1.000000000000000000, -0.000000000000000000 ) ) ;
#1719 = FACE_OUTER_BOUND ( 'NONE', #1761, .T. ) ;
#1720 = CARTESIAN_POINT ( 'NONE',  ( 14.12665919458665265, 0.000000000000000000, 10.00000000000000000 ) ) ;
#1721 = LINE ( 'NONE', #2075, #1138 ) ;
#1722 = CARTESIAN_POINT ( 'NONE',  ( -9.832937042034890496, 3.200000000000045919, -3.347425945943318659 ) ) ;
#1723 = EDGE_LOOP ( 'NONE', ( #308, #1703, #1013, #40, #635, #1744, #2372, #3329, #797, #323, #453, #2892, #1356, #1064, #2860, #842, #689, #1000, #3292, #1610, #2584, #2271, #2687, #2603, #296, #1434, #239 ) ) ;
#1724 = CARTESIAN_POINT ( 'NONE',  ( -7.249999999999999112, 0.000000000000000000, 6.000000000000000000 ) ) ;
#1725 = VERTEX_POINT ( 'NONE', #2593 ) ;
#1726 = CARTESIAN_POINT ( 'NONE',  ( -17.72617508327659053, 0.000000000000000000, 0.9079635416864266784 ) ) ;
#1727 = EDGE_CURVE ( 'NONE', #558, #3136, #771, .T. ) ;
#1728 = EDGE_CURVE ( 'NONE', #2763, #2572, #1713, .T. ) ;
#1729 = CIRCLE ( 'NONE', #772, 1.000000000000000888 ) ;
#1730 = EDGE_CURVE ( 'NONE', #1675, #2961, #3343, .T. ) ;
#1731 = VECTOR ( 'NONE', #674, 1000.000000000000000 ) ;
#1732 = CARTESIAN_POINT ( 'NONE',  ( 8.500000000000000000, 3.000000000000000000, -3.100000000000002309 ) ) ;
#1733 = DIRECTION ( 'NONE',  ( 0.000000000000000000, 1.000000000000000000, -6.921730337728899136E-15 ) ) ;
#1734 = PRODUCT_DEFINITION_FORMATION_WITH_SPECIFIED_SOURCE ( 'TUTTO', '', #1818, .NOT_KNOWN. ) ;
#1735 = CARTESIAN_POINT ( 'NONE',  ( 2.062011025325685143, 3.200000000000053468, -2.281745672114239287 ) ) ;
#1736 = STYLED_ITEM ( 'NONE', ( #571 ), #1709 ) ;
#1737 = DIRECTION ( 'NONE',  ( 0.000000000000000000, 1.000000000000000000, -0.000000000000000000 ) ) ;
#1738 = CARTESIAN_POINT ( 'NONE',  ( 1.895757747210310651, 2.999999999999953371, -3.558101682617739403 ) ) ;
#1739 = CARTESIAN_POINT ( 'NONE',  ( 2.250000000000000444, 0.000000000000000000, 0.000000000000000000 ) ) ;
#1740 = FACE_OUTER_BOUND ( 'NONE', #1204, .T. ) ;
#1741 = ORIENTED_EDGE ( 'NONE', *, *, #2725, .F. ) ;
#1742 = DIRECTION ( 'NONE',  ( 0.000000000000000000, 1.000000000000000000, -0.000000000000000000 ) ) ;
#1743 = ADVANCED_FACE ( 'NONE', ( #495 ), #1561, .F. ) ;
#1744 = ORIENTED_EDGE ( 'NONE', *, *, #249, .T. ) ;
#1745 = CARTESIAN_POINT ( 'NONE',  ( -8.500000000000000000, 2.999999999999951594, -3.899999999999991029 ) ) ;
#1746 = ORIENTED_EDGE ( 'NONE', *, *, #1159, .F. ) ;
#1747 = CARTESIAN_POINT ( 'NONE',  ( 17.72852906795537820, 0.000000000000000000, -0.8727869652217589147 ) ) ;
#1748 = CARTESIAN_POINT ( 'NONE',  ( -1.856890761443925175, 2.999999999999903633, -3.708794663505330824 ) ) ;
#1749 = ORIENTED_EDGE ( 'NONE', *, *, #1430, .F. ) ;
#1750 = EDGE_CURVE ( 'NONE', #1279, #2294, #2656, .T. ) ;
#1751 = VERTEX_POINT ( 'NONE', #2814 ) ;
#1752 = EDGE_CURVE ( 'NONE', #1313, #3184, #2878, .T. ) ;
#1753 = B_SPLINE_CURVE_WITH_KNOTS ( 'NONE', 1,
 ( #2776, #1754 ),
 .UNSPECIFIED., .F., .F.,
 ( 2, 2 ),
 ( 0.000000000000000000, 1.000000000000000000 ),
 .UNSPECIFIED. ) ;
#1754 = CARTESIAN_POINT ( 'NONE',  ( 8.350848181528620628, 4.299999999999999822, -3.515929062956766327 ) ) ;
#1755 = DIRECTION ( 'NONE',  ( 0.000000000000000000, 0.000000000000000000, 1.000000000000000000 ) ) ;
#1756 = CARTESIAN_POINT ( 'NONE',  ( 2.250000000000000444, 0.000000000000000000, 0.000000000000000000 ) ) ;
#1757 = DIRECTION ( 'NONE',  ( 0.000000000000000000, 0.000000000000000000, 1.000000000000000000 ) ) ;
#1758 = DIRECTION ( 'NONE',  ( 0.000000000000000000, 1.000000000000000000, 0.000000000000000000 ) ) ;
#1759 = ORIENTED_EDGE ( 'NONE', *, *, #254, .T. ) ;
#1760 = CARTESIAN_POINT ( 'NONE',  ( -2.750000000000000444, 1.000000000000000000, -6.000000000000000000 ) ) ;
#1761 = EDGE_LOOP ( 'NONE', ( #1270, #355, #1963, #1082, #1110 ) ) ;
#1762 = CARTESIAN_POINT ( 'NONE',  ( 0.000000000000000000, 0.000000000000000000, -10.00000000000000000 ) ) ;
#1763 = ADVANCED_FACE ( 'NONE', ( #2866 ), #2607, .T. ) ;
#1764 =( BOUNDED_CURVE ( )  B_SPLINE_CURVE ( 3, ( #1745, #926, #3262, #450 ),
 .UNSPECIFIED., .F., .T. ) 
 B_SPLINE_CURVE_WITH_KNOTS ( ( 4, 4 ),
 ( 0.01933895260785521708, 0.5000000000000000000 ),
 .UNSPECIFIED. ) 
 CURVE ( )  GEOMETRIC_REPRESENTATION_ITEM ( )  RATIONAL_B_SPLINE_CURVE ( ( 0.9256361502700212185, 0.3343306535671791702, 0.3591186034779742520, 1.000000000000866640 ) ) 
 REPRESENTATION_ITEM ( '' )  );
#1765 = CARTESIAN_POINT ( 'NONE',  ( 16.72973869792971513, 0.000000000000000000, -0.8236158685895469400 ) ) ;
#1766 = VERTEX_POINT ( 'NONE', #2311 ) ;
#1767 = ORIENTED_EDGE ( 'NONE', *, *, #901, .T. ) ;
#1768 = AXIS2_PLACEMENT_3D ( 'NONE', #2042, #2852, #1757 ) ;
#1769 = EDGE_CURVE ( 'NONE', #255, #1387, #3108, .T. ) ;
#1770 = EDGE_CURVE ( 'NONE', #1286, #3150, #530, .T. ) ;
#1771 = DIRECTION ( 'NONE',  ( -0.000000000000000000, -1.000000000000000000, -0.000000000000000000 ) ) ;
#1772 = CIRCLE ( 'NONE', #2660, 0.5999999999999998668 ) ;
#1773 = FACE_OUTER_BOUND ( 'NONE', #2543, .T. ) ;
#1774 = CARTESIAN_POINT ( 'NONE',  ( 8.604719755119658586, 2.999999999999903633, -3.899999999999974598 ) ) ;
#1775 = AXIS2_PLACEMENT_3D ( 'NONE', #2695, #336, #1148 ) ;
#1776 = CARTESIAN_POINT ( 'NONE',  ( 0.9379889746743157453, 3.200000000000037037, -4.718254327885746946 ) ) ;
#1777 = CARTESIAN_POINT ( 'NONE',  ( -1.607874687843445560, 4.299999999999999822, -3.395774035275854530 ) ) ;
#1778 = CARTESIAN_POINT ( 'NONE',  ( 1.500000000000000444, 3.000000000000000000, 3.500000000000002220 ) ) ;
#1779 = ORIENTED_EDGE ( 'NONE', *, *, #2413, .F. ) ;
#1780 = CARTESIAN_POINT ( 'NONE',  ( -2.529395995448802115, 3.200000000000039702, -4.360432382325306833 ) ) ;
#1781 = CIRCLE ( 'NONE', #765, 0.5999999999999998668 ) ;
#1782 = AXIS2_PLACEMENT_3D ( 'NONE', #2202, #1508, #3272 ) ;
#1783 = CARTESIAN_POINT ( 'NONE',  ( -8.649444615248473411, 4.299999999999999822, 3.487103993903686749 ) ) ;
#1784 = EDGE_LOOP ( 'NONE', ( #2322, #795, #977, #1312 ) ) ;
#1785 = ORIENTED_EDGE ( 'NONE', *, *, #2341, .T. ) ;
#1786 = AXIS2_PLACEMENT_3D ( 'NONE', #2105, #3225, #1172 ) ;
#1787 = EDGE_CURVE ( 'NONE', #512, #342, #2090, .T. ) ;
#1788 = FACE_OUTER_BOUND ( 'NONE', #2336, .T. ) ;
#1789 = DIRECTION ( 'NONE',  ( 0.000000000000000000, 0.000000000000000000, -1.000000000000000000 ) ) ;
#1790 = AXIS2_PLACEMENT_3D ( 'NONE', #1681, #399, #1378 ) ;
#1791 = DIRECTION ( 'NONE',  ( -0.000000000000000000, -1.000000000000000000, 6.921730337728899925E-15 ) ) ;
#1792 = EDGE_CURVE ( 'NONE', #1725, #2911, #967, .T. ) ;
#1793 = CARTESIAN_POINT ( 'NONE',  ( 7.902770316356382274, 3.200000000000094325, 3.557590841068217991 ) ) ;
#1794 = CARTESIAN_POINT ( 'NONE',  ( -6.324555320336762598, 0.000000000000000000, -9.000000000000001776 ) ) ;
#1795 = FACE_OUTER_BOUND ( 'NONE', #738, .T. ) ;
#1796 = DIRECTION ( 'NONE',  ( -0.000000000000000000, 1.000000000000000000, -0.000000000000000000 ) ) ;
#1797 = EDGE_CURVE ( 'NONE', #2619, #1830, #1376, .T. ) ;
#1798 = DIRECTION ( 'NONE',  ( 0.000000000000000000, 0.000000000000000000, -1.000000000000000000 ) ) ;
#1799 = EDGE_LOOP ( 'NONE', ( #2823, #2302, #2716, #3117, #2897 ) ) ;
#1800 = CARTESIAN_POINT ( 'NONE',  ( -7.908613242910601748, 3.200000000000092992, 3.398699933172371512 ) ) ;
#1801 = ORIENTED_EDGE ( 'NONE', *, *, #2529, .T. ) ;
#1802 = ORIENTED_EDGE ( 'NONE', *, *, #1166, .T. ) ;
#1803 = DIRECTION ( 'NONE',  ( 0.000000000000000000, 0.000000000000000000, 1.000000000000000000 ) ) ;
#1804 = CARTESIAN_POINT ( 'NONE',  ( 6.324555320336762598, 0.000000000000000000, 10.00000000000000000 ) ) ;
#1805 = EDGE_CURVE ( 'NONE', #3123, #2732, #324, .T. ) ;
#1806 = DIRECTION ( 'NONE',  ( 0.000000000000000000, 0.000000000000000000, -1.000000000000000000 ) ) ;
#1807 = CARTESIAN_POINT ( 'NONE',  ( 1.500000000000000444, 3.200000000000045475, -3.499999999999993339 ) ) ;
#1808 = DIRECTION ( 'NONE',  ( 0.000000000000000000, 1.000000000000000000, -6.921730337728899136E-15 ) ) ;
#1809 = CYLINDRICAL_SURFACE ( 'NONE', #2683, 0.3999999999999993006 ) ;
#1810 = CARTESIAN_POINT ( 'NONE',  ( -1.183673382708259947, 4.299999999999999822, -3.388476589037259679 ) ) ;
#1811 = LINE ( 'NONE', #2871, #3260 ) ;
#1812 = EDGE_CURVE ( 'NONE', #2473, #1147, #1621, .T. ) ;
#1813 = EDGE_CURVE ( 'NONE', #3025, #893, #478, .T. ) ;
#1814 = VERTEX_POINT ( 'NONE', #822 ) ;
#1815 = ORIENTED_EDGE ( 'NONE', *, *, #974, .F. ) ;
#1816 = VERTEX_POINT ( 'NONE', #1111 ) ;
#1817 = ORIENTED_EDGE ( 'NONE', *, *, #3149, .F. ) ;
#1818 = PRODUCT ( 'R3S', 'R3S', '', ( #2157 ) ) ;
#1819 = CARTESIAN_POINT ( 'NONE',  ( -1.632338361240310620, 4.299999999999999822, 3.808198893807603458 ) ) ;
#1820 = CARTESIAN_POINT ( 'NONE',  ( -8.500000000000000000, 2.999999999999951594, -3.899999999999991029 ) ) ;
#1821 = DIRECTION ( 'NONE',  ( 0.000000000000000000, 0.000000000000000000, -1.000000000000000000 ) ) ;
#1822 = VECTOR ( 'NONE', #247, 1000.000000000000000 ) ;
#1823 = CARTESIAN_POINT ( 'NONE',  ( -1.500000000000000444, 4.299999999999999822, -3.500000000000002220 ) ) ;
#1824 = DIRECTION ( 'NONE',  ( 0.000000000000000000, 7.228014483236698330E-15, 1.000000000000000000 ) ) ;
#1825 = AXIS2_PLACEMENT_3D ( 'NONE', #698, #3056, #718 ) ;
#1826 = CARTESIAN_POINT ( 'NONE',  ( -1.500000000000000444, 2.999999999999952482, 3.100000000000031175 ) ) ;
#1827 = CARTESIAN_POINT ( 'NONE',  ( 16.72973869792971513, 0.000000000000000000, -0.8236158685895469400 ) ) ;
#1828 = STYLED_ITEM ( 'NONE', ( #701 ), #1089 ) ;
#1829 = CARTESIAN_POINT ( 'NONE',  ( -1.600577241604850931, 4.299999999999999822, -3.819975340411039699 ) ) ;
#1830 = VERTEX_POINT ( 'NONE', #46 ) ;
#1831 = VERTEX_POINT ( 'NONE', #1093 ) ;
#1832 = EDGE_CURVE ( 'NONE', #2150, #1497, #1876, .T. ) ;
#1833 = ORIENTED_EDGE ( 'NONE', *, *, #2807, .F. ) ;
#1834 = AXIS2_PLACEMENT_3D ( 'NONE', #2364, #1564, #1323 ) ;
#1835 = AXIS2_PLACEMENT_3D ( 'NONE', #3016, #1493, #1755 ) ;
#1836 = ORIENTED_EDGE ( 'NONE', *, *, #1206, .F. ) ;
#1837 = EDGE_LOOP ( 'NONE', ( #293, #2034, #2422, #325 ) ) ;
#1838 = CARTESIAN_POINT ( 'NONE',  ( -1.395280244880340970, 2.999999999999903633, -3.900000000000017675 ) ) ;
#1839 = DIRECTION ( 'NONE',  ( 0.000000000000000000, 1.000000000000000000, 0.000000000000000000 ) ) ;
#1840 = CIRCLE ( 'NONE', #128, 0.4000000000000001887 ) ;
#1841 = LINE ( 'NONE', #2883, #3321 ) ;
#1842 = ORIENTED_EDGE ( 'NONE', *, *, #1907, .T. ) ;
#1843 = CARTESIAN_POINT ( 'NONE',  ( 1.143109238556074825, 2.999999999999956479, 3.708794663505325495 ) ) ;
#1844 = AXIS2_PLACEMENT_3D ( 'NONE', #3069, #1277, #1485 ) ;
#1845 = DIRECTION ( 'NONE',  ( 0.000000000000000000, 0.000000000000000000, 1.000000000000000000 ) ) ;
#1846 = SURFACE_SIDE_STYLE ('',( #1113 ) ) ;
#1847 = FACE_OUTER_BOUND ( 'NONE', #398, .T. ) ;
#1848 = CIRCLE ( 'NONE', #1324, 6.999999999999999112 ) ;
#1849 = CARTESIAN_POINT ( 'NONE',  ( 8.352269408875596213, 4.299999999999999822, 3.473990526262189960 ) ) ;
#1850 = EDGE_CURVE ( 'NONE', #1830, #2619, #2841, .T. ) ;
#1851 = ORIENTED_EDGE ( 'NONE', *, *, #1535, .F. ) ;
#1852 = ORIENTED_EDGE ( 'NONE', *, *, #1728, .F. ) ;
#1853 = ORIENTED_EDGE ( 'NONE', *, *, #277, .T. ) ;
#1854 = ORIENTED_EDGE ( 'NONE', *, *, #2864, .T. ) ;
#1855 =( BOUNDED_SURFACE ( )  B_SPLINE_SURFACE ( 3, 1, ( 
 ( #2963, #1407 ),
 ( #358, #2723 ),
 ( #2217, #3249 ),
 ( #1140, #2461 ),
 ( #2184, #1942 ),
 ( #2475, #177 ),
 ( #3237, #400 ) ),
 .UNSPECIFIED., .T., .F., .F. ) 
 B_SPLINE_SURFACE_WITH_KNOTS ( ( 4, 3, 4 ),
 ( 2, 2 ),
 ( 0.000000000000000000, 0.5000000000000000000, 1.000000000000000000 ),
 ( 0.000000000000000000, 1.000000000000000000 ),
 .UNSPECIFIED. ) 
 GEOMETRIC_REPRESENTATION_ITEM ( )  RATIONAL_B_SPLINE_SURFACE ( (
 ( 1.000000000000000000, 1.000000000000000000),
 ( 0.3333333333333333703, 0.3333333333333333703),
 ( 0.3333333333333333703, 0.3333333333333333703),
 ( 1.000000000000000000, 1.000000000000000000),
 ( 0.3333333333333333703, 0.3333333333333333703),
 ( 0.3333333333333333703, 0.3333333333333333703),
 ( 1.000000000000000000, 1.000000000000000000) ) ) 
 REPRESENTATION_ITEM ( '' )  SURFACE ( )  );
#1856 = CARTESIAN_POINT ( 'NONE',  ( -1.649747229771103330, 4.299999999999999822, 3.508704434265398575 ) ) ;
#1857 = CARTESIAN_POINT ( 'NONE',  ( 10.78763227214358622, 0.000000000000000000, -10.00000000000000000 ) ) ;
#1858 = ADVANCED_FACE ( 'NONE', ( #596 ), #1861, .F. ) ;
#1859 = ADVANCED_FACE ( 'NONE', ( #2645 ), #2170, .T. ) ;
#1860 = ORIENTED_EDGE ( 'NONE', *, *, #2824, .T. ) ;
#1861 = CYLINDRICAL_SURFACE ( 'NONE', #1078, 1.000000000000000000 ) ;
#1862 = CARTESIAN_POINT ( 'NONE',  ( 9.090338510971191610, 3.200000000000044587, -3.607240115928302959 ) ) ;
#1863 = DIRECTION ( 'NONE',  ( -0.000000000000000000, -1.000000000000000000, -0.000000000000000000 ) ) ;
#1864 = FACE_OUTER_BOUND ( 'NONE', #1948, .T. ) ;
#1865 = CARTESIAN_POINT ( 'NONE',  ( -8.649444615248473411, 4.299999999999999822, 3.487103993903686749 ) ) ;
#1866 = ORIENTED_EDGE ( 'NONE', *, *, #1667, .T. ) ;
#1867 = ORIENTED_EDGE ( 'NONE', *, *, #1899, .F. ) ;
#1868 = EDGE_LOOP ( 'NONE', ( #731, #2412, #3021, #200 ) ) ;
#1869 = ADVANCED_FACE ( 'NONE', ( #2430 ), #346, .F. ) ;
#1870 = ORIENTED_EDGE ( 'NONE', *, *, #2661, .T. ) ;
#1871 = CARTESIAN_POINT ( 'NONE',  ( -1.649747229771103108, 4.299999999999999822, 3.508704434265398575 ) ) ;
#1872 = CARTESIAN_POINT ( 'NONE',  ( -1.500000000000000444, 3.000000000000000000, -3.100000000000001865 ) ) ;
#1873 = CIRCLE ( 'NONE', #414, 0.1500000000000003830 ) ;
#1874 = VERTEX_POINT ( 'NONE', #3176 ) ;
#1875 = ADVANCED_FACE ( 'NONE', ( #100 ), #2959, .T. ) ;
#1876 = LINE ( 'NONE', #1638, #536 ) ;
#1877 = DIRECTION ( 'NONE',  ( -0.000000000000000000, -1.000000000000000000, -0.000000000000000000 ) ) ;
#1878 = DIRECTION ( 'NONE',  ( 0.000000000000000000, 6.505213034913023449E-15, 1.000000000000000000 ) ) ;
#1879 = ORIENTED_EDGE ( 'NONE', *, *, #1770, .T. ) ;
#1880 = LINE ( 'NONE', #320, #426 ) ;
#1881 = AXIS2_PLACEMENT_3D ( 'NONE', #1807, #475, #1245 ) ;
#1882 = CARTESIAN_POINT ( 'NONE',  ( -2.250000000000000444, 1.000000000000000000, 6.000000000000000000 ) ) ;
#1883 = VERTEX_POINT ( 'NONE', #3269 ) ;
#1884 = ORIENTED_EDGE ( 'NONE', *, *, #96, .T. ) ;
#1885 = VECTOR ( 'NONE', #345, 1000.000000000000000 ) ;
#1886 = VERTEX_POINT ( 'NONE', #1427 ) ;
#1887 = AXIS2_PLACEMENT_3D ( 'NONE', #856, #2433, #888 ) ;
#1888 = AXIS2_PLACEMENT_3D ( 'NONE', #1778, #267, #2093 ) ;
#1889 = EDGE_CURVE ( 'NONE', #922, #2942, #2102, .T. ) ;
#1890 = B_SPLINE_CURVE_WITH_KNOTS ( 'NONE', 1,
 ( #198, #2481 ),
 .UNSPECIFIED., .F., .F.,
 ( 2, 2 ),
 ( 0.000000000000000000, 1.000000000000000000 ),
 .UNSPECIFIED. ) ;
#1891 = CARTESIAN_POINT ( 'NONE',  ( -1.350252770228897781, 4.299999999999999822, 3.491295565734605866 ) ) ;
#1892 = DIRECTION ( 'NONE',  ( -0.000000000000000000, -1.000000000000000000, -0.000000000000000000 ) ) ;
#1893 = AXIS2_PLACEMENT_3D ( 'NONE', #1671, #2935, #2706 ) ;
#1894 = EDGE_CURVE ( 'NONE', #991, #2698, #640, .T. ) ;
#1895 = CARTESIAN_POINT ( 'NONE',  ( -7.670450623260554934, 2.999999999999904077, -3.834436588236324273 ) ) ;
#1896 = DIRECTION ( 'NONE',  ( 0.000000000000000000, 0.000000000000000000, 1.000000000000000000 ) ) ;
#1897 =( BOUNDED_SURFACE ( )  B_SPLINE_SURFACE ( 3, 1, ( 
 ( #2240, #954 ),
 ( #3242, #2798 ),
 ( #1163, #1983 ),
 ( #2189, #1477 ),
 ( #900, #1020 ),
 ( #1058, #3091 ),
 ( #1793, #2025 ) ),
 .UNSPECIFIED., .T., .F., .F. ) 
 B_SPLINE_SURFACE_WITH_KNOTS ( ( 4, 3, 4 ),
 ( 2, 2 ),
 ( 0.000000000000000000, 0.5000000000000000000, 1.000000000000000000 ),
 ( 0.000000000000000000, 1.000000000000000000 ),
 .UNSPECIFIED. ) 
 GEOMETRIC_REPRESENTATION_ITEM ( )  RATIONAL_B_SPLINE_SURFACE ( (
 ( 1.000000000000000000, 1.000000000000000000),
 ( 0.3333333333333333703, 0.3333333333333333703),
 ( 0.3333333333333333703, 0.3333333333333333703),
 ( 1.000000000000000000, 1.000000000000000000),
 ( 0.3333333333333333703, 0.3333333333333333703),
 ( 0.3333333333333333703, 0.3333333333333333703),
 ( 1.000000000000000000, 1.000000000000000000) ) ) 
 REPRESENTATION_ITEM ( '' )  SURFACE ( )  );
#1898 = VECTOR ( 'NONE', #2659, 1000.000000000000000 ) ;
#1899 = EDGE_CURVE ( 'NONE', #878, #1421, #696, .T. ) ;
#1900 = FACE_OUTER_BOUND ( 'NONE', #2267, .T. ) ;
#1901 = EDGE_LOOP ( 'NONE', ( #1646, #3000, #1120, #1687 ) ) ;
#1902 = AXIS2_PLACEMENT_3D ( 'NONE', #3027, #729, #1711 ) ;
#1903 = CARTESIAN_POINT ( 'NONE',  ( -2.750000000000000444, 1.000000000000000000, -6.500000000000000000 ) ) ;
#1904 = LINE ( 'NONE', #2435, #446 ) ;
#1905 = ORIENTED_EDGE ( 'NONE', *, *, #639, .T. ) ;
#1906 = AXIS2_PLACEMENT_3D ( 'NONE', #3004, #2207, #1192 ) ;
#1907 = EDGE_CURVE ( 'NONE', #1883, #3008, #3238, .T. ) ;
#1908 = ORIENTED_EDGE ( 'NONE', *, *, #3133, .F. ) ;
#1909 = ORIENTED_EDGE ( 'NONE', *, *, #728, .T. ) ;
#1910 = VECTOR ( 'NONE', #3011, 999.9999999999998863 ) ;
#1911 = CARTESIAN_POINT ( 'NONE',  ( -14.12665919458665797, 0.000000000000000000, -10.00000000000000000 ) ) ;
#1912 = CARTESIAN_POINT ( 'NONE',  ( 8.350848181528620628, 4.299999999999999822, -3.515929062956766327 ) ) ;
#1913 = CARTESIAN_POINT ( 'NONE',  ( -2.750000000000000444, 0.000000000000000000, 6.000000000000000000 ) ) ;
#1914 = CYLINDRICAL_SURFACE ( 'NONE', #826, 0.5000000000000004441 ) ;
#1915 = EDGE_CURVE ( 'NONE', #2473, #2031, #271, .T. ) ;
#1916 = CARTESIAN_POINT ( 'NONE',  ( -0.9426909885220814411, 3.200000000000091660, 3.277723897538445286 ) ) ;
#1917 = CARTESIAN_POINT ( 'NONE',  ( 8.500000000000000000, 4.299999999999999822, 3.500000000000001776 ) ) ;
#1918 = LINE ( 'NONE', #889, #2293 ) ;
#1919 = VERTEX_POINT ( 'NONE', #418 ) ;
#1920 = DIRECTION ( 'NONE',  ( 0.000000000000000000, 0.000000000000000000, 1.000000000000000000 ) ) ;
#1921 = VERTEX_POINT ( 'NONE', #897 ) ;
#1922 = VERTEX_POINT ( 'NONE', #2186 ) ;
#1923 = ADVANCED_FACE ( 'NONE', ( #434 ), #914, .T. ) ;
#1924 = EDGE_CURVE ( 'NONE', #2702, #1239, #2210, .T. ) ;
#1925 = CARTESIAN_POINT ( 'NONE',  ( -2.057309011477919558, 3.200000000000095657, 3.722276102461576919 ) ) ;
#1926 = CARTESIAN_POINT ( 'NONE',  ( -6.899514894912830876, 0.000000000000000000, -9.818181818181818343 ) ) ;
#1927 = CARTESIAN_POINT ( 'NONE',  ( -9.265278896632734629, 2.999999999999903633, -3.962977548449749587 ) ) ;
#1928 = DIRECTION ( 'NONE',  ( 0.000000000000000000, -1.000000000000000000, 0.000000000000000000 ) ) ;
#1929 = CARTESIAN_POINT ( 'NONE',  ( 0.000000000000000000, 0.000000000000000000, 10.00000000000000000 ) ) ;
#1930 = ORIENTED_EDGE ( 'NONE', *, *, #2407, .F. ) ;
#1931 = CARTESIAN_POINT ( 'NONE',  ( 1.104242252789691570, 2.999999999999953371, -3.441898317382244166 ) ) ;
#1932 = DIRECTION ( 'NONE',  ( 0.000000000000000000, 1.000000000000000000, -6.921730337728899136E-15 ) ) ;
#1933 = ORIENTED_EDGE ( 'NONE', *, *, #111, .T. ) ;
#1934 = CARTESIAN_POINT ( 'NONE',  ( -8.467864759946643005, 2.999999999999952038, -3.898707068343045812 ) ) ;
#1935 = AXIS2_PLACEMENT_3D ( 'NONE', #2257, #1268, #2799 ) ;
#1936 = EDGE_LOOP ( 'NONE', ( #2588, #1388, #2352, #1541, #189, #3079 ) ) ;
#1937 = CARTESIAN_POINT ( 'NONE',  ( -1.183673382708259947, 4.299999999999999822, -3.388476589037259679 ) ) ;
#1938 = CIRCLE ( 'NONE', #1452, 0.6000000000000003109 ) ;
#1939 = ADVANCED_FACE ( 'NONE', ( #1964 ), #162, .T. ) ;
#1940 = CONICAL_SURFACE ( 'NONE', #759, 0.4000000000000006328, 0.7853981633970993359 ) ;
#1941 = DIRECTION ( 'NONE',  ( -0.000000000000000000, -1.000000000000000000, 0.000000000000000000 ) ) ;
#1942 = CARTESIAN_POINT ( 'NONE',  ( 8.699745897636388392, 4.299999999999999822, 3.230553203067038304 ) ) ;
#1943 = AXIS2_PLACEMENT_3D ( 'NONE', #969, #3035, #1190 ) ;
#1944 = CARTESIAN_POINT ( 'NONE',  ( 0.000000000000000000, 0.000000000000000000, 0.000000000000000000 ) ) ;
#1945 = LINE ( 'NONE', #1145, #2727 ) ;
#1946 = FACE_BOUND ( 'NONE', #957, .T. ) ;
#1947 = CIRCLE ( 'NONE', #490, 0.6000000000000003109 ) ;
#1948 = EDGE_LOOP ( 'NONE', ( #1785, #252, #2821, #1654, #1153 ) ) ;
#1949 = CARTESIAN_POINT ( 'NONE',  ( 0.000000000000000000, 1.000000000000000000, -10.00000000000000000 ) ) ;
#1950 = DIRECTION ( 'NONE',  ( 0.000000000000000000, 1.000000000000000000, 0.000000000000000000 ) ) ;
#1951 = LINE ( 'NONE', #2761, #28 ) ;
#1952 = ORIENTED_EDGE ( 'NONE', *, *, #2937, .T. ) ;
#1953 = CARTESIAN_POINT ( 'NONE',  ( 8.291205336494698486, 2.999999999999908962, -3.143109238556082818 ) ) ;
#1954 = AXIS2_PLACEMENT_3D ( 'NONE', #1322, #597, #2091 ) ;
#1955 = ORIENTED_EDGE ( 'NONE', *, *, #1425, .F. ) ;
#1956 = CARTESIAN_POINT ( 'NONE',  ( 2.250000000000000444, 1.000000000000000000, -0.000000000000000000 ) ) ;
#1957 = AXIS2_PLACEMENT_3D ( 'NONE', #3054, #1209, #694 ) ;
#1958 = EDGE_CURVE ( 'NONE', #7, #1286, #2673, .T. ) ;
#1959 = ORIENTED_EDGE ( 'NONE', *, *, #3134, .T. ) ;
#1960 = VECTOR ( 'NONE', #2503, 1000.000000000000000 ) ;
#1961 = DIRECTION ( 'NONE',  ( -0.000000000000000000, 1.000000000000000000, -0.000000000000000000 ) ) ;
#1962 = CARTESIAN_POINT ( 'NONE',  ( -2.057309011477919558, 3.200000000000095657, 3.722276102461576475 ) ) ;
#1963 = ORIENTED_EDGE ( 'NONE', *, *, #1550, .F. ) ;
#1964 = FACE_OUTER_BOUND ( 'NONE', #219, .T. ) ;
#1965 = EDGE_CURVE ( 'NONE', #3082, #1279, #389, .T. ) ;
#1966 = EDGE_CURVE ( 'NONE', #2698, #991, #1608, .T. ) ;
#1967 = CARTESIAN_POINT ( 'NONE',  ( 6.324555320336762598, 0.000000000000000000, 9.000000000000001776 ) ) ;
#1968 = CARTESIAN_POINT ( 'NONE',  ( 1.500000000000000444, 4.299999999999999822, 3.500000000000003553 ) ) ;
#1969 = ADVANCED_FACE ( 'NONE', ( #644, #1669, #2740 ), #179, .F. ) ;
#1970 = DIRECTION ( 'NONE',  ( -0.000000000000000000, 1.000000000000000000, -0.000000000000000000 ) ) ;
#1971 = DIRECTION ( 'NONE',  ( 0.000000000000000000, 0.000000000000000000, 1.000000000000000000 ) ) ;
#1972 = LINE ( 'NONE', #633, #2628 ) ;
#1973 = ORIENTED_EDGE ( 'NONE', *, *, #1643, .T. ) ;
#1974 = LINE ( 'NONE', #2818, #2261 ) ;
#1975 = VERTEX_POINT ( 'NONE', #2237 ) ;
#1976 = CARTESIAN_POINT ( 'NONE',  ( 0.000000000000000000, 0.000000000000000000, -10.00000000000000000 ) ) ;
#1977 = CARTESIAN_POINT ( 'NONE',  ( 11.17552908288537594, 0.000000000000000000, -9.921702806883191172 ) ) ;
#1978 = CARTESIAN_POINT ( 'NONE',  ( -1.604719755119660363, 2.999999999999903189, -3.900000000000017675 ) ) ;
#1979 = DIRECTION ( 'NONE',  ( 0.000000000000000000, 5.782411586589342256E-15, 1.000000000000000000 ) ) ;
#1980 = CARTESIAN_POINT ( 'NONE',  ( 8.500000000000000000, 2.999999999999906297, -3.499999999999991562 ) ) ;
#1981 = CARTESIAN_POINT ( 'NONE',  ( -12.31250000000000178, 0.000000000000000000, 5.171611648991307320 ) ) ;
#1982 = ADVANCED_FACE ( 'NONE', ( #950 ), #3299, .T. ) ;
#1983 = CARTESIAN_POINT ( 'NONE',  ( 8.595709898964539519, 4.299999999999999822, 3.821464796268891018 ) ) ;
#1984 = DIRECTION ( 'NONE',  ( 0.000000000000000000, 0.000000000000000000, 1.000000000000000000 ) ) ;
#1985 = DIRECTION ( 'NONE',  ( 0.000000000000000000, 7.228014483236698330E-15, 1.000000000000000000 ) ) ;
#1986 = CARTESIAN_POINT ( 'NONE',  ( 2.099703936219439182, 3.200000000000045475, -3.481153544553116763 ) ) ;
#1987 = EDGE_LOOP ( 'NONE', ( #94, #575, #2785, #2113 ) ) ;
#1988 = DIRECTION ( 'NONE',  ( 0.000000000000000000, 1.000000000000000000, -0.000000000000000000 ) ) ;
#1989 = EDGE_LOOP ( 'NONE', ( #1867, #1741, #1692, #2048 ) ) ;
#1990 = CARTESIAN_POINT ( 'NONE',  ( 13.22875655532295269, 1.000000000000000000, 10.00000000000000000 ) ) ;
#1991 = AXIS2_PLACEMENT_3D ( 'NONE', #2815, #3077, #773 ) ;
#1992 = DIRECTION ( 'NONE',  ( 0.000000000000000000, 0.000000000000000000, 1.000000000000000000 ) ) ;
#1993 = DIRECTION ( 'NONE',  ( -0.000000000000000000, -1.000000000000000000, -0.000000000000000000 ) ) ;
#1994 = ADVANCED_FACE ( 'NONE', ( #1495 ), #1353, .T. ) ;
#1995 = AXIS2_PLACEMENT_3D ( 'NONE', #1701, #2760, #673 ) ;
#1996 = CARTESIAN_POINT ( 'NONE',  ( 0.8626031528868077780, 3.200000000000053468, -2.319438583007992882 ) ) ;
#1997 = CARTESIAN_POINT ( 'NONE',  ( 0.000000000000000000, 1.000000000000000000, 0.000000000000000000 ) ) ;
#1998 = VECTOR ( 'NONE', #1627, 1000.000000000000000 ) ;
#1999 = EDGE_CURVE ( 'NONE', #367, #942, #810, .T. ) ;
#2000 = EDGE_LOOP ( 'NONE', ( #396, #3152 ) ) ;
#2001 = LINE ( 'NONE', #2277, #820 ) ;
#2002 = CYLINDRICAL_SURFACE ( 'NONE', #1825, 6.999999999999999112 ) ;
#2003 = AXIS2_PLACEMENT_3D ( 'NONE', #886, #899, #870 ) ;
#2004 = DIRECTION ( 'NONE',  ( -0.000000000000000000, -1.000000000000000000, -0.000000000000000000 ) ) ;
#2005 = DIRECTION ( 'NONE',  ( 0.000000000000000000, 1.000000000000000000, -6.921730337728899136E-15 ) ) ;
#2006 = CIRCLE ( 'NONE', #549, 12.00000000000000178 ) ;
#2007 = VERTEX_POINT ( 'NONE', #1720 ) ;
#2008 = CARTESIAN_POINT ( 'NONE',  ( -1.500000000000000444, 4.299999999999999822, 3.500000000000002220 ) ) ;
#2009 = ORIENTED_EDGE ( 'NONE', *, *, #814, .F. ) ;
#2010 = CARTESIAN_POINT ( 'NONE',  ( -1.607874687843445338, 4.299999999999999822, -3.395774035275854530 ) ) ;
#2011 = EDGE_CURVE ( 'NONE', #2770, #1014, #3307, .T. ) ;
#2012 = EDGE_CURVE ( 'NONE', #2458, #1221, #1022, .T. ) ;
#2013 = CIRCLE ( 'NONE', #2337, 6.999999999999999112 ) ;
#2014 = ORIENTED_EDGE ( 'NONE', *, *, #1054, .T. ) ;
#2015 = ORIENTED_EDGE ( 'NONE', *, *, #3218, .T. ) ;
#2016 = CIRCLE ( 'NONE', #2951, 0.5999999999999998668 ) ;
#2017 = CARTESIAN_POINT ( 'NONE',  ( -7.249999999999999112, 0.000000000000000000, -6.500000000000000000 ) ) ;
#2018 = CARTESIAN_POINT ( 'NONE',  ( -1.500000000000000444, 2.999999999999952038, -3.900000000000010125 ) ) ;
#2019 = ORIENTED_EDGE ( 'NONE', *, *, #825, .F. ) ;
#2020 = AXIS2_PLACEMENT_3D ( 'NONE', #1596, #321, #258 ) ;
#2021 = VERTEX_POINT ( 'NONE', #442 ) ;
#2022 = B_SPLINE_CURVE_WITH_KNOTS ( 'NONE', 1,
 ( #1916, #1162 ),
 .UNSPECIFIED., .F., .F.,
 ( 2, 2 ),
 ( 0.000000000000000000, 1.000000000000000000 ),
 .UNSPECIFIED. ) ;
#2023 = DIRECTION ( 'NONE',  ( 0.000000000000000000, -1.000000000000000000, 0.000000000000000000 ) ) ;
#2024 = FACE_BOUND ( 'NONE', #3087, .T. ) ;
#2025 = CARTESIAN_POINT ( 'NONE',  ( 8.352272101699536933, 4.299999999999999822, 3.473991000332039114 ) ) ;
#2026 = EDGE_CURVE ( 'NONE', #3231, #2651, #1299, .T. ) ;
#2027 = DIRECTION ( 'NONE',  ( -1.000000000000000000, 0.000000000000000000, 0.000000000000000000 ) ) ;
#2028 = DIRECTION ( 'NONE',  ( 0.000000000000000000, 1.000000000000000000, 0.000000000000000000 ) ) ;
#2029 = ORIENTED_EDGE ( 'NONE', *, *, #1965, .T. ) ;
#2030 = CARTESIAN_POINT ( 'NONE',  ( -8.350555384751528365, 4.299999999999999822, 3.512896006096316803 ) ) ;
#2031 = VERTEX_POINT ( 'NONE', #2782 ) ;
#2032 = CARTESIAN_POINT ( 'NONE',  ( -2.250000000000000444, 0.000000000000000000, 6.000000000000000000 ) ) ;
#2033 = ORIENTED_EDGE ( 'NONE', *, *, #944, .T. ) ;
#2034 = ORIENTED_EDGE ( 'NONE', *, *, #3148, .F. ) ;
#2035 = ADVANCED_FACE ( 'NONE', ( #989 ), #1021, .F. ) ;
#2036 = CYLINDRICAL_SURFACE ( 'NONE', #290, 6.999999999999999112 ) ;
#2037 = ORIENTED_EDGE ( 'NONE', *, *, #2214, .T. ) ;
#2038 = ORIENTED_EDGE ( 'NONE', *, *, #944, .F. ) ;
#2039 = LINE ( 'NONE', #984, #183 ) ;
#2040 = CARTESIAN_POINT ( 'NONE',  ( -0.9426909885220814411, 3.200000000000091660, 3.277723897538445286 ) ) ;
#2041 = CARTESIAN_POINT ( 'NONE',  ( 0.8626031528868077780, 3.200000000000053468, -2.319438583007992882 ) ) ;
#2042 = CARTESIAN_POINT ( 'NONE',  ( 8.500000000000000000, 1.000000000000000000, -3.500000000000001776 ) ) ;
#2043 = CARTESIAN_POINT ( 'NONE',  ( 6.899514894912830876, 1.000000000000000000, 9.818181818181818343 ) ) ;
#2044 = ORIENTED_EDGE ( 'NONE', *, *, #1335, .F. ) ;
#2045 = CARTESIAN_POINT ( 'NONE',  ( -1.500000000000000444, 2.999999999999978684, 3.899999999999998135 ) ) ;
#2046 = ORIENTED_EDGE ( 'NONE', *, *, #268, .T. ) ;
#2047 = CARTESIAN_POINT ( 'NONE',  ( 7.750000000000000000, 0.000000000000000000, 0.000000000000000000 ) ) ;
#2048 = ORIENTED_EDGE ( 'NONE', *, *, #3065, .F. ) ;
#2049 = CARTESIAN_POINT ( 'NONE',  ( -8.467864759946643005, 2.999999999999952038, -3.898707068343045812 ) ) ;
#2050 = ORIENTED_EDGE ( 'NONE', *, *, #1425, .T. ) ;
#2051 = EDGE_CURVE ( 'NONE', #3244, #3084, #197, .T. ) ;
#2052 = ORIENTED_EDGE ( 'NONE', *, *, #3128, .T. ) ;
#2053 = VECTOR ( 'NONE', #1439, 1000.000000000000000 ) ;
#2054 = CARTESIAN_POINT ( 'NONE',  ( -7.249999999999999112, 1.000000000000000000, -6.000000000000000000 ) ) ;
#2055 = DIRECTION ( 'NONE',  ( 0.000000000000000000, 1.000000000000000000, -0.000000000000000000 ) ) ;
#2056 = EDGE_CURVE ( 'NONE', #512, #382, #2545, .T. ) ;
#2057 = AXIS2_PLACEMENT_3D ( 'NONE', #3284, #614, #2427 ) ;
#2058 = DIRECTION ( 'NONE',  ( 0.000000000000000000, 0.000000000000000000, 1.000000000000000000 ) ) ;
#2059 = CARTESIAN_POINT ( 'NONE',  ( 2.062011025325685143, 3.200000000000053468, -2.281745672114239287 ) ) ;
#2060 = CONICAL_SURFACE ( 'NONE', #1775, 0.3999999999999815370, 0.7853981633971469645 ) ;
#2061 = DIRECTION ( 'NONE',  ( 0.000000000000000000, 0.000000000000000000, -1.000000000000000000 ) ) ;
#2062 = FACE_OUTER_BOUND ( 'NONE', #2735, .T. ) ;
#2063 = DIRECTION ( 'NONE',  ( 0.000000000000000000, 1.000000000000000000, -0.000000000000000000 ) ) ;
#2064 = DIRECTION ( 'NONE',  ( -0.000000000000000000, -1.000000000000000000, -0.000000000000000000 ) ) ;
#2065 = AXIS2_PLACEMENT_3D ( 'NONE', #404, #1718, #2254 ) ;
#2066 = AXIS2_PLACEMENT_3D ( 'NONE', #2764, #2542, #723 ) ;
#2067 = VERTEX_POINT ( 'NONE', #1512 ) ;
#2068 = CIRCLE ( 'NONE', #1257, 0.1499999999999999667 ) ;
#2069 = ADVANCED_FACE ( 'NONE', ( #1478 ), #736, .T. ) ;
#2070 = CARTESIAN_POINT ( 'NONE',  ( -8.675236627441101689, 4.299999999999999822, 3.785993224400631352 ) ) ;
#2071 = ORIENTED_EDGE ( 'NONE', *, *, #8, .T. ) ;
#2072 = VERTEX_POINT ( 'NONE', #1228 ) ;
#2073 = AXIS2_PLACEMENT_3D ( 'NONE', #2539, #3058, #2578 ) ;
#2074 = CARTESIAN_POINT ( 'NONE',  ( 8.649151818471379372, 4.299999999999999822, -3.484070937043237226 ) ) ;
#2075 = CARTESIAN_POINT ( 'NONE',  ( 0.000000000000000000, 0.000000000000000000, -6.500000000000000000 ) ) ;
#2076 = AXIS2_PLACEMENT_3D ( 'NONE', #2811, #1771, #2831 ) ;
#2077 = PLANE ( 'NONE',  #1523 ) ;
#2078 = AXIS2_PLACEMENT_3D ( 'NONE', #857, #105, #1398 ) ;
#2079 = ADVANCED_FACE ( 'NONE', ( #2298 ), #1283, .T. ) ;
#2080 = CARTESIAN_POINT ( 'NONE',  ( 1.220445618025192136, 2.999999999999912070, -2.650382822961645513 ) ) ;
#2081 = DIRECTION ( 'NONE',  ( -0.000000000000000000, -1.000000000000000000, 6.921730337728899925E-15 ) ) ;
#2082 = DIRECTION ( 'NONE',  ( 0.000000000000000000, -5.782411586589358033E-15, -1.000000000000000000 ) ) ;
#2083 = DIRECTION ( 'NONE',  ( -0.000000000000000000, -1.000000000000000000, -0.000000000000000000 ) ) ;
#2084 = ORIENTED_EDGE ( 'NONE', *, *, #1750, .F. ) ;
#2085 = ORIENTED_EDGE ( 'NONE', *, *, #2854, .F. ) ;
#2086 = EDGE_LOOP ( 'NONE', ( #225, #997, #523, #2134 ) ) ;
#2087 = DIRECTION ( 'NONE',  ( 0.000000000000000000, 1.000000000000000000, -0.000000000000000000 ) ) ;
#2088 = CARTESIAN_POINT ( 'NONE',  ( -1.500000000000000444, 2.999999999999957367, 3.899999999999994138 ) ) ;
#2089 = DIRECTION ( 'NONE',  ( -1.000000000000000000, 0.000000000000000000, -0.000000000000000000 ) ) ;
#2090 = LINE ( 'NONE', #3143, #1300 ) ;
#2091 = DIRECTION ( 'NONE',  ( 0.000000000000000000, 0.000000000000000000, 1.000000000000000000 ) ) ;
#2092 = EDGE_CURVE ( 'NONE', #2527, #307, #611, .T. ) ;
#2093 = DIRECTION ( 'NONE',  ( 0.000000000000000000, 0.000000000000000000, -1.000000000000000000 ) ) ;
#2094 = CARTESIAN_POINT ( 'NONE',  ( -1.429291691409050991, 3.200000000000035705, -4.839776225754232719 ) ) ;
#2095 = VERTEX_POINT ( 'NONE', #248 ) ;
#2096 = ORIENTED_EDGE ( 'NONE', *, *, #2833, .T. ) ;
#2097 = ORIENTED_EDGE ( 'NONE', *, *, #2689, .T. ) ;
#2098 = ORIENTED_EDGE ( 'NONE', *, *, #1966, .T. ) ;
#2099 = CARTESIAN_POINT ( 'NONE',  ( -10.78763227214358622, 1.000000000000000000, 10.00000000000000000 ) ) ;
#2100 = DIRECTION ( 'NONE',  ( -0.000000000000000000, 1.000000000000000000, -0.000000000000000000 ) ) ;
#2101 = CARTESIAN_POINT ( 'NONE',  ( -8.532135240053355218, 2.999999999999954703, -3.101292931656947083 ) ) ;
#2102 = CIRCLE ( 'NONE', #2377, 12.00000000000000178 ) ;
#2103 = ORIENTED_EDGE ( 'NONE', *, *, #1958, .T. ) ;
#2104 = CARTESIAN_POINT ( 'NONE',  ( 1.708794663505313727, 2.999999999999952482, 3.143109238556087259 ) ) ;
#2105 = CARTESIAN_POINT ( 'NONE',  ( -1.500000000000000444, 4.299999999999999822, -3.500000000000002220 ) ) ;
#2106 = EDGE_CURVE ( 'NONE', #3044, #1488, #2998, .T. ) ;
#2107 = AXIS2_PLACEMENT_3D ( 'NONE', #63, #1590, #1109 ) ;
#2108 = DIRECTION ( 'NONE',  ( 0.000000000000000000, 7.228014483236698330E-15, 1.000000000000000000 ) ) ;
#2109 = AXIS2_PLACEMENT_3D ( 'NONE', #2366, #1385, #3195 ) ;
#2110 = CARTESIAN_POINT ( 'NONE',  ( 1.104242252789691570, 2.999999999999953371, -3.441898317382244166 ) ) ;
#2111 = AXIS2_PLACEMENT_3D ( 'NONE', #1688, #3289, #2746 ) ;
#2112 = ORIENTED_EDGE ( 'NONE', *, *, #388, .F. ) ;
#2113 = ORIENTED_EDGE ( 'NONE', *, *, #3149, .T. ) ;
#2114 = EDGE_CURVE ( 'NONE', #3261, #1522, #1577, .T. ) ;
#2115 = CIRCLE ( 'NONE', #1195, 17.74999999999998934 ) ;
#2116 = AXIS2_PLACEMENT_3D ( 'NONE', #1271, #3310, #2505 ) ;
#2117 = ORIENTED_EDGE ( 'NONE', *, *, #165, .F. ) ;
#2118 = EDGE_LOOP ( 'NONE', ( #2908, #603 ) ) ;
#2119 = CARTESIAN_POINT ( 'NONE',  ( 7.249999999999999112, 0.000000000000000000, -6.000000000000000000 ) ) ;
#2120 = CARTESIAN_POINT ( 'NONE',  ( 9.090338510971191610, 3.200000000000044587, -3.607240115928302959 ) ) ;
#2121 =( BOUNDED_CURVE ( )  B_SPLINE_CURVE ( 3, ( #3316, #175, #2549, #242 ),
 .UNSPECIFIED., .F., .T. ) 
 B_SPLINE_CURVE_WITH_KNOTS ( ( 4, 4 ),
 ( 0.2317464288530537431, 0.5000000000000000000 ),
 .UNSPECIFIED. ) 
 CURVE ( )  GEOMETRIC_REPRESENTATION_ITEM ( )  RATIONAL_B_SPLINE_CURVE ( ( 0.5026655428768805889, 0.4765504194299045038, 0.6423285718045345094, 1.000000000000478950 ) ) 
 REPRESENTATION_ITEM ( '' )  );
#2122 = DIRECTION ( 'NONE',  ( 0.000000000000000000, 0.000000000000000000, 1.000000000000000000 ) ) ;
#2123 = VECTOR ( 'NONE', #112, 1000.000000000000000 ) ;
#2124 = CARTESIAN_POINT ( 'NONE',  ( 8.500000000000000000, 3.000000000000000000, -3.900000000000001243 ) ) ;
#2125 = CARTESIAN_POINT ( 'NONE',  ( -12.31250000000000178, 0.000000000000000000, 4.171611648991307320 ) ) ;
#2126 = CARTESIAN_POINT ( 'NONE',  ( 7.249999999999999112, 0.000000000000000000, 6.000000000000000000 ) ) ;
#2127 = AXIS2_PLACEMENT_3D ( 'NONE', #407, #1932, #185 ) ;
#2128 = EDGE_CURVE ( 'NONE', #922, #1167, #19, .T. ) ;
#2129 = DIRECTION ( 'NONE',  ( 0.000000000000000000, 1.000000000000000000, 0.000000000000000000 ) ) ;
#2130 = CYLINDRICAL_SURFACE ( 'NONE', #3067, 0.4000000000000001887 ) ;
#2131 = VERTEX_POINT ( 'NONE', #700 ) ;
#2132 = B_SPLINE_CURVE_WITH_KNOTS ( 'NONE', 1,
 ( #3111, #1777 ),
 .UNSPECIFIED., .F., .F.,
 ( 2, 2 ),
 ( 0.000000000000000000, 1.000000000000000000 ),
 .UNSPECIFIED. ) ;
#2133 = ORIENTED_EDGE ( 'NONE', *, *, #1966, .F. ) ;
#2134 = ORIENTED_EDGE ( 'NONE', *, *, #2106, .F. ) ;
#2135 = EDGE_CURVE ( 'NONE', #255, #2961, #3327, .T. ) ;
#2136 = ORIENTED_EDGE ( 'NONE', *, *, #193, .F. ) ;
#2137 = CARTESIAN_POINT ( 'NONE',  ( -8.500000000000000000, 4.300000000000000711, -3.350000000000000533 ) ) ;
#2138 = ORIENTED_EDGE ( 'NONE', *, *, #1727, .T. ) ;
#2139 = ORIENTED_EDGE ( 'NONE', *, *, #1894, .T. ) ;
#2140 = CARTESIAN_POINT ( 'NONE',  ( 1.856890761443926063, 2.999999999999953815, 3.291205336494699818 ) ) ;
#2141 = CARTESIAN_POINT ( 'NONE',  ( 8.500000000000000000, 2.999999999999955147, 3.500000000000012434 ) ) ;
#2142 = CARTESIAN_POINT ( 'NONE',  ( 11.36538461538461675, 1.000000000000000000, -3.850718445222745867 ) ) ;
#2143 = ORIENTED_EDGE ( 'NONE', *, *, #2667, .F. ) ;
#2144 = CARTESIAN_POINT ( 'NONE',  ( 1.130223467789455150, 3.000000000000995648, -3.264928104897101502 ) ) ;
#2145 = CARTESIAN_POINT ( 'NONE',  ( 8.500000000000003553, 3.200000000000049472, -2.899999999999992362 ) ) ;
#2146 = ORIENTED_EDGE ( 'NONE', *, *, #2423, .F. ) ;
#2147 = VERTEX_POINT ( 'NONE', #823 ) ;
#2148 = ORIENTED_EDGE ( 'NONE', *, *, #13, .F. ) ;
#2149 = EDGE_CURVE ( 'NONE', #3138, #1027, #1097, .T. ) ;
#2150 = VERTEX_POINT ( 'NONE', #1059 ) ;
#2151 = EDGE_CURVE ( 'NONE', #1006, #342, #657, .T. ) ;
#2152 = CARTESIAN_POINT ( 'NONE',  ( 12.40195927061526682, 0.000000000000000000, 8.437500000000000000 ) ) ;
#2153 = CARTESIAN_POINT ( 'NONE',  ( -11.17552908288537594, 0.000000000000000000, 9.921702806883191172 ) ) ;
#2154 = CARTESIAN_POINT ( 'NONE',  ( 12.31250000000000178, 0.000000000000000000, -4.171611648991307320 ) ) ;
#2155 = EDGE_CURVE ( 'NONE', #576, #2819, #496, .T. ) ;
#2156 = DIRECTION ( 'NONE',  ( 0.000000000000000000, 1.000000000000000000, -0.000000000000000000 ) ) ;
#2157 = PRODUCT_CONTEXT ( 'NONE', #747, 'mechanical' ) ;
#2158 = PLANE ( 'NONE',  #2393 ) ;
#2159 = ORIENTED_EDGE ( 'NONE', *, *, #770, .F. ) ;
#2160 = CARTESIAN_POINT ( 'NONE',  ( 8.291205336494696709, 2.999999999999957812, 3.856890761443923399 ) ) ;
#2161 = AXIS2_PLACEMENT_3D ( 'NONE', #1651, #1684, #2775 ) ;
#2162 = CYLINDRICAL_SURFACE ( 'NONE', #1906, 1.000000000000000888 ) ;
#2163 = ORIENTED_EDGE ( 'NONE', *, *, #2575, .F. ) ;
#2164 = VERTEX_POINT ( 'NONE', #3177 ) ;
#2165 = MECHANICAL_DESIGN_GEOMETRIC_PRESENTATION_REPRESENTATION (  '', ( #1828 ), #2268 ) ;
#2166 = ORIENTED_EDGE ( 'NONE', *, *, #1889, .T. ) ;
#2167 = ADVANCED_FACE ( 'NONE', ( #2362 ), #2380, .T. ) ;
#2168 = CARTESIAN_POINT ( 'NONE',  ( 1.895757747210310651, 2.999999999999953371, -3.558101682617739403 ) ) ;
#2169 = CARTESIAN_POINT ( 'NONE',  ( 8.617293692557851159, 4.299999999999999822, -3.185767300100477595 ) ) ;
#2170 = CYLINDRICAL_SURFACE ( 'NONE', #1505, 12.00000000000000178 ) ;
#2171 = CARTESIAN_POINT ( 'NONE',  ( -1.395280244880345633, 2.999999999999952482, 3.100000000000031619 ) ) ;
#2172 = AXIS2_PLACEMENT_3D ( 'NONE', #2679, #36, #2646 ) ;
#2173 = FACE_BOUND ( 'NONE', #2486, .T. ) ;
#2174 = ADVANCED_FACE ( 'NONE', ( #1592 ), #343, .T. ) ;
#2175 = VECTOR ( 'NONE', #3283, 1000.000000000000000 ) ;
#2176 = CARTESIAN_POINT ( 'NONE',  ( 1.264676630554500303, 3.000000000000996536, -3.099999999998974243 ) ) ;
#2177 = DIRECTION ( 'NONE',  ( -0.000000000000000000, 1.000000000000000000, -0.000000000000000000 ) ) ;
#2178 = EDGE_LOOP ( 'NONE', ( #204, #123, #156, #3182 ) ) ;
#2179 = VECTOR ( 'NONE', #395, 1000.000000000000000 ) ;
#2180 = VERTEX_POINT ( 'NONE', #1862 ) ;
#2181 = ORIENTED_EDGE ( 'NONE', *, *, #3335, .F. ) ;
#2182 = EDGE_LOOP ( 'NONE', ( #3364, #2029, #424, #2936 ) ) ;
#2183 = MECHANICAL_DESIGN_GEOMETRIC_PRESENTATION_REPRESENTATION (  '', ( #1736 ), #3311 ) ;
#2184 = CARTESIAN_POINT ( 'NONE',  ( 8.982048001507203949, 3.200000000000084999, 2.247949791644566542 ) ) ;
#2185 = ORIENTED_EDGE ( 'NONE', *, *, #8, .F. ) ;
#2186 = CARTESIAN_POINT ( 'NONE',  ( 1.500000000000000222, 2.999999999999954259, -3.100000000000005862 ) ) ;
#2187 = CARTESIAN_POINT ( 'NONE',  ( 7.249999999999999112, 0.000000000000000000, -6.500000000000000000 ) ) ;
#2188 = CARTESIAN_POINT ( 'NONE',  ( 0.000000000000000000, 0.000000000000000000, 0.000000000000000000 ) ) ;
#2189 = CARTESIAN_POINT ( 'NONE',  ( 9.097229683643618614, 3.200000000000093436, 3.442409158931803326 ) ) ;
#2190 = EDGE_CURVE ( 'NONE', #942, #2195, #2918, .T. ) ;
#2191 = CARTESIAN_POINT ( 'NONE',  ( 9.097229683643618614, 3.200000000000093436, 3.442409158931802882 ) ) ;
#2192 = ADVANCED_FACE ( 'NONE', ( #315 ), #1349, .F. ) ;
#2193 = ORIENTED_EDGE ( 'NONE', *, *, #2680, .F. ) ;
#2194 = CARTESIAN_POINT ( 'NONE',  ( 8.500000000000000000, 2.999999999999954703, -3.100000000000005418 ) ) ;
#2195 = VERTEX_POINT ( 'NONE', #584 ) ;
#2196 = UNCERTAINTY_MEASURE_WITH_UNIT (LENGTH_MEASURE( 1.000000000000000082E-05 ), #394, 'distance_accuracy_value', 'NONE');
#2197 = CARTESIAN_POINT ( 'NONE',  ( -2.057309011477919558, 3.200000000000095657, 3.722276102461576919 ) ) ;
#2198 = DIRECTION ( 'NONE',  ( 0.000000000000000000, 1.000000000000000000, -0.000000000000000000 ) ) ;
#2199 = DIRECTION ( 'NONE',  ( 0.000000000000000000, 1.000000000000000000, -0.000000000000000000 ) ) ;
#2200 = AXIS2_PLACEMENT_3D ( 'NONE', #1760, #1691, #2562 ) ;
#2201 = DIRECTION ( 'NONE',  ( 0.000000000000000000, 0.7071067811867680630, 0.7071067811863270824 ) ) ;
#2202 = CARTESIAN_POINT ( 'NONE',  ( 8.500000000000000000, 3.200000000000045475, -3.499999999999992895 ) ) ;
#2203 =( BOUNDED_CURVE ( )  B_SPLINE_CURVE ( 3, ( #3295, #2804, #464, #960 ),
 .UNSPECIFIED., .F., .T. ) 
 B_SPLINE_CURVE_WITH_KNOTS ( ( 4, 4 ),
 ( 0.5000000000000000000, 0.5193389526078545648 ),
 .UNSPECIFIED. ) 
 CURVE ( )  GEOMETRIC_REPRESENTATION_ITEM ( )  RATIONAL_B_SPLINE_CURVE ( ( 0.9999999999991332489, 0.9742147298545602574, 0.9494267799446325373, 0.9256361502701165866 ) ) 
 REPRESENTATION_ITEM ( '' )  );
#2204 = CARTESIAN_POINT ( 'NONE',  ( 1.500000000000000000, 2.999999999999951594, -3.899999999999987033 ) ) ;
#2205 = EDGE_CURVE ( 'NONE', #652, #3215, #1562, .T. ) ;
#2206 =( NAMED_UNIT ( * ) SI_UNIT ( $, .STERADIAN. ) SOLID_ANGLE_UNIT ( ) );
#2207 = DIRECTION ( 'NONE',  ( -0.000000000000000000, 1.000000000000000000, -0.000000000000000000 ) ) ;
#2208 = ORIENTED_EDGE ( 'NONE', *, *, #2644, .F. ) ;
#2209 = DIRECTION ( 'NONE',  ( 0.000000000000000000, 0.000000000000000000, 1.000000000000000000 ) ) ;
#2210 = CIRCLE ( 'NONE', #2705, 1.000000000000000000 ) ;
#2211 = EDGE_LOOP ( 'NONE', ( #463, #2601, #2046, #93, #2139 ) ) ;
#2212 = FACE_OUTER_BOUND ( 'NONE', #891, .T. ) ;
#2213 = CIRCLE ( 'NONE', #2274, 1.000000000000000000 ) ;
#2214 = EDGE_CURVE ( 'NONE', #382, #3025, #1094, .T. ) ;
#2215 = EDGE_CURVE ( 'NONE', #2572, #2770, #3144, .T. ) ;
#2216 = CARTESIAN_POINT ( 'NONE',  ( -0.9426909885220812191, 3.200000000000092104, 3.277723897538445730 ) ) ;
#2217 = CARTESIAN_POINT ( 'NONE',  ( 9.212411365780033279, 3.200000000000102318, 4.636868526219039666 ) ) ;
#2218 = DIRECTION ( 'NONE',  ( 0.000000000000000000, 0.000000000000000000, 1.000000000000000000 ) ) ;
#2219 = CARTESIAN_POINT ( 'NONE',  ( -7.750000000000000000, 1.000000000000000000, -6.000000000000000000 ) ) ;
#2220 = CONICAL_SURFACE ( 'NONE', #1834, 0.3999999999999815370, 0.7853981633971469645 ) ;
#2221 = CARTESIAN_POINT ( 'NONE',  ( -10.78763227214358622, 1.000000000000000000, 9.000000000000001776 ) ) ;
#2222 = CIRCLE ( 'NONE', #2891, 12.00000000000000178 ) ;
#2223 = CARTESIAN_POINT ( 'NONE',  ( 1.071889166355059153, 3.000000000000992539, -3.662270327718421203 ) ) ;
#2224 = LINE ( 'NONE', #768, #699 ) ;
#2225 = CARTESIAN_POINT ( 'NONE',  ( -7.670450623260554934, 2.999999999999904077, -3.834436588236324273 ) ) ;
#2226 = VERTEX_POINT ( 'NONE', #333 ) ;
#2227 = CARTESIAN_POINT ( 'NONE',  ( -7.706013109255323457, 3.200000000000101430, 4.581473447351169348 ) ) ;
#2228 = VECTOR ( 'NONE', #531, 1000.000000000000000 ) ;
#2229 = ORIENTED_EDGE ( 'NONE', *, *, #2614, .T. ) ;
#2230 = LINE ( 'NONE', #1956, #1306 ) ;
#2231 = AXIS2_PLACEMENT_3D ( 'NONE', #3033, #435, #1474 ) ;
#2232 = AXIS2_PLACEMENT_3D ( 'NONE', #2869, #2800, #233 ) ;
#2233 = ORIENTED_EDGE ( 'NONE', *, *, #1125, .T. ) ;
#2234 = LINE ( 'NONE', #2792, #1731 ) ;
#2235 = DIRECTION ( 'NONE',  ( 0.000000000000000000, 0.000000000000000000, -1.000000000000000000 ) ) ;
#2236 = ADVANCED_FACE ( 'NONE', ( #552 ), #1074, .F. ) ;
#2237 = CARTESIAN_POINT ( 'NONE',  ( -13.22875655532295269, 0.000000000000000000, -10.00000000000000000 ) ) ;
#2238 = DIRECTION ( 'NONE',  ( 0.000000000000000000, 0.000000000000000000, -1.000000000000000000 ) ) ;
#2239 = LINE ( 'NONE', #1981, #2499 ) ;
#2240 = CARTESIAN_POINT ( 'NONE',  ( 7.902770316356382274, 3.200000000000094325, 3.557590841068217991 ) ) ;
#2241 = CARTESIAN_POINT ( 'NONE',  ( -6.324555320336762598, 0.000000000000000000, -10.00000000000000000 ) ) ;
#2242 = CARTESIAN_POINT ( 'NONE',  ( 11.36538461538461675, 0.000000000000000000, -3.850718445222745867 ) ) ;
#2243 = EDGE_LOOP ( 'NONE', ( #292, #3137 ) ) ;
#2244 = CARTESIAN_POINT ( 'NONE',  ( -1.500000000000000444, 2.999999999999976019, 3.100000000000016964 ) ) ;
#2245 = ORIENTED_EDGE ( 'NONE', *, *, #1166, .F. ) ;
#2246 = CYLINDRICAL_SURFACE ( 'NONE', #2830, 0.5000000000000004441 ) ;
#2247 = EDGE_CURVE ( 'NONE', #1572, #2007, #1622, .T. ) ;
#2248 = EDGE_CURVE ( 'NONE', #3319, #1497, #1581, .T. ) ;
#2249 = LINE ( 'NONE', #2514, #985 ) ;
#2250 = CARTESIAN_POINT ( 'NONE',  ( -1.500000000000000444, 2.999999999999954703, -3.100000000000009859 ) ) ;
#2251 = EDGE_LOOP ( 'NONE', ( #24, #417, #483, #525, #2440, #3167, #1746, #29 ) ) ;
#2252 = CARTESIAN_POINT ( 'NONE',  ( 1.104242252789700007, 2.999999999999906741, -3.441898317382245498 ) ) ;
#2253 = CARTESIAN_POINT ( 'NONE',  ( -8.500000000000000000, 4.299999999999999822, 3.500000000000001776 ) ) ;
#2254 = DIRECTION ( 'NONE',  ( 0.000000000000000000, 0.000000000000000000, 1.000000000000000000 ) ) ;
#2255 = EDGE_CURVE ( 'NONE', #1092, #3314, #3271, .T. ) ;
#2256 = DIRECTION ( 'NONE',  ( 0.000000000000000000, 7.228014483236692019E-15, 1.000000000000000000 ) ) ;
#2257 = CARTESIAN_POINT ( 'NONE',  ( 8.500000000000000000, 2.999999999999955147, 3.500000000000012434 ) ) ;
#2258 =( NAMED_UNIT ( * ) PLANE_ANGLE_UNIT ( ) SI_UNIT ( $, .RADIAN. ) );
#2259 = CARTESIAN_POINT ( 'NONE',  ( 8.500000000000000000, 3.200000000000093880, 3.500000000000011102 ) ) ;
#2260 = ORIENTED_EDGE ( 'NONE', *, *, #2149, .F. ) ;
#2261 = VECTOR ( 'NONE', #686, 1000.000000000000000 ) ;
#2262 = CARTESIAN_POINT ( 'NONE',  ( 1.500000000000000444, 3.200000000000093880, 3.500000000000011546 ) ) ;
#2263 = VERTEX_POINT ( 'NONE', #2632 ) ;
#2264 = CARTESIAN_POINT ( 'NONE',  ( 2.750000000000000444, 0.000000000000000000, -6.500000000000000000 ) ) ;
#2265 = ORIENTED_EDGE ( 'NONE', *, *, #153, .T. ) ;
#2266 = AXIS2_PLACEMENT_3D ( 'NONE', #1186, #677, #1979 ) ;
#2267 = EDGE_LOOP ( 'NONE', ( #1634, #3051 ) ) ;
#2268 =( GEOMETRIC_REPRESENTATION_CONTEXT ( 3 ) GLOBAL_UNCERTAINTY_ASSIGNED_CONTEXT ( ( #2196 ) ) GLOBAL_UNIT_ASSIGNED_CONTEXT ( ( #394, #2258, #2206 ) ) REPRESENTATION_CONTEXT ( 'NONE', 'WORKASPACE' ) );
#2269 = FACE_OUTER_BOUND ( 'NONE', #2211, .T. ) ;
#2270 = LINE ( 'NONE', #2532, #3313 ) ;
#2271 = ORIENTED_EDGE ( 'NONE', *, *, #1118, .T. ) ;
#2272 = ORIENTED_EDGE ( 'NONE', *, *, #2205, .T. ) ;
#2273 = ADVANCED_FACE ( 'NONE', ( #2417 ), #3057, .T. ) ;
#2274 = AXIS2_PLACEMENT_3D ( 'NONE', #130, #2198, #1393 ) ;
#2275 = CARTESIAN_POINT ( 'NONE',  ( -13.03125000000000355, 0.000000000000000000, 4.866880257156524614 ) ) ;
#2276 = CIRCLE ( 'NONE', #1568, 0.1500000000000003830 ) ;
#2277 = CARTESIAN_POINT ( 'NONE',  ( -8.500000000000000000, 3.000000000000000000, -3.900000000000001243 ) ) ;
#2278 = DIRECTION ( 'NONE',  ( 0.000000000000000000, 1.000000000000000000, 0.000000000000000000 ) ) ;
#2279 = AXIS2_PLACEMENT_3D ( 'NONE', #251, #2597, #1302 ) ;
#2280 = CARTESIAN_POINT ( 'NONE',  ( 0.9002960637805617061, 3.200000000000045475, -3.518846455446870358 ) ) ;
#2281 = CARTESIAN_POINT ( 'NONE',  ( -14.12665919458665797, 1.000000000000000000, -10.00000000000000000 ) ) ;
#2282 = AXIS2_PLACEMENT_3D ( 'NONE', #2310, #3359, #1347 ) ;
#2283 = VERTEX_POINT ( 'NONE', #3130 ) ;
#2284 = ADVANCED_FACE ( 'NONE', ( #789 ), #1337, .T. ) ;
#2285 = DIRECTION ( 'NONE',  ( 0.000000000000000000, 0.000000000000000000, 1.000000000000000000 ) ) ;
#2286 = ORIENTED_EDGE ( 'NONE', *, *, #2912, .T. ) ;
#2287 = CARTESIAN_POINT ( 'NONE',  ( -1.399422758395149957, 4.299999999999999822, -3.180024659588964742 ) ) ;
#2288 = AXIS2_PLACEMENT_3D ( 'NONE', #2903, #2932, #570 ) ;
#2289 = ORIENTED_EDGE ( 'NONE', *, *, #1008, .T. ) ;
#2290 = AXIS2_PLACEMENT_3D ( 'NONE', #1997, #2796, #3358 ) ;
#2291 = CARTESIAN_POINT ( 'NONE',  ( -17.72617508327659053, 0.000000000000000000, 0.9079635416864270114 ) ) ;
#2292 = ORIENTED_EDGE ( 'NONE', *, *, #2718, .F. ) ;
#2293 = VECTOR ( 'NONE', #902, 1000.000000000000000 ) ;
#2294 = VERTEX_POINT ( 'NONE', #630 ) ;
#2295 = CARTESIAN_POINT ( 'NONE',  ( 1.500000000000000444, 4.299999999999998934, -3.650000000000000799 ) ) ;
#2296 = CARTESIAN_POINT ( 'NONE',  ( 8.500000000000000000, 3.000000000000000000, 3.500000000000001776 ) ) ;
#2297 = CARTESIAN_POINT ( 'NONE',  ( 8.500000000000000000, 2.999999999999952038, -3.899999999999987477 ) ) ;
#2298 = FACE_OUTER_BOUND ( 'NONE', #610, .T. ) ;
#2299 = LINE ( 'NONE', #1230, #3224 ) ;
#2300 = ORIENTED_EDGE ( 'NONE', *, *, #2535, .T. ) ;
#2301 = CARTESIAN_POINT ( 'NONE',  ( 13.22875655532295269, 0.000000000000000000, 9.000000000000001776 ) ) ;
#2302 = ORIENTED_EDGE ( 'NONE', *, *, #2627, .T. ) ;
#2303 = DIRECTION ( 'NONE',  ( 1.000000000000000000, -0.000000000000000000, 0.000000000000000000 ) ) ;
#2304 = ADVANCED_FACE ( 'NONE', ( #2997 ), #1914, .F. ) ;
#2305 = ORIENTED_EDGE ( 'NONE', *, *, #153, .F. ) ;
#2306 = LINE ( 'NONE', #1012, #1910 ) ;
#2307 = EDGE_LOOP ( 'NONE', ( #1377, #461, #2378, #1854 ) ) ;
#2308 = ORIENTED_EDGE ( 'NONE', *, *, #1752, .F. ) ;
#2309 = DIRECTION ( 'NONE',  ( 0.000000000000000000, 7.228014483236698330E-15, 1.000000000000000000 ) ) ;
#2310 = CARTESIAN_POINT ( 'NONE',  ( 8.500000000000000000, 2.999999999999906297, -3.499999999999991562 ) ) ;
#2311 = CARTESIAN_POINT ( 'NONE',  ( -13.22875655532295269, 1.000000000000000000, -10.00000000000000000 ) ) ;
#2312 = CARTESIAN_POINT ( 'NONE',  ( -12.31250000000000178, 1.000000000000000000, 4.171611648991307320 ) ) ;
#2313 = CYLINDRICAL_SURFACE ( 'NONE', #1473, 0.5000000000000004441 ) ;
#2314 = CARTESIAN_POINT ( 'NONE',  ( -1.399422758395149957, 4.299999999999999822, -3.180024659588964742 ) ) ;
#2315 = EDGE_CURVE ( 'NONE', #2763, #3039, #1428, .T. ) ;
#2316 = ORIENTED_EDGE ( 'NONE', *, *, #1696, .F. ) ;
#2317 = CYLINDRICAL_SURFACE ( 'NONE', #1614, 0.4000000000000001887 ) ;
#2318 = AXIS2_PLACEMENT_3D ( 'NONE', #1151, #1599, #2470 ) ;
#2319 = ORIENTED_EDGE ( 'NONE', *, *, #2680, .T. ) ;
#2320 = ORIENTED_EDGE ( 'NONE', *, *, #401, .F. ) ;
#2321 = CARTESIAN_POINT ( 'NONE',  ( -1.500000000000000444, 3.200000000000093880, 3.500000000000011546 ) ) ;
#2322 = ORIENTED_EDGE ( 'NONE', *, *, #680, .T. ) ;
#2323 = ORIENTED_EDGE ( 'NONE', *, *, #2791, .F. ) ;
#2324 = EDGE_CURVE ( 'NONE', #1488, #2355, #2013, .T. ) ;
#2325 = LINE ( 'NONE', #300, #1205 ) ;
#2326 = CARTESIAN_POINT ( 'NONE',  ( -1.500000000000000444, 3.200000000000093880, 3.500000000000011546 ) ) ;
#2327 = ORIENTED_EDGE ( 'NONE', *, *, #2407, .T. ) ;
#2328 = FACE_OUTER_BOUND ( 'NONE', #537, .T. ) ;
#2329 = CARTESIAN_POINT ( 'NONE',  ( 1.104242252789700007, 2.999999999999906741, -3.441898317382245498 ) ) ;
#2330 = VECTOR ( 'NONE', #1098, 1000.000000000000000 ) ;
#2331 = CARTESIAN_POINT ( 'NONE',  ( 2.137396847113192777, 3.200000000000037037, -4.680561416991993795 ) ) ;
#2332 = DIRECTION ( 'NONE',  ( -0.000000000000000000, -1.000000000000000000, 6.921730337728899925E-15 ) ) ;
#2333 = CARTESIAN_POINT ( 'NONE',  ( 17.72617508327658342, 1.000000000000000000, -0.9079635416864942909 ) ) ;
#2334 = DIRECTION ( 'NONE',  ( 0.000000000000000000, 1.000000000000000000, -0.000000000000000000 ) ) ;
#2335 = VERTEX_POINT ( 'NONE', #2704 ) ;
#2336 = EDGE_LOOP ( 'NONE', ( #1499, #1066, #2316, #2712 ) ) ;
#2337 = AXIS2_PLACEMENT_3D ( 'NONE', #1652, #2965, #1896 ) ;
#2338 = ORIENTED_EDGE ( 'NONE', *, *, #211, .F. ) ;
#2339 = ORIENTED_EDGE ( 'NONE', *, *, #1118, .F. ) ;
#2340 = CIRCLE ( 'NONE', #1957, 6.999999999999999112 ) ;
#2341 = EDGE_CURVE ( 'NONE', #208, #2424, #508, .T. ) ;
#2342 = EDGE_CURVE ( 'NONE', #3084, #1134, #1729, .T. ) ;
#2343 = CARTESIAN_POINT ( 'NONE',  ( 1.500000000000000444, 2.999999999999976019, 3.100000000000007194 ) ) ;
#2344 = DIRECTION ( 'NONE',  ( 0.000000000000000000, -1.000000000000000000, 0.000000000000000000 ) ) ;
#2345 = CONICAL_SURFACE ( 'NONE', #3278, 0.1499999999999999667, 0.3883187181724804260 ) ;
#2346 = FACE_OUTER_BOUND ( 'NONE', #1238, .T. ) ;
#2347 = DIRECTION ( 'NONE',  ( -1.000000000000000000, 0.000000000000000000, 0.000000000000000000 ) ) ;
#2348 = DIRECTION ( 'NONE',  ( 0.000000000000000000, 1.000000000000000000, -6.921730337728899136E-15 ) ) ;
#2349 = CARTESIAN_POINT ( 'NONE',  ( -12.31250000000000178, 0.000000000000000000, 5.171611648991307320 ) ) ;
#2350 = CARTESIAN_POINT ( 'NONE',  ( 14.12665919458665265, 1.000000000000000000, 9.000000000000001776 ) ) ;
#2351 = VERTEX_POINT ( 'NONE', #617 ) ;
#2352 = ORIENTED_EDGE ( 'NONE', *, *, #2768, .F. ) ;
#2353 = ORIENTED_EDGE ( 'NONE', *, *, #1588, .T. ) ;
#2354 = VERTEX_POINT ( 'NONE', #2464 ) ;
#2355 = VERTEX_POINT ( 'NONE', #391 ) ;
#2356 = ADVANCED_FACE ( 'NONE', ( #374 ), #2978, .F. ) ;
#2357 = CARTESIAN_POINT ( 'NONE',  ( -1.387243193445212297, 3.200000000000084110, 2.163105874582607058 ) ) ;
#2358 = CARTESIAN_POINT ( 'NONE',  ( 9.304818742827810851, 3.200000000000052136, -2.426563093985921071 ) ) ;
#2359 =( BOUNDED_CURVE ( )  B_SPLINE_CURVE ( 3, ( #526, #545, #2373, #1589 ),
 .UNSPECIFIED., .F., .T. ) 
 B_SPLINE_CURVE_WITH_KNOTS ( ( 4, 4 ),
 ( 0.000000000000000000, 0.01933895260785511994 ),
 .UNSPECIFIED. ) 
 CURVE ( )  GEOMETRIC_REPRESENTATION_ITEM ( )  RATIONAL_B_SPLINE_CURVE ( ( 1.000000000000000000, 0.9742147298553924806, 0.9494267799454305656, 0.9256361502701142552 ) ) 
 REPRESENTATION_ITEM ( '' )  );
#2360 = PLANE ( 'NONE',  #1032 ) ;
#2361 = DIRECTION ( 'NONE',  ( 0.000000000000000000, 1.000000000000000000, 0.000000000000000000 ) ) ;
#2362 = FACE_OUTER_BOUND ( 'NONE', #2551, .T. ) ;
#2363 = DIRECTION ( 'NONE',  ( 0.000000000000000000, 0.000000000000000000, 1.000000000000000000 ) ) ;
#2364 = CARTESIAN_POINT ( 'NONE',  ( -1.500000000000000444, 2.999999999999955147, 3.500000000000012434 ) ) ;
#2365 = EDGE_CURVE ( 'NONE', #2437, #3319, #877, .T. ) ;
#2366 = CARTESIAN_POINT ( 'NONE',  ( -1.500000000000000444, 3.200000000000045475, -3.500000000000018652 ) ) ;
#2367 = ORIENTED_EDGE ( 'NONE', *, *, #3221, .F. ) ;
#2368 = ORIENTED_EDGE ( 'NONE', *, *, #429, .T. ) ;
#2369 = AXIS2_PLACEMENT_3D ( 'NONE', #2457, #3259, #141 ) ;
#2370 = B_SPLINE_CURVE_WITH_KNOTS ( 'NONE', 1,
 ( #280, #1856 ),
 .UNSPECIFIED., .F., .F.,
 ( 2, 2 ),
 ( 0.000000000000000000, 1.000000000000000000 ),
 .UNSPECIFIED. ) ;
#2371 = DIRECTION ( 'NONE',  ( -7.376751270182312833E-17, -1.000000000000000000, 6.643861960608298029E-15 ) ) ;
#2372 = ORIENTED_EDGE ( 'NONE', *, *, #2247, .F. ) ;
#2373 = CARTESIAN_POINT ( 'NONE',  ( -8.489136489220934223, 3.000000000001202594, -3.900000000001141665 ) ) ;
#2374 = LINE ( 'NONE', #281, #2381 ) ;
#2375 = EDGE_CURVE ( 'NONE', #1014, #2770, #288, .T. ) ;
#2376 = DIRECTION ( 'NONE',  ( 0.000000000000000000, 1.000000000000000000, -0.000000000000000000 ) ) ;
#2377 = AXIS2_PLACEMENT_3D ( 'NONE', #1944, #3250, #2463 ) ;
#2378 = ORIENTED_EDGE ( 'NONE', *, *, #1832, .F. ) ;
#2379 = DIRECTION ( 'NONE',  ( 1.000000000000000000, -0.000000000000000000, 0.000000000000000000 ) ) ;
#2380 = PLANE ( 'NONE',  #2288 ) ;
#2381 = VECTOR ( 'NONE', #2415, 1000.000000000000000 ) ;
#2382 = SURFACE_STYLE_USAGE ( .BOTH. , #1846 ) ;
#2383 = DIRECTION ( 'NONE',  ( 0.000000000000000000, 5.782411586589375388E-15, 1.000000000000000000 ) ) ;
#2384 = ORIENTED_EDGE ( 'NONE', *, *, #3286, .F. ) ;
#2385 = VECTOR ( 'NONE', #1448, 1000.000000000000000 ) ;
#2386 = CARTESIAN_POINT ( 'NONE',  ( 8.143109238556089480, 2.999999999999956479, 3.708794663505316613 ) ) ;
#2387 = EDGE_CURVE ( 'NONE', #2354, #1309, #1945, .T. ) ;
#2388 = FACE_OUTER_BOUND ( 'NONE', #3246, .T. ) ;
#2389 = ADVANCED_FACE ( 'NONE', ( #664 ), #2726, .T. ) ;
#2390 = B_SPLINE_CURVE_WITH_KNOTS ( 'NONE', 1,
 ( #1057, #2101 ),
 .UNSPECIFIED., .F., .F.,
 ( 2, 2 ),
 ( 0.000000000000000000, 1.000000000000000000 ),
 .UNSPECIFIED. ) ;
#2391 = EDGE_LOOP ( 'NONE', ( #666, #3155 ) ) ;
#2392 = VERTEX_POINT ( 'NONE', #2741 ) ;
#2393 = AXIS2_PLACEMENT_3D ( 'NONE', #1383, #1653, #2954 ) ;
#2394 = AXIS2_PLACEMENT_3D ( 'NONE', #1699, #195, #968 ) ;
#2395 = VERTEX_POINT ( 'NONE', #2449 ) ;
#2396 = CARTESIAN_POINT ( 'NONE',  ( -1.332843901698105071, 4.299999999999999822, 3.790790025276811193 ) ) ;
#2397 = CARTESIAN_POINT ( 'NONE',  ( 7.909661489028809278, 3.200000000000045919, -3.392759884071682386 ) ) ;
#2398 = AXIS2_PLACEMENT_3D ( 'NONE', #3036, #3361, #2061 ) ;
#2399 = ORIENTED_EDGE ( 'NONE', *, *, #268, .F. ) ;
#2400 = CARTESIAN_POINT ( 'NONE',  ( 1.500000000000000444, 2.999999999999978684, 3.900000000000007461 ) ) ;
#2401 = AXIS2_PLACEMENT_3D ( 'NONE', #2992, #2674, #386 ) ;
#2402 = DIRECTION ( 'NONE',  ( -1.000000000000000000, 0.000000000000000000, 0.000000000000000000 ) ) ;
#2403 =( NAMED_UNIT ( * ) PLANE_ANGLE_UNIT ( ) SI_UNIT ( $, .RADIAN. ) );
#2404 = DIRECTION ( 'NONE',  ( -0.000000000000000000, -1.000000000000000000, 6.921730337728899925E-15 ) ) ;
#2405 = AXIS2_PLACEMENT_3D ( 'NONE', #2321, #622, #6 ) ;
#2406 = CARTESIAN_POINT ( 'NONE',  ( 8.395280244880344966, 2.999999999999952038, 3.100000000000027622 ) ) ;
#2407 = EDGE_CURVE ( 'NONE', #2354, #3029, #2693, .T. ) ;
#2408 = CARTESIAN_POINT ( 'NONE',  ( -8.500000000000000000, 3.000000000000000000, 3.500000000000001776 ) ) ;
#2409 = ORIENTED_EDGE ( 'NONE', *, *, #2012, .T. ) ;
#2410 = ORIENTED_EDGE ( 'NONE', *, *, #49, .T. ) ;
#2411 = EDGE_CURVE ( 'NONE', #1134, #1831, #134, .T. ) ;
#2412 = ORIENTED_EDGE ( 'NONE', *, *, #2643, .F. ) ;
#2413 = EDGE_CURVE ( 'NONE', #1309, #255, #1420, .T. ) ;
#2414 = DIRECTION ( 'NONE',  ( 0.000000000000000000, 1.000000000000000000, -0.000000000000000000 ) ) ;
#2415 = DIRECTION ( 'NONE',  ( 0.000000000000000000, 1.000000000000000000, 0.000000000000000000 ) ) ;
#2416 = CARTESIAN_POINT ( 'NONE',  ( 1.291205336494687161, 2.999999999999957812, 3.856890761443937610 ) ) ;
#2417 = FACE_OUTER_BOUND ( 'NONE', #1197, .T. ) ;
#2418 = DIRECTION ( 'NONE',  ( 0.000000000000000000, -5.782411586589358033E-15, -1.000000000000000000 ) ) ;
#2419 = ORIENTED_EDGE ( 'NONE', *, *, #1787, .F. ) ;
#2420 = CARTESIAN_POINT ( 'NONE',  ( 8.143109238556087703, 2.999999999999952482, 3.291205336494706923 ) ) ;
#2421 = DIRECTION ( 'NONE',  ( 1.000000000000000000, -0.000000000000000000, 0.000000000000000000 ) ) ;
#2422 = ORIENTED_EDGE ( 'NONE', *, *, #2700, .F. ) ;
#2423 = EDGE_CURVE ( 'NONE', #2438, #1620, #1187, .T. ) ;
#2424 = VERTEX_POINT ( 'NONE', #1262 ) ;
#2425 = VERTEX_POINT ( 'NONE', #714 ) ;
#2426 = CARTESIAN_POINT ( 'NONE',  ( -1.387243193445212297, 3.200000000000084110, 2.163105874582607058 ) ) ;
#2427 = DIRECTION ( 'NONE',  ( 1.040834085586084257E-14, 0.000000000000000000, 1.000000000000000000 ) ) ;
#2428 = AXIS2_PLACEMENT_3D ( 'NONE', #1724, #447, #704 ) ;
#2429 = EDGE_CURVE ( 'NONE', #322, #2392, #1840, .T. ) ;
#2430 = FACE_OUTER_BOUND ( 'NONE', #1293, .T. ) ;
#2431 = CARTESIAN_POINT ( 'NONE',  ( 8.500000000000000000, 1.000000000000000000, -3.500000000000001776 ) ) ;
#2432 = FACE_BOUND ( 'NONE', #23, .T. ) ;
#2433 = DIRECTION ( 'NONE',  ( 0.000000000000000000, 1.000000000000000000, -6.921730337728899136E-15 ) ) ;
#2434 = AXIS2_PLACEMENT_3D ( 'NONE', #1823, #2278, #3325 ) ;
#2435 = CARTESIAN_POINT ( 'NONE',  ( 0.000000000000000000, 0.000000000000000000, 6.500000000000000000 ) ) ;
#2436 = ORIENTED_EDGE ( 'NONE', *, *, #964, .T. ) ;
#2437 = VERTEX_POINT ( 'NONE', #1280 ) ;
#2438 = VERTEX_POINT ( 'NONE', #951 ) ;
#2439 = VECTOR ( 'NONE', #2344, 1000.000000000000000 ) ;
#2440 = ORIENTED_EDGE ( 'NONE', *, *, #1206, .T. ) ;
#2441 = AXIS2_PLACEMENT_3D ( 'NONE', #1949, #2521, #1227 ) ;
#2442 = AXIS2_PLACEMENT_3D ( 'NONE', #1146, #1096, #2980 ) ;
#2443 = LINE ( 'NONE', #865, #2123 ) ;
#2444 = AXIS2_PLACEMENT_3D ( 'NONE', #769, #2576, #1319 ) ;
#2445 = CARTESIAN_POINT ( 'NONE',  ( 9.304818742827810851, 3.200000000000052136, -2.426563093985921071 ) ) ;
#2446 = EDGE_CURVE ( 'NONE', #2067, #3356, #1626, .T. ) ;
#2447 = ADVANCED_FACE ( 'NONE', ( #473 ), #2519, .T. ) ;
#2448 = CARTESIAN_POINT ( 'NONE',  ( 8.604719755119656810, 2.999999999999952482, 3.100000000000027622 ) ) ;
#2449 = CARTESIAN_POINT ( 'NONE',  ( 0.9002960637805618171, 3.200000000000045475, -3.518846455446870358 ) ) ;
#2450 = CONICAL_SURFACE ( 'NONE', #1423, 0.3999999999999832578, 0.7853981633971435228 ) ;
#2451 = DIRECTION ( 'NONE',  ( 0.000000000000000000, 0.000000000000000000, -1.000000000000000000 ) ) ;
#2452 = VECTOR ( 'NONE', #2772, 1000.000000000000000 ) ;
#2453 = DIRECTION ( 'NONE',  ( -0.000000000000000000, -1.000000000000000000, -0.000000000000000000 ) ) ;
#2454 = DIRECTION ( 'NONE',  ( 0.000000000000000000, 0.000000000000000000, -1.000000000000000000 ) ) ;
#2455 = ORIENTED_EDGE ( 'NONE', *, *, #249, .F. ) ;
#2456 = AXIS2_PLACEMENT_3D ( 'NONE', #2941, #1133, #2586 ) ;
#2457 = CARTESIAN_POINT ( 'NONE',  ( 8.500000000000000000, 3.200000000000093880, 3.500000000000011102 ) ) ;
#2458 = VERTEX_POINT ( 'NONE', #1491 ) ;
#2459 = ORIENTED_EDGE ( 'NONE', *, *, #257, .F. ) ;
#2460 = FACE_OUTER_BOUND ( 'NONE', #849, .T. ) ;
#2461 = CARTESIAN_POINT ( 'NONE',  ( 8.647727898300464844, 4.299999999999999822, 3.526008999667964439 ) ) ;
#2462 = EDGE_CURVE ( 'NONE', #1289, #993, #1261, .T. ) ;
#2463 = DIRECTION ( 'NONE',  ( 0.000000000000000000, 0.000000000000000000, 1.000000000000000000 ) ) ;
#2464 = CARTESIAN_POINT ( 'NONE',  ( 7.249999999999999112, 0.000000000000000000, -6.500000000000000000 ) ) ;
#2465 = DIRECTION ( 'NONE',  ( 0.000000000000000000, 1.000000000000000000, -6.921730337728899136E-15 ) ) ;
#2466 = DIRECTION ( 'NONE',  ( 0.000000000000000000, 0.000000000000000000, 1.000000000000000000 ) ) ;
#2467 = FACE_OUTER_BOUND ( 'NONE', #2859, .T. ) ;
#2468 = VERTEX_POINT ( 'NONE', #3074 ) ;
#2469 = ADVANCED_FACE ( 'NONE', ( #733 ), #2450, .T. ) ;
#2470 = DIRECTION ( 'NONE',  ( 0.000000000000000000, 0.000000000000000000, 1.000000000000000000 ) ) ;
#2471 = ORIENTED_EDGE ( 'NONE', *, *, #2974, .T. ) ;
#2472 = LINE ( 'NONE', #2789, #2385 ) ;
#2473 = VERTEX_POINT ( 'NONE', #2295 ) ;
#2474 = DIRECTION ( 'NONE',  ( 0.000000000000000000, 1.000000000000000000, -6.921730337728899136E-15 ) ) ;
#2475 = CARTESIAN_POINT ( 'NONE',  ( 7.787588634219967609, 3.200000000000086331, 2.363131473780980762 ) ) ;
#2476 = DIRECTION ( 'NONE',  ( 9.067604309730761602E-17, -1.000000000000000000, 6.951090326153646608E-15 ) ) ;
#2477 = CARTESIAN_POINT ( 'NONE',  ( 2.750000000000000444, 0.000000000000000000, -6.000000000000000000 ) ) ;
#2478 = APPLICATION_CONTEXT ( 'automotive_design' ) ;
#2479 = CARTESIAN_POINT ( 'NONE',  ( -8.500000000000000000, 3.000000000000000000, 3.900000000000001243 ) ) ;
#2480 = CARTESIAN_POINT ( 'NONE',  ( -8.500000000000000000, 3.000000000000000000, 3.900000000000001243 ) ) ;
#2481 = CARTESIAN_POINT ( 'NONE',  ( 8.649151818471379372, 4.299999999999999822, -3.484070937043237226 ) ) ;
#2482 = CARTESIAN_POINT ( 'NONE',  ( 8.000000000000000000, 0.000000000000000000, 0.000000000000000000 ) ) ;
#2483 = ORIENTED_EDGE ( 'NONE', *, *, #1769, .F. ) ;
#2484 = DIRECTION ( 'NONE',  ( 0.000000000000000000, 7.228014483236703064E-15, 1.000000000000000000 ) ) ;
#2485 = AXIS2_PLACEMENT_3D ( 'NONE', #1533, #477, #751 ) ;
#2486 = EDGE_LOOP ( 'NONE', ( #2983, #1028 ) ) ;
#2487 = FACE_OUTER_BOUND ( 'NONE', #1464, .T. ) ;
#2488 = EDGE_CURVE ( 'NONE', #3244, #367, #712, .T. ) ;
#2489 = CIRCLE ( 'NONE', #2057, 1.000000000000000000 ) ;
#2490 = EDGE_LOOP ( 'NONE', ( #275, #1256, #1585, #95, #543 ) ) ;
#2491 = CONICAL_SURFACE ( 'NONE', #10, 0.3999999999999993006, 0.7853981633972155763 ) ;
#2492 = CARTESIAN_POINT ( 'NONE',  ( 12.40195927061526682, 1.000000000000000000, 8.437500000000000000 ) ) ;
#2493 = CARTESIAN_POINT ( 'NONE',  ( 8.350848181528620628, 4.299999999999999822, -3.515929062956766327 ) ) ;
#2494 = EDGE_LOOP ( 'NONE', ( #3332, #1973, #535, #1331 ) ) ;
#2495 = CARTESIAN_POINT ( 'NONE',  ( -8.500000000000000000, 4.299999999999999822, 3.500000000000003109 ) ) ;
#2496 = DIRECTION ( 'NONE',  ( 0.000000000000000000, 6.505213034913298761E-15, 1.000000000000000000 ) ) ;
#2497 = CIRCLE ( 'NONE', #2945, 0.5999999999999998668 ) ;
#2498 = DIRECTION ( 'NONE',  ( 0.000000000000000000, 1.000000000000000000, -0.000000000000000000 ) ) ;
#2499 = VECTOR ( 'NONE', #3034, 1000.000000000000000 ) ;
#2500 = EDGE_CURVE ( 'NONE', #2392, #322, #500, .T. ) ;
#2501 = DIRECTION ( 'NONE',  ( 0.000000000000000000, 0.000000000000000000, 1.000000000000000000 ) ) ;
#2502 = CARTESIAN_POINT ( 'NONE',  ( -8.500000000000000000, 4.299999999999999822, -3.350000000000001421 ) ) ;
#2503 = DIRECTION ( 'NONE',  ( -0.000000000000000000, -1.000000000000000000, -0.000000000000000000 ) ) ;
#2504 = VERTEX_POINT ( 'NONE', #767 ) ;
#2505 = DIRECTION ( 'NONE',  ( 0.000000000000000000, 0.000000000000000000, 1.000000000000000000 ) ) ;
#2506 = VECTOR ( 'NONE', #1877, 1000.000000000000000 ) ;
#2507 = ADVANCED_FACE ( 'NONE', ( #209 ), #1506, .T. ) ;
#2508 = EDGE_LOOP ( 'NONE', ( #2581, #352, #364, #2229, #3047, #634, #831, #1504 ) ) ;
#2509 = DIRECTION ( 'NONE',  ( 0.000000000000000000, 7.228014483236692019E-15, 1.000000000000000000 ) ) ;
#2510 = CIRCLE ( 'NONE', #1043, 0.5000000000000004441 ) ;
#2511 = ORIENTED_EDGE ( 'NONE', *, *, #2995, .T. ) ;
#2512 = EDGE_CURVE ( 'NONE', #1597, #2585, #1753, .T. ) ;
#2513 = VECTOR ( 'NONE', #762, 1000.000000000000000 ) ;
#2514 = CARTESIAN_POINT ( 'NONE',  ( 1.500000000000000444, 3.000000000000000000, 3.100000000000001865 ) ) ;
#2515 = CARTESIAN_POINT ( 'NONE',  ( 17.72617508327658342, 0.000000000000000000, -0.9079635416864942909 ) ) ;
#2516 = EDGE_CURVE ( 'NONE', #942, #1370, #2340, .T. ) ;
#2517 = VERTEX_POINT ( 'NONE', #180 ) ;
#2518 = CARTESIAN_POINT ( 'NONE',  ( 0.000000000000000000, 0.000000000000000000, 0.000000000000000000 ) ) ;
#2519 = PLANE ( 'NONE',  #2949 ) ;
#2520 = FACE_OUTER_BOUND ( 'NONE', #2915, .T. ) ;
#2521 = DIRECTION ( 'NONE',  ( 0.000000000000000000, 0.000000000000000000, -1.000000000000000000 ) ) ;
#2522 = DIRECTION ( 'NONE',  ( 0.000000000000000000, -1.000000000000000000, 0.000000000000000000 ) ) ;
#2523 = DIRECTION ( 'NONE',  ( 0.000000000000000000, 1.000000000000000000, -6.921730337728899136E-15 ) ) ;
#2524 = CYLINDRICAL_SURFACE ( 'NONE', #2846, 0.4000000000000001887 ) ;
#2525 = ORIENTED_EDGE ( 'NONE', *, *, #2985, .T. ) ;
#2526 = CARTESIAN_POINT ( 'NONE',  ( -1.899999999999982148, 2.999999999999954259, 3.395280244880358289 ) ) ;
#2527 = VERTEX_POINT ( 'NONE', #2275 ) ;
#2528 = DIRECTION ( 'NONE',  ( 1.000000000000000000, -0.000000000000000000, 0.000000000000000000 ) ) ;
#2529 = EDGE_CURVE ( 'NONE', #1092, #1766, #2039, .T. ) ;
#2530 = ORIENTED_EDGE ( 'NONE', *, *, #26, .T. ) ;
#2531 = FACE_OUTER_BOUND ( 'NONE', #1868, .T. ) ;
#2532 = CARTESIAN_POINT ( 'NONE',  ( -2.250000000000000444, 0.000000000000000000, -6.000000000000000000 ) ) ;
#2533 = VERTEX_POINT ( 'NONE', #1017 ) ;
#2534 = EDGE_LOOP ( 'NONE', ( #1121, #3234, #2286, #273 ) ) ;
#2535 = EDGE_CURVE ( 'NONE', #1620, #2150, #3118, .T. ) ;
#2536 = CARTESIAN_POINT ( 'NONE',  ( 6.999999999999999112, 0.000000000000000000, 0.000000000000000000 ) ) ;
#2537 = DIRECTION ( 'NONE',  ( 1.000000000000000000, 0.000000000000000000, -0.000000000000000000 ) ) ;
#2538 = DIRECTION ( 'NONE',  ( 0.000000000000000000, 0.7071067811867121078, 0.7071067811863830377 ) ) ;
#2539 = CARTESIAN_POINT ( 'NONE',  ( -12.31250000000000178, 0.000000000000000000, 4.171611648991307320 ) ) ;
#2540 = CARTESIAN_POINT ( 'NONE',  ( 7.750000000000000000, 1.000000000000000000, 6.000000000000000000 ) ) ;
#2541 = ORIENTED_EDGE ( 'NONE', *, *, #2718, .T. ) ;
#2542 = DIRECTION ( 'NONE',  ( -0.000000000000000000, -1.000000000000000000, 0.000000000000000000 ) ) ;
#2543 = EDGE_LOOP ( 'NONE', ( #1955, #3339, #1569, #3277, #1131 ) ) ;
#2544 = LINE ( 'NONE', #706, #976 ) ;
#2545 = CIRCLE ( 'NONE', #1137, 0.3999999999999993006 ) ;
#2546 = ORIENTED_EDGE ( 'NONE', *, *, #2757, .F. ) ;
#2547 = EDGE_CURVE ( 'NONE', #722, #1309, #1001, .T. ) ;
#2548 = VECTOR ( 'NONE', #2994, 1000.000000000000000 ) ;
#2549 = CARTESIAN_POINT ( 'NONE',  ( 1.928110833645068523, 3.000000000000994760, -3.337729672281797733 ) ) ;
#2550 = ORIENTED_EDGE ( 'NONE', *, *, #365, .T. ) ;
#2551 = EDGE_LOOP ( 'NONE', ( #449, #433 ) ) ;
#2552 = CARTESIAN_POINT ( 'NONE',  ( -1.500000000000000444, 1.000000000000000000, -3.500000000000002220 ) ) ;
#2553 = AXIS2_PLACEMENT_3D ( 'NONE', #2759, #3305, #2466 ) ;
#2554 = CYLINDRICAL_SURFACE ( 'NONE', #2839, 0.5000000000000004441 ) ;
#2555 = ADVANCED_FACE ( 'NONE', ( #1788 ), #3089, .F. ) ;
#2556 = DIRECTION ( 'NONE',  ( 0.000000000000000000, 1.000000000000000000, -6.921730337728899136E-15 ) ) ;
#2557 = CIRCLE ( 'NONE', #1413, 1.000000000000000888 ) ;
#2558 = CARTESIAN_POINT ( 'NONE',  ( -1.500000000000000444, 1.000000000000000000, 3.500000000000002220 ) ) ;
#2559 = CARTESIAN_POINT ( 'NONE',  ( -14.97004183306944292, 1.000000000000000000, -9.537313432835823335 ) ) ;
#2560 = VECTOR ( 'NONE', #457, 1000.000000000000000 ) ;
#2561 = ORIENTED_EDGE ( 'NONE', *, *, #1813, .F. ) ;
#2562 = DIRECTION ( 'NONE',  ( 0.000000000000000000, 0.000000000000000000, 1.000000000000000000 ) ) ;
#2563 = ORIENTED_EDGE ( 'NONE', *, *, #2012, .F. ) ;
#2564 = CARTESIAN_POINT ( 'NONE',  ( -6.324555320336762598, 0.000000000000000000, -9.000000000000001776 ) ) ;
#2565 = VECTOR ( 'NONE', #67, 1000.000000000000000 ) ;
#2566 = ORIENTED_EDGE ( 'NONE', *, *, #2896, .F. ) ;
#2567 =( BOUNDED_SURFACE ( )  B_SPLINE_SURFACE ( 3, 1, ( 
 ( #978, #2010 ),
 ( #1253, #2287 ),
 ( #907, #1937 ),
 ( #2989, #3147 ),
 ( #2094, #1829 ),
 ( #1780, #2843 ),
 ( #3135, #809 ) ),
 .UNSPECIFIED., .T., .F., .T. ) 
 B_SPLINE_SURFACE_WITH_KNOTS ( ( 4, 3, 4 ),
 ( 2, 2 ),
 ( 0.000000000000000000, 0.5000000000000000000, 1.000000000000000000 ),
 ( 0.000000000000000000, 1.000000000000000000 ),
 .UNSPECIFIED. ) 
 GEOMETRIC_REPRESENTATION_ITEM ( )  RATIONAL_B_SPLINE_SURFACE ( (
 ( 1.000000000000000000, 1.000000000000000000),
 ( 0.3333333333333333703, 0.3333333333333333703),
 ( 0.3333333333333333703, 0.3333333333333333703),
 ( 1.000000000000000000, 1.000000000000000000),
 ( 0.3333333333333333703, 0.3333333333333333703),
 ( 0.3333333333333333703, 0.3333333333333333703),
 ( 1.000000000000000000, 1.000000000000000000) ) ) 
 REPRESENTATION_ITEM ( '' )  SURFACE ( )  );
#2568 = CIRCLE ( 'NONE', #2076, 10.76453574057587304 ) ;
#2569 = FACE_OUTER_BOUND ( 'NONE', #1707, .T. ) ;
#2570 = ORIENTED_EDGE ( 'NONE', *, *, #1639, .F. ) ;
#2571 = AXIS2_PLACEMENT_3D ( 'NONE', #2259, #2005, #3346 ) ;
#2572 = VERTEX_POINT ( 'NONE', #194 ) ;
#2573 = FACE_OUTER_BOUND ( 'NONE', #1029, .T. ) ;
#2574 = CIRCLE ( 'NONE', #3264, 1.000000000000000888 ) ;
#2575 = EDGE_CURVE ( 'NONE', #3138, #256, #2568, .T. ) ;
#2576 = DIRECTION ( 'NONE',  ( -0.000000000000000000, -1.000000000000000000, -0.000000000000000000 ) ) ;
#2577 = CARTESIAN_POINT ( 'NONE',  ( 8.856890761443910520, 2.999999999999907185, -3.291205336494686495 ) ) ;
#2578 = DIRECTION ( 'NONE',  ( 0.000000000000000000, 0.000000000000000000, 1.000000000000000000 ) ) ;
#2579 = CARTESIAN_POINT ( 'NONE',  ( 0.000000000000000000, 1.000000000000000000, -10.00000000000000000 ) ) ;
#2580 = CARTESIAN_POINT ( 'NONE',  ( -1.734723475976807094E-15, 1.000000000000000000, -1.734723475976807094E-15 ) ) ;
#2581 = ORIENTED_EDGE ( 'NONE', *, *, #1727, .F. ) ;
#2582 = DIRECTION ( 'NONE',  ( 0.000000000000000000, 0.000000000000000000, -1.000000000000000000 ) ) ;
#2583 = ADVANCED_FACE ( 'NONE', ( #2573 ), #287, .T. ) ;
#2584 = ORIENTED_EDGE ( 'NONE', *, *, #2762, .T. ) ;
#2585 = VERTEX_POINT ( 'NONE', #43 ) ;
#2586 = DIRECTION ( 'NONE',  ( 0.000000000000000000, 0.000000000000000000, 1.000000000000000000 ) ) ;
#2587 = ORIENTED_EDGE ( 'NONE', *, *, #2516, .T. ) ;
#2588 = ORIENTED_EDGE ( 'NONE', *, *, #663, .F. ) ;
#2589 = CARTESIAN_POINT ( 'NONE',  ( -1.143109238556075047, 2.999999999999907185, -3.291205336494704259 ) ) ;
#2590 = CARTESIAN_POINT ( 'NONE',  ( 14.97004183306943936, 1.000000000000000000, 9.537313432835823335 ) ) ;
#2591 = CARTESIAN_POINT ( 'NONE',  ( -7.750000000000000000, 0.000000000000000000, 0.000000000000000000 ) ) ;
#2592 = EDGE_CURVE ( 'NONE', #3082, #2072, #2729, .T. ) ;
#2593 = CARTESIAN_POINT ( 'NONE',  ( -1.392125312156555328, 4.299999999999999822, -3.604225964724149911 ) ) ;
#2594 = B_SPLINE_CURVE_WITH_KNOTS ( 'NONE', 1,
 ( #1673, #682 ),
 .UNSPECIFIED., .F., .F.,
 ( 2, 2 ),
 ( 0.000000000000000000, 1.000000000000000000 ),
 .UNSPECIFIED. ) ;
#2595 = CARTESIAN_POINT ( 'NONE',  ( -8.500000000000000000, 3.000000000000000000, -3.500000000000001776 ) ) ;
#2596 = CARTESIAN_POINT ( 'NONE',  ( -8.532135240053355218, 2.999999999999954703, -3.101292931656947083 ) ) ;
#2597 = DIRECTION ( 'NONE',  ( 0.000000000000000000, 1.000000000000000000, -0.000000000000000000 ) ) ;
#2598 = DIRECTION ( 'NONE',  ( 1.000000000000000000, 0.000000000000000000, 0.000000000000000000 ) ) ;
#2599 = ORIENTED_EDGE ( 'NONE', *, *, #964, .F. ) ;
#2600 = EDGE_CURVE ( 'NONE', #2961, #3136, #2510, .T. ) ;
#2601 = ORIENTED_EDGE ( 'NONE', *, *, #825, .T. ) ;
#2602 = ORIENTED_EDGE ( 'NONE', *, *, #1173, .F. ) ;
#2603 = ORIENTED_EDGE ( 'NONE', *, *, #2092, .T. ) ;
#2604 = AXIS2_PLACEMENT_3D ( 'NONE', #2495, #2476, #2977 ) ;
#2605 = CARTESIAN_POINT ( 'NONE',  ( -1.100000000000000311, 2.999999999999905853, -3.604719755119677238 ) ) ;
#2606 = CARTESIAN_POINT ( 'NONE',  ( 7.909661489028809278, 3.200000000000045919, -3.392759884071682386 ) ) ;
#2607 =( BOUNDED_SURFACE ( )  B_SPLINE_SURFACE ( 3, 1, ( 
 ( #35, #458 ),
 ( #2080, #2041 ),
 ( #264, #2059 ),
 ( #1510, #1544 ),
 ( #750, #1298 ),
 ( #1003, #1532 ),
 ( #2329, #283 ) ),
 .UNSPECIFIED., .T., .F., .F. ) 
 B_SPLINE_SURFACE_WITH_KNOTS ( ( 4, 3, 4 ),
 ( 2, 2 ),
 ( 0.000000000000000000, 0.5000000000000000000, 1.000000000000000000 ),
 ( 0.000000000000000000, 1.000000000000000000 ),
 .UNSPECIFIED. ) 
 GEOMETRIC_REPRESENTATION_ITEM ( )  RATIONAL_B_SPLINE_SURFACE ( (
 ( 1.000000000000000000, 1.000000000000000000),
 ( 0.3333333333333337034, 0.3333333333333333703),
 ( 0.3333333333333337034, 0.3333333333333333703),
 ( 1.000000000000000000, 1.000000000000000000),
 ( 0.3333333333333333703, 0.3333333333333333703),
 ( 0.3333333333333333703, 0.3333333333333333703),
 ( 1.000000000000000000, 1.000000000000000000) ) ) 
 REPRESENTATION_ITEM ( '' )  SURFACE ( )  );
#2608 = CIRCLE ( 'NONE', #1242, 0.6000000000000003109 ) ;
#2609 = DIRECTION ( 'NONE',  ( 0.000000000000000000, 0.000000000000000000, -1.000000000000000000 ) ) ;
#2610 = CARTESIAN_POINT ( 'NONE',  ( 1.500000000000000444, 3.200000000000093880, 3.500000000000011546 ) ) ;
#2611 = AXIS2_PLACEMENT_3D ( 'NONE', #2615, #1549, #1798 ) ;
#2612 = CARTESIAN_POINT ( 'NONE',  ( -8.500000000000000000, 3.200000000000093880, 3.500000000000011102 ) ) ;
#2613 = DIRECTION ( 'NONE',  ( 2.775557561562891351E-14, 0.000000000000000000, 1.000000000000000000 ) ) ;
#2614 = EDGE_CURVE ( 'NONE', #2533, #2354, #1263, .T. ) ;
#2615 = CARTESIAN_POINT ( 'NONE',  ( -1.734723475976807094E-15, 1.000000000000000000, -1.734723475976807094E-15 ) ) ;
#2616 = CIRCLE ( 'NONE', #3266, 0.5999999999999998668 ) ;
#2617 = EDGE_CURVE ( 'NONE', #7, #2263, #2325, .T. ) ;
#2618 = ORIENTED_EDGE ( 'NONE', *, *, #2888, .T. ) ;
#2619 = VERTEX_POINT ( 'NONE', #2343 ) ;
#2620 = ORIENTED_EDGE ( 'NONE', *, *, #3232, .T. ) ;
#2621 = AXIS2_PLACEMENT_3D ( 'NONE', #2477, #2156, #161 ) ;
#2622 = CARTESIAN_POINT ( 'NONE',  ( 8.395280244880344966, 2.999999999999909406, -3.100000000000008082 ) ) ;
#2623 = ORIENTED_EDGE ( 'NONE', *, *, #1467, .T. ) ;
#2624 = CIRCLE ( 'NONE', #1155, 0.1500000000000003830 ) ;
#2625 = CARTESIAN_POINT ( 'NONE',  ( -1.291205336494687828, 2.999999999999908962, -3.143109238556092588 ) ) ;
#2626 = CYLINDRICAL_SURFACE ( 'NONE', #643, 10.76453574057587304 ) ;
#2627 = EDGE_CURVE ( 'NONE', #2226, #578, #785, .T. ) ;
#2628 = VECTOR ( 'NONE', #3020, 1000.000000000000000 ) ;
#2629 = EDGE_CURVE ( 'NONE', #2504, #1831, #1295, .T. ) ;
#2630 = CYLINDRICAL_SURFACE ( 'NONE', #927, 12.00000000000000178 ) ;
#2631 = CARTESIAN_POINT ( 'NONE',  ( -9.421821468466271554, 3.200000000000037925, -4.474805201193897908 ) ) ;
#2632 = CARTESIAN_POINT ( 'NONE',  ( 8.500000000000000000, 3.200000000000097877, 4.100000000000010303 ) ) ;
#2633 = CARTESIAN_POINT ( 'NONE',  ( -2.050052152019875784, 3.200000000000046807, -3.260328078285555709 ) ) ;
#2634 = CYLINDRICAL_SURFACE ( 'NONE', #3315, 1.000000000000000888 ) ;
#2635 = ORIENTED_EDGE ( 'NONE', *, *, #1244, .F. ) ;
#2636 = ORIENTED_EDGE ( 'NONE', *, *, #2737, .T. ) ;
#2637 = EDGE_CURVE ( 'NONE', #2468, #860, #2359, .T. ) ;
#2638 = DIRECTION ( 'NONE',  ( 0.000000000000000000, 0.000000000000000000, 1.000000000000000000 ) ) ;
#2639 = EDGE_LOOP ( 'NONE', ( #2038, #873, #2858, #2788 ) ) ;
#2640 = DIRECTION ( 'NONE',  ( -0.000000000000000000, -1.000000000000000000, -0.000000000000000000 ) ) ;
#2641 = CARTESIAN_POINT ( 'NONE',  ( 1.500000000000000444, 4.300000000000000711, -3.350000000000000977 ) ) ;
#2642 = DIRECTION ( 'NONE',  ( 0.000000000000000000, 0.000000000000000000, 1.000000000000000000 ) ) ;
#2643 = EDGE_CURVE ( 'NONE', #2504, #2517, #1542, .T. ) ;
#2644 = EDGE_CURVE ( 'NONE', #379, #2226, #554, .T. ) ;
#2645 = FACE_OUTER_BOUND ( 'NONE', #1784, .T. ) ;
#2646 = DIRECTION ( 'NONE',  ( 0.000000000000000000, 0.000000000000000000, 1.000000000000000000 ) ) ;
#2647 = CARTESIAN_POINT ( 'NONE',  ( -1.607874687843445338, 4.299999999999999822, -3.395774035275854530 ) ) ;
#2648 = DIRECTION ( 'NONE',  ( 1.000000000000000000, 0.000000000000000000, -0.000000000000000000 ) ) ;
#2649 = CARTESIAN_POINT ( 'NONE',  ( 2.250000000000000444, 0.000000000000000000, 6.000000000000000000 ) ) ;
#2650 = ORIENTED_EDGE ( 'NONE', *, *, #707, .F. ) ;
#2651 = VERTEX_POINT ( 'NONE', #1601 ) ;
#2652 = ORIENTED_EDGE ( 'NONE', *, *, #2214, .F. ) ;
#2653 = ORIENTED_EDGE ( 'NONE', *, *, #1410, .T. ) ;
#2654 = DIRECTION ( 'NONE',  ( 0.000000000000000000, 7.228014483236698330E-15, 1.000000000000000000 ) ) ;
#2655 = DIRECTION ( 'NONE',  ( 0.000000000000000000, 0.000000000000000000, 1.000000000000000000 ) ) ;
#2656 = CIRCLE ( 'NONE', #1710, 0.5999999999999994227 ) ;
#2657 = VERTEX_POINT ( 'NONE', #2074 ) ;
#2658 = CARTESIAN_POINT ( 'NONE',  ( 1.291205336494687606, 2.999999999999953371, 3.143109238556087259 ) ) ;
#2659 = DIRECTION ( 'NONE',  ( -0.000000000000000000, -1.000000000000000000, -0.000000000000000000 ) ) ;
#2660 = AXIS2_PLACEMENT_3D ( 'NONE', #1486, #2523, #1985 ) ;
#2661 = EDGE_CURVE ( 'NONE', #2803, #2351, #1680, .T. ) ;
#2662 = FACE_BOUND ( 'NONE', #2118, .T. ) ;
#2663 = AXIS2_PLACEMENT_3D ( 'NONE', #1273, #2598, #2582 ) ;
#2664 = CARTESIAN_POINT ( 'NONE',  ( -13.03125000000000355, 1.000000000000000000, 4.866880257156524614 ) ) ;
#2665 = CARTESIAN_POINT ( 'NONE',  ( -8.376347396944158419, 4.299999999999999822, 3.811785236593260962 ) ) ;
#2666 = ORIENTED_EDGE ( 'NONE', *, *, #136, .T. ) ;
#2667 = EDGE_CURVE ( 'NONE', #959, #1886, #2370, .T. ) ;
#2668 = ORIENTED_EDGE ( 'NONE', *, *, #401, .T. ) ;
#2669 = ORIENTED_EDGE ( 'NONE', *, *, #2807, .T. ) ;
#2670 = CIRCLE ( 'NONE', #1463, 0.5999999999999998668 ) ;
#2671 = CIRCLE ( 'NONE', #605, 1.000000000000000888 ) ;
#2672 = EDGE_LOOP ( 'NONE', ( #811, #1252, #142, #1851, #168 ) ) ;
#2673 = B_SPLINE_CURVE_WITH_KNOTS ( 'NONE', 3,
 ( #2703, #2724, #629, #1409, #660, #1472, #1160, #1697, #2448, #3285 ),
 .UNSPECIFIED., .F., .F.,
 ( 4, 2, 2, 2, 4 ),
 ( 0.000000000000000000, 0.1250000000000000000, 0.2500000000000000000, 0.3750000000000000000, 0.5000000000000000000 ),
 .UNSPECIFIED. ) ;
#2674 = DIRECTION ( 'NONE',  ( -0.000000000000000000, -1.000000000000000000, 0.000000000000000000 ) ) ;
#2675 = LINE ( 'NONE', #1872, #1885 ) ;
#2676 = AXIS2_PLACEMENT_3D ( 'NONE', #1161, #935, #115 ) ;
#2677 = CARTESIAN_POINT ( 'NONE',  ( 0.000000000000000000, 0.000000000000000000, 0.000000000000000000 ) ) ;
#2678 = AXIS2_PLACEMENT_3D ( 'NONE', #1034, #2640, #563 ) ;
#2679 = CARTESIAN_POINT ( 'NONE',  ( 10.78763227214358622, 1.000000000000000000, -9.000000000000001776 ) ) ;
#2680 = EDGE_CURVE ( 'NONE', #2395, #1313, #2016, .T. ) ;
#2681 = DIRECTION ( 'NONE',  ( 1.000000000000000000, 0.000000000000000000, 0.000000000000000000 ) ) ;
#2682 = CARTESIAN_POINT ( 'NONE',  ( -8.500000000000000000, 1.000000000000000000, -3.100000000000002309 ) ) ;
#2683 = AXIS2_PLACEMENT_3D ( 'NONE', #790, #1023, #2853 ) ;
#2684 = DIRECTION ( 'NONE',  ( 0.000000000000000000, 0.000000000000000000, 1.000000000000000000 ) ) ;
#2685 = DIRECTION ( 'NONE',  ( 0.000000000000000000, 0.000000000000000000, -1.000000000000000000 ) ) ;
#2686 = ORIENTED_EDGE ( 'NONE', *, *, #806, .T. ) ;
#2687 = ORIENTED_EDGE ( 'NONE', *, *, #3268, .F. ) ;
#2688 = ORIENTED_EDGE ( 'NONE', *, *, #1526, .T. ) ;
#2689 = EDGE_CURVE ( 'NONE', #2072, #2294, #1359, .T. ) ;
#2690 = DIRECTION ( 'NONE',  ( 0.000000000000000000, 7.228014483236692019E-15, 1.000000000000000000 ) ) ;
#2691 = CARTESIAN_POINT ( 'NONE',  ( -8.500000000000000000, 1.000000000000000000, 3.900000000000001243 ) ) ;
#2692 = DIRECTION ( 'NONE',  ( 0.000000000000000000, 0.000000000000000000, 1.000000000000000000 ) ) ;
#2693 = LINE ( 'NONE', #2187, #1201 ) ;
#2694 = CYLINDRICAL_SURFACE ( 'NONE', #1893, 15.00000000000000000 ) ;
#2695 = CARTESIAN_POINT ( 'NONE',  ( -1.500000000000000444, 2.999999999999955147, 3.500000000000012434 ) ) ;
#2696 = CARTESIAN_POINT ( 'NONE',  ( -7.756333972395409226, 3.000000000001203926, -3.841358667777646563 ) ) ;
#2697 = VERTEX_POINT ( 'NONE', #2152 ) ;
#2698 = VERTEX_POINT ( 'NONE', #344 ) ;
#2699 = VERTEX_POINT ( 'NONE', #1406 ) ;
#2700 = EDGE_CURVE ( 'NONE', #2748, #1766, #238, .T. ) ;
#2701 = CARTESIAN_POINT ( 'NONE',  ( 9.090338510971191610, 3.200000000000044587, -3.607240115928302959 ) ) ;
#2702 = VERTEX_POINT ( 'NONE', #613 ) ;
#2703 = CARTESIAN_POINT ( 'NONE',  ( 8.500000000000000000, 2.999999999999978684, 3.899999999999999023 ) ) ;
#2704 = CARTESIAN_POINT ( 'NONE',  ( -15.00000000000000000, 0.000000000000000000, 0.000000000000000000 ) ) ;
#2705 = AXIS2_PLACEMENT_3D ( 'NONE', #2996, #2199, #933 ) ;
#2706 = DIRECTION ( 'NONE',  ( 0.000000000000000000, 0.000000000000000000, 1.000000000000000000 ) ) ;
#2707 = VERTEX_POINT ( 'NONE', #593 ) ;
#2708 = CARTESIAN_POINT ( 'NONE',  ( -1.500000000000000444, 3.000000000000000000, -3.900000000000002576 ) ) ;
#2709 = CIRCLE ( 'NONE', #2107, 0.5999999999999998668 ) ;
#2710 = DIRECTION ( 'NONE',  ( -0.000000000000000000, -1.000000000000000000, -0.000000000000000000 ) ) ;
#2711 = VERTEX_POINT ( 'NONE', #1183 ) ;
#2712 = ORIENTED_EDGE ( 'NONE', *, *, #1008, .F. ) ;
#2713 =( BOUNDED_SURFACE ( )  B_SPLINE_SURFACE ( 3, 1, ( 
 ( #1925, #1123 ),
 ( #627, #2962 ),
 ( #2975, #3202 ),
 ( #2216, #1891 ),
 ( #2426, #1616 ),
 ( #369, #357 ),
 ( #2197, #1392 ) ),
 .UNSPECIFIED., .T., .F., .F. ) 
 B_SPLINE_SURFACE_WITH_KNOTS ( ( 4, 3, 4 ),
 ( 2, 2 ),
 ( 0.000000000000000000, 0.5000000000000000000, 1.000000000000000000 ),
 ( 0.000000000000000000, 1.000000000000000000 ),
 .UNSPECIFIED. ) 
 GEOMETRIC_REPRESENTATION_ITEM ( )  RATIONAL_B_SPLINE_SURFACE ( (
 ( 1.000000000000000000, 1.000000000000000000),
 ( 0.3333333333333333703, 0.3333333333333333703),
 ( 0.3333333333333333703, 0.3333333333333333703),
 ( 1.000000000000000000, 1.000000000000000000),
 ( 0.3333333333333333703, 0.3333333333333333703),
 ( 0.3333333333333333703, 0.3333333333333333703),
 ( 1.000000000000000000, 1.000000000000000000) ) ) 
 REPRESENTATION_ITEM ( '' )  SURFACE ( )  );
#2714 = ORIENTED_EDGE ( 'NONE', *, *, #2149, .T. ) ;
#2715 = VECTOR ( 'NONE', #306, 1000.000000000000000 ) ;
#2716 = ORIENTED_EDGE ( 'NONE', *, *, #1061, .F. ) ;
#2717 = VECTOR ( 'NONE', #2967, 1000.000000000000000 ) ;
#2718 = EDGE_CURVE ( 'NONE', #2942, #1919, #2443, .T. ) ;
#2719 = AXIS2_PLACEMENT_3D ( 'NONE', #2188, #3241, #2451 ) ;
#2720 = CIRCLE ( 'NONE', #2066, 1.000000000000000888 ) ;
#2721 = CARTESIAN_POINT ( 'NONE',  ( 14.12665919458665265, 1.000000000000000000, 9.000000000000001776 ) ) ;
#2722 = CIRCLE ( 'NONE', #766, 0.4000000000000001887 ) ;
#2723 = CARTESIAN_POINT ( 'NONE',  ( 8.300254102363611608, 4.299999999999999822, 3.769446796932965693 ) ) ;
#2724 = CARTESIAN_POINT ( 'NONE',  ( 8.604719755119655034, 2.999999999999957367, 3.899999999999997247 ) ) ;
#2725 = EDGE_CURVE ( 'NONE', #3072, #878, #2738, .T. ) ;
#2726 = PLANE ( 'NONE',  #385 ) ;
#2727 = VECTOR ( 'NONE', #1670, 1000.000000000000000 ) ;
#2728 = DIRECTION ( 'NONE',  ( 0.000000000000000000, 1.000000000000000000, -0.000000000000000000 ) ) ;
#2729 = CIRCLE ( 'NONE', #2678, 0.1499999999999999667 ) ;
#2730 = FACE_OUTER_BOUND ( 'NONE', #782, .T. ) ;
#2731 = LINE ( 'NONE', #2969, #2179 ) ;
#2732 = VERTEX_POINT ( 'NONE', #1911 ) ;
#2733 = CIRCLE ( 'NONE', #2456, 0.4000000000000001887 ) ;
#2734 = CARTESIAN_POINT ( 'NONE',  ( 8.143109238556093032, 2.999999999999908074, -3.291205336494688272 ) ) ;
#2735 = EDGE_LOOP ( 'NONE', ( #2847, #1909, #1884, #2686 ) ) ;
#2736 = FACE_OUTER_BOUND ( 'NONE', #2861, .T. ) ;
#2737 = EDGE_CURVE ( 'NONE', #270, #2748, #129, .T. ) ;
#2738 = LINE ( 'NONE', #881, #1100 ) ;
#2739 = DIRECTION ( 'NONE',  ( -5.506122854498652567E-16, -1.000000000000000000, 7.079016366208321387E-15 ) ) ;
#2740 = FACE_BOUND ( 'NONE', #2251, .T. ) ;
#2741 = CARTESIAN_POINT ( 'NONE',  ( -1.500000000000000444, 1.000000000000000000, -3.100000000000001865 ) ) ;
#2742 = DIRECTION ( 'NONE',  ( -0.000000000000000000, 1.000000000000000000, -0.000000000000000000 ) ) ;
#2743 = ADVANCED_FACE ( 'NONE', ( #158 ), #2713, .T. ) ;
#2744 = ADVANCED_FACE ( 'NONE', ( #1139 ), #2947, .T. ) ;
#2745 = ORIENTED_EDGE ( 'NONE', *, *, #2324, .T. ) ;
#2746 = DIRECTION ( 'NONE',  ( 0.000000000000000000, 0.000000000000000000, 1.000000000000000000 ) ) ;
#2747 = CARTESIAN_POINT ( 'NONE',  ( -8.532135240053356995, 2.999999999999908962, -3.101292931656946195 ) ) ;
#2748 = VERTEX_POINT ( 'NONE', #1665 ) ;
#2749 = CARTESIAN_POINT ( 'NONE',  ( -9.293986890744678320, 3.200000000000086331, 2.418526552648851524 ) ) ;
#2750 = EDGE_LOOP ( 'NONE', ( #1217, #2882, #1272, #2384, #2923 ) ) ;
#2751 = DIRECTION ( 'NONE',  ( -0.000000000000000000, -1.000000000000000000, -0.000000000000000000 ) ) ;
#2752 = CARTESIAN_POINT ( 'NONE',  ( 7.902770316356382274, 3.200000000000094325, 3.557590841068217991 ) ) ;
#2753 = DIRECTION ( 'NONE',  ( -0.000000000000000000, -1.000000000000000000, -0.000000000000000000 ) ) ;
#2754 = DIRECTION ( 'NONE',  ( 0.000000000000000000, 0.000000000000000000, 1.000000000000000000 ) ) ;
#2755 = VECTOR ( 'NONE', #1342, 1000.000000000000000 ) ;
#2756 = CARTESIAN_POINT ( 'NONE',  ( -1.100000000000019407, 2.999999999999954259, 3.395280244880357401 ) ) ;
#2757 = EDGE_CURVE ( 'NONE', #506, #2095, #3073, .T. ) ;
#2758 = PLANE ( 'NONE',  #73 ) ;
#2759 = CARTESIAN_POINT ( 'NONE',  ( 1.500000000000000444, 1.000000000000000000, 3.500000000000002220 ) ) ;
#2760 = DIRECTION ( 'NONE',  ( 0.000000000000000000, 1.000000000000000000, -6.921730337728899136E-15 ) ) ;
#2761 = CARTESIAN_POINT ( 'NONE',  ( -7.750000000000000000, 0.000000000000000000, 0.000000000000000000 ) ) ;
#2762 = EDGE_CURVE ( 'NONE', #1975, #270, #1321, .T. ) ;
#2763 = VERTEX_POINT ( 'NONE', #911 ) ;
#2764 = CARTESIAN_POINT ( 'NONE',  ( 10.78763227214358622, 0.000000000000000000, -9.000000000000001776 ) ) ;
#2765 = AXIS2_PLACEMENT_3D ( 'NONE', #3110, #3306, #2837 ) ;
#2766 = ORIENTED_EDGE ( 'NONE', *, *, #3240, .T. ) ;
#2767 = DIRECTION ( 'NONE',  ( 0.000000000000000000, 6.505213034913016349E-15, 1.000000000000000000 ) ) ;
#2768 = EDGE_CURVE ( 'NONE', #1631, #2131, #1632, .T. ) ;
#2769 = AXIS2_PLACEMENT_3D ( 'NONE', #262, #1950, #1789 ) ;
#2770 = VERTEX_POINT ( 'NONE', #1426 ) ;
#2771 = VECTOR ( 'NONE', #2129, 1000.000000000000000 ) ;
#2772 = DIRECTION ( 'NONE',  ( -0.000000000000000000, 1.000000000000000000, -0.000000000000000000 ) ) ;
#2773 = CARTESIAN_POINT ( 'NONE',  ( -2.750000000000000444, 1.000000000000000000, 6.000000000000000000 ) ) ;
#2774 = ORIENTED_EDGE ( 'NONE', *, *, #339, .T. ) ;
#2775 = DIRECTION ( 'NONE',  ( 0.000000000000000000, -5.782411586589358033E-15, -1.000000000000000000 ) ) ;
#2776 = CARTESIAN_POINT ( 'NONE',  ( 7.909661489028809278, 3.200000000000045475, -3.392759884071682386 ) ) ;
#2777 = EDGE_LOOP ( 'NONE', ( #653, #1842, #1959, #1480 ) ) ;
#2778 = CYLINDRICAL_SURFACE ( 'NONE', #1199, 15.00000000000000000 ) ;
#2779 = CYLINDRICAL_SURFACE ( 'NONE', #646, 1.000000000000000888 ) ;
#2780 = ADVANCED_FACE ( 'NONE', ( #2460 ), #3265, .T. ) ;
#2781 = AXIS2_PLACEMENT_3D ( 'NONE', #645, #869, #1412 ) ;
#2782 = CARTESIAN_POINT ( 'NONE',  ( 1.500000000000000444, 4.300000000000000711, -3.350000000000000977 ) ) ;
#2783 = CARTESIAN_POINT ( 'NONE',  ( 17.72617508327658342, 0.000000000000000000, -0.9079635416864940689 ) ) ;
#2784 = CARTESIAN_POINT ( 'NONE',  ( -8.294442213215692306, 3.200000000000041478, -4.063689627625282519 ) ) ;
#2785 = ORIENTED_EDGE ( 'NONE', *, *, #3030, .F. ) ;
#2786 = DIRECTION ( 'NONE',  ( 0.000000000000000000, 0.000000000000000000, -1.000000000000000000 ) ) ;
#2787 = AXIS2_PLACEMENT_3D ( 'NONE', #834, #328, #3125 ) ;
#2788 = ORIENTED_EDGE ( 'NONE', *, *, #1639, .T. ) ;
#2789 = CARTESIAN_POINT ( 'NONE',  ( 15.00000000000000000, 0.000000000000000000, 0.000000000000000000 ) ) ;
#2790 = VECTOR ( 'NONE', #48, 1000.000000000000000 ) ;
#2791 = EDGE_CURVE ( 'NONE', #2748, #2355, #932, .T. ) ;
#2792 = CARTESIAN_POINT ( 'NONE',  ( 2.750000000000000444, 0.000000000000000000, 6.500000000000000000 ) ) ;
#2793 = CARTESIAN_POINT ( 'NONE',  ( -1.500000000000000444, 3.000000000000000000, -3.500000000000002220 ) ) ;
#2794 = ORIENTED_EDGE ( 'NONE', *, *, #1965, .F. ) ;
#2795 = CARTESIAN_POINT ( 'NONE',  ( 2.099703936219439182, 3.200000000000045475, -3.481153544553116319 ) ) ;
#2796 = DIRECTION ( 'NONE',  ( 0.000000000000000000, 1.000000000000000000, 0.000000000000000000 ) ) ;
#2797 = LINE ( 'NONE', #716, #2560 ) ;
#2798 = CARTESIAN_POINT ( 'NONE',  ( 8.300254102363611608, 4.299999999999999822, 3.769446796932965693 ) ) ;
#2799 = DIRECTION ( 'NONE',  ( 0.000000000000000000, 6.505213034913271151E-15, 1.000000000000000000 ) ) ;
#2800 = DIRECTION ( 'NONE',  ( -0.000000000000000000, -1.000000000000000000, -0.000000000000000000 ) ) ;
#2801 = ORIENTED_EDGE ( 'NONE', *, *, #1430, .T. ) ;
#2802 = CARTESIAN_POINT ( 'NONE',  ( -8.324763372558900087, 4.299999999999999822, 3.214006775599372201 ) ) ;
#2803 = VERTEX_POINT ( 'NONE', #2492 ) ;
#2804 = CARTESIAN_POINT ( 'NONE',  ( -8.521582361770981606, 3.000000000001208367, -3.100442384214341374 ) ) ;
#2805 = DIRECTION ( 'NONE',  ( -0.000000000000000000, -1.000000000000000000, -0.000000000000000000 ) ) ;
#2806 = CARTESIAN_POINT ( 'NONE',  ( -1.900000000000000799, 2.999999999999905409, -3.604719755119677238 ) ) ;
#2807 = EDGE_CURVE ( 'NONE', #1922, #506, #2121, .T. ) ;
#2808 = ORIENTED_EDGE ( 'NONE', *, *, #1643, .F. ) ;
#2809 = ADVANCED_FACE ( 'NONE', ( #206 ), #709, .T. ) ;
#2810 = VERTEX_POINT ( 'NONE', #3049 ) ;
#2811 = CARTESIAN_POINT ( 'NONE',  ( 6.999999999999999112, 1.000000000000000000, 0.000000000000000000 ) ) ;
#2812 = CARTESIAN_POINT ( 'NONE',  ( 7.249999999999999112, 0.000000000000000000, 6.500000000000000000 ) ) ;
#2813 = AXIS2_PLACEMENT_3D ( 'NONE', #542, #1330, #2638 ) ;
#2814 = CARTESIAN_POINT ( 'NONE',  ( -8.500000000000000000, 3.200000000000049472, -2.899999999999992806 ) ) ;
#2815 = CARTESIAN_POINT ( 'NONE',  ( -8.500000000000000000, 3.000000000000000000, -3.500000000000001776 ) ) ;
#2816 = CARTESIAN_POINT ( 'NONE',  ( -8.500000000000000000, 4.299999999999999822, -3.500000000000000444 ) ) ;
#2817 = EDGE_LOOP ( 'NONE', ( #2669, #2872, #2308, #2193, #607, #859 ) ) ;
#2818 = CARTESIAN_POINT ( 'NONE',  ( -13.03125000000000355, 0.000000000000000000, 4.866880257156524614 ) ) ;
#2819 = VERTEX_POINT ( 'NONE', #1747 ) ;
#2820 = DIRECTION ( 'NONE',  ( 0.000000000000000000, 0.000000000000000000, 1.000000000000000000 ) ) ;
#2821 = ORIENTED_EDGE ( 'NONE', *, *, #2974, .F. ) ;
#2822 = VECTOR ( 'NONE', #837, 1000.000000000000227 ) ;
#2823 = ORIENTED_EDGE ( 'NONE', *, *, #2644, .T. ) ;
#2824 = EDGE_CURVE ( 'NONE', #2763, #1014, #980, .T. ) ;
#2825 = CIRCLE ( 'NONE', #327, 1.000000000000000888 ) ;
#2826 = CYLINDRICAL_SURFACE ( 'NONE', #715, 0.3999999999999993006 ) ;
#2827 = ORIENTED_EDGE ( 'NONE', *, *, #3282, .F. ) ;
#2828 = ORIENTED_EDGE ( 'NONE', *, *, #1016, .T. ) ;
#2829 =( BOUNDED_SURFACE ( )  B_SPLINE_SURFACE ( 3, 1, ( 
 ( #1502, #1865 ),
 ( #2956, #2070 ),
 ( #1628, #2665 ),
 ( #1800, #841 ),
 ( #2907, #1291 ),
 ( #74, #574 ),
 ( #587, #1783 ) ),
 .UNSPECIFIED., .T., .F., .T. ) 
 B_SPLINE_SURFACE_WITH_KNOTS ( ( 4, 3, 4 ),
 ( 2, 2 ),
 ( 0.000000000000000000, 0.5000000000000000000, 1.000000000000000000 ),
 ( 0.000000000000000000, 1.000000000000000000 ),
 .UNSPECIFIED. ) 
 GEOMETRIC_REPRESENTATION_ITEM ( )  RATIONAL_B_SPLINE_SURFACE ( (
 ( 1.000000000000000000, 1.000000000000000000),
 ( 0.3333333333333337034, 0.3333333333333333703),
 ( 0.3333333333333337034, 0.3333333333333333703),
 ( 1.000000000000000000, 1.000000000000000000),
 ( 0.3333333333333333703, 0.3333333333333333703),
 ( 0.3333333333333333703, 0.3333333333333333703),
 ( 1.000000000000000000, 1.000000000000000000) ) ) 
 REPRESENTATION_ITEM ( '' )  SURFACE ( )  );
#2830 = AXIS2_PLACEMENT_3D ( 'NONE', #3009, #1436, #1693 ) ;
#2831 = DIRECTION ( 'NONE',  ( 0.000000000000000000, 0.000000000000000000, -1.000000000000000000 ) ) ;
#2832 = CARTESIAN_POINT ( 'NONE',  ( 8.500000000000000000, 3.200000000000093880, 3.500000000000011102 ) ) ;
#2833 = EDGE_CURVE ( 'NONE', #2131, #1570, #21, .T. ) ;
#2834 = ADVANCED_FACE ( 'NONE', ( #191 ), #2036, .F. ) ;
#2835 = CARTESIAN_POINT ( 'NONE',  ( 8.604719755119656810, 2.999999999999908074, -3.100000000000008527 ) ) ;
#2836 = AXIS2_PLACEMENT_3D ( 'NONE', #2126, #1641, #392 ) ;
#2837 = DIRECTION ( 'NONE',  ( 0.000000000000000000, 0.000000000000000000, -1.000000000000000000 ) ) ;
#2838 = DIRECTION ( 'NONE',  ( 0.000000000000000000, 1.000000000000000000, -0.000000000000000000 ) ) ;
#2839 = AXIS2_PLACEMENT_3D ( 'NONE', #33, #1297, #493 ) ;
#2840 = DIRECTION ( 'NONE',  ( -1.734723475976805517E-15, 0.000000000000000000, 1.000000000000000000 ) ) ;
#2841 = B_SPLINE_CURVE_WITH_KNOTS ( 'NONE', 3,
 ( #2400, #850, #1073, #303, #314, #1591, #2140, #2104, #569, #2931 ),
 .UNSPECIFIED., .F., .F.,
 ( 4, 2, 2, 2, 4 ),
 ( 0.000000000000000000, 0.1250000000000000000, 0.2500000000000000000, 0.3750000000000000000, 0.5000000000000000000 ),
 .UNSPECIFIED. ) ;
#2842 = ORIENTED_EDGE ( 'NONE', *, *, #1445, .F. ) ;
#2843 = CARTESIAN_POINT ( 'NONE',  ( -1.816326617291740941, 4.299999999999999822, -3.611523410962744762 ) ) ;
#2844 = DIRECTION ( 'NONE',  ( -0.000000000000000000, -1.000000000000000000, -0.000000000000000000 ) ) ;
#2845 = ORIENTED_EDGE ( 'NONE', *, *, #3065, .T. ) ;
#2846 = AXIS2_PLACEMENT_3D ( 'NONE', #1149, #167, #1214 ) ;
#2847 = ORIENTED_EDGE ( 'NONE', *, *, #339, .F. ) ;
#2848 = DIRECTION ( 'NONE',  ( 0.000000000000000000, 0.000000000000000000, 1.000000000000000000 ) ) ;
#2849 = DIRECTION ( 'NONE',  ( 0.000000000000000000, 1.000000000000000000, 0.000000000000000000 ) ) ;
#2850 = DIRECTION ( 'NONE',  ( 0.000000000000000000, 7.228014483236698330E-15, 1.000000000000000000 ) ) ;
#2851 = CARTESIAN_POINT ( 'NONE',  ( 0.000000000000000000, 0.000000000000000000, 6.500000000000000000 ) ) ;
#2852 = DIRECTION ( 'NONE',  ( 0.000000000000000000, 1.000000000000000000, -0.000000000000000000 ) ) ;
#2853 = DIRECTION ( 'NONE',  ( 0.000000000000000000, 0.000000000000000000, -1.000000000000000000 ) ) ;
#2854 = EDGE_CURVE ( 'NONE', #3136, #2651, #2234, .T. ) ;
#2855 = CARTESIAN_POINT ( 'NONE',  ( -1.500000000000000444, 1.000000000000000000, -3.900000000000002576 ) ) ;
#2856 = DIRECTION ( 'NONE',  ( 0.000000000000000000, 0.000000000000000000, 1.000000000000000000 ) ) ;
#2857 = ORIENTED_EDGE ( 'NONE', *, *, #618, .T. ) ;
#2858 = ORIENTED_EDGE ( 'NONE', *, *, #2896, .T. ) ;
#2859 = EDGE_LOOP ( 'NONE', ( #437, #366, #2620, #726 ) ) ;
#2860 = ORIENTED_EDGE ( 'NONE', *, *, #1275, .T. ) ;
#2861 = EDGE_LOOP ( 'NONE', ( #1779, #685, #2827, #2483 ) ) ;
#2862 = DIRECTION ( 'NONE',  ( 0.000000000000000000, 1.000000000000000000, -0.000000000000000000 ) ) ;
#2863 = CARTESIAN_POINT ( 'NONE',  ( 8.350848181528620628, 4.299999999999999822, -3.515929062956766327 ) ) ;
#2864 = EDGE_CURVE ( 'NONE', #2150, #2699, #1258, .T. ) ;
#2865 = CARTESIAN_POINT ( 'NONE',  ( 0.000000000000000000, 0.000000000000000000, 0.000000000000000000 ) ) ;
#2866 = FACE_OUTER_BOUND ( 'NONE', #2817, .T. ) ;
#2867 = CARTESIAN_POINT ( 'NONE',  ( 0.000000000000000000, 0.000000000000000000, -6.500000000000000000 ) ) ;
#2868 = EDGE_CURVE ( 'NONE', #1289, #3138, #947, .T. ) ;
#2869 = CARTESIAN_POINT ( 'NONE',  ( 8.500000000000000000, 3.000000000000000000, -3.500000000000001776 ) ) ;
#2870 = CARTESIAN_POINT ( 'NONE',  ( 12.40195927061526682, 0.000000000000000000, 8.437500000000000000 ) ) ;
#2871 = CARTESIAN_POINT ( 'NONE',  ( -8.500000000000000000, 3.000000000000000000, 3.100000000000002309 ) ) ;
#2872 = ORIENTED_EDGE ( 'NONE', *, *, #1659, .T. ) ;
#2873 = VERTEX_POINT ( 'NONE', #2291 ) ;
#2874 = ORIENTED_EDGE ( 'NONE', *, *, #78, .F. ) ;
#2875 = ADVANCED_FACE ( 'NONE', ( #2569 ), #2826, .T. ) ;
#2876 = ORIENTED_EDGE ( 'NONE', *, *, #2365, .F. ) ;
#2877 = ORIENTED_EDGE ( 'NONE', *, *, #465, .T. ) ;
#2878 = CIRCLE ( 'NONE', #1881, 0.5999999999999998668 ) ;
#2879 = DIRECTION ( 'NONE',  ( 8.659560562351922861E-17, 0.7071067811867883801, -0.7071067811863065433 ) ) ;
#2880 = FACE_OUTER_BOUND ( 'NONE', #651, .T. ) ;
#2881 = VECTOR ( 'NONE', #3256, 1000.000000000000000 ) ;
#2882 = ORIENTED_EDGE ( 'NONE', *, *, #1489, .T. ) ;
#2883 = CARTESIAN_POINT ( 'NONE',  ( -7.750000000000000000, 1.000000000000000000, -0.000000000000000000 ) ) ;
#2884 = CARTESIAN_POINT ( 'NONE',  ( -8.532135240053356995, 2.999999999999908962, -3.101292931656946195 ) ) ;
#2885 = AXIS2_PLACEMENT_3D ( 'NONE', #1325, #269, #1538 ) ;
#2886 = CARTESIAN_POINT ( 'NONE',  ( -1.734723475976807094E-15, 0.000000000000000000, -1.734723475976807094E-15 ) ) ;
#2887 = FACE_OUTER_BOUND ( 'NONE', #1799, .T. ) ;
#2888 = EDGE_CURVE ( 'NONE', #1921, #1886, #2624, .T. ) ;
#2889 = CIRCLE ( 'NONE', #2836, 0.5000000000000004441 ) ;
#2890 = LINE ( 'NONE', #1762, #485 ) ;
#2891 = AXIS2_PLACEMENT_3D ( 'NONE', #2865, #513, #567 ) ;
#2892 = ORIENTED_EDGE ( 'NONE', *, *, #680, .F. ) ;
#2893 = ORIENTED_EDGE ( 'NONE', *, *, #2637, .F. ) ;
#2894 = AXIS2_PLACEMENT_3D ( 'NONE', #853, #347, #1382 ) ;
#2895 = CARTESIAN_POINT ( 'NONE',  ( 8.500000000000000000, 2.999999999999952038, -3.899999999999987477 ) ) ;
#2896 = EDGE_CURVE ( 'NONE', #2619, #1874, #2249, .T. ) ;
#2897 = ORIENTED_EDGE ( 'NONE', *, *, #519, .F. ) ;
#2898 = AXIS2_PLACEMENT_3D ( 'NONE', #145, #1961, #658 ) ;
#2899 = CARTESIAN_POINT ( 'NONE',  ( -2.057309011477919558, 3.200000000000095657, 3.722276102461576919 ) ) ;
#2900 = DIRECTION ( 'NONE',  ( 0.000000000000000000, 1.000000000000000000, -6.921730337728899136E-15 ) ) ;
#2901 = CARTESIAN_POINT ( 'NONE',  ( -7.908613242910599972, 3.200000000000093436, 3.398699933172371512 ) ) ;
#2902 = CARTESIAN_POINT ( 'NONE',  ( 1.100000000000000311, 2.999999999999956479, 3.604719755119673241 ) ) ;
#2903 = CARTESIAN_POINT ( 'NONE',  ( 1.500000000000000444, 4.299999999999999822, -3.500000000000002220 ) ) ;
#2904 =( LENGTH_UNIT ( ) NAMED_UNIT ( * ) SI_UNIT ( .MILLI., .METRE. ) );
#2905 = CARTESIAN_POINT ( 'NONE',  ( -1.392125312156555550, 4.299999999999999822, -3.604225964724149911 ) ) ;
#2906 = CARTESIAN_POINT ( 'NONE',  ( 0.000000000000000000, 0.000000000000000000, -6.500000000000000000 ) ) ;
#2907 = CARTESIAN_POINT ( 'NONE',  ( -8.111213376565880040, 3.200000000000084999, 2.215926418993572788 ) ) ;
#2908 = ORIENTED_EDGE ( 'NONE', *, *, #2011, .F. ) ;
#2909 = EDGE_LOOP ( 'NONE', ( #1341, #2668, #2618, #2143, #3023 ) ) ;
#2910 = CARTESIAN_POINT ( 'NONE',  ( 8.143109238556089480, 2.999999999999903633, -3.708794663505294853 ) ) ;
#2911 = VERTEX_POINT ( 'NONE', #1524 ) ;
#2912 = EDGE_CURVE ( 'NONE', #2707, #1239, #3331, .T. ) ;
#2913 = CARTESIAN_POINT ( 'NONE',  ( 1.500000000000000444, 3.200000000000045475, -3.499999999999993339 ) ) ;
#2914 = CARTESIAN_POINT ( 'NONE',  ( 0.000000000000000000, 1.000000000000000000, 6.500000000000000000 ) ) ;
#2915 = EDGE_LOOP ( 'NONE', ( #2339, #2636, #1310, #53 ) ) ;
#2916 = ORIENTED_EDGE ( 'NONE', *, *, #409, .F. ) ;
#2917 = DIRECTION ( 'NONE',  ( -0.000000000000000000, 1.000000000000000000, -0.000000000000000000 ) ) ;
#2918 = LINE ( 'NONE', #47, #2228 ) ;
#2919 = CARTESIAN_POINT ( 'NONE',  ( -8.500000000000000000, 3.200000000000096101, 4.100000000000006750 ) ) ;
#2920 = ORIENTED_EDGE ( 'NONE', *, *, #2617, .T. ) ;
#2921 = CARTESIAN_POINT ( 'NONE',  ( 1.500000000000000222, 2.999999999999954259, -3.100000000000005862 ) ) ;
#2922 = DIRECTION ( 'NONE',  ( 0.000000000000000000, 0.000000000000000000, -1.000000000000000000 ) ) ;
#2923 = ORIENTED_EDGE ( 'NONE', *, *, #1535, .T. ) ;
#2924 = ORIENTED_EDGE ( 'NONE', *, *, #3128, .F. ) ;
#2925 = ORIENTED_EDGE ( 'NONE', *, *, #707, .T. ) ;
#2926 = VERTEX_POINT ( 'NONE', #961 ) ;
#2927 = ADVANCED_FACE ( 'NONE', ( #2531 ), #3337, .T. ) ;
#2928 = CARTESIAN_POINT ( 'NONE',  ( -0.4981387835989500301, 3.200000000000100098, 4.392341920494283514 ) ) ;
#2929 = CARTESIAN_POINT ( 'NONE',  ( 8.875858279114572369, 3.200000000000036149, -4.787917137870683959 ) ) ;
#2930 = ORIENTED_EDGE ( 'NONE', *, *, #1787, .T. ) ;
#2931 = CARTESIAN_POINT ( 'NONE',  ( 1.500000000000000444, 2.999999999999976019, 3.100000000000007194 ) ) ;
#2932 = DIRECTION ( 'NONE',  ( 0.000000000000000000, 1.000000000000000000, 0.000000000000000000 ) ) ;
#2933 = CIRCLE ( 'NONE', #756, 0.5000000000000004441 ) ;
#2934 = SHAPE_DEFINITION_REPRESENTATION ( #1557, #1709 ) ;
#2935 = DIRECTION ( 'NONE',  ( -0.000000000000000000, 1.000000000000000000, -0.000000000000000000 ) ) ;
#2936 = ORIENTED_EDGE ( 'NONE', *, *, #2689, .F. ) ;
#2937 = EDGE_CURVE ( 'NONE', #1286, #3356, #2306, .T. ) ;
#2938 = VERTEX_POINT ( 'NONE', #1694 ) ;
#2939 = ORIENTED_EDGE ( 'NONE', *, *, #1274, .F. ) ;
#2940 = DIRECTION ( 'NONE',  ( 0.000000000000000000, 1.000000000000000000, -0.000000000000000000 ) ) ;
#2941 = CARTESIAN_POINT ( 'NONE',  ( -1.500000000000000444, 1.000000000000000000, 3.500000000000002220 ) ) ;
#2942 = VERTEX_POINT ( 'NONE', #1236 ) ;
#2943 = VERTEX_POINT ( 'NONE', #2752 ) ;
#2944 = ORIENTED_EDGE ( 'NONE', *, *, #388, .T. ) ;
#2945 = AXIS2_PLACEMENT_3D ( 'NONE', #420, #1476, #1686 ) ;
#2946 = AXIS2_PLACEMENT_3D ( 'NONE', #2867, #1364, #2402 ) ;
#2947 = CYLINDRICAL_SURFACE ( 'NONE', #81, 1.000000000000000888 ) ;
#2948 = FACE_OUTER_BOUND ( 'NONE', #121, .T. ) ;
#2949 = AXIS2_PLACEMENT_3D ( 'NONE', #2253, #228, #2238 ) ;
#2950 = CARTESIAN_POINT ( 'NONE',  ( -7.734721103367268036, 2.999999999999909406, -3.037022451550233981 ) ) ;
#2951 = AXIS2_PLACEMENT_3D ( 'NONE', #2913, #579, #2654 ) ;
#2952 = CARTESIAN_POINT ( 'NONE',  ( -1.291205336494697153, 2.999999999999952482, 3.143109238556105023 ) ) ;
#2953 = APPLICATION_PROTOCOL_DEFINITION ( 'draft international standard', 'automotive_design', 1998, #2478 ) ;
#2954 = DIRECTION ( 'NONE',  ( 0.000000000000000000, 0.000000000000000000, 1.000000000000000000 ) ) ;
#2955 = CARTESIAN_POINT ( 'NONE',  ( -8.500000000000000000, 3.000000000000000000, 3.500000000000001776 ) ) ;
#2956 = CARTESIAN_POINT ( 'NONE',  ( -8.888786623434123513, 3.200000000000102318, 4.784073581006447640 ) ) ;
#2957 = ADVANCED_FACE ( 'NONE', ( #2269 ), #2829, .T. ) ;
#2958 = EDGE_LOOP ( 'NONE', ( #2338, #2009, #2260, #223 ) ) ;
#2959 =( BOUNDED_SURFACE ( )  B_SPLINE_SURFACE ( 3, 1, ( 
 ( #3206, #868 ),
 ( #1144, #1895 ),
 ( #3223, #2950 ),
 ( #884, #2884 ),
 ( #551, #1579 ),
 ( #2631, #1927 ),
 ( #1715, #160 ) ),
 .UNSPECIFIED., .T., .F., .F. ) 
 B_SPLINE_SURFACE_WITH_KNOTS ( ( 4, 3, 4 ),
 ( 2, 2 ),
 ( 0.000000000000000000, 0.5000000000000000000, 1.000000000000000000 ),
 ( 0.000000000000000000, 1.000000000000000000 ),
 .UNSPECIFIED. ) 
 GEOMETRIC_REPRESENTATION_ITEM ( )  RATIONAL_B_SPLINE_SURFACE ( (
 ( 1.000000000000000000, 1.000000000000000000),
 ( 0.3333333333333333703, 0.3333333333333333703),
 ( 0.3333333333333333703, 0.3333333333333333703),
 ( 1.000000000000000000, 1.000000000000000000),
 ( 0.3333333333333330373, 0.3333333333333332038),
 ( 0.3333333333333330373, 0.3333333333333332038),
 ( 1.000000000000000000, 1.000000000000000000) ) ) 
 REPRESENTATION_ITEM ( '' )  SURFACE ( )  );
#2960 = EDGE_LOOP ( 'NONE', ( #1030, #3060, #2409, #2842 ) ) ;
#2961 = VERTEX_POINT ( 'NONE', #2649 ) ;
#2962 = CARTESIAN_POINT ( 'NONE',  ( -1.632338361240310620, 4.299999999999999822, 3.808198893807603458 ) ) ;
#2963 = CARTESIAN_POINT ( 'NONE',  ( 7.902770316356382274, 3.200000000000094325, 3.557590841068217991 ) ) ;
#2964 = CARTESIAN_POINT ( 'NONE',  ( 1.220445618025192136, 2.999999999999912070, -2.650382822961645513 ) ) ;
#2965 = DIRECTION ( 'NONE',  ( -0.000000000000000000, -1.000000000000000000, 0.000000000000000000 ) ) ;
#2966 = CARTESIAN_POINT ( 'NONE',  ( -12.31250000000000178, 0.000000000000000000, 4.171611648991307320 ) ) ;
#2967 = DIRECTION ( 'NONE',  ( -0.000000000000000000, -1.000000000000000000, -0.000000000000000000 ) ) ;
#2968 = ADVANCED_FACE ( 'NONE', ( #3214 ), #606, .T. ) ;
#2969 = CARTESIAN_POINT ( 'NONE',  ( 8.500000000000000000, 3.000000000000000000, 3.900000000000001243 ) ) ;
#2970 = ORIENTED_EDGE ( 'NONE', *, *, #1180, .F. ) ;
#2971 = CARTESIAN_POINT ( 'NONE',  ( -1.499999999999997558, 3.200000000000098321, 4.100000000000011191 ) ) ;
#2972 = ORIENTED_EDGE ( 'NONE', *, *, #832, .F. ) ;
#2973 = ORIENTED_EDGE ( 'NONE', *, *, #538, .T. ) ;
#2974 = EDGE_CURVE ( 'NONE', #672, #588, #3175, .T. ) ;
#2975 = CARTESIAN_POINT ( 'NONE',  ( -0.4981387835989500301, 3.200000000000100098, 4.392341920494283514 ) ) ;
#2976 = PLANE ( 'NONE',  #970 ) ;
#2977 = DIRECTION ( 'NONE',  ( 0.000000000000000000, 5.782411586589342256E-15, 1.000000000000000000 ) ) ;
#2978 = PLANE ( 'NONE',  #2676 ) ;
#2979 = VECTOR ( 'NONE', #1207, 1000.000000000000000 ) ;
#2980 = DIRECTION ( 'NONE',  ( 0.000000000000000000, 0.000000000000000000, 1.000000000000000000 ) ) ;
#2981 = CARTESIAN_POINT ( 'NONE',  ( 15.00000000000000000, 0.000000000000000000, 0.000000000000000000 ) ) ;
#2982 = CIRCLE ( 'NONE', #58, 0.1500000000000003830 ) ;
#2983 = ORIENTED_EDGE ( 'NONE', *, *, #1648, .F. ) ;
#2984 = CARTESIAN_POINT ( 'NONE',  ( 0.000000000000000000, 1.000000000000000000, -6.500000000000000000 ) ) ;
#2985 = EDGE_CURVE ( 'NONE', #2651, #1675, #3006, .T. ) ;
#2986 = ORIENTED_EDGE ( 'NONE', *, *, #3189, .T. ) ;
#2987 = VECTOR ( 'NONE', #688, 1000.000000000000000 ) ;
#2988 = ORIENTED_EDGE ( 'NONE', *, *, #3168, .F. ) ;
#2989 = CARTESIAN_POINT ( 'NONE',  ( -0.9499478479801248820, 3.200000000000043698, -3.739671921714481595 ) ) ;
#2990 = CIRCLE ( 'NONE', #1943, 0.1499999999999999667 ) ;
#2991 = CIRCLE ( 'NONE', #2003, 10.76453574057587304 ) ;
#2992 = CARTESIAN_POINT ( 'NONE',  ( -13.22875655532295269, 0.000000000000000000, -9.000000000000001776 ) ) ;
#2993 = CIRCLE ( 'NONE', #1835, 0.3999999999999993006 ) ;
#2994 = DIRECTION ( 'NONE',  ( -0.000000000000000000, -1.000000000000000000, -0.000000000000000000 ) ) ;
#2995 = EDGE_CURVE ( 'NONE', #2425, #2468, #1136, .T. ) ;
#2996 = CARTESIAN_POINT ( 'NONE',  ( -16.72973869792972224, 1.000000000000000000, 0.8236158685894858777 ) ) ;
#2997 = FACE_OUTER_BOUND ( 'NONE', #1989, .T. ) ;
#2998 = CIRCLE ( 'NONE', #231, 1.000000000000000000 ) ;
#2999 = DIRECTION ( 'NONE',  ( 0.000000000000000000, 0.000000000000000000, 1.000000000000000000 ) ) ;
#3000 = ORIENTED_EDGE ( 'NONE', *, *, #1458, .T. ) ;
#3001 = VECTOR ( 'NONE', #1224, 1000.000000000000000 ) ;
#3002 = CARTESIAN_POINT ( 'NONE',  ( 14.12665919458665265, 1.000000000000000000, 10.00000000000000000 ) ) ;
#3003 = CARTESIAN_POINT ( 'NONE',  ( -8.500000000000000000, 3.200000000000091660, 2.900000000000005684 ) ) ;
#3004 = CARTESIAN_POINT ( 'NONE',  ( -13.22875655532295269, 0.000000000000000000, -9.000000000000001776 ) ) ;
#3005 = ORIENTED_EDGE ( 'NONE', *, *, #2937, .F. ) ;
#3006 = CIRCLE ( 'NONE', #2020, 0.5000000000000004441 ) ;
#3007 = PLANE ( 'NONE',  #1556 ) ;
#3008 = VERTEX_POINT ( 'NONE', #1354 ) ;
#3009 = CARTESIAN_POINT ( 'NONE',  ( 2.750000000000000444, 0.000000000000000000, -6.000000000000000000 ) ) ;
#3010 = ADVANCED_FACE ( 'NONE', ( #2388 ), #2130, .T. ) ;
#3011 = DIRECTION ( 'NONE',  ( 8.659560562352255661E-17, 0.7071067811867615127, -0.7071067811863336328 ) ) ;
#3012 = CARTESIAN_POINT ( 'NONE',  ( 13.03125000000000355, 1.000000000000000000, -4.866880257156524614 ) ) ;
#3013 = ADVANCED_FACE ( 'NONE', ( #1369 ), #338, .T. ) ;
#3014 = DIRECTION ( 'NONE',  ( -0.000000000000000000, -1.000000000000000000, 6.921730337728899925E-15 ) ) ;
#3015 = CARTESIAN_POINT ( 'NONE',  ( -1.291205336494697375, 2.999999999999958256, 3.856890761443921178 ) ) ;
#3016 = CARTESIAN_POINT ( 'NONE',  ( -8.500000000000000000, 1.000000000000000000, -3.500000000000001776 ) ) ;
#3017 = EDGE_CURVE ( 'NONE', #2072, #3082, #390, .T. ) ;
#3018 = CARTESIAN_POINT ( 'NONE',  ( 1.500000000000000444, 1.000000000000000000, 3.900000000000002576 ) ) ;
#3019 = CARTESIAN_POINT ( 'NONE',  ( -8.500000000000000000, 3.000000000000000000, 3.500000000000001776 ) ) ;
#3020 = DIRECTION ( 'NONE',  ( 0.000000000000000000, -1.000000000000000000, 0.000000000000000000 ) ) ;
#3021 = ORIENTED_EDGE ( 'NONE', *, *, #538, .F. ) ;
#3022 = CARTESIAN_POINT ( 'NONE',  ( -8.111213376565880040, 3.200000000000084999, 2.215926418993572788 ) ) ;
#3023 = ORIENTED_EDGE ( 'NONE', *, *, #1546, .T. ) ;
#3024 = CARTESIAN_POINT ( 'NONE',  ( -10.78763227214358622, 0.000000000000000000, 9.000000000000001776 ) ) ;
#3025 = VERTEX_POINT ( 'NONE', #351 ) ;
#3026 = ORIENTED_EDGE ( 'NONE', *, *, #2868, .T. ) ;
#3027 = CARTESIAN_POINT ( 'NONE',  ( -8.500000000000000000, 3.200000000000045475, -3.499999999999992895 ) ) ;
#3028 = CARTESIAN_POINT ( 'NONE',  ( -1.708794663505313727, 2.999999999999908962, -3.143109238556092588 ) ) ;
#3029 = VERTEX_POINT ( 'NONE', #505 ) ;
#3030 = EDGE_CURVE ( 'NONE', #2711, #878, #1904, .T. ) ;
#3031 = DIRECTION ( 'NONE',  ( 0.000000000000000000, 0.000000000000000000, 1.000000000000000000 ) ) ;
#3032 = AXIS2_PLACEMENT_3D ( 'NONE', #2262, #1462, #2484 ) ;
#3033 = CARTESIAN_POINT ( 'NONE',  ( -1.500000000000000444, 3.000000000000000000, -3.500000000000002220 ) ) ;
#3034 = DIRECTION ( 'NONE',  ( -0.000000000000000000, 1.000000000000000000, -0.000000000000000000 ) ) ;
#3035 = DIRECTION ( 'NONE',  ( 0.000000000000000000, 1.000000000000000000, 0.000000000000000000 ) ) ;
#3036 = CARTESIAN_POINT ( 'NONE',  ( 8.500000000000000000, 4.299999999999999822, 3.500000000000001776 ) ) ;
#3037 = FILL_AREA_STYLE_COLOUR ( '', #5 ) ;
#3038 = FACE_OUTER_BOUND ( 'NONE', #1936, .T. ) ;
#3039 = VERTEX_POINT ( 'NONE', #2145 ) ;
#3040 = ADVANCED_FACE ( 'NONE', ( #120 ), #1045, .T. ) ;
#3041 = CARTESIAN_POINT ( 'NONE',  ( -8.376347396944158419, 4.299999999999999822, 3.811785236593260962 ) ) ;
#3042 = B_SPLINE_CURVE_WITH_KNOTS ( 'NONE', 1,
 ( #349, #1368 ),
 .UNSPECIFIED., .F., .F.,
 ( 2, 2 ),
 ( 0.000000000000000000, 1.000000000000000000 ),
 .UNSPECIFIED. ) ;
#3043 = AXIS2_PLACEMENT_3D ( 'NONE', #1222, #3014, #373 ) ;
#3044 = VERTEX_POINT ( 'NONE', #3196 ) ;
#3045 = DIRECTION ( 'NONE',  ( 0.000000000000000000, 0.000000000000000000, -1.000000000000000000 ) ) ;
#3046 = CIRCLE ( 'NONE', #1995, 0.6000000000000003109 ) ;
#3047 = ORIENTED_EDGE ( 'NONE', *, *, #2387, .T. ) ;
#3048 = CIRCLE ( 'NONE', #2109, 0.5999999999999998668 ) ;
#3049 = CARTESIAN_POINT ( 'NONE',  ( -6.324555320336762598, 1.000000000000000000, -10.00000000000000000 ) ) ;
#3050 = CARTESIAN_POINT ( 'NONE',  ( -8.649444615248473411, 4.299999999999999822, 3.487103993903686749 ) ) ;
#3051 = ORIENTED_EDGE ( 'NONE', *, *, #946, .F. ) ;
#3052 = CARTESIAN_POINT ( 'NONE',  ( 2.011961112445792121, 2.999999999999911626, -2.766586188197137641 ) ) ;
#3053 = CIRCLE ( 'NONE', #1782, 0.6000000000000003109 ) ;
#3054 = CARTESIAN_POINT ( 'NONE',  ( 8.000000000000000000, 1.000000000000000000, 0.000000000000000000 ) ) ;
#3055 = FACE_BOUND ( 'NONE', #272, .T. ) ;
#3056 = DIRECTION ( 'NONE',  ( -0.000000000000000000, 1.000000000000000000, -0.000000000000000000 ) ) ;
#3057 = CONICAL_SURFACE ( 'NONE', #1677, 0.1499999999999999667, 0.3883187181724804260 ) ;
#3058 = DIRECTION ( 'NONE',  ( 0.000000000000000000, 1.000000000000000000, -0.000000000000000000 ) ) ;
#3059 = LINE ( 'NONE', #2579, #1374 ) ;
#3060 = ORIENTED_EDGE ( 'NONE', *, *, #1400, .T. ) ;
#3061 = CARTESIAN_POINT ( 'NONE',  ( -7.908613242910601748, 3.200000000000092992, 3.398699933172371512 ) ) ;
#3062 = VECTOR ( 'NONE', #800, 1000.000000000000000 ) ;
#3063 = ORIENTED_EDGE ( 'NONE', *, *, #1403, .T. ) ;
#3064 = LINE ( 'NONE', #1726, #2987 ) ;
#3065 = EDGE_CURVE ( 'NONE', #1421, #2021, #363, .T. ) ;
#3066 = EDGE_CURVE ( 'NONE', #1221, #2458, #2733, .T. ) ;
#3067 = AXIS2_PLACEMENT_3D ( 'NONE', #875, #2844, #2922 ) ;
#3068 =( GEOMETRIC_REPRESENTATION_CONTEXT ( 3 ) GLOBAL_UNCERTAINTY_ASSIGNED_CONTEXT ( ( #1615 ) ) GLOBAL_UNIT_ASSIGNED_CONTEXT ( ( #2904, #1582, #1128 ) ) REPRESENTATION_CONTEXT ( 'NONE', 'WORKASPACE' ) );
#3069 = CARTESIAN_POINT ( 'NONE',  ( -6.999999999999999112, 1.000000000000000000, 0.000000000000000000 ) ) ;
#3070 = CARTESIAN_POINT ( 'NONE',  ( -1.900000000000000577, 2.999999999999907629, -3.395280244880358289 ) ) ;
#3071 = ORIENTED_EDGE ( 'NONE', *, *, #2315, .F. ) ;
#3072 = VERTEX_POINT ( 'NONE', #3120 ) ;
#3073 =( BOUNDED_CURVE ( )  B_SPLINE_CURVE ( 3, ( #2168, #3236, #3248, #3219 ),
 .UNSPECIFIED., .F., .T. ) 
 B_SPLINE_CURVE_WITH_KNOTS ( ( 4, 4 ),
 ( 0.5000000000000000000, 0.7317464288530539651 ),
 .UNSPECIFIED. ) 
 CURVE ( )  GEOMETRIC_REPRESENTATION_ITEM ( )  RATIONAL_B_SPLINE_CURVE ( ( 0.9999999999995211608, 0.6910047615287635558, 0.5252266091546122784, 0.5026655428769719602 ) ) 
 REPRESENTATION_ITEM ( '' )  );
#3074 = CARTESIAN_POINT ( 'NONE',  ( -8.467864759946643005, 2.999999999999952038, -3.898707068343045812 ) ) ;
#3075 = FACE_OUTER_BOUND ( 'NONE', #1987, .T. ) ;
#3076 = CARTESIAN_POINT ( 'NONE',  ( 8.856890761443910520, 2.999999999999904965, -3.708794663505294853 ) ) ;
#3077 = DIRECTION ( 'NONE',  ( -0.000000000000000000, -1.000000000000000000, -0.000000000000000000 ) ) ;
#3078 = DIRECTION ( 'NONE',  ( 0.000000000000000000, 0.000000000000000000, 1.000000000000000000 ) ) ;
#3079 = ORIENTED_EDGE ( 'NONE', *, *, #1180, .T. ) ;
#3080 = CARTESIAN_POINT ( 'NONE',  ( -8.500000000000000000, 1.000000000000000000, -3.500000000000001776 ) ) ;
#3081 = ADVANCED_FACE ( 'NONE', ( #781 ), #2162, .T. ) ;
#3082 = VERTEX_POINT ( 'NONE', #650 ) ;
#3083 = LINE ( 'NONE', #518, #221 ) ;
#3084 = VERTEX_POINT ( 'NONE', #1674 ) ;
#3085 = DIRECTION ( 'NONE',  ( -0.000000000000000000, 1.000000000000000000, -0.000000000000000000 ) ) ;
#3086 = ADVANCED_FACE ( 'NONE', ( #2467 ), #717, .T. ) ;
#3087 = EDGE_LOOP ( 'NONE', ( #2874, #906, #2272, #1084, #1661, #2525, #1085, #894 ) ) ;
#3088 = ADVANCED_FACE ( 'NONE', ( #3038 ), #550, .T. ) ;
#3089 = CYLINDRICAL_SURFACE ( 'NONE', #131, 0.5000000000000004441 ) ;
#3090 = DIRECTION ( 'NONE',  ( -0.000000000000000000, -1.000000000000000000, -0.000000000000000000 ) ) ;
#3091 = CARTESIAN_POINT ( 'NONE',  ( 8.404290101035460481, 4.299999999999999822, 3.178535203731112979 ) ) ;
#3092 = CARTESIAN_POINT ( 'NONE',  ( 6.899514894912830876, 0.000000000000000000, 9.818181818181818343 ) ) ;
#3093 = CARTESIAN_POINT ( 'NONE',  ( 8.352269408875596213, 4.299999999999999822, 3.473990526262189960 ) ) ;
#3094 = ORIENTED_EDGE ( 'NONE', *, *, #1329, .F. ) ;
#3095 = CARTESIAN_POINT ( 'NONE',  ( -1.607874687843445338, 4.299999999999999822, -3.395774035275854530 ) ) ;
#3096 = EDGE_LOOP ( 'NONE', ( #1690, #798, #1402, #799 ) ) ;
#3097 = CARTESIAN_POINT ( 'NONE',  ( -1.500000000000000444, 3.000000000000000000, 3.500000000000002220 ) ) ;
#3098 = ORIENTED_EDGE ( 'NONE', *, *, #1196, .F. ) ;
#3099 = VECTOR ( 'NONE', #1637, 1000.000000000000000 ) ;
#3100 = DIRECTION ( 'NONE',  ( -0.000000000000000000, -1.000000000000000000, -0.000000000000000000 ) ) ;
#3101 = ORIENTED_EDGE ( 'NONE', *, *, #2512, .T. ) ;
#3102 = ORIENTED_EDGE ( 'NONE', *, *, #2114, .F. ) ;
#3103 = CIRCLE ( 'NONE', #1408, 1.000000000000000888 ) ;
#3104 = EDGE_CURVE ( 'NONE', #7, #1816, #2731, .T. ) ;
#3105 = CARTESIAN_POINT ( 'NONE',  ( -1.500000000000000444, 1.000000000000000000, -3.500000000000002220 ) ) ;
#3106 = DIRECTION ( 'NONE',  ( 0.000000000000000000, 0.000000000000000000, 1.000000000000000000 ) ) ;
#3107 = CARTESIAN_POINT ( 'NONE',  ( 1.500000000000000444, 4.299999999999999822, -3.500000000000000888 ) ) ;
#3108 = LINE ( 'NONE', #15, #1240 ) ;
#3109 = CIRCLE ( 'NONE', #2279, 0.3999999999999993006 ) ;
#3110 = CARTESIAN_POINT ( 'NONE',  ( -7.249999999999999112, 0.000000000000000000, -6.000000000000000000 ) ) ;
#3111 = CARTESIAN_POINT ( 'NONE',  ( -2.050052152019875784, 3.200000000000046807, -3.260328078285555709 ) ) ;
#3112 = VECTOR ( 'NONE', #749, 1000.000000000000000 ) ;
#3113 = CARTESIAN_POINT ( 'NONE',  ( -8.500000000000000000, 4.299999999999999822, -3.500000000000001776 ) ) ;
#3114 = DIRECTION ( 'NONE',  ( 8.659560562352917565E-17, 0.7071067811867121078, -0.7071067811863830377 ) ) ;
#3115 = AXIS2_PLACEMENT_3D ( 'NONE', #2595, #2004, #497 ) ;
#3116 = ORIENTED_EDGE ( 'NONE', *, *, #3133, .T. ) ;
#3117 = ORIENTED_EDGE ( 'NONE', *, *, #783, .F. ) ;
#3118 = CIRCLE ( 'NONE', #612, 0.5000000000000004441 ) ;
#3119 = EDGE_CURVE ( 'NONE', #3201, #922, #1918, .T. ) ;
#3120 = CARTESIAN_POINT ( 'NONE',  ( -2.750000000000000444, 1.000000000000000000, 6.500000000000000000 ) ) ;
#3121 = ORIENTED_EDGE ( 'NONE', *, *, #1730, .T. ) ;
#3122 = AXIS2_PLACEMENT_3D ( 'NONE', #2125, #1593, #2363 ) ;
#3123 = VERTEX_POINT ( 'NONE', #1656 ) ;
#3124 = EDGE_CURVE ( 'NONE', #2195, #1598, #1848, .T. ) ;
#3125 = DIRECTION ( 'NONE',  ( 0.000000000000000000, 0.000000000000000000, 1.000000000000000000 ) ) ;
#3126 = DIRECTION ( 'NONE',  ( 1.000000000000000000, -0.000000000000000000, 0.000000000000000000 ) ) ;
#3127 = DIRECTION ( 'NONE',  ( 0.000000000000000000, 1.000000000000000000, -6.921730337728899136E-15 ) ) ;
#3128 = EDGE_CURVE ( 'NONE', #2095, #1645, #3291, .T. ) ;
#3129 = DIRECTION ( 'NONE',  ( 0.000000000000000000, 1.000000000000000000, 0.000000000000000000 ) ) ;
#3130 = CARTESIAN_POINT ( 'NONE',  ( -8.500000000000000000, 4.299999999999999822, -3.650000000000002132 ) ) ;
#3131 = CARTESIAN_POINT ( 'NONE',  ( -2.750000000000000444, 0.000000000000000000, -6.500000000000000000 ) ) ;
#3132 = CARTESIAN_POINT ( 'NONE',  ( -0.9499478479801248820, 3.200000000000043698, -3.739671921714481595 ) ) ;
#3133 = EDGE_CURVE ( 'NONE', #2283, #2131, #152, .T. ) ;
#3134 = EDGE_CURVE ( 'NONE', #3008, #2438, #1951, .T. ) ;
#3135 = CARTESIAN_POINT ( 'NONE',  ( -2.050052152019875784, 3.200000000000046807, -3.260328078285555709 ) ) ;
#3136 = VERTEX_POINT ( 'NONE', #669 ) ;
#3137 = ORIENTED_EDGE ( 'NONE', *, *, #2114, .T. ) ;
#3138 = VERTEX_POINT ( 'NONE', #1689 ) ;
#3139 = CARTESIAN_POINT ( 'NONE',  ( 0.000000000000000000, 1.000000000000000000, 10.00000000000000000 ) ) ;
#3140 = LINE ( 'NONE', #2641, #541 ) ;
#3141 = ADVANCED_FACE ( 'NONE', ( #1417 ), #2524, .T. ) ;
#3142 = CARTESIAN_POINT ( 'NONE',  ( 2.750000000000000444, 1.000000000000000000, -6.500000000000000000 ) ) ;
#3143 = CARTESIAN_POINT ( 'NONE',  ( -8.500000000000000000, 3.000000000000000000, 3.900000000000001243 ) ) ;
#3144 = LINE ( 'NONE', #2124, #1898 ) ;
#3145 = CARTESIAN_POINT ( 'NONE',  ( 0.000000000000000000, 0.000000000000000000, 0.000000000000000000 ) ) ;
#3146 = CARTESIAN_POINT ( 'NONE',  ( -8.500000000000000000, 3.200000000000093880, 3.500000000000011102 ) ) ;
#3147 = CARTESIAN_POINT ( 'NONE',  ( -1.392125312156555550, 4.299999999999999822, -3.604225964724149911 ) ) ;
#3148 = EDGE_CURVE ( 'NONE', #1766, #1975, #1972, .T. ) ;
#3149 = EDGE_CURVE ( 'NONE', #2711, #813, #684, .T. ) ;
#3150 = VERTEX_POINT ( 'NONE', #423 ) ;
#3151 = ORIENTED_EDGE ( 'NONE', *, *, #3066, .T. ) ;
#3152 = ORIENTED_EDGE ( 'NONE', *, *, #2500, .F. ) ;
#3153 = AXIS2_PLACEMENT_3D ( 'NONE', #1913, #147, #3031 ) ;
#3154 = ORIENTED_EDGE ( 'NONE', *, *, #1403, .F. ) ;
#3155 = ORIENTED_EDGE ( 'NONE', *, *, #1792, .T. ) ;
#3156 = CARTESIAN_POINT ( 'NONE',  ( -1.395280244880340526, 2.999999999999908074, -3.100000000000016964 ) ) ;
#3157 = CYLINDRICAL_SURFACE ( 'NONE', #1663, 10.76453574057587304 ) ;
#3158 = AXIS2_PLACEMENT_3D ( 'NONE', #1305, #2083, #38 ) ;
#3159 = CARTESIAN_POINT ( 'NONE',  ( 0.000000000000000000, 1.000000000000000000, -10.00000000000000000 ) ) ;
#3160 = ORIENTED_EDGE ( 'NONE', *, *, #1915, .T. ) ;
#3161 = CARTESIAN_POINT ( 'NONE',  ( -14.12665919458665797, 0.000000000000000000, -9.000000000000001776 ) ) ;
#3162 = CIRCLE ( 'NONE', #1668, 0.5000000000000004441 ) ;
#3163 = DIRECTION ( 'NONE',  ( 0.000000000000000000, 1.000000000000000000, -0.000000000000000000 ) ) ;
#3164 = CARTESIAN_POINT ( 'NONE',  ( -2.529395995448802115, 3.200000000000039702, -4.360432382325306833 ) ) ;
#3165 = AXIS2_PLACEMENT_3D ( 'NONE', #1060, #1351, #2383 ) ;
#3166 = PLANE ( 'NONE',  #118 ) ;
#3167 = ORIENTED_EDGE ( 'NONE', *, *, #2365, .T. ) ;
#3168 = EDGE_CURVE ( 'NONE', #2164, #367, #1460, .T. ) ;
#3169 = EDGE_LOOP ( 'NONE', ( #1178, #1328, #1450, #2988 ) ) ;
#3170 = CARTESIAN_POINT ( 'NONE',  ( 8.500000000000000000, 2.999999999999978684, 3.899999999999999023 ) ) ;
#3171 = ORIENTED_EDGE ( 'NONE', *, *, #1, .F. ) ;
#3172 = VECTOR ( 'NONE', #1575, 1000.000000000000000 ) ;
#3173 = CARTESIAN_POINT ( 'NONE',  ( -2.057309011477919558, 3.200000000000095657, 3.722276102461576919 ) ) ;
#3174 = DIRECTION ( 'NONE',  ( 4.636915025636853549E-17, -0.9255469562056686250, 0.3786328457205238585 ) ) ;
#3175 = CIRCLE ( 'NONE', #2405, 0.6000000000000003109 ) ;
#3176 = CARTESIAN_POINT ( 'NONE',  ( 1.500000000000000444, 1.000000000000000000, 3.100000000000001865 ) ) ;
#3177 = CARTESIAN_POINT ( 'NONE',  ( 11.36538461538461675, 0.000000000000000000, -3.850718445222745867 ) ) ;
#3178 = CARTESIAN_POINT ( 'NONE',  ( 8.500000000000000000, 3.200000000000089440, 2.900000000000010569 ) ) ;
#3179 = LINE ( 'NONE', #839, #1031 ) ;
#3180 = DIRECTION ( 'NONE',  ( 0.000000000000000000, 0.000000000000000000, 1.000000000000000000 ) ) ;
#3181 = DIRECTION ( 'NONE',  ( 0.000000000000000000, -0.000000000000000000, 1.000000000000000000 ) ) ;
#3182 = ORIENTED_EDGE ( 'NONE', *, *, #728, .F. ) ;
#3183 = EDGE_CURVE ( 'NONE', #2067, #3261, #1630, .T. ) ;
#3184 = VERTEX_POINT ( 'NONE', #1986 ) ;
#3185 = ORIENTED_EDGE ( 'NONE', *, *, #1648, .T. ) ;
#3186 = EDGE_LOOP ( 'NONE', ( #1260, #815, #2245, #559 ) ) ;
#3187 = CARTESIAN_POINT ( 'NONE',  ( -2.501861216401050747, 3.200000000000087663, 2.607658079505738691 ) ) ;
#3188 = CARTESIAN_POINT ( 'NONE',  ( -7.249999999999999112, 1.000000000000000000, 6.500000000000000000 ) ) ;
#3189 = EDGE_CURVE ( 'NONE', #2732, #1092, #1513, .T. ) ;
#3190 = EDGE_CURVE ( 'NONE', #652, #2533, #2299, .T. ) ;
#3191 = ORIENTED_EDGE ( 'NONE', *, *, #3183, .F. ) ;
#3192 = CARTESIAN_POINT ( 'NONE',  ( 1.500000000000000444, 2.999999999999978684, 3.900000000000007461 ) ) ;
#3193 = DIRECTION ( 'NONE',  ( 0.000000000000000000, 1.000000000000000000, 0.000000000000000000 ) ) ;
#3194 = FACE_OUTER_BOUND ( 'NONE', #2086, .T. ) ;
#3195 = DIRECTION ( 'NONE',  ( 0.000000000000000000, 7.228014483236698330E-15, 1.000000000000000000 ) ) ;
#3196 = CARTESIAN_POINT ( 'NONE',  ( -12.31250000000000178, 1.000000000000000000, 5.171611648991307320 ) ) ;
#3197 = ORIENTED_EDGE ( 'NONE', *, *, #577, .T. ) ;
#3198 = EDGE_LOOP ( 'NONE', ( #1833, #711, #353, #2924, #2546 ) ) ;
#3199 = EDGE_LOOP ( 'NONE', ( #2368, #636, #9, #1433 ) ) ;
#3200 = AXIS2_PLACEMENT_3D ( 'NONE', #201, #1988, #3279 ) ;
#3201 = VERTEX_POINT ( 'NONE', #1496 ) ;
#3202 = CARTESIAN_POINT ( 'NONE',  ( -1.332843901698105071, 4.299999999999999822, 3.790790025276811193 ) ) ;
#3203 = CARTESIAN_POINT ( 'NONE',  ( 8.649151818471379372, 4.299999999999999822, -3.484070937043237226 ) ) ;
#3204 = AXIS2_PLACEMENT_3D ( 'NONE', #616, #2361, #2122 ) ;
#3205 = ADVANCED_FACE ( 'NONE', ( #3308 ), #2313, .F. ) ;
#3206 = CARTESIAN_POINT ( 'NONE',  ( -8.294442213215692306, 3.200000000000041478, -4.063689627625282519 ) ) ;
#3207 = DIRECTION ( 'NONE',  ( 0.000000000000000000, 0.000000000000000000, -1.000000000000000000 ) ) ;
#3208 = AXIS2_PLACEMENT_3D ( 'NONE', #1213, #2055, #1971 ) ;
#3209 =( NAMED_UNIT ( * ) SI_UNIT ( $, .STERADIAN. ) SOLID_ANGLE_UNIT ( ) );
#3210 = FACE_OUTER_BOUND ( 'NONE', #521, .T. ) ;
#3211 = ORIENTED_EDGE ( 'NONE', *, *, #3354, .F. ) ;
#3212 = CIRCLE ( 'NONE', #1188, 0.6000000000000003109 ) ;
#3213 = LINE ( 'NONE', #1607, #2771 ) ;
#3214 = FACE_OUTER_BOUND ( 'NONE', #3309, .T. ) ;
#3215 = VERTEX_POINT ( 'NONE', #2540 ) ;
#3216 = ORIENTED_EDGE ( 'NONE', *, *, #310, .T. ) ;
#3217 = VERTEX_POINT ( 'NONE', #498 ) ;
#3218 = EDGE_CURVE ( 'NONE', #1167, #2810, #972, .T. ) ;
#3219 = CARTESIAN_POINT ( 'NONE',  ( 1.500000000000000000, 2.999999999999951594, -3.899999999999987477 ) ) ;
#3220 = CARTESIAN_POINT ( 'NONE',  ( 8.875858279114572369, 3.200000000000036149, -4.787917137870683959 ) ) ;
#3221 = EDGE_CURVE ( 'NONE', #2943, #2263, #294, .T. ) ;
#3222 = ORIENTED_EDGE ( 'NONE', *, *, #78, .T. ) ;
#3223 = CARTESIAN_POINT ( 'NONE',  ( -7.578178531533730222, 3.200000000000052136, -2.525194798806088325 ) ) ;
#3224 = VECTOR ( 'NONE', #1269, 1000.000000000000000 ) ;
#3225 = DIRECTION ( 'NONE',  ( 0.000000000000000000, 1.000000000000000000, 0.000000000000000000 ) ) ;
#3226 = CARTESIAN_POINT ( 'NONE',  ( 1.500000000000000444, 4.299999999999999822, -3.500000000000000888 ) ) ;
#3227 = COLOUR_RGB ( '',0.7921568627450980005, 0.8196078431372548767, 0.9333333333333333481 ) ;
#3228 = ORIENTED_EDGE ( 'NONE', *, *, #3286, .T. ) ;
#3229 = LINE ( 'NONE', #2708, #2717 ) ;
#3230 = CARTESIAN_POINT ( 'NONE',  ( 8.647730591129390021, 4.299999999999999822, 3.526009473709492692 ) ) ;
#3231 = VERTEX_POINT ( 'NONE', #721 ) ;
#3232 = EDGE_CURVE ( 'NONE', #1830, #1279, #1534, .T. ) ;
#3233 = CARTESIAN_POINT ( 'NONE',  ( -1.500000000000000444, 4.299999999999999822, 3.500000000000003997 ) ) ;
#3234 = ORIENTED_EDGE ( 'NONE', *, *, #566, .T. ) ;
#3235 = ORIENTED_EDGE ( 'NONE', *, *, #1290, .F. ) ;
#3236 = CARTESIAN_POINT ( 'NONE',  ( 1.869776532210387199, 3.000000000000992095, -3.735071895103076578 ) ) ;
#3237 = CARTESIAN_POINT ( 'NONE',  ( 7.902770316356382274, 3.200000000000094325, 3.557590841068217991 ) ) ;
#3238 = LINE ( 'NONE', #1171, #2979 ) ;
#3239 = CARTESIAN_POINT ( 'NONE',  ( 8.500000000000000000, 2.999999999999908962, -3.100000000000008082 ) ) ;
#3240 = EDGE_CURVE ( 'NONE', #2810, #1027, #3059, .T. ) ;
#3241 = DIRECTION ( 'NONE',  ( 0.000000000000000000, 1.000000000000000000, 0.000000000000000000 ) ) ;
#3242 = CARTESIAN_POINT ( 'NONE',  ( 8.017951998492796051, 3.200000000000102762, 4.752050208355454330 ) ) ;
#3243 = CARTESIAN_POINT ( 'NONE',  ( -7.578178531533730222, 3.200000000000052136, -2.525194798806088325 ) ) ;
#3244 = VERTEX_POINT ( 'NONE', #2043 ) ;
#3245 = DIRECTION ( 'NONE',  ( -0.000000000000000000, -1.000000000000000000, 0.000000000000000000 ) ) ;
#3246 = EDGE_LOOP ( 'NONE', ( #4, #963, #624, #2052, #1482 ) ) ;
#3247 = EDGE_CURVE ( 'NONE', #2943, #1522, #755, .T. ) ;
#3248 = CARTESIAN_POINT ( 'NONE',  ( 1.735323369445150643, 3.000000000000990763, -3.900000000001008882 ) ) ;
#3249 = CARTESIAN_POINT ( 'NONE',  ( 8.595709898964539519, 4.299999999999999822, 3.821464796268891018 ) ) ;
#3250 = DIRECTION ( 'NONE',  ( 0.000000000000000000, 1.000000000000000000, -0.000000000000000000 ) ) ;
#3251 = CARTESIAN_POINT ( 'NONE',  ( -1.143109238556091478, 2.999999999999956923, 3.708794663505315725 ) ) ;
#3252 = AXIS2_PLACEMENT_3D ( 'NONE', #1756, #514, #1282 ) ;
#3253 = CARTESIAN_POINT ( 'NONE',  ( 0.000000000000000000, 1.000000000000000000, 0.000000000000000000 ) ) ;
#3254 = CARTESIAN_POINT ( 'NONE',  ( -8.500000000000000000, 3.200000000000045475, -3.499999999999992895 ) ) ;
#3255 = VECTOR ( 'NONE', #962, 1000.000000000000000 ) ;
#3256 = DIRECTION ( 'NONE',  ( 0.000000000000000000, -1.000000000000000000, 0.000000000000000000 ) ) ;
#3257 = DIRECTION ( 'NONE',  ( 0.000000000000000000, -0.9255469562056738431, -0.3786328457205110909 ) ) ;
#3258 = ORIENTED_EDGE ( 'NONE', *, *, #2342, .F. ) ;
#3259 = DIRECTION ( 'NONE',  ( 0.000000000000000000, 1.000000000000000000, -6.921730337728899136E-15 ) ) ;
#3260 = VECTOR ( 'NONE', #3114, 999.9999999999998863 ) ;
#3261 = VERTEX_POINT ( 'NONE', #266 ) ;
#3262 = CARTESIAN_POINT ( 'NONE',  ( -9.243666027624168890, 3.000000000001208811, -3.158641332222983600 ) ) ;
#3263 = ADVANCED_FACE ( 'NONE', ( #1740 ), #532, .T. ) ;
#3264 = AXIS2_PLACEMENT_3D ( 'NONE', #1024, #286, #2840 ) ;
#3265 = CYLINDRICAL_SURFACE ( 'NONE', #2898, 1.000000000000000888 ) ;
#3266 = AXIS2_PLACEMENT_3D ( 'NONE', #734, #163, #3288 ) ;
#3267 = CARTESIAN_POINT ( 'NONE',  ( 0.000000000000000000, 0.000000000000000000, 6.500000000000000000 ) ) ;
#3268 = EDGE_CURVE ( 'NONE', #2527, #2335, #1105, .T. ) ;
#3269 = CARTESIAN_POINT ( 'NONE',  ( -7.750000000000000000, 1.000000000000000000, 6.000000000000000000 ) ) ;
#3270 = DIRECTION ( 'NONE',  ( 0.000000000000000000, 1.000000000000000000, -0.000000000000000000 ) ) ;
#3271 = CIRCLE ( 'NONE', #2894, 1.000000000000000888 ) ;
#3272 = DIRECTION ( 'NONE',  ( 0.000000000000000000, 7.228014483236692019E-15, 1.000000000000000000 ) ) ;
#3273 = AXIS2_PLACEMENT_3D ( 'NONE', #1169, #2414, #1437 ) ;
#3274 = CARTESIAN_POINT ( 'NONE',  ( 7.249999999999999112, 1.000000000000000000, 6.000000000000000000 ) ) ;
#3275 = FILL_AREA_STYLE ('',( #3037 ) ) ;
#3276 = CARTESIAN_POINT ( 'NONE',  ( -8.467864759946644782, 2.999999999999903633, -3.898707068343036486 ) ) ;
#3277 = ORIENTED_EDGE ( 'NONE', *, *, #1054, .F. ) ;
#3278 = AXIS2_PLACEMENT_3D ( 'NONE', #2816, #2332, #2082 ) ;
#3279 = DIRECTION ( 'NONE',  ( 0.000000000000000000, 0.000000000000000000, 1.000000000000000000 ) ) ;
#3280 = ORIENTED_EDGE ( 'NONE', *, *, #2215, .T. ) ;
#3281 = DIRECTION ( 'NONE',  ( 0.000000000000000000, 0.000000000000000000, 1.000000000000000000 ) ) ;
#3282 = EDGE_CURVE ( 'NONE', #1387, #722, #439, .T. ) ;
#3283 = DIRECTION ( 'NONE',  ( -0.000000000000000000, -1.000000000000000000, 0.000000000000000000 ) ) ;
#3284 = CARTESIAN_POINT ( 'NONE',  ( -16.72973869792972224, 0.000000000000000000, 0.8236158685894858777 ) ) ;
#3285 = CARTESIAN_POINT ( 'NONE',  ( 8.500000000000000000, 2.999999999999976019, 3.100000000000015188 ) ) ;
#3286 = EDGE_CURVE ( 'NONE', #1119, #2911, #2132, .T. ) ;
#3287 = CARTESIAN_POINT ( 'NONE',  ( 2.750000000000000444, 0.000000000000000000, -6.500000000000000000 ) ) ;
#3288 = DIRECTION ( 'NONE',  ( 0.000000000000000000, 7.228014483236698330E-15, 1.000000000000000000 ) ) ;
#3289 = DIRECTION ( 'NONE',  ( 0.000000000000000000, 1.000000000000000000, -0.000000000000000000 ) ) ;
#3290 = CARTESIAN_POINT ( 'NONE',  ( -6.324555320336762598, 1.000000000000000000, -9.000000000000001776 ) ) ;
#3291 = LINE ( 'NONE', #1432, #1960 ) ;
#3292 = ORIENTED_EDGE ( 'NONE', *, *, #1805, .T. ) ;
#3293 = CARTESIAN_POINT ( 'NONE',  ( -1.604719755119655034, 2.999999999999952038, 3.100000000000031175 ) ) ;
#3294 = ORIENTED_EDGE ( 'NONE', *, *, #2516, .F. ) ;
#3295 = CARTESIAN_POINT ( 'NONE',  ( -8.532135240053355218, 2.999999999999954703, -3.101292931656947083 ) ) ;
#3296 = DIRECTION ( 'NONE',  ( -0.000000000000000000, -1.000000000000000000, -0.000000000000000000 ) ) ;
#3297 = CARTESIAN_POINT ( 'NONE',  ( -1.708794663505313505, 2.999999999999904521, -3.856890761443942939 ) ) ;
#3298 = ORIENTED_EDGE ( 'NONE', *, *, #2151, .T. ) ;
#3299 =( BOUNDED_SURFACE ( )  B_SPLINE_SURFACE ( 3, 1, ( 
 ( #2252, #3300 ),
 ( #2964, #1996 ),
 ( #3052, #1735 ),
 ( #713, #2795 ),
 ( #965, #2331 ),
 ( #3345, #1776 ),
 ( #1004, #2280 ) ),
 .UNSPECIFIED., .T., .F., .T. ) 
 B_SPLINE_SURFACE_WITH_KNOTS ( ( 4, 3, 4 ),
 ( 2, 2 ),
 ( 0.000000000000000000, 0.5000000000000000000, 1.000000000000000000 ),
 ( 0.000000000000000000, 1.000000000000000000 ),
 .UNSPECIFIED. ) 
 GEOMETRIC_REPRESENTATION_ITEM ( )  RATIONAL_B_SPLINE_SURFACE ( (
 ( 1.000000000000000000, 1.000000000000000000),
 ( 0.3333333333333337034, 0.3333333333333333703),
 ( 0.3333333333333337034, 0.3333333333333333703),
 ( 1.000000000000000000, 1.000000000000000000),
 ( 0.3333333333333333703, 0.3333333333333333703),
 ( 0.3333333333333333703, 0.3333333333333333703),
 ( 1.000000000000000000, 1.000000000000000000) ) ) 
 REPRESENTATION_ITEM ( '' )  SURFACE ( )  );
#3300 = CARTESIAN_POINT ( 'NONE',  ( 0.9002960637805617061, 3.200000000000045475, -3.518846455446870358 ) ) ;
#3301 = CIRCLE ( 'NONE', #2200, 0.5000000000000004441 ) ;
#3302 = CARTESIAN_POINT ( 'NONE',  ( 8.500000000000000000, 3.200000000000093880, 3.500000000000011102 ) ) ;
#3303 = DIRECTION ( 'NONE',  ( 0.000000000000000000, 0.000000000000000000, 1.000000000000000000 ) ) ;
#3304 = ADVANCED_FACE ( 'NONE', ( #1795 ), #2345, .T. ) ;
#3305 = DIRECTION ( 'NONE',  ( 0.000000000000000000, 1.000000000000000000, -0.000000000000000000 ) ) ;
#3306 = DIRECTION ( 'NONE',  ( 0.000000000000000000, -1.000000000000000000, 0.000000000000000000 ) ) ;
#3307 = CIRCLE ( 'NONE', #1768, 0.3999999999999993006 ) ;
#3308 = FACE_OUTER_BOUND ( 'NONE', #1154, .T. ) ;
#3309 = EDGE_LOOP ( 'NONE', ( #2459, #828 ) ) ;
#3310 = DIRECTION ( 'NONE',  ( -0.000000000000000000, 1.000000000000000000, -0.000000000000000000 ) ) ;
#3311 =( GEOMETRIC_REPRESENTATION_CONTEXT ( 3 ) GLOBAL_UNCERTAINTY_ASSIGNED_CONTEXT ( ( #1181 ) ) GLOBAL_UNIT_ASSIGNED_CONTEXT ( ( #285, #2403, #3209 ) ) REPRESENTATION_CONTEXT ( 'NONE', 'WORKASPACE' ) );
#3312 = ORIENTED_EDGE ( 'NONE', *, *, #1629, .T. ) ;
#3313 = VECTOR ( 'NONE', #207, 1000.000000000000000 ) ;
#3314 = VERTEX_POINT ( 'NONE', #2559 ) ;
#3315 = AXIS2_PLACEMENT_3D ( 'NONE', #2564, #3365, #2820 ) ;
#3316 = CARTESIAN_POINT ( 'NONE',  ( 1.500000000000000222, 2.999999999999954259, -3.100000000000005862 ) ) ;
#3317 = CARTESIAN_POINT ( 'NONE',  ( 10.78763227214358622, 1.000000000000000000, -10.00000000000000000 ) ) ;
#3318 = ORIENTED_EDGE ( 'NONE', *, *, #565, .F. ) ;
#3319 = VERTEX_POINT ( 'NONE', #3131 ) ;
#3320 = AXIS2_PLACEMENT_3D ( 'NONE', #1429, #2465, #1396 ) ;
#3321 = VECTOR ( 'NONE', #1530, 1000.000000000000000 ) ;
#3322 = DIRECTION ( 'NONE',  ( 0.000000000000000000, 0.000000000000000000, 1.000000000000000000 ) ) ;
#3323 = ADVANCED_FACE ( 'NONE', ( #1284 ), #1809, .T. ) ;
#3324 = DIRECTION ( 'NONE',  ( -0.000000000000000000, 1.000000000000000000, -0.000000000000000000 ) ) ;
#3325 = DIRECTION ( 'NONE',  ( 0.000000000000000000, 0.000000000000000000, 1.000000000000000000 ) ) ;
#3326 = VECTOR ( 'NONE', #1440, 1000.000000000000000 ) ;
#3327 = LINE ( 'NONE', #1739, #1527 ) ;
#3328 = CARTESIAN_POINT ( 'NONE',  ( 7.902770316356382274, 3.200000000000094325, 3.557590841068217991 ) ) ;
#3329 = ORIENTED_EDGE ( 'NONE', *, *, #193, .T. ) ;
#3330 = FACE_OUTER_BOUND ( 'NONE', #39, .T. ) ;
#3331 = CIRCLE ( 'NONE', #1844, 10.76453574057587304 ) ;
#3332 = ORIENTED_EDGE ( 'NONE', *, *, #2247, .T. ) ;
#3333 = CARTESIAN_POINT ( 'NONE',  ( 7.249999999999999112, 1.000000000000000000, -6.000000000000000000 ) ) ;
#3334 = AXIS2_PLACEMENT_3D ( 'NONE', #516, #1547, #1248 ) ;
#3335 = EDGE_CURVE ( 'NONE', #1645, #844, #778, .T. ) ;
#3336 = ORIENTED_EDGE ( 'NONE', *, *, #2106, .T. ) ;
#3337 = CYLINDRICAL_SURFACE ( 'NONE', #1266, 1.000000000000000888 ) ;
#3338 = ORIENTED_EDGE ( 'NONE', *, *, #299, .F. ) ;
#3339 = ORIENTED_EDGE ( 'NONE', *, *, #1, .T. ) ;
#3340 = DIRECTION ( 'NONE',  ( -0.000000000000000000, -1.000000000000000000, 0.000000000000000000 ) ) ;
#3341 = ORIENTED_EDGE ( 'NONE', *, *, #1016, .F. ) ;
#3342 = DIRECTION ( 'NONE',  ( 0.000000000000000000, 0.000000000000000000, 1.000000000000000000 ) ) ;
#3343 = LINE ( 'NONE', #735, #1822 ) ;
#3344 = ADVANCED_FACE ( 'NONE', ( #2062 ), #774, .T. ) ;
#3345 = CARTESIAN_POINT ( 'NONE',  ( 0.9880388875542086558, 2.999999999999901412, -4.233413811802845927 ) ) ;
#3346 = DIRECTION ( 'NONE',  ( 0.000000000000000000, 7.228014483236698330E-15, 1.000000000000000000 ) ) ;
#3347 = ORIENTED_EDGE ( 'NONE', *, *, #814, .T. ) ;
#3348 = CARTESIAN_POINT ( 'NONE',  ( -8.888786623434123513, 3.200000000000102318, 4.784073581006447640 ) ) ;
#3349 = ORIENTED_EDGE ( 'NONE', *, *, #2661, .F. ) ;
#3350 = FACE_OUTER_BOUND ( 'NONE', #313, .T. ) ;
#3351 = VERTEX_POINT ( 'NONE', #2596 ) ;
#3352 = ORIENTED_EDGE ( 'NONE', *, *, #1244, .T. ) ;
#3353 = EDGE_CURVE ( 'NONE', #2424, #588, #807, .T. ) ;
#3354 = EDGE_CURVE ( 'NONE', #307, #2942, #1208, .T. ) ;
#3355 = CARTESIAN_POINT ( 'NONE',  ( 8.500000000000000000, 3.000000000000000000, 3.500000000000001776 ) ) ;
#3356 = VERTEX_POINT ( 'NONE', #3178 ) ;
#3357 = ORIENTED_EDGE ( 'NONE', *, *, #656, .F. ) ;
#3358 = DIRECTION ( 'NONE',  ( 0.000000000000000000, 0.000000000000000000, -1.000000000000000000 ) ) ;
#3359 = DIRECTION ( 'NONE',  ( 0.000000000000000000, 1.000000000000000000, -6.921730337728899136E-15 ) ) ;
#3360 = CARTESIAN_POINT ( 'NONE',  ( 8.500000000000000000, 2.999999999999954703, -3.100000000000005418 ) ) ;
#3361 = DIRECTION ( 'NONE',  ( 0.000000000000000000, 1.000000000000000000, 0.000000000000000000 ) ) ;
#3362 = DIRECTION ( 'NONE',  ( 0.000000000000000000, 0.000000000000000000, 1.000000000000000000 ) ) ;
#3363 = FACE_OUTER_BOUND ( 'NONE', #2639, .T. ) ;
#3364 = ORIENTED_EDGE ( 'NONE', *, *, #3017, .T. ) ;
#3365 = DIRECTION ( 'NONE',  ( -0.000000000000000000, 1.000000000000000000, -0.000000000000000000 ) ) ;
ENDSEC;
END-ISO-10303-21;
