# Supplementary material for: A Workflow to Produce a Low-Cost In Vitro Platform for the Electric-Field Pacing of Cellularised 3D Porous Scaffolds
Source: ACS Biomater Sci Eng. 2023 Aug 2;9(8):4573–82. doi: 10.1021/acsbiomaterials.3c00756 (PMC10428090; doi:10.1021/acsbiomaterials.3c00756)
Supplement: Supplementary file 9 — ab3c00756_si_009.zip [file ab3c00756_si_009.zip › Supplementary_STEP_files/SeedingChambers_Mould.STEP]

ISO-10303-21;
HEADER;
FILE_DESCRIPTION (( 'STEP AP214' ),
    '1' );
FILE_NAME ('Negative Mould for Seeding chambers.STEP',
    '2023-06-07T19:29:11',
    ( '' ),
    ( '' ),
    'SwSTEP 2.0',
    'SolidWorks 2021',
    '' );
FILE_SCHEMA (( 'AUTOMOTIVE_DESIGN' ));
ENDSEC;

DATA;
#1 = ORIENTED_EDGE ( 'NONE', *, *, #14035, .F. ) ;
#2 = AXIS2_PLACEMENT_3D ( 'NONE', #24899, #12481, #73014 ) ;
#3 = VERTEX_POINT ( 'NONE', #6061 ) ;
#4 = DIRECTION ( 'NONE',  ( 1.000000000000000000, 0.000000000000000000, 0.000000000000000000 ) ) ;
#5 = CARTESIAN_POINT ( 'NONE',  ( -40.79999999999993321, 2.000000000000000000, 2.019999999999994245 ) ) ;
#6 = EDGE_LOOP ( 'NONE', ( #18532, #13093, #49966, #33367 ) ) ;
#7 = EDGE_CURVE ( 'NONE', #45856, #42870, #24695, .T. ) ;
#8 = CARTESIAN_POINT ( 'NONE',  ( 17.05539753152793736, 2.010593252080477011, -24.13000000000000966 ) ) ;
#9 = CARTESIAN_POINT ( 'NONE',  ( -40.79999999999993321, 5.000000000000000000, -16.53000000000000824 ) ) ;
#10 = DIRECTION ( 'NONE',  ( -0.000000000000000000, -1.000000000000000000, -0.000000000000000000 ) ) ;
#11 = CARTESIAN_POINT ( 'NONE',  ( -9.992280219244614514, 3.005281520617732127, 44.95778348133880087 ) ) ;
#12 = CARTESIAN_POINT ( 'NONE',  ( -45.65539753152789615, 2.010593252080483673, -35.93000000000001393 ) ) ;
#13 = VERTEX_POINT ( 'NONE', #13434 ) ;
#14 = VECTOR ( 'NONE', #29388, 1000.000000000000114 ) ;
#15 = CARTESIAN_POINT ( 'NONE',  ( 48.35000000000001563, 2.000000000000000000, 2.869985433220597848 ) ) ;
#16 = DIRECTION ( 'NONE',  ( 0.000000000000000000, 0.000000000000000000, -1.000000000000000000 ) ) ;
#17 = ORIENTED_EDGE ( 'NONE', *, *, #15210, .F. ) ;
#18 = CARTESIAN_POINT ( 'NONE',  ( 7.562216518661214693, 3.005281520617730351, 44.51228021924462297 ) ) ;
#19 = CARTESIAN_POINT ( 'NONE',  ( 44.52003787824440906, 4.000000000000000000, -4.130000000000008775 ) ) ;
#20 = CARTESIAN_POINT ( 'NONE',  ( 7.559525449494453042, 4.000000000000000000, 14.97952544949441389 ) ) ;
#21 = VECTOR ( 'NONE', #46946, 1000.000000000000000 ) ;
#22 = EDGE_LOOP ( 'NONE', ( #12964, #50964, #8249, #5050, #12620, #65177 ) ) ;
#23 = LINE ( 'NONE', #64510, #32516 ) ;
#24 = CARTESIAN_POINT ( 'NONE',  ( 56.00000000000000000, 2.000000000000000000, 80.00000000000000000 ) ) ;
#25 = EDGE_CURVE ( 'NONE', #42962, #34312, #63602, .T. ) ;
#26 = EDGE_CURVE ( 'NONE', #5288, #75458, #1007, .T. ) ;
#27 = ORIENTED_EDGE ( 'NONE', *, *, #20944, .F. ) ;
#28 = DIRECTION ( 'NONE',  ( -0.000000000000000000, -1.000000000000000000, -0.000000000000000000 ) ) ;
#29 = CARTESIAN_POINT ( 'NONE',  ( -48.94999999999998153, 2.000000000000000000, 14.91550326209416966 ) ) ;
#30 = ORIENTED_EDGE ( 'NONE', *, *, #30257, .F. ) ;
#31 = DIRECTION ( 'NONE',  ( -0.4539904997395476371, -0.8910065241883674547, 0.000000000000000000 ) ) ;
#32 = VERTEX_POINT ( 'NONE', #54583 ) ;
#33 = DIRECTION ( 'NONE',  ( 0.000000000000000000, 1.000000000000000000, -0.000000000000000000 ) ) ;
#34 = ADVANCED_FACE ( 'NONE', ( #41787 ), #18859, .T. ) ;
#35 = DIRECTION ( 'NONE',  ( 0.000000000000000000, 1.000000000000000000, -0.000000000000000000 ) ) ;
#36 = DIRECTION ( 'NONE',  ( 0.000000000000000000, -1.000000000000000000, 0.000000000000000000 ) ) ;
#38 = EDGE_LOOP ( 'NONE', ( #42090, #41858, #69152, #33481 ) ) ;
#37 = DIRECTION ( 'NONE',  ( 0.3639362896481032617, 0.8573801689766004097, 0.3639362896481031506 ) ) ;
#39 =( BOUNDED_CURVE ( )  B_SPLINE_CURVE ( 3, ( #39971, #17428, #69475, #10863 ),
 .UNSPECIFIED., .F., .F. ) 
 B_SPLINE_CURVE_WITH_KNOTS ( ( 4, 4 ),
 ( 6.179387685078782333, 6.283185307179586232 ),
 .UNSPECIFIED. ) 
 CURVE ( )  GEOMETRIC_REPRESENTATION_ITEM ( )  RATIONAL_B_SPLINE_CURVE ( ( 1.000000000000000000, 0.9991023726432590735, 0.9991023726432590735, 1.000000000000000000 ) ) 
 REPRESENTATION_ITEM ( '' )  );
#40 = ORIENTED_EDGE ( 'NONE', *, *, #32388, .T. ) ;
#41 = CARTESIAN_POINT ( 'NONE',  ( -53.79999999999999716, 3.288295268352468881, 80.00000000000001421 ) ) ;
#42 = VECTOR ( 'NONE', #48993, 1000.000000000000000 ) ;
#43 = DIRECTION ( 'NONE',  ( -1.000000000000000000, 0.000000000000000000, -3.016910393003142366E-16 ) ) ;
#45 = ORIENTED_EDGE ( 'NONE', *, *, #47902, .F. ) ;
#44 = DIRECTION ( 'NONE',  ( 0.000000000000000000, -1.000000000000000000, 0.000000000000000000 ) ) ;
#46 = DIRECTION ( 'NONE',  ( 0.000000000000000000, -1.000000000000000000, 0.000000000000000000 ) ) ;
#47 = CARTESIAN_POINT ( 'NONE',  ( -10.50449673790580185, 2.000000000000000000, 14.46999999999998998 ) ) ;
#48 = ORIENTED_EDGE ( 'NONE', *, *, #22525, .F. ) ;
#49 = AXIS2_PLACEMENT_3D ( 'NONE', #53934, #54680, #55089 ) ;
#50 = VERTEX_POINT ( 'NONE', #13047 ) ;
#51 = DIRECTION ( 'NONE',  ( 0.4133841097042048607, 0.8113119965143642531, -0.4133841097042048607 ) ) ;
#52 = CARTESIAN_POINT ( 'NONE',  ( -17.65359834343181689, 2.007062146621733767, -42.93000000000000682 ) ) ;
#53 = CARTESIAN_POINT ( 'NONE',  ( 45.55952544949445127, 4.000000000000000000, -15.03952544949443570 ) ) ;
#54 = VERTEX_POINT ( 'NONE', #42548 ) ;
#55 = EDGE_CURVE ( 'NONE', #1796, #73021, #36733, .T. ) ;
#56 = LINE ( 'NONE', #47436, #23502 ) ;
#57 = VECTOR ( 'NONE', #62447, 1000.000000000000000 ) ;
#58 = LINE ( 'NONE', #10588, #75645 ) ;
#59 = CARTESIAN_POINT ( 'NONE',  ( 19.83778348133882830, 3.005281520617731683, 24.51228021924462297 ) ) ;
#60 = EDGE_CURVE ( 'NONE', #14076, #56938, #70842, .T. ) ;
#61 = VERTEX_POINT ( 'NONE', #11903 ) ;
#62 = EDGE_CURVE ( 'NONE', #64509, #21887, #53427, .T. ) ;
#63 = LINE ( 'NONE', #29206, #56733 ) ;
#64 = VERTEX_POINT ( 'NONE', #59281 ) ;
#65 = VERTEX_POINT ( 'NONE', #18101 ) ;
#66 = DIRECTION ( 'NONE',  ( -0.4539904997395476371, -0.8910065241883674547, -0.000000000000000000 ) ) ;
#67 = EDGE_CURVE ( 'NONE', #45254, #12403, #7217, .T. ) ;
#68 = ORIENTED_EDGE ( 'NONE', *, *, #69090, .T. ) ;
#69 = AXIS2_PLACEMENT_3D ( 'NONE', #41781, #65472, #25062 ) ;
#70 = CARTESIAN_POINT ( 'NONE',  ( -48.94640165656815611, 2.007062146621733767, -15.93000000000001037 ) ) ;
#71 = DIRECTION ( 'NONE',  ( 0.000000000000000000, 0.000000000000000000, -1.000000000000000000 ) ) ;
#72 = ORIENTED_EDGE ( 'NONE', *, *, #30478, .T. ) ;
#73 = VECTOR ( 'NONE', #43317, 1000.000000000000000 ) ;
#74 = CARTESIAN_POINT ( 'NONE',  ( 47.63772234566163633, 3.055461935744309798, -44.99221528276562765 ) ) ;
#75 = DIRECTION ( 'NONE',  ( 0.000000000000000000, 1.000000000000000000, -0.000000000000000000 ) ) ;
#76 = CARTESIAN_POINT ( 'NONE',  ( 12.19999999999997442, 5.000000000000000000, -23.53000000000000469 ) ) ;
#77 = ORIENTED_EDGE ( 'NONE', *, *, #48600, .F. ) ;
#78 = AXIS2_PLACEMENT_3D ( 'NONE', #68785, #50560, #74573 ) ;
#79 = VECTOR ( 'NONE', #10564, 1000.000000000000000 ) ;
#80 = ORIENTED_EDGE ( 'NONE', *, *, #17853, .T. ) ;
#81 = ORIENTED_EDGE ( 'NONE', *, *, #53018, .T. ) ;
#82 = CARTESIAN_POINT ( 'NONE',  ( 44.52003787824440906, 4.000000000000000000, -22.93000000000001037 ) ) ;
#83 = ORIENTED_EDGE ( 'NONE', *, *, #24709, .F. ) ;
#84 = CARTESIAN_POINT ( 'NONE',  ( -37.99228021924460563, 3.005281520617730351, -15.04221651866119736 ) ) ;
#85 = CARTESIAN_POINT ( 'NONE',  ( -18.09550326209416227, 2.000000000000000000, 14.46999999999998998 ) ) ;
#86 = CARTESIAN_POINT ( 'NONE',  ( -5.800000000000027356, 2.000000000000000000, 16.46999999999999176 ) ) ;
#87 = CARTESIAN_POINT ( 'NONE',  ( 37.84047455050558995, 5.000000000000000000, 15.86999999999998856 ) ) ;
#88 = ORIENTED_EDGE ( 'NONE', *, *, #2072, .T. ) ;
#89 = DIRECTION ( 'NONE',  ( 0.000000000000000000, 0.000000000000000000, 1.000000000000000000 ) ) ;
#90 = ORIENTED_EDGE ( 'NONE', *, *, #61405, .T. ) ;
#92 =( BOUNDED_CURVE ( )  B_SPLINE_CURVE ( 3, ( #3704, #41244, #27396, #27035 ),
 .UNSPECIFIED., .F., .F. ) 
 B_SPLINE_CURVE_WITH_KNOTS ( ( 4, 4 ),
 ( 5.601584765882930306, 6.964785848476240382 ),
 .UNSPECIFIED. ) 
 CURVE ( )  GEOMETRIC_REPRESENTATION_ITEM ( )  RATIONAL_B_SPLINE_CURVE ( ( 1.000000000000000000, 0.8510435426748081955, 0.8510435426748081955, 1.000000000000000000 ) ) 
 REPRESENTATION_ITEM ( '' )  );
#91 = DIRECTION ( 'NONE',  ( 0.000000000000000000, 1.000000000000000000, 0.000000000000000000 ) ) ;
#93 = EDGE_LOOP ( 'NONE', ( #74133, #74673, #59699, #44320 ) ) ;
#94 = ADVANCED_FACE ( 'NONE', ( #35955 ), #24315, .F. ) ;
#95 = CYLINDRICAL_SURFACE ( 'NONE', #61525, 0.4999999999999990008 ) ;
#96 = DIRECTION ( 'NONE',  ( -0.4133841097042049162, -0.8113119965143641421, 0.4133841097042049162 ) ) ;
#97 = ORIENTED_EDGE ( 'NONE', *, *, #43934, .T. ) ;
#98 = EDGE_CURVE ( 'NONE', #66508, #42094, #49552, .T. ) ;
#99 = VECTOR ( 'NONE', #30856, 1000.000000000000000 ) ;
#100 = EDGE_LOOP ( 'NONE', ( #2603, #13337, #73366, #67872, #18126, #10801 ) ) ;
#101 = CARTESIAN_POINT ( 'NONE',  ( -49.47996212175559094, 5.000000000000000000, -44.13000000000000966 ) ) ;
#102 = CARTESIAN_POINT ( 'NONE',  ( 48.35000000000001563, 2.000000000000000000, 80.00000000000000000 ) ) ;
#103 = VECTOR ( 'NONE', #73095, 1000.000000000000000 ) ;
#104 = CARTESIAN_POINT ( 'NONE',  ( 35.55952544949445837, 4.000000000000000000, -5.020474550505582556 ) ) ;
#105 = CARTESIAN_POINT ( 'NONE',  ( 35.05179916188779998, 2.003531054022061664, -17.13000485560493047 ) ) ;
#106 = ORIENTED_EDGE ( 'NONE', *, *, #56863, .T. ) ;
#107 = CARTESIAN_POINT ( 'NONE',  ( -10.94999999999997975, 2.000000000000000000, -5.084496737905820574 ) ) ;
#108 = DIRECTION ( 'NONE',  ( 0.4133841097042048607, 0.8113119965143642531, -0.4133841097042048607 ) ) ;
#109 = CARTESIAN_POINT ( 'NONE',  ( 7.559525449494453042, 3.000000000000000000, 35.87000000000000455 ) ) ;
#110 = ORIENTED_EDGE ( 'NONE', *, *, #10725, .T. ) ;
#111 = ORIENTED_EDGE ( 'NONE', *, *, #33161, .F. ) ;
#112 = DIRECTION ( 'NONE',  ( 0.000000000000000000, 1.000000000000000000, -0.000000000000000000 ) ) ;
#113 = EDGE_CURVE ( 'NONE', #18754, #22356, #37878, .T. ) ;
#114 = EDGE_LOOP ( 'NONE', ( #2836, #49748, #72753, #60444 ) ) ;
#115 = CARTESIAN_POINT ( 'NONE',  ( 19.34047455050560416, 3.000000000000000000, -45.02047455050557545 ) ) ;
#116 = EDGE_CURVE ( 'NONE', #68851, #2671, #44832, .T. ) ;
#118 = VERTEX_POINT ( 'NONE', #3668 ) ;
#117 = CARTESIAN_POINT ( 'NONE',  ( 30.20000000000001350, 3.288295268352468881, 20.00000000000002487 ) ) ;
#119 = VECTOR ( 'NONE', #73164, 1000.000000000000000 ) ;
#120 = VERTEX_POINT ( 'NONE', #38628 ) ;
#121 = CARTESIAN_POINT ( 'NONE',  ( -11.47996212175559450, 4.000000000000000000, -24.13000000000000966 ) ) ;
#123 = ORIENTED_EDGE ( 'NONE', *, *, #23116, .F. ) ;
#122 = CARTESIAN_POINT ( 'NONE',  ( -48.77550706289596860, 1.999999999999997558, -14.53000000000000469 ) ) ;
#124 = CARTESIAN_POINT ( 'NONE',  ( 18.05952544949445482, 4.000000000000000000, 34.97952544949441744 ) ) ;
#125 = AXIS2_PLACEMENT_3D ( 'NONE', #43906, #36550, #61389 ) ;
#126 = VERTEX_POINT ( 'NONE', #62713 ) ;
#127 = CARTESIAN_POINT ( 'NONE',  ( 1.487336823750549565E-14, 8.000000000000000000, -49.30000000000001137 ) ) ;
#128 = LINE ( 'NONE', #65754, #16491 ) ;
#129 = CIRCLE ( 'NONE', #36055, 1.449999999999999956 ) ;
#130 = CARTESIAN_POINT ( 'NONE',  ( 7.559525449494451266, 3.000000000000000000, 4.460474550505577618 ) ) ;
#131 = VECTOR ( 'NONE', #74829, 1000.000000000000000 ) ;
#132 = FACE_OUTER_BOUND ( 'NONE', #52637, .T. ) ;
#133 = DIRECTION ( 'NONE',  ( 0.000000000000000000, 0.000000000000000000, 1.000000000000000000 ) ) ;
#134 = CARTESIAN_POINT ( 'NONE',  ( 9.340474550505600604, 3.000000000000000000, 14.97952544949441922 ) ) ;
#135 = CARTESIAN_POINT ( 'NONE',  ( 37.84047455050558995, 4.000000000000000000, -44.52047455050558256 ) ) ;
#136 = DIRECTION ( 'NONE',  ( 0.000000000000000000, 0.000000000000000000, 1.000000000000000000 ) ) ;
#137 = DIRECTION ( 'NONE',  ( 0.000000000000000000, 0.000000000000000000, 1.000000000000000000 ) ) ;
#138 = ORIENTED_EDGE ( 'NONE', *, *, #22425, .F. ) ;
#139 = CARTESIAN_POINT ( 'NONE',  ( 18.15429639040542753, 4.167303697001058183, -4.130000000000008775 ) ) ;
#140 = CARTESIAN_POINT ( 'NONE',  ( -8.159525449494415383, 4.000000000000000000, 24.06999999999998607 ) ) ;
#141 = EDGE_LOOP ( 'NONE', ( #64341, #53371, #4968, #42527 ) ) ;
#142 = DIRECTION ( 'NONE',  ( 0.000000000000000000, 0.000000000000000000, -1.000000000000000000 ) ) ;
#143 = VERTEX_POINT ( 'NONE', #49903 ) ;
#144 = EDGE_CURVE ( 'NONE', #75302, #3934, #75825, .T. ) ;
#145 = CARTESIAN_POINT ( 'NONE',  ( 19.84047455050558995, 5.000000000000000000, -35.93000000000001393 ) ) ;
#146 = DIRECTION ( 'NONE',  ( 0.000000000000000000, 1.000000000000000000, -0.000000000000000000 ) ) ;
#147 = DIRECTION ( 'NONE',  ( 0.000000000000000000, 1.000000000000000000, -0.000000000000000000 ) ) ;
#148 = EDGE_CURVE ( 'NONE', #71558, #19266, #13799, .T. ) ;
#149 = LINE ( 'NONE', #22326, #20707 ) ;
#150 = ORIENTED_EDGE ( 'NONE', *, *, #44555, .T. ) ;
#151 = DIRECTION ( 'NONE',  ( 0.000000000000000000, 0.000000000000000000, -1.000000000000000000 ) ) ;
#152 = EDGE_CURVE ( 'NONE', #53311, #4099, #33206, .T. ) ;
#153 = CARTESIAN_POINT ( 'NONE',  ( 35.05539753152800841, 2.000000000000000000, -38.13000000000000966 ) ) ;
#154 = ADVANCED_FACE ( 'NONE', ( #68513 ), #15341, .T. ) ;
#155 = ORIENTED_EDGE ( 'NONE', *, *, #32129, .T. ) ;
#156 = AXIS2_PLACEMENT_3D ( 'NONE', #35702, #17078, #34550 ) ;
#157 = DIRECTION ( 'NONE',  ( 0.000000000000000000, 0.4539904997395463604, -0.8910065241883681209 ) ) ;
#158 = DIRECTION ( 'NONE',  ( 0.000000000000000000, 0.000000000000000000, 1.000000000000000000 ) ) ;
#159 = FACE_OUTER_BOUND ( 'NONE', #49067, .T. ) ;
#160 = EDGE_CURVE ( 'NONE', #41924, #37650, #2166, .T. ) ;
#161 = FACE_OUTER_BOUND ( 'NONE', #42683, .T. ) ;
#162 = AXIS2_PLACEMENT_3D ( 'NONE', #19389, #55119, #66369 ) ;
#163 = LINE ( 'NONE', #567, #46154 ) ;
#164 = ADVANCED_FACE ( 'NONE', ( #2916 ), #44470, .T. ) ;
#165 = DIRECTION ( 'NONE',  ( -0.000000000000000000, -1.000000000000000000, -0.000000000000000000 ) ) ;
#166 = ORIENTED_EDGE ( 'NONE', *, *, #752, .T. ) ;
#167 = VERTEX_POINT ( 'NONE', #20792 ) ;
#168 = CARTESIAN_POINT ( 'NONE',  ( -20.94460246847199159, 2.000000000000000000, 41.86999999999999034 ) ) ;
#169 = DIRECTION ( 'NONE',  ( 0.8910065241883674547, 0.4539904997395476371, 0.000000000000000000 ) ) ;
#170 = CARTESIAN_POINT ( 'NONE',  ( 48.34460246847211096, 5.000000000000000000, 42.86999999999999034 ) ) ;
#171 = VECTOR ( 'NONE', #47413, 1000.000000000000000 ) ;
#172 = ORIENTED_EDGE ( 'NONE', *, *, #36146, .T. ) ;
#173 = AXIS2_PLACEMENT_3D ( 'NONE', #40796, #33822, #11280 ) ;
#174 = EDGE_CURVE ( 'NONE', #21021, #53492, #56893, .T. ) ;
#175 = ADVANCED_FACE ( 'NONE', ( #50295 ), #20410, .T. ) ;
#176 = CARTESIAN_POINT ( 'NONE',  ( 20.35000000000001918, 2.000000000000000000, 80.00000000000000000 ) ) ;
#177 = ORIENTED_EDGE ( 'NONE', *, *, #39917, .T. ) ;
#178 = ORIENTED_EDGE ( 'NONE', *, *, #32970, .F. ) ;
#179 = VERTEX_POINT ( 'NONE', #61192 ) ;
#180 = VECTOR ( 'NONE', #27675, 1000.000000000000000 ) ;
#181 = CARTESIAN_POINT ( 'NONE',  ( -50.79999999999993321, 5.000000000000000000, -37.98000000000000398 ) ) ;
#182 = PLANE ( 'NONE',  #49019 ) ;
#183 = VERTEX_POINT ( 'NONE', #44096 ) ;
#184 = VERTEX_POINT ( 'NONE', #25848 ) ;
#185 = EDGE_CURVE ( 'NONE', #29885, #71203, #32823, .T. ) ;
#186 = ORIENTED_EDGE ( 'NONE', *, *, #39696, .T. ) ;
#187 = CARTESIAN_POINT ( 'NONE',  ( -34.89809241661860284, 5.000000000000000000, -44.47693877551021302 ) ) ;
#188 = DIRECTION ( 'NONE',  ( 0.000000000000000000, -0.8910065241883674547, 0.4539904997395476371 ) ) ;
#189 = VERTEX_POINT ( 'NONE', #31685 ) ;
#190 = LINE ( 'NONE', #34032, #22590 ) ;
#191 = CARTESIAN_POINT ( 'NONE',  ( 17.56221651866121647, 3.005281520617729019, 44.51228021924461586 ) ) ;
#192 = ORIENTED_EDGE ( 'NONE', *, *, #54455, .T. ) ;
#193 = CARTESIAN_POINT ( 'NONE',  ( -8.159525449494415383, 4.000000000000000000, -45.02047455050558256 ) ) ;
#194 = LINE ( 'NONE', #53040, #60319 ) ;
#195 = ORIENTED_EDGE ( 'NONE', *, *, #41205, .F. ) ;
#196 = ORIENTED_EDGE ( 'NONE', *, *, #5688, .F. ) ;
#197 = VECTOR ( 'NONE', #4615, 1000.000000000000000 ) ;
#198 = CARTESIAN_POINT ( 'NONE',  ( 46.15429639040542753, 4.167303697001058183, -42.93000000000000682 ) ) ;
#199 = EDGE_CURVE ( 'NONE', #68264, #50164, #67768, .T. ) ;
#200 = CIRCLE ( 'NONE', #18837, 0.5000000000000004441 ) ;
#201 = AXIS2_PLACEMENT_3D ( 'NONE', #47368, #18259, #30296 ) ;
#202 = DIRECTION ( 'NONE',  ( -0.000000000000000000, -1.000000000000000000, 0.000000000000000000 ) ) ;
#203 = CYLINDRICAL_SURFACE ( 'NONE', #17847, 1.449999999999999956 ) ;
#204 = EDGE_CURVE ( 'NONE', #19883, #10230, #55746, .T. ) ;
#205 = DIRECTION ( 'NONE',  ( 0.000000000000000000, -1.000000000000000000, 0.000000000000000000 ) ) ;
#207 = ORIENTED_EDGE ( 'NONE', *, *, #1560, .F. ) ;
#206 = LINE ( 'NONE', #11890, #69326 ) ;
#208 = EDGE_CURVE ( 'NONE', #35766, #39762, #7370, .T. ) ;
#209 = PLANE ( 'NONE',  #46188 ) ;
#210 = EDGE_LOOP ( 'NONE', ( #71122, #76769, #55927, #76538 ) ) ;
#211 = LINE ( 'NONE', #42153, #31901 ) ;
#212 = DIRECTION ( 'NONE',  ( 0.000000000000000000, 0.000000000000000000, 1.000000000000000000 ) ) ;
#214 = VERTEX_POINT ( 'NONE', #38262 ) ;
#213 = CARTESIAN_POINT ( 'NONE',  ( 17.05000000000001847, 2.000000000000000000, -5.355507062895996206 ) ) ;
#215 = CARTESIAN_POINT ( 'NONE',  ( -17.65179916188773390, 2.003531054022011482, 42.86999514439506953 ) ) ;
#216 = ORIENTED_EDGE ( 'NONE', *, *, #51919, .T. ) ;
#217 = FACE_OUTER_BOUND ( 'NONE', #68698, .T. ) ;
#218 = CARTESIAN_POINT ( 'NONE',  ( 35.55952544949445837, 3.000000000000003553, 35.46221807523428282 ) ) ;
#219 = DIRECTION ( 'NONE',  ( 0.000000000000000000, 0.000000000000000000, 1.000000000000000000 ) ) ;
#220 = LINE ( 'NONE', #71279, #62947 ) ;
#221 = AXIS2_PLACEMENT_3D ( 'NONE', #14018, #20618, #8942 ) ;
#222 = CARTESIAN_POINT ( 'NONE',  ( 35.58778471723441328, 3.055461935744325785, 44.75772234566159113 ) ) ;
#223 = FACE_OUTER_BOUND ( 'NONE', #43645, .T. ) ;
#224 = CARTESIAN_POINT ( 'NONE',  ( -36.15952544949441005, 3.000000000000000000, 35.87000000000000455 ) ) ;
#225 = CARTESIAN_POINT ( 'NONE',  ( 38.34460246847211096, 5.000000000000000000, 22.86999999999998678 ) ) ;
#226 = FACE_OUTER_BOUND ( 'NONE', #20960, .T. ) ;
#227 = ORIENTED_EDGE ( 'NONE', *, *, #11708, .T. ) ;
#228 = DIRECTION ( 'NONE',  ( 0.000000000000000000, 0.000000000000000000, 1.000000000000000000 ) ) ;
#229 = DIRECTION ( 'NONE',  ( -1.000000000000000000, 0.000000000000000000, 0.000000000000000000 ) ) ;
#230 = CARTESIAN_POINT ( 'NONE',  ( 46.15429639040542753, 4.167303697001058183, -2.930000000000009042 ) ) ;
#231 = AXIS2_PLACEMENT_3D ( 'NONE', #16366, #75367, #63752 ) ;
#232 = VECTOR ( 'NONE', #63732, 1000.000000000000000 ) ;
#233 = LINE ( 'NONE', #54226, #6716 ) ;
#234 = PLANE ( 'NONE',  #13920 ) ;
#235 = ADVANCED_FACE ( 'NONE', ( #34345 ), #40921, .F. ) ;
#236 = VECTOR ( 'NONE', #41127, 1000.000000000000000 ) ;
#237 = VECTOR ( 'NONE', #53715, 1000.000000000000000 ) ;
#238 = FACE_OUTER_BOUND ( 'NONE', #15205, .T. ) ;
#239 = DIRECTION ( 'NONE',  ( 0.000000000000000000, 0.000000000000000000, 1.000000000000000000 ) ) ;
#240 = ORIENTED_EDGE ( 'NONE', *, *, #14072, .F. ) ;
#241 = EDGE_CURVE ( 'NONE', #66085, #27679, #36322, .T. ) ;
#243 = ORIENTED_EDGE ( 'NONE', *, *, #35295, .T. ) ;
#242 = DIRECTION ( 'NONE',  ( -0.000000000000000000, -1.000000000000000000, -0.000000000000000000 ) ) ;
#244 = ADVANCED_FACE ( 'NONE', ( #64615 ), #29269, .T. ) ;
#245 = AXIS2_PLACEMENT_3D ( 'NONE', #51633, #28688, #5785 ) ;
#247 = EDGE_CURVE ( 'NONE', #61156, #1056, #56179, .T. ) ;
#246 = DIRECTION ( 'NONE',  ( 0.000000000000000000, 0.000000000000000000, -1.000000000000000000 ) ) ;
#248 = ORIENTED_EDGE ( 'NONE', *, *, #54449, .T. ) ;
#249 = EDGE_LOOP ( 'NONE', ( #23632, #51910, #68748, #16036 ) ) ;
#250 = ORIENTED_EDGE ( 'NONE', *, *, #65567, .T. ) ;
#251 = CYLINDRICAL_SURFACE ( 'NONE', #57190, 0.5000000000000021094 ) ;
#252 = EDGE_CURVE ( 'NONE', #37961, #24388, #46761, .T. ) ;
#253 = EDGE_CURVE ( 'NONE', #53034, #73625, #28503, .T. ) ;
#254 = FILL_AREA_STYLE ('',( #22420 ) ) ;
#255 =( BOUNDED_CURVE ( )  B_SPLINE_CURVE ( 3, ( #53991, #17481, #29533, #8 ),
 .UNSPECIFIED., .F., .F. ) 
 B_SPLINE_CURVE_WITH_KNOTS ( ( 4, 4 ),
 ( 1.565398769058614192, 1.570796326794896558 ),
 .UNSPECIFIED. ) 
 CURVE ( )  GEOMETRIC_REPRESENTATION_ITEM ( )  RATIONAL_B_SPLINE_CURVE ( ( 1.000000000000000000, 0.9999975721990137512, 0.9999975721990137512, 1.000000000000000000 ) ) 
 REPRESENTATION_ITEM ( '' )  );
#256 = LINE ( 'NONE', #19677, #76150 ) ;
#257 = CARTESIAN_POINT ( 'NONE',  ( 19.34047455050558995, 4.000000000000000000, -15.53952544949443748 ) ) ;
#258 = EDGE_CURVE ( 'NONE', #67300, #8183, #46376, .T. ) ;
#259 = EDGE_CURVE ( 'NONE', #31005, #5405, #40029, .T. ) ;
#260 = CARTESIAN_POINT ( 'NONE',  ( -22.79999999999993321, 5.000000000000000000, 43.46999999999999176 ) ) ;
#261 = ORIENTED_EDGE ( 'NONE', *, *, #19196, .T. ) ;
#262 = LINE ( 'NONE', #29781, #31438 ) ;
#263 = ORIENTED_EDGE ( 'NONE', *, *, #28848, .T. ) ;
#264 = AXIS2_PLACEMENT_3D ( 'NONE', #35787, #70346, #53255 ) ;
#265 = CIRCLE ( 'NONE', #53600, 1.000000000000000888 ) ;
#266 = CARTESIAN_POINT ( 'NONE',  ( 25.19999999999998508, 3.288295268352467993, -7.300000000000000711 ) ) ;
#267 = CARTESIAN_POINT ( 'NONE',  ( -38.94460246847206264, 5.000000000000000000, -41.93000000000000682 ) ) ;
#268 = VECTOR ( 'NONE', #40963, 1000.000000000000114 ) ;
#269 = VERTEX_POINT ( 'NONE', #52196 ) ;
#270 = VECTOR ( 'NONE', #26325, 1000.000000000000114 ) ;
#271 = ORIENTED_EDGE ( 'NONE', *, *, #47397, .T. ) ;
#272 =( BOUNDED_CURVE ( )  B_SPLINE_CURVE ( 3, ( #39858, #41407, #6828, #18104 ),
 .UNSPECIFIED., .F., .F. ) 
 B_SPLINE_CURVE_WITH_KNOTS ( ( 4, 4 ),
 ( 1.565398769058615969, 1.570796326794896558 ),
 .UNSPECIFIED. ) 
 CURVE ( )  GEOMETRIC_REPRESENTATION_ITEM ( )  RATIONAL_B_SPLINE_CURVE ( ( 1.000000000000000000, 0.9999975721990137512, 0.9999975721990137512, 1.000000000000000000 ) ) 
 REPRESENTATION_ITEM ( '' )  );
#273 = EDGE_CURVE ( 'NONE', #47785, #26010, #22688, .T. ) ;
#274 = DIRECTION ( 'NONE',  ( -0.000000000000000000, -1.000000000000000000, -0.000000000000000000 ) ) ;
#275 = ORIENTED_EDGE ( 'NONE', *, *, #45803, .T. ) ;
#276 = ORIENTED_EDGE ( 'NONE', *, *, #50353, .F. ) ;
#277 = ORIENTED_EDGE ( 'NONE', *, *, #35870, .F. ) ;
#278 = EDGE_LOOP ( 'NONE', ( #52790, #15158, #24827, #71649 ) ) ;
#279 = FACE_OUTER_BOUND ( 'NONE', #30035, .T. ) ;
#280 = ORIENTED_EDGE ( 'NONE', *, *, #8209, .T. ) ;
#281 = CARTESIAN_POINT ( 'NONE',  ( 47.34047455050559705, 3.000000000000000000, 34.97952544949442455 ) ) ;
#282 = ORIENTED_EDGE ( 'NONE', *, *, #5485, .T. ) ;
#283 = EDGE_CURVE ( 'NONE', #46228, #53407, #18977, .T. ) ;
#285 = ORIENTED_EDGE ( 'NONE', *, *, #31908, .T. ) ;
#284 = AXIS2_PLACEMENT_3D ( 'NONE', #63713, #45829, #22161 ) ;
#286 = VECTOR ( 'NONE', #44938, 1000.000000000000000 ) ;
#287 = CARTESIAN_POINT ( 'NONE',  ( -48.94460246847198448, 2.000000000000000000, 45.06999999999999318 ) ) ;
#288 = CYLINDRICAL_SURFACE ( 'NONE', #6472, 0.5000000000000004441 ) ;
#289 = ORIENTED_EDGE ( 'NONE', *, *, #73239, .T. ) ;
#290 = VECTOR ( 'NONE', #52666, 1000.000000000000000 ) ;
#291 = CARTESIAN_POINT ( 'NONE',  ( -18.64221807523426833, 2.999999999999990230, 34.97952544949441744 ) ) ;
#292 = VECTOR ( 'NONE', #7094, 1000.000000000000000 ) ;
#293 = CARTESIAN_POINT ( 'NONE',  ( 7.050000000000021139, 2.000000000000000000, 60.00000000000000000 ) ) ;
#294 = CARTESIAN_POINT ( 'NONE',  ( -36.15952544949441005, 5.000000000000000000, 24.06999999999998607 ) ) ;
#295 = EDGE_LOOP ( 'NONE', ( #20843, #931, #17022, #18949 ) ) ;
#296 = CARTESIAN_POINT ( 'NONE',  ( 10.35000000000001918, 2.000000000000000000, -15.92998543322061700 ) ) ;
#297 = VERTEX_POINT ( 'NONE', #22308 ) ;
#298 = ORIENTED_EDGE ( 'NONE', *, *, #17502, .F. ) ;
#299 = CARTESIAN_POINT ( 'NONE',  ( 7.055397531527932919, 5.000000000000000000, -24.13000000000000966 ) ) ;
#300 = VECTOR ( 'NONE', #30839, 1000.000000000000000 ) ;
#301 = AXIS2_PLACEMENT_3D ( 'NONE', #42540, #55739, #13039 ) ;
#302 = CARTESIAN_POINT ( 'NONE',  ( 2.200000000000007283, 3.288295268352468881, 2.428612866367529932E-14 ) ) ;
#303 = ORIENTED_EDGE ( 'NONE', *, *, #59063, .T. ) ;
#304 = DIRECTION ( 'NONE',  ( 0.000000000000000000, 1.000000000000000000, -0.000000000000000000 ) ) ;
#305 = EDGE_CURVE ( 'NONE', #63997, #10403, #35108, .T. ) ;
#307 = ORIENTED_EDGE ( 'NONE', *, *, #37428, .T. ) ;
#306 = LINE ( 'NONE', #6908, #29587 ) ;
#308 = CARTESIAN_POINT ( 'NONE',  ( -35.65539753152789615, 2.010593252080483673, -15.93000000000001037 ) ) ;
#309 = EDGE_CURVE ( 'NONE', #9007, #44174, #23072, .T. ) ;
#310 = VERTEX_POINT ( 'NONE', #52974 ) ;
#311 =( BOUNDED_CURVE ( )  B_SPLINE_CURVE ( 3, ( #37573, #49225, #7290, #1081 ),
 .UNSPECIFIED., .F., .F. ) 
 B_SPLINE_CURVE_WITH_KNOTS ( ( 4, 4 ),
 ( 0.000000000000000000, 0.1037976221007833322 ),
 .UNSPECIFIED. ) 
 CURVE ( )  GEOMETRIC_REPRESENTATION_ITEM ( )  RATIONAL_B_SPLINE_CURVE ( ( 1.000000000000000000, 0.9991023726432592955, 0.9991023726432592955, 1.000000000000000000 ) ) 
 REPRESENTATION_ITEM ( '' )  );
#312 = CARTESIAN_POINT ( 'NONE',  ( 22.20000000000005258, 2.000000000000000000, -36.53000000000000824 ) ) ;
#313 = ADVANCED_FACE ( 'NONE', ( #75095 ), #33559, .F. ) ;
#314 = EDGE_LOOP ( 'NONE', ( #17764, #32608, #33259, #17046 ) ) ;
#315 =( BOUNDED_CURVE ( )  B_SPLINE_CURVE ( 3, ( #19978, #595, #31655, #42517 ),
 .UNSPECIFIED., .F., .F. ) 
 B_SPLINE_CURVE_WITH_KNOTS ( ( 4, 4 ),
 ( 6.179387685078809866, 6.283185307179586232 ),
 .UNSPECIFIED. ) 
 CURVE ( )  GEOMETRIC_REPRESENTATION_ITEM ( )  RATIONAL_B_SPLINE_CURVE ( ( 1.000000000000000000, 0.9991023726432595176, 0.9991023726432595176, 1.000000000000000000 ) ) 
 REPRESENTATION_ITEM ( '' )  );
#316 = VECTOR ( 'NONE', #62754, 1000.000000000000000 ) ;
#317 = FACE_OUTER_BOUND ( 'NONE', #60662, .T. ) ;
#318 = CARTESIAN_POINT ( 'NONE',  ( 46.00771978075540147, 3.005281520617715696, -25.01778348133882091 ) ) ;
#319 = CARTESIAN_POINT ( 'NONE',  ( -48.44047455050554873, 3.000000000000000000, -4.520474550505568345 ) ) ;
#320 = CIRCLE ( 'NONE', #59877, 1.000000000000000888 ) ;
#321 = CARTESIAN_POINT ( 'NONE',  ( 19.83778348133882830, 3.005281520617729907, 4.512280219244617641 ) ) ;
#322 = VECTOR ( 'NONE', #35751, 1000.000000000000114 ) ;
#323 = FACE_OUTER_BOUND ( 'NONE', #4695, .T. ) ;
#324 = CARTESIAN_POINT ( 'NONE',  ( 48.34460246847210385, 5.000000000000000000, 44.06999999999999318 ) ) ;
#325 = AXIS2_PLACEMENT_3D ( 'NONE', #3253, #26955, #50637 ) ;
#326 = DIRECTION ( 'NONE',  ( 0.000000000000000000, 1.000000000000000000, -0.000000000000000000 ) ) ;
#327 = DIRECTION ( 'NONE',  ( 0.000000000000000000, 1.000000000000000000, -0.000000000000000000 ) ) ;
#328 = CARTESIAN_POINT ( 'NONE',  ( -33.79999999999994742, 5.000000000000000000, 43.46999999999999176 ) ) ;
#329 = CARTESIAN_POINT ( 'NONE',  ( -8.159525449494413607, 3.000000000000000000, 24.46047455050557318 ) ) ;
#330 = ORIENTED_EDGE ( 'NONE', *, *, #52519, .T. ) ;
#331 = DIRECTION ( 'NONE',  ( 0.000000000000000000, 0.000000000000000000, 1.000000000000000000 ) ) ;
#332 = DIRECTION ( 'NONE',  ( -0.000000000000000000, -1.000000000000000000, -0.000000000000000000 ) ) ;
#333 = DIRECTION ( 'NONE',  ( 0.000000000000000000, 0.000000000000000000, 1.000000000000000000 ) ) ;
#334 = CARTESIAN_POINT ( 'NONE',  ( -36.15952544949441005, 4.000000000000000000, -35.53952544949443393 ) ) ;
#335 = VECTOR ( 'NONE', #71191, 1000.000000000000000 ) ;
#336 = CARTESIAN_POINT ( 'NONE',  ( -5.799999999999950973, 2.000000000000000000, -36.53000000000000824 ) ) ;
#337 = ADVANCED_FACE ( 'NONE', ( #4053 ), #39406, .T. ) ;
#338 = CARTESIAN_POINT ( 'NONE',  ( 17.05539753152801552, 2.010593252080633331, -15.93000000000001037 ) ) ;
#340 = ORIENTED_EDGE ( 'NONE', *, *, #58649, .F. ) ;
#339 = CARTESIAN_POINT ( 'NONE',  ( 22.19999999999997797, 5.000000000000000000, 15.01999999999999247 ) ) ;
#341 = ADVANCED_FACE ( 'NONE', ( #16099 ), #39768, .F. ) ;
#342 = CIRCLE ( 'NONE', #1620, 1.449999999999999956 ) ;
#344 = ADVANCED_FACE ( 'NONE', ( #57670 ), #28136, .F. ) ;
#343 = DIRECTION ( 'NONE',  ( -0.000000000000000000, 1.000000000000000000, -0.000000000000000000 ) ) ;
#345 = ORIENTED_EDGE ( 'NONE', *, *, #38646, .T. ) ;
#346 = ORIENTED_EDGE ( 'NONE', *, *, #35855, .F. ) ;
#347 = CARTESIAN_POINT ( 'NONE',  ( 10.00000000000000000, 2.000000000000000000, 34.46999999999999176 ) ) ;
#348 = VECTOR ( 'NONE', #67022, 1000.000000000000000 ) ;
#349 = ADVANCED_FACE ( 'NONE', ( #42841 ), #30815, .F. ) ;
#350 = AXIS2_PLACEMENT_3D ( 'NONE', #40039, #22950, #17489 ) ;
#351 = LINE ( 'NONE', #17442, #45079 ) ;
#352 = PLANE ( 'NONE',  #2557 ) ;
#353 = LINE ( 'NONE', #28714, #51078 ) ;
#354 = EDGE_CURVE ( 'NONE', #32674, #28133, #72326, .T. ) ;
#355 = EDGE_CURVE ( 'NONE', #45158, #28720, #31403, .T. ) ;
#356 = EDGE_LOOP ( 'NONE', ( #56583, #51620, #32276, #70404 ) ) ;
#357 = AXIS2_PLACEMENT_3D ( 'NONE', #68845, #56835, #39340 ) ;
#358 = AXIS2_PLACEMENT_3D ( 'NONE', #30893, #13793, #61183 ) ;
#359 = CARTESIAN_POINT ( 'NONE',  ( 19.34047455050558995, 4.000000000000000000, -5.020474550505582556 ) ) ;
#360 = ORIENTED_EDGE ( 'NONE', *, *, #38645, .F. ) ;
#361 = ORIENTED_EDGE ( 'NONE', *, *, #63280, .T. ) ;
#362 = FACE_OUTER_BOUND ( 'NONE', #58003, .T. ) ;
#363 = DIRECTION ( 'NONE',  ( 0.000000000000000000, 1.000000000000000000, -0.000000000000000000 ) ) ;
#364 = ORIENTED_EDGE ( 'NONE', *, *, #52085, .F. ) ;
#365 = CARTESIAN_POINT ( 'NONE',  ( 0.000000000000000000, 5.000000000000000000, 44.06999999999999318 ) ) ;
#366 = CARTESIAN_POINT ( 'NONE',  ( -10.94820083811219824, 2.003531054022067881, -15.92999514439508779 ) ) ;
#367 = DIRECTION ( 'NONE',  ( 0.000000000000000000, 0.000000000000000000, 1.000000000000000000 ) ) ;
#368 = ORIENTED_EDGE ( 'NONE', *, *, #50648, .T. ) ;
#369 = EDGE_CURVE ( 'NONE', #23081, #63407, #128, .T. ) ;
#370 = CARTESIAN_POINT ( 'NONE',  ( 17.05539753152794091, 5.000000000000000000, 17.06999999999998963 ) ) ;
#371 = CARTESIAN_POINT ( 'NONE',  ( 43.19999999999998863, 2.000000000000000000, -43.53000000000000824 ) ) ;
#372 = VECTOR ( 'NONE', #53294, 1000.000000000000000 ) ;
#373 = ORIENTED_EDGE ( 'NONE', *, *, #67722, .F. ) ;
#374 = ORIENTED_EDGE ( 'NONE', *, *, #37709, .T. ) ;
#375 = EDGE_CURVE ( 'NONE', #11715, #5529, #37026, .T. ) ;
#376 = EDGE_LOOP ( 'NONE', ( #7293, #21039, #38874, #16399, #47387 ) ) ;
#377 = VECTOR ( 'NONE', #11626, 1000.000000000000000 ) ;
#378 = PLANE ( 'NONE',  #68749 ) ;
#379 = ORIENTED_EDGE ( 'NONE', *, *, #43055, .F. ) ;
#380 = CIRCLE ( 'NONE', #31387, 1.000000000000000000 ) ;
#381 = CARTESIAN_POINT ( 'NONE',  ( -48.44047455050554873, 3.000000000000000000, 15.47952544949442810 ) ) ;
#382 = CARTESIAN_POINT ( 'NONE',  ( 47.34047455050558284, 4.000000000000000000, -5.020474550505582556 ) ) ;
#383 = EDGE_CURVE ( 'NONE', #14091, #15229, #27678, .T. ) ;
#384 = ORIENTED_EDGE ( 'NONE', *, *, #64213, .T. ) ;
#385 = VECTOR ( 'NONE', #4215, 1000.000000000000114 ) ;
#386 = CIRCLE ( 'NONE', #39897, 1.449999999999999956 ) ;
#387 = DIRECTION ( 'NONE',  ( 0.000000000000000000, 1.000000000000000000, 0.000000000000000000 ) ) ;
#388 = ORIENTED_EDGE ( 'NONE', *, *, #9008, .T. ) ;
#389 = VECTOR ( 'NONE', #38847, 1000.000000000000000 ) ;
#390 = LINE ( 'NONE', #46623, #54822 ) ;
#391 = CARTESIAN_POINT ( 'NONE',  ( -18.15952544949441361, 4.000000000000000000, -37.13000000000000966 ) ) ;
#392 = VERTEX_POINT ( 'NONE', #1281 ) ;
#393 = ORIENTED_EDGE ( 'NONE', *, *, #35202, .F. ) ;
#394 = CARTESIAN_POINT ( 'NONE',  ( -46.16221651866117526, 3.005281520617727242, 35.42771978075538186 ) ) ;
#395 = LINE ( 'NONE', #48512, #42756 ) ;
#396 = ORIENTED_EDGE ( 'NONE', *, *, #37151, .F. ) ;
#397 = LINE ( 'NONE', #40799, #31636 ) ;
#398 = DIRECTION ( 'NONE',  ( 0.000000000000000000, 1.000000000000000000, 0.000000000000000000 ) ) ;
#399 = AXIS2_PLACEMENT_3D ( 'NONE', #36143, #12855, #64919 ) ;
#400 = CARTESIAN_POINT ( 'NONE',  ( -18.65952544949439940, 3.000000000000000000, 24.96047455050556252 ) ) ;
#401 = AXIS2_PLACEMENT_3D ( 'NONE', #63722, #10903, #11664 ) ;
#402 = CARTESIAN_POINT ( 'NONE',  ( -9.975065995666927421, 3.001762088571486409, -15.04042327846586957 ) ) ;
#403 = CARTESIAN_POINT ( 'NONE',  ( -47.94047455050554873, 4.000000000000000000, 34.97952544949441744 ) ) ;
#405 = VERTEX_POINT ( 'NONE', #71567 ) ;
#404 = CIRCLE ( 'NONE', #43817, 1.000000000000000888 ) ;
#406 = CARTESIAN_POINT ( 'NONE',  ( -30.80000000000001137, 2.000000000000000000, -32.76000000000001222 ) ) ;
#407 = ADVANCED_FACE ( 'NONE', ( #7496 ), #18763, .T. ) ;
#408 = CARTESIAN_POINT ( 'NONE',  ( 28.00000000000000000, 2.000000000000000000, 60.00000000000000000 ) ) ;
#409 = ORIENTED_EDGE ( 'NONE', *, *, #47549, .F. ) ;
#410 = AXIS2_PLACEMENT_3D ( 'NONE', #24256, #36273, #65420 ) ;
#411 = CARTESIAN_POINT ( 'NONE',  ( 17.05000000000002203, 2.000000000000000000, -14.97550326209419147 ) ) ;
#412 = VECTOR ( 'NONE', #44626, 1000.000000000000000 ) ;
#413 = EDGE_CURVE ( 'NONE', #13416, #62437, #536, .T. ) ;
#414 = LINE ( 'NONE', #24493, #14632 ) ;
#415 = CARTESIAN_POINT ( 'NONE',  ( -37.94047455050554873, 4.000000000000000000, 35.47952544949441744 ) ) ;
#416 = EDGE_CURVE ( 'NONE', #60499, #4962, #48652, .T. ) ;
#417 = ORIENTED_EDGE ( 'NONE', *, *, #45265, .F. ) ;
#418 = DIRECTION ( 'NONE',  ( -0.000000000000000000, -1.000000000000000000, -0.000000000000000000 ) ) ;
#419 = CARTESIAN_POINT ( 'NONE',  ( 10.34640165656818311, 2.007062146621736431, 17.06999999999999318 ) ) ;
#420 = EDGE_CURVE ( 'NONE', #73351, #34120, #41145, .T. ) ;
#421 = ORIENTED_EDGE ( 'NONE', *, *, #70294, .T. ) ;
#422 = CARTESIAN_POINT ( 'NONE',  ( 8.059525449494467253, 3.000000000000000000, 4.960474550505566071 ) ) ;
#423 = CIRCLE ( 'NONE', #9128, 0.5000000000000004441 ) ;
#424 = LINE ( 'NONE', #1556, #3024 ) ;
#425 = ORIENTED_EDGE ( 'NONE', *, *, #2403, .T. ) ;
#426 = CARTESIAN_POINT ( 'NONE',  ( 50.19999999999997442, 2.000000000000000000, -42.08000000000000540 ) ) ;
#427 = DIRECTION ( 'NONE',  ( 1.000000000000000000, 0.000000000000000000, 0.000000000000000000 ) ) ;
#428 = CARTESIAN_POINT ( 'NONE',  ( 37.84047455050558995, 3.000000000000000000, 80.00000000000000000 ) ) ;
#429 = DIRECTION ( 'NONE',  ( 0.000000000000000000, 0.000000000000000000, 1.000000000000000000 ) ) ;
#431 = ORIENTED_EDGE ( 'NONE', *, *, #65282, .T. ) ;
#430 = DIRECTION ( 'NONE',  ( 0.000000000000000000, 0.000000000000000000, 1.000000000000000000 ) ) ;
#432 = EDGE_LOOP ( 'NONE', ( #72054, #38671, #26882, #44165 ) ) ;
#433 = DIRECTION ( 'NONE',  ( 0.000000000000000000, 0.000000000000000000, 1.000000000000000000 ) ) ;
#434 = CARTESIAN_POINT ( 'NONE',  ( -46.60771978075536026, 3.005281520617729907, -15.04221651866119736 ) ) ;
#435 = DIRECTION ( 'NONE',  ( 0.4133841097042048607, 0.8113119965143642531, 0.4133841097042048607 ) ) ;
#436 = AXIS2_PLACEMENT_3D ( 'NONE', #19382, #43069, #37228 ) ;
#437 = VECTOR ( 'NONE', #34880, 1000.000000000000000 ) ;
#438 = EDGE_CURVE ( 'NONE', #27518, #44824, #54120, .T. ) ;
#439 = PLANE ( 'NONE',  #6469 ) ;
#441 = ORIENTED_EDGE ( 'NONE', *, *, #11826, .T. ) ;
#440 = CARTESIAN_POINT ( 'NONE',  ( -10.50449673790580718, 2.000000000000000000, -34.53000000000000824 ) ) ;
#442 = EDGE_CURVE ( 'NONE', #43866, #40116, #53335, .T. ) ;
#443 = LINE ( 'NONE', #71853, #1324 ) ;
#444 = CARTESIAN_POINT ( 'NONE',  ( 16.29809241661865116, 5.000000000000000000, 4.416938775510196535 ) ) ;
#445 = VECTOR ( 'NONE', #44440, 1000.000000000000000 ) ;
#446 = ORIENTED_EDGE ( 'NONE', *, *, #40825, .F. ) ;
#447 = VERTEX_POINT ( 'NONE', #47521 ) ;
#449 = ADVANCED_FACE ( 'NONE', ( #70799 ), #48274, .T. ) ;
#448 = CARTESIAN_POINT ( 'NONE',  ( 10.34460246847202392, 5.000000000000000000, 38.06999999999999318 ) ) ;
#450 = CARTESIAN_POINT ( 'NONE',  ( -8.624934004333040249, 3.001762088571472642, -5.019576721534149577 ) ) ;
#451 = EDGE_CURVE ( 'NONE', #8139, #55852, #59544, .T. ) ;
#452 = DIRECTION ( 'NONE',  ( 0.000000000000000000, 0.000000000000000000, -1.000000000000000000 ) ) ;
#453 = ORIENTED_EDGE ( 'NONE', *, *, #43250, .F. ) ;
#454 = CARTESIAN_POINT ( 'NONE',  ( -43.80000000000002558, 2.000000000000000000, -43.53000000000000824 ) ) ;
#455 = LINE ( 'NONE', #40850, #42194 ) ;
#456 = DIRECTION ( 'NONE',  ( -0.000000000000000000, 1.000000000000000000, -0.000000000000000000 ) ) ;
#457 = ADVANCED_FACE ( 'NONE', ( #42445 ), #60337, .F. ) ;
#458 = ORIENTED_EDGE ( 'NONE', *, *, #52954, .T. ) ;
#459 = DIRECTION ( 'NONE',  ( 0.000000000000000000, 0.000000000000000000, 1.000000000000000000 ) ) ;
#460 = CIRCLE ( 'NONE', #43869, 1.449999999999999956 ) ;
#461 = ORIENTED_EDGE ( 'NONE', *, *, #50492, .T. ) ;
#462 = VERTEX_POINT ( 'NONE', #6334 ) ;
#463 = LINE ( 'NONE', #76567, #2831 ) ;
#464 = EDGE_LOOP ( 'NONE', ( #4950, #51307, #33631, #7532 ) ) ;
#465 = AXIS2_PLACEMENT_3D ( 'NONE', #18505, #23189, #41431 ) ;
#466 = DIRECTION ( 'NONE',  ( -2.386139581811290541E-16, 0.000000000000000000, -1.000000000000000000 ) ) ;
#467 = CARTESIAN_POINT ( 'NONE',  ( -20.94460246847206264, 5.000000000000000000, -22.93000000000001037 ) ) ;
#468 = AXIS2_PLACEMENT_3D ( 'NONE', #12134, #19102, #42781 ) ;
#469 = VECTOR ( 'NONE', #62794, 1000.000000000000000 ) ;
#470 = ORIENTED_EDGE ( 'NONE', *, *, #58915, .F. ) ;
#471 = ADVANCED_FACE ( 'NONE', ( #30038 ), #7899, .F. ) ;
#472 = LINE ( 'NONE', #6273, #47617 ) ;
#473 = LINE ( 'NONE', #47846, #47110 ) ;
#474 = CARTESIAN_POINT ( 'NONE',  ( 56.00000000000000000, 3.288295268352468881, -12.76000000000001044 ) ) ;
#475 = ORIENTED_EDGE ( 'NONE', *, *, #63730, .T. ) ;
#476 = ORIENTED_EDGE ( 'NONE', *, *, #6105, .F. ) ;
#477 = EDGE_CURVE ( 'NONE', #49171, #18987, #35159, .T. ) ;
#478 = VECTOR ( 'NONE', #56680, 1000.000000000000000 ) ;
#479 = LINE ( 'NONE', #64963, #56137 ) ;
#480 = ORIENTED_EDGE ( 'NONE', *, *, #26284, .F. ) ;
#481 = DIRECTION ( 'NONE',  ( 0.000000000000000000, 0.000000000000000000, 1.000000000000000000 ) ) ;
#482 = CYLINDRICAL_SURFACE ( 'NONE', #51678, 1.000000000000000888 ) ;
#483 = ADVANCED_FACE ( 'NONE', ( #67284 ), #38170, .F. ) ;
#484 = CARTESIAN_POINT ( 'NONE',  ( 35.05179916188780709, 2.003531054022066549, -35.92999514439509312 ) ) ;
#485 = DIRECTION ( 'NONE',  ( 0.000000000000000000, 1.000000000000000000, 0.000000000000000000 ) ) ;
#486 = ORIENTED_EDGE ( 'NONE', *, *, #54043, .F. ) ;
#487 = CYLINDRICAL_SURFACE ( 'NONE', #2829, 1.449999999999999956 ) ;
#488 = VERTEX_POINT ( 'NONE', #21063 ) ;
#489 = CARTESIAN_POINT ( 'NONE',  ( -36.15952544949441005, 3.000000000000000000, 0.000000000000000000 ) ) ;
#490 = CARTESIAN_POINT ( 'NONE',  ( -53.80000000000001137, 3.288295268352468881, -47.30000000000001137 ) ) ;
#491 = CYLINDRICAL_SURFACE ( 'NONE', #51855, 0.5000000000000004441 ) ;
#492 = ORIENTED_EDGE ( 'NONE', *, *, #13181, .T. ) ;
#493 = CARTESIAN_POINT ( 'NONE',  ( -38.94999999999997442, 2.000000000000000000, -25.35550706289599887 ) ) ;
#494 = AXIS2_PLACEMENT_3D ( 'NONE', #2006, #48220, #65696 ) ;
#495 = AXIS2_PLACEMENT_3D ( 'NONE', #11888, #70869, #47195 ) ;
#496 = VERTEX_POINT ( 'NONE', #49438 ) ;
#497 = EDGE_LOOP ( 'NONE', ( #59306, #54839, #66960, #13483 ) ) ;
#498 = AXIS2_PLACEMENT_3D ( 'NONE', #2036, #72296, #38509 ) ;
#499 = CARTESIAN_POINT ( 'NONE',  ( -5.799999999999950973, 5.000000000000000000, 43.46999999999999176 ) ) ;
#500 = CARTESIAN_POINT ( 'NONE',  ( 9.375065995666965080, 3.001762088571472642, 34.98042327846585664 ) ) ;
#501 = VERTEX_POINT ( 'NONE', #73086 ) ;
#502 = DIRECTION ( 'NONE',  ( 0.000000000000000000, 0.000000000000000000, 1.000000000000000000 ) ) ;
#503 = ADVANCED_FACE ( 'NONE', ( #14493 ), #61854, .T. ) ;
#504 = CARTESIAN_POINT ( 'NONE',  ( 28.00000000000000000, 2.000000000000000000, -5.530000000000007354 ) ) ;
#505 = ORIENTED_EDGE ( 'NONE', *, *, #49519, .F. ) ;
#506 =( BOUNDED_CURVE ( )  B_SPLINE_CURVE ( 3, ( #51613, #70225, #55638, #64035 ),
 .UNSPECIFIED., .F., .F. ) 
 B_SPLINE_CURVE_WITH_KNOTS ( ( 4, 4 ),
 ( 0.000000000000000000, 0.1037976221007763239 ),
 .UNSPECIFIED. ) 
 CURVE ( )  GEOMETRIC_REPRESENTATION_ITEM ( )  RATIONAL_B_SPLINE_CURVE ( ( 1.000000000000000000, 0.9991023726432595176, 0.9991023726432595176, 1.000000000000000000 ) ) 
 REPRESENTATION_ITEM ( '' )  );
#507 = CARTESIAN_POINT ( 'NONE',  ( -10.77550706289597748, 2.000000000000000000, -5.530000000000007354 ) ) ;
#509 = EDGE_CURVE ( 'NONE', #60022, #15335, #32334, .T. ) ;
#508 = LINE ( 'NONE', #13317, #3525 ) ;
#510 = CARTESIAN_POINT ( 'NONE',  ( 17.05000000000002203, 2.000000000000000000, -45.08449673790582324 ) ) ;
#511 = DIRECTION ( 'NONE',  ( 0.000000000000000000, 0.000000000000000000, 1.000000000000000000 ) ) ;
#512 = VERTEX_POINT ( 'NONE', #61093 ) ;
#513 = EDGE_CURVE ( 'NONE', #1358, #37966, #55281, .T. ) ;
#514 = EDGE_LOOP ( 'NONE', ( #45737, #37906, #7735, #65295, #31016, #26101, #50870, #58178, #52287, #56846, #69998, #20081, #32685, #17480, #38792, #48311, #60012, #23041, #46970, #57741, #46332, #49916, #42386, #62394, #28867, #40973, #54816, #62089, #63332, #11912, #63083, #3482 ) ) ;
#515 = LINE ( 'NONE', #66509, #33732 ) ;
#516 = CIRCLE ( 'NONE', #68684, 1.449999999999999956 ) ;
#517 = EDGE_CURVE ( 'NONE', #34385, #38843, #24020, .T. ) ;
#518 = VECTOR ( 'NONE', #40359, 1000.000000000000000 ) ;
#519 = VECTOR ( 'NONE', #1527, 1000.000000000000000 ) ;
#520 = ORIENTED_EDGE ( 'NONE', *, *, #56550, .T. ) ;
#521 = LINE ( 'NONE', #31168, #69915 ) ;
#522 = EDGE_CURVE ( 'NONE', #13576, #9480, #75392, .T. ) ;
#523 = CARTESIAN_POINT ( 'NONE',  ( 7.559525449494453042, 5.000000000000000000, 17.06999999999998963 ) ) ;
#524 = AXIS2_PLACEMENT_3D ( 'NONE', #4316, #52451, #70306 ) ;
#525 = DIRECTION ( 'NONE',  ( 0.4539904997395476371, -0.8910065241883674547, 0.000000000000000000 ) ) ;
#527 = ORIENTED_EDGE ( 'NONE', *, *, #20648, .F. ) ;
#526 = DIRECTION ( 'NONE',  ( 1.000000000000000000, -0.000000000000000000, 0.000000000000000000 ) ) ;
#528 = VERTEX_POINT ( 'NONE', #37792 ) ;
#529 = DIRECTION ( 'NONE',  ( -0.000000000000000000, -1.000000000000000000, -0.000000000000000000 ) ) ;
#531 = EDGE_LOOP ( 'NONE', ( #75615, #26061, #23286, #11289, #74376, #9951, #55619, #11805 ) ) ;
#530 = CARTESIAN_POINT ( 'NONE',  ( -48.94999999999998153, 2.000000000000000000, -14.97550326209418436 ) ) ;
#532 = CIRCLE ( 'NONE', #30240, 1.000000000000000888 ) ;
#533 = DIRECTION ( 'NONE',  ( 0.000000000000000000, 1.000000000000000000, -0.000000000000000000 ) ) ;
#534 = ORIENTED_EDGE ( 'NONE', *, *, #6183, .T. ) ;
#535 = FACE_OUTER_BOUND ( 'NONE', #37667, .T. ) ;
#536 = LINE ( 'NONE', #36241, #335 ) ;
#537 = LINE ( 'NONE', #30436, #9357 ) ;
#538 = DIRECTION ( 'NONE',  ( -0.8910065241883674547, 0.4539904997395476371, 0.000000000000000000 ) ) ;
#539 = CYLINDRICAL_SURFACE ( 'NONE', #37278, 1.000000000000000888 ) ;
#540 = DIRECTION ( 'NONE',  ( 0.000000000000000000, 1.000000000000000000, 0.000000000000000000 ) ) ;
#541 = DIRECTION ( 'NONE',  ( 0.3639362896481032617, 0.8573801689766004097, 0.3639362896481031506 ) ) ;
#542 = CIRCLE ( 'NONE', #61305, 1.000000000000000000 ) ;
#543 = FACE_OUTER_BOUND ( 'NONE', #41120, .T. ) ;
#544 = DIRECTION ( 'NONE',  ( 0.000000000000000000, -0.000000000000000000, 1.000000000000000000 ) ) ;
#545 = VERTEX_POINT ( 'NONE', #13716 ) ;
#546 = LINE ( 'NONE', #59572, #38533 ) ;
#547 = CARTESIAN_POINT ( 'NONE',  ( -35.65179916188773745, 2.003531054022016367, 4.070004855604908656 ) ) ;
#548 = VERTEX_POINT ( 'NONE', #2439 ) ;
#549 = DIRECTION ( 'NONE',  ( 0.000000000000000000, 0.000000000000000000, 1.000000000000000000 ) ) ;
#550 = ADVANCED_FACE ( 'NONE', ( #19919 ), #37388, .F. ) ;
#551 = ORIENTED_EDGE ( 'NONE', *, *, #51483, .T. ) ;
#552 = FACE_OUTER_BOUND ( 'NONE', #69892, .T. ) ;
#553 = DIRECTION ( 'NONE',  ( -0.000000000000000000, -1.000000000000000000, -0.000000000000000000 ) ) ;
#554 = CARTESIAN_POINT ( 'NONE',  ( -43.80000000000002558, 2.000000000000000000, -24.98000000000000398 ) ) ;
#555 = EDGE_CURVE ( 'NONE', #4835, #54103, #61480, .T. ) ;
#556 = DIRECTION ( 'NONE',  ( 0.000000000000000000, 1.000000000000000000, -0.000000000000000000 ) ) ;
#557 = ORIENTED_EDGE ( 'NONE', *, *, #49088, .T. ) ;
#558 = AXIS2_PLACEMENT_3D ( 'NONE', #19054, #2336, #43122 ) ;
#559 = ADVANCED_FACE ( 'NONE', ( #26905 ), #43229, .F. ) ;
#560 = CARTESIAN_POINT ( 'NONE',  ( -38.94460246847206975, 5.000000000000000000, 35.86999999999999034 ) ) ;
#561 = ORIENTED_EDGE ( 'NONE', *, *, #54840, .T. ) ;
#562 = LINE ( 'NONE', #7157, #300 ) ;
#563 = PLANE ( 'NONE',  #42539 ) ;
#564 = DIRECTION ( 'NONE',  ( 0.000000000000000000, 0.000000000000000000, 1.000000000000000000 ) ) ;
#565 = DIRECTION ( 'NONE',  ( 0.000000000000000000, 0.000000000000000000, 1.000000000000000000 ) ) ;
#566 =( BOUNDED_CURVE ( )  B_SPLINE_CURVE ( 3, ( #43035, #6147, #36046, #72122 ),
 .UNSPECIFIED., .F., .F. ) 
 B_SPLINE_CURVE_WITH_KNOTS ( ( 4, 4 ),
 ( 5.601584765882924088, 6.964785848476248376 ),
 .UNSPECIFIED. ) 
 CURVE ( )  GEOMETRIC_REPRESENTATION_ITEM ( )  RATIONAL_B_SPLINE_CURVE ( ( 1.000000000000000000, 0.8510435426748050869, 0.8510435426748050869, 1.000000000000000000 ) ) 
 REPRESENTATION_ITEM ( '' )  );
#567 = CARTESIAN_POINT ( 'NONE',  ( 11.10190758338146999, 5.000000000000000000, 24.41693877551019298 ) ) ;
#568 = VECTOR ( 'NONE', #55013, 1000.000000000000114 ) ;
#569 = LINE ( 'NONE', #6771, #43118 ) ;
#570 = VERTEX_POINT ( 'NONE', #20315 ) ;
#571 = VECTOR ( 'NONE', #44397, 1000.000000000000000 ) ;
#572 = EDGE_CURVE ( 'NONE', #14556, #46338, #14109, .T. ) ;
#573 = EDGE_CURVE ( 'NONE', #34607, #16555, #38871, .T. ) ;
#574 = ORIENTED_EDGE ( 'NONE', *, *, #49224, .T. ) ;
#575 = CIRCLE ( 'NONE', #51465, 1.000000000000000888 ) ;
#576 = CARTESIAN_POINT ( 'NONE',  ( -10.23772234566158801, 3.055461935744336444, 44.93221528276558274 ) ) ;
#577 = CARTESIAN_POINT ( 'NONE',  ( -35.64999999999997726, 2.000000000000000000, 44.07001456677938478 ) ) ;
#578 = CIRCLE ( 'NONE', #16719, 1.000000000000000888 ) ;
#579 = ADVANCED_FACE ( 'NONE', ( #66907 ), #26518, .T. ) ;
#580 = CARTESIAN_POINT ( 'NONE',  ( -48.94460246847206975, 5.000000000000000000, 35.86999999999999034 ) ) ;
#581 = AXIS2_PLACEMENT_3D ( 'NONE', #56373, #62169, #2754 ) ;
#582 = AXIS2_PLACEMENT_3D ( 'NONE', #805, #48538, #49693 ) ;
#583 = ORIENTED_EDGE ( 'NONE', *, *, #44788, .F. ) ;
#584 = DIRECTION ( 'NONE',  ( -0.000000000000000000, -0.000000000000000000, -1.000000000000000000 ) ) ;
#585 = ORIENTED_EDGE ( 'NONE', *, *, #10944, .F. ) ;
#586 = VERTEX_POINT ( 'NONE', #62221 ) ;
#587 = ORIENTED_EDGE ( 'NONE', *, *, #19053, .T. ) ;
#588 = CARTESIAN_POINT ( 'NONE',  ( -20.94460246847198803, 5.000000000000000000, -17.13000000000000966 ) ) ;
#589 = DIRECTION ( 'NONE',  ( -0.4539904997395476371, 0.8910065241883674547, 0.000000000000000000 ) ) ;
#590 = ORIENTED_EDGE ( 'NONE', *, *, #61615, .F. ) ;
#591 = VECTOR ( 'NONE', #74499, 1000.000000000000000 ) ;
#592 = ORIENTED_EDGE ( 'NONE', *, *, #42308, .F. ) ;
#593 = ORIENTED_EDGE ( 'NONE', *, *, #69980, .T. ) ;
#594 = DIRECTION ( 'NONE',  ( 0.000000000000000000, 0.000000000000000000, 1.000000000000000000 ) ) ;
#595 = CARTESIAN_POINT ( 'NONE',  ( -46.16042327846584925, 3.001762088571485965, 15.44493400433304942 ) ) ;
#596 = ORIENTED_EDGE ( 'NONE', *, *, #32298, .F. ) ;
#597 = FACE_OUTER_BOUND ( 'NONE', #36693, .T. ) ;
#598 = CARTESIAN_POINT ( 'NONE',  ( -35.64999999999997726, 2.000000000000000000, 44.07001456677938478 ) ) ;
#599 = ORIENTED_EDGE ( 'NONE', *, *, #15864, .F. ) ;
#600 = EDGE_CURVE ( 'NONE', #32088, #54579, #40072, .T. ) ;
#601 = DIRECTION ( 'NONE',  ( 0.000000000000000000, 0.000000000000000000, -1.000000000000000000 ) ) ;
#602 = EDGE_LOOP ( 'NONE', ( #13162, #66235, #66633, #15290 ) ) ;
#603 = EDGE_CURVE ( 'NONE', #40236, #70862, #51735, .T. ) ;
#604 = VERTEX_POINT ( 'NONE', #22221 ) ;
#605 = CYLINDRICAL_SURFACE ( 'NONE', #16330, 1.449999999999999956 ) ;
#606 = AXIS2_PLACEMENT_3D ( 'NONE', #65933, #7300, #55826 ) ;
#607 = ADVANCED_FACE ( 'NONE', ( #45889 ), #3955, .T. ) ;
#608 = EDGE_CURVE ( 'NONE', #35157, #58029, #39310, .T. ) ;
#609 = DIRECTION ( 'NONE',  ( 0.000000000000000000, 0.000000000000000000, -1.000000000000000000 ) ) ;
#610 = DIRECTION ( 'NONE',  ( 1.000000000000000000, -0.000000000000000000, 0.000000000000000000 ) ) ;
#611 = DIRECTION ( 'NONE',  ( 0.000000000000000000, 0.000000000000000000, 1.000000000000000000 ) ) ;
#613 = ORIENTED_EDGE ( 'NONE', *, *, #73951, .T. ) ;
#612 = CARTESIAN_POINT ( 'NONE',  ( 22.19999999999997797, 2.000000000000000000, 15.01999999999999247 ) ) ;
#614 = FACE_OUTER_BOUND ( 'NONE', #67663, .T. ) ;
#615 = ORIENTED_EDGE ( 'NONE', *, *, #53506, .F. ) ;
#616 = LINE ( 'NONE', #24305, #50521 ) ;
#617 = CARTESIAN_POINT ( 'NONE',  ( 19.84047455050558995, 4.000000000000000000, 35.47952544949441744 ) ) ;
#619 = ORIENTED_EDGE ( 'NONE', *, *, #48116, .T. ) ;
#618 = FACE_BOUND ( 'NONE', #4769, .T. ) ;
#620 = EDGE_CURVE ( 'NONE', #42060, #55114, #34253, .T. ) ;
#621 = LINE ( 'NONE', #23916, #66428 ) ;
#622 = ORIENTED_EDGE ( 'NONE', *, *, #68189, .T. ) ;
#623 = CARTESIAN_POINT ( 'NONE',  ( 35.05000000000002558, 2.000000000000000000, 0.000000000000000000 ) ) ;
#624 = CIRCLE ( 'NONE', #20483, 1.449999999999999956 ) ;
#625 = EDGE_CURVE ( 'NONE', #6805, #19692, #44131, .T. ) ;
#626 = LINE ( 'NONE', #54977, #41628 ) ;
#627 = DIRECTION ( 'NONE',  ( 0.000000000000000000, 1.000000000000000000, 0.000000000000000000 ) ) ;
#628 = PLANE ( 'NONE',  #1024 ) ;
#629 = DIRECTION ( 'NONE',  ( 0.000000000000000000, 1.000000000000000000, -0.000000000000000000 ) ) ;
#630 = DIRECTION ( 'NONE',  ( -0.000000000000000000, -1.000000000000000000, 0.000000000000000000 ) ) ;
#631 = DIRECTION ( 'NONE',  ( 0.000000000000000000, 1.000000000000000000, -0.000000000000000000 ) ) ;
#632 = CIRCLE ( 'NONE', #34066, 1.000000000000000000 ) ;
#633 = EDGE_LOOP ( 'NONE', ( #38012, #20816, #59895, #39503 ) ) ;
#634 = CARTESIAN_POINT ( 'NONE',  ( -48.94999999999998153, 2.000000000000000000, 0.000000000000000000 ) ) ;
#635 = VECTOR ( 'NONE', #71329, 1000.000000000000000 ) ;
#636 = VERTEX_POINT ( 'NONE', #33868 ) ;
#637 = LINE ( 'NONE', #54223, #44972 ) ;
#638 = VECTOR ( 'NONE', #27543, 1000.000000000000000 ) ;
#639 = EDGE_CURVE ( 'NONE', #19833, #39814, #32667, .T. ) ;
#640 = FACE_OUTER_BOUND ( 'NONE', #15082, .T. ) ;
#641 = CARTESIAN_POINT ( 'NONE',  ( -5.800000000000027356, 5.000000000000000000, 15.01999999999999247 ) ) ;
#642 = CARTESIAN_POINT ( 'NONE',  ( -35.65539753152788904, 5.000000000000000000, 42.86999999999999034 ) ) ;
#643 = CARTESIAN_POINT ( 'NONE',  ( 40.20000000000005258, 2.000000000000000000, 23.46999999999999176 ) ) ;
#644 = AXIS2_PLACEMENT_3D ( 'NONE', #50008, #67861, #74055 ) ;
#645 = ORIENTED_EDGE ( 'NONE', *, *, #60632, .F. ) ;
#647 = ORIENTED_EDGE ( 'NONE', *, *, #12350, .T. ) ;
#646 = DIRECTION ( 'NONE',  ( 0.000000000000000000, 0.000000000000000000, 1.000000000000000000 ) ) ;
#648 = ADVANCED_FACE ( 'NONE', ( #63774 ), #63376, .F. ) ;
#649 = DIRECTION ( 'NONE',  ( -0.000000000000000000, -1.000000000000000000, -0.000000000000000000 ) ) ;
#650 = ORIENTED_EDGE ( 'NONE', *, *, #75485, .F. ) ;
#651 = VERTEX_POINT ( 'NONE', #51349 ) ;
#652 = ORIENTED_EDGE ( 'NONE', *, *, #46082, .F. ) ;
#653 = CARTESIAN_POINT ( 'NONE',  ( 84.00000000000000000, 2.000000000000000000, -34.53000000000000824 ) ) ;
#654 = CARTESIAN_POINT ( 'NONE',  ( -16.89809241661860639, 2.000000000000000000, 17.41693877551019298 ) ) ;
#655 = CARTESIAN_POINT ( 'NONE',  ( -45.65539753152789615, 5.000000000000000000, 5.069999999999990514 ) ) ;
#656 = AXIS2_PLACEMENT_3D ( 'NONE', #71594, #47550, #938 ) ;
#657 = CARTESIAN_POINT ( 'NONE',  ( -38.94460246847198448, 2.000000000000000000, 4.069999999999990514 ) ) ;
#658 = CARTESIAN_POINT ( 'NONE',  ( -7.649999999999983480, 2.000000000000000000, -35.92998543322061522 ) ) ;
#659 = VERTEX_POINT ( 'NONE', #57573 ) ;
#660 = DIRECTION ( 'NONE',  ( -1.000000000000000000, 0.000000000000000000, -0.000000000000000000 ) ) ;
#661 = EDGE_CURVE ( 'NONE', #41320, #1768, #21449, .T. ) ;
#662 = AXIS2_PLACEMENT_3D ( 'NONE', #57265, #73957, #62714 ) ;
#663 = ORIENTED_EDGE ( 'NONE', *, *, #42981, .T. ) ;
#664 = DIRECTION ( 'NONE',  ( -0.000000000000000000, 1.000000000000000000, -0.000000000000000000 ) ) ;
#665 = EDGE_CURVE ( 'NONE', #17285, #73189, #58323, .T. ) ;
#666 = CARTESIAN_POINT ( 'NONE',  ( 49.10190758338139005, 5.000000000000000000, -42.58306122448980346 ) ) ;
#667 = VERTEX_POINT ( 'NONE', #45140 ) ;
#668 = DIRECTION ( 'NONE',  ( 0.000000000000000000, 1.000000000000000000, 0.000000000000000000 ) ) ;
#669 = ORIENTED_EDGE ( 'NONE', *, *, #74047, .F. ) ;
#670 = ORIENTED_EDGE ( 'NONE', *, *, #7268, .F. ) ;
#671 = AXIS2_PLACEMENT_3D ( 'NONE', #3794, #74089, #15080 ) ;
#672 = ORIENTED_EDGE ( 'NONE', *, *, #73365, .T. ) ;
#673 = ORIENTED_EDGE ( 'NONE', *, *, #8511, .F. ) ;
#674 = CARTESIAN_POINT ( 'NONE',  ( 48.35000000000001563, 2.000000000000000000, 40.00000000000000000 ) ) ;
#675 = VERTEX_POINT ( 'NONE', #5105 ) ;
#676 = DIRECTION ( 'NONE',  ( 0.000000000000000000, 1.000000000000000000, -0.000000000000000000 ) ) ;
#677 = ORIENTED_EDGE ( 'NONE', *, *, #23371, .T. ) ;
#678 = VECTOR ( 'NONE', #74117, 1000.000000000000000 ) ;
#679 = EDGE_LOOP ( 'NONE', ( #8127, #35442, #14247, #74458 ) ) ;
#680 = CARTESIAN_POINT ( 'NONE',  ( -20.50449673790580718, 2.000000000000000000, -14.53000000000000469 ) ) ;
#681 = DIRECTION ( 'NONE',  ( 0.000000000000000000, -1.000000000000000000, 0.000000000000000000 ) ) ;
#682 = VERTEX_POINT ( 'NONE', #15637 ) ;
#683 = CIRCLE ( 'NONE', #44108, 1.000000000000000888 ) ;
#684 = FACE_OUTER_BOUND ( 'NONE', #38314, .T. ) ;
#685 = CARTESIAN_POINT ( 'NONE',  ( -10.44047455050555051, 3.000000000000000000, 60.00000000000000000 ) ) ;
#686 = DIRECTION ( 'NONE',  ( 0.000000000000000000, 1.000000000000000000, 0.000000000000000000 ) ) ;
#687 = ORIENTED_EDGE ( 'NONE', *, *, #49155, .F. ) ;
#688 = CYLINDRICAL_SURFACE ( 'NONE', #48960, 1.449999999999999956 ) ;
#689 = EDGE_LOOP ( 'NONE', ( #73494, #388, #16536, #24536, #5588, #30164 ) ) ;
#690 = ADVANCED_FACE ( 'NONE', ( #4741 ), #75008, .F. ) ;
#691 = ORIENTED_EDGE ( 'NONE', *, *, #3816, .F. ) ;
#692 = DIRECTION ( 'NONE',  ( -0.000000000000000000, -1.000000000000000000, -0.000000000000000000 ) ) ;
#693 = ADVANCED_FACE ( 'NONE', ( #75752 ), #16784, .T. ) ;
#694 = CYLINDRICAL_SURFACE ( 'NONE', #29416, 1.449999999999999956 ) ;
#695 = ORIENTED_EDGE ( 'NONE', *, *, #1159, .F. ) ;
#696 = CIRCLE ( 'NONE', #73842, 1.000000000000000888 ) ;
#697 = DIRECTION ( 'NONE',  ( 0.000000000000000000, 0.000000000000000000, 1.000000000000000000 ) ) ;
#698 = ADVANCED_FACE ( 'NONE', ( #9791 ), #28793, .T. ) ;
#699 = EDGE_CURVE ( 'NONE', #13957, #60401, #5390, .T. ) ;
#700 = CARTESIAN_POINT ( 'NONE',  ( 47.84047455050558995, 4.000000000000000000, 14.97952544949441389 ) ) ;
#701 = CARTESIAN_POINT ( 'NONE',  ( -7.649999999999983480, 2.000000000000000000, -15.92998543322061700 ) ) ;
#702 = ORIENTED_EDGE ( 'NONE', *, *, #22009, .T. ) ;
#703 = CARTESIAN_POINT ( 'NONE',  ( -10.94460246847206975, 5.000000000000000000, -24.13000000000000966 ) ) ;
#704 = ORIENTED_EDGE ( 'NONE', *, *, #33472, .F. ) ;
#705 = EDGE_CURVE ( 'NONE', #13685, #46741, #56803, .T. ) ;
#706 = CARTESIAN_POINT ( 'NONE',  ( -19.99228021924460919, 3.005281520617717472, -5.017783481338820017 ) ) ;
#707 = VECTOR ( 'NONE', #12054, 1000.000000000000114 ) ;
#708 = EDGE_LOOP ( 'NONE', ( #42622, #15126, #55031, #67048 ) ) ;
#709 = EDGE_CURVE ( 'NONE', #56667, #12155, #17807, .T. ) ;
#710 = DIRECTION ( 'NONE',  ( 0.000000000000000000, 0.000000000000000000, -1.000000000000000000 ) ) ;
#711 = AXIS2_PLACEMENT_3D ( 'NONE', #73179, #20418, #43707 ) ;
#712 = CARTESIAN_POINT ( 'NONE',  ( -37.94047455050554873, 4.000000000000000000, -25.02047455050558256 ) ) ;
#713 = CARTESIAN_POINT ( 'NONE',  ( 35.49550326209421769, 2.000000000000000000, -45.53000000000000824 ) ) ;
#714 = CARTESIAN_POINT ( 'NONE',  ( 7.562216518661214693, 3.005281520617729907, -15.48771978075538058 ) ) ;
#715 = CARTESIAN_POINT ( 'NONE',  ( -35.65359834343176715, 2.007062146621634735, 24.06999999999998607 ) ) ;
#716 = DIRECTION ( 'NONE',  ( -1.000000000000000000, 0.000000000000000000, -0.000000000000000000 ) ) ;
#717 = DIRECTION ( 'NONE',  ( 0.000000000000000000, 0.000000000000000000, 1.000000000000000000 ) ) ;
#718 = LINE ( 'NONE', #41507, #10163 ) ;
#719 =( BOUNDED_CURVE ( )  B_SPLINE_CURVE ( 3, ( #70279, #39243, #11258, #21780 ),
 .UNSPECIFIED., .F., .F. ) 
 B_SPLINE_CURVE_WITH_KNOTS ( ( 4, 4 ),
 ( 0.000000000000000000, 0.1037976221008041350 ),
 .UNSPECIFIED. ) 
 CURVE ( )  GEOMETRIC_REPRESENTATION_ITEM ( )  RATIONAL_B_SPLINE_CURVE ( ( 1.000000000000000000, 0.9991023726432590735, 0.9991023726432590735, 1.000000000000000000 ) ) 
 REPRESENTATION_ITEM ( '' )  );
#720 = CARTESIAN_POINT ( 'NONE',  ( 55.78159236784247099, -13.45967063618234150, -53.40709562993666282 ) ) ;
#721 = DIRECTION ( 'NONE',  ( 0.000000000000000000, 0.000000000000000000, -1.000000000000000000 ) ) ;
#722 = EDGE_CURVE ( 'NONE', #16810, #42596, #47418, .T. ) ;
#723 = ORIENTED_EDGE ( 'NONE', *, *, #17413, .F. ) ;
#724 = CARTESIAN_POINT ( 'NONE',  ( 27.20000000000000639, 8.000000000000000000, 29.23999999999999844 ) ) ;
#725 = FACE_OUTER_BOUND ( 'NONE', #55890, .T. ) ;
#726 = CYLINDRICAL_SURFACE ( 'NONE', #3988, 0.4999999999999998335 ) ;
#727 = VECTOR ( 'NONE', #40296, 1000.000000000000000 ) ;
#728 = PLANE ( 'NONE',  #76825 ) ;
#729 = CARTESIAN_POINT ( 'NONE',  ( 19.84047455050558995, 3.000000000000000000, 80.00000000000000000 ) ) ;
#730 = CARTESIAN_POINT ( 'NONE',  ( -35.65539753152788904, 5.000000000000000000, 2.869999999999990781 ) ) ;
#732 = ORIENTED_EDGE ( 'NONE', *, *, #29596, .T. ) ;
#731 = FACE_OUTER_BOUND ( 'NONE', #27312, .T. ) ;
#733 = EDGE_CURVE ( 'NONE', #39395, #29017, #460, .T. ) ;
#734 = CIRCLE ( 'NONE', #66421, 1.449999999999999956 ) ;
#735 = AXIS2_PLACEMENT_3D ( 'NONE', #35409, #69574, #5114 ) ;
#736 = DIRECTION ( 'NONE',  ( -1.000000000000000000, 0.000000000000000000, 0.000000000000000000 ) ) ;
#737 = ORIENTED_EDGE ( 'NONE', *, *, #15966, .T. ) ;
#738 = ORIENTED_EDGE ( 'NONE', *, *, #66053, .T. ) ;
#739 = DIRECTION ( 'NONE',  ( 0.000000000000000000, 1.000000000000000000, 0.000000000000000000 ) ) ;
#740 = DIRECTION ( 'NONE',  ( 0.3639362896481032617, -0.8573801689766002987, 0.3639362896481032061 ) ) ;
#741 =( BOUNDED_CURVE ( )  B_SPLINE_CURVE ( 3, ( #31079, #31486, #7394, #60986 ),
 .UNSPECIFIED., .F., .F. ) 
 B_SPLINE_CURVE_WITH_KNOTS ( ( 4, 4 ),
 ( 6.179387685078809866, 6.283185307179586232 ),
 .UNSPECIFIED. ) 
 CURVE ( )  GEOMETRIC_REPRESENTATION_ITEM ( )  RATIONAL_B_SPLINE_CURVE ( ( 1.000000000000000000, 0.9991023726432595176, 0.9991023726432595176, 1.000000000000000000 ) ) 
 REPRESENTATION_ITEM ( '' )  );
#742 = DIRECTION ( 'NONE',  ( -0.000000000000000000, -1.000000000000000000, -0.000000000000000000 ) ) ;
#743 = ORIENTED_EDGE ( 'NONE', *, *, #31728, .T. ) ;
#744 = CARTESIAN_POINT ( 'NONE',  ( -45.64999999999998437, 2.000000000000000000, 20.00000000000000000 ) ) ;
#745 = EDGE_LOOP ( 'NONE', ( #62149, #25960, #63530, #4288 ) ) ;
#746 = VECTOR ( 'NONE', #13582, 1000.000000000000000 ) ;
#747 = EDGE_CURVE ( 'NONE', #18754, #70382, #48186, .T. ) ;
#748 = ORIENTED_EDGE ( 'NONE', *, *, #52321, .T. ) ;
#749 = LINE ( 'NONE', #41536, #43801 ) ;
#750 = CARTESIAN_POINT ( 'NONE',  ( 35.05000000000002558, 2.000000000000000000, 4.070014566779383891 ) ) ;
#751 = ORIENTED_EDGE ( 'NONE', *, *, #42965, .T. ) ;
#752 = EDGE_CURVE ( 'NONE', #75399, #50016, #45086, .T. ) ;
#753 = EDGE_CURVE ( 'NONE', #659, #20357, #35008, .T. ) ;
#754 = DIRECTION ( 'NONE',  ( -0.000000000000000000, -1.000000000000000000, -0.000000000000000000 ) ) ;
#755 = CARTESIAN_POINT ( 'NONE',  ( -38.44047455050554873, 4.000000000000000000, -45.02047455050558256 ) ) ;
#756 = VECTOR ( 'NONE', #22653, 1000.000000000000114 ) ;
#757 = ORIENTED_EDGE ( 'NONE', *, *, #36789, .T. ) ;
#758 = CARTESIAN_POINT ( 'NONE',  ( 0.000000000000000000, 2.000000000000000000, -12.76000000000001044 ) ) ;
#759 = FACE_OUTER_BOUND ( 'NONE', #59673, .T. ) ;
#760 = ORIENTED_EDGE ( 'NONE', *, *, #54478, .F. ) ;
#761 = VERTEX_POINT ( 'NONE', #29183 ) ;
#762 = EDGE_LOOP ( 'NONE', ( #28959, #44590, #68642, #44107, #49419, #43550 ) ) ;
#763 = AXIS2_PLACEMENT_3D ( 'NONE', #61098, #37799, #37394 ) ;
#764 = DIRECTION ( 'NONE',  ( 0.000000000000000000, 1.000000000000000000, 0.000000000000000000 ) ) ;
#765 = ORIENTED_EDGE ( 'NONE', *, *, #40919, .F. ) ;
#766 = PLANE ( 'NONE',  #4115 ) ;
#767 = EDGE_LOOP ( 'NONE', ( #40310, #30282, #15929, #27133, #11201, #49167, #24805, #66547 ) ) ;
#768 = CARTESIAN_POINT ( 'NONE',  ( -17.65539753152797786, 2.010593252080640436, -2.930000000000009042 ) ) ;
#769 = VERTEX_POINT ( 'NONE', #17519 ) ;
#770 = CARTESIAN_POINT ( 'NONE',  ( 38.35000000000001563, 2.000000000000000000, 5.295507062895985051 ) ) ;
#771 = CARTESIAN_POINT ( 'NONE',  ( 45.55952544949445127, 4.000000000000000000, 24.46047455050555897 ) ) ;
#772 = EDGE_LOOP ( 'NONE', ( #29621, #57721, #9639, #69619, #51033, #39165 ) ) ;
#773 = ORIENTED_EDGE ( 'NONE', *, *, #204, .F. ) ;
#775 =( BOUNDED_CURVE ( )  B_SPLINE_CURVE ( 3, ( #318, #30614, #13137, #7302 ),
 .UNSPECIFIED., .F., .F. ) 
 B_SPLINE_CURVE_WITH_KNOTS ( ( 4, 4 ),
 ( 2.459992112293128308, 3.823193194886450819 ),
 .UNSPECIFIED. ) 
 CURVE ( )  GEOMETRIC_REPRESENTATION_ITEM ( )  RATIONAL_B_SPLINE_CURVE ( ( 1.000000000000000000, 0.8510435426748055310, 0.8510435426748055310, 1.000000000000000000 ) ) 
 REPRESENTATION_ITEM ( '' )  );
#774 = LINE ( 'NONE', #12425, #73383 ) ;
#776 = CYLINDRICAL_SURFACE ( 'NONE', #27899, 1.449999999999999956 ) ;
#777 = ORIENTED_EDGE ( 'NONE', *, *, #58661, .F. ) ;
#778 = CIRCLE ( 'NONE', #50401, 1.000000000000000000 ) ;
#779 = ADVANCED_FACE ( 'NONE', ( #65299 ), #18304, .F. ) ;
#780 = CARTESIAN_POINT ( 'NONE',  ( -46.60771978075535316, 3.005281520617717028, 34.98221651866118265 ) ) ;
#781 = LINE ( 'NONE', #12824, #62845 ) ;
#782 = EDGE_CURVE ( 'NONE', #74863, #3306, #76036, .T. ) ;
#783 = CARTESIAN_POINT ( 'NONE',  ( -35.64999999999997726, 2.000000000000000000, 5.295507062895985051 ) ) ;
#784 = EDGE_CURVE ( 'NONE', #66755, #45158, #5880, .T. ) ;
#785 = AXIS2_PLACEMENT_3D ( 'NONE', #15520, #33743, #16267 ) ;
#786 = VECTOR ( 'NONE', #67593, 1000.000000000000000 ) ;
#787 = EDGE_CURVE ( 'NONE', #14858, #59804, #22739, .T. ) ;
#788 = CARTESIAN_POINT ( 'NONE',  ( -35.65539753152797431, 5.000000000000000000, 37.06999999999999318 ) ) ;
#789 = CARTESIAN_POINT ( 'NONE',  ( -10.94999999999997975, 2.000000000000000000, -2.929985433220616109 ) ) ;
#790 = VERTEX_POINT ( 'NONE', #6638 ) ;
#791 = CARTESIAN_POINT ( 'NONE',  ( -45.65539753152789615, 5.000000000000000000, 4.069999999999990514 ) ) ;
#792 = FACE_BOUND ( 'NONE', #66309, .T. ) ;
#793 = ORIENTED_EDGE ( 'NONE', *, *, #57156, .T. ) ;
#794 = CIRCLE ( 'NONE', #33011, 1.449999999999999956 ) ;
#795 = ADVANCED_FACE ( 'NONE', ( #19067 ), #65666, .T. ) ;
#796 = CARTESIAN_POINT ( 'NONE',  ( 9.375065995666956198, 3.001762088571486409, 44.95957672153412688 ) ) ;
#797 = LINE ( 'NONE', #36122, #15906 ) ;
#798 = PLANE ( 'NONE',  #65976 ) ;
#799 = ORIENTED_EDGE ( 'NONE', *, *, #14930, .F. ) ;
#800 = AXIS2_PLACEMENT_3D ( 'NONE', #39839, #4525, #10355 ) ;
#801 = EDGE_CURVE ( 'NONE', #26093, #61154, #43811, .T. ) ;
#802 = DIRECTION ( 'NONE',  ( 0.000000000000000000, -1.000000000000000000, 0.000000000000000000 ) ) ;
#803 = AXIS2_PLACEMENT_3D ( 'NONE', #39077, #68970, #51511 ) ;
#804 = VERTEX_POINT ( 'NONE', #71098 ) ;
#805 = CARTESIAN_POINT ( 'NONE',  ( 48.34460246847202569, 2.000000000000000000, -21.93000000000000682 ) ) ;
#806 = ORIENTED_EDGE ( 'NONE', *, *, #50336, .F. ) ;
#807 = LINE ( 'NONE', #36133, #70036 ) ;
#808 = DIRECTION ( 'NONE',  ( 0.000000000000000000, 1.000000000000000000, 0.000000000000000000 ) ) ;
#809 = DIRECTION ( 'NONE',  ( 2.386139581811290541E-16, 0.000000000000000000, 1.000000000000000000 ) ) ;
#810 = CARTESIAN_POINT ( 'NONE',  ( -46.15952544949441716, 4.000000000000000000, -25.02047455050558256 ) ) ;
#812 = ORIENTED_EDGE ( 'NONE', *, *, #46047, .T. ) ;
#811 = PLANE ( 'NONE',  #10102 ) ;
#813 = CIRCLE ( 'NONE', #73971, 1.449999999999999956 ) ;
#814 = ADVANCED_FACE ( 'NONE', ( #59850 ), #35783, .T. ) ;
#815 = VERTEX_POINT ( 'NONE', #6240 ) ;
#816 = VECTOR ( 'NONE', #53405, 1000.000000000000000 ) ;
#817 = CARTESIAN_POINT ( 'NONE',  ( 16.97386954148194960, 1.850585562323503908, 14.83937280357609723 ) ) ;
#818 = CARTESIAN_POINT ( 'NONE',  ( -8.159525449494415383, 4.000000000000000000, -17.13000000000000966 ) ) ;
#819 = CARTESIAN_POINT ( 'NONE',  ( -48.94460246847206264, 2.000000000000000000, -22.93000000000001037 ) ) ;
#820 = CARTESIAN_POINT ( 'NONE',  ( -10.44047455050554873, 4.000000000000000000, 4.069999999999990514 ) ) ;
#822 = VERTEX_POINT ( 'NONE', #30337 ) ;
#821 = DIRECTION ( 'NONE',  ( 1.000000000000000000, 0.000000000000000000, 0.000000000000000000 ) ) ;
#823 = EDGE_CURVE ( 'NONE', #23724, #5295, #54025, .T. ) ;
#824 = DIRECTION ( 'NONE',  ( -0.000000000000000000, -1.000000000000000000, 0.000000000000000000 ) ) ;
#825 = CARTESIAN_POINT ( 'NONE',  ( 37.84047455050558995, 3.000000000000000000, 4.460474550505577618 ) ) ;
#826 = ORIENTED_EDGE ( 'NONE', *, *, #21531, .F. ) ;
#827 = ORIENTED_EDGE ( 'NONE', *, *, #19387, .F. ) ;
#828 = LINE ( 'NONE', #24524, #8514 ) ;
#829 = CARTESIAN_POINT ( 'NONE',  ( -18.15952544949441361, 5.000000000000000000, 15.86999999999998856 ) ) ;
#830 = CYLINDRICAL_SURFACE ( 'NONE', #65038, 1.000000000000000888 ) ;
#831 = ORIENTED_EDGE ( 'NONE', *, *, #61887, .F. ) ;
#832 = CARTESIAN_POINT ( 'NONE',  ( 53.19999999999999574, 3.288295268352467993, 32.69999999999999574 ) ) ;
#833 = CARTESIAN_POINT ( 'NONE',  ( 17.55952544949445482, 4.000000000000000000, 22.86999999999998678 ) ) ;
#834 = CARTESIAN_POINT ( 'NONE',  ( -10.94999999999997797, 2.000000000000000000, -45.35550706289600242 ) ) ;
#835 = VECTOR ( 'NONE', #12902, 1000.000000000000000 ) ;
#836 = ORIENTED_EDGE ( 'NONE', *, *, #50650, .F. ) ;
#837 = LINE ( 'NONE', #28919, #45106 ) ;
#838 = CARTESIAN_POINT ( 'NONE',  ( 12.19999999999997442, 5.000000000000000000, 35.01999999999999602 ) ) ;
#839 = ORIENTED_EDGE ( 'NONE', *, *, #49571, .F. ) ;
#840 = ORIENTED_EDGE ( 'NONE', *, *, #48893, .F. ) ;
#841 = DIRECTION ( 'NONE',  ( -0.000000000000000000, -0.000000000000000000, -1.000000000000000000 ) ) ;
#842 = AXIS2_PLACEMENT_3D ( 'NONE', #58981, #5769, #47704 ) ;
#843 = VECTOR ( 'NONE', #48294, 1000.000000000000000 ) ;
#844 = ORIENTED_EDGE ( 'NONE', *, *, #53279, .F. ) ;
#845 = EDGE_CURVE ( 'NONE', #30850, #72393, #5503, .T. ) ;
#846 = CARTESIAN_POINT ( 'NONE',  ( 20.34640165656823996, 2.007062146621624965, -37.13000000000000966 ) ) ;
#848 = EDGE_CURVE ( 'NONE', #48723, #30928, #47039, .T. ) ;
#847 = CARTESIAN_POINT ( 'NONE',  ( 7.050000000000021139, 2.000000000000000000, -4.130014566779401264 ) ) ;
#849 = VECTOR ( 'NONE', #49245, 1000.000000000000000 ) ;
#850 = EDGE_CURVE ( 'NONE', #38304, #70661, #41624, .T. ) ;
#851 = ORIENTED_EDGE ( 'NONE', *, *, #4209, .T. ) ;
#852 = VECTOR ( 'NONE', #1868, 1000.000000000000000 ) ;
#853 = CARTESIAN_POINT ( 'NONE',  ( -46.65952544949441716, 4.000000000000000000, -15.53952544949443748 ) ) ;
#854 = CARTESIAN_POINT ( 'NONE',  ( 12.19999999999997442, 2.000000000000000000, -44.98000000000000398 ) ) ;
#855 = CARTESIAN_POINT ( 'NONE',  ( 43.19999999999998863, 2.000000000000000000, 35.01999999999999602 ) ) ;
#856 = ORIENTED_EDGE ( 'NONE', *, *, #12747, .T. ) ;
#857 = ORIENTED_EDGE ( 'NONE', *, *, #27256, .T. ) ;
#858 = CIRCLE ( 'NONE', #44270, 1.449999999999999956 ) ;
#859 = DIRECTION ( 'NONE',  ( 0.000000000000000000, -0.000000000000000000, 1.000000000000000000 ) ) ;
#860 = ORIENTED_EDGE ( 'NONE', *, *, #10796, .T. ) ;
#861 = CARTESIAN_POINT ( 'NONE',  ( 33.20000000000006679, 2.000000000000000000, 24.91999999999999105 ) ) ;
#862 = CARTESIAN_POINT ( 'NONE',  ( -17.64999999999998082, 2.000000000000000000, 14.91550326209417676 ) ) ;
#864 = DIRECTION ( 'NONE',  ( 0.000000000000000000, 0.000000000000000000, -1.000000000000000000 ) ) ;
#863 = CIRCLE ( 'NONE', #14690, 1.449999999999999956 ) ;
#865 = PLANE ( 'NONE',  #41061 ) ;
#866 = ORIENTED_EDGE ( 'NONE', *, *, #51024, .F. ) ;
#867 = AXIS2_PLACEMENT_3D ( 'NONE', #65176, #64411, #58970 ) ;
#868 = DIRECTION ( 'NONE',  ( -0.000000000000000000, -1.000000000000000000, -0.000000000000000000 ) ) ;
#869 = ORIENTED_EDGE ( 'NONE', *, *, #57439, .T. ) ;
#870 = AXIS2_PLACEMENT_3D ( 'NONE', #49273, #72151, #54702 ) ;
#871 = CARTESIAN_POINT ( 'NONE',  ( -48.94460246847198448, 5.000000000000000000, -14.93000000000000860 ) ) ;
#872 = DIRECTION ( 'NONE',  ( 0.000000000000000000, 1.000000000000000000, -0.000000000000000000 ) ) ;
#873 = ORIENTED_EDGE ( 'NONE', *, *, #74309, .T. ) ;
#874 = CARTESIAN_POINT ( 'NONE',  ( 43.19999999999998863, 5.000000000000000000, -23.53000000000000469 ) ) ;
#875 = ORIENTED_EDGE ( 'NONE', *, *, #41133, .T. ) ;
#876 = EDGE_CURVE ( 'NONE', #56623, #75691, #17917, .T. ) ;
#877 = ADVANCED_FACE ( 'NONE', ( #44649 ), #36934, .T. ) ;
#878 = VERTEX_POINT ( 'NONE', #48954 ) ;
#879 = EDGE_CURVE ( 'NONE', #31145, #19943, #38073, .T. ) ;
#880 = DIRECTION ( 'NONE',  ( 0.000000000000000000, 0.4539904997395442510, -0.8910065241883692311 ) ) ;
#881 = CARTESIAN_POINT ( 'NONE',  ( -20.94999999999997797, 2.000000000000000000, 4.070014566779383891 ) ) ;
#882 = VERTEX_POINT ( 'NONE', #61759 ) ;
#883 = CARTESIAN_POINT ( 'NONE',  ( -48.94999999999998153, 2.000000000000000000, -25.08449673790581969 ) ) ;
#884 = FACE_OUTER_BOUND ( 'NONE', #64027, .T. ) ;
#885 = ORIENTED_EDGE ( 'NONE', *, *, #40597, .F. ) ;
#886 = AXIS2_PLACEMENT_3D ( 'NONE', #13527, #55077, #60893 ) ;
#887 = EDGE_CURVE ( 'NONE', #39191, #35235, #37689, .T. ) ;
#888 = CARTESIAN_POINT ( 'NONE',  ( 11.10190758338147354, 2.000000000000000000, 22.52306122448978343 ) ) ;
#889 = FACE_OUTER_BOUND ( 'NONE', #59012, .T. ) ;
#890 = CARTESIAN_POINT ( 'NONE',  ( -36.16221651866117526, 3.005281520617729907, 44.51228021924461586 ) ) ;
#891 = DIRECTION ( 'NONE',  ( 0.000000000000000000, 0.000000000000000000, 1.000000000000000000 ) ) ;
#892 = ORIENTED_EDGE ( 'NONE', *, *, #53046, .T. ) ;
#893 = ORIENTED_EDGE ( 'NONE', *, *, #35521, .T. ) ;
#894 = EDGE_CURVE ( 'NONE', #13783, #61, #72618, .T. ) ;
#895 = AXIS2_PLACEMENT_3D ( 'NONE', #21078, #75408, #22236 ) ;
#896 = CARTESIAN_POINT ( 'NONE',  ( -11.70190758338135595, 5.000000000000000000, 2.523061224489788312 ) ) ;
#897 = ORIENTED_EDGE ( 'NONE', *, *, #32241, .T. ) ;
#898 = DIRECTION ( 'NONE',  ( 0.000000000000000000, 0.000000000000000000, 1.000000000000000000 ) ) ;
#899 = VECTOR ( 'NONE', #21540, 1000.000000000000000 ) ;
#900 = CARTESIAN_POINT ( 'NONE',  ( 18.00771978075539437, 3.005281520617717472, 14.98221651866117554 ) ) ;
#901 = AXIS2_PLACEMENT_3D ( 'NONE', #12484, #54431, #12881 ) ;
#902 = LINE ( 'NONE', #24597, #64113 ) ;
#904 = ORIENTED_EDGE ( 'NONE', *, *, #65042, .F. ) ;
#903 = CARTESIAN_POINT ( 'NONE',  ( 45.55952544949445127, 3.000000000000000000, 80.00000000000000000 ) ) ;
#905 = ORIENTED_EDGE ( 'NONE', *, *, #6286, .T. ) ;
#906 = CARTESIAN_POINT ( 'NONE',  ( -53.80000000000000426, 3.288295268352468881, -32.76000000000001222 ) ) ;
#908 = ORIENTED_EDGE ( 'NONE', *, *, #11829, .F. ) ;
#907 = CARTESIAN_POINT ( 'NONE',  ( 16.52003787824440906, 5.000000000000000000, 35.86999999999999034 ) ) ;
#909 = EDGE_CURVE ( 'NONE', #9847, #21311, #2351, .T. ) ;
#910 = CIRCLE ( 'NONE', #43094, 1.449999999999999956 ) ;
#911 = ORIENTED_EDGE ( 'NONE', *, *, #17389, .F. ) ;
#912 = CARTESIAN_POINT ( 'NONE',  ( -35.64999999999997726, 2.000000000000000000, -45.08449673790581613 ) ) ;
#913 = CARTESIAN_POINT ( 'NONE',  ( 47.84047455050558995, 4.000000000000000000, -5.020474550505582556 ) ) ;
#914 = DIRECTION ( 'NONE',  ( 0.000000000000000000, 0.4539904997395476371, 0.8910065241883674547 ) ) ;
#915 = CARTESIAN_POINT ( 'NONE',  ( -22.80000000000001137, 5.000000000000000000, -22.08000000000000540 ) ) ;
#916 = CARTESIAN_POINT ( 'NONE',  ( -22.79999999999993321, 5.000000000000000000, -16.53000000000000824 ) ) ;
#917 = EDGE_CURVE ( 'NONE', #74455, #2384, #20604, .T. ) ;
#918 = CYLINDRICAL_SURFACE ( 'NONE', #15815, 0.4999999999999990008 ) ;
#919 = CIRCLE ( 'NONE', #20777, 1.449999999999999956 ) ;
#920 = CARTESIAN_POINT ( 'NONE',  ( -17.65359834343181333, 2.007062146621729770, -24.13000000000001322 ) ) ;
#921 = DIRECTION ( 'NONE',  ( 0.000000000000000000, 0.000000000000000000, 1.000000000000000000 ) ) ;
#922 = LINE ( 'NONE', #47130, #49830 ) ;
#923 = ORIENTED_EDGE ( 'NONE', *, *, #5140, .T. ) ;
#924 = VECTOR ( 'NONE', #52973, 1000.000000000000000 ) ;
#925 = CARTESIAN_POINT ( 'NONE',  ( 22.20000000000005258, 2.000000000000000000, 43.46999999999999176 ) ) ;
#926 = DIRECTION ( 'NONE',  ( 0.000000000000000000, 1.000000000000000000, -0.000000000000000000 ) ) ;
#927 = ORIENTED_EDGE ( 'NONE', *, *, #34903, .F. ) ;
#928 = CARTESIAN_POINT ( 'NONE',  ( -19.99228021924460919, 3.005281520617717472, -5.017783481338820017 ) ) ;
#929 = DIRECTION ( 'NONE',  ( 0.000000000000000000, 0.000000000000000000, 1.000000000000000000 ) ) ;
#930 = AXIS2_PLACEMENT_3D ( 'NONE', #59926, #36621, #59539 ) ;
#931 = ORIENTED_EDGE ( 'NONE', *, *, #24052, .F. ) ;
#932 = CARTESIAN_POINT ( 'NONE',  ( -17.64999999999998082, 2.000000000000000000, -42.92998543322061522 ) ) ;
#933 = CARTESIAN_POINT ( 'NONE',  ( -40.80000000000001137, 5.000000000000000000, -3.530000000000005578 ) ) ;
#934 = CIRCLE ( 'NONE', #20789, 0.5000000000000004441 ) ;
#935 = CARTESIAN_POINT ( 'NONE',  ( 19.39228021924465040, 3.005281520617717916, -45.01778348133882446 ) ) ;
#936 = CARTESIAN_POINT ( 'NONE',  ( 6.520037878244407281, 5.000000000000000000, -44.13000000000000966 ) ) ;
#937 = ORIENTED_EDGE ( 'NONE', *, *, #55594, .T. ) ;
#938 = DIRECTION ( 'NONE',  ( 0.000000000000000000, -0.000000000000000000, 1.000000000000000000 ) ) ;
#939 = ORIENTED_EDGE ( 'NONE', *, *, #29293, .T. ) ;
#940 = CARTESIAN_POINT ( 'NONE',  ( -45.65539753152789615, 5.000000000000000000, 25.06999999999998963 ) ) ;
#942 = EDGE_CURVE ( 'NONE', #35652, #10824, #63719, .T. ) ;
#941 = DIRECTION ( 'NONE',  ( 0.8910065241883674547, 0.4539904997395476371, 0.000000000000000000 ) ) ;
#944 = CARTESIAN_POINT ( 'NONE',  ( 9.840474550505588169, 4.000000000000000000, -5.020474550505582556 ) ) ;
#943 = CIRCLE ( 'NONE', #36871, 0.5000000000000004441 ) ;
#945 = ADVANCED_FACE ( 'NONE', ( #20977 ), #31877, .F. ) ;
#946 = DIRECTION ( 'NONE',  ( 0.000000000000000000, 0.000000000000000000, 1.000000000000000000 ) ) ;
#947 = EDGE_CURVE ( 'NONE', #17681, #15508, #58787, .T. ) ;
#948 = CIRCLE ( 'NONE', #39423, 1.000000000000000888 ) ;
#949 = DIRECTION ( 'NONE',  ( 0.000000000000000000, 0.4539904997395476371, 0.8910065241883674547 ) ) ;
#951 = EDGE_CURVE ( 'NONE', #56182, #5363, #14860, .T. ) ;
#950 = DIRECTION ( 'NONE',  ( -0.000000000000000000, -1.000000000000000000, -0.000000000000000000 ) ) ;
#952 = ORIENTED_EDGE ( 'NONE', *, *, #60187, .F. ) ;
#953 = ORIENTED_EDGE ( 'NONE', *, *, #22998, .T. ) ;
#954 = ORIENTED_EDGE ( 'NONE', *, *, #42960, .T. ) ;
#956 = CARTESIAN_POINT ( 'NONE',  ( 66.00000000000000000, 2.000000000000000000, 5.469999999999995310 ) ) ;
#955 = AXIS2_PLACEMENT_3D ( 'NONE', #54308, #48452, #34897 ) ;
#957 = CIRCLE ( 'NONE', #45584, 1.000000000000000888 ) ;
#958 = DIRECTION ( 'NONE',  ( -0.4133841097042048607, 0.8113119965143642531, 0.4133841097042048607 ) ) ;
#959 = CYLINDRICAL_SURFACE ( 'NONE', #27594, 0.4999999999999998335 ) ;
#960 = DIRECTION ( 'NONE',  ( 1.000000000000000000, -0.000000000000000000, 0.000000000000000000 ) ) ;
#961 = ORIENTED_EDGE ( 'NONE', *, *, #17021, .T. ) ;
#962 =( BOUNDED_CURVE ( )  B_SPLINE_CURVE ( 3, ( #37486, #26618, #20795, #35686 ),
 .UNSPECIFIED., .F., .F. ) 
 B_SPLINE_CURVE_WITH_KNOTS ( ( 4, 4 ),
 ( 1.565398769058541584, 1.570796326794896780 ),
 .UNSPECIFIED. ) 
 CURVE ( )  GEOMETRIC_REPRESENTATION_ITEM ( )  RATIONAL_B_SPLINE_CURVE ( ( 1.000000000000000000, 0.9999975721990136401, 0.9999975721990136401, 1.000000000000000000 ) ) 
 REPRESENTATION_ITEM ( '' )  );
#963 = CYLINDRICAL_SURFACE ( 'NONE', #7713, 0.5000000000000004441 ) ;
#964 = VERTEX_POINT ( 'NONE', #67957 ) ;
#965 = VERTEX_POINT ( 'NONE', #54775 ) ;
#966 = AXIS2_PLACEMENT_3D ( 'NONE', #39408, #63101, #52200 ) ;
#967 = VERTEX_POINT ( 'NONE', #25274 ) ;
#968 = PLANE ( 'NONE',  #2042 ) ;
#969 = CARTESIAN_POINT ( 'NONE',  ( -38.94460246847206264, 5.000000000000000000, -1.930000000000009042 ) ) ;
#970 = ORIENTED_EDGE ( 'NONE', *, *, #51203, .F. ) ;
#971 = ORIENTED_EDGE ( 'NONE', *, *, #11132, .F. ) ;
#972 = EDGE_CURVE ( 'NONE', #12681, #18231, #1933, .T. ) ;
#973 = ORIENTED_EDGE ( 'NONE', *, *, #18652, .T. ) ;
#974 = VECTOR ( 'NONE', #71375, 1000.000000000000000 ) ;
#975 = CARTESIAN_POINT ( 'NONE',  ( -8.159525449494415383, 4.000000000000000000, 34.97952544949441744 ) ) ;
#976 = DIRECTION ( 'NONE',  ( -0.8910065241883674547, 0.4539904997395476371, 0.000000000000000000 ) ) ;
#977 = EDGE_LOOP ( 'NONE', ( #62620, #56344, #36031, #20846 ) ) ;
#978 = DIRECTION ( 'NONE',  ( -0.000000000000000000, -1.000000000000000000, -0.000000000000000000 ) ) ;
#979 = DIRECTION ( 'NONE',  ( -0.4133841097042049162, -0.8113119965143641421, 0.4133841097042049162 ) ) ;
#980 = ORIENTED_EDGE ( 'NONE', *, *, #43265, .T. ) ;
#981 = CIRCLE ( 'NONE', #9681, 1.449999999999999956 ) ;
#982 = ADVANCED_FACE ( 'NONE', ( #49708 ), #43905, .F. ) ;
#983 = LINE ( 'NONE', #13022, #18213 ) ;
#984 = CARTESIAN_POINT ( 'NONE',  ( -10.07110174692944149, 2.850585562323505240, -45.09660500902365499 ) ) ;
#985 = ORIENTED_EDGE ( 'NONE', *, *, #32978, .F. ) ;
#986 = CIRCLE ( 'NONE', #18340, 1.449999999999999956 ) ;
#987 = ORIENTED_EDGE ( 'NONE', *, *, #75197, .T. ) ;
#988 = EDGE_CURVE ( 'NONE', #65879, #18533, #49348, .T. ) ;
#989 = LINE ( 'NONE', #18836, #7627 ) ;
#990 = EDGE_CURVE ( 'NONE', #3528, #53037, #32729, .T. ) ;
#991 = CARTESIAN_POINT ( 'NONE',  ( -48.94460246847206975, 5.000000000000000000, -45.13000000000000966 ) ) ;
#992 = CARTESIAN_POINT ( 'NONE',  ( -33.80000000000002558, 2.000000000000000000, -2.080000000000005400 ) ) ;
#993 = CARTESIAN_POINT ( 'NONE',  ( -38.44047455050554873, 4.000000000000000000, 15.47952544949441567 ) ) ;
#995 = VERTEX_POINT ( 'NONE', #62127 ) ;
#994 = DIRECTION ( 'NONE',  ( 0.000000000000000000, 1.000000000000000000, -0.000000000000000000 ) ) ;
#996 = LINE ( 'NONE', #65833, #30127 ) ;
#997 = ORIENTED_EDGE ( 'NONE', *, *, #76752, .T. ) ;
#998 = LINE ( 'NONE', #19248, #75259 ) ;
#999 = VECTOR ( 'NONE', #69863, 1000.000000000000000 ) ;
#1000 = DIRECTION ( 'NONE',  ( -2.386139581811290541E-16, 0.000000000000000000, -1.000000000000000000 ) ) ;
#1002 = ORIENTED_EDGE ( 'NONE', *, *, #3524, .T. ) ;
#1001 = DIRECTION ( 'NONE',  ( 0.000000000000000000, 0.8910065241883674547, 0.4539904997395476371 ) ) ;
#1003 = LINE ( 'NONE', #54208, #55311 ) ;
#1004 = VERTEX_POINT ( 'NONE', #21747 ) ;
#1005 = VECTOR ( 'NONE', #5865, 1000.000000000000000 ) ;
#1006 = LINE ( 'NONE', #47210, #46771 ) ;
#1007 = LINE ( 'NONE', #29745, #2842 ) ;
#1008 = DIRECTION ( 'NONE',  ( 0.000000000000000000, -0.000000000000000000, 1.000000000000000000 ) ) ;
#1009 = EDGE_CURVE ( 'NONE', #64009, #7356, #51639, .T. ) ;
#1010 = FACE_OUTER_BOUND ( 'NONE', #36408, .T. ) ;
#1011 = EDGE_CURVE ( 'NONE', #61121, #6305, #62913, .T. ) ;
#1012 = CARTESIAN_POINT ( 'NONE',  ( -49.70190758338136305, 5.000000000000000000, -37.47693877551021302 ) ) ;
#1013 = CARTESIAN_POINT ( 'NONE',  ( 66.00000000000000000, 2.000000000000000000, -25.53000000000000824 ) ) ;
#1014 = CARTESIAN_POINT ( 'NONE',  ( 38.35000000000002274, 2.000000000000000000, -44.13001456677940126 ) ) ;
#1015 = LINE ( 'NONE', #42166, #37900 ) ;
#1016 = CARTESIAN_POINT ( 'NONE',  ( -46.60771978075536026, 3.005281520617729907, 4.957783481338802645 ) ) ;
#1017 = VECTOR ( 'NONE', #56972, 1000.000000000000000 ) ;
#1019 = ORIENTED_EDGE ( 'NONE', *, *, #18687, .F. ) ;
#1018 = EDGE_CURVE ( 'NONE', #26726, #64876, #9411, .T. ) ;
#1020 = FACE_OUTER_BOUND ( 'NONE', #27823, .T. ) ;
#1021 = ORIENTED_EDGE ( 'NONE', *, *, #30909, .F. ) ;
#1022 = CARTESIAN_POINT ( 'NONE',  ( -46.15952544949441716, 3.000000000000000000, 0.000000000000000000 ) ) ;
#1023 = FACE_OUTER_BOUND ( 'NONE', #2561, .T. ) ;
#1024 = AXIS2_PLACEMENT_3D ( 'NONE', #48001, #53073, #11515 ) ;
#1025 = DIRECTION ( 'NONE',  ( -1.000000000000000000, 0.000000000000000000, -3.016910393003142366E-16 ) ) ;
#1026 =( BOUNDED_CURVE ( )  B_SPLINE_CURVE ( 3, ( #338, #41114, #17075, #76819 ),
 .UNSPECIFIED., .F., .F. ) 
 B_SPLINE_CURVE_WITH_KNOTS ( ( 4, 4 ),
 ( 4.712388980384689674, 4.717786538121051976 ),
 .UNSPECIFIED. ) 
 CURVE ( )  GEOMETRIC_REPRESENTATION_ITEM ( )  RATIONAL_B_SPLINE_CURVE ( ( 1.000000000000000000, 0.9999975721990136401, 0.9999975721990136401, 1.000000000000000000 ) ) 
 REPRESENTATION_ITEM ( '' )  );
#1027 = CARTESIAN_POINT ( 'NONE',  ( -45.65539753152796720, 5.000000000000000000, -45.13000000000000966 ) ) ;
#1028 = CARTESIAN_POINT ( 'NONE',  ( 84.00000000000000000, 2.000000000000000000, 47.23999999999998778 ) ) ;
#1029 = VERTEX_POINT ( 'NONE', #3486 ) ;
#1031 = ORIENTED_EDGE ( 'NONE', *, *, #36511, .F. ) ;
#1030 = CARTESIAN_POINT ( 'NONE',  ( -20.43778348133878708, 3.005281520617729019, -44.57228021924463235 ) ) ;
#1032 = DIRECTION ( 'NONE',  ( -0.000000000000000000, -1.000000000000000000, -0.000000000000000000 ) ) ;
#1033 = VECTOR ( 'NONE', #30540, 999.9999999999998863 ) ;
#1034 = VERTEX_POINT ( 'NONE', #16286 ) ;
#1035 = VERTEX_POINT ( 'NONE', #15923 ) ;
#1036 = ORIENTED_EDGE ( 'NONE', *, *, #55554, .F. ) ;
#1037 = LINE ( 'NONE', #36376, #13787 ) ;
#1038 = LINE ( 'NONE', #2197, #348 ) ;
#1039 = CIRCLE ( 'NONE', #39338, 1.449999999999999956 ) ;
#1040 = CARTESIAN_POINT ( 'NONE',  ( -43.80000000000002558, 5.000000000000000000, -23.53000000000000469 ) ) ;
#1041 = EDGE_CURVE ( 'NONE', #34857, #68264, #9861, .T. ) ;
#1042 = DIRECTION ( 'NONE',  ( -0.000000000000000000, -1.000000000000000000, -0.000000000000000000 ) ) ;
#1043 = CIRCLE ( 'NONE', #38244, 1.000000000000000888 ) ;
#1044 = EDGE_CURVE ( 'NONE', #36169, #21023, #25298, .T. ) ;
#1046 = EDGE_CURVE ( 'NONE', #11029, #15067, #46171, .T. ) ;
#1045 = CARTESIAN_POINT ( 'NONE',  ( 35.05539753152801552, 2.010593252080633331, 24.06999999999998607 ) ) ;
#1047 = ORIENTED_EDGE ( 'NONE', *, *, #10511, .T. ) ;
#1048 = DIRECTION ( 'NONE',  ( -2.386139581811290541E-16, 0.000000000000000000, -1.000000000000000000 ) ) ;
#1049 = ORIENTED_EDGE ( 'NONE', *, *, #40739, .T. ) ;
#1050 = EDGE_CURVE ( 'NONE', #25693, #20368, #51251, .T. ) ;
#1051 = CARTESIAN_POINT ( 'NONE',  ( 38.00000000000000000, 5.000000000000000000, -17.13000000000000966 ) ) ;
#1052 = LINE ( 'NONE', #24736, #20728 ) ;
#1053 = ORIENTED_EDGE ( 'NONE', *, *, #16603, .T. ) ;
#1054 = CARTESIAN_POINT ( 'NONE',  ( -9.845703609594577799, 4.167303697001058183, -22.93000000000001037 ) ) ;
#1055 = EDGE_LOOP ( 'NONE', ( #5566, #16000, #14712, #49670 ) ) ;
#1056 = VERTEX_POINT ( 'NONE', #10071 ) ;
#1057 = ORIENTED_EDGE ( 'NONE', *, *, #56978, .F. ) ;
#1058 = ORIENTED_EDGE ( 'NONE', *, *, #55936, .T. ) ;
#1059 = CARTESIAN_POINT ( 'NONE',  ( 35.56221651866121647, 3.005281520617729907, -15.48771978075538058 ) ) ;
#1060 = ORIENTED_EDGE ( 'NONE', *, *, #54946, .F. ) ;
#1061 = VERTEX_POINT ( 'NONE', #33014 ) ;
#1062 = VECTOR ( 'NONE', #6499, 1000.000000000000000 ) ;
#1063 = ORIENTED_EDGE ( 'NONE', *, *, #8640, .T. ) ;
#1064 = DIRECTION ( 'NONE',  ( 0.000000000000000000, 1.000000000000000000, -0.000000000000000000 ) ) ;
#1065 = DIRECTION ( 'NONE',  ( -3.016910393003142366E-16, 0.000000000000000000, 1.000000000000000000 ) ) ;
#1066 = ORIENTED_EDGE ( 'NONE', *, *, #54657, .T. ) ;
#1067 = DIRECTION ( 'NONE',  ( 0.000000000000000000, 0.000000000000000000, -1.000000000000000000 ) ) ;
#1068 = DIRECTION ( 'NONE',  ( 1.000000000000000000, 0.000000000000000000, 0.000000000000000000 ) ) ;
#1069 = DIRECTION ( 'NONE',  ( -0.4539904997395476371, -0.8910065241883674547, -0.000000000000000000 ) ) ;
#1070 = ORIENTED_EDGE ( 'NONE', *, *, #3055, .F. ) ;
#1071 = AXIS2_PLACEMENT_3D ( 'NONE', #24512, #7405, #7801 ) ;
#1072 = CARTESIAN_POINT ( 'NONE',  ( 45.55952544949445127, 5.000000000000000000, -17.13000000000000966 ) ) ;
#1073 = VERTEX_POINT ( 'NONE', #10469 ) ;
#1074 = ORIENTED_EDGE ( 'NONE', *, *, #8243, .T. ) ;
#1075 = EDGE_CURVE ( 'NONE', #35989, #69478, #74909, .T. ) ;
#1076 = CARTESIAN_POINT ( 'NONE',  ( 50.20000000000005258, 2.000000000000000000, 2.019999999999994245 ) ) ;
#1077 = ORIENTED_EDGE ( 'NONE', *, *, #47502, .F. ) ;
#1078 = DIRECTION ( 'NONE',  ( 0.000000000000000000, 0.000000000000000000, 1.000000000000000000 ) ) ;
#1079 = EDGE_CURVE ( 'NONE', #58552, #6691, #56295, .T. ) ;
#1080 = VECTOR ( 'NONE', #31985, 1000.000000000000000 ) ;
#1081 = CARTESIAN_POINT ( 'NONE',  ( -20.43778348133878708, 3.005281520617729019, -44.57228021924463235 ) ) ;
#1082 = CARTESIAN_POINT ( 'NONE',  ( 17.05179916188780354, 2.003531054022066549, 22.86999514439506953 ) ) ;
#1084 = EDGE_LOOP ( 'NONE', ( #35952, #11429, #69782, #10243, #17310, #18823 ) ) ;
#1083 = DIRECTION ( 'NONE',  ( -0.000000000000000000, -1.000000000000000000, -0.000000000000000000 ) ) ;
#1085 = CARTESIAN_POINT ( 'NONE',  ( 35.05539753152801552, 2.000000000000000000, 5.069999999999990514 ) ) ;
#1086 = ORIENTED_EDGE ( 'NONE', *, *, #69489, .T. ) ;
#1087 = CARTESIAN_POINT ( 'NONE',  ( -38.50449673790579652, 2.000000000000000000, -34.53000000000000824 ) ) ;
#1089 = EDGE_LOOP ( 'NONE', ( #30284, #53320, #2648, #75546 ) ) ;
#1088 = VECTOR ( 'NONE', #37575, 1000.000000000000000 ) ;
#1090 = FACE_OUTER_BOUND ( 'NONE', #6029, .T. ) ;
#1091 = DIRECTION ( 'NONE',  ( 0.000000000000000000, 0.000000000000000000, 1.000000000000000000 ) ) ;
#1092 = EDGE_CURVE ( 'NONE', #17960, #27488, #12882, .T. ) ;
#1093 = CARTESIAN_POINT ( 'NONE',  ( 46.05952544949445127, 4.000000000000000000, 44.96047455050556607 ) ) ;
#1094 = CARTESIAN_POINT ( 'NONE',  ( 44.29809241661864405, 5.000000000000000000, 24.41693877551019298 ) ) ;
#1095 = FACE_OUTER_BOUND ( 'NONE', #47612, .T. ) ;
#1096 = EDGE_CURVE ( 'NONE', #35657, #68828, #17351, .T. ) ;
#1097 = DIRECTION ( 'NONE',  ( 0.000000000000000000, 1.000000000000000000, 0.000000000000000000 ) ) ;
#1098 = DIRECTION ( 'NONE',  ( 0.000000000000000000, 1.000000000000000000, -0.000000000000000000 ) ) ;
#1099 = LINE ( 'NONE', #60899, #63498 ) ;
#1100 = CARTESIAN_POINT ( 'NONE',  ( -48.43957672153411664, 3.001762088571485965, 24.49506599566693055 ) ) ;
#1101 = LINE ( 'NONE', #24416, #40960 ) ;
#1102 = ORIENTED_EDGE ( 'NONE', *, *, #67840, .T. ) ;
#1103 = CARTESIAN_POINT ( 'NONE',  ( 36.00771978075540858, 3.005281520617716140, 34.98221651866118265 ) ) ;
#1104 = CARTESIAN_POINT ( 'NONE',  ( 48.35000000000001563, 2.000000000000000000, 40.00000000000000000 ) ) ;
#1105 = LINE ( 'NONE', #18584, #53607 ) ;
#1106 = LINE ( 'NONE', #13910, #57016 ) ;
#1107 = CARTESIAN_POINT ( 'NONE',  ( 8.059525449494467253, 3.000000000000000000, 44.96047455050556607 ) ) ;
#1108 = CARTESIAN_POINT ( 'NONE',  ( -35.64999999999997726, 2.000000000000000000, -17.13001456677940482 ) ) ;
#1109 = ORIENTED_EDGE ( 'NONE', *, *, #64785, .T. ) ;
#1110 = AXIS2_PLACEMENT_3D ( 'NONE', #73589, #14603, #44110 ) ;
#1111 = FACE_OUTER_BOUND ( 'NONE', #45857, .T. ) ;
#1112 = ORIENTED_EDGE ( 'NONE', *, *, #1462, .T. ) ;
#1113 = ORIENTED_EDGE ( 'NONE', *, *, #19650, .F. ) ;
#1114 = DIRECTION ( 'NONE',  ( 0.000000000000000000, -0.000000000000000000, 1.000000000000000000 ) ) ;
#1115 = DIRECTION ( 'NONE',  ( 0.000000000000000000, 1.000000000000000000, -0.000000000000000000 ) ) ;
#1116 = EDGE_CURVE ( 'NONE', #32442, #15689, #4260, .T. ) ;
#1117 = FACE_OUTER_BOUND ( 'NONE', #15614, .T. ) ;
#1118 = CIRCLE ( 'NONE', #58185, 1.449999999999999956 ) ;
#1119 = ADVANCED_FACE ( 'NONE', ( #3856 ), #69109, .T. ) ;
#1120 = ORIENTED_EDGE ( 'NONE', *, *, #13591, .T. ) ;
#1121 = ADVANCED_FACE ( 'NONE', ( #74507 ), #69472, .T. ) ;
#1122 = CARTESIAN_POINT ( 'NONE',  ( -18.15952544949441361, 3.000000000000000000, 44.06999999999999318 ) ) ;
#1123 = ORIENTED_EDGE ( 'NONE', *, *, #40645, .F. ) ;
#1124 = ORIENTED_EDGE ( 'NONE', *, *, #73432, .T. ) ;
#1125 = EDGE_CURVE ( 'NONE', #73819, #64474, #62523, .T. ) ;
#1126 = EDGE_CURVE ( 'NONE', #59405, #68263, #21347, .T. ) ;
#1127 = VECTOR ( 'NONE', #1986, 1000.000000000000000 ) ;
#1128 = CARTESIAN_POINT ( 'NONE',  ( 0.000000000000000000, 5.000000000000000000, -35.93000000000001393 ) ) ;
#1129 = ORIENTED_EDGE ( 'NONE', *, *, #25718, .T. ) ;
#1130 = DIRECTION ( 'NONE',  ( 0.000000000000000000, 0.000000000000000000, 1.000000000000000000 ) ) ;
#1131 = CARTESIAN_POINT ( 'NONE',  ( 12.20000000000005080, 2.000000000000000000, 23.46999999999999176 ) ) ;
#1132 = ADVANCED_FACE ( 'NONE', ( #725 ), #71378, .T. ) ;
#1133 = VERTEX_POINT ( 'NONE', #29089 ) ;
#1134 = VECTOR ( 'NONE', #9494, 1000.000000000000000 ) ;
#1135 = PLANE ( 'NONE',  #29038 ) ;
#1136 = CARTESIAN_POINT ( 'NONE',  ( 22.20000000000005258, 5.000000000000000000, -16.53000000000000824 ) ) ;
#1137 = ORIENTED_EDGE ( 'NONE', *, *, #68057, .F. ) ;
#1138 = EDGE_CURVE ( 'NONE', #58332, #56182, #30742, .T. ) ;
#1139 = VERTEX_POINT ( 'NONE', #42261 ) ;
#1140 = EDGE_LOOP ( 'NONE', ( #42303, #55626, #68676, #36820, #61772, #50106 ) ) ;
#1141 = CARTESIAN_POINT ( 'NONE',  ( 35.49550326209421769, 2.000000000000000000, 34.46999999999999176 ) ) ;
#1142 = EDGE_LOOP ( 'NONE', ( #15990, #33525, #37015, #63223, #47728, #21269, #36699, #69737, #25399, #37990, #75999, #5741 ) ) ;
#1143 = DIRECTION ( 'NONE',  ( -0.000000000000000000, -1.000000000000000000, -0.000000000000000000 ) ) ;
#1144 = ORIENTED_EDGE ( 'NONE', *, *, #44263, .F. ) ;
#1145 = ORIENTED_EDGE ( 'NONE', *, *, #25963, .F. ) ;
#1146 = DIRECTION ( 'NONE',  ( -0.3639362896481030951, -0.8573801689766005207, 0.3639362896481030396 ) ) ;
#1147 = ORIENTED_EDGE ( 'NONE', *, *, #68252, .F. ) ;
#1148 = LINE ( 'NONE', #66390, #66008 ) ;
#1149 = CARTESIAN_POINT ( 'NONE',  ( 43.19999999999998863, 2.000000000000000000, 36.46999999999999886 ) ) ;
#1150 = EDGE_CURVE ( 'NONE', #15670, #13117, #18209, .T. ) ;
#1151 = ORIENTED_EDGE ( 'NONE', *, *, #75309, .F. ) ;
#1152 = ORIENTED_EDGE ( 'NONE', *, *, #62350, .T. ) ;
#1153 = DIRECTION ( 'NONE',  ( -1.000000000000000000, 0.000000000000000000, -0.000000000000000000 ) ) ;
#1154 = DIRECTION ( 'NONE',  ( -0.4133841097042048607, -0.8113119965143642531, 0.4133841097042048607 ) ) ;
#1155 = ORIENTED_EDGE ( 'NONE', *, *, #15593, .T. ) ;
#1156 = CARTESIAN_POINT ( 'NONE',  ( -22.80000000000001137, 2.000000000000000000, 36.46999999999999886 ) ) ;
#1157 = CARTESIAN_POINT ( 'NONE',  ( 19.34047455050560416, 3.000000000000000000, 44.96047455050556607 ) ) ;
#1158 = CARTESIAN_POINT ( 'NONE',  ( 17.05539753152801552, 2.010593252080633331, -37.13000000000000966 ) ) ;
#1159 = EDGE_CURVE ( 'NONE', #56838, #46032, #21588, .T. ) ;
#1160 = ORIENTED_EDGE ( 'NONE', *, *, #8551, .T. ) ;
#1161 = PLANE ( 'NONE',  #46337 ) ;
#1162 = CARTESIAN_POINT ( 'NONE',  ( 35.05539753152794447, 2.010593252080483673, -22.93000000000001037 ) ) ;
#1163 = ORIENTED_EDGE ( 'NONE', *, *, #56339, .T. ) ;
#1164 = DIRECTION ( 'NONE',  ( -0.000000000000000000, -1.000000000000000000, -0.000000000000000000 ) ) ;
#1165 = LINE ( 'NONE', #71824, #27759 ) ;
#1166 = ORIENTED_EDGE ( 'NONE', *, *, #54633, .T. ) ;
#1167 =( BOUNDED_CURVE ( )  B_SPLINE_CURVE ( 3, ( #1059, #40698, #11177, #12711 ),
 .UNSPECIFIED., .F., .F. ) 
 B_SPLINE_CURVE_WITH_KNOTS ( ( 4, 4 ),
 ( 2.459992112293138522, 3.823193194886444157 ),
 .UNSPECIFIED. ) 
 CURVE ( )  GEOMETRIC_REPRESENTATION_ITEM ( )  RATIONAL_B_SPLINE_CURVE ( ( 1.000000000000000000, 0.8510435426748090837, 0.8510435426748090837, 1.000000000000000000 ) ) 
 REPRESENTATION_ITEM ( '' )  );
#1168 = CARTESIAN_POINT ( 'NONE',  ( 9.840474550505589946, 3.000000000000000000, 80.00000000000000000 ) ) ;
#1169 = PLANE ( 'NONE',  #17120 ) ;
#1170 = PLANE ( 'NONE',  #31298 ) ;
#1171 = AXIS2_PLACEMENT_3D ( 'NONE', #16034, #57186, #51758 ) ;
#1172 = ORIENTED_EDGE ( 'NONE', *, *, #48531, .T. ) ;
#1173 = DIRECTION ( 'NONE',  ( -0.4133841097042049162, -0.8113119965143641421, 0.4133841097042049162 ) ) ;
#1174 = FACE_OUTER_BOUND ( 'NONE', #37081, .T. ) ;
#1176 = VERTEX_POINT ( 'NONE', #41107 ) ;
#1175 = EDGE_CURVE ( 'NONE', #67350, #67766, #22796, .T. ) ;
#1177 = CARTESIAN_POINT ( 'NONE',  ( 40.20000000000005258, 5.000000000000000000, 43.46999999999999176 ) ) ;
#1178 = CARTESIAN_POINT ( 'NONE',  ( -22.79999999999993321, 2.000000000000000000, -16.53000000000000824 ) ) ;
#1179 = VERTEX_POINT ( 'NONE', #23275 ) ;
#1180 = CARTESIAN_POINT ( 'NONE',  ( -40.80000000000001137, 5.000000000000000000, 17.91999999999999105 ) ) ;
#1181 = FACE_OUTER_BOUND ( 'NONE', #46208, .T. ) ;
#1183 = EDGE_CURVE ( 'NONE', #71096, #15599, #37719, .T. ) ;
#1182 = CARTESIAN_POINT ( 'NONE',  ( 34.52003787824440906, 5.000000000000000000, -2.930000000000009042 ) ) ;
#1184 = ADVANCED_FACE ( 'NONE', ( #71000 ), #5407, .T. ) ;
#1185 = CARTESIAN_POINT ( 'NONE',  ( 50.20000000000005258, 2.000000000000000000, 44.91999999999999460 ) ) ;
#1187 = ORIENTED_EDGE ( 'NONE', *, *, #20886, .F. ) ;
#1186 = CARTESIAN_POINT ( 'NONE',  ( -48.07110174692943616, 2.850585562323502575, 34.90339499097634501 ) ) ;
#1188 =( BOUNDED_CURVE ( )  B_SPLINE_CURVE ( 3, ( #46301, #28066, #64179, #52513 ),
 .UNSPECIFIED., .F., .F. ) 
 B_SPLINE_CURVE_WITH_KNOTS ( ( 4, 4 ),
 ( 4.712388980384689674, 4.717786538121051976 ),
 .UNSPECIFIED. ) 
 CURVE ( )  GEOMETRIC_REPRESENTATION_ITEM ( )  RATIONAL_B_SPLINE_CURVE ( ( 1.000000000000000000, 0.9999975721990136401, 0.9999975721990136401, 1.000000000000000000 ) ) 
 REPRESENTATION_ITEM ( '' )  );
#1189 = AXIS2_PLACEMENT_3D ( 'NONE', #55653, #26111, #57158 ) ;
#1190 = ORIENTED_EDGE ( 'NONE', *, *, #27345, .T. ) ;
#1191 = DIRECTION ( 'NONE',  ( 1.000000000000000000, 0.000000000000000000, 3.016910393003142859E-16 ) ) ;
#1192 = FACE_OUTER_BOUND ( 'NONE', #55072, .T. ) ;
#1193 = CARTESIAN_POINT ( 'NONE',  ( -38.44047455050554873, 4.000000000000000000, 4.960474550505564295 ) ) ;
#1194 = CARTESIAN_POINT ( 'NONE',  ( -17.65539753152797076, 2.000000000000000000, -45.13000000000000966 ) ) ;
#1196 = EDGE_LOOP ( 'NONE', ( #16300, #22649, #18293, #58208 ) ) ;
#1195 = LINE ( 'NONE', #64925, #42535 ) ;
#1197 = FACE_OUTER_BOUND ( 'NONE', #9372, .T. ) ;
#1198 = ORIENTED_EDGE ( 'NONE', *, *, #75061, .T. ) ;
#1199 = ORIENTED_EDGE ( 'NONE', *, *, #29064, .F. ) ;
#1200 = CARTESIAN_POINT ( 'NONE',  ( -19.94047455050554873, 4.000000000000000000, 35.47952544949441744 ) ) ;
#1201 = DIRECTION ( 'NONE',  ( 0.000000000000000000, -1.000000000000000000, 0.000000000000000000 ) ) ;
#1202 = PLANE ( 'NONE',  #45184 ) ;
#1203 = ORIENTED_EDGE ( 'NONE', *, *, #30324, .T. ) ;
#1204 = CARTESIAN_POINT ( 'NONE',  ( 20.35000000000001918, 2.000000000000000000, -35.92998543322061522 ) ) ;
#1205 = DIRECTION ( 'NONE',  ( 0.000000000000000000, 0.000000000000000000, -1.000000000000000000 ) ) ;
#1206 = DIRECTION ( 'NONE',  ( 0.000000000000000000, 1.000000000000000000, -0.000000000000000000 ) ) ;
#1207 = EDGE_CURVE ( 'NONE', #7356, #60797, #76815, .T. ) ;
#1208 = ORIENTED_EDGE ( 'NONE', *, *, #5809, .T. ) ;
#1209 = DIRECTION ( 'NONE',  ( -0.000000000000000000, -0.000000000000000000, -1.000000000000000000 ) ) ;
#1210 = LINE ( 'NONE', #35805, #72828 ) ;
#1211 = ORIENTED_EDGE ( 'NONE', *, *, #17502, .T. ) ;
#1213 = ORIENTED_EDGE ( 'NONE', *, *, #31149, .T. ) ;
#1212 = EDGE_CURVE ( 'NONE', #14553, #9391, #17825, .T. ) ;
#1215 = EDGE_CURVE ( 'NONE', #47903, #35932, #57043, .T. ) ;
#1214 = CYLINDRICAL_SURFACE ( 'NONE', #73485, 1.449999999999999956 ) ;
#1216 = CIRCLE ( 'NONE', #44620, 0.5000000000000004441 ) ;
#1217 = EDGE_CURVE ( 'NONE', #76002, #54594, #52783, .T. ) ;
#1218 = VERTEX_POINT ( 'NONE', #24039 ) ;
#1219 = DIRECTION ( 'NONE',  ( 0.000000000000000000, -0.000000000000000000, 1.000000000000000000 ) ) ;
#1220 = DIRECTION ( 'NONE',  ( -1.000000000000000000, 0.000000000000000000, 0.000000000000000000 ) ) ;
#1221 = ADVANCED_FACE ( 'NONE', ( #36053 ), #58998, .T. ) ;
#1222 = ORIENTED_EDGE ( 'NONE', *, *, #9322, .F. ) ;
#1223 = VECTOR ( 'NONE', #21082, 1000.000000000000000 ) ;
#1224 = DIRECTION ( 'NONE',  ( 2.386139581811290541E-16, 0.000000000000000000, 1.000000000000000000 ) ) ;
#1225 = EDGE_CURVE ( 'NONE', #45969, #47496, #71764, .T. ) ;
#1226 =( BOUNDED_CURVE ( )  B_SPLINE_CURVE ( 3, ( #6676, #65336, #12497, #30378 ),
 .UNSPECIFIED., .F., .F. ) 
 B_SPLINE_CURVE_WITH_KNOTS ( ( 4, 4 ),
 ( 6.179387685078816972, 6.283185307179586232 ),
 .UNSPECIFIED. ) 
 CURVE ( )  GEOMETRIC_REPRESENTATION_ITEM ( )  RATIONAL_B_SPLINE_CURVE ( ( 1.000000000000000000, 0.9991023726432596286, 0.9991023726432596286, 1.000000000000000000 ) ) 
 REPRESENTATION_ITEM ( '' )  );
#1227 = CARTESIAN_POINT ( 'NONE',  ( 0.000000000000000000, 2.000000000000000000, 34.46999999999999176 ) ) ;
#1228 = CARTESIAN_POINT ( 'NONE',  ( -58.00000000000001421, 10.00000000000000000, -51.50000000000001421 ) ) ;
#1229 = ORIENTED_EDGE ( 'NONE', *, *, #62323, .F. ) ;
#1230 = ORIENTED_EDGE ( 'NONE', *, *, #55855, .T. ) ;
#1231 = LINE ( 'NONE', #18347, #41259 ) ;
#1232 = VERTEX_POINT ( 'NONE', #30630 ) ;
#1233 = CARTESIAN_POINT ( 'NONE',  ( 10.34460246847203102, 5.000000000000000000, 14.86999999999998678 ) ) ;
#1234 = DIRECTION ( 'NONE',  ( -1.000000000000000000, 0.000000000000000000, 0.000000000000000000 ) ) ;
#1235 = DIRECTION ( 'NONE',  ( 0.000000000000000000, 0.000000000000000000, 1.000000000000000000 ) ) ;
#1236 = AXIS2_PLACEMENT_3D ( 'NONE', #23277, #58613, #46576 ) ;
#1237 = DIRECTION ( 'NONE',  ( 1.000000000000000000, -0.000000000000000000, 0.000000000000000000 ) ) ;
#1238 = ORIENTED_EDGE ( 'NONE', *, *, #620, .F. ) ;
#1239 = CYLINDRICAL_SURFACE ( 'NONE', #56170, 1.449999999999999956 ) ;
#1240 = ADVANCED_FACE ( 'NONE', ( #54318 ), #70624, .F. ) ;
#1242 = VERTEX_POINT ( 'NONE', #5790 ) ;
#1241 = AXIS2_PLACEMENT_3D ( 'NONE', #60237, #19062, #54768 ) ;
#1243 = DIRECTION ( 'NONE',  ( -1.000000000000000000, 0.000000000000000000, -0.000000000000000000 ) ) ;
#1244 = LINE ( 'NONE', #48608, #43935 ) ;
#1245 = ORIENTED_EDGE ( 'NONE', *, *, #69846, .T. ) ;
#1246 = CARTESIAN_POINT ( 'NONE',  ( 48.35000000000001563, 2.000000000000000000, 60.00000000000000000 ) ) ;
#1247 = ORIENTED_EDGE ( 'NONE', *, *, #7185, .F. ) ;
#1248 = EDGE_CURVE ( 'NONE', #38960, #8597, #33672, .T. ) ;
#1249 = ORIENTED_EDGE ( 'NONE', *, *, #17889, .T. ) ;
#1250 = CARTESIAN_POINT ( 'NONE',  ( -48.44047455050554873, 3.000000000000000000, 24.06999999999998607 ) ) ;
#1251 = CARTESIAN_POINT ( 'NONE',  ( 47.90449673790583063, 2.000000000000000000, 25.46999999999999176 ) ) ;
#1252 = ORIENTED_EDGE ( 'NONE', *, *, #12463, .F. ) ;
#1253 = DIRECTION ( 'NONE',  ( 0.000000000000000000, 0.000000000000000000, 1.000000000000000000 ) ) ;
#1254 = CARTESIAN_POINT ( 'NONE',  ( 37.84047455050558995, 4.000000000000000000, -25.02047455050558256 ) ) ;
#1255 = ORIENTED_EDGE ( 'NONE', *, *, #47659, .T. ) ;
#1256 = CARTESIAN_POINT ( 'NONE',  ( -45.65359834343181689, 2.007062146621725329, -4.130000000000008775 ) ) ;
#1257 = DIRECTION ( 'NONE',  ( -0.8910065241883674547, 0.4539904997395476371, 0.000000000000000000 ) ) ;
#1258 = DIRECTION ( 'NONE',  ( 0.4133841097042049162, -0.8113119965143641421, -0.4133841097042049162 ) ) ;
#1259 = DIRECTION ( 'NONE',  ( 0.000000000000000000, 1.000000000000000000, -0.000000000000000000 ) ) ;
#1260 = ORIENTED_EDGE ( 'NONE', *, *, #65327, .F. ) ;
#1261 = VERTEX_POINT ( 'NONE', #49255 ) ;
#1262 = CARTESIAN_POINT ( 'NONE',  ( -43.79999999999994742, 5.000000000000000000, 4.919999999999993712 ) ) ;
#1263 = ORIENTED_EDGE ( 'NONE', *, *, #38294, .T. ) ;
#1264 = DIRECTION ( 'NONE',  ( -0.000000000000000000, 1.000000000000000000, -0.000000000000000000 ) ) ;
#1265 = DIRECTION ( 'NONE',  ( 0.000000000000000000, 1.000000000000000000, -0.000000000000000000 ) ) ;
#1266 = PLANE ( 'NONE',  #45216 ) ;
#1267 = VECTOR ( 'NONE', #62654, 1000.000000000000114 ) ;
#1268 = LINE ( 'NONE', #61081, #28132 ) ;
#1271 = EDGE_LOOP ( 'NONE', ( #24850, #67826, #57397, #64564, #75352, #60933 ) ) ;
#1270 = EDGE_CURVE ( 'NONE', #16704, #36005, #37597, .T. ) ;
#1269 = CARTESIAN_POINT ( 'NONE',  ( 17.55952544949445482, 3.000000000000000000, -24.52047455050556835 ) ) ;
#1272 = AXIS2_PLACEMENT_3D ( 'NONE', #30049, #47132, #18774 ) ;
#1273 = EDGE_CURVE ( 'NONE', #13841, #66492, #31787, .T. ) ;
#1274 = ORIENTED_EDGE ( 'NONE', *, *, #30568, .F. ) ;
#1275 = LINE ( 'NONE', #54491, #66107 ) ;
#1277 = ORIENTED_EDGE ( 'NONE', *, *, #63382, .T. ) ;
#1276 = DIRECTION ( 'NONE',  ( 0.000000000000000000, 1.000000000000000000, 0.000000000000000000 ) ) ;
#1278 = EDGE_CURVE ( 'NONE', #3089, #27583, #25184, .T. ) ;
#1279 = ORIENTED_EDGE ( 'NONE', *, *, #38070, .F. ) ;
#1280 = CARTESIAN_POINT ( 'NONE',  ( -22.80000000000001137, 2.000000000000000000, -3.530000000000005578 ) ) ;
#1281 = CARTESIAN_POINT ( 'NONE',  ( -43.79999999999994742, 2.000000000000000000, 4.919999999999993712 ) ) ;
#1282 = CYLINDRICAL_SURFACE ( 'NONE', #40400, 1.000000000000000888 ) ;
#1283 = PLANE ( 'NONE',  #40661 ) ;
#1284 = DIRECTION ( 'NONE',  ( 0.000000000000000000, -1.000000000000000000, 0.000000000000000000 ) ) ;
#1285 = CARTESIAN_POINT ( 'NONE',  ( 48.34460246847202569, 5.000000000000000000, 17.06999999999998963 ) ) ;
#1286 = CYLINDRICAL_SURFACE ( 'NONE', #74215, 1.449999999999999956 ) ;
#1287 = CARTESIAN_POINT ( 'NONE',  ( 43.78426316810929819, 18.04061201928529812, -43.26426316810928796 ) ) ;
#1288 = DIRECTION ( 'NONE',  ( 0.000000000000000000, 0.000000000000000000, -1.000000000000000000 ) ) ;
#1289 = ORIENTED_EDGE ( 'NONE', *, *, #65055, .F. ) ;
#1290 = LINE ( 'NONE', #61865, #10026 ) ;
#1291 = CARTESIAN_POINT ( 'NONE',  ( 35.55952544949445837, 3.000000000000000000, -44.12999999999999545 ) ) ;
#1292 = ORIENTED_EDGE ( 'NONE', *, *, #61801, .T. ) ;
#1293 = CIRCLE ( 'NONE', #44696, 0.5000000000000004441 ) ;
#1294 = ORIENTED_EDGE ( 'NONE', *, *, #13801, .F. ) ;
#1295 = DIRECTION ( 'NONE',  ( 0.000000000000000000, 0.000000000000000000, 1.000000000000000000 ) ) ;
#1296 = CARTESIAN_POINT ( 'NONE',  ( 47.83778348133882474, 3.005281520617729907, -35.48771978075538414 ) ) ;
#1297 = ORIENTED_EDGE ( 'NONE', *, *, #67055, .T. ) ;
#1298 = DIRECTION ( 'NONE',  ( 0.000000000000000000, 0.000000000000000000, -1.000000000000000000 ) ) ;
#1299 = VECTOR ( 'NONE', #54500, 1000.000000000000000 ) ;
#1300 = FACE_OUTER_BOUND ( 'NONE', #62584, .T. ) ;
#1301 = DIRECTION ( 'NONE',  ( 0.000000000000000000, 1.000000000000000000, 0.000000000000000000 ) ) ;
#1302 = CIRCLE ( 'NONE', #48411, 1.000000000000000000 ) ;
#1303 = CARTESIAN_POINT ( 'NONE',  ( -5.800000000000027356, 2.000000000000000000, -43.53000000000000824 ) ) ;
#1304 = ORIENTED_EDGE ( 'NONE', *, *, #41679, .T. ) ;
#1305 = EDGE_CURVE ( 'NONE', #72097, #72952, #33236, .T. ) ;
#1307 = EDGE_CURVE ( 'NONE', #28426, #17111, #1732, .T. ) ;
#1306 = DIRECTION ( 'NONE',  ( -0.000000000000000000, -1.000000000000000000, -0.000000000000000000 ) ) ;
#1308 = EDGE_CURVE ( 'NONE', #71244, #35253, #72130, .T. ) ;
#1309 = VERTEX_POINT ( 'NONE', #30999 ) ;
#1310 = DIRECTION ( 'NONE',  ( -0.9205048534524400417, 0.3907311284892745484, 2.196453066072268470E-16 ) ) ;
#1311 = CARTESIAN_POINT ( 'NONE',  ( 35.55952544949445837, 4.000000000000000000, -24.52047455050558256 ) ) ;
#1312 = CARTESIAN_POINT ( 'NONE',  ( -7.649999999999983480, 2.000000000000000000, -24.13001456677940126 ) ) ;
#1313 = ADVANCED_FACE ( 'NONE', ( #25573 ), #67094, .T. ) ;
#1314 = EDGE_CURVE ( 'NONE', #38333, #32267, #6446, .T. ) ;
#1315 = CARTESIAN_POINT ( 'NONE',  ( -35.65179916188773745, 2.003531054022011482, 2.869995144395071307 ) ) ;
#1316 = CARTESIAN_POINT ( 'NONE',  ( 2.199999999999986855, 2.000000000000000000, -47.30000000000001137 ) ) ;
#1317 = ORIENTED_EDGE ( 'NONE', *, *, #22518, .T. ) ;
#1318 = ORIENTED_EDGE ( 'NONE', *, *, #11367, .T. ) ;
#1319 = ORIENTED_EDGE ( 'NONE', *, *, #16623, .T. ) ;
#1320 = CARTESIAN_POINT ( 'NONE',  ( 7.050000000000021139, 2.000000000000000000, 5.024496737905816524 ) ) ;
#1321 = AXIS2_PLACEMENT_3D ( 'NONE', #26460, #13285, #38107 ) ;
#1322 = DIRECTION ( 'NONE',  ( 0.000000000000000000, 0.000000000000000000, 1.000000000000000000 ) ) ;
#1323 = CARTESIAN_POINT ( 'NONE',  ( 37.84047455050558995, 3.000000000000000000, 24.06999999999998607 ) ) ;
#1324 = VECTOR ( 'NONE', #17172, 1000.000000000000000 ) ;
#1325 = LINE ( 'NONE', #46902, #60875 ) ;
#1326 = ORIENTED_EDGE ( 'NONE', *, *, #71803, .F. ) ;
#1327 = AXIS2_PLACEMENT_3D ( 'NONE', #40577, #34379, #28532 ) ;
#1328 = LINE ( 'NONE', #31237, #44954 ) ;
#1329 = EDGE_CURVE ( 'NONE', #55868, #57500, #26324, .T. ) ;
#1330 = VERTEX_POINT ( 'NONE', #72527 ) ;
#1331 = VERTEX_POINT ( 'NONE', #19363 ) ;
#1332 = ORIENTED_EDGE ( 'NONE', *, *, #5832, .F. ) ;
#1333 = DIRECTION ( 'NONE',  ( 0.000000000000000000, 1.000000000000000000, -0.000000000000000000 ) ) ;
#1334 = EDGE_CURVE ( 'NONE', #60521, #24719, #1477, .T. ) ;
#1335 = CARTESIAN_POINT ( 'NONE',  ( 35.55952544949445837, 4.000000000000000000, 34.97952544949441744 ) ) ;
#1336 = ORIENTED_EDGE ( 'NONE', *, *, #50913, .F. ) ;
#1337 = VERTEX_POINT ( 'NONE', #67875 ) ;
#1338 = VERTEX_POINT ( 'NONE', #61301 ) ;
#1339 = DIRECTION ( 'NONE',  ( 0.000000000000000000, 1.000000000000000000, 0.000000000000000000 ) ) ;
#1340 = AXIS2_PLACEMENT_3D ( 'NONE', #7778, #2335, #43888 ) ;
#1341 = ORIENTED_EDGE ( 'NONE', *, *, #49003, .F. ) ;
#1342 = DIRECTION ( 'NONE',  ( 0.000000000000000000, 0.000000000000000000, 1.000000000000000000 ) ) ;
#1343 = CARTESIAN_POINT ( 'NONE',  ( -15.80000000000002558, 2.000000000000000000, -43.53000000000000824 ) ) ;
#1344 = ORIENTED_EDGE ( 'NONE', *, *, #38354, .F. ) ;
#1345 = LINE ( 'NONE', #37455, #41827 ) ;
#1346 = VECTOR ( 'NONE', #31878, 1000.000000000000000 ) ;
#1347 = PLANE ( 'NONE',  #21897 ) ;
#1348 = ORIENTED_EDGE ( 'NONE', *, *, #16206, .F. ) ;
#1349 = EDGE_LOOP ( 'NONE', ( #2620, #40019, #6173, #24936, #63788, #50907 ) ) ;
#1350 = DIRECTION ( 'NONE',  ( 0.000000000000000000, 0.000000000000000000, 1.000000000000000000 ) ) ;
#1351 = AXIS2_PLACEMENT_3D ( 'NONE', #14604, #42949, #61208 ) ;
#1352 = CIRCLE ( 'NONE', #49747, 0.5000000000000004441 ) ;
#1353 = CARTESIAN_POINT ( 'NONE',  ( -10.94460246847206264, 5.000000000000000000, 17.06999999999998963 ) ) ;
#1354 = LINE ( 'NONE', #24299, #73650 ) ;
#1355 = DIRECTION ( 'NONE',  ( 0.000000000000000000, 0.000000000000000000, 1.000000000000000000 ) ) ;
#1356 = ORIENTED_EDGE ( 'NONE', *, *, #40579, .T. ) ;
#1357 = CARTESIAN_POINT ( 'NONE',  ( -8.159525449494417160, 3.000000000000003553, 44.47778192476570780 ) ) ;
#1358 = VERTEX_POINT ( 'NONE', #7698 ) ;
#1359 = EDGE_CURVE ( 'NONE', #17712, #35660, #19746, .T. ) ;
#1360 = LINE ( 'NONE', #1764, #34386 ) ;
#1361 = CARTESIAN_POINT ( 'NONE',  ( -49.47996212175559094, 5.000000000000000000, -2.930000000000009042 ) ) ;
#1363 = ORIENTED_EDGE ( 'NONE', *, *, #40050, .F. ) ;
#1362 = DIRECTION ( 'NONE',  ( -0.000000000000000000, -1.000000000000000000, -0.000000000000000000 ) ) ;
#1364 = EDGE_CURVE ( 'NONE', #41875, #43661, #66733, .T. ) ;
#1365 = DIRECTION ( 'NONE',  ( 1.000000000000000000, 0.000000000000000000, 0.000000000000000000 ) ) ;
#1366 = EDGE_CURVE ( 'NONE', #52893, #29997, #53851, .T. ) ;
#1367 = EDGE_LOOP ( 'NONE', ( #11249, #48150, #60491, #34017, #14457, #26050 ) ) ;
#1368 = FACE_OUTER_BOUND ( 'NONE', #55329, .T. ) ;
#1369 = ORIENTED_EDGE ( 'NONE', *, *, #57147, .T. ) ;
#1370 = EDGE_CURVE ( 'NONE', #17012, #74398, #60904, .T. ) ;
#1371 = DIRECTION ( 'NONE',  ( -1.000000000000000000, 0.000000000000000000, 0.000000000000000000 ) ) ;
#1372 = DIRECTION ( 'NONE',  ( 0.000000000000000000, 0.000000000000000000, 1.000000000000000000 ) ) ;
#1373 = DIRECTION ( 'NONE',  ( 0.8910065241883674547, 0.4539904997395476371, 0.000000000000000000 ) ) ;
#1374 = CARTESIAN_POINT ( 'NONE',  ( 19.34047455050560416, 3.000000000000000000, -35.03952544949443393 ) ) ;
#1375 = CARTESIAN_POINT ( 'NONE',  ( 49.10190758338146821, 2.000000000000000000, -17.47693877551021302 ) ) ;
#1376 = DIRECTION ( 'NONE',  ( -0.000000000000000000, -1.000000000000000000, -0.000000000000000000 ) ) ;
#1377 = LINE ( 'NONE', #42941, #9418 ) ;
#1378 = VERTEX_POINT ( 'NONE', #25948 ) ;
#1379 = PLANE ( 'NONE',  #8344 ) ;
#1380 = AXIS2_PLACEMENT_3D ( 'NONE', #25284, #72625, #26038 ) ;
#1381 = ORIENTED_EDGE ( 'NONE', *, *, #37017, .F. ) ;
#1382 = DIRECTION ( 'NONE',  ( 0.000000000000000000, 1.000000000000000000, 0.000000000000000000 ) ) ;
#1383 = DIRECTION ( 'NONE',  ( 0.000000000000000000, 0.4539904997395476371, 0.8910065241883674547 ) ) ;
#1384 = VECTOR ( 'NONE', #48305, 1000.000000000000000 ) ;
#1385 = CARTESIAN_POINT ( 'NONE',  ( 43.19999999999998863, 5.000000000000000000, 15.01999999999999247 ) ) ;
#1386 = CARTESIAN_POINT ( 'NONE',  ( -45.65539753152797431, 5.000000000000000000, -42.93000000000000682 ) ) ;
#1387 = CARTESIAN_POINT ( 'NONE',  ( -38.94820083811222133, 2.003531054022016367, -42.92999514439509312 ) ) ;
#1388 = CARTESIAN_POINT ( 'NONE',  ( 8.059525449494453042, 4.000000000000000000, 24.46047455050555897 ) ) ;
#1389 = ORIENTED_EDGE ( 'NONE', *, *, #51675, .T. ) ;
#1391 = ORIENTED_EDGE ( 'NONE', *, *, #37067, .F. ) ;
#1390 = DIRECTION ( 'NONE',  ( -0.000000000000000000, -1.000000000000000000, 0.000000000000000000 ) ) ;
#1392 = EDGE_CURVE ( 'NONE', #72084, #67269, #66198, .T. ) ;
#1394 = EDGE_CURVE ( 'NONE', #21624, #8689, #50776, .T. ) ;
#1393 = CARTESIAN_POINT ( 'NONE',  ( -20.94460246847206264, 2.010593252080483673, 17.06999999999998963 ) ) ;
#1395 = CARTESIAN_POINT ( 'NONE',  ( -17.64999999999998082, 2.000000000000000000, -22.92998543322061522 ) ) ;
#1396 = ORIENTED_EDGE ( 'NONE', *, *, #44090, .F. ) ;
#1397 = ORIENTED_EDGE ( 'NONE', *, *, #50148, .F. ) ;
#1398 = ORIENTED_EDGE ( 'NONE', *, *, #747, .F. ) ;
#1399 = CIRCLE ( 'NONE', #28671, 1.000000000000000888 ) ;
#1400 = CARTESIAN_POINT ( 'NONE',  ( 48.34460246847202569, 2.010593252080633331, -22.93000000000001037 ) ) ;
#1401 = EDGE_CURVE ( 'NONE', #13549, #7156, #11923, .T. ) ;
#1402 = CYLINDRICAL_SURFACE ( 'NONE', #37556, 1.000000000000000888 ) ;
#1403 = CARTESIAN_POINT ( 'NONE',  ( 47.83778348133882474, 3.005281520617728575, 15.42771978075536587 ) ) ;
#1404 = EDGE_CURVE ( 'NONE', #29827, #1232, #73325, .T. ) ;
#1405 =( BOUNDED_CURVE ( )  B_SPLINE_CURVE ( 3, ( #50213, #15250, #21067, #21845 ),
 .UNSPECIFIED., .F., .F. ) 
 B_SPLINE_CURVE_WITH_KNOTS ( ( 4, 4 ),
 ( 4.712388980384689674, 4.717786538121051976 ),
 .UNSPECIFIED. ) 
 CURVE ( )  GEOMETRIC_REPRESENTATION_ITEM ( )  RATIONAL_B_SPLINE_CURVE ( ( 1.000000000000000000, 0.9999975721990136401, 0.9999975721990136401, 1.000000000000000000 ) ) 
 REPRESENTATION_ITEM ( '' )  );
#1406 = CARTESIAN_POINT ( 'NONE',  ( 19.84047455050558995, 5.000000000000000000, -17.13000000000000966 ) ) ;
#1407 = EDGE_CURVE ( 'NONE', #60567, #35980, #41483, .T. ) ;
#1408 = VECTOR ( 'NONE', #63034, 1000.000000000000000 ) ;
#1409 = AXIS2_PLACEMENT_3D ( 'NONE', #5716, #30168, #71693 ) ;
#1410 = EDGE_LOOP ( 'NONE', ( #35863, #2086, #50427, #56146, #64765, #47956 ) ) ;
#1411 = CARTESIAN_POINT ( 'NONE',  ( -55.80000000000001137, 8.000000000000000000, 40.00000000000002842 ) ) ;
#1412 = ORIENTED_EDGE ( 'NONE', *, *, #62091, .F. ) ;
#1413 = CARTESIAN_POINT ( 'NONE',  ( -45.64999999999998437, 2.000000000000000000, -2.929985433220615665 ) ) ;
#1414 = CARTESIAN_POINT ( 'NONE',  ( -25.79999999999999361, 3.288295268352468881, 20.00000000000002487 ) ) ;
#1415 = ORIENTED_EDGE ( 'NONE', *, *, #70483, .T. ) ;
#1416 = CARTESIAN_POINT ( 'NONE',  ( 49.10190758338139005, 5.000000000000000000, 37.41693877551020364 ) ) ;
#1417 = VERTEX_POINT ( 'NONE', #74066 ) ;
#1418 = ORIENTED_EDGE ( 'NONE', *, *, #9377, .T. ) ;
#1419 = CIRCLE ( 'NONE', #67164, 1.000000000000000888 ) ;
#1420 = ORIENTED_EDGE ( 'NONE', *, *, #19764, .F. ) ;
#1421 = ORIENTED_EDGE ( 'NONE', *, *, #32879, .F. ) ;
#1422 = FACE_OUTER_BOUND ( 'NONE', #53425, .T. ) ;
#1423 = EDGE_CURVE ( 'NONE', #49969, #1443, #26720, .T. ) ;
#1424 = LINE ( 'NONE', #60855, #22800 ) ;
#1425 = ORIENTED_EDGE ( 'NONE', *, *, #40829, .F. ) ;
#1426 = CARTESIAN_POINT ( 'NONE',  ( 35.05000000000002558, 2.000000000000000000, -44.13001456677940126 ) ) ;
#1427 = VECTOR ( 'NONE', #59417, 1000.000000000000000 ) ;
#1428 = ORIENTED_EDGE ( 'NONE', *, *, #56365, .T. ) ;
#1429 = AXIS2_PLACEMENT_3D ( 'NONE', #48603, #72277, #31138 ) ;
#1430 = EDGE_CURVE ( 'NONE', #64533, #53352, #14418, .T. ) ;
#1431 = VERTEX_POINT ( 'NONE', #22042 ) ;
#1432 = AXIS2_PLACEMENT_3D ( 'NONE', #49543, #30161, #66650 ) ;
#1433 = CARTESIAN_POINT ( 'NONE',  ( -50.80000000000001137, 2.000000000000000000, 15.01999999999999247 ) ) ;
#1434 = LINE ( 'NONE', #42217, #53602 ) ;
#1435 = ORIENTED_EDGE ( 'NONE', *, *, #40303, .F. ) ;
#1436 = CARTESIAN_POINT ( 'NONE',  ( 38.42613045851809517, 1.850585562323503908, 25.10062719642388629 ) ) ;
#1437 = DIRECTION ( 'NONE',  ( -0.000000000000000000, -1.000000000000000000, -0.000000000000000000 ) ) ;
#1438 = DIRECTION ( 'NONE',  ( 0.4539904997395476371, -0.8910065241883674547, 0.000000000000000000 ) ) ;
#1439 = VERTEX_POINT ( 'NONE', #50398 ) ;
#1440 = AXIS2_PLACEMENT_3D ( 'NONE', #19359, #59750, #30995 ) ;
#1441 = LINE ( 'NONE', #14657, #3060 ) ;
#1442 = ORIENTED_EDGE ( 'NONE', *, *, #55799, .F. ) ;
#1443 = VERTEX_POINT ( 'NONE', #20898 ) ;
#1444 = DIRECTION ( 'NONE',  ( -0.000000000000000000, -0.000000000000000000, 1.000000000000000000 ) ) ;
#1445 = ORIENTED_EDGE ( 'NONE', *, *, #19355, .T. ) ;
#1446 = LINE ( 'NONE', #43011, #47377 ) ;
#1447 = DIRECTION ( 'NONE',  ( 6.938893903907228378E-15, 0.000000000000000000, 1.000000000000000000 ) ) ;
#1448 = CARTESIAN_POINT ( 'NONE',  ( 17.05539753152801552, 2.010593252080633331, 22.86999999999998678 ) ) ;
#1450 = EDGE_LOOP ( 'NONE', ( #71622, #41075, #71615, #55444 ) ) ;
#1449 = LINE ( 'NONE', #31370, #68047 ) ;
#1451 = DIRECTION ( 'NONE',  ( 0.000000000000000000, 0.000000000000000000, -1.000000000000000000 ) ) ;
#1452 = AXIS2_PLACEMENT_3D ( 'NONE', #67280, #26899, #8273 ) ;
#1453 = FACE_OUTER_BOUND ( 'NONE', #14439, .T. ) ;
#1454 = ORIENTED_EDGE ( 'NONE', *, *, #56247, .T. ) ;
#1455 = CARTESIAN_POINT ( 'NONE',  ( 18.00771978075539437, 3.005281520617732127, -35.04221651866119913 ) ) ;
#1456 = VECTOR ( 'NONE', #14840, 1000.000000000000000 ) ;
#1457 = AXIS2_PLACEMENT_3D ( 'NONE', #33070, #61051, #56762 ) ;
#1458 = EDGE_CURVE ( 'NONE', #1133, #27211, #3403, .T. ) ;
#1459 = ORIENTED_EDGE ( 'NONE', *, *, #55111, .T. ) ;
#1460 = EDGE_CURVE ( 'NONE', #35085, #44703, #69768, .T. ) ;
#1461 = VECTOR ( 'NONE', #30741, 1000.000000000000000 ) ;
#1462 = EDGE_CURVE ( 'NONE', #72848, #16941, #68239, .T. ) ;
#1463 = AXIS2_PLACEMENT_3D ( 'NONE', #70417, #11797, #58038 ) ;
#1464 = DIRECTION ( 'NONE',  ( 0.000000000000000000, 0.000000000000000000, -1.000000000000000000 ) ) ;
#1465 = LINE ( 'NONE', #5493, #46758 ) ;
#1466 = CARTESIAN_POINT ( 'NONE',  ( 28.19999999999997797, 8.000000000000000000, 30.69999999999997442 ) ) ;
#1467 = DIRECTION ( 'NONE',  ( -0.000000000000000000, -1.000000000000000000, -0.000000000000000000 ) ) ;
#1468 = CARTESIAN_POINT ( 'NONE',  ( -49.70190758338135595, 5.000000000000000000, 4.416938775510196535 ) ) ;
#1469 = EDGE_CURVE ( 'NONE', #64760, #28560, #39506, .T. ) ;
#1470 = DIRECTION ( 'NONE',  ( -0.000000000000000000, -1.000000000000000000, -0.000000000000000000 ) ) ;
#1471 = CARTESIAN_POINT ( 'NONE',  ( 7.050000000000021139, 2.000000000000000000, 40.00000000000000000 ) ) ;
#1472 = CARTESIAN_POINT ( 'NONE',  ( -10.43778348133878708, 3.005281520617729907, -15.48771978075538236 ) ) ;
#1473 = CARTESIAN_POINT ( 'NONE',  ( 53.19999999999999574, 8.000000000000000000, -29.30000000000001847 ) ) ;
#1474 = CARTESIAN_POINT ( 'NONE',  ( 47.84047455050558995, 4.000000000000000000, -24.13000000000000966 ) ) ;
#1475 = EDGE_LOOP ( 'NONE', ( #6207, #8315, #36000, #53646, #55543, #65355 ) ) ;
#1476 = DIRECTION ( 'NONE',  ( -0.4133841097042049162, -0.8113119965143641421, -0.4133841097042049162 ) ) ;
#1477 = LINE ( 'NONE', #13907, #36438 ) ;
#1478 = DIRECTION ( 'NONE',  ( 0.000000000000000000, -0.4539904997395470820, -0.8910065241883678988 ) ) ;
#1479 = CIRCLE ( 'NONE', #44887, 1.449999999999999956 ) ;
#1480 = DIRECTION ( 'NONE',  ( 0.000000000000000000, 1.000000000000000000, -0.000000000000000000 ) ) ;
#1481 = CARTESIAN_POINT ( 'NONE',  ( 8.007719780755392591, 3.005281520617731239, 44.95778348133880087 ) ) ;
#1482 = AXIS2_PLACEMENT_3D ( 'NONE', #45327, #62421, #9607 ) ;
#1483 = VECTOR ( 'NONE', #11969, 1000.000000000000000 ) ;
#1484 = VECTOR ( 'NONE', #2308, 1000.000000000000114 ) ;
#1485 = CARTESIAN_POINT ( 'NONE',  ( -18.65952544949439940, 3.000000000000000000, 24.96047455050556252 ) ) ;
#1487 = VERTEX_POINT ( 'NONE', #63584 ) ;
#1486 = CARTESIAN_POINT ( 'NONE',  ( 37.39228021924463974, 3.005281520617715696, -5.017783481338820906 ) ) ;
#1488 = DIRECTION ( 'NONE',  ( -0.000000000000000000, -1.000000000000000000, -0.000000000000000000 ) ) ;
#1489 = AXIS2_PLACEMENT_3D ( 'NONE', #22733, #39811, #51495 ) ;
#1490 = ORIENTED_EDGE ( 'NONE', *, *, #3404, .T. ) ;
#1491 = VERTEX_POINT ( 'NONE', #51153 ) ;
#1492 = PLANE ( 'NONE',  #49845 ) ;
#1493 = DIRECTION ( 'NONE',  ( 0.000000000000000000, 0.000000000000000000, 1.000000000000000000 ) ) ;
#1494 = EDGE_CURVE ( 'NONE', #19150, #8596, #32924, .T. ) ;
#1495 = DIRECTION ( 'NONE',  ( 0.000000000000000000, 0.000000000000000000, 1.000000000000000000 ) ) ;
#1496 = EDGE_LOOP ( 'NONE', ( #55721, #75932, #44770, #68036, #23006, #67502, #32021, #69827, #64056, #50602, #9228, #57885, #39059, #53382, #42697, #53878, #71327, #10159, #3545, #52342, #68290, #37595, #35810, #70882, #38596, #24818, #69093, #70276, #1208, #1583, #58259, #65074 ) ) ;
#1497 = EDGE_CURVE ( 'NONE', #20544, #36726, #37773, .T. ) ;
#1498 = DIRECTION ( 'NONE',  ( 1.000000000000000000, 0.000000000000000000, 0.000000000000000000 ) ) ;
#1499 = VECTOR ( 'NONE', #18220, 1000.000000000000000 ) ;
#1500 = VERTEX_POINT ( 'NONE', #21256 ) ;
#1501 = EDGE_CURVE ( 'NONE', #2373, #47922, #19846, .T. ) ;
#1502 = DIRECTION ( 'NONE',  ( 0.000000000000000000, 1.000000000000000000, -0.000000000000000000 ) ) ;
#1503 = ORIENTED_EDGE ( 'NONE', *, *, #10220, .F. ) ;
#1504 = CARTESIAN_POINT ( 'NONE',  ( -8.659525449494415383, 4.000000000000000000, 44.96047455050556607 ) ) ;
#1505 = AXIS2_PLACEMENT_3D ( 'NONE', #33375, #10466, #10066 ) ;
#1506 = CARTESIAN_POINT ( 'NONE',  ( 50.19999999999997442, 2.000000000000000000, -23.53000000000000469 ) ) ;
#1507 = AXIS2_PLACEMENT_3D ( 'NONE', #41585, #65277, #12083 ) ;
#1508 = VECTOR ( 'NONE', #44162, 1000.000000000000000 ) ;
#1509 = ORIENTED_EDGE ( 'NONE', *, *, #64500, .F. ) ;
#1510 = FACE_OUTER_BOUND ( 'NONE', #54732, .T. ) ;
#1511 = VERTEX_POINT ( 'NONE', #63973 ) ;
#1512 = FACE_OUTER_BOUND ( 'NONE', #53080, .T. ) ;
#1513 = ORIENTED_EDGE ( 'NONE', *, *, #70477, .T. ) ;
#1514 = ORIENTED_EDGE ( 'NONE', *, *, #5132, .F. ) ;
#1515 = VERTEX_POINT ( 'NONE', #9613 ) ;
#1516 = EDGE_CURVE ( 'NONE', #34438, #22528, #33303, .T. ) ;
#1517 = ORIENTED_EDGE ( 'NONE', *, *, #6737, .F. ) ;
#1518 = FACE_OUTER_BOUND ( 'NONE', #15688, .T. ) ;
#1519 = VERTEX_POINT ( 'NONE', #34075 ) ;
#1520 = ADVANCED_FACE ( 'NONE', ( #57780 ), #4552, .T. ) ;
#1521 = VERTEX_POINT ( 'NONE', #49070 ) ;
#1522 = PLANE ( 'NONE',  #69665 ) ;
#1523 = EDGE_LOOP ( 'NONE', ( #43844, #42113, #11488, #83, #41908 ) ) ;
#1524 = DIRECTION ( 'NONE',  ( -0.000000000000000000, -0.000000000000000000, -1.000000000000000000 ) ) ;
#1525 = CARTESIAN_POINT ( 'NONE',  ( -9.652908926436845505, 5.930930100595020349, -2.930000000000009042 ) ) ;
#1526 = VERTEX_POINT ( 'NONE', #42092 ) ;
#1527 = DIRECTION ( 'NONE',  ( -0.000000000000000000, 1.000000000000000000, -0.000000000000000000 ) ) ;
#1528 = ORIENTED_EDGE ( 'NONE', *, *, #32012, .F. ) ;
#1529 = CARTESIAN_POINT ( 'NONE',  ( 43.19999999999998863, 2.000000000000000000, 36.46999999999999886 ) ) ;
#1530 = LINE ( 'NONE', #43097, #72499 ) ;
#1531 = ORIENTED_EDGE ( 'NONE', *, *, #38376, .T. ) ;
#1532 = AXIS2_PLACEMENT_3D ( 'NONE', #38974, #45566, #69250 ) ;
#1533 = DIRECTION ( 'NONE',  ( 0.000000000000000000, 0.000000000000000000, 1.000000000000000000 ) ) ;
#1534 = CARTESIAN_POINT ( 'NONE',  ( -53.80000000000001137, 3.288295268352468881, -7.300000000000007816 ) ) ;
#1535 = VECTOR ( 'NONE', #24980, 1000.000000000000114 ) ;
#1536 = VECTOR ( 'NONE', #22658, 1000.000000000000000 ) ;
#1538 = CIRCLE ( 'NONE', #75905, 1.000000000000000888 ) ;
#1537 = CARTESIAN_POINT ( 'NONE',  ( -8.159525449494415383, 4.000000000000000000, 34.97952544949441744 ) ) ;
#1539 = ORIENTED_EDGE ( 'NONE', *, *, #45141, .F. ) ;
#1540 = CARTESIAN_POINT ( 'NONE',  ( -38.44047455050554873, 4.000000000000000000, 4.460474550505563407 ) ) ;
#1541 = CARTESIAN_POINT ( 'NONE',  ( -10.94999999999997975, 2.000000000000000000, 40.00000000000000000 ) ) ;
#1542 = ORIENTED_EDGE ( 'NONE', *, *, #75293, .F. ) ;
#1543 = LINE ( 'NONE', #18280, #4127 ) ;
#1544 = CARTESIAN_POINT ( 'NONE',  ( -48.94460246847198448, 5.000000000000000000, -35.93000000000001393 ) ) ;
#1545 = ORIENTED_EDGE ( 'NONE', *, *, #9732, .T. ) ;
#1546 = CARTESIAN_POINT ( 'NONE',  ( -18.65952544949441361, 4.000000000000000000, -25.02047455050558256 ) ) ;
#1547 = CARTESIAN_POINT ( 'NONE',  ( 9.840474550505588169, 4.000000000000000000, -45.02047455050558256 ) ) ;
#1548 = EDGE_CURVE ( 'NONE', #74827, #67227, #10494, .T. ) ;
#1549 = DIRECTION ( 'NONE',  ( 0.000000000000000000, 0.000000000000000000, -1.000000000000000000 ) ) ;
#1550 = ORIENTED_EDGE ( 'NONE', *, *, #33901, .F. ) ;
#1551 = ADVANCED_FACE ( 'NONE', ( #40662 ), #52306, .T. ) ;
#1552 = LINE ( 'NONE', #8168, #17472 ) ;
#1553 = DIRECTION ( 'NONE',  ( 0.4539904997395476371, -0.8910065241883674547, 0.000000000000000000 ) ) ;
#1554 = EDGE_LOOP ( 'NONE', ( #34655, #12889, #30489, #16717, #56505, #21438, #69257, #69349 ) ) ;
#1555 = CARTESIAN_POINT ( 'NONE',  ( 56.00000000000000000, 5.000000000000000000, 22.86999999999998678 ) ) ;
#1556 = CARTESIAN_POINT ( 'NONE',  ( -9.845703609594577799, 4.167303697001058183, 37.06999999999999318 ) ) ;
#1557 = EDGE_CURVE ( 'NONE', #75674, #26779, #37040, .T. ) ;
#1558 = VERTEX_POINT ( 'NONE', #4931 ) ;
#1559 = DIRECTION ( 'NONE',  ( -0.000000000000000000, -1.000000000000000000, -0.000000000000000000 ) ) ;
#1560 = EDGE_CURVE ( 'NONE', #17598, #17761, #46414, .T. ) ;
#1561 = LINE ( 'NONE', #73756, #55521 ) ;
#1562 = VECTOR ( 'NONE', #45272, 1000.000000000000000 ) ;
#1563 = FACE_OUTER_BOUND ( 'NONE', #33131, .T. ) ;
#1564 = AXIS2_PLACEMENT_3D ( 'NONE', #22227, #9796, #3589 ) ;
#1565 = CYLINDRICAL_SURFACE ( 'NONE', #46144, 1.449999999999999956 ) ;
#1567 = VERTEX_POINT ( 'NONE', #24988 ) ;
#1566 = CARTESIAN_POINT ( 'NONE',  ( -38.94999999999997442, 2.000000000000000000, -37.13001456677940126 ) ) ;
#1568 = CIRCLE ( 'NONE', #18931, 1.000000000000000888 ) ;
#1569 = ADVANCED_FACE ( 'NONE', ( #11142 ), #66921, .F. ) ;
#1570 = ORIENTED_EDGE ( 'NONE', *, *, #24628, .F. ) ;
#1571 = CARTESIAN_POINT ( 'NONE',  ( -10.94640165656820052, 2.007062146621627186, 15.86999999999998856 ) ) ;
#1572 = AXIS2_PLACEMENT_3D ( 'NONE', #13652, #31530, #73799 ) ;
#1573 = EDGE_CURVE ( 'NONE', #24057, #63095, #38221, .T. ) ;
#1574 = VECTOR ( 'NONE', #17702, 1000.000000000000000 ) ;
#1575 = CARTESIAN_POINT ( 'NONE',  ( 9.904496737905839510, 2.000000000000000000, -25.53000000000000824 ) ) ;
#1576 = DIRECTION ( 'NONE',  ( -1.000000000000000000, -0.000000000000000000, -0.000000000000000000 ) ) ;
#1577 = DIRECTION ( 'NONE',  ( -0.000000000000000000, -0.000000000000000000, 1.000000000000000000 ) ) ;
#1579 = VERTEX_POINT ( 'NONE', #46492 ) ;
#1578 = FACE_OUTER_BOUND ( 'NONE', #72651, .T. ) ;
#1580 = LINE ( 'NONE', #7410, #58442 ) ;
#1581 = CARTESIAN_POINT ( 'NONE',  ( -20.94999999999997797, 2.000000000000000000, 2.869985433220597404 ) ) ;
#1582 = VERTEX_POINT ( 'NONE', #48671 ) ;
#1583 = ORIENTED_EDGE ( 'NONE', *, *, #63284, .F. ) ;
#1584 = DIRECTION ( 'NONE',  ( 0.4539904997395476371, -0.8910065241883674547, 0.000000000000000000 ) ) ;
#1585 = DIRECTION ( 'NONE',  ( 0.000000000000000000, 0.000000000000000000, -1.000000000000000000 ) ) ;
#1586 = DIRECTION ( 'NONE',  ( -1.000000000000000000, 0.000000000000000000, -0.000000000000000000 ) ) ;
#1587 = VERTEX_POINT ( 'NONE', #70162 ) ;
#1588 = EDGE_CURVE ( 'NONE', #74253, #29885, #56353, .T. ) ;
#1589 = DIRECTION ( 'NONE',  ( 0.000000000000000000, -1.000000000000000000, 0.000000000000000000 ) ) ;
#1590 = DIRECTION ( 'NONE',  ( -0.4133841097042049162, -0.8113119965143641421, -0.4133841097042049162 ) ) ;
#1591 = CARTESIAN_POINT ( 'NONE',  ( -48.44047455050554873, 4.000000000000000000, 14.97952544949441389 ) ) ;
#1592 = VECTOR ( 'NONE', #72664, 1000.000000000000000 ) ;
#1593 = ORIENTED_EDGE ( 'NONE', *, *, #40583, .T. ) ;
#1594 = CARTESIAN_POINT ( 'NONE',  ( 17.49550326209420348, 2.000000000000000000, 34.46999999999999176 ) ) ;
#1595 = CARTESIAN_POINT ( 'NONE',  ( 15.19999999999999218, 5.000000000000000000, 37.91999999999999460 ) ) ;
#1596 = ORIENTED_EDGE ( 'NONE', *, *, #1334, .T. ) ;
#1597 = VECTOR ( 'NONE', #24426, 1000.000000000000000 ) ;
#1598 = VECTOR ( 'NONE', #52557, 1000.000000000000000 ) ;
#1599 = EDGE_LOOP ( 'NONE', ( #37544, #39272, #60294, #67392, #66463 ) ) ;
#1600 = AXIS2_PLACEMENT_3D ( 'NONE', #46037, #58472, #10338 ) ;
#1601 = EDGE_CURVE ( 'NONE', #60872, #44598, #23182, .T. ) ;
#1602 = DIRECTION ( 'NONE',  ( 0.000000000000000000, 0.000000000000000000, 1.000000000000000000 ) ) ;
#1603 = VERTEX_POINT ( 'NONE', #34821 ) ;
#1604 = AXIS2_PLACEMENT_3D ( 'NONE', #51597, #75245, #10427 ) ;
#1605 = CIRCLE ( 'NONE', #11543, 1.000000000000000888 ) ;
#1606 = DIRECTION ( 'NONE',  ( -0.000000000000000000, -1.000000000000000000, -0.000000000000000000 ) ) ;
#1607 = FACE_OUTER_BOUND ( 'NONE', #51679, .T. ) ;
#1608 = VERTEX_POINT ( 'NONE', #5317 ) ;
#1609 = CARTESIAN_POINT ( 'NONE',  ( -30.80000000000000426, 2.000000000000000000, 7.349309911978776642E-15 ) ) ;
#1610 = CARTESIAN_POINT ( 'NONE',  ( 39.10190758338147532, 5.000000000000000000, 22.52306122448978343 ) ) ;
#1611 = CARTESIAN_POINT ( 'NONE',  ( 35.05539753152800841, 5.000000000000000000, 2.869999999999990781 ) ) ;
#1612 = VERTEX_POINT ( 'NONE', #72341 ) ;
#1613 = ORIENTED_EDGE ( 'NONE', *, *, #19516, .T. ) ;
#1614 = VECTOR ( 'NONE', #12278, 1000.000000000000000 ) ;
#1615 = EDGE_CURVE ( 'NONE', #64760, #3838, #23259, .T. ) ;
#1616 = CARTESIAN_POINT ( 'NONE',  ( 20.34460246847202924, 2.000000000000000000, -21.93000000000000682 ) ) ;
#1617 = ORIENTED_EDGE ( 'NONE', *, *, #2382, .T. ) ;
#1618 = CARTESIAN_POINT ( 'NONE',  ( -48.94640165656820585, 2.007062146621624521, 35.86999999999999034 ) ) ;
#1619 = CARTESIAN_POINT ( 'NONE',  ( 37.83778348133883185, 3.005281520617728575, 15.42771978075536587 ) ) ;
#1620 = AXIS2_PLACEMENT_3D ( 'NONE', #5924, #51784, #70754 ) ;
#1621 = EDGE_CURVE ( 'NONE', #31419, #6233, #59968, .T. ) ;
#1622 = LINE ( 'NONE', #61808, #10308 ) ;
#1623 = EDGE_CURVE ( 'NONE', #39662, #1842, #54135, .T. ) ;
#1624 = AXIS2_PLACEMENT_3D ( 'NONE', #7804, #3863, #9320 ) ;
#1625 = LINE ( 'NONE', #25715, #22558 ) ;
#1626 = CIRCLE ( 'NONE', #48742, 0.5000000000000004441 ) ;
#1627 =( BOUNDED_CURVE ( )  B_SPLINE_CURVE ( 3, ( #22628, #46310, #70740, #17550 ),
 .UNSPECIFIED., .F., .F. ) 
 B_SPLINE_CURVE_WITH_KNOTS ( ( 4, 4 ),
 ( 0.000000000000000000, 0.1037976221008041350 ),
 .UNSPECIFIED. ) 
 CURVE ( )  GEOMETRIC_REPRESENTATION_ITEM ( )  RATIONAL_B_SPLINE_CURVE ( ( 1.000000000000000000, 0.9991023726432590735, 0.9991023726432590735, 1.000000000000000000 ) ) 
 REPRESENTATION_ITEM ( '' )  );
#1628 = EDGE_LOOP ( 'NONE', ( #74529, #27812, #75573, #71134 ) ) ;
#1629 = VECTOR ( 'NONE', #68021, 1000.000000000000000 ) ;
#1630 = CARTESIAN_POINT ( 'NONE',  ( -12.79999999999993676, 2.000000000000000000, 43.46999999999999176 ) ) ;
#1631 = ORIENTED_EDGE ( 'NONE', *, *, #48743, .T. ) ;
#1632 = DIRECTION ( 'NONE',  ( 0.000000000000000000, 0.000000000000000000, 1.000000000000000000 ) ) ;
#1633 = DIRECTION ( 'NONE',  ( -0.000000000000000000, -1.000000000000000000, -0.000000000000000000 ) ) ;
#1634 = ORIENTED_EDGE ( 'NONE', *, *, #14716, .F. ) ;
#1635 = AXIS2_PLACEMENT_3D ( 'NONE', #67761, #54968, #13427 ) ;
#1636 = CYLINDRICAL_SURFACE ( 'NONE', #34251, 0.5000000000000004441 ) ;
#1637 = ORIENTED_EDGE ( 'NONE', *, *, #27878, .T. ) ;
#1638 = AXIS2_PLACEMENT_3D ( 'NONE', #8394, #38652, #62344 ) ;
#1639 = EDGE_LOOP ( 'NONE', ( #63426, #12130, #34112, #59763 ) ) ;
#1640 = DIRECTION ( 'NONE',  ( 0.000000000000000000, 0.000000000000000000, -1.000000000000000000 ) ) ;
#1641 = PLANE ( 'NONE',  #9200 ) ;
#1642 = ORIENTED_EDGE ( 'NONE', *, *, #67736, .F. ) ;
#1643 = DIRECTION ( 'NONE',  ( 0.000000000000000000, 0.000000000000000000, 1.000000000000000000 ) ) ;
#1644 = CARTESIAN_POINT ( 'NONE',  ( -10.44047455050555051, 3.000000000000000000, 20.00000000000000000 ) ) ;
#1645 = ORIENTED_EDGE ( 'NONE', *, *, #60477, .T. ) ;
#1646 = CARTESIAN_POINT ( 'NONE',  ( 38.00000000000000000, 5.000000000000000000, 0.000000000000000000 ) ) ;
#1647 =( BOUNDED_CURVE ( )  B_SPLINE_CURVE ( 3, ( #27094, #3395, #20509, #63192 ),
 .UNSPECIFIED., .F., .F. ) 
 B_SPLINE_CURVE_WITH_KNOTS ( ( 4, 4 ),
 ( 5.601584765882927641, 6.964785848476248376 ),
 .UNSPECIFIED. ) 
 CURVE ( )  GEOMETRIC_REPRESENTATION_ITEM ( )  RATIONAL_B_SPLINE_CURVE ( ( 1.000000000000000000, 0.8510435426748058640, 0.8510435426748058640, 1.000000000000000000 ) ) 
 REPRESENTATION_ITEM ( '' )  );
#1648 = CARTESIAN_POINT ( 'NONE',  ( -8.159525449494413607, 3.000000000000000000, 35.47952544949443165 ) ) ;
#1649 = CARTESIAN_POINT ( 'NONE',  ( -8.187784717234370291, 3.055461935744323121, 4.757722345661598240 ) ) ;
#1650 = FACE_OUTER_BOUND ( 'NONE', #51089, .T. ) ;
#1651 = EDGE_LOOP ( 'NONE', ( #59692, #42954, #69293, #25734, #30859, #22997 ) ) ;
#1652 = ORIENTED_EDGE ( 'NONE', *, *, #57776, .F. ) ;
#1653 = EDGE_CURVE ( 'NONE', #32326, #75811, #29059, .T. ) ;
#1654 = VECTOR ( 'NONE', #54250, 1000.000000000000000 ) ;
#1655 = ORIENTED_EDGE ( 'NONE', *, *, #51779, .T. ) ;
#1656 = AXIS2_PLACEMENT_3D ( 'NONE', #53603, #40422, #29909 ) ;
#1657 = DIRECTION ( 'NONE',  ( -4.772279163622579110E-16, 0.000000000000000000, -1.000000000000000000 ) ) ;
#1658 = FACE_OUTER_BOUND ( 'NONE', #5044, .T. ) ;
#1659 = EDGE_CURVE ( 'NONE', #12292, #22769, #52699, .T. ) ;
#1660 = VERTEX_POINT ( 'NONE', #76357 ) ;
#1661 = LINE ( 'NONE', #30425, #71197 ) ;
#1662 = EDGE_CURVE ( 'NONE', #9801, #56474, #18409, .T. ) ;
#1663 = CARTESIAN_POINT ( 'NONE',  ( 46.04221807523430954, 3.000000000000003997, 4.960474550505564295 ) ) ;
#1665 = VERTEX_POINT ( 'NONE', #30450 ) ;
#1664 = CARTESIAN_POINT ( 'NONE',  ( -8.159525449494415383, 5.000000000000000000, -4.130000000000008775 ) ) ;
#1666 = VECTOR ( 'NONE', #46343, 1000.000000000000000 ) ;
#1668 = ADVANCED_FACE ( 'NONE', ( #30830 ), #38554, .F. ) ;
#1667 = ORIENTED_EDGE ( 'NONE', *, *, #45808, .T. ) ;
#1669 = EDGE_CURVE ( 'NONE', #61913, #63825, #15435, .T. ) ;
#1670 = CARTESIAN_POINT ( 'NONE',  ( 12.19999999999997442, 2.000000000000000000, -23.53000000000000469 ) ) ;
#1672 = ORIENTED_EDGE ( 'NONE', *, *, #1011, .F. ) ;
#1671 = CARTESIAN_POINT ( 'NONE',  ( 20.34460246847211096, 5.000000000000000000, -17.13000000000000966 ) ) ;
#1673 = VECTOR ( 'NONE', #18991, 1000.000000000000000 ) ;
#1674 = EDGE_CURVE ( 'NONE', #27866, #72467, #53906, .T. ) ;
#1675 = VERTEX_POINT ( 'NONE', #56441 ) ;
#1676 = EDGE_CURVE ( 'NONE', #76267, #56263, #16663, .T. ) ;
#1677 = DIRECTION ( 'NONE',  ( 0.000000000000000000, 0.000000000000000000, 1.000000000000000000 ) ) ;
#1678 = DIRECTION ( 'NONE',  ( 0.000000000000000000, 0.000000000000000000, -1.000000000000000000 ) ) ;
#1679 = CARTESIAN_POINT ( 'NONE',  ( 10.00000000000000000, 2.000000000000000000, -14.53000000000000469 ) ) ;
#1680 = DIRECTION ( 'NONE',  ( 0.000000000000000000, 1.000000000000000000, -0.000000000000000000 ) ) ;
#1681 = AXIS2_PLACEMENT_3D ( 'NONE', #34631, #17165, #3580 ) ;
#1682 = CARTESIAN_POINT ( 'NONE',  ( 94.00000000000000000, 3.000000000000000000, 44.96047455050556607 ) ) ;
#1683 = CARTESIAN_POINT ( 'NONE',  ( -10.23772234566158801, 3.055461935744326674, -4.992215282765621431 ) ) ;
#1684 = LINE ( 'NONE', #66533, #6056 ) ;
#1685 = CARTESIAN_POINT ( 'NONE',  ( -10.94820083811222489, 2.003531054022013258, -4.130004855604926917 ) ) ;
#1686 = LINE ( 'NONE', #72334, #56102 ) ;
#1687 = VERTEX_POINT ( 'NONE', #26920 ) ;
#1688 = CIRCLE ( 'NONE', #45091, 1.449999999999999956 ) ;
#1689 = CARTESIAN_POINT ( 'NONE',  ( -9.940474550505548734, 4.000000000000000000, -24.52047455050558256 ) ) ;
#1690 = DIRECTION ( 'NONE',  ( -1.000000000000000000, 0.000000000000000000, 0.000000000000000000 ) ) ;
#1691 = VECTOR ( 'NONE', #19751, 1000.000000000000000 ) ;
#1692 = ORIENTED_EDGE ( 'NONE', *, *, #2581, .T. ) ;
#1693 = VERTEX_POINT ( 'NONE', #55675 ) ;
#1694 = DIRECTION ( 'NONE',  ( 0.000000000000000000, 1.000000000000000000, -0.000000000000000000 ) ) ;
#1695 = CARTESIAN_POINT ( 'NONE',  ( -20.94460246847199159, 2.000000000000000000, -38.13000000000000966 ) ) ;
#1696 = VECTOR ( 'NONE', #50143, 1000.000000000000000 ) ;
#1697 = VECTOR ( 'NONE', #22105, 1000.000000000000000 ) ;
#1698 = ORIENTED_EDGE ( 'NONE', *, *, #7363, .F. ) ;
#1699 = EDGE_CURVE ( 'NONE', #965, #63374, #38942, .T. ) ;
#1700 = DIRECTION ( 'NONE',  ( 2.386139581811290541E-16, 0.000000000000000000, 1.000000000000000000 ) ) ;
#1701 = FACE_OUTER_BOUND ( 'NONE', #39566, .T. ) ;
#1702 = CARTESIAN_POINT ( 'NONE',  ( 33.20000000000006679, 2.000000000000000000, 2.019999999999994245 ) ) ;
#1703 =( BOUNDED_CURVE ( )  B_SPLINE_CURVE ( 3, ( #10675, #16509, #21950, #58070 ),
 .UNSPECIFIED., .F., .F. ) 
 B_SPLINE_CURVE_WITH_KNOTS ( ( 4, 4 ),
 ( 1.565398769058615969, 1.570796326794895004 ),
 .UNSPECIFIED. ) 
 CURVE ( )  GEOMETRIC_REPRESENTATION_ITEM ( )  RATIONAL_B_SPLINE_CURVE ( ( 1.000000000000000000, 0.9999975721990137512, 0.9999975721990137512, 1.000000000000000000 ) ) 
 REPRESENTATION_ITEM ( '' )  );
#1704 = CARTESIAN_POINT ( 'NONE',  ( -5.800000000000027356, 5.000000000000000000, 16.46999999999999176 ) ) ;
#1705 = VERTEX_POINT ( 'NONE', #15265 ) ;
#1706 = CIRCLE ( 'NONE', #74782, 1.000000000000000888 ) ;
#1707 = ADVANCED_FACE ( 'NONE', ( #55296 ), #2834, .F. ) ;
#1708 = CARTESIAN_POINT ( 'NONE',  ( 10.34460246847202392, 5.000000000000000000, -2.930000000000009042 ) ) ;
#1709 = ORIENTED_EDGE ( 'NONE', *, *, #19764, .T. ) ;
#1710 = CARTESIAN_POINT ( 'NONE',  ( -33.80000000000002558, 2.000000000000000000, -3.530000000000005578 ) ) ;
#1711 = CARTESIAN_POINT ( 'NONE',  ( 94.00000000000000000, 5.000000000000000000, 0.000000000000000000 ) ) ;
#1712 = DIRECTION ( 'NONE',  ( 0.000000000000000000, 1.000000000000000000, 0.000000000000000000 ) ) ;
#1713 = CARTESIAN_POINT ( 'NONE',  ( 45.05000000000001847, 2.000000000000000000, 80.00000000000000000 ) ) ;
#1714 = LINE ( 'NONE', #7530, #45613 ) ;
#1715 = ORIENTED_EDGE ( 'NONE', *, *, #65417, .T. ) ;
#1716 = ORIENTED_EDGE ( 'NONE', *, *, #3055, .T. ) ;
#1717 = ORIENTED_EDGE ( 'NONE', *, *, #24523, .T. ) ;
#1718 = VECTOR ( 'NONE', #24167, 1000.000000000000000 ) ;
#1719 = EDGE_CURVE ( 'NONE', #46255, #45258, #73100, .T. ) ;
#1720 = ORIENTED_EDGE ( 'NONE', *, *, #71638, .T. ) ;
#1721 = DIRECTION ( 'NONE',  ( -0.000000000000000000, -1.000000000000000000, -0.000000000000000000 ) ) ;
#1722 = CARTESIAN_POINT ( 'NONE',  ( -48.94999999999998153, 2.000000000000000000, 35.86998543322059874 ) ) ;
#1723 = ADVANCED_FACE ( 'NONE', ( #56037 ), #67305, .T. ) ;
#1724 = CARTESIAN_POINT ( 'NONE',  ( 46.04221807523431664, 2.999999999999989786, -5.020474550505583444 ) ) ;
#1725 = ADVANCED_FACE ( 'NONE', ( #31609 ), #32744, .T. ) ;
#1726 = DIRECTION ( 'NONE',  ( 0.000000000000000000, 1.000000000000000000, 0.000000000000000000 ) ) ;
#1727 = EDGE_CURVE ( 'NONE', #73819, #66517, #73876, .T. ) ;
#1728 = DIRECTION ( 'NONE',  ( 0.000000000000000000, 1.000000000000000000, -0.000000000000000000 ) ) ;
#1729 = EDGE_LOOP ( 'NONE', ( #22372, #74872, #11237, #11510 ) ) ;
#1730 = ORIENTED_EDGE ( 'NONE', *, *, #5540, .F. ) ;
#1731 = ORIENTED_EDGE ( 'NONE', *, *, #55394, .F. ) ;
#1732 = CIRCLE ( 'NONE', #27786, 1.449999999999999956 ) ;
#1733 = CARTESIAN_POINT ( 'NONE',  ( 56.35248144170419948, 24.18236881576556740, 22.86999999999998678 ) ) ;
#1734 = DIRECTION ( 'NONE',  ( 1.000000000000000000, 0.000000000000000000, 0.000000000000000000 ) ) ;
#1735 = ORIENTED_EDGE ( 'NONE', *, *, #2846, .T. ) ;
#1736 = VECTOR ( 'NONE', #36301, 1000.000000000000000 ) ;
#1737 = ORIENTED_EDGE ( 'NONE', *, *, #13524, .F. ) ;
#1739 = ORIENTED_EDGE ( 'NONE', *, *, #8633, .F. ) ;
#1738 = AXIS2_PLACEMENT_3D ( 'NONE', #3354, #74014, #50727 ) ;
#1740 = VECTOR ( 'NONE', #242, 1000.000000000000000 ) ;
#1741 = DIRECTION ( 'NONE',  ( -0.000000000000000000, -1.000000000000000000, -0.000000000000000000 ) ) ;
#1742 = CARTESIAN_POINT ( 'NONE',  ( 18.04221807523430954, 2.999999999999990230, -5.020474550505582556 ) ) ;
#1743 = VERTEX_POINT ( 'NONE', #50605 ) ;
#1744 = LINE ( 'NONE', #25437, #68529 ) ;
#1745 = DIRECTION ( 'NONE',  ( 0.000000000000000000, 0.000000000000000000, 1.000000000000000000 ) ) ;
#1746 = VERTEX_POINT ( 'NONE', #7918 ) ;
#1747 = AXIS2_PLACEMENT_3D ( 'NONE', #50379, #3003, #61650 ) ;
#1748 = CARTESIAN_POINT ( 'NONE',  ( -8.159525449494415383, 4.000000000000000000, 34.97952544949441744 ) ) ;
#1749 = CYLINDRICAL_SURFACE ( 'NONE', #13184, 1.449999999999999956 ) ;
#1750 = VERTEX_POINT ( 'NONE', #21467 ) ;
#1751 = ORIENTED_EDGE ( 'NONE', *, *, #4909, .F. ) ;
#1752 = EDGE_CURVE ( 'NONE', #42992, #4519, #50133, .T. ) ;
#1753 = CARTESIAN_POINT ( 'NONE',  ( 84.00000000000000000, 5.000000000000000000, 42.86999999999999034 ) ) ;
#1754 = AXIS2_PLACEMENT_3D ( 'NONE', #53810, #59263, #40625 ) ;
#1755 = EDGE_CURVE ( 'NONE', #10985, #73212, #25762, .T. ) ;
#1756 = ADVANCED_FACE ( 'NONE', ( #20333 ), #56817, .T. ) ;
#1757 = FACE_OUTER_BOUND ( 'NONE', #22416, .T. ) ;
#1758 = EDGE_CURVE ( 'NONE', #36169, #31102, #26537, .T. ) ;
#1759 = CARTESIAN_POINT ( 'NONE',  ( 46.05952544949445127, 4.000000000000000000, 14.97952544949441389 ) ) ;
#1760 = CARTESIAN_POINT ( 'NONE',  ( -47.97506599566692387, 3.001762088571472642, -45.01957672153415757 ) ) ;
#1762 = ORIENTED_EDGE ( 'NONE', *, *, #43158, .T. ) ;
#1761 = CARTESIAN_POINT ( 'NONE',  ( 10.34460246847202392, 2.010593252080636884, -22.93000000000001037 ) ) ;
#1763 = CYLINDRICAL_SURFACE ( 'NONE', #9001, 0.5000000000000004441 ) ;
#1764 = CARTESIAN_POINT ( 'NONE',  ( -10.44047455050554873, 4.000000000000000000, 24.46047455050555897 ) ) ;
#1765 = EDGE_CURVE ( 'NONE', #63075, #17334, #43619, .T. ) ;
#1766 = FACE_OUTER_BOUND ( 'NONE', #58900, .T. ) ;
#1768 = VERTEX_POINT ( 'NONE', #73488 ) ;
#1767 = FACE_OUTER_BOUND ( 'NONE', #31838, .T. ) ;
#1769 = DIRECTION ( 'NONE',  ( -0.4539904997395476371, -0.8910065241883674547, -0.000000000000000000 ) ) ;
#1770 = ORIENTED_EDGE ( 'NONE', *, *, #64446, .F. ) ;
#1771 = EDGE_CURVE ( 'NONE', #14598, #17477, #76294, .T. ) ;
#1772 = PLANE ( 'NONE',  #50539 ) ;
#1773 = DIRECTION ( 'NONE',  ( -1.000000000000000000, 0.000000000000000000, -0.000000000000000000 ) ) ;
#1774 = CARTESIAN_POINT ( 'NONE',  ( 40.19999999999998153, 5.000000000000000000, 36.46999999999999886 ) ) ;
#1775 = CARTESIAN_POINT ( 'NONE',  ( 66.00000000000000000, 5.000000000000000000, 4.069999999999990514 ) ) ;
#1776 = CARTESIAN_POINT ( 'NONE',  ( 21.10190758338139361, 5.000000000000000000, 37.41693877551020364 ) ) ;
#1777 = DIRECTION ( 'NONE',  ( 0.000000000000000000, -1.000000000000000000, 0.000000000000000000 ) ) ;
#1778 = LINE ( 'NONE', #12661, #39487 ) ;
#1779 = PLANE ( 'NONE',  #67653 ) ;
#1780 = CIRCLE ( 'NONE', #38969, 1.449999999999999956 ) ;
#1781 = LINE ( 'NONE', #37490, #68944 ) ;
#1782 = VERTEX_POINT ( 'NONE', #4371 ) ;
#1783 = VECTOR ( 'NONE', #24527, 1000.000000000000000 ) ;
#1784 = CARTESIAN_POINT ( 'NONE',  ( 35.05000000000002558, 2.000000000000000000, 40.00000000000000000 ) ) ;
#1785 = VERTEX_POINT ( 'NONE', #34645 ) ;
#1786 = CARTESIAN_POINT ( 'NONE',  ( -46.16221651866117526, 3.005281520617731239, 24.51228021924461942 ) ) ;
#1787 = LINE ( 'NONE', #60056, #76670 ) ;
#1788 = ADVANCED_FACE ( 'NONE', ( #40846 ), #40467, .T. ) ;
#1789 = CARTESIAN_POINT ( 'NONE',  ( -11.70190758338135417, 5.000000000000000000, -15.58306122448980346 ) ) ;
#1790 = DIRECTION ( 'NONE',  ( 0.000000000000000000, -0.4539904997395470820, -0.8910065241883678988 ) ) ;
#1791 = AXIS2_PLACEMENT_3D ( 'NONE', #2634, #44212, #3420 ) ;
#1792 = CARTESIAN_POINT ( 'NONE',  ( -38.94460246847206264, 2.010593252080483673, -42.93000000000000682 ) ) ;
#1793 = AXIS2_PLACEMENT_3D ( 'NONE', #74816, #21664, #3028 ) ;
#1794 = DIRECTION ( 'NONE',  ( 0.000000000000000000, 0.000000000000000000, 1.000000000000000000 ) ) ;
#1795 = VECTOR ( 'NONE', #4975, 1000.000000000000000 ) ;
#1796 = VERTEX_POINT ( 'NONE', #75023 ) ;
#1798 = ORIENTED_EDGE ( 'NONE', *, *, #48600, .T. ) ;
#1797 = DIRECTION ( 'NONE',  ( 0.4133841097042049162, -0.8113119965143641421, 0.4133841097042049162 ) ) ;
#1799 = EDGE_CURVE ( 'NONE', #2568, #6876, #45904, .T. ) ;
#1800 = LINE ( 'NONE', #72829, #34141 ) ;
#1801 = AXIS2_PLACEMENT_3D ( 'NONE', #3166, #21406, #51309 ) ;
#1802 = DIRECTION ( 'NONE',  ( -0.4539904997395476371, 0.8910065241883674547, 0.000000000000000000 ) ) ;
#1803 = ORIENTED_EDGE ( 'NONE', *, *, #62314, .T. ) ;
#1804 = VECTOR ( 'NONE', #31439, 1000.000000000000114 ) ;
#1805 = ORIENTED_EDGE ( 'NONE', *, *, #50438, .T. ) ;
#1806 = ORIENTED_EDGE ( 'NONE', *, *, #74220, .T. ) ;
#1807 = DIRECTION ( 'NONE',  ( 0.000000000000000000, 0.000000000000000000, 1.000000000000000000 ) ) ;
#1808 = CYLINDRICAL_SURFACE ( 'NONE', #8895, 1.449999999999999956 ) ;
#1809 = CARTESIAN_POINT ( 'NONE',  ( 38.34460246847211096, 2.000000000000000000, -38.13000000000000966 ) ) ;
#1810 = AXIS2_PLACEMENT_3D ( 'NONE', #10460, #69850, #75650 ) ;
#1811 = CARTESIAN_POINT ( 'NONE',  ( 37.90449673790583773, 2.000000000000000000, 5.469999999999995310 ) ) ;
#1812 = DIRECTION ( 'NONE',  ( -0.4539904997395476371, -0.8910065241883674547, 0.000000000000000000 ) ) ;
#1813 = CARTESIAN_POINT ( 'NONE',  ( 35.05000000000001137, 1.999999999999997558, -34.70449293710401406 ) ) ;
#1814 = EDGE_LOOP ( 'NONE', ( #32291, #65444, #59091, #74368 ) ) ;
#1815 = DIRECTION ( 'NONE',  ( 0.4133841097042048607, -0.8113119965143642531, 0.4133841097042048607 ) ) ;
#1816 = ORIENTED_EDGE ( 'NONE', *, *, #35763, .F. ) ;
#1817 = VECTOR ( 'NONE', #19240, 1000.000000000000000 ) ;
#1818 = DIRECTION ( 'NONE',  ( 0.000000000000000000, 1.000000000000000000, 0.000000000000000000 ) ) ;
#1819 = EDGE_CURVE ( 'NONE', #19222, #59163, #61332, .T. ) ;
#1820 = DIRECTION ( 'NONE',  ( 0.4539904997395476371, -0.8910065241883674547, 0.000000000000000000 ) ) ;
#1821 = EDGE_CURVE ( 'NONE', #9624, #12885, #64168, .T. ) ;
#1822 = VERTEX_POINT ( 'NONE', #64542 ) ;
#1823 = EDGE_CURVE ( 'NONE', #12799, #21127, #39689, .T. ) ;
#1824 = DIRECTION ( 'NONE',  ( 0.000000000000000000, 1.000000000000000000, -0.000000000000000000 ) ) ;
#1825 = EDGE_LOOP ( 'NONE', ( #49423, #41235, #44032, #76083, #32390, #47236 ) ) ;
#1826 = EDGE_LOOP ( 'NONE', ( #28493, #63175, #46249, #76066 ) ) ;
#1827 = VERTEX_POINT ( 'NONE', #10187 ) ;
#1828 = DIRECTION ( 'NONE',  ( -0.000000000000000000, 1.000000000000000000, -0.000000000000000000 ) ) ;
#1829 = ORIENTED_EDGE ( 'NONE', *, *, #72061, .F. ) ;
#1830 = CARTESIAN_POINT ( 'NONE',  ( -36.15952544949441005, 3.000000000000000000, 24.46047455050557318 ) ) ;
#1831 = DIRECTION ( 'NONE',  ( 0.8910065241883674547, 0.4539904997395476371, 0.000000000000000000 ) ) ;
#1832 = ORIENTED_EDGE ( 'NONE', *, *, #355, .F. ) ;
#1833 = VECTOR ( 'NONE', #63264, 1000.000000000000000 ) ;
#1834 = CARTESIAN_POINT ( 'NONE',  ( 66.00000000000000000, 4.000000000000000000, 80.00000000000000000 ) ) ;
#1835 = ORIENTED_EDGE ( 'NONE', *, *, #25950, .F. ) ;
#1836 = VERTEX_POINT ( 'NONE', #57592 ) ;
#1837 = CARTESIAN_POINT ( 'NONE',  ( 28.00000000000000000, 2.000000000000000000, -25.53000000000000824 ) ) ;
#1838 = ORIENTED_EDGE ( 'NONE', *, *, #36591, .F. ) ;
#1839 = DIRECTION ( 'NONE',  ( 0.000000000000000000, 1.000000000000000000, -0.000000000000000000 ) ) ;
#1840 = DIRECTION ( 'NONE',  ( 0.000000000000000000, 0.000000000000000000, 1.000000000000000000 ) ) ;
#1841 = CARTESIAN_POINT ( 'NONE',  ( -37.65290892643684373, 5.930930100595020349, -24.13000000000000966 ) ) ;
#1842 = VERTEX_POINT ( 'NONE', #34265 ) ;
#1843 = CARTESIAN_POINT ( 'NONE',  ( -10.44047455050554873, 5.000000000000000000, -35.93000000000001393 ) ) ;
#1844 = ORIENTED_EDGE ( 'NONE', *, *, #37569, .T. ) ;
#1845 = ORIENTED_EDGE ( 'NONE', *, *, #32136, .T. ) ;
#1846 = VECTOR ( 'NONE', #27781, 1000.000000000000000 ) ;
#1847 = DIRECTION ( 'NONE',  ( 0.000000000000000000, 1.000000000000000000, -0.000000000000000000 ) ) ;
#1848 = VERTEX_POINT ( 'NONE', #16029 ) ;
#1849 = VECTOR ( 'NONE', #27821, 1000.000000000000000 ) ;
#1850 = LINE ( 'NONE', #30973, #16414 ) ;
#1851 = EDGE_CURVE ( 'NONE', #18589, #64610, #62547, .T. ) ;
#1852 = EDGE_CURVE ( 'NONE', #68347, #20497, #38982, .T. ) ;
#1853 = CIRCLE ( 'NONE', #55191, 1.449999999999999956 ) ;
#1854 = LINE ( 'NONE', #25547, #31441 ) ;
#1855 = DIRECTION ( 'NONE',  ( 0.000000000000000000, 0.000000000000000000, 1.000000000000000000 ) ) ;
#1858 = VERTEX_POINT ( 'NONE', #3969 ) ;
#1857 = DIRECTION ( 'NONE',  ( 0.000000000000000000, 0.000000000000000000, 1.000000000000000000 ) ) ;
#1856 = AXIS2_PLACEMENT_3D ( 'NONE', #30193, #54265, #5745 ) ;
#1859 = LINE ( 'NONE', #50753, #29492 ) ;
#1860 = CYLINDRICAL_SURFACE ( 'NONE', #43883, 1.449999999999999956 ) ;
#1861 = ORIENTED_EDGE ( 'NONE', *, *, #38944, .T. ) ;
#1862 = CARTESIAN_POINT ( 'NONE',  ( 18.05952544949446903, 3.000000000000000000, -35.03952544949443393 ) ) ;
#1863 = EDGE_CURVE ( 'NONE', #488, #26380, #10967, .T. ) ;
#1864 = LINE ( 'NONE', #19344, #26364 ) ;
#1865 = ORIENTED_EDGE ( 'NONE', *, *, #57439, .F. ) ;
#1866 = EDGE_CURVE ( 'NONE', #1004, #2585, #27669, .T. ) ;
#1867 = DIRECTION ( 'NONE',  ( 0.000000000000000000, 1.000000000000000000, -0.000000000000000000 ) ) ;
#1868 = DIRECTION ( 'NONE',  ( 1.000000000000000000, 0.000000000000000000, 0.000000000000000000 ) ) ;
#1869 = CARTESIAN_POINT ( 'NONE',  ( 66.00000000000000000, 5.000000000000000000, 2.869999999999990781 ) ) ;
#1870 = AXIS2_PLACEMENT_3D ( 'NONE', #57153, #62999, #39666 ) ;
#1871 = DIRECTION ( 'NONE',  ( 0.000000000000000000, 0.000000000000000000, 1.000000000000000000 ) ) ;
#1872 = DIRECTION ( 'NONE',  ( 0.000000000000000000, 1.000000000000000000, -0.000000000000000000 ) ) ;
#1873 = DIRECTION ( 'NONE',  ( -0.000000000000000000, -1.000000000000000000, -0.000000000000000000 ) ) ;
#1874 = DIRECTION ( 'NONE',  ( -0.4539904997395476371, -0.8910065241883674547, 0.000000000000000000 ) ) ;
#1875 = CARTESIAN_POINT ( 'NONE',  ( -10.44047455050555051, 3.000000000000000000, -15.53952544949442327 ) ) ;
#1876 = LINE ( 'NONE', #1473, #34465 ) ;
#1877 = CARTESIAN_POINT ( 'NONE',  ( -36.52889825307052973, 2.850585562323501243, 25.03660500902363850 ) ) ;
#1878 =( BOUNDED_CURVE ( )  B_SPLINE_CURVE ( 3, ( #66165, #60736, #37044, #54138 ),
 .UNSPECIFIED., .F., .F. ) 
 B_SPLINE_CURVE_WITH_KNOTS ( ( 4, 4 ),
 ( 5.601584765882924088, 6.964785848476248376 ),
 .UNSPECIFIED. ) 
 CURVE ( )  GEOMETRIC_REPRESENTATION_ITEM ( )  RATIONAL_B_SPLINE_CURVE ( ( 1.000000000000000000, 0.8510435426748050869, 0.8510435426748050869, 1.000000000000000000 ) ) 
 REPRESENTATION_ITEM ( '' )  );
#1880 = ORIENTED_EDGE ( 'NONE', *, *, #49013, .T. ) ;
#1879 = EDGE_CURVE ( 'NONE', #58383, #22600, #51366, .T. ) ;
#1881 = CARTESIAN_POINT ( 'NONE',  ( -36.15952544949441005, 4.000000000000000000, -15.53952544949443748 ) ) ;
#1882 = CARTESIAN_POINT ( 'NONE',  ( -19.97506599566692742, 3.001762088571472642, -45.01957672153415047 ) ) ;
#1883 = DIRECTION ( 'NONE',  ( 0.000000000000000000, 1.000000000000000000, -0.000000000000000000 ) ) ;
#1884 = FACE_BOUND ( 'NONE', #46809, .T. ) ;
#1885 = ADVANCED_FACE ( 'NONE', ( #21857 ), #10583, .T. ) ;
#1886 = CARTESIAN_POINT ( 'NONE',  ( -2.118664646531547291, -9.957201506481800024, -28.99866464653157294 ) ) ;
#1887 = DIRECTION ( 'NONE',  ( 1.000000000000000000, -0.000000000000000000, 0.000000000000000000 ) ) ;
#1889 = VERTEX_POINT ( 'NONE', #76554 ) ;
#1888 = CARTESIAN_POINT ( 'NONE',  ( 37.37506599566695797, 3.001762088571472642, -5.019576721534148689 ) ) ;
#1890 = DIRECTION ( 'NONE',  ( -0.000000000000000000, -1.000000000000000000, -0.000000000000000000 ) ) ;
#1891 = ORIENTED_EDGE ( 'NONE', *, *, #3985, .F. ) ;
#1892 = ORIENTED_EDGE ( 'NONE', *, *, #9570, .F. ) ;
#1893 = DIRECTION ( 'NONE',  ( 0.000000000000000000, 1.000000000000000000, -0.000000000000000000 ) ) ;
#1894 = CARTESIAN_POINT ( 'NONE',  ( 84.00000000000000000, 4.000000000000000000, -35.93000000000001393 ) ) ;
#1895 = CARTESIAN_POINT ( 'NONE',  ( 45.92889825307056384, 2.850585562323501687, -5.096605009023652322 ) ) ;
#1896 = ORIENTED_EDGE ( 'NONE', *, *, #47779, .T. ) ;
#1897 = DIRECTION ( 'NONE',  ( 0.000000000000000000, 0.000000000000000000, -1.000000000000000000 ) ) ;
#1898 = DIRECTION ( 'NONE',  ( 0.000000000000000000, 0.000000000000000000, 1.000000000000000000 ) ) ;
#1899 = ORIENTED_EDGE ( 'NONE', *, *, #35148, .F. ) ;
#1900 = VECTOR ( 'NONE', #64029, 1000.000000000000114 ) ;
#1901 = DIRECTION ( 'NONE',  ( 0.000000000000000000, -0.8910065241883674547, 0.4539904997395476371 ) ) ;
#1902 = ORIENTED_EDGE ( 'NONE', *, *, #71588, .T. ) ;
#1903 = CARTESIAN_POINT ( 'NONE',  ( 45.05179916188777867, 2.003531054022011038, 15.86999514439506598 ) ) ;
#1904 = ORIENTED_EDGE ( 'NONE', *, *, #62068, .F. ) ;
#1905 = EDGE_CURVE ( 'NONE', #75021, #64715, #31183, .T. ) ;
#1906 = CIRCLE ( 'NONE', #27961, 0.5000000000000004441 ) ;
#1907 = EDGE_LOOP ( 'NONE', ( #64852, #52941, #30659, #72727 ) ) ;
#1908 = EDGE_CURVE ( 'NONE', #52253, #28025, #75766, .T. ) ;
#1909 = CARTESIAN_POINT ( 'NONE',  ( -17.64999999999998082, 2.000000000000000000, -25.08449673790581969 ) ) ;
#1911 = ORIENTED_EDGE ( 'NONE', *, *, #66685, .F. ) ;
#1910 = EDGE_CURVE ( 'NONE', #30717, #56792, #52504, .T. ) ;
#1912 = DIRECTION ( 'NONE',  ( 0.000000000000000000, 1.000000000000000000, 0.000000000000000000 ) ) ;
#1913 = ORIENTED_EDGE ( 'NONE', *, *, #76448, .F. ) ;
#1914 = EDGE_CURVE ( 'NONE', #65879, #70103, #23378, .T. ) ;
#1915 = ORIENTED_EDGE ( 'NONE', *, *, #66775, .F. ) ;
#1916 = VECTOR ( 'NONE', #50098, 1000.000000000000000 ) ;
#1917 = DIRECTION ( 'NONE',  ( -0.000000000000000000, -1.000000000000000000, -0.000000000000000000 ) ) ;
#1918 = ORIENTED_EDGE ( 'NONE', *, *, #26550, .F. ) ;
#1919 = CARTESIAN_POINT ( 'NONE',  ( -30.80000000000001492, 3.288295268352468881, -47.30000000000000426 ) ) ;
#1921 = ADVANCED_FACE ( 'NONE', ( #19084 ), #71110, .T. ) ;
#1920 = VERTEX_POINT ( 'NONE', #18318 ) ;
#1922 = ORIENTED_EDGE ( 'NONE', *, *, #39613, .F. ) ;
#1923 = CARTESIAN_POINT ( 'NONE',  ( -22.79999999999993321, 5.000000000000000000, 24.91999999999999105 ) ) ;
#1924 = VERTEX_POINT ( 'NONE', #7038 ) ;
#1925 = LINE ( 'NONE', #62086, #44424 ) ;
#1926 = CIRCLE ( 'NONE', #10584, 1.449999999999999956 ) ;
#1927 = CARTESIAN_POINT ( 'NONE',  ( -38.94999999999997442, 2.000000000000000000, -45.08449673790583034 ) ) ;
#1928 = FACE_OUTER_BOUND ( 'NONE', #52489, .T. ) ;
#1929 = VERTEX_POINT ( 'NONE', #48564 ) ;
#1930 = LINE ( 'NONE', #38411, #16664 ) ;
#1931 = VERTEX_POINT ( 'NONE', #6254 ) ;
#1932 = EDGE_LOOP ( 'NONE', ( #59243, #72525, #4406, #67121, #10628 ) ) ;
#1933 =( BOUNDED_CURVE ( )  B_SPLINE_CURVE ( 3, ( #37296, #72994, #43136, #66818 ),
 .UNSPECIFIED., .F., .F. ) 
 B_SPLINE_CURVE_WITH_KNOTS ( ( 4, 4 ),
 ( 5.601584765882924088, 6.964785848476248376 ),
 .UNSPECIFIED. ) 
 CURVE ( )  GEOMETRIC_REPRESENTATION_ITEM ( )  RATIONAL_B_SPLINE_CURVE ( ( 1.000000000000000000, 0.8510435426748050869, 0.8510435426748050869, 1.000000000000000000 ) ) 
 REPRESENTATION_ITEM ( '' )  );
#1934 = CARTESIAN_POINT ( 'NONE',  ( 10.34460246847210030, 5.000000000000000000, -34.93000000000000682 ) ) ;
#1935 = DIRECTION ( 'NONE',  ( -0.4539904997395476371, 0.8910065241883674547, 0.000000000000000000 ) ) ;
#1936 = CIRCLE ( 'NONE', #67624, 1.449999999999999956 ) ;
#1937 = DIRECTION ( 'NONE',  ( -0.4539904997395476371, -0.8910065241883674547, 0.000000000000000000 ) ) ;
#1938 = ORIENTED_EDGE ( 'NONE', *, *, #16309, .T. ) ;
#1939 = EDGE_CURVE ( 'NONE', #68774, #47067, #76205, .T. ) ;
#1940 = CARTESIAN_POINT ( 'NONE',  ( -10.44047455050554873, 5.000000000000000000, -17.13000000000000966 ) ) ;
#1941 = PLANE ( 'NONE',  #7067 ) ;
#1942 = ORIENTED_EDGE ( 'NONE', *, *, #57578, .F. ) ;
#1943 = DIRECTION ( 'NONE',  ( -0.000000000000000000, 1.000000000000000000, -0.000000000000000000 ) ) ;
#1944 = DIRECTION ( 'NONE',  ( -1.000000000000000000, 0.000000000000000000, 0.000000000000000000 ) ) ;
#1945 = ORIENTED_EDGE ( 'NONE', *, *, #62513, .F. ) ;
#1946 = LINE ( 'NONE', #55550, #14442 ) ;
#1947 = EDGE_CURVE ( 'NONE', #66276, #66884, #57514, .T. ) ;
#1948 = CARTESIAN_POINT ( 'NONE',  ( 38.34640165656823996, 2.007062146621624965, 2.869999999999990337 ) ) ;
#1949 = DIRECTION ( 'NONE',  ( 0.000000000000000000, 1.000000000000000000, -0.000000000000000000 ) ) ;
#1950 = ORIENTED_EDGE ( 'NONE', *, *, #36386, .F. ) ;
#1951 = CARTESIAN_POINT ( 'NONE',  ( 43.20000000000006679, 5.000000000000000000, -17.98000000000000753 ) ) ;
#1952 = ADVANCED_FACE ( 'NONE', ( #66445, #24894, #64933 ), #42361, .T. ) ;
#1953 = AXIS2_PLACEMENT_3D ( 'NONE', #13091, #1818, #24735 ) ;
#1954 = CARTESIAN_POINT ( 'NONE',  ( 84.00000000000000000, 5.000000000000000000, 20.00000000000000000 ) ) ;
#1955 = ORIENTED_EDGE ( 'NONE', *, *, #5554, .F. ) ;
#1956 = CARTESIAN_POINT ( 'NONE',  ( 19.84047455050558995, 4.000000000000000000, -25.02047455050558256 ) ) ;
#1957 = EDGE_CURVE ( 'NONE', #61326, #17196, #39121, .T. ) ;
#1958 = LINE ( 'NONE', #72605, #61344 ) ;
#1959 = ORIENTED_EDGE ( 'NONE', *, *, #34515, .F. ) ;
#1960 = PLANE ( 'NONE',  #68820 ) ;
#1961 = CIRCLE ( 'NONE', #19316, 1.000000000000000888 ) ;
#1962 = DIRECTION ( 'NONE',  ( 0.000000000000000000, 0.000000000000000000, -1.000000000000000000 ) ) ;
#1963 = AXIS2_PLACEMENT_3D ( 'NONE', #33573, #57276, #4064 ) ;
#1964 = CARTESIAN_POINT ( 'NONE',  ( 6.298092416618648492, 5.000000000000000000, -15.58306122448980346 ) ) ;
#1965 = DIRECTION ( 'NONE',  ( -1.000000000000000000, 0.000000000000000000, 2.386139581811290541E-16 ) ) ;
#1966 = CARTESIAN_POINT ( 'NONE',  ( 0.5452761248619236722, -14.08413501816948710, -15.93000000000001037 ) ) ;
#1968 = ORIENTED_EDGE ( 'NONE', *, *, #45422, .F. ) ;
#1967 = CARTESIAN_POINT ( 'NONE',  ( -55.84529946162075476, 8.000000000000000000, 50.50000000000000711 ) ) ;
#1969 = AXIS2_PLACEMENT_3D ( 'NONE', #63561, #10364, #34051 ) ;
#1970 = ORIENTED_EDGE ( 'NONE', *, *, #61902, .F. ) ;
#1971 = DIRECTION ( 'NONE',  ( 1.000000000000000000, -0.000000000000000000, 0.000000000000000000 ) ) ;
#1972 =( BOUNDED_CURVE ( )  B_SPLINE_CURVE ( 3, ( #57984, #34271, #50612, #4379 ),
 .UNSPECIFIED., .F., .F. ) 
 B_SPLINE_CURVE_WITH_KNOTS ( ( 4, 4 ),
 ( 5.601584765882924088, 6.964785848476244823 ),
 .UNSPECIFIED. ) 
 CURVE ( )  GEOMETRIC_REPRESENTATION_ITEM ( )  RATIONAL_B_SPLINE_CURVE ( ( 1.000000000000000000, 0.8510435426748058640, 0.8510435426748058640, 1.000000000000000000 ) ) 
 REPRESENTATION_ITEM ( '' )  );
#1974 = ADVANCED_FACE ( 'NONE', ( #36946 ), #36562, .T. ) ;
#1973 = CARTESIAN_POINT ( 'NONE',  ( 7.560423278465887797, 3.001762088571485521, -4.555065995666949696 ) ) ;
#1975 = EDGE_CURVE ( 'NONE', #52634, #7196, #54790, .T. ) ;
#1976 = FACE_OUTER_BOUND ( 'NONE', #51369, .T. ) ;
#1977 = VECTOR ( 'NONE', #57768, 1000.000000000000114 ) ;
#1978 = CARTESIAN_POINT ( 'NONE',  ( -20.44047455050554873, 4.000000000000000000, 35.47952544949441744 ) ) ;
#1980 = ORIENTED_EDGE ( 'NONE', *, *, #41917, .T. ) ;
#1979 = CARTESIAN_POINT ( 'NONE',  ( -20.94460246847199159, 5.000000000000000000, 41.86999999999999034 ) ) ;
#1981 = EDGE_CURVE ( 'NONE', #30481, #54938, #65310, .T. ) ;
#1982 = CARTESIAN_POINT ( 'NONE',  ( -22.79999999999993321, 5.000000000000000000, 22.01999999999999247 ) ) ;
#1983 = LINE ( 'NONE', #25674, #10715 ) ;
#1984 = ORIENTED_EDGE ( 'NONE', *, *, #7110, .F. ) ;
#1985 = ORIENTED_EDGE ( 'NONE', *, *, #61049, .T. ) ;
#1986 = DIRECTION ( 'NONE',  ( 1.000000000000000000, 0.000000000000000000, 3.016910393003142859E-16 ) ) ;
#1987 = FACE_OUTER_BOUND ( 'NONE', #6, .T. ) ;
#1988 = VECTOR ( 'NONE', #53025, 1000.000000000000000 ) ;
#1989 = CARTESIAN_POINT ( 'NONE',  ( 35.05000000000002558, 2.000000000000000000, 5.024496737905816524 ) ) ;
#1990 = ORIENTED_EDGE ( 'NONE', *, *, #68719, .F. ) ;
#1991 = CARTESIAN_POINT ( 'NONE',  ( 19.35778192476573523, 3.000000000000003553, 44.96047455050556607 ) ) ;
#1992 = CARTESIAN_POINT ( 'NONE',  ( -10.94460246847198803, 5.000000000000000000, 44.06999999999999318 ) ) ;
#1993 = CARTESIAN_POINT ( 'NONE',  ( -49.02613045851805396, 1.850585562323506572, 14.83937280357609723 ) ) ;
#1994 = VERTEX_POINT ( 'NONE', #17534 ) ;
#1995 = LINE ( 'NONE', #54801, #50039 ) ;
#1996 = DIRECTION ( 'NONE',  ( 0.000000000000000000, 1.000000000000000000, 0.000000000000000000 ) ) ;
#1997 = VERTEX_POINT ( 'NONE', #47432 ) ;
#1998 = AXIS2_PLACEMENT_3D ( 'NONE', #61950, #8745, #54591 ) ;
#1999 = ORIENTED_EDGE ( 'NONE', *, *, #5587, .F. ) ;
#2000 = CARTESIAN_POINT ( 'NONE',  ( -20.77550706289598637, 1.999999999999998224, -34.53000000000001535 ) ) ;
#2001 = ORIENTED_EDGE ( 'NONE', *, *, #29331, .T. ) ;
#2002 = CARTESIAN_POINT ( 'NONE',  ( -38.44047455050554873, 4.000000000000000000, 34.97952544949441744 ) ) ;
#2003 = DIRECTION ( 'NONE',  ( 0.000000000000000000, -1.000000000000000000, 0.000000000000000000 ) ) ;
#2004 = ORIENTED_EDGE ( 'NONE', *, *, #14103, .T. ) ;
#2005 = ADVANCED_FACE ( 'NONE', ( #41221 ), #35413, .T. ) ;
#2006 = CARTESIAN_POINT ( 'NONE',  ( 38.34460246847203280, 2.000000000000000000, -1.930000000000009042 ) ) ;
#2007 = EDGE_CURVE ( 'NONE', #32890, #31630, #47058, .T. ) ;
#2008 = CARTESIAN_POINT ( 'NONE',  ( 46.05952544949446548, 3.000000000000000000, -5.020474550505577227 ) ) ;
#2009 = VECTOR ( 'NONE', #18715, 1000.000000000000000 ) ;
#2010 = CARTESIAN_POINT ( 'NONE',  ( 10.00000000000000000, 5.000000000000000000, -35.93000000000001393 ) ) ;
#2011 = EDGE_LOOP ( 'NONE', ( #62495, #22885, #59674, #54365 ) ) ;
#2012 = EDGE_CURVE ( 'NONE', #26971, #54325, #62950, .T. ) ;
#2013 = ORIENTED_EDGE ( 'NONE', *, *, #50120, .T. ) ;
#2014 = DIRECTION ( 'NONE',  ( 0.000000000000000000, 0.000000000000000000, 1.000000000000000000 ) ) ;
#2015 = EDGE_LOOP ( 'NONE', ( #30711, #42229, #41559, #27507 ) ) ;
#2016 = FACE_OUTER_BOUND ( 'NONE', #10327, .T. ) ;
#2017 = LINE ( 'NONE', #25713, #65316 ) ;
#2018 = VECTOR ( 'NONE', #43113, 1000.000000000000114 ) ;
#2019 = ADVANCED_FACE ( 'NONE', ( #24525 ), #53649, .T. ) ;
#2020 = AXIS2_PLACEMENT_3D ( 'NONE', #72337, #19180, #7913 ) ;
#2021 = CARTESIAN_POINT ( 'NONE',  ( 7.559525449494453042, 4.000000000000000000, -45.02047455050558256 ) ) ;
#2022 = CARTESIAN_POINT ( 'NONE',  ( -40.21573683189070891, 18.26760726915507149, -42.81875990601510296 ) ) ;
#2023 = AXIS2_PLACEMENT_3D ( 'NONE', #76240, #34710, #70431 ) ;
#2024 = ORIENTED_EDGE ( 'NONE', *, *, #14533, .T. ) ;
#2025 = VERTEX_POINT ( 'NONE', #19839 ) ;
#2026 = VECTOR ( 'NONE', #42532, 1000.000000000000114 ) ;
#2027 = DIRECTION ( 'NONE',  ( 0.000000000000000000, 0.000000000000000000, -1.000000000000000000 ) ) ;
#2028 = CARTESIAN_POINT ( 'NONE',  ( 28.00000000000000000, 2.000000000000000000, 45.46999999999999886 ) ) ;
#2029 = ORIENTED_EDGE ( 'NONE', *, *, #8513, .T. ) ;
#2030 = EDGE_CURVE ( 'NONE', #55772, #1431, #3502, .T. ) ;
#2031 = CARTESIAN_POINT ( 'NONE',  ( -7.655397531527892596, 2.010593252080469906, 42.86999999999999034 ) ) ;
#2032 = AXIS2_PLACEMENT_3D ( 'NONE', #76013, #46134, #10033 ) ;
#2033 = ORIENTED_EDGE ( 'NONE', *, *, #37130, .F. ) ;
#2034 = ORIENTED_EDGE ( 'NONE', *, *, #5038, .T. ) ;
#2035 = LINE ( 'NONE', #20284, #57437 ) ;
#2036 = CARTESIAN_POINT ( 'NONE',  ( 66.00000000000000000, 5.000000000000000000, -15.93000000000001037 ) ) ;
#2037 = ORIENTED_EDGE ( 'NONE', *, *, #59776, .F. ) ;
#2038 = DIRECTION ( 'NONE',  ( 0.000000000000000000, 0.000000000000000000, 1.000000000000000000 ) ) ;
#2039 = CARTESIAN_POINT ( 'NONE',  ( 38.00000000000000000, 5.000000000000000000, 22.86999999999998678 ) ) ;
#2040 = VERTEX_POINT ( 'NONE', #26817 ) ;
#2041 = CARTESIAN_POINT ( 'NONE',  ( -40.80016839566400222, 16.89360049247500584, -37.38016839566403604 ) ) ;
#2042 = AXIS2_PLACEMENT_3D ( 'NONE', #65803, #36300, #6789 ) ;
#2043 = CYLINDRICAL_SURFACE ( 'NONE', #4762, 0.5000000000000028866 ) ;
#2044 = DIRECTION ( 'NONE',  ( 0.000000000000000000, -1.000000000000000000, 0.000000000000000000 ) ) ;
#2045 = ADVANCED_FACE ( 'NONE', ( #66830 ), #73381, .T. ) ;
#2046 = DIRECTION ( 'NONE',  ( 0.000000000000000000, -1.000000000000000000, 0.000000000000000000 ) ) ;
#2047 = VERTEX_POINT ( 'NONE', #38845 ) ;
#2049 = ORIENTED_EDGE ( 'NONE', *, *, #50657, .T. ) ;
#2048 = VECTOR ( 'NONE', #35563, 1000.000000000000000 ) ;
#2050 = CARTESIAN_POINT ( 'NONE',  ( -12.80000000000001315, 2.000000000000000000, 36.46999999999999886 ) ) ;
#2051 = CIRCLE ( 'NONE', #45449, 1.000000000000000000 ) ;
#2052 = ORIENTED_EDGE ( 'NONE', *, *, #55530, .T. ) ;
#2053 = LINE ( 'NONE', #35189, #67904 ) ;
#2054 = EDGE_CURVE ( 'NONE', #1994, #8863, #38458, .T. ) ;
#2055 = CARTESIAN_POINT ( 'NONE',  ( 94.00000000000000000, 5.000000000000000000, 80.00000000000000000 ) ) ;
#2056 = EDGE_LOOP ( 'NONE', ( #63656, #39810, #56625, #50064, #48242, #38985 ) ) ;
#2057 = CARTESIAN_POINT ( 'NONE',  ( 19.83957672153415430, 3.001762088571485521, -44.55506599566694348 ) ) ;
#2058 = CARTESIAN_POINT ( 'NONE',  ( 37.37506599566695797, 3.001762088571486409, 4.959576721534131316 ) ) ;
#2060 = ORIENTED_EDGE ( 'NONE', *, *, #98, .F. ) ;
#2059 = LINE ( 'NONE', #903, #58254 ) ;
#2061 = ORIENTED_EDGE ( 'NONE', *, *, #47149, .T. ) ;
#2062 = PLANE ( 'NONE',  #22706 ) ;
#2064 = ORIENTED_EDGE ( 'NONE', *, *, #75617, .T. ) ;
#2063 = CARTESIAN_POINT ( 'NONE',  ( 50.19999999999997442, 2.000000000000000000, 36.46999999999999886 ) ) ;
#2065 = ORIENTED_EDGE ( 'NONE', *, *, #75764, .F. ) ;
#2066 = CARTESIAN_POINT ( 'NONE',  ( 45.56221651866121647, 3.005281520617729463, 15.42771978075536232 ) ) ;
#2067 = VECTOR ( 'NONE', #38489, 1000.000000000000000 ) ;
#2068 = CARTESIAN_POINT ( 'NONE',  ( 5.199999999999989519, 5.000000000000000000, -22.08000000000000540 ) ) ;
#2069 = DIRECTION ( 'NONE',  ( -0.000000000000000000, -1.000000000000000000, -0.000000000000000000 ) ) ;
#2070 = LINE ( 'NONE', #55664, #68256 ) ;
#2071 = DIRECTION ( 'NONE',  ( 0.000000000000000000, -1.000000000000000000, 0.000000000000000000 ) ) ;
#2072 = EDGE_CURVE ( 'NONE', #29790, #75699, #55197, .T. ) ;
#2073 = FACE_OUTER_BOUND ( 'NONE', #27238, .T. ) ;
#2074 = DIRECTION ( 'NONE',  ( -0.4133841097042049162, -0.8113119965143641421, 0.4133841097042049162 ) ) ;
#2075 = CARTESIAN_POINT ( 'NONE',  ( -18.15952544949441361, 4.000000000000000000, -35.93000000000001393 ) ) ;
#2076 = ORIENTED_EDGE ( 'NONE', *, *, #1914, .F. ) ;
#2077 = AXIS2_PLACEMENT_3D ( 'NONE', #65127, #65500, #71297 ) ;
#2078 = EDGE_CURVE ( 'NONE', #63958, #4531, #56346, .T. ) ;
#2079 = CARTESIAN_POINT ( 'NONE',  ( 28.00000000000000000, 3.000000000000000000, 44.96047455050556607 ) ) ;
#2080 = CARTESIAN_POINT ( 'NONE',  ( -8.159525449494415383, 4.000000000000000000, -24.13000000000000966 ) ) ;
#2081 = ORIENTED_EDGE ( 'NONE', *, *, #35429, .T. ) ;
#2082 = ORIENTED_EDGE ( 'NONE', *, *, #76543, .T. ) ;
#2083 = AXIS2_PLACEMENT_3D ( 'NONE', #60896, #25175, #19354 ) ;
#2084 = PLANE ( 'NONE',  #76728 ) ;
#2085 = DIRECTION ( 'NONE',  ( 0.000000000000000000, -1.000000000000000000, 0.000000000000000000 ) ) ;
#2086 = ORIENTED_EDGE ( 'NONE', *, *, #67578, .T. ) ;
#2087 = LINE ( 'NONE', #73103, #44523 ) ;
#2088 = CARTESIAN_POINT ( 'NONE',  ( -46.15952544949441716, 3.000000000000000000, -35.93000000000001393 ) ) ;
#2089 = CIRCLE ( 'NONE', #47975, 1.449999999999999956 ) ;
#2090 = DIRECTION ( 'NONE',  ( -0.000000000000000000, 0.000000000000000000, 1.000000000000000000 ) ) ;
#2091 = DIRECTION ( 'NONE',  ( 0.000000000000000000, 0.000000000000000000, 1.000000000000000000 ) ) ;
#2092 = VECTOR ( 'NONE', #15799, 1000.000000000000114 ) ;
#2093 = ORIENTED_EDGE ( 'NONE', *, *, #57448, .F. ) ;
#2094 = DIRECTION ( 'NONE',  ( 0.000000000000000000, 0.000000000000000000, -1.000000000000000000 ) ) ;
#2095 = EDGE_LOOP ( 'NONE', ( #14702, #6405, #45585, #21621 ) ) ;
#2096 = LINE ( 'NONE', #50619, #25090 ) ;
#2097 = CARTESIAN_POINT ( 'NONE',  ( -8.159525449494415383, 3.000000000000000000, 35.87000000000000455 ) ) ;
#2098 =( BOUNDED_CURVE ( )  B_SPLINE_CURVE ( 3, ( #16875, #30041, #71194, #29273 ),
 .UNSPECIFIED., .F., .F. ) 
 B_SPLINE_CURVE_WITH_KNOTS ( ( 4, 4 ),
 ( 5.601584765882922312, 6.964785848476243935 ),
 .UNSPECIFIED. ) 
 CURVE ( )  GEOMETRIC_REPRESENTATION_ITEM ( )  RATIONAL_B_SPLINE_CURVE ( ( 1.000000000000000000, 0.8510435426748057530, 0.8510435426748057530, 1.000000000000000000 ) ) 
 REPRESENTATION_ITEM ( '' )  );
#2099 = VECTOR ( 'NONE', #38890, 1000.000000000000000 ) ;
#2100 = ADVANCED_FACE ( 'NONE', ( #62537 ), #9330, .F. ) ;
#2101 = VECTOR ( 'NONE', #50792, 1000.000000000000000 ) ;
#2102 = ADVANCED_FACE ( 'NONE', ( #1987 ), #43919, .F. ) ;
#2103 = CARTESIAN_POINT ( 'NONE',  ( 1.387778780781445676E-14, 2.000000000000000000, 32.70000000000000995 ) ) ;
#2104 = EDGE_CURVE ( 'NONE', #36914, #34570, #38665, .T. ) ;
#2105 = LINE ( 'NONE', #71603, #22058 ) ;
#2106 = EDGE_LOOP ( 'NONE', ( #54544, #7587, #45062, #12775 ) ) ;
#2107 = EDGE_LOOP ( 'NONE', ( #18335, #26181, #54007, #73032 ) ) ;
#2108 = ORIENTED_EDGE ( 'NONE', *, *, #27798, .T. ) ;
#2109 = VERTEX_POINT ( 'NONE', #49720 ) ;
#2110 = ADVANCED_FACE ( 'NONE', ( #55942 ), #50505, .F. ) ;
#2111 = CARTESIAN_POINT ( 'NONE',  ( -39.47996212175559094, 5.000000000000000000, -2.930000000000009042 ) ) ;
#2112 = CARTESIAN_POINT ( 'NONE',  ( -15.80000000000002558, 5.000000000000000000, 17.91999999999999105 ) ) ;
#2113 = ADVANCED_FACE ( 'NONE', ( #20990 ), #19467, .F. ) ;
#2114 = CARTESIAN_POINT ( 'NONE',  ( -28.80000000000000071, 8.000000000000000000, 30.69999999999998153 ) ) ;
#2115 = FACE_OUTER_BOUND ( 'NONE', #35051, .T. ) ;
#2116 = VECTOR ( 'NONE', #37197, 1000.000000000000000 ) ;
#2117 = EDGE_CURVE ( 'NONE', #29233, #40783, #25070, .T. ) ;
#2118 =( BOUNDED_CURVE ( )  B_SPLINE_CURVE ( 3, ( #73670, #32153, #20507, #27089 ),
 .UNSPECIFIED., .F., .F. ) 
 B_SPLINE_CURVE_WITH_KNOTS ( ( 4, 4 ),
 ( 6.179387685078802761, 6.283185307179586232 ),
 .UNSPECIFIED. ) 
 CURVE ( )  GEOMETRIC_REPRESENTATION_ITEM ( )  RATIONAL_B_SPLINE_CURVE ( ( 1.000000000000000000, 0.9991023726432592955, 0.9991023726432592955, 1.000000000000000000 ) ) 
 REPRESENTATION_ITEM ( '' )  );
#2119 = DIRECTION ( 'NONE',  ( 0.000000000000000000, 0.000000000000000000, -1.000000000000000000 ) ) ;
#2120 = VERTEX_POINT ( 'NONE', #2722 ) ;
#2121 = ORIENTED_EDGE ( 'NONE', *, *, #6286, .F. ) ;
#2122 = EDGE_CURVE ( 'NONE', #5710, #53176, #43643, .T. ) ;
#2123 = VECTOR ( 'NONE', #68571, 1000.000000000000000 ) ;
#2124 = EDGE_LOOP ( 'NONE', ( #12269, #12784, #71873, #31445, #58494, #27408 ) ) ;
#2125 = EDGE_CURVE ( 'NONE', #50204, #44167, #17636, .T. ) ;
#2126 = FACE_OUTER_BOUND ( 'NONE', #24744, .T. ) ;
#2127 = DIRECTION ( 'NONE',  ( 0.000000000000000000, 0.000000000000000000, 1.000000000000000000 ) ) ;
#2128 = ORIENTED_EDGE ( 'NONE', *, *, #39812, .T. ) ;
#2129 = ORIENTED_EDGE ( 'NONE', *, *, #55306, .F. ) ;
#2130 = AXIS2_PLACEMENT_3D ( 'NONE', #29560, #53243, #29930 ) ;
#2131 = CIRCLE ( 'NONE', #39319, 1.449999999999999956 ) ;
#2132 = VERTEX_POINT ( 'NONE', #20231 ) ;
#2133 = CARTESIAN_POINT ( 'NONE',  ( -15.79999999999994920, 2.000000000000000000, 2.019999999999994245 ) ) ;
#2134 = CYLINDRICAL_SURFACE ( 'NONE', #61155, 0.4999999999999990008 ) ;
#2135 = VERTEX_POINT ( 'NONE', #43150 ) ;
#2137 = CARTESIAN_POINT ( 'NONE',  ( -7.649999999999983480, 2.000000000000000000, 0.000000000000000000 ) ) ;
#2136 = CIRCLE ( 'NONE', #52965, 1.000000000000000888 ) ;
#2138 = DIRECTION ( 'NONE',  ( -0.000000000000000000, -1.000000000000000000, -0.000000000000000000 ) ) ;
#2139 = ORIENTED_EDGE ( 'NONE', *, *, #7448, .T. ) ;
#2140 = CARTESIAN_POINT ( 'NONE',  ( -45.65539753152788904, 5.000000000000000000, 41.86999999999999034 ) ) ;
#2141 = CARTESIAN_POINT ( 'NONE',  ( -35.65539753152788904, 2.010593252080469906, -17.13000000000000966 ) ) ;
#2142 = ADVANCED_FACE ( 'NONE', ( #38086 ), #67971, .F. ) ;
#2143 = CARTESIAN_POINT ( 'NONE',  ( 38.00000000000000000, 5.000000000000000000, 24.06999999999998607 ) ) ;
#2144 = ORIENTED_EDGE ( 'NONE', *, *, #19880, .F. ) ;
#2145 = AXIS2_PLACEMENT_3D ( 'NONE', #14681, #20504, #31775 ) ;
#2146 = ORIENTED_EDGE ( 'NONE', *, *, #31865, .T. ) ;
#2147 = CARTESIAN_POINT ( 'NONE',  ( -20.43957672153411664, 3.001762088571485965, 4.495065995666934100 ) ) ;
#2148 = AXIS2_PLACEMENT_3D ( 'NONE', #13976, #50080, #62883 ) ;
#2149 = EDGE_CURVE ( 'NONE', #71799, #24479, #32500, .T. ) ;
#2150 = DIRECTION ( 'NONE',  ( 0.000000000000000000, 0.000000000000000000, -1.000000000000000000 ) ) ;
#2151 = DIRECTION ( 'NONE',  ( 0.000000000000000000, 1.000000000000000000, -0.000000000000000000 ) ) ;
#2152 = CARTESIAN_POINT ( 'NONE',  ( 37.37506599566695797, 3.001762088571486409, 24.95957672153413043 ) ) ;
#2153 = AXIS2_PLACEMENT_3D ( 'NONE', #75841, #75477, #4052 ) ;
#2154 = VERTEX_POINT ( 'NONE', #62927 ) ;
#2155 = DIRECTION ( 'NONE',  ( -0.3639362896481030951, -0.8573801689766005207, 0.3639362896481030396 ) ) ;
#2156 = CARTESIAN_POINT ( 'NONE',  ( 10.34460246847203102, 5.000000000000000000, 15.86999999999998856 ) ) ;
#2157 = DIRECTION ( 'NONE',  ( -0.000000000000000000, -0.000000000000000000, 1.000000000000000000 ) ) ;
#2159 = ORIENTED_EDGE ( 'NONE', *, *, #22622, .T. ) ;
#2158 = LINE ( 'NONE', #54969, #58454 ) ;
#2160 = VECTOR ( 'NONE', #29058, 1000.000000000000114 ) ;
#2161 = CARTESIAN_POINT ( 'NONE',  ( 2.199999999999986855, 3.288295268352468881, -7.300000000000007816 ) ) ;
#2162 = VECTOR ( 'NONE', #15765, 1000.000000000000114 ) ;
#2163 = ORIENTED_EDGE ( 'NONE', *, *, #68633, .F. ) ;
#2164 =( BOUNDED_CURVE ( )  B_SPLINE_CURVE ( 3, ( #28934, #64288, #11078, #34752 ),
 .UNSPECIFIED., .F., .F. ) 
 B_SPLINE_CURVE_WITH_KNOTS ( ( 4, 4 ),
 ( 1.565398769058614192, 1.570796326794896558 ),
 .UNSPECIFIED. ) 
 CURVE ( )  GEOMETRIC_REPRESENTATION_ITEM ( )  RATIONAL_B_SPLINE_CURVE ( ( 1.000000000000000000, 0.9999975721990137512, 0.9999975721990137512, 1.000000000000000000 ) ) 
 REPRESENTATION_ITEM ( '' )  );
#2165 = DIRECTION ( 'NONE',  ( 0.000000000000000000, 0.000000000000000000, -1.000000000000000000 ) ) ;
#2166 = LINE ( 'NONE', #73170, #42529 ) ;
#2167 = CARTESIAN_POINT ( 'NONE',  ( 28.00000000000000000, 2.000000000000000000, -12.76000000000001044 ) ) ;
#2168 = FACE_OUTER_BOUND ( 'NONE', #58710, .T. ) ;
#2169 = CARTESIAN_POINT ( 'NONE',  ( 43.20000000000006679, 5.000000000000000000, -35.08000000000000540 ) ) ;
#2170 = CARTESIAN_POINT ( 'NONE',  ( -47.94047455050553452, 3.000000000000000000, -25.02047455050557545 ) ) ;
#2171 = EDGE_CURVE ( 'NONE', #9051, #1785, #31286, .T. ) ;
#2172 = CARTESIAN_POINT ( 'NONE',  ( 50.20000000000005258, 5.000000000000000000, -16.53000000000000824 ) ) ;
#2173 = LINE ( 'NONE', #38268, #32904 ) ;
#2174 = DIRECTION ( 'NONE',  ( -0.000000000000000000, -1.000000000000000000, -0.000000000000000000 ) ) ;
#2175 = ORIENTED_EDGE ( 'NONE', *, *, #60512, .T. ) ;
#2176 = EDGE_CURVE ( 'NONE', #48427, #12950, #4428, .T. ) ;
#2177 = CARTESIAN_POINT ( 'NONE',  ( 35.76227765433842620, 3.055461935744315571, 15.00778471723437235 ) ) ;
#2178 = EDGE_CURVE ( 'NONE', #46353, #10366, #64451, .T. ) ;
#2179 = ORIENTED_EDGE ( 'NONE', *, *, #24813, .T. ) ;
#2180 = FACE_OUTER_BOUND ( 'NONE', #13342, .T. ) ;
#2181 = AXIS2_PLACEMENT_3D ( 'NONE', #28506, #52203, #74331 ) ;
#2182 = CARTESIAN_POINT ( 'NONE',  ( 47.84047455050558995, 3.000000000000000000, -37.13000000000000966 ) ) ;
#2183 = DIRECTION ( 'NONE',  ( 0.000000000000000000, 0.000000000000000000, 1.000000000000000000 ) ) ;
#2184 = AXIS2_PLACEMENT_3D ( 'NONE', #14671, #49229, #54664 ) ;
#2185 = CARTESIAN_POINT ( 'NONE',  ( -38.41221528276558672, 3.055461935744316015, 35.18227765433838528 ) ) ;
#2186 = CARTESIAN_POINT ( 'NONE',  ( -46.15952544949442427, 3.000000000000003553, -35.52221807523429220 ) ) ;
#2187 = ORIENTED_EDGE ( 'NONE', *, *, #28835, .F. ) ;
#2188 = CARTESIAN_POINT ( 'NONE',  ( -22.79999999999993321, 5.000000000000000000, -16.53000000000000824 ) ) ;
#2189 = VECTOR ( 'NONE', #22615, 1000.000000000000000 ) ;
#2190 = LINE ( 'NONE', #26639, #32921 ) ;
#2191 = FACE_OUTER_BOUND ( 'NONE', #27129, .T. ) ;
#2192 = ORIENTED_EDGE ( 'NONE', *, *, #72702, .T. ) ;
#2193 = ORIENTED_EDGE ( 'NONE', *, *, #10452, .F. ) ;
#2194 = ORIENTED_EDGE ( 'NONE', *, *, #64699, .T. ) ;
#2195 = LINE ( 'NONE', #61598, #63402 ) ;
#2196 = DIRECTION ( 'NONE',  ( 1.000000000000000000, -0.000000000000000000, 0.000000000000000000 ) ) ;
#2197 = CARTESIAN_POINT ( 'NONE',  ( -20.94460246847206619, 5.000000000000000000, 35.86999999999999034 ) ) ;
#2198 = CARTESIAN_POINT ( 'NONE',  ( -20.94999999999997797, 2.000000000000000000, -2.929985433220616109 ) ) ;
#2199 = CARTESIAN_POINT ( 'NONE',  ( -48.43957672153411664, 3.001762088571486409, 15.44493400433304764 ) ) ;
#2200 = VECTOR ( 'NONE', #35592, 1000.000000000000000 ) ;
#2201 = EDGE_CURVE ( 'NONE', #5662, #16466, #46611, .T. ) ;
#2202 = CARTESIAN_POINT ( 'NONE',  ( -46.15952544949441716, 3.000000000000003997, -24.53778192476572428 ) ) ;
#2203 = ORIENTED_EDGE ( 'NONE', *, *, #58615, .F. ) ;
#2204 = AXIS2_PLACEMENT_3D ( 'NONE', #62017, #61646, #14668 ) ;
#2205 = CARTESIAN_POINT ( 'NONE',  ( 28.00000000000000000, 2.000000000000000000, 5.469999999999995310 ) ) ;
#2206 = EDGE_LOOP ( 'NONE', ( #36864, #17776, #54613, #22657 ) ) ;
#2207 = EDGE_CURVE ( 'NONE', #20137, #6971, #58250, .T. ) ;
#2208 = EDGE_CURVE ( 'NONE', #57155, #14715, #22143, .T. ) ;
#2209 = DIRECTION ( 'NONE',  ( -1.000000000000000000, 0.000000000000000000, -0.000000000000000000 ) ) ;
#2210 = EDGE_CURVE ( 'NONE', #5808, #27308, #64071, .T. ) ;
#2211 = CIRCLE ( 'NONE', #45602, 1.000000000000000888 ) ;
#2212 = CARTESIAN_POINT ( 'NONE',  ( -19.84570360959457602, 4.167303697001058183, -4.130000000000008775 ) ) ;
#2213 = EDGE_CURVE ( 'NONE', #4598, #65769, #68460, .T. ) ;
#2214 = VECTOR ( 'NONE', #42818, 1000.000000000000000 ) ;
#2215 = ORIENTED_EDGE ( 'NONE', *, *, #59188, .T. ) ;
#2216 = PLANE ( 'NONE',  #25057 ) ;
#2217 = EDGE_LOOP ( 'NONE', ( #20294, #74160, #47273, #48995 ) ) ;
#2218 = CIRCLE ( 'NONE', #56761, 1.000000000000000000 ) ;
#2219 = EDGE_CURVE ( 'NONE', #5891, #55507, #53553, .T. ) ;
#2220 = VERTEX_POINT ( 'NONE', #4273 ) ;
#2221 = VERTEX_POINT ( 'NONE', #10484 ) ;
#2222 = CARTESIAN_POINT ( 'NONE',  ( 45.55952544949445127, 3.000000000000000000, 42.87000000000000455 ) ) ;
#2223 = EDGE_LOOP ( 'NONE', ( #76364, #63005, #62767, #58554 ) ) ;
#2224 = CARTESIAN_POINT ( 'NONE',  ( 6.298092416618644940, 5.000000000000000000, -37.47693877551021302 ) ) ;
#2225 = DIRECTION ( 'NONE',  ( 0.000000000000000000, 1.000000000000000000, -0.000000000000000000 ) ) ;
#2226 = VERTEX_POINT ( 'NONE', #50873 ) ;
#2227 = DIRECTION ( 'NONE',  ( 0.000000000000000000, 0.000000000000000000, 1.000000000000000000 ) ) ;
#2228 = VERTEX_POINT ( 'NONE', #10872 ) ;
#2229 = ORIENTED_EDGE ( 'NONE', *, *, #35910, .T. ) ;
#2230 = CARTESIAN_POINT ( 'NONE',  ( 40.20000000000005258, 5.000000000000000000, 42.01999999999999602 ) ) ;
#2231 = DIRECTION ( 'NONE',  ( -0.000000000000000000, -1.000000000000000000, -0.000000000000000000 ) ) ;
#2232 = ORIENTED_EDGE ( 'NONE', *, *, #40250, .F. ) ;
#2233 = CIRCLE ( 'NONE', #29488, 1.449999999999999956 ) ;
#2234 = DIRECTION ( 'NONE',  ( 0.000000000000000000, 0.000000000000000000, 1.000000000000000000 ) ) ;
#2235 = CARTESIAN_POINT ( 'NONE',  ( 47.34047455050558284, 4.000000000000000000, 35.47952544949441744 ) ) ;
#2236 = DIRECTION ( 'NONE',  ( 0.000000000000000000, 0.000000000000000000, 1.000000000000000000 ) ) ;
#2237 = EDGE_LOOP ( 'NONE', ( #25262, #61567, #27694, #63617, #72495, #14362 ) ) ;
#2238 = EDGE_CURVE ( 'NONE', #11150, #12681, #74923, .T. ) ;
#2239 = DIRECTION ( 'NONE',  ( 0.4133841097042048607, 0.8113119965143642531, -0.4133841097042048607 ) ) ;
#2240 = EDGE_LOOP ( 'NONE', ( #19201, #32887, #66218, #777 ) ) ;
#2241 = VECTOR ( 'NONE', #5488, 1000.000000000000000 ) ;
#2242 = VERTEX_POINT ( 'NONE', #28710 ) ;
#2243 = FACE_OUTER_BOUND ( 'NONE', #7243, .T. ) ;
#2244 = ORIENTED_EDGE ( 'NONE', *, *, #7843, .F. ) ;
#2245 = DIRECTION ( 'NONE',  ( 0.000000000000000000, 1.000000000000000000, -0.000000000000000000 ) ) ;
#2246 = ADVANCED_FACE ( 'NONE', ( #74523 ), #52405, .T. ) ;
#2247 = VECTOR ( 'NONE', #43859, 1000.000000000000000 ) ;
#2248 = DIRECTION ( 'NONE',  ( 0.000000000000000000, 0.000000000000000000, 1.000000000000000000 ) ) ;
#2250 = ORIENTED_EDGE ( 'NONE', *, *, #14036, .T. ) ;
#2249 = CARTESIAN_POINT ( 'NONE',  ( 15.19999999999999218, 5.000000000000000000, -23.53000000000000469 ) ) ;
#2251 = DIRECTION ( 'NONE',  ( -0.000000000000000000, -1.000000000000000000, -0.000000000000000000 ) ) ;
#2252 = CARTESIAN_POINT ( 'NONE',  ( 37.84047455050558995, 4.000000000000000000, 34.97952544949441744 ) ) ;
#2253 = VERTEX_POINT ( 'NONE', #58627 ) ;
#2254 = CARTESIAN_POINT ( 'NONE',  ( -49.47996212175559094, 4.000000000000000000, 17.06999999999998963 ) ) ;
#2255 = DIRECTION ( 'NONE',  ( 0.000000000000000000, 0.000000000000000000, -1.000000000000000000 ) ) ;
#2256 = VERTEX_POINT ( 'NONE', #21359 ) ;
#2257 = VECTOR ( 'NONE', #75947, 1000.000000000000000 ) ;
#2258 = CARTESIAN_POINT ( 'NONE',  ( -10.44047455050554873, 3.000000000000003553, -44.53778192476573139 ) ) ;
#2259 = CARTESIAN_POINT ( 'NONE',  ( 35.05539753152794447, 2.000000000000000000, -2.930000000000009042 ) ) ;
#2260 = CARTESIAN_POINT ( 'NONE',  ( -33.79999999999994742, 5.000000000000000000, 44.91999999999999460 ) ) ;
#2261 = CARTESIAN_POINT ( 'NONE',  ( -17.64999999999998082, 2.000000000000000000, -24.13001456677940126 ) ) ;
#2262 = CARTESIAN_POINT ( 'NONE',  ( -46.15952544949441716, 4.000000000000000000, 15.47952544949441567 ) ) ;
#2263 = EDGE_CURVE ( 'NONE', #11574, #17925, #41187, .T. ) ;
#2264 = CARTESIAN_POINT ( 'NONE',  ( -40.79999999999993321, 5.000000000000000000, -36.53000000000000824 ) ) ;
#2265 = ADVANCED_FACE ( 'NONE', ( #63294 ), #15557, .F. ) ;
#2266 = CARTESIAN_POINT ( 'NONE',  ( -47.94047455050554873, 4.000000000000000000, -35.03952544949443393 ) ) ;
#2267 = LINE ( 'NONE', #26319, #41200 ) ;
#2269 = VECTOR ( 'NONE', #45868, 1000.000000000000000 ) ;
#2268 = CARTESIAN_POINT ( 'NONE',  ( -50.80000000000001137, 5.000000000000000000, -23.53000000000000469 ) ) ;
#2270 = EDGE_CURVE ( 'NONE', #26182, #60205, #27960, .T. ) ;
#2271 = ORIENTED_EDGE ( 'NONE', *, *, #10322, .T. ) ;
#2272 = CYLINDRICAL_SURFACE ( 'NONE', #63775, 0.5000000000000004441 ) ;
#2273 = CARTESIAN_POINT ( 'NONE',  ( 66.00000000000000000, 4.000000000000000000, 24.06999999999998607 ) ) ;
#2274 = FACE_OUTER_BOUND ( 'NONE', #15881, .T. ) ;
#2275 = CARTESIAN_POINT ( 'NONE',  ( -5.800000000000027356, 5.000000000000000000, -44.98000000000000398 ) ) ;
#2276 = CARTESIAN_POINT ( 'NONE',  ( 50.20000000000005258, 5.000000000000000000, 23.46999999999999176 ) ) ;
#2278 = EDGE_LOOP ( 'NONE', ( #69103, #75628, #67525, #54221 ) ) ;
#2277 = CARTESIAN_POINT ( 'NONE',  ( 48.35000000000001563, 2.000000000000000000, 80.00000000000000000 ) ) ;
#2279 = CARTESIAN_POINT ( 'NONE',  ( 7.050000000000021139, 2.000000000000000000, 4.070014566779383891 ) ) ;
#2280 = ORIENTED_EDGE ( 'NONE', *, *, #784, .T. ) ;
#2281 = ORIENTED_EDGE ( 'NONE', *, *, #74040, .F. ) ;
#2282 = LINE ( 'NONE', #55854, #52344 ) ;
#2283 = CARTESIAN_POINT ( 'NONE',  ( 1.387778780781445676E-14, 8.000000000000000000, -29.30000000000001137 ) ) ;
#2284 = EDGE_LOOP ( 'NONE', ( #46467, #8302, #29970, #28654, #65988, #53416 ) ) ;
#2285 = DIRECTION ( 'NONE',  ( -0.000000000000000000, -0.000000000000000000, -1.000000000000000000 ) ) ;
#2286 = CARTESIAN_POINT ( 'NONE',  ( 7.562216518661214693, 3.005281520617730351, 4.512280219244620305 ) ) ;
#2287 = ORIENTED_EDGE ( 'NONE', *, *, #15405, .T. ) ;
#2288 = EDGE_CURVE ( 'NONE', #1487, #41529, #57876, .T. ) ;
#2289 = EDGE_CURVE ( 'NONE', #26974, #13576, #22503, .T. ) ;
#2290 = CARTESIAN_POINT ( 'NONE',  ( 7.928898253070561175, 2.850585562323505240, 34.90339499097634501 ) ) ;
#2292 = VERTEX_POINT ( 'NONE', #23646 ) ;
#2291 = EDGE_CURVE ( 'NONE', #48775, #22619, #71394, .T. ) ;
#2293 = ORIENTED_EDGE ( 'NONE', *, *, #9817, .T. ) ;
#2294 = EDGE_CURVE ( 'NONE', #21569, #49469, #2711, .T. ) ;
#2295 = ORIENTED_EDGE ( 'NONE', *, *, #47196, .F. ) ;
#2296 = VECTOR ( 'NONE', #21554, 1000.000000000000114 ) ;
#2297 = DIRECTION ( 'NONE',  ( 0.000000000000000000, 0.000000000000000000, -1.000000000000000000 ) ) ;
#2298 = VERTEX_POINT ( 'NONE', #35705 ) ;
#2299 = LINE ( 'NONE', #31434, #57154 ) ;
#2300 = EDGE_CURVE ( 'NONE', #20371, #2301, #53178, .T. ) ;
#2301 = VERTEX_POINT ( 'NONE', #59396 ) ;
#2302 = VERTEX_POINT ( 'NONE', #41910 ) ;
#2303 = CARTESIAN_POINT ( 'NONE',  ( 17.05539753152801552, 5.000000000000000000, -37.13000000000000966 ) ) ;
#2304 = EDGE_LOOP ( 'NONE', ( #55442, #37241, #30708, #7090, #75823, #18746 ) ) ;
#2305 = LINE ( 'NONE', #1919, #41371 ) ;
#2306 = EDGE_LOOP ( 'NONE', ( #29485, #4437, #43534, #41360 ) ) ;
#2307 = EDGE_LOOP ( 'NONE', ( #2250, #74227, #47929, #38754, #30159, #24962, #64926, #19023, #40410, #74851, #65587, #47443, #4386, #19216, #15489, #37098, #18951, #14480, #49265, #866, #57696, #8054, #15721, #71625, #3500, #76396, #34849, #14752, #20064, #56535, #6046, #70621 ) ) ;
#2308 = DIRECTION ( 'NONE',  ( -0.4133841097042048607, 0.8113119965143642531, -0.4133841097042048607 ) ) ;
#2309 = ORIENTED_EDGE ( 'NONE', *, *, #30594, .F. ) ;
#2310 = CARTESIAN_POINT ( 'NONE',  ( -25.80000000000001492, 2.000000000000000000, -27.30000000000000782 ) ) ;
#2311 = CARTESIAN_POINT ( 'NONE',  ( 37.90449673790583773, 2.000000000000000000, 5.469999999999995310 ) ) ;
#2312 = DIRECTION ( 'NONE',  ( -0.000000000000000000, 1.000000000000000000, -0.000000000000000000 ) ) ;
#2313 = ORIENTED_EDGE ( 'NONE', *, *, #33425, .T. ) ;
#2314 = EDGE_CURVE ( 'NONE', #65540, #40418, #18594, .T. ) ;
#2315 = CIRCLE ( 'NONE', #12242, 1.000000000000000888 ) ;
#2316 = CARTESIAN_POINT ( 'NONE',  ( 37.83778348133883185, 3.005281520617728575, 15.42771978075536587 ) ) ;
#2317 = ORIENTED_EDGE ( 'NONE', *, *, #14894, .T. ) ;
#2318 = ORIENTED_EDGE ( 'NONE', *, *, #52297, .F. ) ;
#2319 = CARTESIAN_POINT ( 'NONE',  ( -22.79999999999993321, 5.000000000000000000, 23.46999999999999176 ) ) ;
#2320 = CARTESIAN_POINT ( 'NONE',  ( -5.800000000000027356, 5.000000000000000000, 16.46999999999999176 ) ) ;
#2321 = EDGE_CURVE ( 'NONE', #61430, #72677, #27559, .T. ) ;
#2322 = DIRECTION ( 'NONE',  ( 0.000000000000000000, 0.000000000000000000, 1.000000000000000000 ) ) ;
#2323 = ORIENTED_EDGE ( 'NONE', *, *, #40241, .F. ) ;
#2324 = DIRECTION ( 'NONE',  ( 0.000000000000000000, 1.000000000000000000, -0.000000000000000000 ) ) ;
#2325 = CARTESIAN_POINT ( 'NONE',  ( 9.340474550505586393, 4.000000000000000000, -5.020474550505582556 ) ) ;
#2326 = ORIENTED_EDGE ( 'NONE', *, *, #25394, .T. ) ;
#2327 = DIRECTION ( 'NONE',  ( 0.000000000000000000, 1.000000000000000000, 0.000000000000000000 ) ) ;
#2328 = DIRECTION ( 'NONE',  ( 0.000000000000000000, 0.000000000000000000, 1.000000000000000000 ) ) ;
#2329 = VERTEX_POINT ( 'NONE', #12777 ) ;
#2330 = DIRECTION ( 'NONE',  ( 0.000000000000000000, 1.000000000000000000, -0.000000000000000000 ) ) ;
#2331 =( BOUNDED_CURVE ( )  B_SPLINE_CURVE ( 3, ( #35285, #4234, #4986, #76417 ),
 .UNSPECIFIED., .F., .F. ) 
 B_SPLINE_CURVE_WITH_KNOTS ( ( 4, 4 ),
 ( 0.000000000000000000, 0.1037976221007833322 ),
 .UNSPECIFIED. ) 
 CURVE ( )  GEOMETRIC_REPRESENTATION_ITEM ( )  RATIONAL_B_SPLINE_CURVE ( ( 1.000000000000000000, 0.9991023726432592955, 0.9991023726432592955, 1.000000000000000000 ) ) 
 REPRESENTATION_ITEM ( '' )  );
#2332 = CARTESIAN_POINT ( 'NONE',  ( 38.34820083811226255, 2.003531054022011482, 2.869995144395071307 ) ) ;
#2333 = DIRECTION ( 'NONE',  ( 0.000000000000000000, 0.000000000000000000, 1.000000000000000000 ) ) ;
#2334 = ORIENTED_EDGE ( 'NONE', *, *, #283, .T. ) ;
#2335 = DIRECTION ( 'NONE',  ( -0.000000000000000000, -1.000000000000000000, -0.000000000000000000 ) ) ;
#2336 = DIRECTION ( 'NONE',  ( 0.000000000000000000, 1.000000000000000000, 0.000000000000000000 ) ) ;
#2337 = ORIENTED_EDGE ( 'NONE', *, *, #51004, .F. ) ;
#2338 = FACE_OUTER_BOUND ( 'NONE', #32301, .T. ) ;
#2339 = CARTESIAN_POINT ( 'NONE',  ( -12.80016839566400577, 16.89360049247500584, 2.619831604335966180 ) ) ;
#2340 = CARTESIAN_POINT ( 'NONE',  ( -38.94999999999997442, 2.000000000000000000, 15.86998543322059518 ) ) ;
#2341 = FACE_OUTER_BOUND ( 'NONE', #62249, .T. ) ;
#2342 = CARTESIAN_POINT ( 'NONE',  ( -7.329766410095420959, -7.383165645499740748, -2.770233589904601335 ) ) ;
#2343 = EDGE_CURVE ( 'NONE', #28388, #70731, #76456, .T. ) ;
#2344 = DIRECTION ( 'NONE',  ( 0.000000000000000000, 0.000000000000000000, 1.000000000000000000 ) ) ;
#2346 = ORIENTED_EDGE ( 'NONE', *, *, #66363, .F. ) ;
#2345 = PLANE ( 'NONE',  #59731 ) ;
#2347 = ADVANCED_FACE ( 'NONE', ( #54331 ), #5418, .T. ) ;
#2348 = AXIS2_PLACEMENT_3D ( 'NONE', #75848, #5204, #6742 ) ;
#2349 = ORIENTED_EDGE ( 'NONE', *, *, #1366, .F. ) ;
#2350 = EDGE_CURVE ( 'NONE', #38455, #2972, #11635, .T. ) ;
#2351 = LINE ( 'NONE', #8184, #11660 ) ;
#2352 = ADVANCED_FACE ( 'NONE', ( #29487 ), #6554, .T. ) ;
#2353 = DIRECTION ( 'NONE',  ( -0.8910065241883674547, 0.4539904997395476371, 0.000000000000000000 ) ) ;
#2354 = CARTESIAN_POINT ( 'NONE',  ( 35.05539753152800841, 2.010593252080620008, 42.86999999999999034 ) ) ;
#2355 = DIRECTION ( 'NONE',  ( 0.000000000000000000, 0.000000000000000000, 1.000000000000000000 ) ) ;
#2357 = ORIENTED_EDGE ( 'NONE', *, *, #34130, .T. ) ;
#2356 = CARTESIAN_POINT ( 'NONE',  ( 20.35000000000001918, 2.000000000000000000, 24.07001456677938123 ) ) ;
#2358 = VECTOR ( 'NONE', #26536, 1000.000000000000000 ) ;
#2359 = PLANE ( 'NONE',  #8820 ) ;
#2360 = CARTESIAN_POINT ( 'NONE',  ( -9.992280219244614514, 3.005281520617732127, -35.04221651866119913 ) ) ;
#2361 = ORIENTED_EDGE ( 'NONE', *, *, #33796, .F. ) ;
#2362 =( BOUNDED_CURVE ( )  B_SPLINE_CURVE ( 3, ( #72588, #31463, #57047, #8900 ),
 .UNSPECIFIED., .F., .F. ) 
 B_SPLINE_CURVE_WITH_KNOTS ( ( 4, 4 ),
 ( 1.565398769058541584, 1.570796326794896780 ),
 .UNSPECIFIED. ) 
 CURVE ( )  GEOMETRIC_REPRESENTATION_ITEM ( )  RATIONAL_B_SPLINE_CURVE ( ( 1.000000000000000000, 0.9999975721990136401, 0.9999975721990136401, 1.000000000000000000 ) ) 
 REPRESENTATION_ITEM ( '' )  );
#2363 = CARTESIAN_POINT ( 'NONE',  ( 11.10190758338146999, 5.000000000000000000, -15.58306122448980346 ) ) ;
#2364 = CARTESIAN_POINT ( 'NONE',  ( 47.84047455050558995, 4.000000000000000000, -5.020474550505582556 ) ) ;
#2365 = FACE_OUTER_BOUND ( 'NONE', #55248, .T. ) ;
#2366 = DIRECTION ( 'NONE',  ( 0.000000000000000000, 1.000000000000000000, -0.000000000000000000 ) ) ;
#2367 = CARTESIAN_POINT ( 'NONE',  ( -20.50449673790580718, 2.000000000000000000, 5.469999999999995310 ) ) ;
#2368 = CARTESIAN_POINT ( 'NONE',  ( 35.55952544949445837, 4.000000000000000000, -45.02047455050558256 ) ) ;
#2369 =( BOUNDED_CURVE ( )  B_SPLINE_CURVE ( 3, ( #71276, #23536, #35588, #70885 ),
 .UNSPECIFIED., .F., .F. ) 
 B_SPLINE_CURVE_WITH_KNOTS ( ( 4, 4 ),
 ( 5.601584765882927641, 6.964785848476248376 ),
 .UNSPECIFIED. ) 
 CURVE ( )  GEOMETRIC_REPRESENTATION_ITEM ( )  RATIONAL_B_SPLINE_CURVE ( ( 1.000000000000000000, 0.8510435426748058640, 0.8510435426748058640, 1.000000000000000000 ) ) 
 REPRESENTATION_ITEM ( '' )  );
#2370 = ORIENTED_EDGE ( 'NONE', *, *, #66458, .T. ) ;
#2371 = DIRECTION ( 'NONE',  ( 0.000000000000000000, -1.000000000000000000, 0.000000000000000000 ) ) ;
#2372 = DIRECTION ( 'NONE',  ( 0.000000000000000000, 1.000000000000000000, -0.000000000000000000 ) ) ;
#2373 = VERTEX_POINT ( 'NONE', #53950 ) ;
#2374 = ORIENTED_EDGE ( 'NONE', *, *, #62640, .T. ) ;
#2375 = CYLINDRICAL_SURFACE ( 'NONE', #22556, 1.449999999999999956 ) ;
#2376 = ADVANCED_FACE ( 'NONE', ( #24435 ), #13164, .T. ) ;
#2377 = EDGE_CURVE ( 'NONE', #63257, #32508, #24050, .T. ) ;
#2378 = ORIENTED_EDGE ( 'NONE', *, *, #23824, .T. ) ;
#2379 = CARTESIAN_POINT ( 'NONE',  ( 36.05952544949445837, 4.000000000000000000, 15.47952544949441567 ) ) ;
#2380 = CARTESIAN_POINT ( 'NONE',  ( 66.00000000000000000, 4.000000000000000000, 60.00000000000000000 ) ) ;
#2381 = LINE ( 'NONE', #26060, #1696 ) ;
#2382 = EDGE_CURVE ( 'NONE', #67092, #71639, #65961, .T. ) ;
#2383 = EDGE_CURVE ( 'NONE', #47808, #56797, #47733, .T. ) ;
#2384 = VERTEX_POINT ( 'NONE', #60162 ) ;
#2385 = CARTESIAN_POINT ( 'NONE',  ( -47.65290892643684373, 5.930930100595020349, -24.13000000000000966 ) ) ;
#2386 = CARTESIAN_POINT ( 'NONE',  ( 5.200000000000065903, 2.000000000000000000, 4.919999999999993712 ) ) ;
#2387 = EDGE_CURVE ( 'NONE', #16319, #62475, #3996, .T. ) ;
#2388 = DIRECTION ( 'NONE',  ( 0.000000000000000000, 0.000000000000000000, -1.000000000000000000 ) ) ;
#2389 = ORIENTED_EDGE ( 'NONE', *, *, #4757, .F. ) ;
#2390 = ORIENTED_EDGE ( 'NONE', *, *, #31416, .T. ) ;
#2391 = CARTESIAN_POINT ( 'NONE',  ( -20.44047455050554873, 4.000000000000000000, 14.97952544949441389 ) ) ;
#2392 = ORIENTED_EDGE ( 'NONE', *, *, #19486, .T. ) ;
#2393 = DIRECTION ( 'NONE',  ( -0.4133841097042048607, -0.8113119965143642531, -0.4133841097042048607 ) ) ;
#2394 = LINE ( 'NONE', #67233, #14492 ) ;
#2395 = VECTOR ( 'NONE', #32748, 1000.000000000000000 ) ;
#2396 = DIRECTION ( 'NONE',  ( 0.000000000000000000, 0.000000000000000000, 1.000000000000000000 ) ) ;
#2397 = LINE ( 'NONE', #8605, #75794 ) ;
#2398 = ORIENTED_EDGE ( 'NONE', *, *, #10991, .F. ) ;
#2399 = ORIENTED_EDGE ( 'NONE', *, *, #18978, .T. ) ;
#2400 = CARTESIAN_POINT ( 'NONE',  ( 28.54527612486192822, -14.08413501816948710, 44.06999999999999318 ) ) ;
#2401 = LINE ( 'NONE', #3909, #8021 ) ;
#2402 = ORIENTED_EDGE ( 'NONE', *, *, #44784, .F. ) ;
#2403 = EDGE_CURVE ( 'NONE', #69606, #20033, #30642, .T. ) ;
#2404 = DIRECTION ( 'NONE',  ( -0.3639362896481029286, 0.8573801689766004097, 0.3639362896481030951 ) ) ;
#2405 = ADVANCED_FACE ( 'NONE', ( #6165 ), #46963, .T. ) ;
#2406 = ORIENTED_EDGE ( 'NONE', *, *, #21048, .T. ) ;
#2407 = ORIENTED_EDGE ( 'NONE', *, *, #61568, .F. ) ;
#2408 = ADVANCED_FACE ( 'NONE', ( #38372 ), #56252, .F. ) ;
#2409 = DIRECTION ( 'NONE',  ( 0.000000000000000000, 0.000000000000000000, 1.000000000000000000 ) ) ;
#2410 = DIRECTION ( 'NONE',  ( 0.000000000000000000, 0.000000000000000000, -1.000000000000000000 ) ) ;
#2411 = ORIENTED_EDGE ( 'NONE', *, *, #20166, .T. ) ;
#2412 = DIRECTION ( 'NONE',  ( 0.000000000000000000, 1.000000000000000000, -0.000000000000000000 ) ) ;
#2413 = LINE ( 'NONE', #73057, #17427 ) ;
#2414 = ORIENTED_EDGE ( 'NONE', *, *, #11733, .F. ) ;
#2415 = DIRECTION ( 'NONE',  ( 0.000000000000000000, -0.8910065241883674547, 0.4539904997395476371 ) ) ;
#2416 = CARTESIAN_POINT ( 'NONE',  ( 45.55952544949445127, 3.000000000000000000, -44.52047455050556835 ) ) ;
#2417 = CARTESIAN_POINT ( 'NONE',  ( 17.55952544949445482, 3.000000000000000000, 4.069999999999990514 ) ) ;
#2418 = VERTEX_POINT ( 'NONE', #50031 ) ;
#2419 = VECTOR ( 'NONE', #58706, 1000.000000000000000 ) ;
#2420 = EDGE_LOOP ( 'NONE', ( #55803, #30329, #17295, #33793 ) ) ;
#2421 = CARTESIAN_POINT ( 'NONE',  ( 18.34709107356315982, 5.930930100595020349, -44.13000000000000966 ) ) ;
#2422 =( BOUNDED_CURVE ( )  B_SPLINE_CURVE ( 3, ( #18336, #70, #47840, #41241 ),
 .UNSPECIFIED., .F., .F. ) 
 B_SPLINE_CURVE_WITH_KNOTS ( ( 4, 4 ),
 ( 4.712388980384689674, 4.717786538121051976 ),
 .UNSPECIFIED. ) 
 CURVE ( )  GEOMETRIC_REPRESENTATION_ITEM ( )  RATIONAL_B_SPLINE_CURVE ( ( 1.000000000000000000, 0.9999975721990136401, 0.9999975721990136401, 1.000000000000000000 ) ) 
 REPRESENTATION_ITEM ( '' )  );
#2423 = ORIENTED_EDGE ( 'NONE', *, *, #40069, .T. ) ;
#2424 = CARTESIAN_POINT ( 'NONE',  ( 0.000000000000000000, 4.000000000000000000, -17.13000000000000966 ) ) ;
#2425 = PLANE ( 'NONE',  #46371 ) ;
#2426 = VERTEX_POINT ( 'NONE', #55493 ) ;
#2427 = DIRECTION ( 'NONE',  ( 0.000000000000000000, 1.000000000000000000, -0.000000000000000000 ) ) ;
#2428 = PLANE ( 'NONE',  #69089 ) ;
#2430 = ORIENTED_EDGE ( 'NONE', *, *, #25615, .F. ) ;
#2429 = PLANE ( 'NONE',  #1189 ) ;
#2431 = ORIENTED_EDGE ( 'NONE', *, *, #26191, .F. ) ;
#2432 = DIRECTION ( 'NONE',  ( 0.000000000000000000, 1.000000000000000000, -0.000000000000000000 ) ) ;
#2434 = VERTEX_POINT ( 'NONE', #7328 ) ;
#2433 = DIRECTION ( 'NONE',  ( 0.000000000000000000, 0.000000000000000000, -1.000000000000000000 ) ) ;
#2435 = EDGE_CURVE ( 'NONE', #40879, #23475, #72153, .T. ) ;
#2436 = VERTEX_POINT ( 'NONE', #19375 ) ;
#2437 = EDGE_CURVE ( 'NONE', #1242, #75207, #54546, .T. ) ;
#2438 = CARTESIAN_POINT ( 'NONE',  ( -7.649999999999983480, 2.000000000000000000, -34.97550326209419325 ) ) ;
#2439 = CARTESIAN_POINT ( 'NONE',  ( -7.655397531527971644, 5.000000000000000000, -4.130000000000008775 ) ) ;
#2440 = EDGE_CURVE ( 'NONE', #39620, #24705, #32547, .T. ) ;
#2441 = DIRECTION ( 'NONE',  ( -0.000000000000000000, -1.000000000000000000, -0.000000000000000000 ) ) ;
#2442 = CARTESIAN_POINT ( 'NONE',  ( -36.15952544949441716, 3.000000000000003997, -15.52221807523429398 ) ) ;
#2443 = CARTESIAN_POINT ( 'NONE',  ( 10.34640165656823996, 2.007062146621624965, 2.869999999999990337 ) ) ;
#2444 = DIRECTION ( 'NONE',  ( 0.000000000000000000, -1.000000000000000000, 0.000000000000000000 ) ) ;
#2445 = CYLINDRICAL_SURFACE ( 'NONE', #24336, 1.449999999999999956 ) ;
#2446 = EDGE_CURVE ( 'NONE', #30950, #9444, #50413, .T. ) ;
#2447 = CIRCLE ( 'NONE', #22294, 1.449999999999999956 ) ;
#2448 = DIRECTION ( 'NONE',  ( -1.000000000000000000, -0.000000000000000000, -0.000000000000000000 ) ) ;
#2449 = VERTEX_POINT ( 'NONE', #37995 ) ;
#2450 = CARTESIAN_POINT ( 'NONE',  ( -5.799999999999950973, 5.000000000000000000, 23.46999999999999176 ) ) ;
#2451 = DIRECTION ( 'NONE',  ( -0.000000000000000000, -1.000000000000000000, -0.000000000000000000 ) ) ;
#2452 = VERTEX_POINT ( 'NONE', #49632 ) ;
#2453 = ORIENTED_EDGE ( 'NONE', *, *, #24032, .T. ) ;
#2454 = DIRECTION ( 'NONE',  ( -0.4539904997395476371, 0.8910065241883674547, 0.000000000000000000 ) ) ;
#2455 = CARTESIAN_POINT ( 'NONE',  ( -10.44047455050554873, 5.000000000000000000, 42.86999999999999034 ) ) ;
#2456 = VERTEX_POINT ( 'NONE', #20908 ) ;
#2457 = LINE ( 'NONE', #32353, #68122 ) ;
#2458 = AXIS2_PLACEMENT_3D ( 'NONE', #12216, #22704, #35889 ) ;
#2459 = DIRECTION ( 'NONE',  ( -0.000000000000000000, -1.000000000000000000, -0.000000000000000000 ) ) ;
#2460 = FACE_OUTER_BOUND ( 'NONE', #36721, .T. ) ;
#2461 = DIRECTION ( 'NONE',  ( 1.000000000000000000, -0.000000000000000000, 0.000000000000000000 ) ) ;
#2462 = VERTEX_POINT ( 'NONE', #7716 ) ;
#2463 = CYLINDRICAL_SURFACE ( 'NONE', #66077, 1.449999999999999956 ) ;
#2464 = ORIENTED_EDGE ( 'NONE', *, *, #31791, .T. ) ;
#2465 = VECTOR ( 'NONE', #32632, 1000.000000000000000 ) ;
#2466 = CARTESIAN_POINT ( 'NONE',  ( -18.65952544949441361, 4.000000000000000000, -15.03952544949443570 ) ) ;
#2467 = DIRECTION ( 'NONE',  ( 0.000000000000000000, 1.000000000000000000, -0.000000000000000000 ) ) ;
#2468 = CARTESIAN_POINT ( 'NONE',  ( 50.20000000000005258, 2.000000000000000000, 3.469999999999993978 ) ) ;
#2469 = ORIENTED_EDGE ( 'NONE', *, *, #20327, .T. ) ;
#2470 = DIRECTION ( 'NONE',  ( -0.000000000000000000, -1.000000000000000000, -0.000000000000000000 ) ) ;
#2471 = ADVANCED_FACE ( 'NONE', ( #43060 ), #1492, .T. ) ;
#2472 = CARTESIAN_POINT ( 'NONE',  ( 10.00000000000000000, 5.000000000000000000, 2.869999999999990781 ) ) ;
#2473 = ORIENTED_EDGE ( 'NONE', *, *, #39103, .F. ) ;
#2474 = ORIENTED_EDGE ( 'NONE', *, *, #43440, .F. ) ;
#2475 = ORIENTED_EDGE ( 'NONE', *, *, #44970, .F. ) ;
#2477 = ORIENTED_EDGE ( 'NONE', *, *, #64900, .F. ) ;
#2476 = EDGE_CURVE ( 'NONE', #72158, #13685, #16371, .T. ) ;
#2478 = LINE ( 'NONE', #75048, #17757 ) ;
#2479 = CARTESIAN_POINT ( 'NONE',  ( -40.79999999999993321, 5.000000000000000000, -36.53000000000000824 ) ) ;
#2480 = CARTESIAN_POINT ( 'NONE',  ( 38.34820083811225544, 2.003531054022062108, 15.86999514439506598 ) ) ;
#2481 = CARTESIAN_POINT ( 'NONE',  ( 38.34460246847210385, 5.000000000000000000, 45.06999999999999318 ) ) ;
#2482 = DIRECTION ( 'NONE',  ( 0.000000000000000000, 1.000000000000000000, -0.000000000000000000 ) ) ;
#2483 = ORIENTED_EDGE ( 'NONE', *, *, #5988, .F. ) ;
#2484 = ORIENTED_EDGE ( 'NONE', *, *, #71484, .T. ) ;
#2485 = ORIENTED_EDGE ( 'NONE', *, *, #6099, .F. ) ;
#2486 = DIRECTION ( 'NONE',  ( -0.000000000000000000, -1.000000000000000000, -0.000000000000000000 ) ) ;
#2488 = EDGE_CURVE ( 'NONE', #10814, #71323, #2282, .T. ) ;
#2487 = CARTESIAN_POINT ( 'NONE',  ( -38.94999999999997442, 2.000000000000000000, 37.07001456677938478 ) ) ;
#2489 = ORIENTED_EDGE ( 'NONE', *, *, #16400, .T. ) ;
#2490 = ORIENTED_EDGE ( 'NONE', *, *, #2383, .T. ) ;
#2491 = VECTOR ( 'NONE', #7529, 1000.000000000000000 ) ;
#2492 = ORIENTED_EDGE ( 'NONE', *, *, #43476, .T. ) ;
#2493 = ADVANCED_FACE ( 'NONE', ( #20134 ), #25585, .F. ) ;
#2494 = CARTESIAN_POINT ( 'NONE',  ( -8.659525449494415383, 4.000000000000000000, -44.52047455050558256 ) ) ;
#2495 = PLANE ( 'NONE',  #47447 ) ;
#2496 = EDGE_LOOP ( 'NONE', ( #38394, #74097, #50584, #39083 ) ) ;
#2497 = FACE_OUTER_BOUND ( 'NONE', #51517, .T. ) ;
#2498 = DIRECTION ( 'NONE',  ( 0.000000000000000000, 0.000000000000000000, 1.000000000000000000 ) ) ;
#2499 = ORIENTED_EDGE ( 'NONE', *, *, #21372, .F. ) ;
#2500 = CYLINDRICAL_SURFACE ( 'NONE', #40369, 0.5000000000000021094 ) ;
#2501 = VECTOR ( 'NONE', #32355, 1000.000000000000000 ) ;
#2502 = DIRECTION ( 'NONE',  ( 0.000000000000000000, 0.000000000000000000, -1.000000000000000000 ) ) ;
#2503 = ORIENTED_EDGE ( 'NONE', *, *, #59976, .F. ) ;
#2504 = VERTEX_POINT ( 'NONE', #60916 ) ;
#2505 = CARTESIAN_POINT ( 'NONE',  ( -5.799999999999950973, 5.000000000000000000, -16.53000000000000824 ) ) ;
#2506 = CARTESIAN_POINT ( 'NONE',  ( 37.34047455050558995, 4.000000000000000000, 15.47952544949441567 ) ) ;
#2507 = DIRECTION ( 'NONE',  ( 0.000000000000000000, 0.000000000000000000, 1.000000000000000000 ) ) ;
#2509 = ORIENTED_EDGE ( 'NONE', *, *, #69585, .F. ) ;
#2508 = CARTESIAN_POINT ( 'NONE',  ( -10.94460246847206264, 5.000000000000000000, -21.93000000000000682 ) ) ;
#2510 = CARTESIAN_POINT ( 'NONE',  ( -20.43957672153411309, 3.001762088571485965, -24.55506599566695058 ) ) ;
#2511 = VECTOR ( 'NONE', #76360, 1000.000000000000114 ) ;
#2512 = CARTESIAN_POINT ( 'NONE',  ( 2.199999999999986855, 3.288295268352467993, -47.30000000000001137 ) ) ;
#2513 = LINE ( 'NONE', #61935, #67268 ) ;
#2515 = ORIENTED_EDGE ( 'NONE', *, *, #37540, .T. ) ;
#2514 = FACE_OUTER_BOUND ( 'NONE', #75740, .T. ) ;
#2516 = EDGE_CURVE ( 'NONE', #6855, #13738, #73426, .T. ) ;
#2517 = CIRCLE ( 'NONE', #3787, 1.449999999999999956 ) ;
#2518 = EDGE_LOOP ( 'NONE', ( #51533, #64672, #6724, #1637 ) ) ;
#2519 = EDGE_CURVE ( 'NONE', #41461, #17546, #56125, .T. ) ;
#2520 = CARTESIAN_POINT ( 'NONE',  ( 12.20000000000005080, 5.000000000000000000, 4.919999999999993712 ) ) ;
#2521 = CARTESIAN_POINT ( 'NONE',  ( -48.94460246847206264, 2.010593252080483673, -2.930000000000009042 ) ) ;
#2522 = AXIS2_PLACEMENT_3D ( 'NONE', #28018, #76513, #52848 ) ;
#2523 = CARTESIAN_POINT ( 'NONE',  ( 50.19999999999997442, 5.000000000000000000, 37.91999999999999460 ) ) ;
#2524 = CARTESIAN_POINT ( 'NONE',  ( -43.79999999999994742, 5.000000000000000000, 4.919999999999993712 ) ) ;
#2525 = DIRECTION ( 'NONE',  ( 0.000000000000000000, 0.000000000000000000, -1.000000000000000000 ) ) ;
#2526 = DIRECTION ( 'NONE',  ( 0.8910065241883674547, 0.4539904997395476371, 0.000000000000000000 ) ) ;
#2527 = DIRECTION ( 'NONE',  ( 0.000000000000000000, 0.000000000000000000, 1.000000000000000000 ) ) ;
#2528 = CARTESIAN_POINT ( 'NONE',  ( 37.34047455050558995, 4.000000000000000000, -45.02047455050558256 ) ) ;
#2529 = EDGE_CURVE ( 'NONE', #48224, #28388, #65439, .T. ) ;
#2530 = ADVANCED_FACE ( 'NONE', ( #25962 ), #26340, .F. ) ;
#2531 = ORIENTED_EDGE ( 'NONE', *, *, #54409, .T. ) ;
#2532 = CARTESIAN_POINT ( 'NONE',  ( 19.34047455050560416, 3.000000000000000000, -25.02047455050557545 ) ) ;
#2533 = VERTEX_POINT ( 'NONE', #20530 ) ;
#2534 = DIRECTION ( 'NONE',  ( 0.4133841097042048607, -0.8113119965143642531, 0.4133841097042048607 ) ) ;
#2535 =( BOUNDED_CURVE ( )  B_SPLINE_CURVE ( 3, ( #4639, #28323, #52014, #62122 ),
 .UNSPECIFIED., .F., .F. ) 
 B_SPLINE_CURVE_WITH_KNOTS ( ( 4, 4 ),
 ( 1.565398769058614192, 1.570796326794896558 ),
 .UNSPECIFIED. ) 
 CURVE ( )  GEOMETRIC_REPRESENTATION_ITEM ( )  RATIONAL_B_SPLINE_CURVE ( ( 1.000000000000000000, 0.9999975721990137512, 0.9999975721990137512, 1.000000000000000000 ) ) 
 REPRESENTATION_ITEM ( '' )  );
#2536 = ADVANCED_FACE ( 'NONE', ( #62054 ), #68251, .F. ) ;
#2537 = LINE ( 'NONE', #31300, #11048 ) ;
#2538 = EDGE_CURVE ( 'NONE', #59999, #36625, #52052, .T. ) ;
#2539 = LINE ( 'NONE', #8015, #9936 ) ;
#2540 = CARTESIAN_POINT ( 'NONE',  ( 12.19999999999997442, 5.000000000000000000, -4.980000000000004867 ) ) ;
#2541 = EDGE_LOOP ( 'NONE', ( #76319, #35516, #43814, #9035 ) ) ;
#2542 = DIRECTION ( 'NONE',  ( 1.000000000000000000, 0.000000000000000000, 0.000000000000000000 ) ) ;
#2543 = CIRCLE ( 'NONE', #40957, 0.5000000000000004441 ) ;
#2544 = DIRECTION ( 'NONE',  ( 0.000000000000000000, 1.000000000000000000, 0.000000000000000000 ) ) ;
#2545 = CARTESIAN_POINT ( 'NONE',  ( 37.83778348133883185, 3.005281520617729907, 44.51228021924461586 ) ) ;
#2546 = ORIENTED_EDGE ( 'NONE', *, *, #71017, .T. ) ;
#2547 = ORIENTED_EDGE ( 'NONE', *, *, #29225, .T. ) ;
#2548 = ORIENTED_EDGE ( 'NONE', *, *, #40777, .T. ) ;
#2549 = AXIS2_PLACEMENT_3D ( 'NONE', #63785, #39320, #33879 ) ;
#2550 = FACE_OUTER_BOUND ( 'NONE', #23991, .T. ) ;
#2551 = DIRECTION ( 'NONE',  ( -0.4539904997395476371, -0.8910065241883674547, 0.000000000000000000 ) ) ;
#2552 = DIRECTION ( 'NONE',  ( 0.000000000000000000, 0.000000000000000000, 1.000000000000000000 ) ) ;
#2553 = CARTESIAN_POINT ( 'NONE',  ( 94.00000000000000000, 4.000000000000000000, 80.00000000000000000 ) ) ;
#2554 =( BOUNDED_CURVE ( )  B_SPLINE_CURVE ( 3, ( #31106, #54796, #60263, #42368 ),
 .UNSPECIFIED., .F., .F. ) 
 B_SPLINE_CURVE_WITH_KNOTS ( ( 4, 4 ),
 ( 0.000000000000000000, 0.1037976221007833322 ),
 .UNSPECIFIED. ) 
 CURVE ( )  GEOMETRIC_REPRESENTATION_ITEM ( )  RATIONAL_B_SPLINE_CURVE ( ( 1.000000000000000000, 0.9991023726432592955, 0.9991023726432592955, 1.000000000000000000 ) ) 
 REPRESENTATION_ITEM ( '' )  );
#2555 = EDGE_CURVE ( 'NONE', #25389, #15625, #18919, .T. ) ;
#2556 = CARTESIAN_POINT ( 'NONE',  ( -48.44047455050554873, 4.000000000000000000, -25.02047455050558256 ) ) ;
#2557 = AXIS2_PLACEMENT_3D ( 'NONE', #12390, #55107, #13168 ) ;
#2558 = PLANE ( 'NONE',  #59210 ) ;
#2559 = ORIENTED_EDGE ( 'NONE', *, *, #43508, .T. ) ;
#2560 = PLANE ( 'NONE',  #53832 ) ;
#2561 = EDGE_LOOP ( 'NONE', ( #13643, #38967, #27842, #39222 ) ) ;
#2562 = ADVANCED_FACE ( 'NONE', ( #50788 ), #44959, .T. ) ;
#2563 = DIRECTION ( 'NONE',  ( 0.000000000000000000, 0.000000000000000000, -1.000000000000000000 ) ) ;
#2564 = DIRECTION ( 'NONE',  ( 0.000000000000000000, 0.000000000000000000, -1.000000000000000000 ) ) ;
#2565 = AXIS2_PLACEMENT_3D ( 'NONE', #24, #58305, #47796 ) ;
#2566 = ORIENTED_EDGE ( 'NONE', *, *, #43053, .F. ) ;
#2567 = CARTESIAN_POINT ( 'NONE',  ( -36.65952544949441005, 4.000000000000000000, -35.53952544949443393 ) ) ;
#2568 = VERTEX_POINT ( 'NONE', #27478 ) ;
#2569 = EDGE_LOOP ( 'NONE', ( #64363, #41131, #76210, #66459, #51974, #10326 ) ) ;
#2570 = AXIS2_PLACEMENT_3D ( 'NONE', #63489, #16510, #4071 ) ;
#2571 = LINE ( 'NONE', #26266, #36876 ) ;
#2572 = VERTEX_POINT ( 'NONE', #10398 ) ;
#2573 = AXIS2_PLACEMENT_3D ( 'NONE', #17063, #75285, #52388 ) ;
#2574 = FACE_OUTER_BOUND ( 'NONE', #73627, .T. ) ;
#2576 = ADVANCED_FACE ( 'NONE', ( #58172 ), #38755, .F. ) ;
#2575 = DIRECTION ( 'NONE',  ( -0.000000000000000000, -1.000000000000000000, -0.000000000000000000 ) ) ;
#2577 = VERTEX_POINT ( 'NONE', #4943 ) ;
#2578 = PLANE ( 'NONE',  #57524 ) ;
#2579 = ORIENTED_EDGE ( 'NONE', *, *, #9067, .T. ) ;
#2580 = EDGE_LOOP ( 'NONE', ( #13288, #31314, #73121, #53236 ) ) ;
#2581 = EDGE_CURVE ( 'NONE', #74990, #8025, #41043, .T. ) ;
#2582 = EDGE_CURVE ( 'NONE', #53451, #8207, #46096, .T. ) ;
#2583 = CARTESIAN_POINT ( 'NONE',  ( -46.15952544949441716, 3.000000000000000000, -37.13000000000000966 ) ) ;
#2584 = CARTESIAN_POINT ( 'NONE',  ( -8.642218075234271879, 3.000000000000003553, 44.96047455050556607 ) ) ;
#2585 = VERTEX_POINT ( 'NONE', #69785 ) ;
#2586 = DIRECTION ( 'NONE',  ( 0.4133841097042048607, -0.8113119965143642531, 0.4133841097042048607 ) ) ;
#2587 = CARTESIAN_POINT ( 'NONE',  ( 39.10190758338140427, 5.000000000000000000, 15.52306122448978165 ) ) ;
#2588 = ORIENTED_EDGE ( 'NONE', *, *, #2054, .T. ) ;
#2589 = LINE ( 'NONE', #26285, #73712 ) ;
#2590 = VERTEX_POINT ( 'NONE', #63212 ) ;
#2591 =( BOUNDED_CURVE ( )  B_SPLINE_CURVE ( 3, ( #76688, #23504, #65073, #11871 ),
 .UNSPECIFIED., .F., .F. ) 
 B_SPLINE_CURVE_WITH_KNOTS ( ( 4, 4 ),
 ( 1.565398769058541140, 1.570796326794896558 ),
 .UNSPECIFIED. ) 
 CURVE ( )  GEOMETRIC_REPRESENTATION_ITEM ( )  RATIONAL_B_SPLINE_CURVE ( ( 1.000000000000000000, 0.9999975721990136401, 0.9999975721990136401, 1.000000000000000000 ) ) 
 REPRESENTATION_ITEM ( '' )  );
#2592 = VERTEX_POINT ( 'NONE', #62834 ) ;
#2593 = DIRECTION ( 'NONE',  ( -1.000000000000000000, 0.000000000000000000, -0.000000000000000000 ) ) ;
#2594 = EDGE_LOOP ( 'NONE', ( #40283, #22299, #26570, #13650, #33381, #15973 ) ) ;
#2595 = VECTOR ( 'NONE', #72367, 1000.000000000000000 ) ;
#2596 = FACE_OUTER_BOUND ( 'NONE', #46640, .T. ) ;
#2597 = DIRECTION ( 'NONE',  ( 0.000000000000000000, 0.000000000000000000, 1.000000000000000000 ) ) ;
#2599 = ORIENTED_EDGE ( 'NONE', *, *, #18756, .F. ) ;
#2598 = DIRECTION ( 'NONE',  ( -0.000000000000000000, -1.000000000000000000, 0.000000000000000000 ) ) ;
#2600 = DIRECTION ( 'NONE',  ( -0.4539904997395476371, -0.8910065241883674547, 0.000000000000000000 ) ) ;
#2601 = VECTOR ( 'NONE', #75018, 1000.000000000000000 ) ;
#2602 = DIRECTION ( 'NONE',  ( 1.000000000000000000, 0.000000000000000000, 0.000000000000000000 ) ) ;
#2603 = ORIENTED_EDGE ( 'NONE', *, *, #2270, .F. ) ;
#2604 = DIRECTION ( 'NONE',  ( -0.4539904997395476371, -0.8910065241883674547, -0.000000000000000000 ) ) ;
#2605 = CARTESIAN_POINT ( 'NONE',  ( -10.44047455050554873, 4.000000000000000000, -35.93000000000001393 ) ) ;
#2606 = CARTESIAN_POINT ( 'NONE',  ( -36.16221651866117526, 3.005281520617727242, -44.57228021924462524 ) ) ;
#2607 = VECTOR ( 'NONE', #29403, 1000.000000000000114 ) ;
#2608 = EDGE_CURVE ( 'NONE', #5358, #52937, #8842, .T. ) ;
#2609 = CARTESIAN_POINT ( 'NONE',  ( -10.43957672153411664, 3.001762088571486409, -44.55506599566695058 ) ) ;
#2610 = LINE ( 'NONE', #73262, #65365 ) ;
#2611 = DIRECTION ( 'NONE',  ( 0.000000000000000000, -1.000000000000000000, 0.000000000000000000 ) ) ;
#2612 = ADVANCED_FACE ( 'NONE', ( #69401, #57392, #16615 ), #32938, .T. ) ;
#2613 = LINE ( 'NONE', #25941, #10573 ) ;
#2614 = EDGE_CURVE ( 'NONE', #63765, #46228, #37335, .T. ) ;
#2615 = EDGE_CURVE ( 'NONE', #21984, #48320, #63598, .T. ) ;
#2616 = CARTESIAN_POINT ( 'NONE',  ( 50.19999999999997442, 2.000000000000000000, 37.91999999999999460 ) ) ;
#2617 = LINE ( 'NONE', #26318, #31262 ) ;
#2618 = EDGE_CURVE ( 'NONE', #14254, #15692, #3418, .T. ) ;
#2619 = DIRECTION ( 'NONE',  ( 0.000000000000000000, 0.000000000000000000, -1.000000000000000000 ) ) ;
#2620 = ORIENTED_EDGE ( 'NONE', *, *, #47239, .F. ) ;
#2621 = DIRECTION ( 'NONE',  ( 0.000000000000000000, 0.000000000000000000, 1.000000000000000000 ) ) ;
#2622 = ADVANCED_FACE ( 'NONE', ( #22811 ), #74437, .T. ) ;
#2623 = CARTESIAN_POINT ( 'NONE',  ( -20.94820083811219646, 2.003531054022066549, -17.13000485560493047 ) ) ;
#2624 = DIRECTION ( 'NONE',  ( 0.000000000000000000, 0.000000000000000000, 1.000000000000000000 ) ) ;
#2625 = VECTOR ( 'NONE', #60737, 1000.000000000000000 ) ;
#2626 = CARTESIAN_POINT ( 'NONE',  ( 48.35000000000001563, 2.000000000000000000, 45.02449673790580675 ) ) ;
#2627 = DIRECTION ( 'NONE',  ( -0.000000000000000000, -1.000000000000000000, -0.000000000000000000 ) ) ;
#2629 = ORIENTED_EDGE ( 'NONE', *, *, #29830, .T. ) ;
#2628 = CARTESIAN_POINT ( 'NONE',  ( 38.35000000000002274, 2.000000000000000000, 40.00000000000000000 ) ) ;
#2630 = DIRECTION ( 'NONE',  ( 0.000000000000000000, 1.000000000000000000, 0.000000000000000000 ) ) ;
#2631 = EDGE_LOOP ( 'NONE', ( #55125, #13811, #76581, #43342, #28861, #33627 ) ) ;
#2632 = VERTEX_POINT ( 'NONE', #28257 ) ;
#2633 = CARTESIAN_POINT ( 'NONE',  ( 33.20000000000006679, 2.000000000000000000, 23.46999999999999176 ) ) ;
#2634 = CARTESIAN_POINT ( 'NONE',  ( 33.20000000000006679, 5.000000000000000000, -36.53000000000000824 ) ) ;
#2635 = EDGE_CURVE ( 'NONE', #12893, #60260, #47253, .T. ) ;
#2636 = FACE_OUTER_BOUND ( 'NONE', #37735, .T. ) ;
#2637 = EDGE_LOOP ( 'NONE', ( #29955, #72560, #46710, #43303 ) ) ;
#2638 = CARTESIAN_POINT ( 'NONE',  ( -48.50449673790578942, 2.000000000000000000, 34.46999999999999176 ) ) ;
#2639 = CARTESIAN_POINT ( 'NONE',  ( 37.84047455050558995, 5.000000000000000000, 42.86999999999999034 ) ) ;
#2640 = VERTEX_POINT ( 'NONE', #45345 ) ;
#2641 = AXIS2_PLACEMENT_3D ( 'NONE', #13942, #55511, #55871 ) ;
#2642 = VECTOR ( 'NONE', #52152, 1000.000000000000114 ) ;
#2643 = EDGE_CURVE ( 'NONE', #48050, #29342, #50977, .T. ) ;
#2644 = CARTESIAN_POINT ( 'NONE',  ( 30.19999999999999574, 2.000000000000000000, -27.30000000000000782 ) ) ;
#2645 = ORIENTED_EDGE ( 'NONE', *, *, #27524, .T. ) ;
#2646 = AXIS2_PLACEMENT_3D ( 'NONE', #49263, #736, #18984 ) ;
#2647 = ORIENTED_EDGE ( 'NONE', *, *, #55627, .F. ) ;
#2648 = ORIENTED_EDGE ( 'NONE', *, *, #32909, .T. ) ;
#2649 = AXIS2_PLACEMENT_3D ( 'NONE', #6178, #4676, #46979 ) ;
#2650 = CARTESIAN_POINT ( 'NONE',  ( 15.88133535346845626, -9.957201506481800024, -28.99866464653157294 ) ) ;
#2651 = EDGE_LOOP ( 'NONE', ( #58461, #45002, #69457, #52258, #62276, #9015 ) ) ;
#2652 = FACE_OUTER_BOUND ( 'NONE', #46354, .T. ) ;
#2653 = ORIENTED_EDGE ( 'NONE', *, *, #18017, .T. ) ;
#2654 = EDGE_LOOP ( 'NONE', ( #15320, #55895, #76130, #14150 ) ) ;
#2655 = CARTESIAN_POINT ( 'NONE',  ( 33.20000000000006679, 5.000000000000000000, 2.019999999999994245 ) ) ;
#2656 = VERTEX_POINT ( 'NONE', #54242 ) ;
#2657 = DIRECTION ( 'NONE',  ( -0.000000000000000000, -1.000000000000000000, -0.000000000000000000 ) ) ;
#2658 = ORIENTED_EDGE ( 'NONE', *, *, #39381, .F. ) ;
#2659 = VERTEX_POINT ( 'NONE', #34833 ) ;
#2660 = ADVANCED_FACE ( 'NONE', ( #41820 ), #65872, .T. ) ;
#2661 = AXIS2_PLACEMENT_3D ( 'NONE', #13710, #61088, #9025 ) ;
#2662 = ADVANCED_FACE ( 'NONE', ( #48391 ), #64738, .T. ) ;
#2663 = LINE ( 'NONE', #31831, #21338 ) ;
#2664 = ORIENTED_EDGE ( 'NONE', *, *, #47934, .T. ) ;
#2665 = AXIS2_PLACEMENT_3D ( 'NONE', #37367, #20292, #67658 ) ;
#2666 = LINE ( 'NONE', #61716, #4733 ) ;
#2667 = EDGE_CURVE ( 'NONE', #54262, #23344, #42190, .T. ) ;
#2668 = AXIS2_PLACEMENT_3D ( 'NONE', #67636, #38125, #32294 ) ;
#2669 = CARTESIAN_POINT ( 'NONE',  ( -38.44047455050554873, 3.000000000000000000, 15.87000000000000277 ) ) ;
#2670 = LINE ( 'NONE', #50067, #13173 ) ;
#2671 = VERTEX_POINT ( 'NONE', #35981 ) ;
#2672 = CYLINDRICAL_SURFACE ( 'NONE', #65053, 1.000000000000000888 ) ;
#2673 = ORIENTED_EDGE ( 'NONE', *, *, #51901, .F. ) ;
#2674 = ORIENTED_EDGE ( 'NONE', *, *, #14848, .F. ) ;
#2675 = CARTESIAN_POINT ( 'NONE',  ( 7.055397531528015520, 2.010593252080636884, -35.93000000000001393 ) ) ;
#2676 = AXIS2_PLACEMENT_3D ( 'NONE', #50325, #31713, #20824 ) ;
#2677 = LINE ( 'NONE', #26387, #70863 ) ;
#2678 = ORIENTED_EDGE ( 'NONE', *, *, #1821, .F. ) ;
#2679 = DIRECTION ( 'NONE',  ( 0.000000000000000000, 0.000000000000000000, -1.000000000000000000 ) ) ;
#2680 = DIRECTION ( 'NONE',  ( -0.000000000000000000, -1.000000000000000000, 0.000000000000000000 ) ) ;
#2681 = ORIENTED_EDGE ( 'NONE', *, *, #63931, .F. ) ;
#2682 = CARTESIAN_POINT ( 'NONE',  ( -48.94460246847206264, 5.000000000000000000, 37.06999999999999318 ) ) ;
#2683 = CARTESIAN_POINT ( 'NONE',  ( -12.80000000000001315, 5.000000000000000000, 36.46999999999999886 ) ) ;
#2684 = ORIENTED_EDGE ( 'NONE', *, *, #42706, .F. ) ;
#2685 = LINE ( 'NONE', #62107, #30565 ) ;
#2686 = FACE_OUTER_BOUND ( 'NONE', #13523, .T. ) ;
#2687 = CYLINDRICAL_SURFACE ( 'NONE', #41204, 0.4999999999999998335 ) ;
#2688 = ORIENTED_EDGE ( 'NONE', *, *, #43736, .T. ) ;
#2689 = LINE ( 'NONE', #1951, #47180 ) ;
#2690 = EDGE_CURVE ( 'NONE', #52115, #12459, #38613, .T. ) ;
#2691 = VECTOR ( 'NONE', #11592, 1000.000000000000000 ) ;
#2692 = CARTESIAN_POINT ( 'NONE',  ( -38.94999999999997442, 2.000000000000000000, -5.355507062896000647 ) ) ;
#2693 = CARTESIAN_POINT ( 'NONE',  ( 7.055397531528008415, 2.000000000000000000, 41.86999999999999034 ) ) ;
#2694 = VECTOR ( 'NONE', #17255, 1000.000000000000114 ) ;
#2695 = CARTESIAN_POINT ( 'NONE',  ( -50.79999999999993321, 5.000000000000000000, 23.46999999999999176 ) ) ;
#2696 = AXIS2_PLACEMENT_3D ( 'NONE', #61785, #61024, #15174 ) ;
#2697 = EDGE_CURVE ( 'NONE', #62094, #41471, #11545, .T. ) ;
#2698 = LINE ( 'NONE', #3102, #1916 ) ;
#2699 = ADVANCED_FACE ( 'NONE', ( #58932 ), #48026, .T. ) ;
#2700 = FACE_OUTER_BOUND ( 'NONE', #62469, .T. ) ;
#2701 = EDGE_CURVE ( 'NONE', #9739, #35327, #60907, .T. ) ;
#2702 = CARTESIAN_POINT ( 'NONE',  ( -18.15952544949441361, 4.000000000000000000, -5.020474550505582556 ) ) ;
#2703 = CARTESIAN_POINT ( 'NONE',  ( -8.159525449494413607, 3.000000000000000000, -15.53952544949442327 ) ) ;
#2704 = DIRECTION ( 'NONE',  ( 0.000000000000000000, 0.000000000000000000, 1.000000000000000000 ) ) ;
#2706 = ORIENTED_EDGE ( 'NONE', *, *, #43736, .F. ) ;
#2705 = FACE_OUTER_BOUND ( 'NONE', #68694, .T. ) ;
#2707 = EDGE_CURVE ( 'NONE', #57572, #55770, #1037, .T. ) ;
#2708 = ORIENTED_EDGE ( 'NONE', *, *, #18043, .T. ) ;
#2709 = EDGE_CURVE ( 'NONE', #9079, #7772, #1352, .T. ) ;
#2710 = PLANE ( 'NONE',  #58295 ) ;
#2711 = CIRCLE ( 'NONE', #54836, 1.000000000000000888 ) ;
#2712 = DIRECTION ( 'NONE',  ( -0.000000000000000000, -1.000000000000000000, 0.000000000000000000 ) ) ;
#2713 = LINE ( 'NONE', #5795, #15251 ) ;
#2715 = ORIENTED_EDGE ( 'NONE', *, *, #5103, .F. ) ;
#2714 = CARTESIAN_POINT ( 'NONE',  ( 20.34820083811226255, 2.003531054022016367, 24.07000485560491043 ) ) ;
#2716 = LINE ( 'NONE', #14014, #27439 ) ;
#2717 = LINE ( 'NONE', #73773, #42977 ) ;
#2718 = AXIS2_PLACEMENT_3D ( 'NONE', #328, #24031, #41889 ) ;
#2719 = VERTEX_POINT ( 'NONE', #11153 ) ;
#2720 = VERTEX_POINT ( 'NONE', #65136 ) ;
#2721 = LINE ( 'NONE', #31887, #24703 ) ;
#2722 = CARTESIAN_POINT ( 'NONE',  ( 17.55952544949445482, 4.000000000000000000, 15.86999999999998856 ) ) ;
#2723 = AXIS2_PLACEMENT_3D ( 'NONE', #24111, #23707, #41183 ) ;
#2724 = AXIS2_PLACEMENT_3D ( 'NONE', #23893, #57735, #47583 ) ;
#2725 = LINE ( 'NONE', #55944, #389 ) ;
#2726 = CARTESIAN_POINT ( 'NONE',  ( 22.19999999999997797, 5.000000000000000000, -23.53000000000000469 ) ) ;
#2727 = ADVANCED_FACE ( 'NONE', ( #53457 ), #251, .T. ) ;
#2728 = CARTESIAN_POINT ( 'NONE',  ( -20.94999999999999218, 1.999999999999998224, 5.295507062895985939 ) ) ;
#2729 = LINE ( 'NONE', #19473, #43656 ) ;
#2730 = ORIENTED_EDGE ( 'NONE', *, *, #27140, .F. ) ;
#2731 = AXIS2_PLACEMENT_3D ( 'NONE', #5999, #1310, #53000 ) ;
#2732 = AXIS2_PLACEMENT_3D ( 'NONE', #2792, #26501, #27633 ) ;
#2733 = DIRECTION ( 'NONE',  ( -1.000000000000000000, 0.000000000000000000, -0.000000000000000000 ) ) ;
#2734 = DIRECTION ( 'NONE',  ( 0.000000000000000000, 1.000000000000000000, 0.000000000000000000 ) ) ;
#2735 = EDGE_CURVE ( 'NONE', #71227, #26679, #71308, .T. ) ;
#2736 = ORIENTED_EDGE ( 'NONE', *, *, #15085, .F. ) ;
#2737 = ORIENTED_EDGE ( 'NONE', *, *, #71390, .T. ) ;
#2738 = DIRECTION ( 'NONE',  ( 0.000000000000000000, 0.000000000000000000, 1.000000000000000000 ) ) ;
#2739 = VECTOR ( 'NONE', #54401, 1000.000000000000000 ) ;
#2740 = ADVANCED_FACE ( 'NONE', ( #53098 ), #64370, .F. ) ;
#2741 = ORIENTED_EDGE ( 'NONE', *, *, #37572, .F. ) ;
#2742 = DIRECTION ( 'NONE',  ( 0.000000000000000000, 0.000000000000000000, 1.000000000000000000 ) ) ;
#2743 = DIRECTION ( 'NONE',  ( -0.000000000000000000, -1.000000000000000000, -0.000000000000000000 ) ) ;
#2744 = DIRECTION ( 'NONE',  ( 0.000000000000000000, -1.000000000000000000, 0.000000000000000000 ) ) ;
#2745 =( BOUNDED_CURVE ( )  B_SPLINE_CURVE ( 3, ( #16078, #4804, #58388, #75072 ),
 .UNSPECIFIED., .F., .F. ) 
 B_SPLINE_CURVE_WITH_KNOTS ( ( 4, 4 ),
 ( 6.179387685078809866, 6.283185307179586232 ),
 .UNSPECIFIED. ) 
 CURVE ( )  GEOMETRIC_REPRESENTATION_ITEM ( )  RATIONAL_B_SPLINE_CURVE ( ( 1.000000000000000000, 0.9991023726432595176, 0.9991023726432595176, 1.000000000000000000 ) ) 
 REPRESENTATION_ITEM ( '' )  );
#2746 = ORIENTED_EDGE ( 'NONE', *, *, #639, .F. ) ;
#2747 = CARTESIAN_POINT ( 'NONE',  ( 17.56221651866121647, 3.005281520617729907, 4.512280219244616752 ) ) ;
#2748 = CYLINDRICAL_SURFACE ( 'NONE', #43458, 1.449999999999999956 ) ;
#2749 = CARTESIAN_POINT ( 'NONE',  ( 43.20000000000006679, 5.000000000000000000, 43.46999999999999176 ) ) ;
#2750 = AXIS2_PLACEMENT_3D ( 'NONE', #31367, #55061, #47555 ) ;
#2751 = ORIENTED_EDGE ( 'NONE', *, *, #45958, .F. ) ;
#2752 = VERTEX_POINT ( 'NONE', #70554 ) ;
#2753 = AXIS2_PLACEMENT_3D ( 'NONE', #50216, #33116, #26528 ) ;
#2754 = DIRECTION ( 'NONE',  ( 0.000000000000000000, 0.000000000000000000, 1.000000000000000000 ) ) ;
#2755 = ORIENTED_EDGE ( 'NONE', *, *, #31769, .T. ) ;
#2756 = CARTESIAN_POINT ( 'NONE',  ( -39.70190758338134884, 5.000000000000000000, -15.58306122448980346 ) ) ;
#2757 = CIRCLE ( 'NONE', #27546, 1.449999999999999956 ) ;
#2758 = CARTESIAN_POINT ( 'NONE',  ( -18.65952544949441361, 4.000000000000000000, 34.97952544949441744 ) ) ;
#2759 = CYLINDRICAL_SURFACE ( 'NONE', #40073, 1.449999999999999956 ) ;
#2760 = ORIENTED_EDGE ( 'NONE', *, *, #9344, .T. ) ;
#2761 = VECTOR ( 'NONE', #35913, 1000.000000000000000 ) ;
#2762 = EDGE_CURVE ( 'NONE', #31102, #52533, #15059, .T. ) ;
#2763 = DIRECTION ( 'NONE',  ( 0.000000000000000000, 0.000000000000000000, 1.000000000000000000 ) ) ;
#2764 = ORIENTED_EDGE ( 'NONE', *, *, #53358, .F. ) ;
#2765 =( BOUNDED_CURVE ( )  B_SPLINE_CURVE ( 3, ( #25450, #49131, #61930, #73157 ),
 .UNSPECIFIED., .F., .F. ) 
 B_SPLINE_CURVE_WITH_KNOTS ( ( 4, 4 ),
 ( 5.601584765882930306, 6.964785848476248376 ),
 .UNSPECIFIED. ) 
 CURVE ( )  GEOMETRIC_REPRESENTATION_ITEM ( )  RATIONAL_B_SPLINE_CURVE ( ( 1.000000000000000000, 0.8510435426748064192, 0.8510435426748064192, 1.000000000000000000 ) ) 
 REPRESENTATION_ITEM ( '' )  );
#2766 = EDGE_CURVE ( 'NONE', #19855, #60980, #52711, .T. ) ;
#2767 = ORIENTED_EDGE ( 'NONE', *, *, #12972, .F. ) ;
#2768 = EDGE_CURVE ( 'NONE', #75214, #28951, #35618, .T. ) ;
#2769 = CARTESIAN_POINT ( 'NONE',  ( -11.02613045851805396, 1.850585562323507238, -45.16062719642390277 ) ) ;
#2770 = CARTESIAN_POINT ( 'NONE',  ( 17.05359834343180836, 2.007062146621634735, 37.06999999999999318 ) ) ;
#2771 = ORIENTED_EDGE ( 'NONE', *, *, #24526, .F. ) ;
#2772 = EDGE_CURVE ( 'NONE', #70974, #8991, #12362, .T. ) ;
#2773 = DIRECTION ( 'NONE',  ( -0.9205048534524400417, -0.3907311284892745484, 4.392906132144535460E-16 ) ) ;
#2774 = ORIENTED_EDGE ( 'NONE', *, *, #52271, .F. ) ;
#2775 = ORIENTED_EDGE ( 'NONE', *, *, #7608, .T. ) ;
#2776 = AXIS2_PLACEMENT_3D ( 'NONE', #19001, #35722, #6180 ) ;
#2777 = DIRECTION ( 'NONE',  ( 0.000000000000000000, 1.000000000000000000, 0.000000000000000000 ) ) ;
#2778 = DIRECTION ( 'NONE',  ( -0.000000000000000000, -1.000000000000000000, 0.000000000000000000 ) ) ;
#2780 = ORIENTED_EDGE ( 'NONE', *, *, #10918, .T. ) ;
#2779 = VECTOR ( 'NONE', #32528, 1000.000000000000000 ) ;
#2781 = CARTESIAN_POINT ( 'NONE',  ( 45.55952544949445127, 4.000000000000000000, -5.020474550505582556 ) ) ;
#2782 = CARTESIAN_POINT ( 'NONE',  ( -38.44047455050554873, 4.000000000000000000, -24.52047455050558256 ) ) ;
#2783 = VERTEX_POINT ( 'NONE', #6086 ) ;
#2784 = VECTOR ( 'NONE', #8029, 1000.000000000000000 ) ;
#2785 = DIRECTION ( 'NONE',  ( 0.000000000000000000, 0.000000000000000000, -1.000000000000000000 ) ) ;
#2786 = CIRCLE ( 'NONE', #75936, 1.000000000000000888 ) ;
#2787 = CARTESIAN_POINT ( 'NONE',  ( -35.65539753152788904, 5.000000000000000000, -37.13000000000000966 ) ) ;
#2788 = DIRECTION ( 'NONE',  ( 0.000000000000000000, 0.000000000000000000, 1.000000000000000000 ) ) ;
#2789 = DIRECTION ( 'NONE',  ( -0.000000000000000000, -1.000000000000000000, -0.000000000000000000 ) ) ;
#2790 = ORIENTED_EDGE ( 'NONE', *, *, #23461, .F. ) ;
#2791 = ORIENTED_EDGE ( 'NONE', *, *, #22098, .F. ) ;
#2792 = CARTESIAN_POINT ( 'NONE',  ( 33.19999999999999574, 2.000000000000000000, 16.46999999999999176 ) ) ;
#2793 = CIRCLE ( 'NONE', #15227, 0.5000000000000004441 ) ;
#2794 = EDGE_LOOP ( 'NONE', ( #39691, #44326, #69185, #70551 ) ) ;
#2795 = CARTESIAN_POINT ( 'NONE',  ( 20.35000000000001918, 2.000000000000000000, -24.13001456677940126 ) ) ;
#2796 = DIRECTION ( 'NONE',  ( 0.000000000000000000, 0.000000000000000000, 1.000000000000000000 ) ) ;
#2797 = ORIENTED_EDGE ( 'NONE', *, *, #63440, .F. ) ;
#2798 = EDGE_CURVE ( 'NONE', #55436, #9655, #11284, .T. ) ;
#2799 = DIRECTION ( 'NONE',  ( 0.000000000000000000, 0.000000000000000000, 1.000000000000000000 ) ) ;
#2800 = VERTEX_POINT ( 'NONE', #8399 ) ;
#2801 = ADVANCED_FACE ( 'NONE', ( #2550 ), #43729, .T. ) ;
#2802 = CARTESIAN_POINT ( 'NONE',  ( 9.837783481338826519, 3.005281520617730351, 44.51228021924462297 ) ) ;
#2803 = FACE_OUTER_BOUND ( 'NONE', #40813, .T. ) ;
#2804 = VERTEX_POINT ( 'NONE', #31712 ) ;
#2805 =( BOUNDED_CURVE ( )  B_SPLINE_CURVE ( 3, ( #67396, #9134, #56525, #14216 ),
 .UNSPECIFIED., .F., .F. ) 
 B_SPLINE_CURVE_WITH_KNOTS ( ( 4, 4 ),
 ( 5.601584765882936523, 6.964785848476242158 ),
 .UNSPECIFIED. ) 
 CURVE ( )  GEOMETRIC_REPRESENTATION_ITEM ( )  RATIONAL_B_SPLINE_CURVE ( ( 1.000000000000000000, 0.8510435426748090837, 0.8510435426748090837, 1.000000000000000000 ) ) 
 REPRESENTATION_ITEM ( '' )  );
#2806 = EDGE_CURVE ( 'NONE', #72614, #58566, #2195, .T. ) ;
#2807 = CARTESIAN_POINT ( 'NONE',  ( -36.15952544949441005, 5.000000000000000000, 42.86999999999999034 ) ) ;
#2809 = ORIENTED_EDGE ( 'NONE', *, *, #61388, .T. ) ;
#2808 = FACE_OUTER_BOUND ( 'NONE', #63690, .T. ) ;
#2810 = ADVANCED_FACE ( 'NONE', ( #14235 ), #8764, .F. ) ;
#2811 = VERTEX_POINT ( 'NONE', #25495 ) ;
#2812 =( BOUNDED_CURVE ( )  B_SPLINE_CURVE ( 3, ( #25714, #7852, #19502, #31137 ),
 .UNSPECIFIED., .F., .F. ) 
 B_SPLINE_CURVE_WITH_KNOTS ( ( 4, 4 ),
 ( 4.712388980384689674, 4.717786538121051976 ),
 .UNSPECIFIED. ) 
 CURVE ( )  GEOMETRIC_REPRESENTATION_ITEM ( )  RATIONAL_B_SPLINE_CURVE ( ( 1.000000000000000000, 0.9999975721990136401, 0.9999975721990136401, 1.000000000000000000 ) ) 
 REPRESENTATION_ITEM ( '' )  );
#2813 = EDGE_CURVE ( 'NONE', #33629, #72785, #30930, .T. ) ;
#2814 = DIRECTION ( 'NONE',  ( -0.9205048534524400417, -0.3907311284892745484, 4.392906132144535460E-16 ) ) ;
#2815 = LINE ( 'NONE', #26519, #40384 ) ;
#2816 = AXIS2_PLACEMENT_3D ( 'NONE', #41737, #35150, #18805 ) ;
#2817 = CARTESIAN_POINT ( 'NONE',  ( -9.845703609594577799, 4.167303697001058183, -2.930000000000009042 ) ) ;
#2818 = FACE_OUTER_BOUND ( 'NONE', #58709, .T. ) ;
#2819 = DIRECTION ( 'NONE',  ( 0.000000000000000000, 0.000000000000000000, -1.000000000000000000 ) ) ;
#2820 = LINE ( 'NONE', #68425, #3561 ) ;
#2821 = CARTESIAN_POINT ( 'NONE',  ( -49.70190758338142700, 5.000000000000000000, 37.41693877551020364 ) ) ;
#2822 = VECTOR ( 'NONE', #1887, 1000.000000000000000 ) ;
#2823 = CIRCLE ( 'NONE', #58655, 1.449999999999999956 ) ;
#2824 = VECTOR ( 'NONE', #69533, 1000.000000000000000 ) ;
#2825 = CYLINDRICAL_SURFACE ( 'NONE', #17669, 1.449999999999999956 ) ;
#2826 = ORIENTED_EDGE ( 'NONE', *, *, #48038, .T. ) ;
#2827 = CARTESIAN_POINT ( 'NONE',  ( 19.90449673790584129, 2.000000000000000000, -45.53000000000000824 ) ) ;
#2828 = CARTESIAN_POINT ( 'NONE',  ( 22.19999999999997797, 5.000000000000000000, -3.530000000000005578 ) ) ;
#2829 = AXIS2_PLACEMENT_3D ( 'NONE', #71894, #17967, #35062 ) ;
#2830 = ORIENTED_EDGE ( 'NONE', *, *, #1079, .F. ) ;
#2831 = VECTOR ( 'NONE', #66, 1000.000000000000114 ) ;
#2832 = ORIENTED_EDGE ( 'NONE', *, *, #57654, .T. ) ;
#2833 = CARTESIAN_POINT ( 'NONE',  ( -45.65179916188775877, 2.003531054022062108, 15.86999514439506598 ) ) ;
#2834 = PLANE ( 'NONE',  #63830 ) ;
#2835 = DIRECTION ( 'NONE',  ( 0.000000000000000000, -1.000000000000000000, 0.000000000000000000 ) ) ;
#2836 = ORIENTED_EDGE ( 'NONE', *, *, #12778, .F. ) ;
#2837 = CARTESIAN_POINT ( 'NONE',  ( -46.15952544949441716, 3.000000000000000000, 44.06999999999999318 ) ) ;
#2838 = EDGE_CURVE ( 'NONE', #17331, #57336, #67796, .T. ) ;
#2839 = CARTESIAN_POINT ( 'NONE',  ( -48.94999999999998153, 2.000000000000000000, -45.08449673790583034 ) ) ;
#2840 = DIRECTION ( 'NONE',  ( -0.4133841097042049162, -0.8113119965143641421, -0.4133841097042049162 ) ) ;
#2841 = CARTESIAN_POINT ( 'NONE',  ( -48.94999999999998153, 2.000000000000000000, 60.00000000000000000 ) ) ;
#2842 = VECTOR ( 'NONE', #31282, 1000.000000000000000 ) ;
#2843 = EDGE_CURVE ( 'NONE', #179, #43806, #73602, .T. ) ;
#2844 = ORIENTED_EDGE ( 'NONE', *, *, #67397, .T. ) ;
#2845 = CARTESIAN_POINT ( 'NONE',  ( 43.88133535346845804, -9.957201506481800024, 51.00133535346842706 ) ) ;
#2846 = EDGE_CURVE ( 'NONE', #2720, #65881, #54616, .T. ) ;
#2847 = CIRCLE ( 'NONE', #40033, 1.000000000000000888 ) ;
#2848 = ORIENTED_EDGE ( 'NONE', *, *, #6732, .F. ) ;
#2849 = AXIS2_PLACEMENT_3D ( 'NONE', #41214, #48190, #29573 ) ;
#2850 = DIRECTION ( 'NONE',  ( 0.000000000000000000, 0.000000000000000000, 1.000000000000000000 ) ) ;
#2851 = CARTESIAN_POINT ( 'NONE',  ( 7.055397531528006638, 2.010593252080620008, 42.86999999999999034 ) ) ;
#2852 = AXIS2_PLACEMENT_3D ( 'NONE', #5625, #29687, #46407 ) ;
#2853 = AXIS2_PLACEMENT_3D ( 'NONE', #12438, #29912, #41961 ) ;
#2854 = VERTEX_POINT ( 'NONE', #13467 ) ;
#2855 = PLANE ( 'NONE',  #34751 ) ;
#2856 = CIRCLE ( 'NONE', #26251, 1.000000000000000888 ) ;
#2857 = CARTESIAN_POINT ( 'NONE',  ( -7.655397531527970756, 5.000000000000000000, -45.13000000000000966 ) ) ;
#2858 = VERTEX_POINT ( 'NONE', #32448 ) ;
#2859 = VERTEX_POINT ( 'NONE', #1400 ) ;
#2860 = EDGE_LOOP ( 'NONE', ( #65930, #42790, #50436, #56314, #27162 ) ) ;
#2861 = ORIENTED_EDGE ( 'NONE', *, *, #4313, .T. ) ;
#2862 = CYLINDRICAL_SURFACE ( 'NONE', #59898, 0.5000000000000004441 ) ;
#2863 = CARTESIAN_POINT ( 'NONE',  ( -35.65539753152796720, 5.000000000000000000, -25.13000000000000966 ) ) ;
#2864 = DIRECTION ( 'NONE',  ( 0.000000000000000000, 0.000000000000000000, 1.000000000000000000 ) ) ;
#2865 = EDGE_CURVE ( 'NONE', #2426, #1608, #56152, .T. ) ;
#2866 = CARTESIAN_POINT ( 'NONE',  ( 47.84047455050558995, 4.000000000000000000, -17.13000000000000966 ) ) ;
#2867 = EDGE_CURVE ( 'NONE', #72017, #14136, #31131, .T. ) ;
#2868 = DIRECTION ( 'NONE',  ( 0.000000000000000000, 0.000000000000000000, 1.000000000000000000 ) ) ;
#2869 = VERTEX_POINT ( 'NONE', #44122 ) ;
#2870 = ORIENTED_EDGE ( 'NONE', *, *, #34171, .T. ) ;
#2871 = EDGE_CURVE ( 'NONE', #71173, #54004, #55398, .T. ) ;
#2872 = AXIS2_PLACEMENT_3D ( 'NONE', #27227, #63325, #69911 ) ;
#2873 = ORIENTED_EDGE ( 'NONE', *, *, #30843, .F. ) ;
#2874 = EDGE_CURVE ( 'NONE', #63218, #54081, #17483, .T. ) ;
#2875 = CYLINDRICAL_SURFACE ( 'NONE', #66502, 1.000000000000000888 ) ;
#2876 = CARTESIAN_POINT ( 'NONE',  ( 35.05539753152793736, 2.000000000000000000, 14.86999999999998678 ) ) ;
#2877 = EDGE_LOOP ( 'NONE', ( #14016, #36510, #69201, #40013 ) ) ;
#2878 = AXIS2_PLACEMENT_3D ( 'NONE', #20537, #55504, #15074 ) ;
#2879 = CIRCLE ( 'NONE', #62414, 1.000000000000000888 ) ;
#2880 = ORIENTED_EDGE ( 'NONE', *, *, #56247, .F. ) ;
#2881 = EDGE_CURVE ( 'NONE', #1665, #74433, #61967, .T. ) ;
#2882 = ORIENTED_EDGE ( 'NONE', *, *, #6247, .T. ) ;
#2883 = VECTOR ( 'NONE', #3359, 1000.000000000000000 ) ;
#2884 = CYLINDRICAL_SURFACE ( 'NONE', #73599, 1.000000000000000888 ) ;
#2885 = LINE ( 'NONE', #20383, #12756 ) ;
#2886 = ORIENTED_EDGE ( 'NONE', *, *, #65197, .T. ) ;
#2887 = DIRECTION ( 'NONE',  ( 0.000000000000000000, 0.000000000000000000, 1.000000000000000000 ) ) ;
#2888 = CARTESIAN_POINT ( 'NONE',  ( 53.88133535346845093, -9.957201506481800024, 51.00133535346842706 ) ) ;
#2889 = EDGE_LOOP ( 'NONE', ( #64186, #70160, #5811, #4976, #46660, #29209, #38102, #3227, #9755, #43308, #16802, #46129 ) ) ;
#2890 = CARTESIAN_POINT ( 'NONE',  ( 27.78159236784248520, -13.68666588605210954, -52.96159236784246360 ) ) ;
#2891 = DIRECTION ( 'NONE',  ( 0.000000000000000000, 0.000000000000000000, 1.000000000000000000 ) ) ;
#2892 = ORIENTED_EDGE ( 'NONE', *, *, #55090, .T. ) ;
#2893 = VERTEX_POINT ( 'NONE', #26644 ) ;
#2894 = CYLINDRICAL_SURFACE ( 'NONE', #46086, 1.000000000000000888 ) ;
#2895 = AXIS2_PLACEMENT_3D ( 'NONE', #22982, #11319, #28044 ) ;
#2896 = DIRECTION ( 'NONE',  ( 0.000000000000000000, -0.8910065241883674547, 0.4539904997395476371 ) ) ;
#2897 = ADVANCED_FACE ( 'NONE', ( #31316 ), #55010, .T. ) ;
#2898 = VECTOR ( 'NONE', #53976, 1000.000000000000000 ) ;
#2899 = DIRECTION ( 'NONE',  ( -0.000000000000000000, -1.000000000000000000, -0.000000000000000000 ) ) ;
#2900 = CARTESIAN_POINT ( 'NONE',  ( 48.34460246847203280, 5.000000000000000000, -24.13000000000000966 ) ) ;
#2902 = ORIENTED_EDGE ( 'NONE', *, *, #71175, .F. ) ;
#2901 = DIRECTION ( 'NONE',  ( 0.8910065241883674547, 0.4539904997395476371, 0.000000000000000000 ) ) ;
#2903 = AXIS2_PLACEMENT_3D ( 'NONE', #11234, #6547, #53944 ) ;
#2904 = CARTESIAN_POINT ( 'NONE',  ( 40.20000000000005258, 5.000000000000000000, -36.53000000000000824 ) ) ;
#2905 = CARTESIAN_POINT ( 'NONE',  ( 6.520037878244407281, 5.000000000000000000, -44.13000000000000966 ) ) ;
#2906 = AXIS2_PLACEMENT_3D ( 'NONE', #68079, #38201, #62255 ) ;
#2907 = DIRECTION ( 'NONE',  ( -0.000000000000000000, -1.000000000000000000, 0.000000000000000000 ) ) ;
#2909 = EDGE_LOOP ( 'NONE', ( #63949, #6263, #75893, #48679 ) ) ;
#2908 = DIRECTION ( 'NONE',  ( -0.000000000000000000, -1.000000000000000000, 0.000000000000000000 ) ) ;
#2910 = CIRCLE ( 'NONE', #45098, 1.449999999999999956 ) ;
#2911 = EDGE_CURVE ( 'NONE', #2329, #33922, #61223, .T. ) ;
#2912 = DIRECTION ( 'NONE',  ( 1.000000000000000000, -0.000000000000000000, 0.000000000000000000 ) ) ;
#2913 = ORIENTED_EDGE ( 'NONE', *, *, #10551, .F. ) ;
#2914 = EDGE_CURVE ( 'NONE', #11174, #43886, #20314, .T. ) ;
#2915 = LINE ( 'NONE', #49902, #23266 ) ;
#2916 = FACE_OUTER_BOUND ( 'NONE', #42102, .T. ) ;
#2917 = DIRECTION ( 'NONE',  ( 0.000000000000000000, 0.000000000000000000, 1.000000000000000000 ) ) ;
#2918 = LINE ( 'NONE', #9124, #71564 ) ;
#2919 = DIRECTION ( 'NONE',  ( -0.4133841097042048607, 0.8113119965143642531, -0.4133841097042048607 ) ) ;
#2920 = DIRECTION ( 'NONE',  ( 1.000000000000000000, 0.000000000000000000, 0.000000000000000000 ) ) ;
#2921 = CARTESIAN_POINT ( 'NONE',  ( -20.50449673790581429, 2.000000000000000000, 45.46999999999999886 ) ) ;
#2922 = CARTESIAN_POINT ( 'NONE',  ( 47.34047455050558284, 4.000000000000000000, 4.960474550505564295 ) ) ;
#2923 = VECTOR ( 'NONE', #68740, 1000.000000000000114 ) ;
#2924 = LINE ( 'NONE', #26624, #47835 ) ;
#2925 = ADVANCED_FACE ( 'NONE', ( #73984 ), #68162, .T. ) ;
#2926 = ORIENTED_EDGE ( 'NONE', *, *, #57895, .F. ) ;
#2927 = CARTESIAN_POINT ( 'NONE',  ( -15.79999999999994920, 5.000000000000000000, 23.46999999999999176 ) ) ;
#2928 = ORIENTED_EDGE ( 'NONE', *, *, #11764, .T. ) ;
#2929 = DIRECTION ( 'NONE',  ( 1.000000000000000000, -0.000000000000000000, 0.000000000000000000 ) ) ;
#2930 = CARTESIAN_POINT ( 'NONE',  ( -9.454723875138075329, -14.08413501816948710, -15.93000000000001037 ) ) ;
#2931 = FACE_OUTER_BOUND ( 'NONE', #29824, .T. ) ;
#2932 = DIRECTION ( 'NONE',  ( -0.000000000000000000, 1.000000000000000000, -0.000000000000000000 ) ) ;
#2933 = EDGE_CURVE ( 'NONE', #27909, #20048, #27778, .T. ) ;
#2934 = PLANE ( 'NONE',  #21922 ) ;
#2935 = EDGE_CURVE ( 'NONE', #45295, #72227, #75776, .T. ) ;
#2936 = VECTOR ( 'NONE', #53671, 1000.000000000000000 ) ;
#2937 = EDGE_LOOP ( 'NONE', ( #49821, #1198, #58549, #72174 ) ) ;
#2938 = AXIS2_PLACEMENT_3D ( 'NONE', #62492, #9290, #32985 ) ;
#2939 = LINE ( 'NONE', #9525, #36447 ) ;
#2940 = CARTESIAN_POINT ( 'NONE',  ( 17.05179916188780354, 2.003531054022066549, 42.86999514439508374 ) ) ;
#2941 = LINE ( 'NONE', #43725, #27697 ) ;
#2942 = EDGE_CURVE ( 'NONE', #32858, #63545, #39431, .T. ) ;
#2943 = CIRCLE ( 'NONE', #15310, 0.5000000000000004441 ) ;
#2944 = ORIENTED_EDGE ( 'NONE', *, *, #50682, .F. ) ;
#2945 = DIRECTION ( 'NONE',  ( 0.000000000000000000, 0.000000000000000000, 1.000000000000000000 ) ) ;
#2946 = CARTESIAN_POINT ( 'NONE',  ( 37.84047455050558995, 4.000000000000000000, 34.97952544949441744 ) ) ;
#2947 = FACE_OUTER_BOUND ( 'NONE', #45278, .T. ) ;
#2948 = LINE ( 'NONE', #73988, #62544 ) ;
#2949 = LINE ( 'NONE', #67024, #10035 ) ;
#2950 = VECTOR ( 'NONE', #70906, 1000.000000000000000 ) ;
#2951 = PLANE ( 'NONE',  #35638 ) ;
#2952 = ORIENTED_EDGE ( 'NONE', *, *, #60028, .F. ) ;
#2953 = AXIS2_PLACEMENT_3D ( 'NONE', #55482, #67494, #36845 ) ;
#2954 = DIRECTION ( 'NONE',  ( -4.772279163622579110E-16, 0.000000000000000000, -1.000000000000000000 ) ) ;
#2955 = ORIENTED_EDGE ( 'NONE', *, *, #21474, .T. ) ;
#2956 = VECTOR ( 'NONE', #56561, 1000.000000000000000 ) ;
#2957 = LINE ( 'NONE', #4489, #1562 ) ;
#2958 = CARTESIAN_POINT ( 'NONE',  ( 19.35778192476573523, 2.999999999999989786, -5.020474550505582556 ) ) ;
#2959 = VECTOR ( 'NONE', #50437, 1000.000000000000000 ) ;
#2960 = DIRECTION ( 'NONE',  ( 1.000000000000000000, -0.000000000000000000, 0.000000000000000000 ) ) ;
#2961 = AXIS2_PLACEMENT_3D ( 'NONE', #63494, #62342, #3319 ) ;
#2962 = VECTOR ( 'NONE', #58846, 1000.000000000000114 ) ;
#2963 = VECTOR ( 'NONE', #40248, 1000.000000000000000 ) ;
#2964 = ORIENTED_EDGE ( 'NONE', *, *, #38002, .F. ) ;
#2965 = ADVANCED_FACE ( 'NONE', ( #44862 ), #57290, .F. ) ;
#2966 = CARTESIAN_POINT ( 'NONE',  ( -36.16221651866117526, 3.005281520617728575, -4.572280219244630572 ) ) ;
#2967 = ORIENTED_EDGE ( 'NONE', *, *, #17889, .F. ) ;
#2968 = VERTEX_POINT ( 'NONE', #14976 ) ;
#2969 = EDGE_CURVE ( 'NONE', #1061, #3934, #63126, .T. ) ;
#2970 = ORIENTED_EDGE ( 'NONE', *, *, #2978, .F. ) ;
#2971 = CARTESIAN_POINT ( 'NONE',  ( 12.20000000000005080, 5.000000000000000000, -36.53000000000000824 ) ) ;
#2972 = VERTEX_POINT ( 'NONE', #69319 ) ;
#2973 = PLANE ( 'NONE',  #25556 ) ;
#2974 = CARTESIAN_POINT ( 'NONE',  ( 17.55952544949445482, 5.000000000000000000, 35.86999999999999034 ) ) ;
#2975 = ORIENTED_EDGE ( 'NONE', *, *, #30601, .F. ) ;
#2976 = DIRECTION ( 'NONE',  ( 0.000000000000000000, 1.000000000000000000, -0.000000000000000000 ) ) ;
#2977 = AXIS2_PLACEMENT_3D ( 'NONE', #5279, #202, #64688 ) ;
#2978 = EDGE_CURVE ( 'NONE', #44261, #21116, #51070, .T. ) ;
#2979 = VERTEX_POINT ( 'NONE', #21177 ) ;
#2980 = ADVANCED_FACE ( 'NONE', ( #51475 ), #33230, .T. ) ;
#2981 = ORIENTED_EDGE ( 'NONE', *, *, #75309, .T. ) ;
#2982 = LINE ( 'NONE', #40975, #38804 ) ;
#2983 = CARTESIAN_POINT ( 'NONE',  ( 7.559525449494451266, 3.000000000000000000, 80.00000000000000000 ) ) ;
#2984 = ORIENTED_EDGE ( 'NONE', *, *, #51817, .T. ) ;
#2985 = LINE ( 'NONE', #74769, #70957 ) ;
#2986 = CARTESIAN_POINT ( 'NONE',  ( 53.19999999999999574, 8.000000000000000000, -49.30000000000001847 ) ) ;
#2987 = CARTESIAN_POINT ( 'NONE',  ( 35.49550326209420348, 2.000000000000000000, 5.469999999999995310 ) ) ;
#2988 = VERTEX_POINT ( 'NONE', #16125 ) ;
#2989 = DIRECTION ( 'NONE',  ( -0.000000000000000000, 1.000000000000000000, -0.000000000000000000 ) ) ;
#2990 = ORIENTED_EDGE ( 'NONE', *, *, #50767, .F. ) ;
#2991 = VERTEX_POINT ( 'NONE', #45642 ) ;
#2992 = EDGE_CURVE ( 'NONE', #38331, #39715, #28247, .T. ) ;
#2993 = LINE ( 'NONE', #68209, #10855 ) ;
#2994 = ORIENTED_EDGE ( 'NONE', *, *, #10073, .F. ) ;
#2995 = VECTOR ( 'NONE', #28360, 1000.000000000000000 ) ;
#2996 = VECTOR ( 'NONE', #50374, 1000.000000000000114 ) ;
#2997 = DIRECTION ( 'NONE',  ( 0.000000000000000000, 1.000000000000000000, 0.000000000000000000 ) ) ;
#2998 = DIRECTION ( 'NONE',  ( 0.000000000000000000, 1.000000000000000000, -0.000000000000000000 ) ) ;
#2999 = VECTOR ( 'NONE', #13684, 1000.000000000000000 ) ;
#3001 = ORIENTED_EDGE ( 'NONE', *, *, #10190, .F. ) ;
#3000 = CARTESIAN_POINT ( 'NONE',  ( -17.65539753152789615, 5.000000000000000000, 25.06999999999998963 ) ) ;
#3002 = CYLINDRICAL_SURFACE ( 'NONE', #13379, 0.4999999999999990008 ) ;
#3003 = DIRECTION ( 'NONE',  ( -0.000000000000000000, -1.000000000000000000, -0.000000000000000000 ) ) ;
#3004 = ORIENTED_EDGE ( 'NONE', *, *, #73886, .F. ) ;
#3005 = CARTESIAN_POINT ( 'NONE',  ( 43.78426316810929819, 18.26760726915507149, 17.18124009398489704 ) ) ;
#3006 =( BOUNDED_CURVE ( )  B_SPLINE_CURVE ( 3, ( #49468, #19951, #65785, #60750 ),
 .UNSPECIFIED., .F., .F. ) 
 B_SPLINE_CURVE_WITH_KNOTS ( ( 4, 4 ),
 ( 0.000000000000000000, 0.1037976221007796962 ),
 .UNSPECIFIED. ) 
 CURVE ( )  GEOMETRIC_REPRESENTATION_ITEM ( )  RATIONAL_B_SPLINE_CURVE ( ( 1.000000000000000000, 0.9991023726432595176, 0.9991023726432595176, 1.000000000000000000 ) ) 
 REPRESENTATION_ITEM ( '' )  );
#3007 = DIRECTION ( 'NONE',  ( -0.4133841097042048607, -0.8113119965143642531, -0.4133841097042048607 ) ) ;
#3008 = ADVANCED_FACE ( 'NONE', ( #10301 ), #4476, .F. ) ;
#3009 = CARTESIAN_POINT ( 'NONE',  ( -10.41221528276559205, 3.055461935744327118, -44.81772234566161472 ) ) ;
#3010 = VECTOR ( 'NONE', #34452, 1000.000000000000000 ) ;
#3011 = ADVANCED_FACE ( 'NONE', ( #9149 ), #32852, .T. ) ;
#3012 = CARTESIAN_POINT ( 'NONE',  ( 45.05000000000001847, 2.000000000000000000, -45.08449673790583034 ) ) ;
#3013 = CARTESIAN_POINT ( 'NONE',  ( 7.559525449494453042, 3.000000000000000000, -15.93000000000001037 ) ) ;
#3014 = CARTESIAN_POINT ( 'NONE',  ( -36.09550326209416937, 2.000000000000000000, -45.53000000000000824 ) ) ;
#3015 = AXIS2_PLACEMENT_3D ( 'NONE', #50822, #74114, #14360 ) ;
#3016 = DIRECTION ( 'NONE',  ( 1.000000000000000000, -0.000000000000000000, 0.000000000000000000 ) ) ;
#3017 = CARTESIAN_POINT ( 'NONE',  ( 45.05000000000001847, 2.000000000000000000, 80.00000000000000000 ) ) ;
#3018 = ADVANCED_FACE ( 'NONE', ( #52268 ), #47191, .T. ) ;
#3019 = AXIS2_PLACEMENT_3D ( 'NONE', #10529, #17479, #75716 ) ;
#3020 = CARTESIAN_POINT ( 'NONE',  ( 30.20000000000001350, 2.000000000000000000, 2.428612866367529932E-14 ) ) ;
#3021 = CIRCLE ( 'NONE', #20440, 1.449999999999999956 ) ;
#3022 = CARTESIAN_POINT ( 'NONE',  ( 7.559525449494453042, 5.000000000000000000, -35.93000000000001393 ) ) ;
#3023 = CARTESIAN_POINT ( 'NONE',  ( -46.67421028675186534, -13.49901328596569883, 40.11421028675184175 ) ) ;
#3024 = VECTOR ( 'NONE', #43125, 1000.000000000000114 ) ;
#3025 = CARTESIAN_POINT ( 'NONE',  ( -35.65539753152788904, 5.000000000000000000, 42.86999999999999034 ) ) ;
#3026 = EDGE_LOOP ( 'NONE', ( #45168, #20228, #74822, #69741, #59519, #6560, #14998, #66386 ) ) ;
#3027 = CARTESIAN_POINT ( 'NONE',  ( 22.20000000000005258, 5.000000000000000000, 43.46999999999999176 ) ) ;
#3028 = DIRECTION ( 'NONE',  ( 0.000000000000000000, 0.000000000000000000, 1.000000000000000000 ) ) ;
#3029 = CARTESIAN_POINT ( 'NONE',  ( 7.559525449494451266, 3.000000000000000000, -22.93000000000001037 ) ) ;
#3030 = CYLINDRICAL_SURFACE ( 'NONE', #19821, 0.5000000000000004441 ) ;
#3031 = DIRECTION ( 'NONE',  ( -0.000000000000000000, -1.000000000000000000, -0.000000000000000000 ) ) ;
#3032 = ADVANCED_FACE ( 'NONE', ( #70503 ), #53408, .T. ) ;
#3033 = CIRCLE ( 'NONE', #41448, 1.000000000000000888 ) ;
#3035 = ORIENTED_EDGE ( 'NONE', *, *, #62164, .T. ) ;
#3034 = DIRECTION ( 'NONE',  ( 0.000000000000000000, -1.000000000000000000, 0.000000000000000000 ) ) ;
#3036 = CARTESIAN_POINT ( 'NONE',  ( 2.199999999999993516, 2.000000000000000000, -32.76000000000001222 ) ) ;
#3037 = EDGE_CURVE ( 'NONE', #15878, #39609, #58482, .T. ) ;
#3038 = ORIENTED_EDGE ( 'NONE', *, *, #23253, .F. ) ;
#3039 = ORIENTED_EDGE ( 'NONE', *, *, #1719, .F. ) ;
#3040 = CARTESIAN_POINT ( 'NONE',  ( 45.05000000000001847, 2.000000000000000000, -35.92998543322061522 ) ) ;
#3041 = LINE ( 'NONE', #27480, #11718 ) ;
#3042 = DIRECTION ( 'NONE',  ( 0.4539904997395476371, -0.8910065241883674547, 0.000000000000000000 ) ) ;
#3043 = CARTESIAN_POINT ( 'NONE',  ( 17.05000000000002203, 2.000000000000000000, 80.00000000000000000 ) ) ;
#3044 = DIRECTION ( 'NONE',  ( 1.000000000000000000, 0.000000000000000000, 3.016910393003142366E-16 ) ) ;
#3045 = VECTOR ( 'NONE', #50475, 1000.000000000000000 ) ;
#3046 = ORIENTED_EDGE ( 'NONE', *, *, #42402, .F. ) ;
#3047 = PLANE ( 'NONE',  #47797 ) ;
#3048 = VERTEX_POINT ( 'NONE', #5276 ) ;
#3049 = ORIENTED_EDGE ( 'NONE', *, *, #18103, .T. ) ;
#3050 = ORIENTED_EDGE ( 'NONE', *, *, #30460, .T. ) ;
#3051 = CARTESIAN_POINT ( 'NONE',  ( 17.58778471723440973, 3.055461935744341329, -15.24227765433840887 ) ) ;
#3052 = ORIENTED_EDGE ( 'NONE', *, *, #69239, .T. ) ;
#3053 = CARTESIAN_POINT ( 'NONE',  ( -20.44047455050554873, 5.000000000000000000, -24.13000000000000966 ) ) ;
#3054 =( BOUNDED_CURVE ( )  B_SPLINE_CURVE ( 3, ( #20598, #43901, #62121, #39204 ),
 .UNSPECIFIED., .F., .F. ) 
 B_SPLINE_CURVE_WITH_KNOTS ( ( 4, 4 ),
 ( 0.000000000000000000, 0.1037976221008111155 ),
 .UNSPECIFIED. ) 
 CURVE ( )  GEOMETRIC_REPRESENTATION_ITEM ( )  RATIONAL_B_SPLINE_CURVE ( ( 1.000000000000000000, 0.9991023726432588514, 0.9991023726432588514, 1.000000000000000000 ) ) 
 REPRESENTATION_ITEM ( '' )  );
#3055 = EDGE_CURVE ( 'NONE', #73321, #62735, #52657, .T. ) ;
#3056 = VERTEX_POINT ( 'NONE', #23517 ) ;
#3057 = EDGE_CURVE ( 'NONE', #38517, #19682, #67925, .T. ) ;
#3058 = VECTOR ( 'NONE', #75217, 1000.000000000000000 ) ;
#3059 = ORIENTED_EDGE ( 'NONE', *, *, #52376, .F. ) ;
#3060 = VECTOR ( 'NONE', #20480, 1000.000000000000114 ) ;
#3061 = FACE_OUTER_BOUND ( 'NONE', #37628, .T. ) ;
#3062 = ORIENTED_EDGE ( 'NONE', *, *, #18572, .F. ) ;
#3063 = CARTESIAN_POINT ( 'NONE',  ( -17.64999999999997726, 2.000000000000000000, -5.355507062895995318 ) ) ;
#3064 = ADVANCED_FACE ( 'NONE', ( #17315 ), #65084, .T. ) ;
#3065 = ORIENTED_EDGE ( 'NONE', *, *, #68052, .F. ) ;
#3066 = AXIS2_PLACEMENT_3D ( 'NONE', #5468, #36109, #46632 ) ;
#3067 = EDGE_CURVE ( 'NONE', #45752, #48152, #28964, .T. ) ;
#3068 = ORIENTED_EDGE ( 'NONE', *, *, #28311, .F. ) ;
#3069 = VECTOR ( 'NONE', #59334, 1000.000000000000114 ) ;
#3070 = DIRECTION ( 'NONE',  ( 0.4539904997395476371, -0.8910065241883674547, 0.000000000000000000 ) ) ;
#3071 = LINE ( 'NONE', #74467, #16421 ) ;
#3072 = ADVANCED_FACE ( 'NONE', ( #53044 ), #76318, .F. ) ;
#3073 = ORIENTED_EDGE ( 'NONE', *, *, #17786, .F. ) ;
#3074 = VECTOR ( 'NONE', #51238, 1000.000000000000000 ) ;
#3075 = FACE_OUTER_BOUND ( 'NONE', #73236, .T. ) ;
#3076 = DIRECTION ( 'NONE',  ( 0.000000000000000000, 0.000000000000000000, -1.000000000000000000 ) ) ;
#3077 = CARTESIAN_POINT ( 'NONE',  ( 94.00000000000000000, 4.000000000000000000, 80.00000000000000000 ) ) ;
#3078 = EDGE_LOOP ( 'NONE', ( #49546, #74690, #38539, #43509, #15813 ) ) ;
#3079 = DIRECTION ( 'NONE',  ( 0.000000000000000000, 0.000000000000000000, 1.000000000000000000 ) ) ;
#3081 = ORIENTED_EDGE ( 'NONE', *, *, #3953, .F. ) ;
#3080 = ADVANCED_FACE ( 'NONE', ( #63940 ), #59630, .F. ) ;
#3082 = ORIENTED_EDGE ( 'NONE', *, *, #22305, .F. ) ;
#3083 = DIRECTION ( 'NONE',  ( 0.000000000000000000, -1.000000000000000000, 0.000000000000000000 ) ) ;
#3084 = DIRECTION ( 'NONE',  ( 0.000000000000000000, 0.000000000000000000, -1.000000000000000000 ) ) ;
#3085 = AXIS2_PLACEMENT_3D ( 'NONE', #39577, #61749, #56693 ) ;
#3086 = CARTESIAN_POINT ( 'NONE',  ( -9.940474550505548734, 4.000000000000000000, -5.020474550505582556 ) ) ;
#3087 = VERTEX_POINT ( 'NONE', #16946 ) ;
#3088 = CARTESIAN_POINT ( 'NONE',  ( -8.159525449494413607, 3.000000000000000000, -42.93000000000000682 ) ) ;
#3089 = VERTEX_POINT ( 'NONE', #29726 ) ;
#3090 = DIRECTION ( 'NONE',  ( 0.000000000000000000, -0.4539904997395470820, -0.8910065241883677878 ) ) ;
#3091 = DIRECTION ( 'NONE',  ( 0.000000000000000000, 0.000000000000000000, 1.000000000000000000 ) ) ;
#3092 = ORIENTED_EDGE ( 'NONE', *, *, #32916, .F. ) ;
#3093 = CYLINDRICAL_SURFACE ( 'NONE', #36713, 1.449999999999999956 ) ;
#3095 = EDGE_CURVE ( 'NONE', #15484, #53311, #11489, .T. ) ;
#3094 = DIRECTION ( 'NONE',  ( 1.000000000000000000, 0.000000000000000000, 0.000000000000000000 ) ) ;
#3096 = ORIENTED_EDGE ( 'NONE', *, *, #42048, .F. ) ;
#3097 = DIRECTION ( 'NONE',  ( -0.9205048534524400417, 0.3907311284892745484, 2.196453066072268470E-16 ) ) ;
#3098 = CARTESIAN_POINT ( 'NONE',  ( -48.94460246847199159, 5.000000000000000000, 42.86999999999999034 ) ) ;
#3099 = AXIS2_PLACEMENT_3D ( 'NONE', #32517, #45703, #16186 ) ;
#3100 = CARTESIAN_POINT ( 'NONE',  ( 45.05539753152793736, 5.000000000000000000, 18.06999999999998963 ) ) ;
#3101 = PLANE ( 'NONE',  #48912 ) ;
#3102 = CARTESIAN_POINT ( 'NONE',  ( 6.520037878244407281, 5.000000000000000000, -4.130000000000008775 ) ) ;
#3103 = EDGE_CURVE ( 'NONE', #52937, #32198, #29346, .T. ) ;
#3104 = CARTESIAN_POINT ( 'NONE',  ( 35.55952544949445837, 3.000000000000000000, 24.06999999999998607 ) ) ;
#3105 = CARTESIAN_POINT ( 'NONE',  ( -19.99228021924461274, 3.005281520617732571, 44.95778348133880087 ) ) ;
#3106 = CARTESIAN_POINT ( 'NONE',  ( 17.55952544949445482, 4.000000000000000000, 24.96047455050556252 ) ) ;
#3107 = LINE ( 'NONE', #50103, #22427 ) ;
#3109 = ORIENTED_EDGE ( 'NONE', *, *, #51458, .F. ) ;
#3108 = DIRECTION ( 'NONE',  ( 0.000000000000000000, 0.000000000000000000, 1.000000000000000000 ) ) ;
#3110 = ORIENTED_EDGE ( 'NONE', *, *, #70599, .T. ) ;
#3111 = DIRECTION ( 'NONE',  ( 0.000000000000000000, 1.000000000000000000, -0.000000000000000000 ) ) ;
#3112 = VECTOR ( 'NONE', #30071, 1000.000000000000114 ) ;
#3113 = CYLINDRICAL_SURFACE ( 'NONE', #23526, 1.000000000000000888 ) ;
#3114 = CARTESIAN_POINT ( 'NONE',  ( -49.70190758338135595, 5.000000000000000000, -35.58306122448980346 ) ) ;
#3115 = EDGE_CURVE ( 'NONE', #38978, #46751, #35181, .T. ) ;
#3116 = CARTESIAN_POINT ( 'NONE',  ( -7.655397531527894373, 5.000000000000000000, -38.13000000000000966 ) ) ;
#3118 = ORIENTED_EDGE ( 'NONE', *, *, #76122, .T. ) ;
#3117 = CARTESIAN_POINT ( 'NONE',  ( -48.94820083811220712, 2.003531054022061664, -37.13000485560493757 ) ) ;
#3119 = DIRECTION ( 'NONE',  ( -0.000000000000000000, 1.000000000000000000, -0.000000000000000000 ) ) ;
#3120 = CARTESIAN_POINT ( 'NONE',  ( -7.651799161887763212, 2.003531054022063440, 15.86999514439506598 ) ) ;
#3121 = EDGE_CURVE ( 'NONE', #12618, #28404, #19398, .T. ) ;
#3122 = VECTOR ( 'NONE', #23499, 1000.000000000000000 ) ;
#3123 = ADVANCED_FACE ( 'NONE', ( #6407 ), #605, .T. ) ;
#3124 = VERTEX_POINT ( 'NONE', #40622 ) ;
#3125 = VERTEX_POINT ( 'NONE', #11105 ) ;
#3126 = CARTESIAN_POINT ( 'NONE',  ( 7.560423278465886909, 3.001762088571486409, -44.55506599566695058 ) ) ;
#3127 = DIRECTION ( 'NONE',  ( -0.000000000000000000, -1.000000000000000000, -0.000000000000000000 ) ) ;
#3128 = AXIS2_PLACEMENT_3D ( 'NONE', #19648, #13807, #49526 ) ;
#3129 = FACE_OUTER_BOUND ( 'NONE', #73622, .T. ) ;
#3130 = CARTESIAN_POINT ( 'NONE',  ( -46.15952544949441716, 3.000000000000000000, -24.52047455050556835 ) ) ;
#3131 = LINE ( 'NONE', #3506, #40916 ) ;
#3132 = FACE_OUTER_BOUND ( 'NONE', #47966, .T. ) ;
#3133 = ORIENTED_EDGE ( 'NONE', *, *, #55213, .F. ) ;
#3134 = LINE ( 'NONE', #27205, #5807 ) ;
#3135 = CARTESIAN_POINT ( 'NONE',  ( 19.39228021924465395, 3.005281520617717916, 14.98221651866117554 ) ) ;
#3136 = ORIENTED_EDGE ( 'NONE', *, *, #47200, .T. ) ;
#3137 = AXIS2_PLACEMENT_3D ( 'NONE', #44190, #27090, #55830 ) ;
#3138 = ORIENTED_EDGE ( 'NONE', *, *, #55733, .F. ) ;
#3139 = CARTESIAN_POINT ( 'NONE',  ( -48.44047455050554873, 4.000000000000000000, 34.97952544949441744 ) ) ;
#3140 = ORIENTED_EDGE ( 'NONE', *, *, #64595, .F. ) ;
#3141 = CARTESIAN_POINT ( 'NONE',  ( -34.89809241661853179, 2.000000000000000000, 2.523061224489789645 ) ) ;
#3142 = DIRECTION ( 'NONE',  ( 0.000000000000000000, 0.000000000000000000, -1.000000000000000000 ) ) ;
#3143 = DIRECTION ( 'NONE',  ( 0.000000000000000000, 0.000000000000000000, -1.000000000000000000 ) ) ;
#3144 = AXIS2_PLACEMENT_3D ( 'NONE', #70823, #39428, #63122 ) ;
#3145 = ORIENTED_EDGE ( 'NONE', *, *, #29152, .T. ) ;
#3146 = CARTESIAN_POINT ( 'NONE',  ( -37.95778192476569046, 3.000000000000003997, -35.03952544949443393 ) ) ;
#3147 = CYLINDRICAL_SURFACE ( 'NONE', #64581, 0.5000000000000004441 ) ;
#3148 = EDGE_CURVE ( 'NONE', #65628, #586, #13785, .T. ) ;
#3149 = ORIENTED_EDGE ( 'NONE', *, *, #56044, .F. ) ;
#3150 = EDGE_LOOP ( 'NONE', ( #2337, #61494, #19982, #20600, #45152, #56665 ) ) ;
#3151 = VECTOR ( 'NONE', #12561, 1000.000000000000000 ) ;
#3152 = DIRECTION ( 'NONE',  ( 0.000000000000000000, 1.000000000000000000, 0.000000000000000000 ) ) ;
#3153 = ORIENTED_EDGE ( 'NONE', *, *, #18711, .F. ) ;
#3155 = ADVANCED_FACE ( 'NONE', ( #37863 ), #26196, .T. ) ;
#3154 = CARTESIAN_POINT ( 'NONE',  ( 6.298092416618568556, 5.000000000000000000, -24.47693877551021302 ) ) ;
#3156 = EDGE_CURVE ( 'NONE', #651, #5058, #3896, .T. ) ;
#3157 = PLANE ( 'NONE',  #36821 ) ;
#3158 = ADVANCED_FACE ( 'NONE', ( #43680 ), #19237, .F. ) ;
#3159 = LINE ( 'NONE', #26854, #55276 ) ;
#3160 = ORIENTED_EDGE ( 'NONE', *, *, #62720, .T. ) ;
#3161 = CARTESIAN_POINT ( 'NONE',  ( 48.35000000000001563, 2.000000000000000000, 35.86998543322059874 ) ) ;
#3162 = ORIENTED_EDGE ( 'NONE', *, *, #39181, .F. ) ;
#3163 = ORIENTED_EDGE ( 'NONE', *, *, #35336, .F. ) ;
#3164 = EDGE_CURVE ( 'NONE', #26148, #30653, #53182, .T. ) ;
#3165 = FACE_OUTER_BOUND ( 'NONE', #21499, .T. ) ;
#3166 = CARTESIAN_POINT ( 'NONE',  ( 33.20000000000006679, 5.000000000000000000, -36.53000000000000824 ) ) ;
#3167 = VERTEX_POINT ( 'NONE', #25833 ) ;
#3168 = VECTOR ( 'NONE', #40387, 1000.000000000000000 ) ;
#3169 = CARTESIAN_POINT ( 'NONE',  ( -48.94460246847206264, 2.010593252080483673, 17.06999999999998963 ) ) ;
#3170 = ORIENTED_EDGE ( 'NONE', *, *, #73883, .T. ) ;
#3172 = ORIENTED_EDGE ( 'NONE', *, *, #74646, .F. ) ;
#3171 = AXIS2_PLACEMENT_3D ( 'NONE', #62691, #50275, #62292 ) ;
#3173 = DIRECTION ( 'NONE',  ( 0.000000000000000000, 0.000000000000000000, -1.000000000000000000 ) ) ;
#3174 = CARTESIAN_POINT ( 'NONE',  ( 20.34460246847203280, 2.010593252080627114, 35.86999999999999034 ) ) ;
#3175 = ORIENTED_EDGE ( 'NONE', *, *, #44981, .F. ) ;
#3176 = DIRECTION ( 'NONE',  ( -0.000000000000000000, -0.000000000000000000, 1.000000000000000000 ) ) ;
#3177 = LINE ( 'NONE', #44712, #64563 ) ;
#3178 = EDGE_LOOP ( 'NONE', ( #4780, #57942, #68454, #48017 ) ) ;
#3179 = VECTOR ( 'NONE', #58135, 1000.000000000000000 ) ;
#3180 = CARTESIAN_POINT ( 'NONE',  ( -15.79999999999994920, 5.000000000000000000, -36.53000000000000824 ) ) ;
#3181 = DIRECTION ( 'NONE',  ( -0.000000000000000000, -1.000000000000000000, -0.000000000000000000 ) ) ;
#3183 = EDGE_CURVE ( 'NONE', #59426, #4416, #59739, .T. ) ;
#3182 = CARTESIAN_POINT ( 'NONE',  ( -25.79999999999999361, 3.288295268352468881, 40.00000000000002132 ) ) ;
#3184 = EDGE_LOOP ( 'NONE', ( #54463, #52099, #3714, #56473 ) ) ;
#3185 = VERTEX_POINT ( 'NONE', #61548 ) ;
#3186 = DIRECTION ( 'NONE',  ( 0.000000000000000000, 1.000000000000000000, -0.000000000000000000 ) ) ;
#3187 = DIRECTION ( 'NONE',  ( 0.000000000000000000, -1.000000000000000000, 0.000000000000000000 ) ) ;
#3188 = ORIENTED_EDGE ( 'NONE', *, *, #55991, .T. ) ;
#3189 = CARTESIAN_POINT ( 'NONE',  ( 35.55952544949445837, 5.000000000000000000, -44.13000000000000966 ) ) ;
#3190 = DIRECTION ( 'NONE',  ( 0.000000000000000000, 0.000000000000000000, 1.000000000000000000 ) ) ;
#3191 = ORIENTED_EDGE ( 'NONE', *, *, #28639, .T. ) ;
#3192 = FACE_OUTER_BOUND ( 'NONE', #65719, .T. ) ;
#3193 = ORIENTED_EDGE ( 'NONE', *, *, #76776, .F. ) ;
#3194 = EDGE_CURVE ( 'NONE', #63082, #16051, #16908, .T. ) ;
#3195 = CARTESIAN_POINT ( 'NONE',  ( 45.05000000000001847, 2.000000000000000000, 25.02449673790581386 ) ) ;
#3196 = LINE ( 'NONE', #33465, #75559 ) ;
#3197 = ORIENTED_EDGE ( 'NONE', *, *, #35302, .F. ) ;
#3198 = DIRECTION ( 'NONE',  ( 0.000000000000000000, 0.000000000000000000, -1.000000000000000000 ) ) ;
#3200 = ORIENTED_EDGE ( 'NONE', *, *, #46047, .F. ) ;
#3199 = LINE ( 'NONE', #14101, #49738 ) ;
#3201 = AXIS2_PLACEMENT_3D ( 'NONE', #33428, #32673, #56377 ) ;
#3202 = ORIENTED_EDGE ( 'NONE', *, *, #61283, .F. ) ;
#3203 = DIRECTION ( 'NONE',  ( -0.000000000000000000, -1.000000000000000000, -0.000000000000000000 ) ) ;
#3204 = LINE ( 'NONE', #45142, #33605 ) ;
#3205 = DIRECTION ( 'NONE',  ( 0.000000000000000000, -1.000000000000000000, 0.000000000000000000 ) ) ;
#3206 = LINE ( 'NONE', #50591, #11002 ) ;
#3207 = AXIS2_PLACEMENT_3D ( 'NONE', #51840, #39413, #22315 ) ;
#3208 = CARTESIAN_POINT ( 'NONE',  ( 10.34460246847210918, 5.000000000000000000, -37.13000000000000966 ) ) ;
#3210 = ORIENTED_EDGE ( 'NONE', *, *, #75625, .F. ) ;
#3209 = CARTESIAN_POINT ( 'NONE',  ( 38.34820083811226255, 2.003531054022016367, 44.07000485560490688 ) ) ;
#3211 = CARTESIAN_POINT ( 'NONE',  ( -39.70190758338143411, 2.000000000000000000, 15.52306122448978165 ) ) ;
#3212 = DIRECTION ( 'NONE',  ( 0.000000000000000000, 0.000000000000000000, -1.000000000000000000 ) ) ;
#3213 = EDGE_CURVE ( 'NONE', #63075, #6548, #73152, .T. ) ;
#3214 = EDGE_LOOP ( 'NONE', ( #1332, #44089, #29716, #69128 ) ) ;
#3215 = ORIENTED_EDGE ( 'NONE', *, *, #74217, .T. ) ;
#3216 = ADVANCED_FACE ( 'NONE', ( #66972 ), #55729, .T. ) ;
#3217 = DIRECTION ( 'NONE',  ( -0.4539904997395476371, -0.8910065241883674547, 0.000000000000000000 ) ) ;
#3218 = DIRECTION ( 'NONE',  ( 0.000000000000000000, 0.000000000000000000, 1.000000000000000000 ) ) ;
#3219 =( BOUNDED_CURVE ( )  B_SPLINE_CURVE ( 3, ( #24747, #65536, #6884, #19314 ),
 .UNSPECIFIED., .F., .F. ) 
 B_SPLINE_CURVE_WITH_KNOTS ( ( 4, 4 ),
 ( 6.179387685078782333, 6.283185307179586232 ),
 .UNSPECIFIED. ) 
 CURVE ( )  GEOMETRIC_REPRESENTATION_ITEM ( )  RATIONAL_B_SPLINE_CURVE ( ( 1.000000000000000000, 0.9991023726432590735, 0.9991023726432590735, 1.000000000000000000 ) ) 
 REPRESENTATION_ITEM ( '' )  );
#3220 = EDGE_CURVE ( 'NONE', #50718, #54821, #61170, .T. ) ;
#3221 = FACE_OUTER_BOUND ( 'NONE', #56800, .T. ) ;
#3222 = ORIENTED_EDGE ( 'NONE', *, *, #66617, .T. ) ;
#3223 = DIRECTION ( 'NONE',  ( 0.000000000000000000, -1.000000000000000000, 0.000000000000000000 ) ) ;
#3224 = CYLINDRICAL_SURFACE ( 'NONE', #34662, 0.5000000000000004441 ) ;
#3225 = FACE_OUTER_BOUND ( 'NONE', #62284, .T. ) ;
#3226 = VECTOR ( 'NONE', #29315, 1000.000000000000000 ) ;
#3227 = ORIENTED_EDGE ( 'NONE', *, *, #58018, .T. ) ;
#3228 = CARTESIAN_POINT ( 'NONE',  ( -8.095503262094162267, 2.000000000000000000, -34.53000000000000824 ) ) ;
#3229 = VERTEX_POINT ( 'NONE', #42145 ) ;
#3230 = LINE ( 'NONE', #26933, #23890 ) ;
#3231 = AXIS2_PLACEMENT_3D ( 'NONE', #16364, #52086, #4332 ) ;
#3232 = AXIS2_PLACEMENT_3D ( 'NONE', #14504, #3212, #50219 ) ;
#3233 = VERTEX_POINT ( 'NONE', #37092 ) ;
#3234 = CARTESIAN_POINT ( 'NONE',  ( 35.55952544949445837, 4.000000000000000000, -35.53952544949443393 ) ) ;
#3235 = CARTESIAN_POINT ( 'NONE',  ( 20.35000000000001918, 2.000000000000000000, 20.00000000000000000 ) ) ;
#3236 = VECTOR ( 'NONE', #71372, 1000.000000000000000 ) ;
#3237 =( BOUNDED_CURVE ( )  B_SPLINE_CURVE ( 3, ( #38026, #37646, #8520, #15103 ),
 .UNSPECIFIED., .F., .F. ) 
 B_SPLINE_CURVE_WITH_KNOTS ( ( 4, 4 ),
 ( 5.601584765882933858, 6.964785848476259922 ),
 .UNSPECIFIED. ) 
 CURVE ( )  GEOMETRIC_REPRESENTATION_ITEM ( )  RATIONAL_B_SPLINE_CURVE ( ( 1.000000000000000000, 0.8510435426748046428, 0.8510435426748046428, 1.000000000000000000 ) ) 
 REPRESENTATION_ITEM ( '' )  );
#3238 = VERTEX_POINT ( 'NONE', #36321 ) ;
#3239 = CARTESIAN_POINT ( 'NONE',  ( 40.20000000000005258, 2.000000000000000000, 22.01999999999999247 ) ) ;
#3240 = FACE_OUTER_BOUND ( 'NONE', #28113, .T. ) ;
#3241 = EDGE_LOOP ( 'NONE', ( #28107, #20917, #46194, #52724 ) ) ;
#3242 = ORIENTED_EDGE ( 'NONE', *, *, #29565, .T. ) ;
#3243 = ORIENTED_EDGE ( 'NONE', *, *, #46314, .T. ) ;
#3244 = ORIENTED_EDGE ( 'NONE', *, *, #9300, .F. ) ;
#3246 = EDGE_CURVE ( 'NONE', #16519, #24885, #6807, .T. ) ;
#3245 = CARTESIAN_POINT ( 'NONE',  ( 48.34640165656823285, 2.007062146621634735, 44.06999999999999318 ) ) ;
#3247 = ADVANCED_FACE ( 'NONE', ( #48729 ), #54193, .T. ) ;
#3248 = DIRECTION ( 'NONE',  ( 0.4539904997395476371, -0.8910065241883674547, 0.000000000000000000 ) ) ;
#3249 = EDGE_CURVE ( 'NONE', #45295, #33083, #52309, .T. ) ;
#3250 = DIRECTION ( 'NONE',  ( -0.000000000000000000, -1.000000000000000000, -0.000000000000000000 ) ) ;
#3251 = CARTESIAN_POINT ( 'NONE',  ( 7.562216518661214693, 3.005281520617730351, -35.48771978075537703 ) ) ;
#3252 = EDGE_CURVE ( 'NONE', #36411, #14815, #989, .T. ) ;
#3253 = CARTESIAN_POINT ( 'NONE',  ( 56.00000000000000000, 4.000000000000000000, 60.00000000000000000 ) ) ;
#3254 = ORIENTED_EDGE ( 'NONE', *, *, #57927, .T. ) ;
#3255 = ORIENTED_EDGE ( 'NONE', *, *, #4889, .T. ) ;
#3256 = AXIS2_PLACEMENT_3D ( 'NONE', #13023, #19984, #42906 ) ;
#3257 = EDGE_CURVE ( 'NONE', #815, #51793, #13840, .T. ) ;
#3258 = EDGE_LOOP ( 'NONE', ( #34774, #43206, #44420, #138, #44906 ) ) ;
#3259 = DIRECTION ( 'NONE',  ( -0.4539904997395476371, -0.8910065241883674547, -0.000000000000000000 ) ) ;
#3260 = CARTESIAN_POINT ( 'NONE',  ( 7.055397531527932919, 5.000000000000000000, -5.130000000000008775 ) ) ;
#3261 = ORIENTED_EDGE ( 'NONE', *, *, #70881, .T. ) ;
#3262 = VECTOR ( 'NONE', #23830, 1000.000000000000114 ) ;
#3263 = ORIENTED_EDGE ( 'NONE', *, *, #53461, .T. ) ;
#3264 = EDGE_LOOP ( 'NONE', ( #15092, #16792, #73878, #45112 ) ) ;
#3265 = DIRECTION ( 'NONE',  ( 0.000000000000000000, -1.000000000000000000, 0.000000000000000000 ) ) ;
#3266 = VERTEX_POINT ( 'NONE', #31261 ) ;
#3267 = CARTESIAN_POINT ( 'NONE',  ( 9.392280219244645068, 3.005281520617730795, 44.95778348133880087 ) ) ;
#3268 = CARTESIAN_POINT ( 'NONE',  ( -17.65539753152789615, 2.000000000000000000, 21.86999999999998678 ) ) ;
#3269 = ORIENTED_EDGE ( 'NONE', *, *, #57006, .T. ) ;
#3270 = DIRECTION ( 'NONE',  ( 0.000000000000000000, 0.000000000000000000, 1.000000000000000000 ) ) ;
#3272 = EDGE_CURVE ( 'NONE', #46318, #38405, #43296, .T. ) ;
#3271 = DIRECTION ( 'NONE',  ( -0.000000000000000000, -0.000000000000000000, 1.000000000000000000 ) ) ;
#3273 = ORIENTED_EDGE ( 'NONE', *, *, #9732, .F. ) ;
#3274 =( BOUNDED_CURVE ( )  B_SPLINE_CURVE ( 3, ( #28550, #4500, #58864, #5647 ),
 .UNSPECIFIED., .F., .F. ) 
 B_SPLINE_CURVE_WITH_KNOTS ( ( 4, 4 ),
 ( 2.459992112293135413, 3.823193194886437052 ),
 .UNSPECIFIED. ) 
 CURVE ( )  GEOMETRIC_REPRESENTATION_ITEM ( )  RATIONAL_B_SPLINE_CURVE ( ( 1.000000000000000000, 0.8510435426748098608, 0.8510435426748098608, 1.000000000000000000 ) ) 
 REPRESENTATION_ITEM ( '' )  );
#3275 = ORIENTED_EDGE ( 'NONE', *, *, #74488, .F. ) ;
#3276 = AXIS2_PLACEMENT_3D ( 'NONE', #36685, #18803, #19208 ) ;
#3277 = DIRECTION ( 'NONE',  ( 0.000000000000000000, 0.4539904997395476371, 0.8910065241883674547 ) ) ;
#3278 = ADVANCED_FACE ( 'NONE', ( #39749 ), #10250, .T. ) ;
#3279 = AXIS2_PLACEMENT_3D ( 'NONE', #14291, #13520, #73253 ) ;
#3280 = DIRECTION ( 'NONE',  ( -0.000000000000000000, -1.000000000000000000, -0.000000000000000000 ) ) ;
#3281 = AXIS2_PLACEMENT_3D ( 'NONE', #25093, #61589, #43334 ) ;
#3282 = CARTESIAN_POINT ( 'NONE',  ( 46.00771978075539437, 3.005281520617730351, 24.95778348133880087 ) ) ;
#3283 = DIRECTION ( 'NONE',  ( -0.8910065241883674547, 0.4539904997395476371, 0.000000000000000000 ) ) ;
#3285 = ORIENTED_EDGE ( 'NONE', *, *, #44778, .T. ) ;
#3284 = DIRECTION ( 'NONE',  ( -0.000000000000000000, -1.000000000000000000, 0.000000000000000000 ) ) ;
#3286 = LINE ( 'NONE', #50667, #64158 ) ;
#3287 = AXIS2_PLACEMENT_3D ( 'NONE', #68231, #22035, #57369 ) ;
#3288 = CARTESIAN_POINT ( 'NONE',  ( 0.000000000000000000, 2.000000000000000000, -25.53000000000000824 ) ) ;
#3290 = VERTEX_POINT ( 'NONE', #28116 ) ;
#3289 = LINE ( 'NONE', #66982, #5116 ) ;
#3291 = DIRECTION ( 'NONE',  ( 0.000000000000000000, -1.000000000000000000, 0.000000000000000000 ) ) ;
#3292 = AXIS2_PLACEMENT_3D ( 'NONE', #8725, #43301, #14572 ) ;
#3293 = VERTEX_POINT ( 'NONE', #56877 ) ;
#3294 = LINE ( 'NONE', #2520, #66604 ) ;
#3295 = CARTESIAN_POINT ( 'NONE',  ( 5.200000000000065903, 5.000000000000000000, -15.08000000000000718 ) ) ;
#3296 = DIRECTION ( 'NONE',  ( 0.000000000000000000, 0.000000000000000000, 1.000000000000000000 ) ) ;
#3297 = DIRECTION ( 'NONE',  ( 0.000000000000000000, 0.000000000000000000, 1.000000000000000000 ) ) ;
#3298 = CARTESIAN_POINT ( 'NONE',  ( -7.655397531527977861, 5.000000000000000000, -22.93000000000001037 ) ) ;
#3299 = CARTESIAN_POINT ( 'NONE',  ( 28.35248144170419948, 24.18236881576556740, 24.06999999999998607 ) ) ;
#3300 = AXIS2_PLACEMENT_3D ( 'NONE', #21620, #10344, #28201 ) ;
#3301 = LINE ( 'NONE', #39412, #25862 ) ;
#3302 = LINE ( 'NONE', #3673, #71418 ) ;
#3303 = EDGE_LOOP ( 'NONE', ( #67009, #9653, #27600, #42857 ) ) ;
#3304 = DIRECTION ( 'NONE',  ( -0.000000000000000000, -1.000000000000000000, -0.000000000000000000 ) ) ;
#3305 = CARTESIAN_POINT ( 'NONE',  ( 7.562216518661214693, 3.005281520617730351, 24.51228021924461586 ) ) ;
#3306 = VERTEX_POINT ( 'NONE', #33543 ) ;
#3307 = EDGE_CURVE ( 'NONE', #45166, #2577, #48575, .T. ) ;
#3308 = CARTESIAN_POINT ( 'NONE',  ( 45.05359834343185810, 2.007062146621724885, 2.869999999999991225 ) ) ;
#3309 = VECTOR ( 'NONE', #66006, 1000.000000000000000 ) ;
#3310 = EDGE_CURVE ( 'NONE', #54050, #59961, #51136, .T. ) ;
#3311 = CARTESIAN_POINT ( 'NONE',  ( -18.15952544949441361, 3.000000000000000000, 0.000000000000000000 ) ) ;
#3312 = ADVANCED_FACE ( 'NONE', ( #14935 ), #44077, .T. ) ;
#3313 = AXIS2_PLACEMENT_3D ( 'NONE', #744, #24441, #48119 ) ;
#3314 = CARTESIAN_POINT ( 'NONE',  ( 36.02493400433309745, 3.001762088571472642, -25.01957672153415047 ) ) ;
#3315 = EDGE_CURVE ( 'NONE', #67635, #54205, #8720, .T. ) ;
#3316 = DIRECTION ( 'NONE',  ( 1.000000000000000000, 0.000000000000000000, 3.016910393003142366E-16 ) ) ;
#3317 = CARTESIAN_POINT ( 'NONE',  ( -36.16221651866117526, 3.005281520617729907, 44.51228021924461586 ) ) ;
#3318 = VERTEX_POINT ( 'NONE', #68888 ) ;
#3319 = DIRECTION ( 'NONE',  ( 0.000000000000000000, 0.000000000000000000, -1.000000000000000000 ) ) ;
#3320 = DIRECTION ( 'NONE',  ( -0.4539904997395476371, -0.8910065241883674547, -0.000000000000000000 ) ) ;
#3321 = DIRECTION ( 'NONE',  ( 0.8910065241883674547, 0.4539904997395476371, 0.000000000000000000 ) ) ;
#3322 = EDGE_LOOP ( 'NONE', ( #28855, #56947, #40890, #8383 ) ) ;
#3323 = DIRECTION ( 'NONE',  ( 0.000000000000000000, 1.000000000000000000, -0.000000000000000000 ) ) ;
#3324 = DIRECTION ( 'NONE',  ( -0.8910065241883674547, 0.4539904997395476371, 0.000000000000000000 ) ) ;
#3325 = CARTESIAN_POINT ( 'NONE',  ( 7.055397531527939137, 5.000000000000000000, -41.93000000000000682 ) ) ;
#3327 = CARTESIAN_POINT ( 'NONE',  ( 36.34709107356316338, 5.930930100595020349, 37.06999999999999318 ) ) ;
#3326 = AXIS2_PLACEMENT_3D ( 'NONE', #53921, #48085, #24779 ) ;
#3328 = CARTESIAN_POINT ( 'NONE',  ( -45.64999999999998437, 2.000000000000000000, 60.00000000000000000 ) ) ;
#3329 = VECTOR ( 'NONE', #55228, 1000.000000000000000 ) ;
#3330 = CARTESIAN_POINT ( 'NONE',  ( -20.44047455050554873, 3.000000000000000000, 24.46047455050557318 ) ) ;
#3331 = EDGE_LOOP ( 'NONE', ( #64085, #74370, #76497, #3843, #34927, #61107 ) ) ;
#3332 = CARTESIAN_POINT ( 'NONE',  ( 9.840474550505588169, 4.000000000000000000, -25.02047455050558256 ) ) ;
#3333 = EDGE_LOOP ( 'NONE', ( #38032, #72021, #50262, #16962 ) ) ;
#3335 = CARTESIAN_POINT ( 'NONE',  ( -36.09550326209416937, 2.000000000000000000, 14.46999999999998998 ) ) ;
#3334 = VECTOR ( 'NONE', #68506, 1000.000000000000000 ) ;
#3336 = VECTOR ( 'NONE', #7151, 1000.000000000000000 ) ;
#3337 = ADVANCED_FACE ( 'NONE', ( #26599 ), #33950, .T. ) ;
#3338 = CARTESIAN_POINT ( 'NONE',  ( 19.34047455050560416, 3.000000000000000000, -35.03952544949443393 ) ) ;
#3339 = CARTESIAN_POINT ( 'NONE',  ( 48.67023358990459059, -7.383165645499740748, 17.22976641009539378 ) ) ;
#3340 = CIRCLE ( 'NONE', #31906, 1.449999999999999956 ) ;
#3341 = VERTEX_POINT ( 'NONE', #38247 ) ;
#3342 = EDGE_CURVE ( 'NONE', #16783, #10808, #27323, .T. ) ;
#3343 = DIRECTION ( 'NONE',  ( 0.8910065241883674547, 0.4539904997395476371, 0.000000000000000000 ) ) ;
#3344 = EDGE_LOOP ( 'NONE', ( #19694, #66260, #53479, #15062 ) ) ;
#3345 = EDGE_LOOP ( 'NONE', ( #66661, #19565, #62989, #45560, #45172 ) ) ;
#3346 = VECTOR ( 'NONE', #21442, 1000.000000000000114 ) ;
#3347 = EDGE_CURVE ( 'NONE', #74102, #12160, #32458, .T. ) ;
#3348 = ORIENTED_EDGE ( 'NONE', *, *, #68995, .F. ) ;
#3349 = DIRECTION ( 'NONE',  ( 0.000000000000000000, 1.000000000000000000, -0.000000000000000000 ) ) ;
#3350 = FACE_OUTER_BOUND ( 'NONE', #8065, .T. ) ;
#3351 = VECTOR ( 'NONE', #45110, 1000.000000000000000 ) ;
#3352 = FACE_OUTER_BOUND ( 'NONE', #59659, .T. ) ;
#3353 = ORIENTED_EDGE ( 'NONE', *, *, #35912, .F. ) ;
#3354 = CARTESIAN_POINT ( 'NONE',  ( 40.20000000000005258, 5.000000000000000000, 3.469999999999993978 ) ) ;
#3355 = EDGE_CURVE ( 'NONE', #26950, #51725, #69281, .T. ) ;
#3356 = ORIENTED_EDGE ( 'NONE', *, *, #24324, .F. ) ;
#3357 = VERTEX_POINT ( 'NONE', #44816 ) ;
#3358 = AXIS2_PLACEMENT_3D ( 'NONE', #25066, #48751, #59645 ) ;
#3359 = DIRECTION ( 'NONE',  ( -0.000000000000000000, -1.000000000000000000, -0.000000000000000000 ) ) ;
#3360 = CARTESIAN_POINT ( 'NONE',  ( -18.15952544949441361, 3.000000000000000000, -15.93000000000001037 ) ) ;
#3361 = ORIENTED_EDGE ( 'NONE', *, *, #28910, .F. ) ;
#3362 = CARTESIAN_POINT ( 'NONE',  ( 27.20000000000000284, 8.000000000000000000, -49.30000000000001847 ) ) ;
#3363 = CARTESIAN_POINT ( 'NONE',  ( -38.44047455050554873, 3.000000000000000000, -4.520474550505568345 ) ) ;
#3364 = DIRECTION ( 'NONE',  ( 0.000000000000000000, 0.000000000000000000, 1.000000000000000000 ) ) ;
#3365 = ORIENTED_EDGE ( 'NONE', *, *, #38653, .T. ) ;
#3366 = CARTESIAN_POINT ( 'NONE',  ( -10.94460246847198626, 2.010593252080636884, 24.06999999999998607 ) ) ;
#3367 = ORIENTED_EDGE ( 'NONE', *, *, #31082, .T. ) ;
#3368 = AXIS2_PLACEMENT_3D ( 'NONE', #58841, #23483, #23865 ) ;
#3369 = ORIENTED_EDGE ( 'NONE', *, *, #56740, .F. ) ;
#3370 = CARTESIAN_POINT ( 'NONE',  ( 10.35000000000001918, 2.000000000000000000, 80.00000000000000000 ) ) ;
#3371 = ORIENTED_EDGE ( 'NONE', *, *, #53759, .T. ) ;
#3372 = ADVANCED_FACE ( 'NONE', ( #68493 ), #16083, .F. ) ;
#3373 = ADVANCED_FACE ( 'NONE', ( #4429 ), #20394, .T. ) ;
#3374 = ADVANCED_FACE ( 'NONE', ( #56100 ), #2894, .F. ) ;
#3375 = CARTESIAN_POINT ( 'NONE',  ( 38.34460246847211096, 5.000000000000000000, 21.86999999999998678 ) ) ;
#3376 = CARTESIAN_POINT ( 'NONE',  ( -12.79999999999993676, 5.000000000000000000, -37.98000000000000398 ) ) ;
#3378 = ORIENTED_EDGE ( 'NONE', *, *, #48926, .T. ) ;
#3377 = CARTESIAN_POINT ( 'NONE',  ( -45.65359834343176715, 2.007062146621634735, 4.069999999999990514 ) ) ;
#3379 = DIRECTION ( 'NONE',  ( -0.000000000000000000, -1.000000000000000000, -0.000000000000000000 ) ) ;
#3380 = LINE ( 'NONE', #16575, #2963 ) ;
#3381 = EDGE_LOOP ( 'NONE', ( #16701, #12979, #71983, #69057, #17328, #13941 ) ) ;
#3382 = CYLINDRICAL_SURFACE ( 'NONE', #11994, 0.5000000000000028866 ) ;
#3383 = FACE_OUTER_BOUND ( 'NONE', #16539, .T. ) ;
#3384 = CARTESIAN_POINT ( 'NONE',  ( -8.659525449494415383, 4.000000000000000000, -15.53952544949443748 ) ) ;
#3385 = VECTOR ( 'NONE', #51881, 1000.000000000000114 ) ;
#3386 = ORIENTED_EDGE ( 'NONE', *, *, #40748, .T. ) ;
#3387 = CARTESIAN_POINT ( 'NONE',  ( 40.20000000000005258, 5.000000000000000000, 4.919999999999993712 ) ) ;
#3388 = DIRECTION ( 'NONE',  ( 1.000000000000000000, -0.000000000000000000, 0.000000000000000000 ) ) ;
#3389 = CARTESIAN_POINT ( 'NONE',  ( 39.10190758338147532, 2.000000000000000000, 24.41693877551019298 ) ) ;
#3390 = CARTESIAN_POINT ( 'NONE',  ( -48.94460246847199159, 5.000000000000000000, -37.13000000000000966 ) ) ;
#3391 = CARTESIAN_POINT ( 'NONE',  ( 12.19999999999997442, 2.000000000000000000, 36.46999999999999886 ) ) ;
#3392 = CARTESIAN_POINT ( 'NONE',  ( 38.34460246847211096, 2.000000000000000000, 21.86999999999998678 ) ) ;
#3393 = AXIS2_PLACEMENT_3D ( 'NONE', #25658, #20205, #8919 ) ;
#3394 = VECTOR ( 'NONE', #64551, 1000.000000000000114 ) ;
#3395 = CARTESIAN_POINT ( 'NONE',  ( -10.77550706289598459, 1.999999999999998224, 45.46999999999999176 ) ) ;
#3396 = CARTESIAN_POINT ( 'NONE',  ( -20.44047455050554873, 3.000000000000000000, -35.93000000000001393 ) ) ;
#3397 = CARTESIAN_POINT ( 'NONE',  ( 66.00000000000000000, 2.000000000000000000, -45.53000000000000824 ) ) ;
#3398 = DIRECTION ( 'NONE',  ( 0.000000000000000000, 0.000000000000000000, -1.000000000000000000 ) ) ;
#3399 = ADVANCED_FACE ( 'NONE', ( #51026 ), #73934, .F. ) ;
#3400 = ORIENTED_EDGE ( 'NONE', *, *, #60990, .F. ) ;
#3401 = DIRECTION ( 'NONE',  ( 0.000000000000000000, 0.000000000000000000, -1.000000000000000000 ) ) ;
#3402 = VECTOR ( 'NONE', #16585, 1000.000000000000000 ) ;
#3403 = LINE ( 'NONE', #3772, #45193 ) ;
#3404 = EDGE_CURVE ( 'NONE', #815, #19465, #52568, .T. ) ;
#3405 = DIRECTION ( 'NONE',  ( -1.000000000000000000, 0.000000000000000000, -3.016910393003142366E-16 ) ) ;
#3406 = ADVANCED_FACE ( 'NONE', ( #64996 ), #17594, .F. ) ;
#3407 = FACE_OUTER_BOUND ( 'NONE', #20312, .T. ) ;
#3408 = CARTESIAN_POINT ( 'NONE',  ( -12.21573683189071069, 18.26760726915507149, -42.81875990601510296 ) ) ;
#3409 = VECTOR ( 'NONE', #5282, 1000.000000000000000 ) ;
#3410 = VERTEX_POINT ( 'NONE', #40903 ) ;
#3412 = ORIENTED_EDGE ( 'NONE', *, *, #38398, .F. ) ;
#3411 = CARTESIAN_POINT ( 'NONE',  ( -34.89809241661860284, 2.000000000000000000, 15.52306122448978698 ) ) ;
#3413 = EDGE_CURVE ( 'NONE', #76615, #35407, #34327, .T. ) ;
#3414 = DIRECTION ( 'NONE',  ( 1.000000000000000000, 0.000000000000000000, 3.016910393003142366E-16 ) ) ;
#3415 = ORIENTED_EDGE ( 'NONE', *, *, #1044, .F. ) ;
#3416 = EDGE_LOOP ( 'NONE', ( #46453, #62019, #10051, #51877, #49653, #3202 ) ) ;
#3417 = ORIENTED_EDGE ( 'NONE', *, *, #74312, .F. ) ;
#3418 = LINE ( 'NONE', #51170, #131 ) ;
#3419 = VECTOR ( 'NONE', #43204, 1000.000000000000000 ) ;
#3420 = DIRECTION ( 'NONE',  ( 0.000000000000000000, 0.000000000000000000, 1.000000000000000000 ) ) ;
#3421 = CARTESIAN_POINT ( 'NONE',  ( 17.55952544949445482, 4.000000000000000000, -5.020474550505582556 ) ) ;
#3422 = CYLINDRICAL_SURFACE ( 'NONE', #9575, 0.4999999999999990008 ) ;
#3423 = CARTESIAN_POINT ( 'NONE',  ( 11.10190758338139538, 2.000000000000000000, -4.476938775510211244 ) ) ;
#3424 = ORIENTED_EDGE ( 'NONE', *, *, #67578, .F. ) ;
#3425 = DIRECTION ( 'NONE',  ( -2.386139581811290541E-16, 0.000000000000000000, -1.000000000000000000 ) ) ;
#3426 = ORIENTED_EDGE ( 'NONE', *, *, #29969, .T. ) ;
#3427 = VERTEX_POINT ( 'NONE', #5954 ) ;
#3428 = VECTOR ( 'NONE', #64057, 1000.000000000000000 ) ;
#3429 = VERTEX_POINT ( 'NONE', #29643 ) ;
#3430 = CARTESIAN_POINT ( 'NONE',  ( -48.94460246847206264, 5.000000000000000000, -22.93000000000001037 ) ) ;
#3431 = ORIENTED_EDGE ( 'NONE', *, *, #9374, .F. ) ;
#3432 = DIRECTION ( 'NONE',  ( 0.000000000000000000, -1.000000000000000000, 0.000000000000000000 ) ) ;
#3433 = AXIS2_PLACEMENT_3D ( 'NONE', #14287, #61649, #8450 ) ;
#3435 = ORIENTED_EDGE ( 'NONE', *, *, #24765, .F. ) ;
#3434 = EDGE_CURVE ( 'NONE', #72467, #20586, #65932, .T. ) ;
#3436 = ORIENTED_EDGE ( 'NONE', *, *, #17977, .T. ) ;
#3437 = ORIENTED_EDGE ( 'NONE', *, *, #1401, .T. ) ;
#3438 = DIRECTION ( 'NONE',  ( 0.000000000000000000, 1.000000000000000000, -0.000000000000000000 ) ) ;
#3439 = VERTEX_POINT ( 'NONE', #58785 ) ;
#3440 = DIRECTION ( 'NONE',  ( 0.000000000000000000, 0.4539904997395491915, -0.8910065241883667886 ) ) ;
#3441 = ADVANCED_FACE ( 'NONE', ( #35477 ), #53319, .T. ) ;
#3442 = VERTEX_POINT ( 'NONE', #46355 ) ;
#3443 = VECTOR ( 'NONE', #57427, 1000.000000000000000 ) ;
#3444 = ORIENTED_EDGE ( 'NONE', *, *, #8000, .T. ) ;
#3445 = DIRECTION ( 'NONE',  ( -0.4539904997395476371, -0.8910065241883674547, -0.000000000000000000 ) ) ;
#3446 = CARTESIAN_POINT ( 'NONE',  ( 7.050000000000021139, 2.000000000000000000, 25.02449673790581386 ) ) ;
#3447 = VERTEX_POINT ( 'NONE', #41678 ) ;
#3448 = DIRECTION ( 'NONE',  ( -0.000000000000000000, -1.000000000000000000, -0.000000000000000000 ) ) ;
#3449 =( BOUNDED_CURVE ( )  B_SPLINE_CURVE ( 3, ( #60470, #73203, #37143, #54620 ),
 .UNSPECIFIED., .F., .F. ) 
 B_SPLINE_CURVE_WITH_KNOTS ( ( 4, 4 ),
 ( 6.179387685078802761, 6.283185307179586232 ),
 .UNSPECIFIED. ) 
 CURVE ( )  GEOMETRIC_REPRESENTATION_ITEM ( )  RATIONAL_B_SPLINE_CURVE ( ( 1.000000000000000000, 0.9991023726432592955, 0.9991023726432592955, 1.000000000000000000 ) ) 
 REPRESENTATION_ITEM ( '' )  );
#3450 = DIRECTION ( 'NONE',  ( -0.3639362896481030951, -0.8573801689766005207, 0.3639362896481030396 ) ) ;
#3451 = CARTESIAN_POINT ( 'NONE',  ( 1.387778780781445676E-14, 8.000000000000000000, 10.69999999999998330 ) ) ;
#3452 = ORIENTED_EDGE ( 'NONE', *, *, #5132, .T. ) ;
#3453 = CIRCLE ( 'NONE', #38168, 1.449999999999999956 ) ;
#3454 = FACE_OUTER_BOUND ( 'NONE', #14026, .T. ) ;
#3455 = VERTEX_POINT ( 'NONE', #70035 ) ;
#3456 = ORIENTED_EDGE ( 'NONE', *, *, #27884, .T. ) ;
#3457 = CARTESIAN_POINT ( 'NONE',  ( -40.79999999999993321, 5.000000000000000000, 24.91999999999999105 ) ) ;
#3458 = CARTESIAN_POINT ( 'NONE',  ( 40.19999999999998153, 5.000000000000000000, 35.01999999999999602 ) ) ;
#3459 = EDGE_CURVE ( 'NONE', #37686, #11919, #54100, .T. ) ;
#3460 = EDGE_CURVE ( 'NONE', #76065, #53041, #58395, .T. ) ;
#3461 = VECTOR ( 'NONE', #29468, 1000.000000000000000 ) ;
#3462 = DIRECTION ( 'NONE',  ( 0.000000000000000000, 1.000000000000000000, 0.000000000000000000 ) ) ;
#3463 = CARTESIAN_POINT ( 'NONE',  ( 20.34460246847203280, 2.010593252080627114, -4.130000000000008775 ) ) ;
#3464 = VERTEX_POINT ( 'NONE', #11024 ) ;
#3465 = CARTESIAN_POINT ( 'NONE',  ( 16.29809241661865116, 2.000000000000000000, 4.416938775510196535 ) ) ;
#3466 = ORIENTED_EDGE ( 'NONE', *, *, #62760, .F. ) ;
#3467 = CYLINDRICAL_SURFACE ( 'NONE', #5780, 1.449999999999999956 ) ;
#3468 = AXIS2_PLACEMENT_3D ( 'NONE', #70689, #47791, #41182 ) ;
#3469 = DIRECTION ( 'NONE',  ( 0.000000000000000000, -1.000000000000000000, 0.000000000000000000 ) ) ;
#3471 = VERTEX_POINT ( 'NONE', #71169 ) ;
#3470 = AXIS2_PLACEMENT_3D ( 'NONE', #17199, #64958, #41246 ) ;
#3472 = DIRECTION ( 'NONE',  ( -0.4539904997395476371, -0.8910065241883674547, 0.000000000000000000 ) ) ;
#3473 = DIRECTION ( 'NONE',  ( 0.000000000000000000, 0.000000000000000000, 1.000000000000000000 ) ) ;
#3474 = DIRECTION ( 'NONE',  ( 0.000000000000000000, 1.000000000000000000, 0.000000000000000000 ) ) ;
#3475 = PLANE ( 'NONE',  #12949 ) ;
#3476 = DIRECTION ( 'NONE',  ( 0.000000000000000000, 1.000000000000000000, -0.000000000000000000 ) ) ;
#3477 = CARTESIAN_POINT ( 'NONE',  ( -48.44047455050554873, 4.000000000000000000, -42.93000000000000682 ) ) ;
#3478 = DIRECTION ( 'NONE',  ( 0.000000000000000000, 1.000000000000000000, -0.000000000000000000 ) ) ;
#3479 = CARTESIAN_POINT ( 'NONE',  ( -48.94999999999998153, 2.000000000000000000, -34.97550326209419325 ) ) ;
#3480 = CARTESIAN_POINT ( 'NONE',  ( -38.94999999999997442, 2.000000000000000000, 0.000000000000000000 ) ) ;
#3482 = ORIENTED_EDGE ( 'NONE', *, *, #62683, .F. ) ;
#3481 = CARTESIAN_POINT ( 'NONE',  ( -33.79999999999994742, 2.000000000000000000, -16.53000000000000824 ) ) ;
#3483 = ADVANCED_FACE ( 'NONE', ( #28485, #59171, #16469 ), #52951, .T. ) ;
#3484 = ORIENTED_EDGE ( 'NONE', *, *, #44401, .F. ) ;
#3485 = AXIS2_PLACEMENT_3D ( 'NONE', #39663, #28030, #40440 ) ;
#3486 = CARTESIAN_POINT ( 'NONE',  ( -50.79999999999993321, 5.000000000000000000, -17.98000000000000753 ) ) ;
#3487 = EDGE_CURVE ( 'NONE', #57176, #36920, #58580, .T. ) ;
#3488 = EDGE_CURVE ( 'NONE', #66884, #37673, #76614, .T. ) ;
#3489 = CARTESIAN_POINT ( 'NONE',  ( 22.19999999999997797, 2.000000000000000000, 36.46999999999999886 ) ) ;
#3490 = LINE ( 'NONE', #32633, #47017 ) ;
#3491 = EDGE_CURVE ( 'NONE', #45861, #52595, #59545, .T. ) ;
#3492 = DIRECTION ( 'NONE',  ( 0.4133841097042049162, -0.8113119965143641421, 0.4133841097042049162 ) ) ;
#3494 = VERTEX_POINT ( 'NONE', #30018 ) ;
#3493 = CARTESIAN_POINT ( 'NONE',  ( 0.000000000000000000, 2.000000000000000000, 27.23999999999998423 ) ) ;
#3495 = VECTOR ( 'NONE', #7657, 1000.000000000000000 ) ;
#3496 = EDGE_CURVE ( 'NONE', #76676, #14408, #62026, .T. ) ;
#3497 = DIRECTION ( 'NONE',  ( 0.000000000000000000, -0.3907311284892745484, 0.9205048534524400417 ) ) ;
#3498 = LINE ( 'NONE', #61770, #56621 ) ;
#3499 = ORIENTED_EDGE ( 'NONE', *, *, #65867, .F. ) ;
#3500 = ORIENTED_EDGE ( 'NONE', *, *, #51377, .T. ) ;
#3501 = LINE ( 'NONE', #22502, #54467 ) ;
#3502 = LINE ( 'NONE', #61774, #50188 ) ;
#3503 = DIRECTION ( 'NONE',  ( -0.000000000000000000, -1.000000000000000000, -0.000000000000000000 ) ) ;
#3504 = EDGE_CURVE ( 'NONE', #45466, #65590, #75461, .T. ) ;
#3505 = CARTESIAN_POINT ( 'NONE',  ( -33.79999999999994742, 5.000000000000000000, 42.01999999999999602 ) ) ;
#3506 = CARTESIAN_POINT ( 'NONE',  ( -53.80000000000000426, 2.000000000000000000, -32.76000000000001222 ) ) ;
#3507 = VECTOR ( 'NONE', #27003, 1000.000000000000000 ) ;
#3508 = DIRECTION ( 'NONE',  ( 1.000000000000000000, 0.000000000000000000, 3.016910393003142366E-16 ) ) ;
#3509 =( BOUNDED_CURVE ( )  B_SPLINE_CURVE ( 3, ( #65384, #6328, #59181, #58800 ),
 .UNSPECIFIED., .F., .F. ) 
 B_SPLINE_CURVE_WITH_KNOTS ( ( 4, 4 ),
 ( 5.601584765882924088, 6.964785848476238606 ),
 .UNSPECIFIED. ) 
 CURVE ( )  GEOMETRIC_REPRESENTATION_ITEM ( )  RATIONAL_B_SPLINE_CURVE ( ( 1.000000000000000000, 0.8510435426748071963, 0.8510435426748071963, 1.000000000000000000 ) ) 
 REPRESENTATION_ITEM ( '' )  );
#3510 = EDGE_LOOP ( 'NONE', ( #53272, #62247, #5645, #61715, #2730 ) ) ;
#3511 = EDGE_CURVE ( 'NONE', #47732, #8269, #75826, .T. ) ;
#3512 = DIRECTION ( 'NONE',  ( 0.000000000000000000, 1.000000000000000000, 0.000000000000000000 ) ) ;
#3513 = DIRECTION ( 'NONE',  ( 0.000000000000000000, 1.000000000000000000, -0.000000000000000000 ) ) ;
#3514 = ORIENTED_EDGE ( 'NONE', *, *, #61613, .T. ) ;
#3515 = VERTEX_POINT ( 'NONE', #7881 ) ;
#3516 = CARTESIAN_POINT ( 'NONE',  ( 10.34460246847202392, 5.000000000000000000, 18.06999999999998963 ) ) ;
#3517 = VECTOR ( 'NONE', #67783, 1000.000000000000000 ) ;
#3518 = ORIENTED_EDGE ( 'NONE', *, *, #74016, .T. ) ;
#3519 = CARTESIAN_POINT ( 'NONE',  ( 25.19999999999998863, 2.000000000000000000, -32.76000000000001222 ) ) ;
#3520 = DIRECTION ( 'NONE',  ( -0.3639362896481029286, 0.8573801689766004097, 0.3639362896481030951 ) ) ;
#3521 = DIRECTION ( 'NONE',  ( -0.000000000000000000, -0.000000000000000000, -1.000000000000000000 ) ) ;
#3522 = ORIENTED_EDGE ( 'NONE', *, *, #46696, .F. ) ;
#3523 = ADVANCED_FACE ( 'NONE', ( #25743 ), #6715, .T. ) ;
#3524 = EDGE_CURVE ( 'NONE', #32332, #44719, #42822, .T. ) ;
#3525 = VECTOR ( 'NONE', #30013, 1000.000000000000000 ) ;
#3526 = LINE ( 'NONE', #2385, #30213 ) ;
#3527 = DIRECTION ( 'NONE',  ( 0.000000000000000000, 0.000000000000000000, 1.000000000000000000 ) ) ;
#3528 = VERTEX_POINT ( 'NONE', #1262 ) ;
#3529 = VERTEX_POINT ( 'NONE', #31570 ) ;
#3530 = CARTESIAN_POINT ( 'NONE',  ( 17.05539753152801552, 2.010593252080633331, 22.86999999999998678 ) ) ;
#3531 = ORIENTED_EDGE ( 'NONE', *, *, #62429, .F. ) ;
#3532 = DIRECTION ( 'NONE',  ( -0.000000000000000000, -1.000000000000000000, -0.000000000000000000 ) ) ;
#3533 = EDGE_CURVE ( 'NONE', #19824, #76394, #515, .T. ) ;
#3534 = CARTESIAN_POINT ( 'NONE',  ( -40.79999999999993321, 5.000000000000000000, -35.08000000000000540 ) ) ;
#3535 = FACE_OUTER_BOUND ( 'NONE', #8429, .T. ) ;
#3536 = EDGE_LOOP ( 'NONE', ( #44514, #45450, #3710, #48818, #75968 ) ) ;
#3537 = CARTESIAN_POINT ( 'NONE',  ( 10.34460246847210740, 5.000000000000000000, 41.86999999999999034 ) ) ;
#3538 = VERTEX_POINT ( 'NONE', #55261 ) ;
#3539 = ORIENTED_EDGE ( 'NONE', *, *, #1404, .T. ) ;
#3540 = LINE ( 'NONE', #25721, #25022 ) ;
#3541 = CARTESIAN_POINT ( 'NONE',  ( 20.34460246847202569, 5.000000000000000000, -2.930000000000009042 ) ) ;
#3542 = ORIENTED_EDGE ( 'NONE', *, *, #42578, .T. ) ;
#3543 = DIRECTION ( 'NONE',  ( 0.000000000000000000, -1.000000000000000000, 0.000000000000000000 ) ) ;
#3544 = EDGE_CURVE ( 'NONE', #48648, #10620, #65986, .T. ) ;
#3545 = ORIENTED_EDGE ( 'NONE', *, *, #23732, .T. ) ;
#3546 = AXIS2_PLACEMENT_3D ( 'NONE', #1343, #37854, #2498 ) ;
#3547 = VERTEX_POINT ( 'NONE', #36626 ) ;
#3548 = EDGE_CURVE ( 'NONE', #45355, #73113, #49420, .T. ) ;
#3549 = CARTESIAN_POINT ( 'NONE',  ( 18.04221807523431309, 3.000000000000003553, 4.960474550505565183 ) ) ;
#3550 = CARTESIAN_POINT ( 'NONE',  ( -8.159525449494415383, 3.000000000000000000, 2.869999999999990781 ) ) ;
#3551 = CYLINDRICAL_SURFACE ( 'NONE', #45132, 0.5000000000000004441 ) ;
#3552 = EDGE_CURVE ( 'NONE', #39805, #8866, #48631, .T. ) ;
#3553 = ORIENTED_EDGE ( 'NONE', *, *, #68449, .T. ) ;
#3554 = DIRECTION ( 'NONE',  ( -1.000000000000000000, 0.000000000000000000, -3.016910393003142366E-16 ) ) ;
#3555 = DIRECTION ( 'NONE',  ( 0.000000000000000000, 1.000000000000000000, 0.000000000000000000 ) ) ;
#3556 = VERTEX_POINT ( 'NONE', #67266 ) ;
#3557 = CARTESIAN_POINT ( 'NONE',  ( -48.94460246847199159, 5.000000000000000000, 2.869999999999990781 ) ) ;
#3558 = CARTESIAN_POINT ( 'NONE',  ( -45.65539753152797431, 2.000000000000000000, 38.06999999999999318 ) ) ;
#3559 = DIRECTION ( 'NONE',  ( 1.000000000000000000, 0.000000000000000000, -0.000000000000000000 ) ) ;
#3560 = ORIENTED_EDGE ( 'NONE', *, *, #28637, .F. ) ;
#3561 = VECTOR ( 'NONE', #44389, 1000.000000000000000 ) ;
#3562 = ORIENTED_EDGE ( 'NONE', *, *, #62375, .T. ) ;
#3563 = PLANE ( 'NONE',  #38724 ) ;
#3564 = LINE ( 'NONE', #33093, #60897 ) ;
#3565 = ORIENTED_EDGE ( 'NONE', *, *, #27311, .T. ) ;
#3566 = CARTESIAN_POINT ( 'NONE',  ( 36.34709107356316338, 5.930930100595020349, 15.86999999999998856 ) ) ;
#3567 = DIRECTION ( 'NONE',  ( -1.000000000000000000, 0.000000000000000000, -0.000000000000000000 ) ) ;
#3568 = ORIENTED_EDGE ( 'NONE', *, *, #54071, .T. ) ;
#3569 = CARTESIAN_POINT ( 'NONE',  ( -46.15952544949441716, 4.000000000000000000, -5.020474550505582556 ) ) ;
#3570 = ORIENTED_EDGE ( 'NONE', *, *, #61592, .T. ) ;
#3571 = LINE ( 'NONE', #69558, #3346 ) ;
#3572 = CIRCLE ( 'NONE', #32087, 1.000000000000000888 ) ;
#3573 = CARTESIAN_POINT ( 'NONE',  ( 7.055397531527932919, 2.010593252080473459, 35.86999999999999034 ) ) ;
#3574 = ORIENTED_EDGE ( 'NONE', *, *, #39103, .T. ) ;
#3575 = CARTESIAN_POINT ( 'NONE',  ( -20.40931104090620352, -9.411372069348612257, -41.90931104090621062 ) ) ;
#3577 = ORIENTED_EDGE ( 'NONE', *, *, #49758, .T. ) ;
#3576 = CARTESIAN_POINT ( 'NONE',  ( 20.35000000000001918, 2.000000000000000000, 80.00000000000000000 ) ) ;
#3578 = AXIS2_PLACEMENT_3D ( 'NONE', #56963, #69736, #57344 ) ;
#3579 = ORIENTED_EDGE ( 'NONE', *, *, #37886, .F. ) ;
#3580 = DIRECTION ( 'NONE',  ( 0.000000000000000000, 0.000000000000000000, -1.000000000000000000 ) ) ;
#3581 = ADVANCED_FACE ( 'NONE', ( #24954 ), #30419, .T. ) ;
#3582 = CARTESIAN_POINT ( 'NONE',  ( 45.56221651866121647, 3.005281520617729019, 44.51228021924461586 ) ) ;
#3583 = LINE ( 'NONE', #21065, #49685 ) ;
#3584 = PLANE ( 'NONE',  #15862 ) ;
#3585 = CARTESIAN_POINT ( 'NONE',  ( 47.84047455050558995, 5.000000000000000000, 4.069999999999990514 ) ) ;
#3586 = ADVANCED_FACE ( 'NONE', ( #25352 ), #13325, .F. ) ;
#3587 = EDGE_CURVE ( 'NONE', #13078, #51419, #37771, .T. ) ;
#3588 = LINE ( 'NONE', #51741, #41233 ) ;
#3590 = EDGE_LOOP ( 'NONE', ( #64961, #2034, #57975, #50434 ) ) ;
#3589 = DIRECTION ( 'NONE',  ( 0.000000000000000000, 0.000000000000000000, 1.000000000000000000 ) ) ;
#3591 = EDGE_CURVE ( 'NONE', #24885, #76194, #19897, .T. ) ;
#3592 = DIRECTION ( 'NONE',  ( 0.000000000000000000, 1.000000000000000000, 0.000000000000000000 ) ) ;
#3593 = LINE ( 'NONE', #20710, #20595 ) ;
#3594 = VERTEX_POINT ( 'NONE', #31165 ) ;
#3595 = VERTEX_POINT ( 'NONE', #24208 ) ;
#3596 = ADVANCED_FACE ( 'NONE', ( #54856 ), #12542, .T. ) ;
#3597 = CARTESIAN_POINT ( 'NONE',  ( -46.15952544949441716, 3.000000000000000000, 0.000000000000000000 ) ) ;
#3598 = CARTESIAN_POINT ( 'NONE',  ( -46.36227765433837789, 3.055461935744323121, -35.06778471723439594 ) ) ;
#3599 = DIRECTION ( 'NONE',  ( -0.000000000000000000, -1.000000000000000000, -0.000000000000000000 ) ) ;
#3600 = ORIENTED_EDGE ( 'NONE', *, *, #19269, .F. ) ;
#3601 = DIRECTION ( 'NONE',  ( -0.000000000000000000, -1.000000000000000000, -0.000000000000000000 ) ) ;
#3602 = LINE ( 'NONE', #38190, #2501 ) ;
#3603 = CARTESIAN_POINT ( 'NONE',  ( -49.47996212175559094, 4.000000000000000000, -2.930000000000009042 ) ) ;
#3604 = ADVANCED_FACE ( 'NONE', ( #36223 ), #47888, .T. ) ;
#3605 = ORIENTED_EDGE ( 'NONE', *, *, #22679, .F. ) ;
#3606 = DIRECTION ( 'NONE',  ( 1.000000000000000000, -0.000000000000000000, 0.000000000000000000 ) ) ;
#3607 = ORIENTED_EDGE ( 'NONE', *, *, #18952, .F. ) ;
#3608 = CARTESIAN_POINT ( 'NONE',  ( -37.94047455050553452, 3.000000000000000000, -15.03952544949443393 ) ) ;
#3609 = AXIS2_PLACEMENT_3D ( 'NONE', #51058, #33218, #21563 ) ;
#3610 = ORIENTED_EDGE ( 'NONE', *, *, #2911, .T. ) ;
#3611 = LINE ( 'NONE', #75035, #64781 ) ;
#3612 = PLANE ( 'NONE',  #2906 ) ;
#3613 = ORIENTED_EDGE ( 'NONE', *, *, #10706, .F. ) ;
#3614 = EDGE_CURVE ( 'NONE', #15030, #38195, #11003, .T. ) ;
#3615 = CIRCLE ( 'NONE', #25966, 1.449999999999999956 ) ;
#3616 = DIRECTION ( 'NONE',  ( 0.000000000000000000, 0.000000000000000000, 1.000000000000000000 ) ) ;
#3617 = CYLINDRICAL_SURFACE ( 'NONE', #24546, 1.000000000000000888 ) ;
#3618 = ORIENTED_EDGE ( 'NONE', *, *, #50603, .T. ) ;
#3619 = VERTEX_POINT ( 'NONE', #896 ) ;
#3620 = ORIENTED_EDGE ( 'NONE', *, *, #38319, .T. ) ;
#3621 = ORIENTED_EDGE ( 'NONE', *, *, #18983, .F. ) ;
#3622 = FACE_OUTER_BOUND ( 'NONE', #5536, .T. ) ;
#3623 = EDGE_CURVE ( 'NONE', #23066, #17704, #18745, .T. ) ;
#3624 = FACE_OUTER_BOUND ( 'NONE', #15778, .T. ) ;
#3625 = VECTOR ( 'NONE', #57875, 1000.000000000000000 ) ;
#3626 = CARTESIAN_POINT ( 'NONE',  ( 35.55952544949445837, 3.000000000000003553, -24.53778192476572428 ) ) ;
#3627 = CARTESIAN_POINT ( 'NONE',  ( -43.80000000000002558, 2.000000000000000000, -23.53000000000000469 ) ) ;
#3628 = VERTEX_POINT ( 'NONE', #63357 ) ;
#3629 = EDGE_LOOP ( 'NONE', ( #36906, #20133, #15191, #24006 ) ) ;
#3631 = EDGE_LOOP ( 'NONE', ( #54187, #34353, #47626, #36017, #41033, #49449 ) ) ;
#3630 = AXIS2_PLACEMENT_3D ( 'NONE', #67756, #994, #48346 ) ;
#3632 = ORIENTED_EDGE ( 'NONE', *, *, #60157, .F. ) ;
#3633 = LINE ( 'NONE', #57225, #31771 ) ;
#3634 = CARTESIAN_POINT ( 'NONE',  ( -35.64999999999997726, 2.000000000000000000, 4.070014566779383003 ) ) ;
#3635 = ORIENTED_EDGE ( 'NONE', *, *, #17846, .T. ) ;
#3636 = ORIENTED_EDGE ( 'NONE', *, *, #53345, .F. ) ;
#3637 = ORIENTED_EDGE ( 'NONE', *, *, #1699, .F. ) ;
#3638 = EDGE_CURVE ( 'NONE', #4015, #73566, #18881, .T. ) ;
#3639 = CARTESIAN_POINT ( 'NONE',  ( 33.20000000000006679, 5.000000000000000000, 44.91999999999999460 ) ) ;
#3640 = CARTESIAN_POINT ( 'NONE',  ( -50.80000000000001137, 5.000000000000000000, 16.46999999999999176 ) ) ;
#3641 = ADVANCED_FACE ( 'NONE', ( #31951 ), #56406, .F. ) ;
#3642 = ORIENTED_EDGE ( 'NONE', *, *, #2213, .F. ) ;
#3643 = FACE_OUTER_BOUND ( 'NONE', #68683, .T. ) ;
#3644 = CARTESIAN_POINT ( 'NONE',  ( 38.00000000000000000, 5.000000000000000000, 4.069999999999990514 ) ) ;
#3645 = ORIENTED_EDGE ( 'NONE', *, *, #24504, .T. ) ;
#3646 = PLANE ( 'NONE',  #46582 ) ;
#3647 = EDGE_CURVE ( 'NONE', #18589, #20603, #31243, .T. ) ;
#3648 = CARTESIAN_POINT ( 'NONE',  ( 19.84047455050558995, 3.000000000000000000, 15.87000000000000277 ) ) ;
#3649 = ORIENTED_EDGE ( 'NONE', *, *, #49998, .T. ) ;
#3650 = VERTEX_POINT ( 'NONE', #45121 ) ;
#3651 = DIRECTION ( 'NONE',  ( -0.000000000000000000, -1.000000000000000000, 0.000000000000000000 ) ) ;
#3652 = LINE ( 'NONE', #75078, #65069 ) ;
#3653 = AXIS2_PLACEMENT_3D ( 'NONE', #21861, #57184, #21471 ) ;
#3654 = DIRECTION ( 'NONE',  ( 0.8910065241883674547, 0.4539904997395476371, 0.000000000000000000 ) ) ;
#3655 = DIRECTION ( 'NONE',  ( -0.4133841097042049162, -0.8113119965143641421, 0.4133841097042049162 ) ) ;
#3657 = ORIENTED_EDGE ( 'NONE', *, *, #25651, .T. ) ;
#3656 = DIRECTION ( 'NONE',  ( -0.000000000000000000, -1.000000000000000000, -0.000000000000000000 ) ) ;
#3658 = ORIENTED_EDGE ( 'NONE', *, *, #73981, .F. ) ;
#3659 = DIRECTION ( 'NONE',  ( 0.000000000000000000, 0.000000000000000000, 1.000000000000000000 ) ) ;
#3660 =( BOUNDED_CURVE ( )  B_SPLINE_CURVE ( 3, ( #3366, #44908, #9573, #39832 ),
 .UNSPECIFIED., .F., .F. ) 
 B_SPLINE_CURVE_WITH_KNOTS ( ( 4, 4 ),
 ( 4.712388980384689674, 4.717786538121053752 ),
 .UNSPECIFIED. ) 
 CURVE ( )  GEOMETRIC_REPRESENTATION_ITEM ( )  RATIONAL_B_SPLINE_CURVE ( ( 1.000000000000000000, 0.9999975721990136401, 0.9999975721990136401, 1.000000000000000000 ) ) 
 REPRESENTATION_ITEM ( '' )  );
#3661 = CARTESIAN_POINT ( 'NONE',  ( -39.70190758338134884, 2.000000000000000000, 22.52306122448978343 ) ) ;
#3663 = VERTEX_POINT ( 'NONE', #44720 ) ;
#3662 = FACE_OUTER_BOUND ( 'NONE', #57017, .T. ) ;
#3664 = CARTESIAN_POINT ( 'NONE',  ( -7.651799161887763212, 2.003531054022063440, -24.13000485560493402 ) ) ;
#3665 = AXIS2_PLACEMENT_3D ( 'NONE', #26723, #32927, #32167 ) ;
#3666 = ORIENTED_EDGE ( 'NONE', *, *, #70818, .T. ) ;
#3667 = FACE_OUTER_BOUND ( 'NONE', #4609, .T. ) ;
#3668 = CARTESIAN_POINT ( 'NONE',  ( 19.84047455050558995, 4.000000000000000000, -35.53952544949443393 ) ) ;
#3669 = CARTESIAN_POINT ( 'NONE',  ( 16.29809241661864760, 5.000000000000000000, -17.47693877551021302 ) ) ;
#3670 = DIRECTION ( 'NONE',  ( 0.000000000000000000, 0.000000000000000000, -1.000000000000000000 ) ) ;
#3671 = FACE_OUTER_BOUND ( 'NONE', #57002, .T. ) ;
#3672 = CARTESIAN_POINT ( 'NONE',  ( -6.898092416618606393, 5.000000000000000000, 15.52306122448978520 ) ) ;
#3673 = CARTESIAN_POINT ( 'NONE',  ( -12.80000000000001315, 5.000000000000000000, -2.080000000000005400 ) ) ;
#3674 = EDGE_CURVE ( 'NONE', #48574, #29017, #56080, .T. ) ;
#3675 = ADVANCED_FACE ( 'NONE', ( #20296 ), #3563, .F. ) ;
#3676 = VERTEX_POINT ( 'NONE', #27254 ) ;
#3677 = ADVANCED_FACE ( 'NONE', ( #62992 ), #68397, .T. ) ;
#3678 = CARTESIAN_POINT ( 'NONE',  ( 48.34460246847211096, 2.010593252080469906, -17.13000000000000966 ) ) ;
#3679 = DIRECTION ( 'NONE',  ( 0.000000000000000000, 1.000000000000000000, -0.000000000000000000 ) ) ;
#3680 = ORIENTED_EDGE ( 'NONE', *, *, #10600, .F. ) ;
#3681 = CIRCLE ( 'NONE', #70635, 1.000000000000000000 ) ;
#3682 = CARTESIAN_POINT ( 'NONE',  ( 0.000000000000000000, 8.000000000000000000, 49.24000000000000909 ) ) ;
#3683 = ADVANCED_FACE ( 'NONE', ( #21823 ), #15998, .F. ) ;
#3684 =( BOUNDED_CURVE ( )  B_SPLINE_CURVE ( 3, ( #2606, #26307, #56219, #33285 ),
 .UNSPECIFIED., .F., .F. ) 
 B_SPLINE_CURVE_WITH_KNOTS ( ( 4, 4 ),
 ( 6.179387685078816972, 6.283185307179586232 ),
 .UNSPECIFIED. ) 
 CURVE ( )  GEOMETRIC_REPRESENTATION_ITEM ( )  RATIONAL_B_SPLINE_CURVE ( ( 1.000000000000000000, 0.9991023726432596286, 0.9991023726432596286, 1.000000000000000000 ) ) 
 REPRESENTATION_ITEM ( '' )  );
#3685 = CARTESIAN_POINT ( 'NONE',  ( -47.95778192476569046, 2.999999999999989786, 34.97952544949441744 ) ) ;
#3686 = AXIS2_PLACEMENT_3D ( 'NONE', #69198, #16009, #63367 ) ;
#3687 = CARTESIAN_POINT ( 'NONE',  ( -40.80000000000001137, 2.000000000000000000, 36.46999999999999886 ) ) ;
#3688 = ADVANCED_FACE ( 'NONE', ( #26884 ), #39659, .F. ) ;
#3689 = CARTESIAN_POINT ( 'NONE',  ( -18.60771978075534960, 3.005281520617717916, 34.98221651866118265 ) ) ;
#3690 = ORIENTED_EDGE ( 'NONE', *, *, #69332, .T. ) ;
#3691 = CYLINDRICAL_SURFACE ( 'NONE', #2961, 1.449999999999999956 ) ;
#3692 = PLANE ( 'NONE',  #75024 ) ;
#3693 = DIRECTION ( 'NONE',  ( 0.000000000000000000, -1.000000000000000000, 0.000000000000000000 ) ) ;
#3694 = ORIENTED_EDGE ( 'NONE', *, *, #55237, .F. ) ;
#3695 = DIRECTION ( 'NONE',  ( -1.000000000000000000, 0.000000000000000000, -0.000000000000000000 ) ) ;
#3696 = DIRECTION ( 'NONE',  ( -0.000000000000000000, -1.000000000000000000, -0.000000000000000000 ) ) ;
#3697 = DIRECTION ( 'NONE',  ( -1.000000000000000000, 0.000000000000000000, 0.000000000000000000 ) ) ;
#3698 = DIRECTION ( 'NONE',  ( -0.000000000000000000, -1.000000000000000000, 0.000000000000000000 ) ) ;
#3699 = DIRECTION ( 'NONE',  ( 0.000000000000000000, 0.4539904997395476371, 0.8910065241883674547 ) ) ;
#3700 = EDGE_CURVE ( 'NONE', #5887, #25697, #15225, .T. ) ;
#3701 = DIRECTION ( 'NONE',  ( 0.000000000000000000, 0.000000000000000000, -1.000000000000000000 ) ) ;
#3702 = ORIENTED_EDGE ( 'NONE', *, *, #69749, .T. ) ;
#3703 = EDGE_CURVE ( 'NONE', #72614, #66698, #39291, .T. ) ;
#3704 = CARTESIAN_POINT ( 'NONE',  ( 37.83778348133883185, 3.005281520617731239, 24.51228021924461942 ) ) ;
#3705 = ORIENTED_EDGE ( 'NONE', *, *, #63896, .T. ) ;
#3706 = CARTESIAN_POINT ( 'NONE',  ( -35.64999999999998437, 1.999999999999998224, 14.64449293710400468 ) ) ;
#3707 = AXIS2_PLACEMENT_3D ( 'NONE', #8947, #32644, #56348 ) ;
#3708 = FACE_OUTER_BOUND ( 'NONE', #68655, .T. ) ;
#3709 = LINE ( 'NONE', #15387, #68442 ) ;
#3710 = ORIENTED_EDGE ( 'NONE', *, *, #50196, .F. ) ;
#3711 = VECTOR ( 'NONE', #69583, 1000.000000000000000 ) ;
#3712 = CARTESIAN_POINT ( 'NONE',  ( 10.35000000000001918, 2.000000000000000000, 40.00000000000000000 ) ) ;
#3713 = VERTEX_POINT ( 'NONE', #38907 ) ;
#3714 = ORIENTED_EDGE ( 'NONE', *, *, #46887, .T. ) ;
#3715 =( BOUNDED_CURVE ( )  B_SPLINE_CURVE ( 3, ( #33517, #56851, #39723, #16059 ),
 .UNSPECIFIED., .F., .F. ) 
 B_SPLINE_CURVE_WITH_KNOTS ( ( 4, 4 ),
 ( 0.000000000000000000, 0.1037976221008111155 ),
 .UNSPECIFIED. ) 
 CURVE ( )  GEOMETRIC_REPRESENTATION_ITEM ( )  RATIONAL_B_SPLINE_CURVE ( ( 1.000000000000000000, 0.9991023726432588514, 0.9991023726432588514, 1.000000000000000000 ) ) 
 REPRESENTATION_ITEM ( '' )  );
#3716 = ORIENTED_EDGE ( 'NONE', *, *, #24153, .T. ) ;
#3717 = LINE ( 'NONE', #33254, #59170 ) ;
#3718 = DIRECTION ( 'NONE',  ( 0.000000000000000000, -1.000000000000000000, 0.000000000000000000 ) ) ;
#3719 = DIRECTION ( 'NONE',  ( 0.000000000000000000, 0.000000000000000000, 1.000000000000000000 ) ) ;
#3720 = ORIENTED_EDGE ( 'NONE', *, *, #31577, .F. ) ;
#3721 = CARTESIAN_POINT ( 'NONE',  ( 50.19999999999997442, 5.000000000000000000, -43.53000000000000824 ) ) ;
#3722 = ORIENTED_EDGE ( 'NONE', *, *, #18971, .F. ) ;
#3723 = VERTEX_POINT ( 'NONE', #73451 ) ;
#3724 = CARTESIAN_POINT ( 'NONE',  ( 37.84047455050559705, 3.000000000000003997, 24.47778192476570780 ) ) ;
#3725 = CIRCLE ( 'NONE', #74436, 1.449999999999999956 ) ;
#3726 = CARTESIAN_POINT ( 'NONE',  ( -8.659525449494401173, 3.000000000000000000, 44.96047455050556607 ) ) ;
#3727 = EDGE_CURVE ( 'NONE', #74161, #10138, #62597, .T. ) ;
#3728 = EDGE_LOOP ( 'NONE', ( #62980, #19836, #75722, #12302 ) ) ;
#3729 = DIRECTION ( 'NONE',  ( 0.000000000000000000, 0.000000000000000000, -1.000000000000000000 ) ) ;
#3730 = CARTESIAN_POINT ( 'NONE',  ( -53.80000000000001137, 3.288295268352467993, -7.300000000000007816 ) ) ;
#3731 = EDGE_CURVE ( 'NONE', #54515, #41509, #54800, .T. ) ;
#3732 = DIRECTION ( 'NONE',  ( -0.8910065241883674547, 0.4539904997395476371, 0.000000000000000000 ) ) ;
#3733 = EDGE_LOOP ( 'NONE', ( #18622, #3163, #61135, #37257 ) ) ;
#3734 = AXIS2_PLACEMENT_3D ( 'NONE', #42741, #72611, #71465 ) ;
#3735 = LINE ( 'NONE', #74387, #76208 ) ;
#3736 = ORIENTED_EDGE ( 'NONE', *, *, #54172, .T. ) ;
#3737 = ADVANCED_FACE ( 'NONE', ( #67661 ), #9772, .F. ) ;
#3738 = ORIENTED_EDGE ( 'NONE', *, *, #66128, .F. ) ;
#3739 = EDGE_CURVE ( 'NONE', #45297, #64004, #20680, .T. ) ;
#3740 = DIRECTION ( 'NONE',  ( 0.000000000000000000, 0.000000000000000000, 1.000000000000000000 ) ) ;
#3741 = ORIENTED_EDGE ( 'NONE', *, *, #9998, .T. ) ;
#3742 = DIRECTION ( 'NONE',  ( 0.000000000000000000, 1.000000000000000000, -0.000000000000000000 ) ) ;
#3743 = DIRECTION ( 'NONE',  ( -0.4539904997395476371, 0.8910065241883674547, 0.000000000000000000 ) ) ;
#3745 = ORIENTED_EDGE ( 'NONE', *, *, #65086, .F. ) ;
#3744 = FACE_OUTER_BOUND ( 'NONE', #29133, .T. ) ;
#3746 = CARTESIAN_POINT ( 'NONE',  ( 48.34460246847210385, 2.010593252080483673, -35.93000000000001393 ) ) ;
#3747 = EDGE_LOOP ( 'NONE', ( #39535, #15187, #59672, #23981, #2588, #9683 ) ) ;
#3748 = DIRECTION ( 'NONE',  ( 0.000000000000000000, 0.000000000000000000, 1.000000000000000000 ) ) ;
#3749 = CARTESIAN_POINT ( 'NONE',  ( 37.84047455050558995, 4.000000000000000000, -5.020474550505582556 ) ) ;
#3750 = CARTESIAN_POINT ( 'NONE',  ( 35.05539753152794447, 2.000000000000000000, 17.06999999999998963 ) ) ;
#3751 = VERTEX_POINT ( 'NONE', #9010 ) ;
#3752 = CARTESIAN_POINT ( 'NONE',  ( 45.05539753152800841, 5.000000000000000000, 1.869999999999990559 ) ) ;
#3753 = ORIENTED_EDGE ( 'NONE', *, *, #20453, .F. ) ;
#3754 = PLANE ( 'NONE',  #8107 ) ;
#3755 = CARTESIAN_POINT ( 'NONE',  ( -49.70190758338135595, 2.000000000000000000, 2.523061224489789645 ) ) ;
#3756 = CARTESIAN_POINT ( 'NONE',  ( -9.940474550505548734, 4.000000000000000000, 24.96047455050556252 ) ) ;
#3757 = DIRECTION ( 'NONE',  ( 1.000000000000000000, -0.000000000000000000, 0.000000000000000000 ) ) ;
#3758 = LINE ( 'NONE', #74414, #5175 ) ;
#3759 = ADVANCED_FACE ( 'NONE', ( #50569 ), #56784, .T. ) ;
#3760 = VECTOR ( 'NONE', #40396, 1000.000000000000000 ) ;
#3761 = EDGE_CURVE ( 'NONE', #61089, #16081, #64727, .T. ) ;
#3762 = CYLINDRICAL_SURFACE ( 'NONE', #50469, 1.449999999999999956 ) ;
#3763 = CIRCLE ( 'NONE', #26113, 1.449999999999999956 ) ;
#3764 = CARTESIAN_POINT ( 'NONE',  ( -15.80000000000002558, 2.000000000000000000, 15.01999999999999247 ) ) ;
#3765 = CARTESIAN_POINT ( 'NONE',  ( 19.84047455050558995, 3.000000000000000000, 20.00000000000000000 ) ) ;
#3766 = EDGE_CURVE ( 'NONE', #32469, #24327, #8505, .T. ) ;
#3767 = CARTESIAN_POINT ( 'NONE',  ( 0.000000000000000000, 4.000000000000000000, 0.000000000000000000 ) ) ;
#3768 = EDGE_CURVE ( 'NONE', #10620, #46217, #40051, .T. ) ;
#3769 = VECTOR ( 'NONE', #4278, 1000.000000000000000 ) ;
#3770 = ORIENTED_EDGE ( 'NONE', *, *, #6313, .T. ) ;
#3771 = LINE ( 'NONE', #8474, #72374 ) ;
#3772 = CARTESIAN_POINT ( 'NONE',  ( 45.55952544949445127, 4.000000000000000000, 44.96047455050556607 ) ) ;
#3773 = CARTESIAN_POINT ( 'NONE',  ( 94.00000000000000000, 5.000000000000000000, 2.869999999999990781 ) ) ;
#3774 = EDGE_CURVE ( 'NONE', #64660, #52462, #41185, .T. ) ;
#3775 = CYLINDRICAL_SURFACE ( 'NONE', #16110, 1.000000000000000000 ) ;
#3776 = EDGE_LOOP ( 'NONE', ( #60942, #13408, #69184, #46982, #43322, #23557, #5920, #26753 ) ) ;
#3778 = ORIENTED_EDGE ( 'NONE', *, *, #22137, .F. ) ;
#3777 = LINE ( 'NONE', #38746, #27741 ) ;
#3779 = CYLINDRICAL_SURFACE ( 'NONE', #33697, 1.449999999999999956 ) ;
#3780 = ORIENTED_EDGE ( 'NONE', *, *, #12619, .F. ) ;
#3781 = ORIENTED_EDGE ( 'NONE', *, *, #19037, .F. ) ;
#3782 = ORIENTED_EDGE ( 'NONE', *, *, #33444, .T. ) ;
#3783 = CIRCLE ( 'NONE', #28618, 1.000000000000000888 ) ;
#3784 = DIRECTION ( 'NONE',  ( 6.938893903907228378E-15, 0.000000000000000000, 1.000000000000000000 ) ) ;
#3785 = DIRECTION ( 'NONE',  ( 0.000000000000000000, 0.000000000000000000, 1.000000000000000000 ) ) ;
#3786 = LINE ( 'NONE', #27481, #70728 ) ;
#3787 = AXIS2_PLACEMENT_3D ( 'NONE', #18399, #58810, #59956 ) ;
#3788 = VECTOR ( 'NONE', #6707, 1000.000000000000000 ) ;
#3789 = DIRECTION ( 'NONE',  ( -0.3639362896481029286, 0.8573801689766004097, 0.3639362896481030951 ) ) ;
#3790 = EDGE_CURVE ( 'NONE', #64613, #34137, #34235, .T. ) ;
#3791 = DIRECTION ( 'NONE',  ( 1.000000000000000000, -0.000000000000000000, 0.000000000000000000 ) ) ;
#3792 = ORIENTED_EDGE ( 'NONE', *, *, #42378, .T. ) ;
#3793 = EDGE_CURVE ( 'NONE', #30653, #3233, #23346, .T. ) ;
#3794 = CARTESIAN_POINT ( 'NONE',  ( 43.20000000000006679, 5.000000000000000000, -16.53000000000000824 ) ) ;
#3795 = ORIENTED_EDGE ( 'NONE', *, *, #12724, .F. ) ;
#3796 = VERTEX_POINT ( 'NONE', #4724 ) ;
#3797 = VERTEX_POINT ( 'NONE', #76131 ) ;
#3798 = DIRECTION ( 'NONE',  ( 0.000000000000000000, 0.000000000000000000, -1.000000000000000000 ) ) ;
#3799 = ORIENTED_EDGE ( 'NONE', *, *, #13622, .T. ) ;
#3800 = DIRECTION ( 'NONE',  ( 0.000000000000000000, 1.000000000000000000, -0.000000000000000000 ) ) ;
#3801 = ORIENTED_EDGE ( 'NONE', *, *, #59538, .T. ) ;
#3802 = ORIENTED_EDGE ( 'NONE', *, *, #58562, .T. ) ;
#3803 = ORIENTED_EDGE ( 'NONE', *, *, #8339, .F. ) ;
#3804 = DIRECTION ( 'NONE',  ( 0.000000000000000000, 0.4539904997395498576, -0.8910065241883663445 ) ) ;
#3805 = ORIENTED_EDGE ( 'NONE', *, *, #258, .T. ) ;
#3806 = PLANE ( 'NONE',  #38935 ) ;
#3807 = VERTEX_POINT ( 'NONE', #22204 ) ;
#3808 = VECTOR ( 'NONE', #72558, 1000.000000000000000 ) ;
#3809 = VERTEX_POINT ( 'NONE', #29550 ) ;
#3810 = VECTOR ( 'NONE', #30825, 1000.000000000000000 ) ;
#3811 = LINE ( 'NONE', #27509, #69780 ) ;
#3812 = DIRECTION ( 'NONE',  ( -0.4539904997395476371, -0.8910065241883674547, 0.000000000000000000 ) ) ;
#3813 = VERTEX_POINT ( 'NONE', #52858 ) ;
#3814 = CARTESIAN_POINT ( 'NONE',  ( 56.00000000000000000, 4.000000000000000000, 60.00000000000000000 ) ) ;
#3815 = LINE ( 'NONE', #63243, #41171 ) ;
#3816 = EDGE_CURVE ( 'NONE', #35581, #21734, #49864, .T. ) ;
#3817 = DIRECTION ( 'NONE',  ( 1.000000000000000000, 0.000000000000000000, 0.000000000000000000 ) ) ;
#3818 = VERTEX_POINT ( 'NONE', #71077 ) ;
#3819 = AXIS2_PLACEMENT_3D ( 'NONE', #257, #6865, #60081 ) ;
#3820 = LINE ( 'NONE', #5372, #35280 ) ;
#3821 = ORIENTED_EDGE ( 'NONE', *, *, #75732, .T. ) ;
#3822 = ADVANCED_FACE ( 'NONE', ( #28774 ), #47019, .F. ) ;
#3823 = ORIENTED_EDGE ( 'NONE', *, *, #34404, .T. ) ;
#3824 = CARTESIAN_POINT ( 'NONE',  ( -36.15952544949441005, 4.000000000000000000, 14.97952544949441389 ) ) ;
#3825 = EDGE_CURVE ( 'NONE', #49990, #20434, #58695, .T. ) ;
#3826 = CARTESIAN_POINT ( 'NONE',  ( -36.16221651866117526, 3.005281520617732127, 24.51228021924462297 ) ) ;
#3827 = LINE ( 'NONE', #10040, #37409 ) ;
#3828 = ADVANCED_FACE ( 'NONE', ( #58304 ), #5088, .F. ) ;
#3829 = CARTESIAN_POINT ( 'NONE',  ( 10.34460246847210918, 5.000000000000000000, 42.86999999999999034 ) ) ;
#3830 = FACE_OUTER_BOUND ( 'NONE', #58978, .T. ) ;
#3831 = VERTEX_POINT ( 'NONE', #70325 ) ;
#3832 = VECTOR ( 'NONE', #17243, 1000.000000000000000 ) ;
#3833 = LINE ( 'NONE', #4238, #35174 ) ;
#3834 = CARTESIAN_POINT ( 'NONE',  ( 84.00000000000000000, 2.000000000000000000, 20.00000000000000000 ) ) ;
#3835 = ORIENTED_EDGE ( 'NONE', *, *, #11674, .T. ) ;
#3836 = DIRECTION ( 'NONE',  ( -0.4539904997395476371, -0.8910065241883674547, 0.000000000000000000 ) ) ;
#3837 = VECTOR ( 'NONE', #35785, 1000.000000000000000 ) ;
#3838 = VERTEX_POINT ( 'NONE', #11699 ) ;
#3839 = LINE ( 'NONE', #16269, #57120 ) ;
#3840 = VECTOR ( 'NONE', #62730, 1000.000000000000000 ) ;
#3841 = AXIS2_PLACEMENT_3D ( 'NONE', #56626, #39133, #3784 ) ;
#3842 = FACE_OUTER_BOUND ( 'NONE', #34384, .T. ) ;
#3843 = ORIENTED_EDGE ( 'NONE', *, *, #6769, .T. ) ;
#3844 = CARTESIAN_POINT ( 'NONE',  ( 44.29809241661864405, 5.000000000000000000, 44.41693877551020364 ) ) ;
#3845 = LINE ( 'NONE', #10059, #62559 ) ;
#3846 = DIRECTION ( 'NONE',  ( 0.000000000000000000, 0.4539904997395476371, -0.8910065241883674547 ) ) ;
#3847 = CARTESIAN_POINT ( 'NONE',  ( -18.15952544949441361, 3.000000000000000000, 4.460474550505577618 ) ) ;
#3848 = CARTESIAN_POINT ( 'NONE',  ( 35.05000000000002558, 2.000000000000000000, -42.92998543322061522 ) ) ;
#3849 = CARTESIAN_POINT ( 'NONE',  ( -19.94047455050553452, 3.000000000000000000, 34.97952544949442455 ) ) ;
#3850 = CARTESIAN_POINT ( 'NONE',  ( 43.20000000000006679, 5.000000000000000000, 23.46999999999999176 ) ) ;
#3852 = VERTEX_POINT ( 'NONE', #17146 ) ;
#3851 = DIRECTION ( 'NONE',  ( -1.734723475976805517E-15, 0.000000000000000000, 1.000000000000000000 ) ) ;
#3853 = CARTESIAN_POINT ( 'NONE',  ( 46.00771978075540147, 3.005281520617715696, 14.98221651866117554 ) ) ;
#3854 = EDGE_CURVE ( 'NONE', #14656, #41461, #5861, .T. ) ;
#3855 = ORIENTED_EDGE ( 'NONE', *, *, #33383, .T. ) ;
#3856 = FACE_OUTER_BOUND ( 'NONE', #40526, .T. ) ;
#3857 = EDGE_CURVE ( 'NONE', #48903, #15781, #23, .T. ) ;
#3858 = DIRECTION ( 'NONE',  ( -0.000000000000000000, -1.000000000000000000, -0.000000000000000000 ) ) ;
#3859 = DIRECTION ( 'NONE',  ( 0.000000000000000000, 0.000000000000000000, 1.000000000000000000 ) ) ;
#3860 = EDGE_CURVE ( 'NONE', #35914, #21198, #5483, .T. ) ;
#3861 = VECTOR ( 'NONE', #69614, 1000.000000000000114 ) ;
#3862 = DIRECTION ( 'NONE',  ( 0.000000000000000000, 1.000000000000000000, 0.000000000000000000 ) ) ;
#3864 = ORIENTED_EDGE ( 'NONE', *, *, #75010, .F. ) ;
#3863 = DIRECTION ( 'NONE',  ( 0.4133841097042049162, -0.8113119965143641421, 0.4133841097042049162 ) ) ;
#3865 = PLANE ( 'NONE',  #11311 ) ;
#3866 = FACE_OUTER_BOUND ( 'NONE', #28083, .T. ) ;
#3867 = AXIS2_PLACEMENT_3D ( 'NONE', #54784, #14406, #55192 ) ;
#3868 = ORIENTED_EDGE ( 'NONE', *, *, #27209, .F. ) ;
#3869 = ORIENTED_EDGE ( 'NONE', *, *, #34365, .T. ) ;
#3870 = PLANE ( 'NONE',  #30911 ) ;
#3871 = DIRECTION ( 'NONE',  ( 0.4133841097042048607, -0.8113119965143642531, -0.4133841097042048607 ) ) ;
#3872 = FACE_OUTER_BOUND ( 'NONE', #52805, .T. ) ;
#3873 = CARTESIAN_POINT ( 'NONE',  ( 36.05952544949447258, 3.000000000000000000, 34.97952544949442455 ) ) ;
#3874 = AXIS2_PLACEMENT_3D ( 'NONE', #47554, #41727, #66175 ) ;
#3875 = DIRECTION ( 'NONE',  ( -0.4133841097042048607, -0.8113119965143642531, 0.4133841097042048607 ) ) ;
#3876 = CARTESIAN_POINT ( 'NONE',  ( -47.84570360959457247, 4.167303697001058183, 17.06999999999998963 ) ) ;
#3877 = VERTEX_POINT ( 'NONE', #41588 ) ;
#3878 = CARTESIAN_POINT ( 'NONE',  ( 38.34640165656819732, 2.007062146621733767, -42.93000000000000682 ) ) ;
#3879 = DIRECTION ( 'NONE',  ( -0.4539904997395476371, -0.8910065241883674547, 0.000000000000000000 ) ) ;
#3880 = EDGE_CURVE ( 'NONE', #10230, #44223, #10149, .T. ) ;
#3881 = ORIENTED_EDGE ( 'NONE', *, *, #32012, .T. ) ;
#3882 = ORIENTED_EDGE ( 'NONE', *, *, #64376, .T. ) ;
#3883 = DIRECTION ( 'NONE',  ( 0.000000000000000000, 1.000000000000000000, 0.000000000000000000 ) ) ;
#3884 = EDGE_CURVE ( 'NONE', #20740, #4835, #52093, .T. ) ;
#3885 = ORIENTED_EDGE ( 'NONE', *, *, #32572, .T. ) ;
#3886 = CARTESIAN_POINT ( 'NONE',  ( 7.050000000000023803, 2.000000000000000000, 34.64449293710399758 ) ) ;
#3887 = AXIS2_PLACEMENT_3D ( 'NONE', #16482, #10265, #33962 ) ;
#3888 = DIRECTION ( 'NONE',  ( 4.772279163622579110E-16, 0.000000000000000000, 1.000000000000000000 ) ) ;
#3889 = CARTESIAN_POINT ( 'NONE',  ( 12.19999999999997442, 2.000000000000000000, 36.46999999999999886 ) ) ;
#3890 =( BOUNDED_CURVE ( )  B_SPLINE_CURVE ( 3, ( #72457, #13470, #37142, #60833 ),
 .UNSPECIFIED., .F., .F. ) 
 B_SPLINE_CURVE_WITH_KNOTS ( ( 4, 4 ),
 ( 0.000000000000000000, 0.1037976221007833322 ),
 .UNSPECIFIED. ) 
 CURVE ( )  GEOMETRIC_REPRESENTATION_ITEM ( )  RATIONAL_B_SPLINE_CURVE ( ( 1.000000000000000000, 0.9991023726432592955, 0.9991023726432592955, 1.000000000000000000 ) ) 
 REPRESENTATION_ITEM ( '' )  );
#3891 = ORIENTED_EDGE ( 'NONE', *, *, #25956, .F. ) ;
#3892 = DIRECTION ( 'NONE',  ( 0.000000000000000000, 1.000000000000000000, 0.000000000000000000 ) ) ;
#3893 = CARTESIAN_POINT ( 'NONE',  ( 10.00000000000000000, 5.000000000000000000, 80.00000000000000000 ) ) ;
#3894 = EDGE_LOOP ( 'NONE', ( #22736, #48582, #60395, #40821 ) ) ;
#3895 = VECTOR ( 'NONE', #46298, 1000.000000000000000 ) ;
#3896 = CIRCLE ( 'NONE', #63453, 0.5000000000000004441 ) ;
#3897 = ORIENTED_EDGE ( 'NONE', *, *, #65331, .T. ) ;
#3898 = DIRECTION ( 'NONE',  ( 0.000000000000000000, -1.000000000000000000, 0.000000000000000000 ) ) ;
#3899 = VERTEX_POINT ( 'NONE', #51719 ) ;
#3900 = CARTESIAN_POINT ( 'NONE',  ( -20.94999999999997797, 2.000000000000000000, 0.000000000000000000 ) ) ;
#3901 = CARTESIAN_POINT ( 'NONE',  ( 7.224492937104025181, 1.999999999999998224, 25.46999999999999531 ) ) ;
#3902 = DIRECTION ( 'NONE',  ( -0.4539904997395476371, 0.8910065241883674547, 0.000000000000000000 ) ) ;
#3903 = EDGE_LOOP ( 'NONE', ( #39916, #42694, #58588, #40806, #75590, #70317 ) ) ;
#3904 = CARTESIAN_POINT ( 'NONE',  ( -12.80000000000001315, 2.000000000000000000, -44.98000000000000398 ) ) ;
#3905 = ORIENTED_EDGE ( 'NONE', *, *, #48476, .F. ) ;
#3906 = EDGE_CURVE ( 'NONE', #40953, #34057, #47359, .T. ) ;
#3907 = ORIENTED_EDGE ( 'NONE', *, *, #20129, .F. ) ;
#3908 = FACE_OUTER_BOUND ( 'NONE', #68372, .T. ) ;
#3910 = EDGE_CURVE ( 'NONE', #8925, #1242, #72893, .T. ) ;
#3909 = CARTESIAN_POINT ( 'NONE',  ( -20.44047455050554873, 4.000000000000000000, -5.020474550505582556 ) ) ;
#3911 = VERTEX_POINT ( 'NONE', #13889 ) ;
#3912 = AXIS2_PLACEMENT_3D ( 'NONE', #27917, #22097, #45774 ) ;
#3913 = DIRECTION ( 'NONE',  ( 0.4133841097042048607, 0.8113119965143642531, -0.4133841097042048607 ) ) ;
#3914 = EDGE_LOOP ( 'NONE', ( #75076, #55658, #36155, #46658, #1844, #46413, #74920, #42403 ) ) ;
#3915 = AXIS2_PLACEMENT_3D ( 'NONE', #12326, #5737, #13095 ) ;
#3917 = EDGE_CURVE ( 'NONE', #2452, #5710, #36282, .T. ) ;
#3916 = CIRCLE ( 'NONE', #10131, 1.449999999999999956 ) ;
#3918 = AXIS2_PLACEMENT_3D ( 'NONE', #37251, #36505, #60196 ) ;
#3919 = ORIENTED_EDGE ( 'NONE', *, *, #16596, .T. ) ;
#3920 = EDGE_CURVE ( 'NONE', #65628, #20212, #66708, .T. ) ;
#3921 = DIRECTION ( 'NONE',  ( -0.4539904997395476371, -0.8910065241883674547, 0.000000000000000000 ) ) ;
#3922 = LINE ( 'NONE', #25043, #3351 ) ;
#3923 = FACE_OUTER_BOUND ( 'NONE', #29422, .T. ) ;
#3924 = ORIENTED_EDGE ( 'NONE', *, *, #68144, .T. ) ;
#3925 = AXIS2_PLACEMENT_3D ( 'NONE', #27110, #20905, #15846 ) ;
#3926 = LINE ( 'NONE', #34980, #36339 ) ;
#3927 = CARTESIAN_POINT ( 'NONE',  ( -36.15952544949441005, 3.000000000000000000, 44.06999999999999318 ) ) ;
#3928 = ORIENTED_EDGE ( 'NONE', *, *, #68696, .F. ) ;
#3929 = CARTESIAN_POINT ( 'NONE',  ( 8.059525449494453042, 4.000000000000000000, -4.520474550505582556 ) ) ;
#3930 = EDGE_CURVE ( 'NONE', #4594, #22510, #13949, .T. ) ;
#3931 = CARTESIAN_POINT ( 'NONE',  ( -21.47996212175559450, 4.000000000000000000, 35.86999999999999034 ) ) ;
#3932 = PLANE ( 'NONE',  #61009 ) ;
#3933 = ORIENTED_EDGE ( 'NONE', *, *, #10612, .T. ) ;
#3934 = VERTEX_POINT ( 'NONE', #55071 ) ;
#3935 = DIRECTION ( 'NONE',  ( 0.000000000000000000, 1.000000000000000000, 0.000000000000000000 ) ) ;
#3936 = FACE_OUTER_BOUND ( 'NONE', #17316, .T. ) ;
#3937 = EDGE_CURVE ( 'NONE', #17598, #68381, #25150, .T. ) ;
#3938 = ORIENTED_EDGE ( 'NONE', *, *, #47157, .F. ) ;
#3939 = CARTESIAN_POINT ( 'NONE',  ( 20.34640165656819022, 2.007062146621729770, -24.13000000000001322 ) ) ;
#3940 = DIRECTION ( 'NONE',  ( 0.000000000000000000, 0.000000000000000000, 1.000000000000000000 ) ) ;
#3941 = EDGE_LOOP ( 'NONE', ( #72769, #20456, #5131, #35645, #47199 ) ) ;
#3942 = LINE ( 'NONE', #74589, #48983 ) ;
#3943 = ORIENTED_EDGE ( 'NONE', *, *, #69415, .F. ) ;
#3944 = CARTESIAN_POINT ( 'NONE',  ( 94.00000000000000000, 4.000000000000000000, 24.06999999999998607 ) ) ;
#3945 = LINE ( 'NONE', #50945, #68151 ) ;
#3946 = CIRCLE ( 'NONE', #13884, 1.449999999999999956 ) ;
#3947 = VERTEX_POINT ( 'NONE', #73661 ) ;
#3948 = DIRECTION ( 'NONE',  ( -0.000000000000000000, -1.000000000000000000, -0.000000000000000000 ) ) ;
#3950 = ORIENTED_EDGE ( 'NONE', *, *, #58579, .F. ) ;
#3949 = CYLINDRICAL_SURFACE ( 'NONE', #41137, 1.449999999999999956 ) ;
#3951 = AXIS2_PLACEMENT_3D ( 'NONE', #33452, #2789, #39655 ) ;
#3952 = AXIS2_PLACEMENT_3D ( 'NONE', #26680, #68585, #27060 ) ;
#3953 = EDGE_CURVE ( 'NONE', #18531, #882, #20500, .T. ) ;
#3954 = ORIENTED_EDGE ( 'NONE', *, *, #75343, .T. ) ;
#3955 = PLANE ( 'NONE',  #57518 ) ;
#3956 = DIRECTION ( 'NONE',  ( -0.000000000000000000, -1.000000000000000000, -0.000000000000000000 ) ) ;
#3957 = VECTOR ( 'NONE', #70640, 1000.000000000000114 ) ;
#3958 = VECTOR ( 'NONE', #46257, 1000.000000000000000 ) ;
#3959 = CARTESIAN_POINT ( 'NONE',  ( -37.95778192476569046, 2.999999999999989786, -5.020474550505582556 ) ) ;
#3960 = CARTESIAN_POINT ( 'NONE',  ( 38.34460246847203280, 5.000000000000000000, -22.93000000000001037 ) ) ;
#3961 = EDGE_CURVE ( 'NONE', #54063, #40215, #31303, .T. ) ;
#3962 = CARTESIAN_POINT ( 'NONE',  ( -30.80000000000000426, 2.000000000000000000, 60.00000000000000000 ) ) ;
#3964 = VERTEX_POINT ( 'NONE', #2605 ) ;
#3963 = DIRECTION ( 'NONE',  ( 0.000000000000000000, 0.000000000000000000, 1.000000000000000000 ) ) ;
#3965 = CARTESIAN_POINT ( 'NONE',  ( 35.56221651866121647, 3.005281520617729907, -15.48771978075538058 ) ) ;
#3966 = VERTEX_POINT ( 'NONE', #37192 ) ;
#3967 = ORIENTED_EDGE ( 'NONE', *, *, #24371, .T. ) ;
#3968 = CARTESIAN_POINT ( 'NONE',  ( 5.200000000000065903, 5.000000000000000000, 43.46999999999999176 ) ) ;
#3969 = CARTESIAN_POINT ( 'NONE',  ( 6.298092416618572109, 5.000000000000000000, -22.58306122448980346 ) ) ;
#3970 = DIRECTION ( 'NONE',  ( 0.000000000000000000, 0.000000000000000000, 1.000000000000000000 ) ) ;
#3971 = ORIENTED_EDGE ( 'NONE', *, *, #29565, .F. ) ;
#3972 = LINE ( 'NONE', #40094, #47066 ) ;
#3973 = CARTESIAN_POINT ( 'NONE',  ( -45.64999999999998437, 2.000000000000000000, 60.00000000000000000 ) ) ;
#3974 = CARTESIAN_POINT ( 'NONE',  ( -11.70190758338143411, 5.000000000000000000, -24.47693877551021302 ) ) ;
#3975 = VECTOR ( 'NONE', #6368, 1000.000000000000114 ) ;
#3976 = ORIENTED_EDGE ( 'NONE', *, *, #40794, .T. ) ;
#3977 = DIRECTION ( 'NONE',  ( -0.000000000000000000, -1.000000000000000000, -0.000000000000000000 ) ) ;
#3978 = ADVANCED_FACE ( 'NONE', ( #59456 ), #43788, .T. ) ;
#3979 = ORIENTED_EDGE ( 'NONE', *, *, #53064, .T. ) ;
#3980 = AXIS2_PLACEMENT_3D ( 'NONE', #76045, #39963, #5400 ) ;
#3981 = VECTOR ( 'NONE', #8143, 1000.000000000000227 ) ;
#3982 = VERTEX_POINT ( 'NONE', #49234 ) ;
#3983 = AXIS2_PLACEMENT_3D ( 'NONE', #46533, #23596, #71338 ) ;
#3984 = DIRECTION ( 'NONE',  ( -0.4133841097042048607, 0.8113119965143642531, -0.4133841097042048607 ) ) ;
#3985 = EDGE_CURVE ( 'NONE', #2025, #57227, #43022, .T. ) ;
#3986 = ORIENTED_EDGE ( 'NONE', *, *, #39084, .F. ) ;
#3987 = AXIS2_PLACEMENT_3D ( 'NONE', #23979, #47663, #62367 ) ;
#3988 = AXIS2_PLACEMENT_3D ( 'NONE', #36846, #24421, #24795 ) ;
#3989 = CARTESIAN_POINT ( 'NONE',  ( -48.94460246847198448, 2.000000000000000000, 5.069999999999990514 ) ) ;
#3990 = CARTESIAN_POINT ( 'NONE',  ( 45.05539753152793736, 2.000000000000000000, -1.930000000000009042 ) ) ;
#3991 = ORIENTED_EDGE ( 'NONE', *, *, #32241, .F. ) ;
#3992 = CARTESIAN_POINT ( 'NONE',  ( -45.65359834343176004, 2.007062146621624965, -37.13000000000000966 ) ) ;
#3993 = CARTESIAN_POINT ( 'NONE',  ( 25.19999999999999574, 2.000000000000000000, 20.00000000000000711 ) ) ;
#3994 = ORIENTED_EDGE ( 'NONE', *, *, #66679, .T. ) ;
#3995 = VERTEX_POINT ( 'NONE', #14293 ) ;
#3996 = CIRCLE ( 'NONE', #13929, 1.000000000000000888 ) ;
#3997 = EDGE_LOOP ( 'NONE', ( #31199, #5037, #27644, #44248 ) ) ;
#3998 = ORIENTED_EDGE ( 'NONE', *, *, #40461, .T. ) ;
#3999 = LINE ( 'NONE', #9833, #71064 ) ;
#4000 = DIRECTION ( 'NONE',  ( -0.000000000000000000, -1.000000000000000000, -0.000000000000000000 ) ) ;
#4001 = DIRECTION ( 'NONE',  ( 0.000000000000000000, -1.000000000000000000, 0.000000000000000000 ) ) ;
#4002 = VECTOR ( 'NONE', #49248, 1000.000000000000000 ) ;
#4003 = CARTESIAN_POINT ( 'NONE',  ( -35.65539753152796720, 2.010593252080620008, 35.86999999999999034 ) ) ;
#4004 = ORIENTED_EDGE ( 'NONE', *, *, #894, .F. ) ;
#4005 = CIRCLE ( 'NONE', #72163, 1.000000000000000888 ) ;
#4006 = CARTESIAN_POINT ( 'NONE',  ( 45.05539753152801552, 5.000000000000000000, -35.93000000000001393 ) ) ;
#4007 = ORIENTED_EDGE ( 'NONE', *, *, #53937, .T. ) ;
#4008 = ORIENTED_EDGE ( 'NONE', *, *, #12984, .F. ) ;
#4009 = EDGE_CURVE ( 'NONE', #1567, #43557, #1864, .T. ) ;
#4010 = ORIENTED_EDGE ( 'NONE', *, *, #39005, .T. ) ;
#4011 = AXIS2_PLACEMENT_3D ( 'NONE', #59984, #19193, #64643 ) ;
#4012 = AXIS2_PLACEMENT_3D ( 'NONE', #64335, #5291, #28978 ) ;
#4013 = DIRECTION ( 'NONE',  ( -0.000000000000000000, -0.000000000000000000, -1.000000000000000000 ) ) ;
#4014 = CARTESIAN_POINT ( 'NONE',  ( 35.55952544949445837, 4.000000000000000000, 35.47952544949441744 ) ) ;
#4015 = VERTEX_POINT ( 'NONE', #20099 ) ;
#4016 = ORIENTED_EDGE ( 'NONE', *, *, #22647, .T. ) ;
#4017 = ADVANCED_FACE ( 'NONE', ( #49996 ), #67473, .T. ) ;
#4018 = ORIENTED_EDGE ( 'NONE', *, *, #41305, .T. ) ;
#4019 = EDGE_CURVE ( 'NONE', #25983, #21538, #34801, .T. ) ;
#4020 = DIRECTION ( 'NONE',  ( -0.8910065241883674547, 0.4539904997395476371, 0.000000000000000000 ) ) ;
#4021 = DIRECTION ( 'NONE',  ( -0.9205048534524400417, 0.3907311284892745484, 2.196453066072268470E-16 ) ) ;
#4023 = ORIENTED_EDGE ( 'NONE', *, *, #30542, .T. ) ;
#4022 = EDGE_CURVE ( 'NONE', #22668, #56520, #37295, .T. ) ;
#4024 = CARTESIAN_POINT ( 'NONE',  ( -35.82449293710399019, 2.000000000000000000, 45.46999999999999886 ) ) ;
#4025 = PLANE ( 'NONE',  #14765 ) ;
#4026 = ORIENTED_EDGE ( 'NONE', *, *, #2403, .F. ) ;
#4027 = DIRECTION ( 'NONE',  ( 0.000000000000000000, 1.000000000000000000, -0.000000000000000000 ) ) ;
#4028 = FACE_OUTER_BOUND ( 'NONE', #73915, .T. ) ;
#4029 = VERTEX_POINT ( 'NONE', #35764 ) ;
#4030 = EDGE_CURVE ( 'NONE', #6478, #63728, #32511, .T. ) ;
#4031 = VERTEX_POINT ( 'NONE', #24113 ) ;
#4032 = AXIS2_PLACEMENT_3D ( 'NONE', #32773, #3250, #44427 ) ;
#4033 = DIRECTION ( 'NONE',  ( 0.000000000000000000, 0.000000000000000000, -1.000000000000000000 ) ) ;
#4034 = AXIS2_PLACEMENT_3D ( 'NONE', #76545, #65302, #29572 ) ;
#4035 = CIRCLE ( 'NONE', #54882, 1.000000000000000888 ) ;
#4036 = VECTOR ( 'NONE', #32033, 1000.000000000000000 ) ;
#4037 = CARTESIAN_POINT ( 'NONE',  ( 66.00000000000000000, 5.000000000000000000, 40.00000000000000000 ) ) ;
#4038 = DIRECTION ( 'NONE',  ( -0.000000000000000000, -1.000000000000000000, -0.000000000000000000 ) ) ;
#4039 = FACE_OUTER_BOUND ( 'NONE', #25602, .T. ) ;
#4041 = VERTEX_POINT ( 'NONE', #47795 ) ;
#4040 = CARTESIAN_POINT ( 'NONE',  ( -22.80000000000001137, 2.000000000000000000, 17.91999999999999105 ) ) ;
#4042 = VECTOR ( 'NONE', #58762, 1000.000000000000000 ) ;
#4043 = AXIS2_PLACEMENT_3D ( 'NONE', #39874, #33670, #27861 ) ;
#4044 = ORIENTED_EDGE ( 'NONE', *, *, #48580, .T. ) ;
#4045 = DIRECTION ( 'NONE',  ( -0.000000000000000000, -1.000000000000000000, -0.000000000000000000 ) ) ;
#4046 = FACE_OUTER_BOUND ( 'NONE', #16185, .T. ) ;
#4048 = ORIENTED_EDGE ( 'NONE', *, *, #73010, .F. ) ;
#4047 = CARTESIAN_POINT ( 'NONE',  ( 0.000000000000000000, 4.000000000000000000, 20.00000000000000000 ) ) ;
#4049 = DIRECTION ( 'NONE',  ( 0.4133841097042049162, -0.8113119965143641421, 0.4133841097042049162 ) ) ;
#4050 = ADVANCED_FACE ( 'NONE', ( #51912 ), #75555, .T. ) ;
#4051 = ORIENTED_EDGE ( 'NONE', *, *, #5432, .F. ) ;
#4052 = DIRECTION ( 'NONE',  ( -1.000000000000000000, 0.000000000000000000, -0.000000000000000000 ) ) ;
#4053 = FACE_OUTER_BOUND ( 'NONE', #31480, .T. ) ;
#4054 = CYLINDRICAL_SURFACE ( 'NONE', #662, 1.449999999999999956 ) ;
#4055 = CARTESIAN_POINT ( 'NONE',  ( 19.63772234566162922, 3.055461935744318236, 35.00778471723438656 ) ) ;
#4056 = CARTESIAN_POINT ( 'NONE',  ( -36.62493400433304913, 3.001762088571486409, 4.959576721534131316 ) ) ;
#4057 = DIRECTION ( 'NONE',  ( 0.000000000000000000, 0.000000000000000000, 1.000000000000000000 ) ) ;
#4058 = CARTESIAN_POINT ( 'NONE',  ( -28.79999999999999716, 8.000000000000000000, -12.76000000000001044 ) ) ;
#4059 = LINE ( 'NONE', #33975, #67681 ) ;
#4060 = EDGE_CURVE ( 'NONE', #27354, #65553, #74928, .T. ) ;
#4061 = VERTEX_POINT ( 'NONE', #74792 ) ;
#4062 = AXIS2_PLACEMENT_3D ( 'NONE', #7070, #42027, #36974 ) ;
#4063 = CARTESIAN_POINT ( 'NONE',  ( -48.94999999999998153, 2.000000000000000000, -44.13001456677940126 ) ) ;
#4064 = DIRECTION ( 'NONE',  ( 0.000000000000000000, 0.000000000000000000, 1.000000000000000000 ) ) ;
#4065 = AXIS2_PLACEMENT_3D ( 'NONE', #13448, #30146, #30539 ) ;
#4066 = ORIENTED_EDGE ( 'NONE', *, *, #34797, .F. ) ;
#4067 = DIRECTION ( 'NONE',  ( 0.4539904997395476371, -0.8910065241883674547, 0.000000000000000000 ) ) ;
#4068 = AXIS2_PLACEMENT_3D ( 'NONE', #61969, #21963, #20825 ) ;
#4069 = AXIS2_PLACEMENT_3D ( 'NONE', #23795, #12528, #19137 ) ;
#4070 = CARTESIAN_POINT ( 'NONE',  ( -47.99228021924459853, 3.005281520617716140, 34.98221651866118265 ) ) ;
#4071 = DIRECTION ( 'NONE',  ( 0.000000000000000000, 0.000000000000000000, 1.000000000000000000 ) ) ;
#4072 = AXIS2_PLACEMENT_3D ( 'NONE', #20247, #25308, #55603 ) ;
#4073 = AXIS2_PLACEMENT_3D ( 'NONE', #25456, #31677, #49512 ) ;
#4074 = FACE_OUTER_BOUND ( 'NONE', #9295, .T. ) ;
#4075 = EDGE_CURVE ( 'NONE', #64566, #30030, #42746, .T. ) ;
#4076 = ORIENTED_EDGE ( 'NONE', *, *, #55446, .T. ) ;
#4077 = DIRECTION ( 'NONE',  ( -0.000000000000000000, -1.000000000000000000, -0.000000000000000000 ) ) ;
#4078 = DIRECTION ( 'NONE',  ( 0.000000000000000000, 0.000000000000000000, 1.000000000000000000 ) ) ;
#4079 = CARTESIAN_POINT ( 'NONE',  ( -11.70190758338143411, 5.000000000000000000, 35.52306122448978698 ) ) ;
#4080 = ADVANCED_FACE ( 'NONE', ( #69745 ), #69370, .T. ) ;
#4081 = VERTEX_POINT ( 'NONE', #4145 ) ;
#4082 = EDGE_CURVE ( 'NONE', #6787, #1842, #44552, .T. ) ;
#4083 = CARTESIAN_POINT ( 'NONE',  ( 38.34460246847203280, 5.000000000000000000, 18.06999999999998963 ) ) ;
#4084 = CARTESIAN_POINT ( 'NONE',  ( 10.35000000000002274, 2.000000000000000000, 5.295507062895984163 ) ) ;
#4085 = LINE ( 'NONE', #73604, #5348 ) ;
#4086 = DIRECTION ( 'NONE',  ( -1.734723475976807094E-15, 0.000000000000000000, 1.000000000000000000 ) ) ;
#4087 = CARTESIAN_POINT ( 'NONE',  ( -17.64999999999998082, 2.000000000000000000, 40.00000000000000000 ) ) ;
#4088 = DIRECTION ( 'NONE',  ( -0.000000000000000000, -1.000000000000000000, -0.000000000000000000 ) ) ;
#4089 = VERTEX_POINT ( 'NONE', #63180 ) ;
#4090 = CARTESIAN_POINT ( 'NONE',  ( -7.649999999999983480, 2.000000000000000000, 44.07001456677938478 ) ) ;
#4091 = ORIENTED_EDGE ( 'NONE', *, *, #61180, .T. ) ;
#4092 = VECTOR ( 'NONE', #42753, 1000.000000000000000 ) ;
#4093 = VECTOR ( 'NONE', #67555, 1000.000000000000000 ) ;
#4094 = CARTESIAN_POINT ( 'NONE',  ( -48.94460246847206264, 2.010593252080483673, -22.93000000000001037 ) ) ;
#4095 = LINE ( 'NONE', #32464, #49075 ) ;
#4096 = DIRECTION ( 'NONE',  ( -0.4539904997395476371, -0.8910065241883674547, -0.000000000000000000 ) ) ;
#4097 = VECTOR ( 'NONE', #13494, 1000.000000000000000 ) ;
#4098 = VECTOR ( 'NONE', #58738, 1000.000000000000000 ) ;
#4099 = VERTEX_POINT ( 'NONE', #63952 ) ;
#4100 = VECTOR ( 'NONE', #54698, 1000.000000000000000 ) ;
#4101 = LINE ( 'NONE', #15391, #75907 ) ;
#4102 = VERTEX_POINT ( 'NONE', #10743 ) ;
#4103 = VERTEX_POINT ( 'NONE', #51131 ) ;
#4104 = EDGE_CURVE ( 'NONE', #74398, #39918, #39848, .T. ) ;
#4105 = ORIENTED_EDGE ( 'NONE', *, *, #52610, .F. ) ;
#4106 = CARTESIAN_POINT ( 'NONE',  ( 7.055397531527939137, 2.000000000000000000, -21.93000000000000682 ) ) ;
#4107 = AXIS2_PLACEMENT_3D ( 'NONE', #66620, #37110, #36344 ) ;
#4108 = FACE_OUTER_BOUND ( 'NONE', #57517, .T. ) ;
#4109 = DIRECTION ( 'NONE',  ( -0.000000000000000000, -0.000000000000000000, 1.000000000000000000 ) ) ;
#4110 = ORIENTED_EDGE ( 'NONE', *, *, #62552, .F. ) ;
#4111 = DIRECTION ( 'NONE',  ( -0.000000000000000000, 1.000000000000000000, -0.000000000000000000 ) ) ;
#4112 = EDGE_CURVE ( 'NONE', #54490, #52429, #64838, .T. ) ;
#4113 = VERTEX_POINT ( 'NONE', #28581 ) ;
#4114 = ADVANCED_FACE ( 'NONE', ( #3383 ), #15816, .T. ) ;
#4116 = VERTEX_POINT ( 'NONE', #75177 ) ;
#4115 = AXIS2_PLACEMENT_3D ( 'NONE', #6192, #60945, #47762 ) ;
#4117 = EDGE_CURVE ( 'NONE', #2298, #61330, #6004, .T. ) ;
#4118 = VECTOR ( 'NONE', #821, 1000.000000000000000 ) ;
#4119 = CARTESIAN_POINT ( 'NONE',  ( -21.70190758338135240, 2.000000000000000000, 24.41693877551019298 ) ) ;
#4120 = CARTESIAN_POINT ( 'NONE',  ( 18.04221807523430954, 2.999999999999990230, -25.02047455050558256 ) ) ;
#4121 = ORIENTED_EDGE ( 'NONE', *, *, #18616, .T. ) ;
#4122 = LINE ( 'NONE', #27816, #59788 ) ;
#4123 = AXIS2_PLACEMENT_3D ( 'NONE', #23477, #47152, #42872 ) ;
#4124 = ADVANCED_FACE ( 'NONE', ( #62406 ), #15036, .F. ) ;
#4125 = DIRECTION ( 'NONE',  ( 0.4133841097042048607, 0.8113119965143642531, -0.4133841097042048607 ) ) ;
#4126 =( BOUNDED_CURVE ( )  B_SPLINE_CURVE ( 3, ( #63312, #27589, #34573, #58266 ),
 .UNSPECIFIED., .F., .F. ) 
 B_SPLINE_CURVE_WITH_KNOTS ( ( 4, 4 ),
 ( 5.601584765882930306, 6.964785848476248376 ),
 .UNSPECIFIED. ) 
 CURVE ( )  GEOMETRIC_REPRESENTATION_ITEM ( )  RATIONAL_B_SPLINE_CURVE ( ( 1.000000000000000000, 0.8510435426748064192, 0.8510435426748064192, 1.000000000000000000 ) ) 
 REPRESENTATION_ITEM ( '' )  );
#4127 = VECTOR ( 'NONE', #29541, 1000.000000000000000 ) ;
#4128 = LINE ( 'NONE', #27818, #44218 ) ;
#4129 = EDGE_LOOP ( 'NONE', ( #11089, #6106, #36302, #42150 ) ) ;
#4130 = DIRECTION ( 'NONE',  ( 0.000000000000000000, 1.000000000000000000, -0.000000000000000000 ) ) ;
#4131 = EDGE_LOOP ( 'NONE', ( #65869, #66302, #76299, #63593, #45915 ) ) ;
#4132 = ADVANCED_FACE ( 'NONE', ( #63559 ), #22020, .T. ) ;
#4133 = ORIENTED_EDGE ( 'NONE', *, *, #11931, .T. ) ;
#4134 = AXIS2_PLACEMENT_3D ( 'NONE', #56798, #21445, #44735 ) ;
#4135 = ORIENTED_EDGE ( 'NONE', *, *, #1370, .T. ) ;
#4136 = VECTOR ( 'NONE', #37904, 1000.000000000000000 ) ;
#4137 = DIRECTION ( 'NONE',  ( -0.8910065241883674547, 0.4539904997395476371, 0.000000000000000000 ) ) ;
#4138 = DIRECTION ( 'NONE',  ( -0.000000000000000000, -1.000000000000000000, -0.000000000000000000 ) ) ;
#4140 = ORIENTED_EDGE ( 'NONE', *, *, #58200, .T. ) ;
#4139 = CARTESIAN_POINT ( 'NONE',  ( 22.19999999999997797, 5.000000000000000000, 16.46999999999999176 ) ) ;
#4141 = DIRECTION ( 'NONE',  ( 0.000000000000000000, 0.000000000000000000, -1.000000000000000000 ) ) ;
#4142 = DIRECTION ( 'NONE',  ( -0.4539904997395476371, -0.8910065241883674547, -0.000000000000000000 ) ) ;
#4143 = ORIENTED_EDGE ( 'NONE', *, *, #17371, .F. ) ;
#4144 = PLANE ( 'NONE',  #46694 ) ;
#4145 = CARTESIAN_POINT ( 'NONE',  ( -55.80000000000003268, 8.000000000000000000, -29.30000000000002558 ) ) ;
#4146 =( BOUNDED_CURVE ( )  B_SPLINE_CURVE ( 3, ( #45114, #69177, #39279, #15989 ),
 .UNSPECIFIED., .F., .F. ) 
 B_SPLINE_CURVE_WITH_KNOTS ( ( 4, 4 ),
 ( 1.565398769058538031, 1.570796326794896780 ),
 .UNSPECIFIED. ) 
 CURVE ( )  GEOMETRIC_REPRESENTATION_ITEM ( )  RATIONAL_B_SPLINE_CURVE ( ( 1.000000000000000000, 0.9999975721990136401, 0.9999975721990136401, 1.000000000000000000 ) ) 
 REPRESENTATION_ITEM ( '' )  );
#4147 = CARTESIAN_POINT ( 'NONE',  ( -10.23772234566158090, 3.055461935744326674, -44.99221528276562054 ) ) ;
#4148 = EDGE_CURVE ( 'NONE', #76146, #41843, #45694, .T. ) ;
#4149 = ORIENTED_EDGE ( 'NONE', *, *, #53498, .F. ) ;
#4150 = VERTEX_POINT ( 'NONE', #9590 ) ;
#4151 = LINE ( 'NONE', #70522, #40728 ) ;
#4152 = ORIENTED_EDGE ( 'NONE', *, *, #16661, .T. ) ;
#4153 = CARTESIAN_POINT ( 'NONE',  ( -53.80000000000001137, 2.000000000000000000, -27.30000000000000782 ) ) ;
#4154 = CARTESIAN_POINT ( 'NONE',  ( -15.80000000000002558, 5.000000000000000000, -43.53000000000000824 ) ) ;
#4155 = CARTESIAN_POINT ( 'NONE',  ( -6.898092416618606393, 2.000000000000000000, 35.52306122448978698 ) ) ;
#4156 = AXIS2_PLACEMENT_3D ( 'NONE', #40680, #74442, #57010 ) ;
#4157 = DIRECTION ( 'NONE',  ( 0.000000000000000000, 1.000000000000000000, -0.000000000000000000 ) ) ;
#4158 = CIRCLE ( 'NONE', #17791, 1.000000000000000000 ) ;
#4159 = CYLINDRICAL_SURFACE ( 'NONE', #15618, 1.449999999999999956 ) ;
#4160 = FACE_OUTER_BOUND ( 'NONE', #28670, .T. ) ;
#4161 = ADVANCED_FACE ( 'NONE', ( #56970 ), #28217, .F. ) ;
#4162 = VECTOR ( 'NONE', #22659, 1000.000000000000000 ) ;
#4163 = DIRECTION ( 'NONE',  ( 0.000000000000000000, 0.000000000000000000, -1.000000000000000000 ) ) ;
#4164 = CARTESIAN_POINT ( 'NONE',  ( 34.52003787824440906, 5.000000000000000000, 37.06999999999999318 ) ) ;
#4165 = DIRECTION ( 'NONE',  ( 0.000000000000000000, 1.000000000000000000, -0.000000000000000000 ) ) ;
#4166 = VECTOR ( 'NONE', #32019, 1000.000000000000000 ) ;
#4167 = ORIENTED_EDGE ( 'NONE', *, *, #74165, .T. ) ;
#4168 = CARTESIAN_POINT ( 'NONE',  ( -5.800000000000027356, 5.000000000000000000, -3.530000000000005578 ) ) ;
#4169 = CARTESIAN_POINT ( 'NONE',  ( 47.83778348133882474, 3.005281520617727242, 35.42771978075538186 ) ) ;
#4170 = DIRECTION ( 'NONE',  ( 1.000000000000000000, -0.000000000000000000, 0.000000000000000000 ) ) ;
#4171 = PLANE ( 'NONE',  #38493 ) ;
#4172 = AXIS2_PLACEMENT_3D ( 'NONE', #67675, #33110, #19550 ) ;
#4173 = EDGE_LOOP ( 'NONE', ( #70167, #48953, #59446, #26036 ) ) ;
#4175 = VERTEX_POINT ( 'NONE', #40997 ) ;
#4174 = CARTESIAN_POINT ( 'NONE',  ( 45.05000000000001847, 2.000000000000000000, 20.00000000000000000 ) ) ;
#4176 = DIRECTION ( 'NONE',  ( -0.3639362896481029286, 0.8573801689766004097, 0.3639362896481030951 ) ) ;
#4177 = EDGE_CURVE ( 'NONE', #26849, #28585, #17651, .T. ) ;
#4178 = ORIENTED_EDGE ( 'NONE', *, *, #4980, .F. ) ;
#4179 = CIRCLE ( 'NONE', #10395, 1.449999999999999956 ) ;
#4180 = ORIENTED_EDGE ( 'NONE', *, *, #18744, .T. ) ;
#4181 = ORIENTED_EDGE ( 'NONE', *, *, #67784, .F. ) ;
#4182 = CARTESIAN_POINT ( 'NONE',  ( 15.20000000000006679, 5.000000000000000000, 43.46999999999999176 ) ) ;
#4183 = ADVANCED_FACE ( 'NONE', ( #12271 ), #35948, .F. ) ;
#4184 = AXIS2_PLACEMENT_3D ( 'NONE', #30374, #25309, #72650 ) ;
#4185 = AXIS2_PLACEMENT_3D ( 'NONE', #37665, #31467, #74485 ) ;
#4186 = CARTESIAN_POINT ( 'NONE',  ( 17.05000000000002203, 2.000000000000000000, 5.024496737905809418 ) ) ;
#4187 = ADVANCED_FACE ( 'NONE', ( #65096 ), #35193, .T. ) ;
#4188 = DIRECTION ( 'NONE',  ( 1.000000000000000000, 0.000000000000000000, 0.000000000000000000 ) ) ;
#4189 =( BOUNDED_CURVE ( )  B_SPLINE_CURVE ( 3, ( #134, #23454, #18769, #40925 ),
 .UNSPECIFIED., .F., .F. ) 
 B_SPLINE_CURVE_WITH_KNOTS ( ( 4, 4 ),
 ( 0.000000000000000000, 0.1037976221008074240 ),
 .UNSPECIFIED. ) 
 CURVE ( )  GEOMETRIC_REPRESENTATION_ITEM ( )  RATIONAL_B_SPLINE_CURVE ( ( 1.000000000000000000, 0.9991023726432590735, 0.9991023726432590735, 1.000000000000000000 ) ) 
 REPRESENTATION_ITEM ( '' )  );
#4190 = DIRECTION ( 'NONE',  ( 0.000000000000000000, 0.000000000000000000, 1.000000000000000000 ) ) ;
#4191 = CARTESIAN_POINT ( 'NONE',  ( -20.94460246847199159, 5.000000000000000000, -38.13000000000000966 ) ) ;
#4192 = ORIENTED_EDGE ( 'NONE', *, *, #68025, .F. ) ;
#4193 = VECTOR ( 'NONE', #35184, 1000.000000000000114 ) ;
#4194 = FACE_OUTER_BOUND ( 'NONE', #43485, .T. ) ;
#4195 = VERTEX_POINT ( 'NONE', #76331 ) ;
#4196 = VERTEX_POINT ( 'NONE', #11116 ) ;
#4197 = ORIENTED_EDGE ( 'NONE', *, *, #1494, .F. ) ;
#4198 = CARTESIAN_POINT ( 'NONE',  ( -30.80000000000001492, 3.288295268352467993, -47.30000000000000426 ) ) ;
#4199 = CYLINDRICAL_SURFACE ( 'NONE', #43564, 1.449999999999999956 ) ;
#4200 = ORIENTED_EDGE ( 'NONE', *, *, #43931, .F. ) ;
#4201 = DIRECTION ( 'NONE',  ( -0.000000000000000000, -1.000000000000000000, -0.000000000000000000 ) ) ;
#4202 = ORIENTED_EDGE ( 'NONE', *, *, #31497, .T. ) ;
#4203 = ORIENTED_EDGE ( 'NONE', *, *, #64883, .F. ) ;
#4204 = ORIENTED_EDGE ( 'NONE', *, *, #62683, .T. ) ;
#4205 = VECTOR ( 'NONE', #31125, 1000.000000000000000 ) ;
#4206 = CARTESIAN_POINT ( 'NONE',  ( 45.05539753152793736, 2.010593252080483673, -2.930000000000009042 ) ) ;
#4207 = ORIENTED_EDGE ( 'NONE', *, *, #47147, .T. ) ;
#4208 = CARTESIAN_POINT ( 'NONE',  ( -2.800000000000010925, 3.288295268352468881, 7.239999999999989555 ) ) ;
#4209 = EDGE_CURVE ( 'NONE', #69308, #7156, #76710, .T. ) ;
#4210 = ORIENTED_EDGE ( 'NONE', *, *, #43386, .F. ) ;
#4211 = ADVANCED_FACE ( 'NONE', ( #47206 ), #6052, .F. ) ;
#4212 = ORIENTED_EDGE ( 'NONE', *, *, #73017, .F. ) ;
#4213 = ADVANCED_FACE ( 'NONE', ( #70516 ), #47605, .T. ) ;
#4214 = VECTOR ( 'NONE', #71160, 1000.000000000000000 ) ;
#4215 = DIRECTION ( 'NONE',  ( -0.4133841097042048607, -0.8113119965143642531, -0.4133841097042048607 ) ) ;
#4216 = LINE ( 'NONE', #22085, #35035 ) ;
#4217 = ORIENTED_EDGE ( 'NONE', *, *, #6188, .T. ) ;
#4218 = ADVANCED_FACE ( 'NONE', ( #6418 ), #65837, .F. ) ;
#4219 = DIRECTION ( 'NONE',  ( 0.000000000000000000, 0.000000000000000000, 1.000000000000000000 ) ) ;
#4220 = CARTESIAN_POINT ( 'NONE',  ( -11.70190758338143411, 2.000000000000000000, -24.47693877551021302 ) ) ;
#4221 = LINE ( 'NONE', #57828, #15677 ) ;
#4222 = ORIENTED_EDGE ( 'NONE', *, *, #35243, .T. ) ;
#4223 = DIRECTION ( 'NONE',  ( 0.000000000000000000, 1.000000000000000000, -0.000000000000000000 ) ) ;
#4224 = ORIENTED_EDGE ( 'NONE', *, *, #24592, .F. ) ;
#4225 = ADVANCED_FACE ( 'NONE', ( #70877 ), #23529, .T. ) ;
#4226 = LINE ( 'NONE', #50455, #6835 ) ;
#4227 = AXIS2_PLACEMENT_3D ( 'NONE', #56612, #56239, #3401 ) ;
#4228 = LINE ( 'NONE', #32592, #21999 ) ;
#4229 = VECTOR ( 'NONE', #332, 1000.000000000000000 ) ;
#4230 = AXIS2_PLACEMENT_3D ( 'NONE', #28472, #22654, #70016 ) ;
#4231 = FACE_OUTER_BOUND ( 'NONE', #46918, .T. ) ;
#4232 = AXIS2_PLACEMENT_3D ( 'NONE', #35263, #59336, #7267 ) ;
#4233 = DIRECTION ( 'NONE',  ( -0.000000000000000000, -1.000000000000000000, 0.000000000000000000 ) ) ;
#4234 = CARTESIAN_POINT ( 'NONE',  ( 47.35778192476573878, 2.999999999999989786, 14.97952544949441567 ) ) ;
#4237 = ORIENTED_EDGE ( 'NONE', *, *, #64110, .T. ) ;
#4236 = CARTESIAN_POINT ( 'NONE',  ( 45.05539753152801552, 5.000000000000000000, 45.06999999999999318 ) ) ;
#4235 = AXIS2_PLACEMENT_3D ( 'NONE', #38283, #26638, #51063 ) ;
#4238 = CARTESIAN_POINT ( 'NONE',  ( 20.42613045851809517, 1.850585562323502575, -14.89937280357610661 ) ) ;
#4239 = ORIENTED_EDGE ( 'NONE', *, *, #46244, .F. ) ;
#4240 = DIRECTION ( 'NONE',  ( 0.000000000000000000, 0.000000000000000000, 1.000000000000000000 ) ) ;
#4241 = AXIS2_PLACEMENT_3D ( 'NONE', #19153, #72699, #43215 ) ;
#4242 = EDGE_CURVE ( 'NONE', #54838, #28640, #53421, .T. ) ;
#4243 = ORIENTED_EDGE ( 'NONE', *, *, #6695, .T. ) ;
#4244 = DIRECTION ( 'NONE',  ( -0.000000000000000000, -1.000000000000000000, 0.000000000000000000 ) ) ;
#4245 = DIRECTION ( 'NONE',  ( 0.000000000000000000, 1.000000000000000000, 0.000000000000000000 ) ) ;
#4246 = EDGE_CURVE ( 'NONE', #24115, #71789, #30520, .T. ) ;
#4247 = ORIENTED_EDGE ( 'NONE', *, *, #57305, .T. ) ;
#4248 = DIRECTION ( 'NONE',  ( -0.000000000000000000, -1.000000000000000000, -0.000000000000000000 ) ) ;
#4249 = AXIS2_PLACEMENT_3D ( 'NONE', #11801, #18000, #12182 ) ;
#4250 = CARTESIAN_POINT ( 'NONE',  ( -20.44047455050554873, 3.000000000000000000, 44.46047455050558028 ) ) ;
#4251 = CARTESIAN_POINT ( 'NONE',  ( 53.19999999999999574, 3.288295268352468881, 27.23999999999998423 ) ) ;
#4252 = LINE ( 'NONE', #10846, #23243 ) ;
#4253 = DIRECTION ( 'NONE',  ( 0.000000000000000000, 0.000000000000000000, 1.000000000000000000 ) ) ;
#4254 = CARTESIAN_POINT ( 'NONE',  ( 15.20000000000006679, 5.000000000000000000, 42.01999999999999602 ) ) ;
#4255 = DIRECTION ( 'NONE',  ( -0.000000000000000000, 1.000000000000000000, -0.000000000000000000 ) ) ;
#4257 = ORIENTED_EDGE ( 'NONE', *, *, #13267, .F. ) ;
#4256 = DIRECTION ( 'NONE',  ( -0.000000000000000000, -1.000000000000000000, 0.000000000000000000 ) ) ;
#4258 = FACE_OUTER_BOUND ( 'NONE', #43944, .T. ) ;
#4259 = ORIENTED_EDGE ( 'NONE', *, *, #10352, .T. ) ;
#4260 = LINE ( 'NONE', #50860, #68686 ) ;
#4261 = CARTESIAN_POINT ( 'NONE',  ( 9.904496737905839510, 2.000000000000000000, -34.53000000000000824 ) ) ;
#4262 = FACE_OUTER_BOUND ( 'NONE', #72198, .T. ) ;
#4263 = LINE ( 'NONE', #34543, #28397 ) ;
#4264 = CARTESIAN_POINT ( 'NONE',  ( -48.94460246847206264, 2.000000000000000000, -1.930000000000009042 ) ) ;
#4266 = VERTEX_POINT ( 'NONE', #47990 ) ;
#4265 = CARTESIAN_POINT ( 'NONE',  ( -12.80000000000001315, 2.000000000000000000, -2.080000000000005400 ) ) ;
#4267 = CARTESIAN_POINT ( 'NONE',  ( -38.94999999999997442, 2.000000000000000000, -34.97550326209419325 ) ) ;
#4268 = DIRECTION ( 'NONE',  ( 0.000000000000000000, 1.000000000000000000, 0.000000000000000000 ) ) ;
#4269 = CIRCLE ( 'NONE', #47673, 1.449999999999999956 ) ;
#4270 = ORIENTED_EDGE ( 'NONE', *, *, #25400, .F. ) ;
#4271 = ORIENTED_EDGE ( 'NONE', *, *, #3067, .F. ) ;
#4272 = CARTESIAN_POINT ( 'NONE',  ( -53.79999999999999716, 2.000000000000000000, 2.567486190028947222E-14 ) ) ;
#4273 = CARTESIAN_POINT ( 'NONE',  ( 25.19999999999998863, 2.000000000000000000, 47.23999999999998778 ) ) ;
#4274 = ADVANCED_FACE ( 'NONE', ( #71654 ), #18474, .T. ) ;
#4275 = DIRECTION ( 'NONE',  ( -0.000000000000000000, -0.000000000000000000, -1.000000000000000000 ) ) ;
#4276 = EDGE_CURVE ( 'NONE', #5405, #54521, #10233, .T. ) ;
#4277 = CARTESIAN_POINT ( 'NONE',  ( -21.70190758338143056, 2.000000000000000000, -2.583061224489803021 ) ) ;
#4278 = DIRECTION ( 'NONE',  ( 0.000000000000000000, -1.000000000000000000, 0.000000000000000000 ) ) ;
#4279 = LINE ( 'NONE', #27966, #49806 ) ;
#4280 = EDGE_CURVE ( 'NONE', #56238, #28868, #72231, .T. ) ;
#4281 = VERTEX_POINT ( 'NONE', #23159 ) ;
#4282 = AXIS2_PLACEMENT_3D ( 'NONE', #45264, #50327, #9533 ) ;
#4283 = ADVANCED_FACE ( 'NONE', ( #46849 ), #17330, .T. ) ;
#4284 = CARTESIAN_POINT ( 'NONE',  ( -10.94460246847198626, 2.000000000000000000, -34.93000000000000682 ) ) ;
#4285 = CYLINDRICAL_SURFACE ( 'NONE', #32014, 1.000000000000000888 ) ;
#4286 = VERTEX_POINT ( 'NONE', #32056 ) ;
#4287 = AXIS2_PLACEMENT_3D ( 'NONE', #22852, #33349, #51604 ) ;
#4288 = ORIENTED_EDGE ( 'NONE', *, *, #7261, .T. ) ;
#4289 = FACE_OUTER_BOUND ( 'NONE', #41072, .T. ) ;
#4290 = EDGE_CURVE ( 'NONE', #48823, #18868, #67375, .T. ) ;
#4291 = AXIS2_PLACEMENT_3D ( 'NONE', #4701, #64115, #5063 ) ;
#4292 = FACE_OUTER_BOUND ( 'NONE', #73849, .T. ) ;
#4293 = VERTEX_POINT ( 'NONE', #19249 ) ;
#4294 = AXIS2_PLACEMENT_3D ( 'NONE', #57903, #10517, #34950 ) ;
#4295 = CARTESIAN_POINT ( 'NONE',  ( -7.655397531527977861, 5.000000000000000000, -41.93000000000000682 ) ) ;
#4296 = CARTESIAN_POINT ( 'NONE',  ( 12.19999999999997442, 2.000000000000000000, 16.46999999999999176 ) ) ;
#4297 = VECTOR ( 'NONE', #13232, 1000.000000000000000 ) ;
#4298 = ORIENTED_EDGE ( 'NONE', *, *, #46280, .F. ) ;
#4299 = LINE ( 'NONE', #70655, #19129 ) ;
#4300 = CARTESIAN_POINT ( 'NONE',  ( 7.559525449494453042, 3.000000000000000000, 4.069999999999990514 ) ) ;
#4301 = VERTEX_POINT ( 'NONE', #19632 ) ;
#4302 = ORIENTED_EDGE ( 'NONE', *, *, #49860, .F. ) ;
#4303 = AXIS2_PLACEMENT_3D ( 'NONE', #29173, #22579, #22969 ) ;
#4304 = DIRECTION ( 'NONE',  ( -1.000000000000000000, 0.000000000000000000, 1.347358039593636719E-16 ) ) ;
#4305 = ORIENTED_EDGE ( 'NONE', *, *, #9036, .F. ) ;
#4306 = DIRECTION ( 'NONE',  ( 1.000000000000000000, 0.000000000000000000, 0.000000000000000000 ) ) ;
#4307 = CARTESIAN_POINT ( 'NONE',  ( 55.20000000000000995, 8.000000000000000000, 9.240000000000005542 ) ) ;
#4308 = EDGE_CURVE ( 'NONE', #65509, #29180, #21432, .T. ) ;
#4309 = CARTESIAN_POINT ( 'NONE',  ( -40.80000000000001137, 5.000000000000000000, -43.53000000000000824 ) ) ;
#4310 = ORIENTED_EDGE ( 'NONE', *, *, #59582, .F. ) ;
#4311 = DIRECTION ( 'NONE',  ( 0.4539904997395476371, -0.8910065241883674547, 0.000000000000000000 ) ) ;
#4312 = EDGE_LOOP ( 'NONE', ( #52723, #64836, #40491, #45099, #56201 ) ) ;
#4313 = EDGE_CURVE ( 'NONE', #32789, #35407, #2513, .T. ) ;
#4314 = ORIENTED_EDGE ( 'NONE', *, *, #70714, .F. ) ;
#4315 = CARTESIAN_POINT ( 'NONE',  ( -37.45472387513807888, -14.08413501816948710, -37.13000000000000966 ) ) ;
#4316 = CARTESIAN_POINT ( 'NONE',  ( 7.055397531527939137, 5.000000000000000000, -1.930000000000009042 ) ) ;
#4317 = ORIENTED_EDGE ( 'NONE', *, *, #68346, .F. ) ;
#4318 = EDGE_CURVE ( 'NONE', #17687, #36295, #36724, .T. ) ;
#4319 = CARTESIAN_POINT ( 'NONE',  ( 43.19999999999998863, 5.000000000000000000, -43.53000000000000824 ) ) ;
#4320 = VECTOR ( 'NONE', #41091, 1000.000000000000114 ) ;
#4321 = ORIENTED_EDGE ( 'NONE', *, *, #75768, .F. ) ;
#4322 = EDGE_CURVE ( 'NONE', #18504, #62795, #61587, .T. ) ;
#4323 = CARTESIAN_POINT ( 'NONE',  ( 7.928898253070561175, 2.850585562323505240, 14.90339499097634679 ) ) ;
#4324 = ORIENTED_EDGE ( 'NONE', *, *, #69042, .F. ) ;
#4325 = DIRECTION ( 'NONE',  ( -0.000000000000000000, 1.000000000000000000, -0.000000000000000000 ) ) ;
#4326 = CYLINDRICAL_SURFACE ( 'NONE', #56689, 0.5000000000000004441 ) ;
#4327 = DIRECTION ( 'NONE',  ( 0.000000000000000000, 0.000000000000000000, -1.000000000000000000 ) ) ;
#4328 = EDGE_LOOP ( 'NONE', ( #24961, #17671, #54774, #12329 ) ) ;
#4329 = CARTESIAN_POINT ( 'NONE',  ( -10.94460246847198626, 2.000000000000000000, 25.06999999999998963 ) ) ;
#4330 = CARTESIAN_POINT ( 'NONE',  ( 7.559525449494453042, 3.000000000000000000, 44.06999999999999318 ) ) ;
#4331 = VERTEX_POINT ( 'NONE', #37101 ) ;
#4332 = DIRECTION ( 'NONE',  ( -1.000000000000000000, 0.000000000000000000, -0.000000000000000000 ) ) ;
#4333 = CARTESIAN_POINT ( 'NONE',  ( -38.21840763215752901, -13.45967063618234150, -33.40709562993665571 ) ) ;
#4334 = DIRECTION ( 'NONE',  ( 0.000000000000000000, -1.000000000000000000, 0.000000000000000000 ) ) ;
#4335 = VERTEX_POINT ( 'NONE', #32412 ) ;
#4336 = ORIENTED_EDGE ( 'NONE', *, *, #38707, .T. ) ;
#4337 = CARTESIAN_POINT ( 'NONE',  ( -48.44047455050554873, 5.000000000000000000, 44.06999999999999318 ) ) ;
#4338 = DIRECTION ( 'NONE',  ( 0.000000000000000000, 0.000000000000000000, -1.000000000000000000 ) ) ;
#4339 = AXIS2_PLACEMENT_3D ( 'NONE', #50239, #43259, #19582 ) ;
#4340 = ADVANCED_FACE ( 'NONE', ( #73565 ), #18852, .F. ) ;
#4341 = EDGE_CURVE ( 'NONE', #65675, #31495, #53638, .T. ) ;
#4342 = ORIENTED_EDGE ( 'NONE', *, *, #41555, .T. ) ;
#4343 = DIRECTION ( 'NONE',  ( 0.000000000000000000, 0.000000000000000000, 1.000000000000000000 ) ) ;
#4344 = DIRECTION ( 'NONE',  ( 0.000000000000000000, 1.000000000000000000, -0.000000000000000000 ) ) ;
#4345 = ORIENTED_EDGE ( 'NONE', *, *, #27524, .F. ) ;
#4346 = CARTESIAN_POINT ( 'NONE',  ( 17.05539753152794447, 2.000000000000000000, -1.930000000000009042 ) ) ;
#4347 = ORIENTED_EDGE ( 'NONE', *, *, #36829, .F. ) ;
#4348 = VECTOR ( 'NONE', #47378, 1000.000000000000000 ) ;
#4349 = EDGE_CURVE ( 'NONE', #50334, #62437, #5557, .T. ) ;
#4350 = CARTESIAN_POINT ( 'NONE',  ( -39.70190758338134884, 5.000000000000000000, 42.52306122448978698 ) ) ;
#4351 = LINE ( 'NONE', #63004, #29690 ) ;
#4352 = VECTOR ( 'NONE', #6108, 1000.000000000000000 ) ;
#4353 = LINE ( 'NONE', #2807, #17768 ) ;
#4355 = ORIENTED_EDGE ( 'NONE', *, *, #24130, .F. ) ;
#4354 = CARTESIAN_POINT ( 'NONE',  ( 17.76227765433841554, 3.055461935744327562, -24.99221528276562054 ) ) ;
#4356 = VECTOR ( 'NONE', #2611, 1000.000000000000000 ) ;
#4357 = ORIENTED_EDGE ( 'NONE', *, *, #28261, .F. ) ;
#4358 = CARTESIAN_POINT ( 'NONE',  ( 56.00000000000000000, 5.000000000000000000, 24.06999999999998607 ) ) ;
#4359 = FACE_OUTER_BOUND ( 'NONE', #20392, .T. ) ;
#4360 = DIRECTION ( 'NONE',  ( 0.000000000000000000, 1.000000000000000000, -0.000000000000000000 ) ) ;
#4361 = CARTESIAN_POINT ( 'NONE',  ( 35.58778471723441328, 3.055461935744316460, -44.81772234566160762 ) ) ;
#4362 = CIRCLE ( 'NONE', #63905, 1.000000000000000000 ) ;
#4363 = CARTESIAN_POINT ( 'NONE',  ( -38.94460246847206264, 2.000000000000000000, -42.93000000000000682 ) ) ;
#4365 = ORIENTED_EDGE ( 'NONE', *, *, #70945, .T. ) ;
#4364 = LINE ( 'NONE', #17169, #12774 ) ;
#4366 = FACE_OUTER_BOUND ( 'NONE', #15572, .T. ) ;
#4367 = LINE ( 'NONE', #10579, #6942 ) ;
#4368 = ORIENTED_EDGE ( 'NONE', *, *, #46021, .F. ) ;
#4369 = ORIENTED_EDGE ( 'NONE', *, *, #57212, .F. ) ;
#4370 = CARTESIAN_POINT ( 'NONE',  ( 33.20000000000006679, 5.000000000000000000, 23.46999999999999176 ) ) ;
#4371 = CARTESIAN_POINT ( 'NONE',  ( -36.15952544949441005, 3.000000000000000000, 2.869999999999990781 ) ) ;
#4372 =( BOUNDED_CURVE ( )  B_SPLINE_CURVE ( 3, ( #29576, #71479, #70351, #35408 ),
 .UNSPECIFIED., .F., .F. ) 
 B_SPLINE_CURVE_WITH_KNOTS ( ( 4, 4 ),
 ( 5.601584765882935635, 6.964785848476248376 ),
 .UNSPECIFIED. ) 
 CURVE ( )  GEOMETRIC_REPRESENTATION_ITEM ( )  RATIONAL_B_SPLINE_CURVE ( ( 1.000000000000000000, 0.8510435426748076404, 0.8510435426748076404, 1.000000000000000000 ) ) 
 REPRESENTATION_ITEM ( '' )  );
#4373 = CIRCLE ( 'NONE', #20513, 1.000000000000000888 ) ;
#4374 = CARTESIAN_POINT ( 'NONE',  ( 33.19999999999999574, 2.000000000000000000, -43.53000000000000824 ) ) ;
#4375 = ORIENTED_EDGE ( 'NONE', *, *, #67129, .F. ) ;
#4376 = EDGE_CURVE ( 'NONE', #52024, #31949, #66981, .T. ) ;
#4377 = CARTESIAN_POINT ( 'NONE',  ( 17.05539753152794091, 2.000000000000000000, 38.06999999999999318 ) ) ;
#4378 = CARTESIAN_POINT ( 'NONE',  ( -7.649999999999983480, 2.000000000000000000, 0.000000000000000000 ) ) ;
#4379 = CARTESIAN_POINT ( 'NONE',  ( 9.904496737905832404, 2.000000000000000000, 25.46999999999999176 ) ) ;
#4380 = EDGE_CURVE ( 'NONE', #3556, #50878, #25061, .T. ) ;
#4381 = ORIENTED_EDGE ( 'NONE', *, *, #45202, .F. ) ;
#4382 = EDGE_CURVE ( 'NONE', #18618, #23562, #48753, .T. ) ;
#4383 = CARTESIAN_POINT ( 'NONE',  ( -6.898092416618609946, 5.000000000000000000, -22.58306122448980346 ) ) ;
#4384 = ORIENTED_EDGE ( 'NONE', *, *, #24276, .F. ) ;
#4385 = AXIS2_PLACEMENT_3D ( 'NONE', #33207, #27753, #75096 ) ;
#4386 = ORIENTED_EDGE ( 'NONE', *, *, #47093, .T. ) ;
#4387 = DIRECTION ( 'NONE',  ( -0.000000000000000000, -1.000000000000000000, -0.000000000000000000 ) ) ;
#4388 = EDGE_CURVE ( 'NONE', #42208, #12709, #48744, .T. ) ;
#4389 = ORIENTED_EDGE ( 'NONE', *, *, #69168, .F. ) ;
#4390 = CARTESIAN_POINT ( 'NONE',  ( 7.495503262094200814, 2.000000000000000000, -34.53000000000000824 ) ) ;
#4391 = EDGE_LOOP ( 'NONE', ( #21661, #64145, #30750, #70304 ) ) ;
#4392 = FACE_OUTER_BOUND ( 'NONE', #9396, .T. ) ;
#4393 = CIRCLE ( 'NONE', #6878, 1.449999999999999956 ) ;
#4394 = EDGE_CURVE ( 'NONE', #42103, #54133, #8364, .T. ) ;
#4395 = LINE ( 'NONE', #33911, #46893 ) ;
#4396 = ORIENTED_EDGE ( 'NONE', *, *, #67033, .F. ) ;
#4397 = ORIENTED_EDGE ( 'NONE', *, *, #65516, .T. ) ;
#4398 = ORIENTED_EDGE ( 'NONE', *, *, #53373, .T. ) ;
#4399 = ORIENTED_EDGE ( 'NONE', *, *, #17706, .T. ) ;
#4400 = DIRECTION ( 'NONE',  ( 0.000000000000000000, -1.000000000000000000, 0.000000000000000000 ) ) ;
#4401 = LINE ( 'NONE', #16822, #44200 ) ;
#4402 = AXIS2_PLACEMENT_3D ( 'NONE', #71349, #65551, #59723 ) ;
#4403 = DIRECTION ( 'NONE',  ( -0.000000000000000000, -1.000000000000000000, 0.000000000000000000 ) ) ;
#4404 = PLANE ( 'NONE',  #55984 ) ;
#4405 = CIRCLE ( 'NONE', #6842, 1.449999999999999956 ) ;
#4406 = ORIENTED_EDGE ( 'NONE', *, *, #42981, .F. ) ;
#4407 = ADVANCED_FACE ( 'NONE', ( #7985 ), #42924, .T. ) ;
#4408 = FACE_OUTER_BOUND ( 'NONE', #17861, .T. ) ;
#4409 = ORIENTED_EDGE ( 'NONE', *, *, #38568, .T. ) ;
#4410 = ORIENTED_EDGE ( 'NONE', *, *, #13745, .F. ) ;
#4411 = ORIENTED_EDGE ( 'NONE', *, *, #68283, .F. ) ;
#4412 = LINE ( 'NONE', #56859, #29304 ) ;
#4413 = LINE ( 'NONE', #32788, #8017 ) ;
#4414 = ORIENTED_EDGE ( 'NONE', *, *, #32749, .F. ) ;
#4415 = ADVANCED_FACE ( 'NONE', ( #1766 ), #14580, .T. ) ;
#4416 = VERTEX_POINT ( 'NONE', #14194 ) ;
#4417 = CARTESIAN_POINT ( 'NONE',  ( -38.94460246847199159, 5.000000000000000000, -17.13000000000000966 ) ) ;
#4418 = DIRECTION ( 'NONE',  ( 0.000000000000000000, 0.000000000000000000, 1.000000000000000000 ) ) ;
#4419 = ORIENTED_EDGE ( 'NONE', *, *, #56673, .F. ) ;
#4420 = DIRECTION ( 'NONE',  ( 0.000000000000000000, 0.000000000000000000, 1.000000000000000000 ) ) ;
#4421 = FACE_OUTER_BOUND ( 'NONE', #68396, .T. ) ;
#4422 = ORIENTED_EDGE ( 'NONE', *, *, #2933, .F. ) ;
#4423 = CARTESIAN_POINT ( 'NONE',  ( 50.19999999999997442, 5.000000000000000000, -23.53000000000000469 ) ) ;
#4424 = AXIS2_PLACEMENT_3D ( 'NONE', #7181, #60763, #23879 ) ;
#4425 = CARTESIAN_POINT ( 'NONE',  ( 50.19999999999997442, 5.000000000000000000, -24.98000000000000398 ) ) ;
#4426 = VERTEX_POINT ( 'NONE', #37872 ) ;
#4427 = ORIENTED_EDGE ( 'NONE', *, *, #74193, .T. ) ;
#4428 =( BOUNDED_CURVE ( )  B_SPLINE_CURVE ( 3, ( #22899, #40758, #57087, #46187 ),
 .UNSPECIFIED., .F., .F. ) 
 B_SPLINE_CURVE_WITH_KNOTS ( ( 4, 4 ),
 ( 0.000000000000000000, 0.1037976221008113098 ),
 .UNSPECIFIED. ) 
 CURVE ( )  GEOMETRIC_REPRESENTATION_ITEM ( )  RATIONAL_B_SPLINE_CURVE ( ( 1.000000000000000000, 0.9991023726432588514, 0.9991023726432588514, 1.000000000000000000 ) ) 
 REPRESENTATION_ITEM ( '' )  );
#4429 = FACE_OUTER_BOUND ( 'NONE', #47890, .T. ) ;
#4430 = EDGE_CURVE ( 'NONE', #72184, #18455, #49985, .T. ) ;
#4431 = CIRCLE ( 'NONE', #52822, 0.5000000000000004441 ) ;
#4432 = LINE ( 'NONE', #45217, #37737 ) ;
#4433 = CARTESIAN_POINT ( 'NONE',  ( 22.20000000000005258, 2.000000000000000000, 42.01999999999999602 ) ) ;
#4434 = EDGE_CURVE ( 'NONE', #60958, #54077, #64903, .T. ) ;
#4435 = DIRECTION ( 'NONE',  ( 2.386139581811290541E-16, 0.000000000000000000, 1.000000000000000000 ) ) ;
#4437 = ORIENTED_EDGE ( 'NONE', *, *, #38934, .T. ) ;
#4436 = CARTESIAN_POINT ( 'NONE',  ( -40.80000000000001137, 5.000000000000000000, -4.980000000000004867 ) ) ;
#4438 = ORIENTED_EDGE ( 'NONE', *, *, #9955, .F. ) ;
#4439 = CYLINDRICAL_SURFACE ( 'NONE', #67910, 0.5000000000000005551 ) ;
#4440 = DIRECTION ( 'NONE',  ( 0.000000000000000000, 1.000000000000000000, 0.000000000000000000 ) ) ;
#4442 = EDGE_LOOP ( 'NONE', ( #24161, #56008, #23756, #3907, #57152, #36013 ) ) ;
#4441 = DIRECTION ( 'NONE',  ( 0.000000000000000000, 0.000000000000000000, 1.000000000000000000 ) ) ;
#4443 = DIRECTION ( 'NONE',  ( -0.000000000000000000, -1.000000000000000000, -0.000000000000000000 ) ) ;
#4444 = ORIENTED_EDGE ( 'NONE', *, *, #26321, .T. ) ;
#4445 = CARTESIAN_POINT ( 'NONE',  ( -7.824492937103986634, 2.000000000000000000, 14.46999999999998998 ) ) ;
#4446 = VECTOR ( 'NONE', #54252, 1000.000000000000000 ) ;
#4447 = CARTESIAN_POINT ( 'NONE',  ( 9.840474550505588169, 4.000000000000000000, 14.97952544949441389 ) ) ;
#4448 = CARTESIAN_POINT ( 'NONE',  ( -8.607719780755349603, 3.005281520617718360, 34.98221651866118265 ) ) ;
#4449 = FACE_OUTER_BOUND ( 'NONE', #63050, .T. ) ;
#4450 = CARTESIAN_POINT ( 'NONE',  ( -46.62493400433304913, 3.001762088571486409, 24.95957672153413043 ) ) ;
#4451 = CARTESIAN_POINT ( 'NONE',  ( -8.162216518661177034, 3.005281520617729907, 44.51228021924461586 ) ) ;
#4452 = CARTESIAN_POINT ( 'NONE',  ( -36.15952544949441005, 3.000000000000000000, 37.06999999999999318 ) ) ;
#4453 = PLANE ( 'NONE',  #3207 ) ;
#4454 = VECTOR ( 'NONE', #20289, 1000.000000000000000 ) ;
#4455 = ORIENTED_EDGE ( 'NONE', *, *, #60837, .T. ) ;
#4456 = AXIS2_PLACEMENT_3D ( 'NONE', #51747, #57587, #69971 ) ;
#4457 = CARTESIAN_POINT ( 'NONE',  ( 25.19999999999998508, 2.000000000000000000, -7.300000000000000711 ) ) ;
#4458 = LINE ( 'NONE', #28147, #28012 ) ;
#4459 = ORIENTED_EDGE ( 'NONE', *, *, #65533, .T. ) ;
#4460 = CIRCLE ( 'NONE', #73895, 1.449999999999999956 ) ;
#4461 = CARTESIAN_POINT ( 'NONE',  ( 38.00000000000000000, 2.000000000000000000, -25.53000000000000824 ) ) ;
#4462 = ADVANCED_FACE ( 'NONE', ( #45224 ), #15723, .T. ) ;
#4463 = CARTESIAN_POINT ( 'NONE',  ( 35.05539753152801552, 5.000000000000000000, 4.069999999999990514 ) ) ;
#4464 = EDGE_CURVE ( 'NONE', #24343, #32288, #28914, .T. ) ;
#4465 = EDGE_CURVE ( 'NONE', #57482, #16611, #18937, .T. ) ;
#4466 =( BOUNDED_CURVE ( )  B_SPLINE_CURVE ( 3, ( #67776, #55378, #55753, #61201 ),
 .UNSPECIFIED., .F., .F. ) 
 B_SPLINE_CURVE_WITH_KNOTS ( ( 4, 4 ),
 ( 5.601584765882922312, 6.964785848476250152 ),
 .UNSPECIFIED. ) 
 CURVE ( )  GEOMETRIC_REPRESENTATION_ITEM ( )  RATIONAL_B_SPLINE_CURVE ( ( 1.000000000000000000, 0.8510435426748044208, 0.8510435426748044208, 1.000000000000000000 ) ) 
 REPRESENTATION_ITEM ( '' )  );
#4467 = DIRECTION ( 'NONE',  ( 0.000000000000000000, 0.000000000000000000, 1.000000000000000000 ) ) ;
#4468 = VECTOR ( 'NONE', #1438, 1000.000000000000114 ) ;
#4469 = ORIENTED_EDGE ( 'NONE', *, *, #58999, .T. ) ;
#4470 = DIRECTION ( 'NONE',  ( 0.000000000000000000, 0.000000000000000000, 1.000000000000000000 ) ) ;
#4471 = EDGE_CURVE ( 'NONE', #63806, #54887, #22300, .T. ) ;
#4472 = LINE ( 'NONE', #70075, #11809 ) ;
#4474 = EDGE_CURVE ( 'NONE', #9550, #39095, #16093, .T. ) ;
#4473 = CARTESIAN_POINT ( 'NONE',  ( 18.05952544949445482, 4.000000000000000000, -35.03952544949443393 ) ) ;
#4475 = ORIENTED_EDGE ( 'NONE', *, *, #2582, .T. ) ;
#4476 = PLANE ( 'NONE',  #28736 ) ;
#4477 = DIRECTION ( 'NONE',  ( 0.000000000000000000, -0.4539904997395470820, -0.8910065241883677878 ) ) ;
#4478 = CARTESIAN_POINT ( 'NONE',  ( -45.65359834343176004, 2.007062146621624965, 2.869999999999990337 ) ) ;
#4479 = CARTESIAN_POINT ( 'NONE',  ( 45.05000000000001847, 2.000000000000000000, -22.92998543322061522 ) ) ;
#4480 = AXIS2_PLACEMENT_3D ( 'NONE', #68869, #16834, #17216 ) ;
#4481 = EDGE_CURVE ( 'NONE', #11344, #20421, #30136, .T. ) ;
#4482 = CARTESIAN_POINT ( 'NONE',  ( -17.65539753152789615, 5.000000000000000000, -35.93000000000001393 ) ) ;
#4483 = EDGE_CURVE ( 'NONE', #21637, #29845, #39012, .T. ) ;
#4484 = EDGE_CURVE ( 'NONE', #31528, #38752, #74318, .T. ) ;
#4485 = CARTESIAN_POINT ( 'NONE',  ( -37.94047455050554873, 4.000000000000000000, -15.03952544949443570 ) ) ;
#4486 = ORIENTED_EDGE ( 'NONE', *, *, #32993, .F. ) ;
#4487 = AXIS2_PLACEMENT_3D ( 'NONE', #10072, #27946, #39969 ) ;
#4488 = ORIENTED_EDGE ( 'NONE', *, *, #36191, .T. ) ;
#4489 = CARTESIAN_POINT ( 'NONE',  ( 44.29809241661863695, 5.000000000000000000, -17.47693877551021657 ) ) ;
#4490 = CARTESIAN_POINT ( 'NONE',  ( -38.94460246847199159, 5.000000000000000000, 1.869999999999990559 ) ) ;
#4491 = CARTESIAN_POINT ( 'NONE',  ( 33.20000000000006679, 5.000000000000000000, 43.46999999999999176 ) ) ;
#4492 = ORIENTED_EDGE ( 'NONE', *, *, #23697, .F. ) ;
#4493 = EDGE_CURVE ( 'NONE', #10813, #69717, #36345, .T. ) ;
#4494 = DIRECTION ( 'NONE',  ( 0.000000000000000000, 1.000000000000000000, -0.000000000000000000 ) ) ;
#4495 = ORIENTED_EDGE ( 'NONE', *, *, #31769, .F. ) ;
#4496 = VERTEX_POINT ( 'NONE', #63863 ) ;
#4497 = VECTOR ( 'NONE', #52150, 1000.000000000000000 ) ;
#4498 = ORIENTED_EDGE ( 'NONE', *, *, #11697, .F. ) ;
#4499 = CARTESIAN_POINT ( 'NONE',  ( -46.15952544949441716, 3.000000000000000000, -42.93000000000000682 ) ) ;
#4500 = CARTESIAN_POINT ( 'NONE',  ( 17.58778471723440973, 3.055461935744341329, 24.75772234566158758 ) ) ;
#4501 = DIRECTION ( 'NONE',  ( 0.000000000000000000, 1.000000000000000000, 0.000000000000000000 ) ) ;
#4502 = ORIENTED_EDGE ( 'NONE', *, *, #21022, .F. ) ;
#4503 = LINE ( 'NONE', #9559, #20324 ) ;
#4504 = ORIENTED_EDGE ( 'NONE', *, *, #20800, .F. ) ;
#4505 = ADVANCED_FACE ( 'NONE', ( #10650 ), #68507, .T. ) ;
#4506 = AXIS2_PLACEMENT_3D ( 'NONE', #25345, #49026, #44355 ) ;
#4507 = AXIS2_PLACEMENT_3D ( 'NONE', #28428, #57974, #11728 ) ;
#4508 = ORIENTED_EDGE ( 'NONE', *, *, #75497, .T. ) ;
#4509 = DIRECTION ( 'NONE',  ( 0.000000000000000000, -0.5000000000000004441, 0.8660254037844384856 ) ) ;
#4510 = ORIENTED_EDGE ( 'NONE', *, *, #51433, .F. ) ;
#4512 = DIRECTION ( 'NONE',  ( 0.000000000000000000, 0.000000000000000000, -1.000000000000000000 ) ) ;
#4511 = VECTOR ( 'NONE', #63271, 1000.000000000000000 ) ;
#4513 = CARTESIAN_POINT ( 'NONE',  ( -46.15952544949441716, 3.000000000000003553, -4.537781924765721620 ) ) ;
#4514 = PLANE ( 'NONE',  #59137 ) ;
#4515 = ORIENTED_EDGE ( 'NONE', *, *, #40654, .F. ) ;
#4516 = CARTESIAN_POINT ( 'NONE',  ( -18.15952544949441361, 5.000000000000000000, 2.869999999999990781 ) ) ;
#4517 = ORIENTED_EDGE ( 'NONE', *, *, #28460, .F. ) ;
#4518 = VECTOR ( 'NONE', #61556, 1000.000000000000000 ) ;
#4519 = VERTEX_POINT ( 'NONE', #73946 ) ;
#4520 = EDGE_LOOP ( 'NONE', ( #59083, #3635, #64580, #35603, #2001, #6974 ) ) ;
#4521 = AXIS2_PLACEMENT_3D ( 'NONE', #9184, #14273, #60865 ) ;
#4522 = EDGE_CURVE ( 'NONE', #22271, #12900, #68594, .T. ) ;
#4523 = CARTESIAN_POINT ( 'NONE',  ( 43.20000000000006679, 2.000000000000000000, 42.01999999999999602 ) ) ;
#4524 = ADVANCED_FACE ( 'NONE', ( #26608 ), #21142, .T. ) ;
#4525 = DIRECTION ( 'NONE',  ( 0.000000000000000000, 1.000000000000000000, -0.000000000000000000 ) ) ;
#4527 = ORIENTED_EDGE ( 'NONE', *, *, #74841, .F. ) ;
#4526 = CARTESIAN_POINT ( 'NONE',  ( -48.44047455050554873, 3.000000000000000000, 22.87000000000000099 ) ) ;
#4528 = EDGE_CURVE ( 'NONE', #10366, #7577, #20785, .T. ) ;
#4529 = CARTESIAN_POINT ( 'NONE',  ( -11.02613045851805396, 1.850585562323507238, 34.83937280357610433 ) ) ;
#4530 = CARTESIAN_POINT ( 'NONE',  ( 19.39228021924464329, 3.005281520617729907, -15.04221651866119736 ) ) ;
#4531 = VERTEX_POINT ( 'NONE', #3661 ) ;
#4532 = CARTESIAN_POINT ( 'NONE',  ( 28.00000000000001421, 2.000000000000000000, -27.29999999999999361 ) ) ;
#4533 = DIRECTION ( 'NONE',  ( -0.4539904997395476371, -0.8910065241883674547, 0.000000000000000000 ) ) ;
#4534 = AXIS2_PLACEMENT_3D ( 'NONE', #45482, #58290, #51697 ) ;
#4535 = CARTESIAN_POINT ( 'NONE',  ( -45.64999999999998437, 2.000000000000000000, 15.86998543322059518 ) ) ;
#4536 = VERTEX_POINT ( 'NONE', #33552 ) ;
#4537 = AXIS2_PLACEMENT_3D ( 'NONE', #15319, #20772, #34323 ) ;
#4538 = ORIENTED_EDGE ( 'NONE', *, *, #34846, .T. ) ;
#4539 = ORIENTED_EDGE ( 'NONE', *, *, #63649, .T. ) ;
#4540 = PLANE ( 'NONE',  #10532 ) ;
#4541 = FACE_OUTER_BOUND ( 'NONE', #9503, .T. ) ;
#4542 = DIRECTION ( 'NONE',  ( -1.734723475976807094E-15, 0.000000000000000000, 1.000000000000000000 ) ) ;
#4543 = LINE ( 'NONE', #10756, #58962 ) ;
#4544 = CARTESIAN_POINT ( 'NONE',  ( 9.837783481338826519, 3.005281520617730351, 44.51228021924462297 ) ) ;
#4545 = CARTESIAN_POINT ( 'NONE',  ( -28.79999999999999716, 8.000000000000000000, 7.239999999999989555 ) ) ;
#4546 = CARTESIAN_POINT ( 'NONE',  ( 20.35000000000001918, 2.000000000000000000, -2.929985433220615665 ) ) ;
#4547 = VERTEX_POINT ( 'NONE', #27356 ) ;
#4548 = DIRECTION ( 'NONE',  ( 0.000000000000000000, 0.000000000000000000, 1.000000000000000000 ) ) ;
#4549 = CARTESIAN_POINT ( 'NONE',  ( 39.10190758338139716, 5.000000000000000000, -2.583061224489802576 ) ) ;
#4550 = ORIENTED_EDGE ( 'NONE', *, *, #72702, .F. ) ;
#4551 = DIRECTION ( 'NONE',  ( 0.000000000000000000, 1.000000000000000000, -0.000000000000000000 ) ) ;
#4552 = CYLINDRICAL_SURFACE ( 'NONE', #55128, 1.449999999999999956 ) ;
#4553 = FACE_OUTER_BOUND ( 'NONE', #28270, .T. ) ;
#4554 = CIRCLE ( 'NONE', #15711, 1.449999999999999956 ) ;
#4555 = EDGE_CURVE ( 'NONE', #14720, #24761, #58697, .T. ) ;
#4556 = DIRECTION ( 'NONE',  ( 0.000000000000000000, 0.000000000000000000, -1.000000000000000000 ) ) ;
#4557 = ORIENTED_EDGE ( 'NONE', *, *, #38227, .T. ) ;
#4558 = ADVANCED_FACE ( 'NONE', ( #4046 ), #27745, .T. ) ;
#4560 = ORIENTED_EDGE ( 'NONE', *, *, #28676, .F. ) ;
#4559 = CARTESIAN_POINT ( 'NONE',  ( 7.762277654338418209, 3.055461935744326674, 35.00778471723438656 ) ) ;
#4561 = ADVANCED_FACE ( 'NONE', ( #29264 ), #24220, .T. ) ;
#4562 = VECTOR ( 'NONE', #61279, 1000.000000000000000 ) ;
#4564 = EDGE_CURVE ( 'NONE', #68871, #29518, #3509, .T. ) ;
#4563 = CARTESIAN_POINT ( 'NONE',  ( 28.35248144170419948, 24.18236881576556740, 4.069999999999990514 ) ) ;
#4565 = ORIENTED_EDGE ( 'NONE', *, *, #10367, .F. ) ;
#4566 = ORIENTED_EDGE ( 'NONE', *, *, #51895, .T. ) ;
#4567 = ORIENTED_EDGE ( 'NONE', *, *, #2078, .T. ) ;
#4568 = DIRECTION ( 'NONE',  ( 0.000000000000000000, 0.000000000000000000, 1.000000000000000000 ) ) ;
#4569 = EDGE_CURVE ( 'NONE', #52042, #59311, #34707, .T. ) ;
#4570 = AXIS2_PLACEMENT_3D ( 'NONE', #5399, #23267, #70614 ) ;
#4571 = SURFACE_STYLE_USAGE ( .BOTH. , #12310 ) ;
#4572 = DIRECTION ( 'NONE',  ( 0.000000000000000000, 1.000000000000000000, -0.000000000000000000 ) ) ;
#4573 = CARTESIAN_POINT ( 'NONE',  ( 8.059525449494467253, 3.000000000000000000, 44.96047455050556607 ) ) ;
#4574 = AXIS2_PLACEMENT_3D ( 'NONE', #29176, #42638, #60891 ) ;
#4575 = ADVANCED_FACE ( 'NONE', ( #64240 ), #42069, .T. ) ;
#4576 = DIRECTION ( 'NONE',  ( 0.4133841097042049162, -0.8113119965143641421, -0.4133841097042049162 ) ) ;
#4577 = AXIS2_PLACEMENT_3D ( 'NONE', #36522, #6607, #24486 ) ;
#4578 = DIRECTION ( 'NONE',  ( -0.000000000000000000, -1.000000000000000000, 0.000000000000000000 ) ) ;
#4579 = ORIENTED_EDGE ( 'NONE', *, *, #48958, .F. ) ;
#4580 = CARTESIAN_POINT ( 'NONE',  ( 0.000000000000000000, 4.000000000000000000, 80.00000000000000000 ) ) ;
#4581 = VERTEX_POINT ( 'NONE', #64608 ) ;
#4582 = AXIS2_PLACEMENT_3D ( 'NONE', #267, #23973, #12322 ) ;
#4583 = ORIENTED_EDGE ( 'NONE', *, *, #57855, .F. ) ;
#4584 =( BOUNDED_CURVE ( )  B_SPLINE_CURVE ( 3, ( #15334, #56116, #32057, #60793 ),
 .UNSPECIFIED., .F., .F. ) 
 B_SPLINE_CURVE_WITH_KNOTS ( ( 4, 4 ),
 ( 5.601584765882931194, 6.964785848476246599 ),
 .UNSPECIFIED. ) 
 CURVE ( )  GEOMETRIC_REPRESENTATION_ITEM ( )  RATIONAL_B_SPLINE_CURVE ( ( 1.000000000000000000, 0.8510435426748070853, 0.8510435426748070853, 1.000000000000000000 ) ) 
 REPRESENTATION_ITEM ( '' )  );
#4585 = ORIENTED_EDGE ( 'NONE', *, *, #67459, .T. ) ;
#4586 = DIRECTION ( 'NONE',  ( -0.4133841097042048607, 0.8113119965143642531, 0.4133841097042048607 ) ) ;
#4587 = ADVANCED_FACE ( 'NONE', ( #22681 ), #5190, .F. ) ;
#4588 = CARTESIAN_POINT ( 'NONE',  ( 84.00000000000001421, 2.000000000000000000, -7.299999999999993605 ) ) ;
#4589 = ORIENTED_EDGE ( 'NONE', *, *, #21764, .T. ) ;
#4590 = VECTOR ( 'NONE', #39892, 1000.000000000000000 ) ;
#4591 = DIRECTION ( 'NONE',  ( -0.000000000000000000, -1.000000000000000000, 0.000000000000000000 ) ) ;
#4592 = VERTEX_POINT ( 'NONE', #35101 ) ;
#4593 = VERTEX_POINT ( 'NONE', #47898 ) ;
#4594 = VERTEX_POINT ( 'NONE', #16864 ) ;
#4595 = CARTESIAN_POINT ( 'NONE',  ( -22.79999999999993321, 5.000000000000000000, -36.53000000000000824 ) ) ;
#4596 = ORIENTED_EDGE ( 'NONE', *, *, #50027, .T. ) ;
#4597 = DIRECTION ( 'NONE',  ( -0.000000000000000000, 1.000000000000000000, -0.000000000000000000 ) ) ;
#4598 = VERTEX_POINT ( 'NONE', #18390 ) ;
#4599 = EDGE_CURVE ( 'NONE', #1511, #51592, #17606, .T. ) ;
#4600 = ORIENTED_EDGE ( 'NONE', *, *, #20366, .T. ) ;
#4601 = DIRECTION ( 'NONE',  ( 0.000000000000000000, 0.000000000000000000, 1.000000000000000000 ) ) ;
#4602 = CARTESIAN_POINT ( 'NONE',  ( 20.34460246847210385, 2.000000000000000000, 45.06999999999999318 ) ) ;
#4603 = ORIENTED_EDGE ( 'NONE', *, *, #64746, .T. ) ;
#4604 = CIRCLE ( 'NONE', #28165, 1.449999999999999956 ) ;
#4605 = LINE ( 'NONE', #58205, #55579 ) ;
#4607 = LINE ( 'NONE', #34867, #64748 ) ;
#4606 =( BOUNDED_CURVE ( )  B_SPLINE_CURVE ( 3, ( #76308, #23136, #35559, #22364 ),
 .UNSPECIFIED., .F., .F. ) 
 B_SPLINE_CURVE_WITH_KNOTS ( ( 4, 4 ),
 ( 1.565398769058538031, 1.570796326794896780 ),
 .UNSPECIFIED. ) 
 CURVE ( )  GEOMETRIC_REPRESENTATION_ITEM ( )  RATIONAL_B_SPLINE_CURVE ( ( 1.000000000000000000, 0.9999975721990136401, 0.9999975721990136401, 1.000000000000000000 ) ) 
 REPRESENTATION_ITEM ( '' )  );
#4608 = DIRECTION ( 'NONE',  ( 1.000000000000000000, -0.000000000000000000, 0.000000000000000000 ) ) ;
#4609 = EDGE_LOOP ( 'NONE', ( #16580, #71118, #9177, #19407, #5250 ) ) ;
#4610 = CARTESIAN_POINT ( 'NONE',  ( -22.79999999999993321, 2.000000000000000000, -37.98000000000000398 ) ) ;
#4611 = ORIENTED_EDGE ( 'NONE', *, *, #42869, .T. ) ;
#4612 = AXIS2_PLACEMENT_3D ( 'NONE', #2971, #39817, #20462 ) ;
#4613 = DIRECTION ( 'NONE',  ( 0.000000000000000000, 1.000000000000000000, -0.000000000000000000 ) ) ;
#4614 = LINE ( 'NONE', #75634, #66612 ) ;
#4615 = DIRECTION ( 'NONE',  ( 0.000000000000000000, 1.000000000000000000, 0.000000000000000000 ) ) ;
#4616 = CIRCLE ( 'NONE', #33119, 1.449999999999999956 ) ;
#4617 = LINE ( 'NONE', #34514, #73595 ) ;
#4618 = EDGE_CURVE ( 'NONE', #59163, #66538, #71560, .T. ) ;
#4619 = LINE ( 'NONE', #46550, #13349 ) ;
#4621 = ORIENTED_EDGE ( 'NONE', *, *, #70653, .F. ) ;
#4620 = DIRECTION ( 'NONE',  ( 0.000000000000000000, -0.000000000000000000, 1.000000000000000000 ) ) ;
#4622 = CARTESIAN_POINT ( 'NONE',  ( 53.20000000000000284, 2.000000000000000000, 80.00000000000000000 ) ) ;
#4623 = EDGE_CURVE ( 'NONE', #61812, #42315, #47117, .T. ) ;
#4624 = ORIENTED_EDGE ( 'NONE', *, *, #59982, .T. ) ;
#4625 = CARTESIAN_POINT ( 'NONE',  ( 35.05539753152793736, 5.000000000000000000, 15.86999999999998856 ) ) ;
#4626 = EDGE_CURVE ( 'NONE', #22650, #55508, #5591, .T. ) ;
#4627 = EDGE_LOOP ( 'NONE', ( #36746, #23563, #76644, #46826, #37231, #29359 ) ) ;
#4628 = AXIS2_PLACEMENT_3D ( 'NONE', #61659, #44558, #39105 ) ;
#4629 = CARTESIAN_POINT ( 'NONE',  ( 25.19999999999998508, 3.288295268352468881, -47.30000000000000426 ) ) ;
#4630 = AXIS2_PLACEMENT_3D ( 'NONE', #18278, #41959, #65638 ) ;
#4631 = CARTESIAN_POINT ( 'NONE',  ( -35.64999999999997726, 2.000000000000000000, -42.92998543322061522 ) ) ;
#4632 = LINE ( 'NONE', #39954, #29126 ) ;
#4633 = CARTESIAN_POINT ( 'NONE',  ( 37.84047455050558995, 5.000000000000000000, -35.93000000000001393 ) ) ;
#4634 = CARTESIAN_POINT ( 'NONE',  ( -7.655397531527895261, 5.000000000000000000, 1.869999999999990559 ) ) ;
#4635 = DIRECTION ( 'NONE',  ( -0.4539904997395476371, -0.8910065241883674547, 0.000000000000000000 ) ) ;
#4636 = CIRCLE ( 'NONE', #30693, 1.449999999999999956 ) ;
#4637 = CARTESIAN_POINT ( 'NONE',  ( -38.94460246847199159, 5.000000000000000000, 22.86999999999998678 ) ) ;
#4638 = CARTESIAN_POINT ( 'NONE',  ( 34.29809241661857300, 5.000000000000000000, -42.58306122448980346 ) ) ;
#4639 = CARTESIAN_POINT ( 'NONE',  ( 17.05000000000002203, 2.000000000000000000, -44.13001456677940126 ) ) ;
#4641 = AXIS2_PLACEMENT_3D ( 'NONE', #39086, #56205, #11020 ) ;
#4640 = DIRECTION ( 'NONE',  ( 1.000000000000000000, -0.000000000000000000, 0.000000000000000000 ) ) ;
#4642 = ORIENTED_EDGE ( 'NONE', *, *, #20104, .T. ) ;
#4643 =( BOUNDED_CURVE ( )  B_SPLINE_CURVE ( 3, ( #11636, #64453, #76829, #34557 ),
 .UNSPECIFIED., .F., .F. ) 
 B_SPLINE_CURVE_WITH_KNOTS ( ( 4, 4 ),
 ( 5.601584765882927641, 6.964785848476235941 ),
 .UNSPECIFIED. ) 
 CURVE ( )  GEOMETRIC_REPRESENTATION_ITEM ( )  RATIONAL_B_SPLINE_CURVE ( ( 1.000000000000000000, 0.8510435426748085286, 0.8510435426748085286, 1.000000000000000000 ) ) 
 REPRESENTATION_ITEM ( '' )  );
#4644 = CARTESIAN_POINT ( 'NONE',  ( -5.799999999999950973, 5.000000000000000000, -37.98000000000000398 ) ) ;
#4645 = CARTESIAN_POINT ( 'NONE',  ( -10.44047455050554873, 3.000000000000003553, 24.47778192476570069 ) ) ;
#4646 = CARTESIAN_POINT ( 'NONE',  ( 28.00000000000000000, 4.000000000000000000, 0.000000000000000000 ) ) ;
#4647 = CARTESIAN_POINT ( 'NONE',  ( 9.840474550505588169, 4.000000000000000000, -45.02047455050558256 ) ) ;
#4648 = EDGE_CURVE ( 'NONE', #74345, #67673, #48185, .T. ) ;
#4649 = LINE ( 'NONE', #17830, #56163 ) ;
#4651 = ORIENTED_EDGE ( 'NONE', *, *, #41902, .T. ) ;
#4650 = CYLINDRICAL_SURFACE ( 'NONE', #37610, 1.449999999999999956 ) ;
#4652 = ADVANCED_FACE ( 'NONE', ( #4820 ), #5966, .T. ) ;
#4654 = EDGE_CURVE ( 'NONE', #69862, #19131, #10293, .T. ) ;
#4653 = LINE ( 'NONE', #69116, #37360 ) ;
#4655 = VERTEX_POINT ( 'NONE', #70427 ) ;
#4656 = VERTEX_POINT ( 'NONE', #18005 ) ;
#4657 = LINE ( 'NONE', #64070, #18494 ) ;
#4658 = CARTESIAN_POINT ( 'NONE',  ( -40.79999999999993321, 5.000000000000000000, -16.53000000000000824 ) ) ;
#4659 = AXIS2_PLACEMENT_3D ( 'NONE', #19646, #73176, #13439 ) ;
#4660 = EDGE_CURVE ( 'NONE', #75838, #37119, #41330, .T. ) ;
#4661 = CARTESIAN_POINT ( 'NONE',  ( -49.47996212175559094, 5.000000000000000000, -4.130000000000008775 ) ) ;
#4662 = DIRECTION ( 'NONE',  ( 0.000000000000000000, 0.000000000000000000, -1.000000000000000000 ) ) ;
#4663 = CARTESIAN_POINT ( 'NONE',  ( -25.80000000000000782, 2.000000000000000000, -12.76000000000001044 ) ) ;
#4664 = EDGE_CURVE ( 'NONE', #64474, #48227, #23444, .T. ) ;
#4665 = VECTOR ( 'NONE', #39096, 1000.000000000000114 ) ;
#4666 = ORIENTED_EDGE ( 'NONE', *, *, #20152, .F. ) ;
#4667 = DIRECTION ( 'NONE',  ( -0.000000000000000000, -1.000000000000000000, -0.000000000000000000 ) ) ;
#4668 = DIRECTION ( 'NONE',  ( 0.000000000000000000, 1.000000000000000000, -0.000000000000000000 ) ) ;
#4669 = VERTEX_POINT ( 'NONE', #65007 ) ;
#4670 = VERTEX_POINT ( 'NONE', #29651 ) ;
#4671 = CARTESIAN_POINT ( 'NONE',  ( 39.10190758338147532, 2.000000000000000000, 42.52306122448978698 ) ) ;
#4672 = VECTOR ( 'NONE', #39200, 1000.000000000000000 ) ;
#4673 = VECTOR ( 'NONE', #2461, 1000.000000000000000 ) ;
#4674 = LINE ( 'NONE', #29119, #58950 ) ;
#4675 = VERTEX_POINT ( 'NONE', #55273 ) ;
#4676 = DIRECTION ( 'NONE',  ( 0.000000000000000000, 1.000000000000000000, -0.000000000000000000 ) ) ;
#4677 = CARTESIAN_POINT ( 'NONE',  ( -11.47996212175559450, 4.000000000000000000, -2.930000000000009042 ) ) ;
#4678 = LINE ( 'NONE', #69505, #61119 ) ;
#4679 = ORIENTED_EDGE ( 'NONE', *, *, #38473, .F. ) ;
#4680 = EDGE_CURVE ( 'NONE', #57239, #21448, #42835, .T. ) ;
#4681 = VECTOR ( 'NONE', #37390, 1000.000000000000000 ) ;
#4682 = CARTESIAN_POINT ( 'NONE',  ( 5.199999999999989519, 2.000000000000000000, -23.53000000000000469 ) ) ;
#4683 = PLANE ( 'NONE',  #9973 ) ;
#4684 = VERTEX_POINT ( 'NONE', #19912 ) ;
#4685 = ORIENTED_EDGE ( 'NONE', *, *, #63195, .T. ) ;
#4686 = EDGE_CURVE ( 'NONE', #65413, #35962, #36635, .T. ) ;
#4687 = LINE ( 'NONE', #28364, #51417 ) ;
#4688 = ORIENTED_EDGE ( 'NONE', *, *, #74749, .F. ) ;
#4689 = CARTESIAN_POINT ( 'NONE',  ( -22.80000000000001137, 5.000000000000000000, -23.53000000000000469 ) ) ;
#4690 = CARTESIAN_POINT ( 'NONE',  ( 50.20000000000005258, 5.000000000000000000, 3.469999999999993978 ) ) ;
#4692 = CARTESIAN_POINT ( 'NONE',  ( 47.84047455050558995, 4.000000000000000000, 22.86999999999998678 ) ) ;
#4691 = VECTOR ( 'NONE', #31783, 1000.000000000000114 ) ;
#4693 = ORIENTED_EDGE ( 'NONE', *, *, #6734, .F. ) ;
#4694 = DIRECTION ( 'NONE',  ( 0.000000000000000000, 0.000000000000000000, 1.000000000000000000 ) ) ;
#4695 = EDGE_LOOP ( 'NONE', ( #2681, #41524, #1077, #10325, #53610, #14728 ) ) ;
#4696 = AXIS2_PLACEMENT_3D ( 'NONE', #58300, #15612, #51325 ) ;
#4697 = DIRECTION ( 'NONE',  ( 0.000000000000000000, 0.000000000000000000, -1.000000000000000000 ) ) ;
#4698 = ORIENTED_EDGE ( 'NONE', *, *, #55110, .T. ) ;
#4699 = VECTOR ( 'NONE', #19587, 1000.000000000000114 ) ;
#4700 = CARTESIAN_POINT ( 'NONE',  ( 17.92889825307056384, 2.850585562323505240, -25.09660500902365143 ) ) ;
#4701 = CARTESIAN_POINT ( 'NONE',  ( 9.840474550505588169, 4.000000000000000000, -25.02047455050558256 ) ) ;
#4702 = ORIENTED_EDGE ( 'NONE', *, *, #26405, .T. ) ;
#4703 = DIRECTION ( 'NONE',  ( -0.000000000000000000, -0.000000000000000000, -1.000000000000000000 ) ) ;
#4704 = ORIENTED_EDGE ( 'NONE', *, *, #57144, .T. ) ;
#4705 = CYLINDRICAL_SURFACE ( 'NONE', #18964, 0.5000000000000005551 ) ;
#4706 = ORIENTED_EDGE ( 'NONE', *, *, #73737, .F. ) ;
#4707 = LINE ( 'NONE', #45486, #58714 ) ;
#4708 = CARTESIAN_POINT ( 'NONE',  ( 19.84047455050558995, 3.000000000000000000, 80.00000000000000000 ) ) ;
#4709 = DIRECTION ( 'NONE',  ( 0.000000000000000000, 1.000000000000000000, 0.000000000000000000 ) ) ;
#4710 = VERTEX_POINT ( 'NONE', #19542 ) ;
#4711 = FACE_OUTER_BOUND ( 'NONE', #20267, .T. ) ;
#4712 = EDGE_CURVE ( 'NONE', #31919, #48694, #31964, .T. ) ;
#4713 = DIRECTION ( 'NONE',  ( -0.000000000000000000, 0.000000000000000000, 1.000000000000000000 ) ) ;
#4714 = ORIENTED_EDGE ( 'NONE', *, *, #23659, .F. ) ;
#4715 = AXIS2_PLACEMENT_3D ( 'NONE', #22488, #29472, #11226 ) ;
#4716 = DIRECTION ( 'NONE',  ( 0.000000000000000000, 0.000000000000000000, 1.000000000000000000 ) ) ;
#4717 = EDGE_CURVE ( 'NONE', #54710, #7066, #54868, .T. ) ;
#4718 = DIRECTION ( 'NONE',  ( 0.4539904997395476371, -0.8910065241883674547, 0.000000000000000000 ) ) ;
#4719 = CARTESIAN_POINT ( 'NONE',  ( 49.10190758338139005, 2.000000000000000000, -2.583061224489803021 ) ) ;
#4720 = VERTEX_POINT ( 'NONE', #42439 ) ;
#4721 = EDGE_CURVE ( 'NONE', #64994, #47408, #56204, .T. ) ;
#4722 = ORIENTED_EDGE ( 'NONE', *, *, #55931, .T. ) ;
#4723 = VECTOR ( 'NONE', #31864, 1000.000000000000000 ) ;
#4724 = CARTESIAN_POINT ( 'NONE',  ( 45.05539753152800841, 2.010593252080620008, 22.86999999999998678 ) ) ;
#4725 = CARTESIAN_POINT ( 'NONE',  ( 25.19999999999998863, 2.000000000000000000, -32.76000000000001222 ) ) ;
#4726 = EDGE_CURVE ( 'NONE', #9292, #58634, #12946, .T. ) ;
#4727 = ORIENTED_EDGE ( 'NONE', *, *, #70232, .T. ) ;
#4728 = DIRECTION ( 'NONE',  ( 0.000000000000000000, 1.000000000000000000, -0.000000000000000000 ) ) ;
#4729 = DIRECTION ( 'NONE',  ( 1.000000000000000000, 0.000000000000000000, 0.000000000000000000 ) ) ;
#4730 = VERTEX_POINT ( 'NONE', #48646 ) ;
#4731 = LINE ( 'NONE', #64144, #37798 ) ;
#4732 = ORIENTED_EDGE ( 'NONE', *, *, #20999, .F. ) ;
#4733 = VECTOR ( 'NONE', #60951, 1000.000000000000000 ) ;
#4734 = CARTESIAN_POINT ( 'NONE',  ( -48.44047455050554873, 3.000000000000000000, -24.12999999999999545 ) ) ;
#4735 = DIRECTION ( 'NONE',  ( -0.4539904997395476371, -0.8910065241883674547, -0.000000000000000000 ) ) ;
#4736 = CARTESIAN_POINT ( 'NONE',  ( -38.50449673790578942, 2.000000000000000000, -5.530000000000007354 ) ) ;
#4738 = ORIENTED_EDGE ( 'NONE', *, *, #23992, .T. ) ;
#4737 = DIRECTION ( 'NONE',  ( 0.000000000000000000, 1.000000000000000000, 0.000000000000000000 ) ) ;
#4739 = AXIS2_PLACEMENT_3D ( 'NONE', #53743, #18019, #65398 ) ;
#4740 = ORIENTED_EDGE ( 'NONE', *, *, #8395, .F. ) ;
#4741 = FACE_OUTER_BOUND ( 'NONE', #13762, .T. ) ;
#4742 = LINE ( 'NONE', #59474, #47249 ) ;
#4743 = CARTESIAN_POINT ( 'NONE',  ( 53.19999999999999574, 8.000000000000000000, 30.69999999999998153 ) ) ;
#4744 = ADVANCED_FACE ( 'NONE', ( #7894 ), #72318, .T. ) ;
#4745 = DIRECTION ( 'NONE',  ( -2.777080659190501048E-16, 0.3907311284892745484, 0.9205048534524400417 ) ) ;
#4747 = VERTEX_POINT ( 'NONE', #72707 ) ;
#4746 = DIRECTION ( 'NONE',  ( 1.000000000000000000, 0.000000000000000000, -0.000000000000000000 ) ) ;
#4748 = EDGE_CURVE ( 'NONE', #41355, #31919, #8272, .T. ) ;
#4749 = CARTESIAN_POINT ( 'NONE',  ( -40.79999999999993321, 2.000000000000000000, 4.919999999999993712 ) ) ;
#4750 = CARTESIAN_POINT ( 'NONE',  ( 37.84047455050558995, 4.000000000000000000, 14.97952544949441389 ) ) ;
#4751 = EDGE_LOOP ( 'NONE', ( #74039, #27893, #31738, #11327 ) ) ;
#4752 = ORIENTED_EDGE ( 'NONE', *, *, #62152, .F. ) ;
#4754 = ADVANCED_FACE ( 'NONE', ( #20310 ), #2062, .F. ) ;
#4753 = DIRECTION ( 'NONE',  ( 0.000000000000000000, 1.000000000000000000, -0.000000000000000000 ) ) ;
#4755 = CARTESIAN_POINT ( 'NONE',  ( 47.47110174692947737, 2.850585562323501243, 45.03660500902364561 ) ) ;
#4756 = AXIS2_PLACEMENT_3D ( 'NONE', #71660, #42547, #6060 ) ;
#4757 = EDGE_CURVE ( 'NONE', #48905, #7414, #37786, .T. ) ;
#4758 = CARTESIAN_POINT ( 'NONE',  ( -19.84570360959457602, 4.167303697001058183, -42.93000000000000682 ) ) ;
#4759 = VERTEX_POINT ( 'NONE', #60710 ) ;
#4760 = DIRECTION ( 'NONE',  ( 0.4133841097042048607, -0.8113119965143642531, -0.4133841097042048607 ) ) ;
#4761 = FACE_OUTER_BOUND ( 'NONE', #54412, .T. ) ;
#4762 = AXIS2_PLACEMENT_3D ( 'NONE', #67260, #71914, #25737 ) ;
#4763 = EDGE_CURVE ( 'NONE', #10741, #36729, #31178, .T. ) ;
#4764 = ORIENTED_EDGE ( 'NONE', *, *, #3587, .F. ) ;
#4765 = CARTESIAN_POINT ( 'NONE',  ( 35.05000000000002558, 2.000000000000000000, -4.130014566779401264 ) ) ;
#4766 = ORIENTED_EDGE ( 'NONE', *, *, #58310, .F. ) ;
#4767 = EDGE_LOOP ( 'NONE', ( #43072, #67356, #55003, #61409, #69229, #75082 ) ) ;
#4768 = CARTESIAN_POINT ( 'NONE',  ( 21.10190758338139361, 5.000000000000000000, 37.41693877551020364 ) ) ;
#4769 = EDGE_LOOP ( 'NONE', ( #68491, #15476, #47758, #14770, #7879, #31410, #32767, #2791, #46436, #492, #17123, #66694, #34317, #11378, #36226, #2767, #38000, #69731, #18007, #74562, #61851, #26377, #42996, #52913, #75490, #69118, #40641, #56266, #35779, #20352, #47976, #55782 ) ) ;
#4770 = CARTESIAN_POINT ( 'NONE',  ( -22.80000000000001137, 5.000000000000000000, -2.080000000000005400 ) ) ;
#4771 = CARTESIAN_POINT ( 'NONE',  ( 9.837783481338828295, 3.005281520617727242, 35.42771978075537476 ) ) ;
#4772 = EDGE_LOOP ( 'NONE', ( #53185, #25334, #70011, #64706, #74186, #3621 ) ) ;
#4773 = LINE ( 'NONE', #68455, #63252 ) ;
#4774 = CYLINDRICAL_SURFACE ( 'NONE', #64245, 1.449999999999999956 ) ;
#4775 = ORIENTED_EDGE ( 'NONE', *, *, #48159, .F. ) ;
#4776 = EDGE_CURVE ( 'NONE', #54264, #6663, #71021, .T. ) ;
#4777 = ORIENTED_EDGE ( 'NONE', *, *, #28546, .T. ) ;
#4778 = EDGE_CURVE ( 'NONE', #74827, #39814, #1275, .T. ) ;
#4779 = ORIENTED_EDGE ( 'NONE', *, *, #12582, .T. ) ;
#4780 = ORIENTED_EDGE ( 'NONE', *, *, #9686, .F. ) ;
#4781 = LINE ( 'NONE', #10993, #61173 ) ;
#4782 = VECTOR ( 'NONE', #49582, 1000.000000000000000 ) ;
#4783 = CYLINDRICAL_SURFACE ( 'NONE', #56614, 0.4999999999999990008 ) ;
#4784 = ADVANCED_FACE ( 'NONE', ( #24602 ), #25367, .T. ) ;
#4785 = CARTESIAN_POINT ( 'NONE',  ( -30.80000000000001137, 3.288295268352468881, 27.23999999999998423 ) ) ;
#4786 = CARTESIAN_POINT ( 'NONE',  ( 35.55952544949445837, 4.000000000000000000, 14.97952544949441389 ) ) ;
#4787 = ORIENTED_EDGE ( 'NONE', *, *, #13656, .F. ) ;
#4788 = CARTESIAN_POINT ( 'NONE',  ( -48.94999999999997442, 1.999999999999997558, 45.29550706289598594 ) ) ;
#4789 = ORIENTED_EDGE ( 'NONE', *, *, #65957, .F. ) ;
#4790 = ORIENTED_EDGE ( 'NONE', *, *, #40719, .F. ) ;
#4791 = CIRCLE ( 'NONE', #55693, 1.449999999999999956 ) ;
#4792 = VERTEX_POINT ( 'NONE', #906 ) ;
#4793 = DIRECTION ( 'NONE',  ( -0.000000000000000000, -1.000000000000000000, -0.000000000000000000 ) ) ;
#4794 = CARTESIAN_POINT ( 'NONE',  ( 15.78426316810929642, 18.04061201928529812, -23.26426316810928441 ) ) ;
#4795 = ORIENTED_EDGE ( 'NONE', *, *, #24122, .F. ) ;
#4796 = ORIENTED_EDGE ( 'NONE', *, *, #60348, .T. ) ;
#4797 = AXIS2_PLACEMENT_3D ( 'NONE', #25387, #72730, #2454 ) ;
#4798 = CARTESIAN_POINT ( 'NONE',  ( 35.56221651866121647, 3.005281520617729019, -35.48771978075538414 ) ) ;
#4799 = CARTESIAN_POINT ( 'NONE',  ( 37.84047455050558995, 4.000000000000000000, -5.020474550505582556 ) ) ;
#4800 = ORIENTED_EDGE ( 'NONE', *, *, #49957, .F. ) ;
#4801 = DIRECTION ( 'NONE',  ( -0.4133841097042048607, -0.8113119965143642531, -0.4133841097042048607 ) ) ;
#4802 = CARTESIAN_POINT ( 'NONE',  ( -45.65539753152789615, 2.010593252080483673, -15.93000000000001037 ) ) ;
#4803 = VERTEX_POINT ( 'NONE', #59944 ) ;
#4804 = CARTESIAN_POINT ( 'NONE',  ( -36.16042327846584215, 3.001762088571485965, -24.55506599566695058 ) ) ;
#4805 = EDGE_CURVE ( 'NONE', #62832, #11454, #6727, .T. ) ;
#4806 = CARTESIAN_POINT ( 'NONE',  ( 43.19999999999998863, 5.000000000000000000, 36.46999999999999886 ) ) ;
#4807 = ORIENTED_EDGE ( 'NONE', *, *, #59569, .T. ) ;
#4808 = AXIS2_PLACEMENT_3D ( 'NONE', #60515, #25549, #8077 ) ;
#4809 = EDGE_CURVE ( 'NONE', #6911, #56472, #24963, .T. ) ;
#4810 = ORIENTED_EDGE ( 'NONE', *, *, #23771, .T. ) ;
#4811 = CARTESIAN_POINT ( 'NONE',  ( -49.70190758338135595, 5.000000000000000000, -35.58306122448980346 ) ) ;
#4812 = ADVANCED_FACE ( 'NONE', ( #54112 ), #33467, .F. ) ;
#4813 = EDGE_CURVE ( 'NONE', #12034, #63977, #69199, .T. ) ;
#4814 = CARTESIAN_POINT ( 'NONE',  ( -22.80000000000001137, 5.000000000000000000, -44.98000000000000398 ) ) ;
#4815 = CARTESIAN_POINT ( 'NONE',  ( 7.055397531527932919, 2.000000000000000000, -45.13000000000000966 ) ) ;
#4816 = CARTESIAN_POINT ( 'NONE',  ( -18.65952544949441361, 4.000000000000000000, 24.46047455050555897 ) ) ;
#4818 = VERTEX_POINT ( 'NONE', #51345 ) ;
#4817 = DIRECTION ( 'NONE',  ( 0.000000000000000000, 0.000000000000000000, 1.000000000000000000 ) ) ;
#4819 = EDGE_LOOP ( 'NONE', ( #46837, #33788, #64652, #37945, #24930, #66869, #70792, #69279, #30868, #75987, #42114, #15703 ) ) ;
#4820 = FACE_OUTER_BOUND ( 'NONE', #73748, .T. ) ;
#4822 = ORIENTED_EDGE ( 'NONE', *, *, #62337, .T. ) ;
#4821 = CARTESIAN_POINT ( 'NONE',  ( -38.44047455050554873, 4.000000000000000000, -2.930000000000009042 ) ) ;
#4823 =( BOUNDED_CURVE ( )  B_SPLINE_CURVE ( 3, ( #51738, #34255, #5883, #41607 ),
 .UNSPECIFIED., .F., .F. ) 
 B_SPLINE_CURVE_WITH_KNOTS ( ( 4, 4 ),
 ( 2.459992112293142075, 3.823193194886430391 ),
 .UNSPECIFIED. ) 
 CURVE ( )  GEOMETRIC_REPRESENTATION_ITEM ( )  RATIONAL_B_SPLINE_CURVE ( ( 1.000000000000000000, 0.8510435426748126364, 0.8510435426748126364, 1.000000000000000000 ) ) 
 REPRESENTATION_ITEM ( '' )  );
#4824 = CARTESIAN_POINT ( 'NONE',  ( 36.15429639040543464, 4.167303697001058183, 37.06999999999999318 ) ) ;
#4825 = ORIENTED_EDGE ( 'NONE', *, *, #34026, .T. ) ;
#4826 = DIRECTION ( 'NONE',  ( 0.4539904997395476371, -0.8910065241883674547, 0.000000000000000000 ) ) ;
#4827 = CARTESIAN_POINT ( 'NONE',  ( 84.00000000000000000, 2.000000000000000000, -34.53000000000000824 ) ) ;
#4828 = LINE ( 'NONE', #75844, #26724 ) ;
#4829 = CARTESIAN_POINT ( 'NONE',  ( -25.80000000000000782, 3.288295268352468881, -12.76000000000001044 ) ) ;
#4830 = CARTESIAN_POINT ( 'NONE',  ( -36.60771978075536026, 3.005281520617729907, 4.957783481338802645 ) ) ;
#4831 = CARTESIAN_POINT ( 'NONE',  ( -10.94460246847206264, 5.000000000000000000, 38.06999999999999318 ) ) ;
#4832 = CARTESIAN_POINT ( 'NONE',  ( -10.23772234566158801, 3.055461935744336444, -35.06778471723441015 ) ) ;
#4833 = FACE_OUTER_BOUND ( 'NONE', #55214, .T. ) ;
#4834 = AXIS2_PLACEMENT_3D ( 'NONE', #44444, #57235, #15315 ) ;
#4835 = VERTEX_POINT ( 'NONE', #9405 ) ;
#4836 = DIRECTION ( 'NONE',  ( 0.000000000000000000, 0.000000000000000000, 1.000000000000000000 ) ) ;
#4837 = CARTESIAN_POINT ( 'NONE',  ( -53.79999999999999716, 3.288295268352468881, 20.00000000000002487 ) ) ;
#4838 = ORIENTED_EDGE ( 'NONE', *, *, #8632, .T. ) ;
#4839 = CARTESIAN_POINT ( 'NONE',  ( 45.56221651866121647, 3.005281520617729463, 35.42771978075536765 ) ) ;
#4840 = EDGE_CURVE ( 'NONE', #18700, #41924, #71970, .T. ) ;
#4841 = CARTESIAN_POINT ( 'NONE',  ( -43.35432834224177157, 17.12059574234478276, 22.61983160433596396 ) ) ;
#4842 = VECTOR ( 'NONE', #38833, 1000.000000000000000 ) ;
#4843 = LINE ( 'NONE', #70816, #49562 ) ;
#4844 = CARTESIAN_POINT ( 'NONE',  ( 46.15429639040542753, 4.167303697001058183, 35.86999999999999034 ) ) ;
#4845 = EDGE_CURVE ( 'NONE', #47048, #57924, #22215, .T. ) ;
#4846 = DIRECTION ( 'NONE',  ( 0.000000000000000000, 0.000000000000000000, 1.000000000000000000 ) ) ;
#4847 = ORIENTED_EDGE ( 'NONE', *, *, #32934, .T. ) ;
#4848 = CARTESIAN_POINT ( 'NONE',  ( 20.34460246847203280, 2.010593252080627114, -44.13000000000000966 ) ) ;
#4849 = EDGE_CURVE ( 'NONE', #41865, #54350, #40256, .T. ) ;
#4850 = CARTESIAN_POINT ( 'NONE',  ( 25.78426316810929109, 18.04061201928529812, 16.73573683189071204 ) ) ;
#4851 = CARTESIAN_POINT ( 'NONE',  ( -38.94460246847199159, 2.000000000000000000, -18.13000000000000966 ) ) ;
#4852 = CIRCLE ( 'NONE', #58198, 1.449999999999999956 ) ;
#4853 = ORIENTED_EDGE ( 'NONE', *, *, #39790, .F. ) ;
#4854 = CARTESIAN_POINT ( 'NONE',  ( 35.55952544949445837, 5.000000000000000000, 2.869999999999990781 ) ) ;
#4855 =( BOUNDED_CURVE ( )  B_SPLINE_CURVE ( 3, ( #8074, #31368, #66317, #25924 ),
 .UNSPECIFIED., .F., .F. ) 
 B_SPLINE_CURVE_WITH_KNOTS ( ( 4, 4 ),
 ( 5.601584765882924088, 6.964785848476248376 ),
 .UNSPECIFIED. ) 
 CURVE ( )  GEOMETRIC_REPRESENTATION_ITEM ( )  RATIONAL_B_SPLINE_CURVE ( ( 1.000000000000000000, 0.8510435426748050869, 0.8510435426748050869, 1.000000000000000000 ) ) 
 REPRESENTATION_ITEM ( '' )  );
#4856 = CARTESIAN_POINT ( 'NONE',  ( 50.20000000000005258, 2.000000000000000000, 3.469999999999993978 ) ) ;
#4857 = CARTESIAN_POINT ( 'NONE',  ( 35.05179916188778577, 2.003531054022011038, 35.86999514439507664 ) ) ;
#4858 = DIRECTION ( 'NONE',  ( 0.000000000000000000, 1.000000000000000000, -0.000000000000000000 ) ) ;
#4859 = AXIS2_PLACEMENT_3D ( 'NONE', #5670, #35572, #41774 ) ;
#4860 =( BOUNDED_CURVE ( )  B_SPLINE_CURVE ( 3, ( #57669, #4445, #47904, #48273 ),
 .UNSPECIFIED., .F., .F. ) 
 B_SPLINE_CURVE_WITH_KNOTS ( ( 4, 4 ),
 ( 5.601584765882930306, 6.964785848476251040 ),
 .UNSPECIFIED. ) 
 CURVE ( )  GEOMETRIC_REPRESENTATION_ITEM ( )  RATIONAL_B_SPLINE_CURVE ( ( 1.000000000000000000, 0.8510435426748058640, 0.8510435426748058640, 1.000000000000000000 ) ) 
 REPRESENTATION_ITEM ( '' )  );
#4861 = DIRECTION ( 'NONE',  ( -0.000000000000000000, 0.000000000000000000, 1.000000000000000000 ) ) ;
#4862 = ORIENTED_EDGE ( 'NONE', *, *, #34634, .F. ) ;
#4863 = EDGE_CURVE ( 'NONE', #25755, #6590, #47544, .T. ) ;
#4864 = ORIENTED_EDGE ( 'NONE', *, *, #39313, .F. ) ;
#4865 = DIRECTION ( 'NONE',  ( 0.000000000000000000, 0.000000000000000000, 1.000000000000000000 ) ) ;
#4866 = CARTESIAN_POINT ( 'NONE',  ( 15.19999999999999218, 2.000000000000000000, 37.91999999999999460 ) ) ;
#4867 = EDGE_CURVE ( 'NONE', #51506, #636, #38163, .T. ) ;
#4868 = CARTESIAN_POINT ( 'NONE',  ( 45.56221651866121647, 3.005281520617729463, 35.42771978075536765 ) ) ;
#4869 = ORIENTED_EDGE ( 'NONE', *, *, #11851, .T. ) ;
#4870 = CARTESIAN_POINT ( 'NONE',  ( 17.55952544949445482, 3.000000000000000000, 15.47952544949442810 ) ) ;
#4871 = ORIENTED_EDGE ( 'NONE', *, *, #6822, .T. ) ;
#4872 = ORIENTED_EDGE ( 'NONE', *, *, #31126, .F. ) ;
#4873 = ORIENTED_EDGE ( 'NONE', *, *, #29289, .F. ) ;
#4874 = CARTESIAN_POINT ( 'NONE',  ( 10.00000000000000000, 4.000000000000000000, -35.93000000000001393 ) ) ;
#4875 = LINE ( 'NONE', #16148, #29251 ) ;
#4876 = CARTESIAN_POINT ( 'NONE',  ( -45.64999999999998437, 2.000000000000000000, 60.00000000000000000 ) ) ;
#4877 = ORIENTED_EDGE ( 'NONE', *, *, #51990, .F. ) ;
#4878 = CARTESIAN_POINT ( 'NONE',  ( 56.00000000000000000, 5.000000000000000000, 80.00000000000000000 ) ) ;
#4879 = VERTEX_POINT ( 'NONE', #32719 ) ;
#4880 = AXIS2_PLACEMENT_3D ( 'NONE', #76646, #35124, #18029 ) ;
#4881 = ORIENTED_EDGE ( 'NONE', *, *, #20263, .F. ) ;
#4882 = CARTESIAN_POINT ( 'NONE',  ( -46.65952544949440295, 3.000000000000000000, -25.02047455050557545 ) ) ;
#4883 = CARTESIAN_POINT ( 'NONE',  ( -46.09550326209417648, 2.000000000000000000, 14.46999999999998998 ) ) ;
#4884 = VERTEX_POINT ( 'NONE', #61849 ) ;
#4885 = PLANE ( 'NONE',  #2724 ) ;
#4886 = CARTESIAN_POINT ( 'NONE',  ( 0.000000000000000000, 4.000000000000000000, 0.000000000000000000 ) ) ;
#4887 = DIRECTION ( 'NONE',  ( 0.000000000000000000, -1.000000000000000000, 0.000000000000000000 ) ) ;
#4889 = EDGE_CURVE ( 'NONE', #53423, #65892, #6621, .T. ) ;
#4888 = ORIENTED_EDGE ( 'NONE', *, *, #2263, .F. ) ;
#4890 = AXIS2_PLACEMENT_3D ( 'NONE', #43248, #6756, #19573 ) ;
#4891 = CARTESIAN_POINT ( 'NONE',  ( 12.19999999999997442, 5.000000000000000000, 37.91999999999999460 ) ) ;
#4892 = ORIENTED_EDGE ( 'NONE', *, *, #40486, .F. ) ;
#4893 = ADVANCED_FACE ( 'NONE', ( #10164 ), #15238, .F. ) ;
#4894 = ORIENTED_EDGE ( 'NONE', *, *, #23622, .T. ) ;
#4895 = CARTESIAN_POINT ( 'NONE',  ( -7.649999999999983480, 2.000000000000000000, 0.000000000000000000 ) ) ;
#4896 = VERTEX_POINT ( 'NONE', #27648 ) ;
#4897 = EDGE_CURVE ( 'NONE', #73454, #75064, #58633, .T. ) ;
#4898 = EDGE_CURVE ( 'NONE', #68028, #1660, #4353, .T. ) ;
#4899 = CARTESIAN_POINT ( 'NONE',  ( 7.055397531528013744, 5.000000000000000000, -35.93000000000001393 ) ) ;
#4900 = CARTESIAN_POINT ( 'NONE',  ( -36.15952544949441005, 4.000000000000000000, -44.13000000000000966 ) ) ;
#4902 = ORIENTED_EDGE ( 'NONE', *, *, #73153, .T. ) ;
#4901 = DIRECTION ( 'NONE',  ( 0.000000000000000000, 1.000000000000000000, -0.000000000000000000 ) ) ;
#4903 = DIRECTION ( 'NONE',  ( 4.772279163622579110E-16, 0.000000000000000000, 1.000000000000000000 ) ) ;
#4904 = DIRECTION ( 'NONE',  ( 0.000000000000000000, 0.4539904997395476371, -0.8910065241883674547 ) ) ;
#4905 = CARTESIAN_POINT ( 'NONE',  ( -48.94460246847206975, 2.010593252080469906, -44.13000000000000966 ) ) ;
#4906 = ORIENTED_EDGE ( 'NONE', *, *, #12515, .T. ) ;
#4907 = DIRECTION ( 'NONE',  ( -0.000000000000000000, 0.000000000000000000, 1.000000000000000000 ) ) ;
#4908 = DIRECTION ( 'NONE',  ( 0.000000000000000000, 0.000000000000000000, 1.000000000000000000 ) ) ;
#4909 = EDGE_CURVE ( 'NONE', #11204, #44044, #67671, .T. ) ;
#4910 = CARTESIAN_POINT ( 'NONE',  ( -12.80000000000001315, 5.000000000000000000, -3.530000000000005578 ) ) ;
#4911 = VECTOR ( 'NONE', #68410, 1000.000000000000000 ) ;
#4912 = ORIENTED_EDGE ( 'NONE', *, *, #50261, .T. ) ;
#4913 = ORIENTED_EDGE ( 'NONE', *, *, #49085, .T. ) ;
#4914 = CARTESIAN_POINT ( 'NONE',  ( 53.19999999999999574, 2.000000000000000000, -47.30000000000000426 ) ) ;
#4916 = EDGE_CURVE ( 'NONE', #54205, #28600, #43829, .T. ) ;
#4915 = EDGE_LOOP ( 'NONE', ( #55988, #3919, #11349, #44488, #24268, #60669 ) ) ;
#4917 =( BOUNDED_CURVE ( )  B_SPLINE_CURVE ( 3, ( #40774, #29504, #29875, #10891 ),
 .UNSPECIFIED., .F., .F. ) 
 B_SPLINE_CURVE_WITH_KNOTS ( ( 4, 4 ),
 ( 5.601584765882925865, 6.964785848476238606 ),
 .UNSPECIFIED. ) 
 CURVE ( )  GEOMETRIC_REPRESENTATION_ITEM ( )  RATIONAL_B_SPLINE_CURVE ( ( 1.000000000000000000, 0.8510435426748076404, 0.8510435426748076404, 1.000000000000000000 ) ) 
 REPRESENTATION_ITEM ( '' )  );
#4918 = CARTESIAN_POINT ( 'NONE',  ( 17.05000000000002203, 2.000000000000000000, 20.00000000000000000 ) ) ;
#4919 = CYLINDRICAL_SURFACE ( 'NONE', #12061, 0.5000000000000028866 ) ;
#4920 = FACE_OUTER_BOUND ( 'NONE', #44909, .T. ) ;
#4921 = FACE_OUTER_BOUND ( 'NONE', #11533, .T. ) ;
#4922 = FACE_OUTER_BOUND ( 'NONE', #1651, .T. ) ;
#4923 = DIRECTION ( 'NONE',  ( 1.000000000000000000, 0.000000000000000000, 0.000000000000000000 ) ) ;
#4924 = CARTESIAN_POINT ( 'NONE',  ( -36.09550326209417648, 2.000000000000000000, 25.46999999999999176 ) ) ;
#4925 = LINE ( 'NONE', #53439, #59127 ) ;
#4926 = DIRECTION ( 'NONE',  ( 0.000000000000000000, 1.000000000000000000, 0.000000000000000000 ) ) ;
#4927 = CARTESIAN_POINT ( 'NONE',  ( -20.43957672153411664, 3.001762088571486409, 35.44493400433304942 ) ) ;
#4928 = EDGE_CURVE ( 'NONE', #45508, #35144, #71079, .T. ) ;
#4929 = VERTEX_POINT ( 'NONE', #21057 ) ;
#4930 = CARTESIAN_POINT ( 'NONE',  ( -37.97506599566691676, 3.001762088571472198, -45.01957672153415047 ) ) ;
#4931 = CARTESIAN_POINT ( 'NONE',  ( -20.94460246847198803, 5.000000000000000000, 44.06999999999999318 ) ) ;
#4932 = DIRECTION ( 'NONE',  ( 0.8910065241883674547, 0.4539904997395476371, 0.000000000000000000 ) ) ;
#4933 = CARTESIAN_POINT ( 'NONE',  ( 5.200000000000065903, 5.000000000000000000, -37.98000000000000398 ) ) ;
#4934 = EDGE_CURVE ( 'NONE', #34021, #22174, #37620, .T. ) ;
#4935 = VERTEX_POINT ( 'NONE', #45134 ) ;
#4937 = ORIENTED_EDGE ( 'NONE', *, *, #31021, .T. ) ;
#4936 = CARTESIAN_POINT ( 'NONE',  ( -40.79999999999993321, 2.000000000000000000, 3.469999999999993978 ) ) ;
#4938 = EDGE_CURVE ( 'NONE', #75532, #19449, #68413, .T. ) ;
#4939 = AXIS2_PLACEMENT_3D ( 'NONE', #35024, #54042, #42002 ) ;
#4940 = ORIENTED_EDGE ( 'NONE', *, *, #13900, .T. ) ;
#4941 = ORIENTED_EDGE ( 'NONE', *, *, #69560, .F. ) ;
#4942 = ORIENTED_EDGE ( 'NONE', *, *, #8936, .F. ) ;
#4943 = CARTESIAN_POINT ( 'NONE',  ( 17.05000000000002203, 2.000000000000000000, 15.86998543322059518 ) ) ;
#4944 = DIRECTION ( 'NONE',  ( -0.000000000000000000, 1.000000000000000000, -0.000000000000000000 ) ) ;
#4945 = CARTESIAN_POINT ( 'NONE',  ( 45.55952544949445127, 4.000000000000000000, 34.97952544949441744 ) ) ;
#4946 = VECTOR ( 'NONE', #48202, 1000.000000000000000 ) ;
#4947 = CARTESIAN_POINT ( 'NONE',  ( -5.800000000000027356, 2.000000000000000000, -24.98000000000000398 ) ) ;
#4948 = FACE_OUTER_BOUND ( 'NONE', #67032, .T. ) ;
#4949 = EDGE_CURVE ( 'NONE', #7204, #53651, #23982, .T. ) ;
#4950 = ORIENTED_EDGE ( 'NONE', *, *, #16961, .F. ) ;
#4951 = LINE ( 'NONE', #46515, #62655 ) ;
#4952 = ORIENTED_EDGE ( 'NONE', *, *, #43049, .T. ) ;
#4953 = ADVANCED_FACE ( 'NONE', ( #35001 ), #70336, .T. ) ;
#4954 = EDGE_CURVE ( 'NONE', #42233, #50720, #12096, .T. ) ;
#4955 = EDGE_LOOP ( 'NONE', ( #48049, #3412, #63090, #40653 ) ) ;
#4956 = CIRCLE ( 'NONE', #54574, 1.449999999999999956 ) ;
#4957 = VERTEX_POINT ( 'NONE', #34248 ) ;
#4958 = AXIS2_PLACEMENT_3D ( 'NONE', #70612, #46162, #29080 ) ;
#4959 = LINE ( 'NONE', #69803, #33634 ) ;
#4960 = ORIENTED_EDGE ( 'NONE', *, *, #72545, .F. ) ;
#4961 = ORIENTED_EDGE ( 'NONE', *, *, #30264, .F. ) ;
#4962 = VERTEX_POINT ( 'NONE', #40448 ) ;
#4963 = ORIENTED_EDGE ( 'NONE', *, *, #30452, .F. ) ;
#4964 = CARTESIAN_POINT ( 'NONE',  ( 34.97386954148195315, 1.850585562323506572, 14.83937280357609723 ) ) ;
#4965 = ORIENTED_EDGE ( 'NONE', *, *, #16116, .T. ) ;
#4966 = DIRECTION ( 'NONE',  ( 0.000000000000000000, 1.000000000000000000, -0.000000000000000000 ) ) ;
#4967 = ORIENTED_EDGE ( 'NONE', *, *, #24495, .F. ) ;
#4968 = ORIENTED_EDGE ( 'NONE', *, *, #24877, .T. ) ;
#4969 = LINE ( 'NONE', #52350, #15260 ) ;
#4970 = ORIENTED_EDGE ( 'NONE', *, *, #33155, .T. ) ;
#4971 = FACE_OUTER_BOUND ( 'NONE', #15040, .T. ) ;
#4972 = CARTESIAN_POINT ( 'NONE',  ( -24.72584959889380229, 17.59809686116778948, 33.31415040110618975 ) ) ;
#4973 = CARTESIAN_POINT ( 'NONE',  ( -46.15952544949441716, 4.000000000000000000, 22.86999999999998678 ) ) ;
#4974 = VERTEX_POINT ( 'NONE', #58707 ) ;
#4975 = DIRECTION ( 'NONE',  ( -0.000000000000000000, -1.000000000000000000, -0.000000000000000000 ) ) ;
#4976 = ORIENTED_EDGE ( 'NONE', *, *, #44313, .T. ) ;
#4977 = EDGE_CURVE ( 'NONE', #39733, #8483, #6236, .T. ) ;
#4978 = DIRECTION ( 'NONE',  ( 0.000000000000000000, -1.000000000000000000, 0.000000000000000000 ) ) ;
#4979 = CARTESIAN_POINT ( 'NONE',  ( -33.80000000000002558, 2.000000000000000000, 36.46999999999999886 ) ) ;
#4980 = EDGE_CURVE ( 'NONE', #64661, #6222, #45979, .T. ) ;
#4981 = DIRECTION ( 'NONE',  ( 0.000000000000000000, 1.000000000000000000, -0.000000000000000000 ) ) ;
#4982 = EDGE_CURVE ( 'NONE', #964, #45316, #5100, .T. ) ;
#4983 = AXIS2_PLACEMENT_3D ( 'NONE', #37421, #38206, #32368 ) ;
#4984 = ADVANCED_FACE ( 'NONE', ( #5498 ), #23360, .T. ) ;
#4985 = CARTESIAN_POINT ( 'NONE',  ( -10.94460246847206797, 5.000000000000000000, -5.130000000000008775 ) ) ;
#4986 = CARTESIAN_POINT ( 'NONE',  ( 47.37506599566695087, 3.001762088571472642, 14.98042327846584953 ) ) ;
#4987 = VERTEX_POINT ( 'NONE', #52103 ) ;
#4988 = CIRCLE ( 'NONE', #37250, 1.000000000000000888 ) ;
#4989 = DIRECTION ( 'NONE',  ( 0.000000000000000000, 0.000000000000000000, -1.000000000000000000 ) ) ;
#4990 = VERTEX_POINT ( 'NONE', #17160 ) ;
#4991 = EDGE_CURVE ( 'NONE', #12707, #70694, #42265, .T. ) ;
#4992 = DIRECTION ( 'NONE',  ( 1.000000000000000000, -0.000000000000000000, 0.000000000000000000 ) ) ;
#4993 = VECTOR ( 'NONE', #45816, 1000.000000000000000 ) ;
#4994 = EDGE_LOOP ( 'NONE', ( #72384, #17231, #37237, #4790, #1397 ) ) ;
#4995 = ADVANCED_FACE ( 'NONE', ( #64149 ), #53627, .T. ) ;
#4996 = FACE_OUTER_BOUND ( 'NONE', #11333, .T. ) ;
#4997 = CARTESIAN_POINT ( 'NONE',  ( -20.23772234566158446, 3.055461935744327562, -24.99221528276562054 ) ) ;
#4998 = CARTESIAN_POINT ( 'NONE',  ( -49.70190758338136305, 5.000000000000000000, -17.47693877551021657 ) ) ;
#4999 = LINE ( 'NONE', #76039, #60189 ) ;
#5000 = DIRECTION ( 'NONE',  ( -0.000000000000000000, -1.000000000000000000, -0.000000000000000000 ) ) ;
#5001 = DIRECTION ( 'NONE',  ( -0.4539904997395476371, -0.8910065241883674547, -0.000000000000000000 ) ) ;
#5002 = FACE_OUTER_BOUND ( 'NONE', #57821, .T. ) ;
#5003 = CARTESIAN_POINT ( 'NONE',  ( -0.7999999999999951594, 8.000000000000000000, 27.23999999999998423 ) ) ;
#5004 = CARTESIAN_POINT ( 'NONE',  ( -36.16221651866117526, 3.005281520617729907, 4.512280219244616752 ) ) ;
#5005 = FACE_OUTER_BOUND ( 'NONE', #11618, .T. ) ;
#5006 = EDGE_CURVE ( 'NONE', #14470, #43986, #69562, .T. ) ;
#5007 = VECTOR ( 'NONE', #54878, 1000.000000000000000 ) ;
#5008 = ORIENTED_EDGE ( 'NONE', *, *, #5921, .F. ) ;
#5009 = DIRECTION ( 'NONE',  ( -1.000000000000000000, 0.000000000000000000, -0.000000000000000000 ) ) ;
#5010 = DIRECTION ( 'NONE',  ( 0.000000000000000000, -1.000000000000000000, 0.000000000000000000 ) ) ;
#5011 = CARTESIAN_POINT ( 'NONE',  ( -11.70190758338135772, 5.000000000000000000, 42.52306122448978698 ) ) ;
#5012 = AXIS2_PLACEMENT_3D ( 'NONE', #21813, #51321, #33448 ) ;
#5013 = CARTESIAN_POINT ( 'NONE',  ( 12.19999999999997442, 2.000000000000000000, 36.46999999999999886 ) ) ;
#5014 = CARTESIAN_POINT ( 'NONE',  ( -20.94999999999997797, 2.000000000000000000, 42.86998543322059874 ) ) ;
#5015 = CARTESIAN_POINT ( 'NONE',  ( -43.79999999999994742, 5.000000000000000000, 23.46999999999999176 ) ) ;
#5017 = VERTEX_POINT ( 'NONE', #71092 ) ;
#5016 = CARTESIAN_POINT ( 'NONE',  ( -46.15952544949441716, 4.000000000000000000, 4.460474550505563407 ) ) ;
#5018 = EDGE_CURVE ( 'NONE', #15848, #7810, #5873, .T. ) ;
#5019 = CARTESIAN_POINT ( 'NONE',  ( 19.83778348133882830, 3.005281520617729907, 44.51228021924461586 ) ) ;
#5020 = VERTEX_POINT ( 'NONE', #76534 ) ;
#5021 = ORIENTED_EDGE ( 'NONE', *, *, #58322, .F. ) ;
#5022 = FACE_OUTER_BOUND ( 'NONE', #57613, .T. ) ;
#5023 = DIRECTION ( 'NONE',  ( 0.000000000000000000, 0.000000000000000000, 1.000000000000000000 ) ) ;
#5024 =( BOUNDED_CURVE ( )  B_SPLINE_CURVE ( 3, ( #47035, #36139, #59845, #17514 ),
 .UNSPECIFIED., .F., .F. ) 
 B_SPLINE_CURVE_WITH_KNOTS ( ( 4, 4 ),
 ( 5.601584765882911654, 6.964785848476248376 ),
 .UNSPECIFIED. ) 
 CURVE ( )  GEOMETRIC_REPRESENTATION_ITEM ( )  RATIONAL_B_SPLINE_CURVE ( ( 1.000000000000000000, 0.8510435426748026444, 0.8510435426748026444, 1.000000000000000000 ) ) 
 REPRESENTATION_ITEM ( '' )  );
#5025 = DIRECTION ( 'NONE',  ( -1.000000000000000000, 0.000000000000000000, -0.000000000000000000 ) ) ;
#5026 = DIRECTION ( 'NONE',  ( 1.000000000000000000, -0.000000000000000000, 0.000000000000000000 ) ) ;
#5027 = DIRECTION ( 'NONE',  ( 0.000000000000000000, 0.000000000000000000, 1.000000000000000000 ) ) ;
#5028 = ORIENTED_EDGE ( 'NONE', *, *, #72120, .F. ) ;
#5029 = DIRECTION ( 'NONE',  ( -0.000000000000000000, -1.000000000000000000, 0.000000000000000000 ) ) ;
#5030 = DIRECTION ( 'NONE',  ( 0.000000000000000000, 0.000000000000000000, -1.000000000000000000 ) ) ;
#5031 = ORIENTED_EDGE ( 'NONE', *, *, #42282, .T. ) ;
#5032 = EDGE_CURVE ( 'NONE', #14715, #20729, #67005, .T. ) ;
#5033 = ORIENTED_EDGE ( 'NONE', *, *, #517, .F. ) ;
#5034 = CYLINDRICAL_SURFACE ( 'NONE', #42391, 1.000000000000000888 ) ;
#5035 = CIRCLE ( 'NONE', #70715, 1.449999999999999956 ) ;
#5036 = FACE_OUTER_BOUND ( 'NONE', #17286, .T. ) ;
#5037 = ORIENTED_EDGE ( 'NONE', *, *, #68441, .T. ) ;
#5038 = EDGE_CURVE ( 'NONE', #9797, #3515, #46662, .T. ) ;
#5039 = DIRECTION ( 'NONE',  ( 0.000000000000000000, 1.000000000000000000, -0.000000000000000000 ) ) ;
#5040 = AXIS2_PLACEMENT_3D ( 'NONE', #2450, #52117, #56436 ) ;
#5042 = ADVANCED_FACE ( 'NONE', ( #47034 ), #53246, .F. ) ;
#5041 = CARTESIAN_POINT ( 'NONE',  ( -19.94047455050553452, 3.000000000000000000, -15.03952544949443393 ) ) ;
#5043 = EDGE_CURVE ( 'NONE', #1920, #66729, #63769, .T. ) ;
#5044 = EDGE_LOOP ( 'NONE', ( #43877, #18404, #62758, #60224 ) ) ;
#5045 =( BOUNDED_CURVE ( )  B_SPLINE_CURVE ( 3, ( #64426, #16680, #76038, #34895 ),
 .UNSPECIFIED., .F., .F. ) 
 B_SPLINE_CURVE_WITH_KNOTS ( ( 4, 4 ),
 ( 1.565398769058615969, 1.570796326794895004 ),
 .UNSPECIFIED. ) 
 CURVE ( )  GEOMETRIC_REPRESENTATION_ITEM ( )  RATIONAL_B_SPLINE_CURVE ( ( 1.000000000000000000, 0.9999975721990137512, 0.9999975721990137512, 1.000000000000000000 ) ) 
 REPRESENTATION_ITEM ( '' )  );
#5046 = AXIS2_PLACEMENT_3D ( 'NONE', #72149, #43064, #18992 ) ;
#5047 = CARTESIAN_POINT ( 'NONE',  ( 47.83957672153415075, 3.001762088571485965, 15.44493400433304942 ) ) ;
#5048 = DIRECTION ( 'NONE',  ( 0.000000000000000000, 1.000000000000000000, -0.000000000000000000 ) ) ;
#5049 = VERTEX_POINT ( 'NONE', #4736 ) ;
#5050 = ORIENTED_EDGE ( 'NONE', *, *, #55645, .T. ) ;
#5051 = LINE ( 'NONE', #64476, #73719 ) ;
#5052 = EDGE_LOOP ( 'NONE', ( #45975, #27705, #23667, #52107, #35892, #38865 ) ) ;
#5053 = FACE_OUTER_BOUND ( 'NONE', #54955, .T. ) ;
#5054 = DIRECTION ( 'NONE',  ( -0.000000000000000000, -1.000000000000000000, -0.000000000000000000 ) ) ;
#5055 = ORIENTED_EDGE ( 'NONE', *, *, #247, .F. ) ;
#5056 = CIRCLE ( 'NONE', #62103, 1.449999999999999956 ) ;
#5057 = LINE ( 'NONE', #5835, #11423 ) ;
#5058 = VERTEX_POINT ( 'NONE', #28413 ) ;
#5059 = DIRECTION ( 'NONE',  ( -0.000000000000000000, -1.000000000000000000, -0.000000000000000000 ) ) ;
#5061 = ORIENTED_EDGE ( 'NONE', *, *, #2843, .T. ) ;
#5060 = AXIS2_PLACEMENT_3D ( 'NONE', #42750, #37297, #36144 ) ;
#5062 = CARTESIAN_POINT ( 'NONE',  ( 7.559525449494451266, 3.000000000000000000, -35.53952544949441972 ) ) ;
#5063 = DIRECTION ( 'NONE',  ( 0.000000000000000000, 0.000000000000000000, 1.000000000000000000 ) ) ;
#5064 = VERTEX_POINT ( 'NONE', #1185 ) ;
#5065 = EDGE_CURVE ( 'NONE', #44727, #46035, #31871, .T. ) ;
#5066 = FACE_OUTER_BOUND ( 'NONE', #2937, .T. ) ;
#5067 = VECTOR ( 'NONE', #67788, 1000.000000000000114 ) ;
#5068 = CIRCLE ( 'NONE', #22598, 1.000000000000000000 ) ;
#5069 = LINE ( 'NONE', #40417, #36801 ) ;
#5070 = EDGE_CURVE ( 'NONE', #43516, #64539, #60619, .T. ) ;
#5071 = DIRECTION ( 'NONE',  ( 0.000000000000000000, 0.000000000000000000, 1.000000000000000000 ) ) ;
#5072 = EDGE_CURVE ( 'NONE', #67036, #39894, #60238, .T. ) ;
#5073 = EDGE_CURVE ( 'NONE', #59199, #15353, #14000, .T. ) ;
#5074 = LINE ( 'NONE', #24102, #11591 ) ;
#5075 = CARTESIAN_POINT ( 'NONE',  ( -48.43778348133878353, 3.005281520617729463, 15.42771978075536232 ) ) ;
#5076 = ORIENTED_EDGE ( 'NONE', *, *, #28834, .F. ) ;
#5077 = DIRECTION ( 'NONE',  ( 0.000000000000000000, 0.000000000000000000, -1.000000000000000000 ) ) ;
#5078 = CARTESIAN_POINT ( 'NONE',  ( -38.44047455050554873, 4.000000000000000000, 14.97952544949441389 ) ) ;
#5079 = EDGE_LOOP ( 'NONE', ( #48644, #49295, #6581, #62925 ) ) ;
#5080 = EDGE_CURVE ( 'NONE', #14091, #15781, #20111, .T. ) ;
#5081 = CARTESIAN_POINT ( 'NONE',  ( 5.200000000000065903, 2.000000000000000000, -16.53000000000000824 ) ) ;
#5082 = FACE_OUTER_BOUND ( 'NONE', #48761, .T. ) ;
#5083 = DIRECTION ( 'NONE',  ( 0.000000000000000000, 0.000000000000000000, 1.000000000000000000 ) ) ;
#5085 = EDGE_CURVE ( 'NONE', #21697, #44921, #37684, .T. ) ;
#5084 = ORIENTED_EDGE ( 'NONE', *, *, #40891, .F. ) ;
#5086 = ADVANCED_FACE ( 'NONE', ( #61382 ), #1565, .T. ) ;
#5087 =( BOUNDED_CURVE ( )  B_SPLINE_CURVE ( 3, ( #19288, #60467, #25104, #7249 ),
 .UNSPECIFIED., .F., .F. ) 
 B_SPLINE_CURVE_WITH_KNOTS ( ( 4, 4 ),
 ( 5.601584765882924088, 6.964785848476248376 ),
 .UNSPECIFIED. ) 
 CURVE ( )  GEOMETRIC_REPRESENTATION_ITEM ( )  RATIONAL_B_SPLINE_CURVE ( ( 1.000000000000000000, 0.8510435426748050869, 0.8510435426748050869, 1.000000000000000000 ) ) 
 REPRESENTATION_ITEM ( '' )  );
#5088 = PLANE ( 'NONE',  #70910 ) ;
#5089 = DIRECTION ( 'NONE',  ( 0.000000000000000000, 1.000000000000000000, 0.000000000000000000 ) ) ;
#5090 = ORIENTED_EDGE ( 'NONE', *, *, #70646, .T. ) ;
#5091 = CARTESIAN_POINT ( 'NONE',  ( -45.65539753152796720, 2.010593252080620008, -4.130000000000008775 ) ) ;
#5092 = LINE ( 'NONE', #64907, #63792 ) ;
#5093 = ORIENTED_EDGE ( 'NONE', *, *, #58061, .F. ) ;
#5094 = FACE_OUTER_BOUND ( 'NONE', #37060, .T. ) ;
#5095 = AXIS2_PLACEMENT_3D ( 'NONE', #61329, #42296, #65982 ) ;
#5096 = ORIENTED_EDGE ( 'NONE', *, *, #60028, .T. ) ;
#5097 = DIRECTION ( 'NONE',  ( 0.000000000000000000, 1.000000000000000000, -0.000000000000000000 ) ) ;
#5098 = CARTESIAN_POINT ( 'NONE',  ( 19.84047455050559350, 3.000000000000003553, 4.477781924765706911 ) ) ;
#5099 = VECTOR ( 'NONE', #59011, 1000.000000000000000 ) ;
[truncated: 5,744,703 more chars]
